# Supplementary material for: Bias caused by sampling error in meta-analysis with small sample sizes
Source: PLoS One. 2018 Sep 13;13(9):e0204056. doi: 10.1371/journal.pone.0204056 (PMC6136825; doi:10.1371/journal.pone.0204056)
Supplement: S4 File — (ZIP) [file pone.0204056.s004.zip › results N = 20 theta = 0.5 tau = 0 sz = 30-50.txt]

"cohen.dl.theta" "hedges.dl.theta" "cohen.dl.cp" "hedges.dl.cp"
0.511086311823194 0.502013565789672 1 1
0.424963730785821 0.416295643411353 1 1
0.50279554277696 0.493912699791084 1 1
0.566037576944684 0.555546619013188 1 1
0.604817892344402 0.593019517134585 1 1
0.467655649178041 0.459110634664068 1 1
0.434797198674947 0.42662885520012 1 1
0.563108913592757 0.550770006867272 1 1
0.410993582332804 0.403041167505278 1 1
0.552302726590821 0.541673205052405 1 1
0.495073698874855 0.485660326207132 1 1
0.391350807279453 0.384615738854911 1 1
0.533432011414238 0.523341509868721 1 1
0.604321355040827 0.59280426064155 1 1
0.454903404828913 0.446735811947915 1 1
0.310770980227261 0.30564686274199 0 0
0.612833434903021 0.60137248701577 1 1
0.575231618833252 0.564747706329485 1 1
0.389971792057927 0.383037739807073 1 1
0.586054400662036 0.573740128761605 1 1
0.493685440234232 0.484721656051386 1 1
0.526659091968603 0.517043559735344 1 1
0.535415364836472 0.525966359781661 1 1
0.636743465751662 0.624653980634658 1 1
0.507195966544497 0.497639671744888 1 1
0.495688958999042 0.485893165461709 1 1
0.366939389937521 0.360357108636899 1 1
0.470832526613509 0.462399187124702 1 1
0.481561910738931 0.472023816313903 1 1
0.667698020141879 0.655648019081189 0 1
0.431547940901192 0.424506137709911 1 1
0.610713511963233 0.599405142679932 1 1
0.576444388283352 0.56614269304653 1 1
0.50096545174435 0.49237761506726 1 1
0.441293381534504 0.432975488867087 1 1
0.436785789145268 0.428328267494357 1 1
0.574139206322805 0.563801937668923 1 1
0.444567776582283 0.436740859133165 1 1
0.525938207731055 0.516148674640553 1 1
0.506967933392686 0.497627676950982 1 1
0.445896075139336 0.438413148572947 1 1
0.363548408512976 0.357022335948158 1 0
0.392402856324204 0.385178117874017 1 1
0.481797951557655 0.473665918297523 1 1
0.528655168152456 0.519454030632525 1 1
0.367927138414085 0.361026137014809 1 1
0.442435577384017 0.43449294665895 1 1
0.428926650048089 0.421497972895414 1 1
0.443259042374021 0.435006776623806 1 1
0.339559065389203 0.332740991133808 1 0
0.620533036896718 0.60895984460433 1 1
0.561561865778028 0.549949243517359 1 1
0.437941396313684 0.430524764831336 1 1
0.461446714151173 0.453148713764755 1 1
0.381207932985828 0.374576062263882 1 1
0.602860904298706 0.591303092151891 1 1
0.506468184898726 0.497324147136984 1 1
0.423189360746278 0.415751369536756 1 1
0.364594772223829 0.357036837227559 1 1
0.432485792940262 0.425105009765371 1 1
0.429765793733159 0.42207687764016 1 1
0.502323271398274 0.493703504046645 1 1
0.548575287541432 0.537924011627116 1 1
0.500967709072871 0.491815367905171 1 1
0.531794944786581 0.521642625059961 1 1
0.520546027518983 0.511296494521298 1 1
0.563135864310826 0.552052799200037 1 1
0.466607976687611 0.458355994322249 1 1
0.613781360555828 0.602528583172017 1 1
0.372555584065163 0.36565149648051 1 1
0.459236915332675 0.449879441913388 1 1
0.554452557056403 0.544814330293867 1 1
0.492597139775818 0.483227827893226 1 1
0.613046573813514 0.601428082495916 1 1
0.599934278731362 0.589435698605798 1 1
0.512374157797996 0.50314602521879 1 1
0.601136907994265 0.590251636559656 1 1
0.654519197080783 0.643957054142058 1 1
0.577479965741444 0.566561759919328 1 1
0.542529579949171 0.532363943220207 1 1
0.615264765973008 0.603993725387881 1 1
0.491118674329204 0.481786949956717 1 1
0.559683920988077 0.549921716577042 1 1
0.51135657271122 0.501973838117459 1 1
0.344883601898673 0.338460691949339 0 0
0.628601380259083 0.617323837606014 1 1
0.475459324814222 0.467129805856016 1 1
0.617461273637637 0.60640352263034 1 1
0.457259020901978 0.448155912739607 1 1
0.482814084403804 0.474287237771566 1 1
0.477267342276942 0.468536683653686 1 1
0.500905044587387 0.491565507681335 1 1
0.487375485967955 0.47832316747695 1 1
0.549969562926246 0.539926016870697 1 1
0.419916093530499 0.412984507663557 1 1
0.611050881095444 0.599825144455882 1 1
0.517147357373752 0.507995508866549 1 1
0.382404740901542 0.375078157902015 1 1
0.429578874590314 0.42221120089209 1 1
0.546505167267437 0.536249696655768 1 1
0.500262697485628 0.490793257382397 1 1
0.414361648589661 0.406497453209844 1 1
0.451689492273883 0.444137424679347 1 1
0.650999862701286 0.63938493460727 1 1
0.4723301903747 0.463845574866621 1 1
0.478715239482287 0.470022588538203 1 1
0.50253056184004 0.493098363797102 1 1
0.526933479864575 0.517331575837402 1 1
0.590544921907157 0.579662229834913 1 1
0.531755180372333 0.52219236317189 1 1
0.478549501879318 0.468107385953284 1 1
0.452198514322422 0.443952950216001 1 1
0.42963334840304 0.422605590505055 1 1
0.514950807655035 0.506127197601504 1 1
0.589795947185524 0.578303626863023 1 1
0.506768498035165 0.497828605454202 1 1
0.488980011122846 0.479786665924105 1 1
0.498998732048291 0.489781017640555 1 1
0.529688313592787 0.520407601574012 1 1
0.484861281964681 0.474763415546084 1 1
0.508596732182414 0.498563663895361 1 1
0.469482862794713 0.461106538830268 1 1
0.519769595521362 0.5102135257819 1 1
0.545074029281148 0.535619199765487 1 1
0.578221431261617 0.567517950466552 1 1
0.451400160240659 0.442923457339923 1 1
0.588311942373715 0.577768547105324 1 1
0.538322732981138 0.528635652497309 1 1
0.564074932534796 0.553648657865841 1 1
0.490933151529338 0.482269837010384 1 1
0.427305047860274 0.419837077270323 1 1
0.441386287251407 0.433263068075195 1 1
0.49827951984164 0.488885323003285 1 1
0.554608974932588 0.543586853550204 1 1
0.457422141860433 0.448852718179897 1 1
0.480816081732531 0.472488523598545 1 1
0.481293601379957 0.472564817819733 1 1
0.63828475322656 0.626666583265114 1 1
0.63890348120856 0.626915904943556 1 1
0.380897127923154 0.373845820970055 1 1
0.456443821730713 0.448198503136739 1 1
0.493755348655766 0.485167718975996 1 1
0.514791392561957 0.505289823037668 1 1
0.53988527664784 0.53034831106602 1 1
0.572946224616252 0.562773242929005 1 1
0.374848701385355 0.368155404118397 1 1
0.539834469015928 0.529591733636952 1 1
0.567303736283118 0.556823170206234 1 1
0.489273768390776 0.479568422815596 1 1
0.497737483107694 0.487134486574656 1 1
0.517709252215035 0.508233135414159 1 1
0.515736853711031 0.506067110366585 1 1
0.558877888021593 0.548349518723135 1 1
0.519275679689242 0.509940279704491 1 1
0.458848604978319 0.450691391346643 1 1
0.500394482666928 0.490765229097919 1 1
0.574072836499299 0.56369594032168 1 1
0.523620315945491 0.514052339158688 1 1
0.479905259389068 0.469852967663151 1 1
0.53389458885015 0.523220773349826 1 1
0.543795110163007 0.534284187441485 1 1
0.481089849002526 0.4717970636774 1 1
0.606094117038116 0.594795784294129 1 1
0.443625560524346 0.435684056570336 1 1
0.323736406063753 0.317568357006201 0 0
0.571762293435056 0.561242995198997 1 1
0.490881219732382 0.48323645134068 1 1
0.534176380665798 0.523874983895339 1 1
0.549059353783499 0.539705469845686 1 1
0.519079087597286 0.509370576506382 1 1
0.379515178069184 0.372728622628281 1 1
0.54853951728819 0.538494901823185 1 1
0.506741971446479 0.497281467122378 1 1
0.47229414409532 0.464217712283584 1 1
0.484873134592771 0.476263433653903 1 1
0.389709840296681 0.383078090522283 1 1
0.570559131886045 0.560009943362382 1 1
0.623187462098844 0.611553099273324 1 1
0.516779361839414 0.50764987843661 1 1
0.433838026457375 0.42614243194136 1 1
0.48838333879128 0.47904578264688 1 1
0.52911716327895 0.519546654128037 1 1
0.403305073035333 0.39589825804219 1 1
0.678802634077926 0.666853661121152 0 0
0.482022424093821 0.472458923997121 1 1
0.49509064937497 0.485624992964293 1 1
0.566017297050439 0.555722177476467 1 1
0.385252245727765 0.378434988324101 1 1
0.575717366487377 0.564811418067918 1 1
0.536161603380976 0.526518023596498 1 1
0.427095914457465 0.419473405813163 1 1
0.390706370494162 0.383789862486586 1 1
0.678384758034548 0.664388263868544 0 0
0.649318247000454 0.637614344926325 0 1
0.466483327628542 0.458060414664216 1 1
0.498671302934333 0.489214464735792 1 1
0.437414405446482 0.429522618183527 1 1
0.480037301299732 0.471151625767465 1 1
0.445748882000922 0.437620735449747 1 1
0.479320837074624 0.471009908147771 1 1
0.612627091126349 0.600954228222491 1 1
0.501669796035731 0.492446862738829 1 1
0.535335092750309 0.525802036015712 1 1
0.498324930149957 0.48865764677253 1 1
0.435156769373121 0.425976029069718 1 1
0.465381974172029 0.456595572475473 1 1
0.527576898167324 0.517458678994042 1 1
0.579454700707415 0.568708184913655 1 1
0.610024665202368 0.599440610514252 1 1
0.583539856255484 0.572739187523649 1 1
0.575256674019133 0.565171073367843 1 1
0.527806638637157 0.517862955203622 1 1
0.564453949989032 0.554247217636492 1 1
0.459980245325882 0.451576218434239 1 1
0.51863168301553 0.509622472840645 1 1
0.5260319406729 0.51575313603695 1 1
0.597100421613368 0.585795300379919 1 1
0.629321326767799 0.617362282690633 1 1
0.478536383947394 0.469834763681885 1 1
0.585952200464893 0.576162718325519 1 1
0.526798645810959 0.517136622072867 1 1
0.550283498566316 0.540906962625787 1 1
0.595939775639441 0.584695972085962 1 1
0.493785820655753 0.485087041225385 1 1
0.484903979953832 0.476013920884504 1 1
0.577397922624371 0.565915579191605 1 1
0.468845317573084 0.461030696031649 1 1
0.503252164558302 0.493920870217768 1 1
0.501894794328842 0.493270184026303 1 1
0.527260458869415 0.517611144646086 1 1
0.56561367291037 0.554440091596929 1 1
0.58915592418191 0.578635856640946 1 1
0.511346158828639 0.502358032088754 1 1
0.478336125831414 0.469995429489571 1 1
0.461247068337745 0.452442470014228 1 1
0.439731346829126 0.4310891922133 1 1
0.523284707788904 0.514050125726965 1 1
0.584328412235668 0.573844661458394 1 1
0.431314821252724 0.423805378203276 1 1
0.607849056060832 0.596250091566292 1 1
0.476617227773493 0.467119682605619 1 1
0.557118738096828 0.54687967971051 1 1
0.33514694752255 0.329315168161064 0 0
0.494953667482738 0.486124323442279 1 1
0.543005258515121 0.532947312001895 1 1
0.558794152358233 0.547895594586431 1 1
0.546286409539538 0.536383178840405 1 1
0.567643875322327 0.556964651801838 1 1
0.466710128697493 0.456489927013505 1 1
0.4168080358148 0.40901663433363 1 1
0.499769868888904 0.491116056327061 1 1
0.47548107081489 0.46633041248952 1 1
0.522996233762642 0.513542477798654 1 1
0.429659194488947 0.421836550110998 1 1
0.437651932561184 0.430159491001058 1 1
0.527930448321826 0.51753765616021 1 1
0.559808181267791 0.548992204073638 1 1
0.58935606780697 0.578560719300608 1 1
0.425715099132035 0.418130970163995 1 1
0.564217001884345 0.552978818236464 1 1
0.556289299403448 0.545845141441382 1 1
0.340240203791032 0.334353088347354 0 0
0.423088751980469 0.415505088224405 1 1
0.357792707217813 0.35134662465918 0 0
0.510215660922972 0.500811918702625 1 1
0.513721074095987 0.504387676854229 1 1
0.366158757613044 0.35927288158994 1 1
0.538037526780085 0.528238127446404 1 1
0.45130464948634 0.44272193933186 1 1
0.605230142483696 0.594234234707128 1 1
0.532646538826055 0.522529769127228 1 1
0.6326801993651 0.620765282623448 1 1
0.481859381343685 0.472744232494731 1 1
0.560921631978805 0.550592738040791 1 1
0.491348820798093 0.482400707107765 1 1
0.491649501183577 0.483106223437687 1 1
0.51001696083302 0.501056473159853 1 1
0.53725317899456 0.52726809530337 1 1
0.5187655407402 0.50900705172897 1 1
0.45890194070114 0.451037408119603 1 1
0.469979573271345 0.460950878517675 1 1
0.4785345291988 0.470805714690491 1 1
0.528119027792812 0.519420857399471 1 1
0.6311458737992 0.618496858886646 1 1
0.438463715287237 0.430037711583676 1 1
0.446697310557446 0.438752537209822 1 1
0.564774191026675 0.554090953758303 1 1
0.453216159133531 0.445117179752367 1 1
0.567038471636981 0.556237957437058 1 1
0.467984497585546 0.458159095317877 1 1
0.606465234441867 0.594159804979329 1 1
0.534850558974094 0.524949908336682 1 1
0.35223594051619 0.345637213640544 0 0
0.485357314615227 0.476578059705471 1 1
0.580856469877488 0.570137486912775 1 1
0.523178286069122 0.513520377091112 1 1
0.542089260842294 0.532172030570381 1 1
0.557075407930766 0.546662601386418 1 1
0.562553431663857 0.551331707427294 1 1
0.537731575357344 0.528083805856553 1 1
0.526639164306915 0.517494070721164 1 1
0.406406956818864 0.398987510333568 1 1
0.464684190059604 0.455954499980441 1 1
0.444072993419442 0.436444066799687 1 1
0.530051816687922 0.519689579408935 1 1
0.571372872784444 0.562271136512522 1 1
0.417229237722784 0.409963519944204 1 1
0.522924776936362 0.512732007573041 1 1
0.464962299991939 0.454965628287968 1 1
0.487109057373364 0.478663243839761 1 1
0.423355630789646 0.415564163570117 1 1
0.490352222289703 0.481621797189251 1 1
0.560760145525857 0.549369337742207 1 1
0.547497995288004 0.536662177940424 1 1
0.361483009300727 0.354264655340844 1 1
0.45685748868154 0.448301810074865 1 1
0.427038017158329 0.418877686148423 1 1
0.508585716344645 0.499234582486583 1 1
0.585505736530609 0.575152913638851 1 1
0.410882022835547 0.402874956508602 1 1
0.520890236887599 0.511339449168899 1 1
0.470239559158298 0.461251008153617 1 1
0.405184935394002 0.39753138553088 1 1
0.463337122110536 0.454403659392921 1 1
0.542910022270761 0.533039644400748 1 1
0.549835181791371 0.540268988843943 1 1
0.555341835864978 0.545038414174849 1 1
0.51465811574795 0.505790891221805 1 1
0.59419620160584 0.583285064283949 1 1
0.543187946240366 0.533753292056173 1 1
0.470208687930467 0.461394994095338 1 1
0.514228996978081 0.504369379981852 1 1
0.556551153165789 0.545605778230453 1 1
0.420807137604193 0.414006378199818 1 1
0.450443244141531 0.442412258416289 1 1
0.520859414835122 0.510674583085526 1 1
0.587540325662333 0.577643775493484 1 1
0.464321821020105 0.45557502349438 1 1
0.577755163015533 0.566902102962541 1 1
0.43281704829249 0.424927769546878 1 1
0.41270723744527 0.404526999810744 1 1
0.636087800757507 0.623722119148334 1 1
0.599522028756578 0.588080548551875 1 1
0.492825776107615 0.484253113737528 1 1
0.498975261531477 0.490071746697928 1 1
0.608005803247212 0.596551261157493 1 1
0.420901165045341 0.413215021889742 1 1
0.464512243655155 0.455069499886396 1 1
0.623742131410557 0.611787790112445 1 1
0.545135335692464 0.535044090626196 1 1
0.332874857790893 0.327387850270359 0 0
0.531996276940402 0.521179912347553 1 1
0.519349190210797 0.509281333558778 1 1
0.333774073891157 0.327779797101829 0 0
0.62639602759056 0.614959802546825 1 1
0.461034971149903 0.451833973771648 1 1
0.56924476378697 0.559422394565732 1 1
0.531753105771004 0.52122121237369 1 1
0.595596903529099 0.584235259686769 1 1
0.540929849104271 0.531166739841329 1 1
0.500231524819456 0.491051333867121 1 1
0.565408944135723 0.555453620262009 1 1
0.398787521628125 0.391700021917778 1 1
0.449885631582936 0.442445497358478 1 1
0.354170642206269 0.347754748572463 0 0
0.654930238406022 0.642584864745903 0 1
0.383074029845784 0.376513580310445 1 1
0.399105234667271 0.391766015393162 1 1
0.629540476273372 0.618274468711585 1 1
0.47883961319845 0.470245728175629 1 1
0.26147315571373 0.257025388079354 0 0
0.447170395041738 0.438467830921757 1 1
0.390964008067784 0.384037985224338 1 1
0.483911879177977 0.475481769890989 1 1
0.431576386487084 0.423698960563707 1 1
0.552177097899847 0.541510328156378 1 1
0.50181886066967 0.491877433041009 1 1
0.492496585894102 0.482666753872844 1 1
0.586144089060845 0.574819450360386 1 1
0.582693113511721 0.572722026772351 1 1
0.587747284280359 0.577036514477115 1 1
0.521794937345803 0.51207869072181 1 1
0.508427535880283 0.500067324415581 1 1
0.399435547336571 0.390870555904169 1 1
0.566109612926204 0.555339118931061 1 1
0.697730937683033 0.685015940710146 0 0
0.569755836232506 0.55831151177544 1 1
0.30645710124818 0.300838607163356 0 0
0.549338719941274 0.53893631320246 1 1
0.450909180943343 0.442797738981068 1 1
0.453456209959017 0.444620455656763 1 1
0.398374866006217 0.391359340566541 1 1
0.500013526415598 0.490646018962541 1 1
0.436111174715342 0.428481875083246 1 1
0.611599454198916 0.600260521835011 1 1
0.503443675871462 0.493828530319551 1 1
0.507408591227443 0.498276672106045 1 1
0.555854562662204 0.545953595662788 1 1
0.472433825152195 0.465005580676816 1 1
0.643249370759263 0.63128168479408 1 1
0.616747254293148 0.605761484541423 1 1
0.638374713578461 0.625489572530013 1 1
0.578400466550161 0.568319391803895 1 1
0.626782456081654 0.614399283935996 1 1
0.499164884363897 0.490026417747461 1 1
0.485984087955273 0.476922743205888 1 1
0.58437791678181 0.572701732877523 1 1
0.393158891414583 0.38631792094792 1 1
0.392860301418234 0.385686217550152 1 1
0.592927737154499 0.581461746324121 1 1
0.504239463085723 0.494929909134724 1 1
0.533154670160202 0.524182851865299 1 1
0.561712695281845 0.550024565463272 1 1
0.551318490112609 0.541029011168655 1 1
0.514172524866979 0.505183635915804 1 1
0.58749475054362 0.576682087609029 1 1
0.481570251930964 0.472395724859093 1 1
0.58632892095864 0.574925702278453 1 1
0.501687821949297 0.492404074666713 1 1
0.614597164301395 0.602402963477022 1 1
0.604047084317291 0.592424816042073 1 1
0.541548524986487 0.531904863940719 1 1
0.468187702020785 0.46052375284101 1 1
0.585610431675148 0.574497887205281 1 1
0.400702080443963 0.391731053947631 1 1
0.470047965949028 0.462190843906059 1 1
0.510410675563745 0.501808724128146 1 1
0.463331874183316 0.455331714105013 1 1
0.515746236072683 0.50586428150934 1 1
0.624030039904433 0.612646726301096 1 1
0.488579437759019 0.480042923409179 1 1
0.483725559334088 0.474578402061238 1 1
0.510766278820168 0.500401371043812 1 1
0.54888017800851 0.538529290762076 1 1
0.568226381091113 0.557444963235684 1 1
0.507137523203877 0.496742561547688 1 1
0.606850261262274 0.595071671131938 1 1
0.526974865498346 0.516882589559282 1 1
0.353716323307294 0.346776693605511 1 1
0.578619732901824 0.567565361274234 1 1
0.627737979853499 0.615750429846948 1 1
0.449626644269553 0.440675618131041 1 1
0.380515541905898 0.374178020520485 1 1
0.501242062047622 0.491599424775594 1 1
0.482628923833391 0.473577560771592 1 1
0.469843001172063 0.460034765539893 1 1
0.367466655687042 0.360767668748948 1 1
0.521760103349067 0.512079221925616 1 1
0.449009439637463 0.441271972380683 1 1
0.52221807148591 0.512448953433427 1 1
0.545978732147355 0.536155749500304 1 1
0.610981974341965 0.599499443556031 1 1
0.50903979249313 0.500265543912192 1 1
0.555759148053294 0.5443998101457 1 1
0.479156530297887 0.470675912902774 1 1
0.457633121503976 0.449951894143781 1 1
0.567141905210137 0.556429343123564 1 1
0.53997406301579 0.529738363786642 1 1
0.583752730708736 0.572915362754956 1 1
0.447270302624015 0.439511116519009 1 1
0.560992183508738 0.550930314322963 1 1
0.465876531130777 0.457826600505045 1 1
0.571785263777344 0.561540552170851 1 1
0.408274734395536 0.400671761192833 1 1
0.524039269801437 0.515383322813892 1 1
0.452757935053166 0.444990935706107 1 1
0.550372457123957 0.539927248213625 1 1
0.517046732914555 0.5069371011306 1 1
0.650705131412893 0.638818235494496 0 1
0.484832212768835 0.474757553167542 1 1
0.593472226188108 0.580832550155532 1 1
0.560220752373477 0.550442275916136 1 1
0.512557534783847 0.50301499200411 1 1
0.528490782405261 0.519374747254507 1 1
0.446290840197091 0.438058538891037 1 1
0.519991524542658 0.509842306801162 1 1
0.53575325308175 0.52578171968772 1 1
0.412264464710072 0.405031056901603 1 1
0.527327799177383 0.517002871921129 1 1
0.508851960757585 0.499838569422722 1 1
0.575987195489284 0.56570608828907 1 1
0.551072162796081 0.540750352778986 1 1
0.545682003099483 0.535375522577384 1 1
0.611396467179569 0.600284542819379 1 1
0.535531562368228 0.525794634101292 1 1
0.475584419231325 0.466441806865637 1 1
0.531720825108294 0.521601860107343 1 1
0.470060996037223 0.46203454690485 1 1
0.375436424501555 0.368382609788708 1 1
0.649615658455617 0.637709345291406 0 1
0.389179360119382 0.382469784909855 1 1
0.515479214525976 0.505247197984607 1 1
0.485507538364923 0.476168442994711 1 1
0.38216861838854 0.375605755240308 1 1
0.596358716321091 0.585540506348044 1 1
0.468453185803098 0.459920616866693 1 1
0.527298102073911 0.517459018113564 1 1
0.529987178853402 0.519782426869038 1 1
0.552539433678604 0.542184665083108 1 1
0.573135844707015 0.562539297230577 1 1
0.490530210647539 0.481962205959364 1 1
0.408967129672669 0.401050652606832 1 1
0.429690833389484 0.421724241002676 1 1
0.664185499159715 0.651934316084726 0 0
0.490265895156189 0.481606773044326 1 1
0.448704261034648 0.440377944166469 1 1
0.528328489786489 0.518961458958381 1 1
0.36807019487833 0.362129981724561 1 1
0.549149862619319 0.539088214914654 1 1
0.450545228981274 0.442287840890602 1 1
0.336034751686663 0.330033728790634 1 0
0.566542791850319 0.556219602108875 1 1
0.528401966603726 0.519356915457674 1 1
0.418303142583133 0.410690221798625 1 1
0.556840289213951 0.546817262826133 1 1
0.445847435292389 0.438182846415148 1 1
0.699563060822024 0.687110058738857 0 0
0.559345114842984 0.549960803105043 1 1
0.416399479195503 0.409280076222239 1 1
0.604124831202498 0.592940191124047 1 1
0.43390540034651 0.426157886043779 1 1
0.391530894962307 0.38419648573708 1 1
0.539097337092597 0.529377901250293 1 1
0.562490385350088 0.551749943797712 1 1
0.54771864216836 0.53701402215319 1 1
0.4277680696218 0.420154273513268 1 1
0.465831906443728 0.457167674047422 1 1
0.381689561422024 0.375005423439742 1 1
0.570978722241303 0.560802529223197 1 1
0.386761206475875 0.379985592625925 1 1
0.51239378389919 0.501985615634302 1 1
0.445393555160967 0.43704385720264 1 1
0.554296761229764 0.54443782874451 1 1
0.591770301936439 0.581777796491875 1 1
0.50694359220229 0.497072254854184 1 1
0.479821149250314 0.471110031248818 1 1
0.412344985056732 0.405109944154612 1 1
0.408648773643868 0.400650845823562 1 1
0.415106575121498 0.40728123290085 1 1
0.513275474582164 0.504165745150331 1 1
0.480407265641164 0.47148910010061 1 1
0.477768195433773 0.46904896907775 1 1
0.556152341999311 0.54601586950457 1 1
0.562097968576456 0.552192568195106 1 1
0.427258497899223 0.419428538273662 1 1
0.51952458753886 0.50977719727293 1 1
0.533796585576506 0.524798304949276 1 1
0.463956593983982 0.455123628069213 1 1
0.738537503929794 0.724605526819115 0 0
0.512413530889267 0.50319375273496 1 1
0.479928623573511 0.470552170212769 1 1
0.456795706627147 0.449196495537119 1 1
0.502370360774466 0.493465963013783 1 1
0.465647909691515 0.457388636251865 1 1
0.554202034689807 0.543996983130213 1 1
0.543456249229098 0.532274054202584 1 1
0.397448884295698 0.390453365299615 1 1
0.39404950943346 0.386739308092527 1 1
0.477860093762136 0.469625165896882 1 1
0.555638399878894 0.545573343261633 1 1
0.431831493171239 0.424008633523308 1 1
0.484450727154689 0.476535817081938 1 1
0.575132142811464 0.564257298608097 1 1
0.45437064416187 0.446110257487741 1 1
0.518946831511757 0.509618758561509 1 1
0.501675964497517 0.492750911740607 1 1
0.493410956102675 0.484062088586497 1 1
0.541109103642953 0.531404517145533 1 1
0.438308442168016 0.431603354001225 1 1
0.467883690254581 0.459254155938637 1 1
0.48862502287256 0.479164469944033 1 1
0.526684459724497 0.516811605371787 1 1
0.397658961381436 0.391096872521445 1 1
0.419636781291302 0.411586116356658 1 1
0.533803328986377 0.524796574610774 1 1
0.441724891489872 0.433855647931883 1 1
0.403889446022011 0.396401908353534 1 1
0.497095500402365 0.487363556202252 1 1
0.397456812785303 0.390043469731137 1 1
0.664905684087682 0.652228153755103 0 0
0.489422955088136 0.480159971555184 1 1
0.635573608308612 0.624088693919522 1 1
0.529299436170853 0.51919296582789 1 1
0.436878293572587 0.427793949873503 1 1
0.485290963205123 0.476155059935887 1 1
0.543598403243591 0.53306871586129 1 1
0.503850516291778 0.494142766512276 1 1
0.445314123240374 0.437176891526719 1 1
0.483522836423208 0.47438459651955 1 1
0.567230725079524 0.557221380780594 1 1
0.468984845965289 0.460849772205874 1 1
0.571693492121174 0.560880625389936 1 1
0.495657046750925 0.487169137244468 1 1
0.475851125383786 0.467001400484522 1 1
0.658722505899792 0.646931299244513 1 1
0.503451627459295 0.49463626891802 1 1
0.569734225974457 0.559025795002586 1 1
0.575388260833521 0.563714958593773 1 1
0.564547209821484 0.553975612402438 1 1
0.479158699959301 0.470627410793385 1 1
0.468342629765424 0.459904588873611 1 1
0.557669279667696 0.547346821667883 1 1
0.401000631031509 0.393581843074523 1 1
0.531058549977571 0.52050564885353 1 1
0.642745616189079 0.631222689933573 0 1
0.496264768043356 0.487265530738835 1 1
0.71466233195113 0.700632844903895 0 0
0.527078678244244 0.517004759446232 1 1
0.495524495249962 0.487312639855597 1 1
0.452777909613868 0.444841837477294 1 1
0.425724442879614 0.418264138080249 1 1
0.47783075336802 0.469217531792339 1 1
0.549610683022023 0.539118204103907 1 1
0.462121568674241 0.453416825154855 1 1
0.530196403469781 0.520630006875751 1 1
0.306985912955245 0.301526012824657 0 0
0.522420121707969 0.513063556403806 1 1
0.474357234147925 0.465546270162155 1 1
0.435297132111005 0.427077154021579 1 1
0.525782428994987 0.516344133946453 1 1
0.552432133705544 0.541320070852012 1 1
0.519295792109849 0.509851938743695 1 1
0.546386557312137 0.535963644131829 1 1
0.599377806891998 0.588438953954295 1 1
0.55133634877777 0.541562288174505 1 1
0.408096361922879 0.401438961663879 1 1
0.483365940412583 0.474302905125292 1 1
0.46430027004843 0.45589557259723 1 1
0.50367140343308 0.494735019815826 1 1
0.39373854385364 0.386916259638379 1 1
0.589567838654265 0.577961156029788 1 1
0.546777123238633 0.536482419312108 1 1
0.58874900551517 0.577310297571341 1 1
0.389782488653357 0.382927588505307 1 1
0.495298960141663 0.486348114250134 1 1
0.461024848037839 0.45178767948116 1 1
0.475185839029604 0.465653655817324 1 1
0.363813156773841 0.356891863858109 1 1
0.609490800031278 0.597993908129782 1 1
0.474259468086042 0.466376339755263 1 1
0.446990631247876 0.43857548645602 1 1
0.389605367262349 0.38162854086502 1 1
0.553039949240531 0.543203977966297 1 1
0.494033464702967 0.48542940285862 1 1
0.435136495363005 0.427229391825354 1 1
0.386468036325421 0.379716773077826 1 1
0.617069246820321 0.604736634840744 1 1
0.438741253368934 0.43104618154064 1 1
0.410578025031933 0.402839152232396 1 1
0.473263462243143 0.465230438749641 1 1
0.529562411739154 0.520467528240113 1 1
0.42226000796801 0.414579284883735 1 1
0.46432770144226 0.454917701985013 1 1
0.599794724226105 0.587786764431278 1 1
0.425656816018349 0.416547344518631 1 1
0.567002260686174 0.556019175550811 1 1
0.598546481697191 0.586649096240705 1 1
0.621844515547403 0.610176668588239 1 1
0.41549757654615 0.408082605343761 1 1
0.451930296651144 0.44383930281093 1 1
0.49836275927256 0.4892614425383 1 1
0.58445046459798 0.574346505218608 1 1
0.712926018831623 0.699437294451663 0 0
0.492433409761 0.483868447270319 1 1
0.53831237260367 0.528750166555353 1 1
0.356276546090193 0.34996957717294 0 0
0.445983058439138 0.437303930434917 1 1
0.576810024227504 0.565783339783605 1 1
0.49925080913276 0.490275385143262 1 1
0.459388352062049 0.45042793632568 1 1
0.540995558707195 0.53102889788999 1 1
0.581615602789148 0.571362248119589 1 1
0.443051296127042 0.434741348815396 1 1
0.41802694830953 0.40958385871236 1 1
0.315242178127617 0.308781377760844 1 0
0.58839423916915 0.577905359718483 1 1
0.35616232251488 0.348261795855448 1 1
0.443782921697969 0.435460677460476 1 1
0.375491159406779 0.368846627482281 1 1
0.336812662686974 0.33081068360089 0 0
0.508513459975175 0.498887423929401 1 1
0.464738951233314 0.456123042729865 1 1
0.599827581730317 0.588976021869556 1 1
0.405362298557699 0.397321853831513 1 1
0.390391906688368 0.383714107470076 1 1
0.481805569420351 0.473128042508419 1 1
0.535729637813484 0.526100207486499 1 1
0.471766178538165 0.463715802478996 1 1
0.49782016568331 0.488265335511759 1 1
0.496590962504004 0.487590402678751 1 1
0.567359498015688 0.556796545104968 1 1
0.536235768432676 0.526389661897647 1 1
0.471515573669027 0.463198554903598 1 1
0.508073388037186 0.498467392007956 1 1
0.377175689564227 0.37048431696995 1 1
0.499470758954963 0.489792253166866 1 1
0.48697110136379 0.477711241722439 1 1
0.436002769437394 0.428219140498169 1 1
0.402568754344505 0.395431398244696 1 1
0.415549408069614 0.407384444795719 1 1
0.498598608733984 0.489246849824519 1 1
0.518096460746435 0.508222107552883 1 1
0.614198292247728 0.602744298761685 1 1
0.476101768089693 0.467524483906948 1 1
0.579314950944269 0.569493686452479 1 1
0.618967846494736 0.607608109581912 1 1
0.501760093814642 0.492656220463008 1 1
0.602762667434698 0.59206725005102 1 1
0.573495187039992 0.563230211434969 1 1
0.53551728196233 0.526318777319708 1 1
0.496495134686575 0.486368460454995 1 1
0.570748773344768 0.559997728551149 1 1
0.538961163070038 0.528575153982907 1 1
0.508710563568453 0.499637493432987 1 1
0.437782768568363 0.429603456812946 1 1
0.564125990356427 0.552451787699863 1 1
0.547192795535701 0.537044098382169 1 1
0.521390667660135 0.512121004082487 1 1
0.46025587545074 0.452051579234428 1 1
0.5226505650254 0.513023129166649 1 1
0.483777213713847 0.474951809534308 1 1
0.463027584881818 0.453199581174674 1 1
0.509457866646608 0.499826123506421 1 1
0.548537851238945 0.538207754333986 1 1
0.521000745393357 0.512228083349463 1 1
0.547684501519542 0.537462694170762 1 1
0.516412234521496 0.50681314507942 1 1
0.517547165983284 0.508111140014336 1 1
0.48006931008335 0.471325771006717 1 1
0.524501009671201 0.514897373165872 1 1
0.57185533463932 0.560572490609137 1 1
0.626481288726433 0.614938956708275 1 1
0.550388123160158 0.540889129886788 1 1
0.470867227381802 0.462370694163608 1 1
0.506625866926223 0.496951545002788 1 1
0.578111028636294 0.566282747446269 1 1
0.376295891512345 0.369265375389636 1 1
0.564180022742767 0.553796264195647 1 1
0.443239423140254 0.435064082007768 1 1
0.439820310476711 0.431972767882591 1 1
0.517231375203723 0.508036508240796 1 1
0.623001705438713 0.611746091151506 1 1
0.497345704509389 0.488227880507123 1 1
0.458813988172162 0.449989006635194 1 1
0.458995964597175 0.450770593483105 1 1
0.573285258456085 0.562545205125215 1 1
0.459491947822127 0.451101839400957 1 1
0.49586152467067 0.486923026053664 1 1
0.510281298463918 0.501481349826411 1 1
0.492438470688459 0.483120852068256 1 1
0.567127757716809 0.555925917090873 1 1
0.430282384754091 0.422802205954674 1 1
0.441422018410468 0.433239786933039 1 1
0.43539343137206 0.427747762414112 1 1
0.500606868316104 0.491262905605663 1 1
0.456243128473034 0.447609719833617 1 1
0.375102133465359 0.368425159906462 1 1
0.428085915943131 0.420890303779657 1 1
0.557911318494911 0.548088553509554 1 1
0.384450771144061 0.377774057272096 1 1
0.509760641702277 0.50025777556018 1 1
0.506924278496399 0.497821154098649 1 1
0.497328531438832 0.488849781676127 1 1
0.469087860272443 0.461420448973586 1 1
0.523718639463512 0.51406092206655 1 1
0.510648542540551 0.501227531621234 1 1
0.413943896714089 0.40636028435285 1 1
0.461923903304081 0.453350034441512 1 1
0.632158937246639 0.620375251482461 1 1
0.547284344640371 0.537799763153386 1 1
0.543364660052839 0.5330713934293 1 1
0.370630433236573 0.363884457693188 1 1
0.451234092490772 0.442704395966293 1 1
0.510555929432666 0.501263926996532 1 1
0.597897210127027 0.587094497961608 1 1
0.516216113852489 0.50662736302207 1 1
0.459141912628768 0.449722060918385 1 1
0.446055361694122 0.436758642724834 1 1
0.573924749459488 0.563162864937235 1 1
0.487074660657213 0.477933294649021 1 1
0.450916655722792 0.442885133512832 1 1
0.551022256151323 0.54048521742022 1 1
0.524198483902796 0.515605810681296 1 1
0.563021970677954 0.5519293529321 1 1
0.456182652452763 0.447478209392185 1 1
0.403886963164758 0.395589720944691 1 1
0.504034619432212 0.494178684379209 1 1
0.505411304040422 0.496648446319284 1 1
0.442808067154703 0.434405965295542 1 1
0.464704242672494 0.456575627714912 1 1
0.48847977415829 0.479202139222741 1 1
0.504632505074563 0.494699233164344 1 1
0.479971944243894 0.47117463451364 1 1
0.574345255546156 0.563941661739872 1 1
0.559299602378079 0.549975030989364 1 1
0.377500760329584 0.370732995544529 1 1
0.274199856646144 0.268972380757581 0 0
0.517955865730069 0.508344665014569 1 1
0.449671141822077 0.440705756928568 1 1
0.539621225207109 0.528451570362085 1 1
0.438169808837569 0.430621854029672 1 1
0.422109221190401 0.414239710290366 1 1
0.477794906589912 0.469202722052389 1 1
0.546424698253278 0.536303838044562 1 1
0.547588249045833 0.536855335410852 1 1
0.451358703634462 0.443173582583248 1 1
0.391110641960329 0.384220709087287 1 1
0.4691736263362 0.460437450547613 1 1
0.380270766456562 0.372617514553276 1 1
0.54358828338235 0.534029033165887 1 1
0.511843680913473 0.502584983187451 1 1
0.31254681360272 0.307128412569304 0 0
0.382077383778719 0.375694476358004 1 1
0.437310093765814 0.428729066839225 1 1
0.39054633204295 0.383683283472248 1 1
0.570780155118101 0.560276671640729 1 1
0.42997677097676 0.421818905671715 1 1
0.497928134981795 0.488987076786338 1 1
0.56771717993938 0.557160093245934 1 1
0.527536866191572 0.517914556258872 1 1
0.532194821411072 0.522688229785241 1 1
0.380585151949629 0.374158185790843 1 1
0.480677100876548 0.471676554273258 1 1
0.441558332070102 0.434677776659524 1 1
0.570174706704248 0.558613943187054 1 1
0.479931535048398 0.471126786629426 1 1
0.506369538440662 0.496465636560021 1 1
0.516644646893359 0.506652899077881 1 1
0.354932905554701 0.349041182255578 1 1
0.438944644688932 0.43098298345232 1 1
0.475589171718123 0.466359885824685 1 1
0.427415702314398 0.419950713816873 1 1
0.584431425625635 0.57324465034504 1 1
0.530770127059328 0.521122340312368 1 1
0.338893005537609 0.332594138061765 0 0
0.543221136177549 0.532878723836776 1 1
0.585914307438067 0.575259258702134 1 1
0.512572628307667 0.503345682520021 1 1
0.42258854559807 0.415041347676103 1 1
0.442668664803575 0.434023830910122 1 1
0.586271498945199 0.575408418678959 1 1
0.464586919776579 0.456169020411645 1 1
0.538266991467936 0.527797139963504 1 1
0.440405568619649 0.431709105295292 1 1
0.596779041569766 0.585473069676856 1 1
0.522060626486307 0.513436960404749 1 1
0.614311320557517 0.603145095002394 1 1
0.714518739215414 0.701230825673525 0 0
0.536574769937963 0.527056195242286 1 1
0.538674901348671 0.529066747541205 1 1
0.463028339146161 0.454828669734852 1 1
0.583057539988832 0.571834827048493 1 1
0.48722119229783 0.478461193856372 1 1
0.498763629699563 0.488939154893043 1 1
0.474278902427239 0.465985673782938 1 1
0.475498634212339 0.466454495808697 1 1
0.428810029643064 0.420839896170755 1 1
0.491667744109379 0.482676178433316 1 1
0.424996042012292 0.417406127358506 1 1
0.524758787414071 0.515923884779365 1 1
0.593982757573548 0.583395658669451 1 1
0.610734962825519 0.599162056207615 1 1
0.483054398036873 0.474274941158477 1 1
0.47634814498859 0.467698255569143 1 1
0.508698462799729 0.499798964782712 1 1
0.396130684572623 0.38900617187411 1 1
0.388400230909861 0.380925539338957 1 1
0.420231010342555 0.412909853680239 1 1
0.485336560612806 0.476613494906814 1 1
0.426720288953375 0.418782324077245 1 1
0.549155179955989 0.539164892825243 1 1
0.482870460365466 0.47382960490356 1 1
0.449987368248767 0.442074301172562 1 1
0.475803865164843 0.467146346195153 1 1
0.446030223255828 0.437582229601469 1 1
0.590679330680192 0.579023580322492 1 1
0.428291020863581 0.420328442358663 1 1
0.418925957542203 0.410755308040845 1 1
0.591139332564639 0.580392506999015 1 1
0.527988370289261 0.518788729548882 1 1
0.564897335487064 0.555005946817142 1 1
0.611802943379676 0.599038524261063 1 1
0.360466178601016 0.354618728049692 1 0
0.514797288285801 0.50502027805138 1 1
0.477731113174657 0.468898668641099 1 1
0.458197998351374 0.449940510877153 1 1
0.485837648406736 0.476446582734638 1 1
0.403160909320985 0.396106669904888 1 1
0.414218648482949 0.406377759647234 1 1
0.51885648270474 0.508712214302929 1 1
0.409264374760722 0.401338512063927 1 1
0.551620359776163 0.542603797980155 1 1
0.540962844056754 0.531629610926972 1 1
0.367636988281466 0.361072695459218 1 1
0.584053360402158 0.573510357849943 1 1
0.561095281258104 0.550620305469122 1 1
0.500769513158674 0.491209743138606 1 1
0.495468812388814 0.48672574766658 1 1
0.597647576050605 0.587099654346 1 1
0.512922309783561 0.503421408472629 1 1
0.502624862929714 0.493344515438929 1 1
0.600799396996296 0.589601437434997 1 1
0.407449501922327 0.400031434900012 1 1
0.434399507264112 0.425820227515131 1 1
0.519222324530263 0.50965924841001 1 1
0.375659128481365 0.368872803157197 1 1
0.473114506051269 0.464274858003279 1 1
0.541453507852938 0.531448841042564 1 1
0.603499948431466 0.592289422647983 1 1
0.551315510367794 0.54100557541058 1 1
0.433823682420627 0.425547856788984 1 1
0.549235552913106 0.539042705516383 1 1
0.407466013293888 0.400387475668177 1 1
0.45911201322723 0.449664245820152 1 1
0.499879434965623 0.490650961223237 1 1
0.504165830181982 0.494503777143287 1 1
0.521433846767067 0.510870616888327 1 1
0.495720994719872 0.486685508306655 1 1
0.411250081364275 0.402184165926142 1 1
0.544529809657899 0.534630483856829 1 1
0.360224423180271 0.354228493905837 0 0
0.611204745344725 0.59953042584272 1 1
0.355342502874963 0.349071934064796 0 0
0.544328815507235 0.534542207343612 1 1
0.442834001084892 0.434781032493223 1 1
0.433729860710769 0.425552328674997 1 1
0.520480719606366 0.510947440542524 1 1
0.555605180770579 0.545109989747788 1 1
0.490992102634866 0.481948173810389 1 1
0.409473535564851 0.401817426715569 1 1
0.476245490394404 0.467686219414461 1 1
0.557194968187264 0.547529596264647 1 1
0.485616894692263 0.476912649257532 1 1
0.553779164595186 0.543123485128157 1 1
0.577113348683891 0.566532522088619 1 1
0.655617246662332 0.644065733539306 0 0
0.594940945754994 0.584339225105772 1 1
0.371306178355298 0.364268182444607 1 1
0.513814927729131 0.504267919007669 1 1
0.423761389244543 0.415279781044257 1 1
0.527697539660176 0.51892513450179 1 1
0.448321333280324 0.439773039838792 1 1
0.55143662646709 0.54113286270849 1 1
0.557679228623277 0.54782730454992 1 1
0.540778477573709 0.530441177753306 1 1
0.536052852542236 0.526650405018338 1 1
0.59759079606514 0.586435585310855 1 1
0.454473321169992 0.446676060844203 1 1
0.574832208496375 0.564611593039925 1 1
0.511460594600493 0.500622660176578 1 1
0.481652315931588 0.473230748477948 1 1
0.613190944795594 0.602056698815653 1 1
0.39060366590073 0.383900518771356 1 1
0.543696081972556 0.533409080200995 1 1
0.53871440571531 0.52879967499313 1 1
0.546761907951564 0.535904456272828 1 1
0.498504805114891 0.489562152399031 1 1
0.504328979299266 0.494659670941293 1 1
0.466098661340194 0.457626587709545 1 1
0.580801871243643 0.569852533016189 1 1
0.59615614775508 0.584833800104988 1 1
0.545044188697827 0.535086219746467 1 1
0.555357012612179 0.544451941800381 1 1
0.344611238858012 0.338768590572308 0 0
0.473495956670943 0.46490849004415 1 1
0.472694254944651 0.464129116466625 1 1
0.395258712897266 0.388397158057542 1 1
0.544847549389038 0.53443886776818 1 1
0.39270334383732 0.385635242174136 1 1
0.615891251830556 0.603763841997731 1 1
0.506687286309828 0.497700594689833 1 1
0.519814827194314 0.511557371979817 1 1
0.540913532968813 0.531435554706823 1 1
0.526772826128354 0.517782026610101 1 1
0.44655000144846 0.439010480969839 1 1
0.48310426610363 0.473112287038396 1 1
0.536978812008426 0.527836757279376 1 1
0.488014093763955 0.478922637056602 1 1
0.576924859403948 0.566536185895065 1 1
0.511737033521309 0.501654760237543 1 1
0.618133480693757 0.60765257447812 1 1
0.352675512145596 0.34612321897507 0 0
0.564883070352597 0.555214292910458 1 1
0.458249318243457 0.449292780343406 1 1
0.501707177452195 0.493047003810741 1 1
0.463389390947386 0.454747170103527 1 1
0.475893801590756 0.467517379518208 1 1
0.3436697406794 0.336563234055561 0 0
0.46624862781763 0.457490263152495 1 1
0.507037129798348 0.497041289581805 1 1
0.473929937192197 0.464868376728038 1 1
0.394061193052475 0.386446173217214 1 1
0.421818750311103 0.413682385433737 1 1
0.583273887788097 0.5727534538153 1 1
0.459524505804933 0.450994115872349 1 1
0.478446193560804 0.469856894889141 1 1
0.58492345847522 0.574184980257059 1 1
0.5523960575495 0.542368286213415 1 1
0.479241441974253 0.470286889641493 1 1
0.588012457077969 0.575760318038372 1 1
0.575350726413872 0.564850359868632 1 1
0.44089051492835 0.432706485502218 1 1
0.484715772632365 0.474877664111702 1 1
0.595756630529988 0.584553275933338 1 1
0.490459993270719 0.481587280746933 1 1
0.408396043487426 0.40040120455888 1 1
0.502122720947837 0.493373714929582 1 1
0.521338087728782 0.511269490205306 1 1
0.397810908520201 0.390121678915185 1 1
0.468976611923438 0.46060816372312 1 1
0.407983611901676 0.400068590135284 1 1
0.526242758467806 0.515934517618634 1 1
0.368102343943822 0.361753254581379 1 1
0.495184351388481 0.486420648181979 1 1
0.452372263917444 0.443747130169795 1 1
0.542333519960429 0.531349003645229 1 1
0.451535743144484 0.44315840718971 1 1
0.470463008201202 0.461735514409518 1 1
0.493389967564497 0.484394246553132 1 1
0.506249802657192 0.496245553412968 1 1
0.403141583884946 0.396141859079255 1 1
0.49595298897772 0.485459363953417 1 1
0.537615327492123 0.52763567730209 1 1
0.557787473058274 0.546895755234802 1 1
0.41231179054278 0.405325736785092 1 1
0.56213832623681 0.551416616950952 1 1
0.479145229855987 0.470406873751885 1 1
0.553767720392696 0.543328228787306 1 1
0.45879317944213 0.450278532394728 1 1
0.476349490165174 0.467316448338948 1 1
0.496650836733602 0.487467329453092 1 1
0.473315511948272 0.465327333842935 1 1
0.539405509447389 0.529898387954679 1 1
0.48340541959707 0.474139131554158 1 1
0.519843176279729 0.510855848616794 1 1
0.560975217866839 0.551306874450324 1 1
0.455370585805852 0.447557136597504 1 1
0.519408065719191 0.509379886221122 1 1
0.362902839498765 0.356601248575858 1 1
0.542026666697665 0.531223036745799 1 1
0.441985654237917 0.433982076221056 1 1
0.457781805418475 0.449787211004533 1 1
0.398036796452975 0.390773446980821 1 1
0.536923246475434 0.525284892824938 1 1
0.532202351447333 0.522181016683997 1 1
0.456513505235846 0.448156783357164 1 1
0.576150734107473 0.566405816617433 1 1
0.483337290517205 0.473993608686813 1 1
0.409088247952468 0.401116419681352 1 1
0.546291129323261 0.536142378810186 1 1
0.555117771770076 0.54427356726693 1 1
0.584565562808821 0.574629593068889 1 1
0.525122380326001 0.515653130668353 1 1
0.533879825662983 0.524486791940748 1 1
0.457488563364775 0.448447947343406 1 1
0.335871365074499 0.329585316400545 0 0
0.438666431412036 0.431188839835066 1 1
0.397851917044551 0.390788236327512 1 1
0.501397682733916 0.491824450162899 1 1
0.500714169830519 0.491501623916699 1 1
0.402589742504111 0.395349740849948 1 1
0.541044185869293 0.530512649963597 1 1
0.503866328376389 0.494476903498347 1 1
0.49409823682427 0.484435455830597 1 1
0.469145507481188 0.460337740019518 1 1
0.538278263281307 0.528647050192494 1 1
0.409148533018531 0.401633655077625 1 1
0.521155999629914 0.511861118844918 1 1
0.498441044500677 0.488994455951416 1 1
0.498190079427237 0.489211851852557 1 1
0.523631099058045 0.514262284478126 1 1
0.67195066181632 0.659464908172252 0 0
0.517134548716415 0.506920869098772 1 1
0.547562338214315 0.537771606521587 1 1
0.412161083049455 0.40496217497494 1 1
0.45118124835137 0.441871488362986 1 1
0.620653505560908 0.61019066866051 1 1
0.363422689803978 0.356837082833951 1 0
0.614942932662783 0.60282063704118 1 1
0.384560159702044 0.377625349638896 1 1
0.452067550445498 0.44482273884518 1 1
0.588365238574954 0.577028610435256 1 1
0.470324212253326 0.461746330404704 1 1
0.375586204569892 0.369224015586926 1 1
0.36538036423623 0.359065229509926 1 1
0.546497921898453 0.535880932248696 1 1
0.48061365992945 0.472213287067637 1 1
0.464744507215627 0.455986222771302 1 1
0.503830118499012 0.494877677943201 1 1
0.407395425083135 0.400261626843194 1 1
0.640075510736146 0.627880056340085 1 1
0.48480329503826 0.47624990039836 1 1
0.539661055701158 0.529949276582476 1 1
0.477520018634252 0.468537180263902 1 1
0.498879101697259 0.489333830087778 1 1
0.32621222554876 0.320424846115527 0 0
0.389162955145453 0.38208472569967 1 1
0.55790925373521 0.547946925411095 1 1
0.532358482820857 0.522935168809368 1 1
0.503169242824733 0.493810725589282 1 1
0.48021933434791 0.471417658563223 1 1
0.43191345856682 0.423750174459854 1 1
0.378135537831695 0.371184651115273 1 1
0.536470411509464 0.527268809172841 1 1
0.504621715344987 0.495697608799842 1 1
0.560481881403737 0.55009547228789 1 1
0.425388626066867 0.417257181628549 1 1
0.371837255459155 0.364443945673039 1 1
0.533307431754785 0.524508975044406 1 1
0.439894029756914 0.431967064097977 1 1
0.490884669062019 0.482431383207767 1 1
0.422996240747391 0.41569807755482 1 1
0.615035083536284 0.603189813245772 1 1
0.375412474673304 0.368163718270708 1 1
0.57538193146835 0.56497466489809 1 1
0.44985313038028 0.44119438515473 1 1
0.540691107821327 0.530782396820534 1 1
0.548573687306924 0.538259042995879 1 1
0.427833891504452 0.419637013235462 1 1
0.581894141431872 0.571201266043925 1 1
0.484234950202094 0.474941722417845 1 1
0.472046954817067 0.463563232334833 1 1
0.446971537652065 0.439028308141061 1 1
0.42814577582162 0.420659659182871 1 1
0.541325579825431 0.5317126448139 1 1
0.569225063682984 0.558252617450312 1 1
0.635319146942704 0.622436672028423 1 1
0.352756873618433 0.34657826365272 1 1
0.471876078270029 0.464017021446224 1 1
0.388135489245621 0.381634281699841 1 1
0.529038838025144 0.518756500523298 1 1
0.492429439103819 0.482851088656733 1 1
0.477586123831051 0.468449269368246 1 1
0.55888983824315 0.548042512899358 1 1
0.438062797063055 0.430227477301245 1 1
0.422602887051163 0.414678863146219 1 1
0.515625641342051 0.506287761071551 1 1
0.576845314974711 0.566797210169425 1 1
0.46405956741843 0.455072615869442 1 1
0.450762062912812 0.442369692871108 1 1
0.566583721449716 0.555708355202351 1 1
0.480300011105569 0.470946874573577 1 1
0.393377026680329 0.385975398921607 1 1
0.391821408142023 0.384828855946373 1 1
0.445155555413236 0.437068394948932 1 1
0.522941215712978 0.513753647480872 1 1
0.568600259969591 0.558050361757178 1 1
0.461525134281128 0.453154916169151 1 1
0.414640334985083 0.407109268691893 1 1
0.487586179547849 0.478618616978857 1 1
0.478196463047768 0.470288429579455 1 1
0.604952579777091 0.594051753075449 1 1
0.553899933373152 0.54333508278181 1 1
0.575814228856295 0.566182217015644 1 1
0.46156563030693 0.453892001963666 1 1
0.364363067855885 0.358073013291446 1 0
0.417659465261098 0.409853058615386 1 1
0.569817303148846 0.560163460102881 1 1
0.314668136829064 0.309088040484189 0 0
0.441678756948569 0.43274744954854 1 1
0.536721860517324 0.527480542774214 1 1
0.447987945980182 0.43926378640983 1 1
0.409371542157467 0.401584485568455 1 1
0.395892404640678 0.388368304056721 1 1
0.462881712674322 0.454315016609119 1 1
0.514817860730441 0.505989049674196 1 1
0.528835678409156 0.519388986370264 1 1
0.408060749239263 0.40107847642008 1 1
0.51617312485232 0.506547281761169 1 1
0.480867293534845 0.472211791924266 1 1
0.385627256299044 0.378474662438784 1 1
0.494500838493838 0.485390791112904 1 1
0.41326597147221 0.40590728008811 1 1
0.395326665169707 0.38734185820572 1 1
0.566472046069377 0.55579961681733 1 1
0.541943527433978 0.53198840872949 1 1
0.622407081328443 0.610981595714546 1 1
0.498666180430618 0.489925027202593 1 1
0.513567158604857 0.504007598155653 1 1
0.490941734884929 0.482331579003141 1 1
0.485432069191637 0.4765872743927 1 1
0.58771050082652 0.577220127146692 1 1
0.502075654194477 0.492836084755017 1 1
0.545211982880756 0.534984912076223 1 1
0.488041014547866 0.478792999316745 1 1
0.610825096908732 0.598931878267162 1 1
0.458742356916186 0.449775276802877 1 1
0.458846635294542 0.45173343590716 1 1
0.6637714472923 0.652018388013127 1 1
0.422652791370132 0.414513163181505 1 1
0.424162516657248 0.417110724925926 1 1
0.33410346130568 0.32788866299229 0 0
0.564396044073627 0.554428854641811 1 1
0.683344788171512 0.670854123985701 0 0
0.401941598233261 0.394899082755886 1 1
0.569189151128289 0.558364054515412 1 1
0.552951695307494 0.542454170191773 1 1
0.439606270117351 0.431879720216224 1 1
0.468928882598967 0.459800708125277 1 1
0.44737898994353 0.4393872221731 1 1
0.561620824502189 0.551245603248043 1 1
0.577351966148693 0.565093791990298 1 1
0.475556893699758 0.467039181926586 1 1
0.56166598759251 0.551304227990565 1 1
0.687400801431049 0.675007581424413 0 0
0.359272777932214 0.352427876445269 1 0
0.456971108340711 0.448442927090569 1 1
0.34564813012673 0.3392092519393 1 0
0.448840578171021 0.440277175929891 1 1
0.352274323297928 0.344721132961014 1 0
0.579720563064903 0.569066821696016 1 1
0.50088819034052 0.491812716806765 1 1
0.525962884076646 0.517016418478765 1 1
0.515315885022708 0.50630257410111 1 1
0.510075018256024 0.501175728654706 1 1
0.360594500075247 0.353368812981077 1 1
0.500588418726948 0.491416730799727 1 1
0.546639210408172 0.536713487172353 1 1
0.511564874654578 0.500831344578628 1 1
0.413127275756925 0.405540096652761 1 1
0.39820011145688 0.391032203152005 1 1
0.379945883081561 0.373046530336384 1 1
0.496028346640774 0.486411027215361 1 1
0.471793005680307 0.46391532639571 1 1
0.521357453503917 0.512299017919336 1 1
0.421068333178343 0.413366720115433 1 1
0.585225763787388 0.574746689982784 1 1
0.428112675528323 0.420693467114966 1 1
0.483742841950043 0.475252352456652 1 1
0.497177883973087 0.487376733252611 1 1
0.609708269519534 0.599021177633824 1 1
0.447701321399124 0.439039860893545 1 1
0.415655643311439 0.408863212226426 1 1
0.532476760531398 0.521912429430371 1 1
0.485753066139312 0.476739639526485 1 1
0.55573375313868 0.546223824994449 1 1
0.470537341022925 0.461671960613131 1 1
0.492864719510697 0.48400271082315 1 1
0.567150028716446 0.556426146130191 1 1
0.396407039228549 0.388586854689634 1 1
0.448477908071804 0.440632424582296 1 1
0.476811724624982 0.468777429110756 1 1
0.458348659490803 0.450244571405565 1 1
0.445806883742633 0.438243860549897 1 1
0.592867731658837 0.582688305226759 1 1
0.466952515728222 0.458200317292497 1 1
0.596102406471325 0.585470761971122 1 1
0.615083380294263 0.60373728242555 1 1
0.414005416007607 0.406826205051436 1 1
0.462402371090513 0.453150497110113 1 1
0.471028685829815 0.46192558429648 1 1
0.364534626025486 0.358437001230639 1 1
0.474464919130662 0.464459048862607 1 1
0.64258494310111 0.630852694803178 1 1
0.41377871562799 0.406090469479668 1 1
0.541797975804663 0.530620204797737 1 1
0.614610052312837 0.603002123261705 1 1
0.519480982144966 0.509943841592923 1 1
0.563684168468053 0.552910623075668 1 1
0.454553915173231 0.446523456082929 1 1
0.415758554064535 0.407818622024688 1 1
0.519469120133703 0.51022448087151 1 1
0.533344741299074 0.523663393132457 1 1
0.610333236831592 0.598853215512621 1 1
0.476051851645653 0.467734332163137 1 1
0.517269894007963 0.508088177589484 1 1
0.453560387395769 0.444638769853794 1 1
0.562520038364802 0.551864440550709 1 1
0.560260739466163 0.550790432363237 1 1
0.415950231981995 0.40785858937018 1 1
0.487317405141966 0.478584766908634 1 1
0.53144772424031 0.52210271269739 1 1
0.495263812859504 0.485642176911021 1 1
0.45878935080377 0.450166641205168 1 1
0.430342007049426 0.422407339670877 1 1
0.542587353774215 0.532327812197795 1 1
0.576722150621714 0.566603665654601 1 1
0.593124403690787 0.582709282618219 1 1
0.482106978077747 0.47314589277425 1 1
0.568783299345806 0.558196519137795 1 1
0.534274668330549 0.524518973531834 1 1
0.499862615219413 0.49059538222837 1 1
0.495962403456802 0.4867768630939 1 1
0.472177333708717 0.463479164469993 1 1
0.630151647507327 0.618562844140451 1 1
0.455105450270327 0.447242930015974 1 1
0.469748955114002 0.461349253345999 1 1
0.572674912496546 0.561563785089922 1 1
0.507742117902386 0.498427064474392 1 1
0.604980179649248 0.594556066766709 1 1
0.654087824653295 0.642291605861971 0 1
0.502576714599217 0.493936713999472 1 1
0.410681655101698 0.402944443865601 1 1
0.459359967863104 0.450717824172076 1 1
0.47632479868686 0.467299673452608 1 1
0.455344058107006 0.446608955486374 1 1
0.425379379908699 0.417411260196794 1 1
0.52206143861137 0.512090668126634 1 1
0.538665844835721 0.529394220882219 1 1
0.55853919287936 0.548424906693765 1 1
0.418581095808462 0.41087353634453 1 1
0.535785105804864 0.52504068310198 1 1
0.520970329862029 0.511530989385322 1 1
0.624839401008719 0.612525421960957 1 1
0.471498356488577 0.463557180197351 1 1
0.482543896465715 0.474070554094614 1 1
0.426550762670532 0.41892716964262 1 1
0.552513073906544 0.542325550739882 1 1
0.374509999134718 0.368009118979989 1 1
0.515283988049031 0.505772440775764 1 1
0.464691818504026 0.45559697376067 1 1
0.473984827325902 0.46583014929975 1 1
0.497574952586878 0.489136282388549 1 1
0.518097500147266 0.508423470497908 1 1
0.556575406492245 0.545995418441647 1 1
0.488063853355438 0.479056977799154 1 1
0.467619435429514 0.459067134944551 1 1
0.446448188927312 0.43776330888837 1 1
0.37070600012735 0.363692597479441 1 1
0.526818372804975 0.517633727729016 1 1
0.521387329870953 0.512432640670899 1 1
0.488005201557042 0.47902455066027 1 1
0.477395490263423 0.468640791311999 1 1
0.485696836923175 0.475738867544912 1 1
0.494571358383154 0.485763684457265 1 1
0.445988122617092 0.437779553162457 1 1
0.477021573917999 0.468479735847511 1 1
0.607851105934855 0.59700946418703 1 1
0.421454808658343 0.4137105204421 1 1
0.476128537797505 0.467299521997247 1 1
0.564245041192466 0.553964579172895 1 1
0.475426942556813 0.467249547799013 1 1
0.503926905709272 0.494512494356159 1 1
0.528792410609283 0.519136890434715 1 1
0.584509853394477 0.574055040139901 1 1
0.514702646870548 0.505263273448118 1 1
0.54477350631484 0.534683862674334 1 1
0.575048519192937 0.564327415576905 1 1
0.524351114962225 0.515094416220422 1 1
0.569809435669909 0.559497572251235 1 1
0.487231228361772 0.4783844881644 1 1
0.490128803381857 0.480603591442212 1 1
0.462530256731281 0.4544734110367 1 1
0.401104726556867 0.394247632909677 1 1
0.454062668041983 0.445931687952549 1 1
0.526076138535037 0.515953308290239 1 1
0.552768521092075 0.542760209468328 1 1
0.454847998385825 0.446179110302576 1 1
0.583669497223216 0.574117551324729 1 1
0.492873826178769 0.483885913550281 1 1
0.34364027600604 0.336903416569885 1 1
0.640908291630821 0.629229859719003 0 1
0.459043445766965 0.45040234358673 1 1
0.484845119574039 0.474499999687097 1 1
0.447384237457063 0.439805878395253 1 1
0.50530193060156 0.495360696822804 1 1
0.509084013531797 0.49961250147586 1 1
0.305207239930364 0.299640071366306 0 0
0.5494245235492 0.538345389763285 1 1
0.480508128259666 0.471498659031517 1 1
0.481766178285522 0.473295999109426 1 1
0.513519000944926 0.504267699394351 1 1
0.506668422947119 0.497332827479764 1 1
0.565145377239429 0.554961881323739 1 1
0.400574235040322 0.392999350953186 1 1
0.522304168867395 0.512866906136366 1 1
0.512148695590227 0.502694810990823 1 1
0.394474900555563 0.386660094177911 1 1
0.54884250556727 0.53879320162368 1 1
0.606871445381561 0.595549435270427 1 1
0.334804715536344 0.328412308214501 0 0
0.439754935692211 0.431940581789526 1 1
0.344502644477263 0.337651105451332 0 0
0.453711005426992 0.446330409513396 1 1
0.614117180954399 0.603352838054202 1 1
0.509907424987517 0.500826947142475 1 1
0.47766602632755 0.469014167349113 1 1
0.495387965788086 0.48615267766006 1 1
0.501840900053238 0.492103290903814 1 1
0.56090894797216 0.550645751525486 1 1
0.506028811824699 0.497199054437479 1 1
0.60451644333058 0.593259869793268 1 1
0.522390555032978 0.513553141328209 1 1
0.543246996651462 0.532325757075847 1 1
0.477632063123352 0.468479189425344 1 1
0.47871261981916 0.468711310125173 1 1
0.523360657539417 0.513971935068139 1 1
0.3641696319128 0.358927158279125 1 1
0.482459244528045 0.473568670104322 1 1
0.481465467744966 0.473121155631096 1 1
0.548315980227432 0.538902435382298 1 1
0.481969795439989 0.472609667472601 1 1
0.565002047260543 0.553758068180238 1 1
0.604014528371501 0.592308267733756 1 1
0.460534050222893 0.452168924049934 1 1
0.462446430764652 0.454243030293071 1 1
0.549683703852285 0.539904079997597 1 1
0.540448294182017 0.531011707369519 1 1
0.50868414432846 0.499581509978736 1 1
0.518296082520196 0.50860490102819 1 1
0.507318317719674 0.497824216256479 1 1
0.52739981692806 0.516261475229971 1 1
0.419138170420006 0.410634539736294 1 1
0.640914011925476 0.6294930800938 1 1
0.622615554380129 0.611186143738896 1 1
0.579938567733571 0.56894476215779 1 1
0.634986910476623 0.623423304031012 1 1
0.590361601934588 0.579457008043489 1 1
0.425056381646774 0.417649982525805 1 1
0.397105032788806 0.389085995032194 1 1
0.435322925753748 0.42679673307997 1 1
0.431033751078606 0.42295467121436 1 1
0.603339273073859 0.592227139517813 1 1
0.530550506628085 0.521840631687488 1 1
0.527515498561648 0.517857085495038 1 1
0.572060301124192 0.561026974720333 1 1
0.534252714011205 0.524309485680272 1 1
0.534744508333707 0.524310569439595 1 1
0.468997548931174 0.460669236067175 1 1
0.607401186633279 0.595895032401724 1 1
0.51817214836479 0.509440079761468 1 1
0.424596399215536 0.417118319037165 1 1
0.370327966328766 0.363938232428717 1 1
0.506255574455893 0.497887980456107 1 1
0.457117402963816 0.448989140271268 1 1
0.554178544495598 0.543808442861354 1 1
0.465638978405538 0.455767906235138 1 1
0.567832033591748 0.55755414488259 1 1
0.442424966838365 0.433714462404259 1 1
0.447485005051759 0.440404292962654 1 1
0.534903654066973 0.524668583364212 1 1
0.515443132689122 0.505287901359573 1 1
0.463649313374182 0.454827952210962 1 1
0.442116422268412 0.433948786498551 1 1
0.516451973986834 0.507425017168753 1 1
0.429552165722805 0.422311603060228 1 1
0.443116745400088 0.434912283586596 1 1
0.540980371553617 0.530922539280398 1 1
0.536199013267747 0.527391082201154 1 1
0.429071924708388 0.421953397720575 1 1
0.411049316708858 0.403098297348568 1 1
0.63044653988086 0.61890590929575 1 1
0.507715150396011 0.498503569045084 1 1
0.459810663070087 0.451382541441556 1 1
0.505794587457442 0.495876331600734 1 1
0.601408208209259 0.590100625211295 1 1
0.526419771723065 0.51673794326965 1 1
0.570538628203695 0.559211324254909 1 1
0.636240312084692 0.623937797092525 1 1
0.438644897055171 0.431711379557239 1 1
0.419361587773155 0.4112439220512 1 1
0.516656730913584 0.506696079134392 1 1
0.566653646105704 0.556751729387899 1 1
0.53548788499476 0.525182400396293 1 1
0.677084779827356 0.665205594394409 0 0
0.573681512532191 0.563987669160273 1 1
0.606197012880615 0.593923977761522 1 1
0.532077106466771 0.522584754585321 1 1
0.521761875197237 0.512494315172685 1 1
0.514973519712424 0.505340414863775 1 1
0.552057900981689 0.541691922962572 1 1
0.467160350652859 0.458668010912979 1 1
0.616009313193833 0.605190059547509 1 1
0.423371844249331 0.415635200501105 1 1
0.493991722594683 0.484643795460801 1 1
0.521071818676784 0.511310412150556 1 1
0.527775422933615 0.518381927666084 1 1
0.520111701180055 0.510829377778172 1 1
0.456608655454949 0.448594461533548 1 1
0.50182029211913 0.491873052317133 1 1
0.585527903699829 0.575562753843673 1 1
0.50036841371401 0.490793306326953 1 1
0.447822639827835 0.440250189096427 1 1
0.452108207545816 0.444082583923329 1 1
0.490828535363581 0.481630885312728 1 1
0.439959539684867 0.43192535483189 1 1
0.508059389397783 0.499151289029492 1 1
0.445097025854372 0.437528551143388 1 1
0.474948047352552 0.466612784581955 1 1
0.563862568457249 0.552625598258787 1 1
0.322152342072172 0.315441446968468 0 0
0.448509777158772 0.440485231537812 1 1
0.707750051470534 0.693991906227804 0 0
0.56837014955649 0.55761773223598 1 1
0.436801647517584 0.428337617525691 1 1
0.611999861284789 0.600129665899113 1 1
0.528961936212682 0.518569794956103 1 1
0.515575452385991 0.50606955634875 1 1
0.516921555504387 0.507456833012461 1 1
0.647076419854884 0.635873888107262 0 1
0.542484971298883 0.532530515880552 1 1
0.571096705193378 0.559856836171816 1 1
0.450989470078234 0.442333935950321 1 1
0.524258969553294 0.514730303708303 1 1
0.523698959883794 0.514475742060147 1 1
0.502162136378021 0.49309222527345 1 1
0.60322510823532 0.590818928279888 1 1
0.342677482211076 0.336704065633347 0 0
0.45871461392547 0.448774665023823 1 1
0.608179120303324 0.597578016609024 1 1
0.58574475475708 0.575234195055195 1 1
0.462675800890423 0.453909603120031 1 1
0.557226665927258 0.546804541301687 1 1
0.586086806129805 0.575199726949148 1 1
0.55505898167093 0.54407503398158 1 1
0.412110216127664 0.404408610666903 1 1
0.378422697047195 0.371768145724325 1 1
0.525354050783979 0.516572468048251 1 1
0.417818065863335 0.410457032118216 1 1
0.410831068014935 0.403302276530833 1 1
0.483601168420947 0.474809971538679 1 1
0.448829668833877 0.440192842551827 1 1
0.553809338708092 0.54376301352955 1 1
0.508674792773954 0.499839426240236 1 1
0.50658009550343 0.497286354028808 1 1
0.541998634735519 0.532891153851302 1 1
0.564011517867703 0.553613820454508 1 1
0.471033551725027 0.462212642712834 1 1
0.346572045019661 0.340466403389736 0 0
0.600216037046905 0.587099093273413 1 1
0.529737961307696 0.519451351966358 1 1
0.463084285928225 0.454940556882008 1 1
0.432779668753724 0.425243924141578 1 1
0.567116398607218 0.55744543161777 1 1
0.488343290049748 0.479444264019999 1 1
0.412016703230943 0.403731707581474 1 1
0.494339257748628 0.485782857475176 1 1
0.566242835150824 0.556084527793498 1 1
0.487370173871893 0.478662605391979 1 1
0.438688802033258 0.431340718325941 1 1
0.684534582857459 0.67173395965879 0 0
0.443830835282576 0.435524688352037 1 1
0.460127756308697 0.451425503684025 1 1
0.636258180341485 0.62235023981482 1 1
0.565407971352704 0.555591543730972 1 1
0.437809388841422 0.429269586599394 1 1
0.557992019840847 0.547004757670427 1 1
0.47339756727481 0.464665908706385 1 1
0.513855202014024 0.504240599586629 1 1
0.396769947609319 0.389472456055482 1 1
0.450491291203708 0.442696685408697 1 1
0.497635628580061 0.489587360302235 1 1
0.407138529351619 0.399836249093735 1 1
0.424418940518574 0.4159417477519 1 1
0.504414921223596 0.495072159862968 1 1
0.446185474219075 0.438543617229169 1 1
0.569692113183269 0.558966200431262 1 1
0.518853949468497 0.507972457886943 1 1
0.504164450032052 0.49485665988252 1 1
0.520441214405135 0.511456128139644 1 1
0.535994781499651 0.526266720479981 1 1
0.460009618167765 0.451790121741524 1 1
0.481054915799613 0.472269381906696 1 1
0.639402175638696 0.6274958974862 1 1
0.411130593787125 0.402807571328301 1 1
0.506002291895695 0.496083358926736 1 1
0.658691571855903 0.646627242337929 0 0
0.519641733887046 0.510079569514425 1 1
0.499170903741342 0.48930958972474 1 1
0.523529911595775 0.514092001819902 1 1
0.50233837343743 0.493500480409466 1 1
0.391473162444607 0.384504536987604 1 1
0.455587993340151 0.447015519103122 1 1
0.572991805601856 0.562414416431245 1 1
0.638710560463805 0.626686243398402 1 1
0.454124531889337 0.446300704526308 1 1
0.465147283325021 0.456507472224472 1 1
0.575731724792415 0.565729342441447 1 1
0.519281153718646 0.510648251051915 1 1
0.496917008553072 0.487492729427069 1 1
0.471220675787997 0.461592478374634 1 1
0.446961351274469 0.438226755663816 1 1
0.502853256344541 0.491451722013311 1 1
0.413740697916167 0.406737692174424 1 1
0.625535303269085 0.614107299335223 1 1
0.489528081342932 0.48007052596439 1 1
0.592282977185697 0.58148180751959 1 1
0.379129726497749 0.372610644170932 1 1
0.558715046001512 0.548260940014766 1 1
0.449278066806553 0.441321495649103 1 1
0.449028634791811 0.44106248856319 1 1
0.469743112323153 0.460857163044365 1 1
0.356638925005994 0.350535455899803 1 1
0.306334935140608 0.300620720356885 0 0
0.520060220690806 0.510948293704313 1 1
0.451717852638028 0.442347579175102 1 1
0.408875562158955 0.401539806754283 1 1
0.574930276227148 0.564182452183022 1 1
0.400527244504772 0.393209802739358 1 1
0.483363780708914 0.474486747197792 1 1
0.459851966567971 0.450825141545486 1 1
0.484546388228093 0.475083401503271 1 1
0.476456508370664 0.46781959037423 1 1
0.420969982345857 0.413288453385566 1 1
0.451409389954806 0.442157635146106 1 1
0.617177901427455 0.605990074214383 1 1
0.590863240539923 0.580411876451043 1 1
0.378458820820797 0.371273020422192 1 1
0.404877200974453 0.396332558188547 1 1
0.553800784256499 0.543523759570838 1 1
0.527705048636987 0.517536674886859 1 1
0.512557801972608 0.502987821892272 1 1
0.438891637932169 0.430878035270392 1 1
0.445363435433561 0.437164362579767 1 1
0.47937343444801 0.470673286472244 1 1
0.636377286414002 0.624079627471173 1 1
0.517965708501433 0.508637306943734 1 1
0.427184430011942 0.41900467355846 1 1
0.519786930889562 0.510561513460089 1 1
0.492787423170147 0.483976466919008 1 1
0.576723934691016 0.566156166831415 1 1
0.55729118089367 0.546440128160185 1 1
0.395328584410169 0.38780802618416 1 1
0.454288023809503 0.445760306809706 1 1
0.421940811432234 0.414134351438715 1 1
0.617133105070507 0.604996488032796 1 1
0.532076018226251 0.522464139682658 1 1
0.518543467360678 0.510471040562311 1 1
0.552761433221424 0.542973264499285 1 1
0.408664410068814 0.401296051264854 1 1
0.430785210801623 0.422960684482578 1 1
0.4507952066601 0.442641780763936 1 1
0.388658099757915 0.381408670163787 1 1
0.499343746707626 0.489774214279626 1 1
0.525334037385728 0.516048794622831 1 1
0.655264220921399 0.643412748950982 1 1
0.649472594433473 0.635483772103473 1 1
0.59954174179027 0.587956045934063 1 1
0.604320273092866 0.593290601808214 1 1
0.512514222040168 0.503054087693487 1 1
0.372563418557521 0.366056842260456 1 1
0.666676303669866 0.653618815983948 1 1
0.486225632427292 0.47685580125053 1 1
0.511916932445762 0.502242522598567 1 1
0.437634466821844 0.429873190135466 1 1
0.565213840413287 0.554808354431877 1 1
0.611524421804415 0.600325627860538 1 1
0.457408995318977 0.448586793853292 1 1
0.48113312069208 0.472645241195207 1 1
0.544578158131091 0.534148358685747 1 1
0.396552144691522 0.389273263647726 1 1
0.499451843355296 0.49035708704035 1 1
0.421722546500839 0.414079577988117 1 1
0.546977231272724 0.537318071294148 1 1
0.506580021042587 0.497547831882221 1 1
0.482367413124535 0.473854757340065 1 1
0.453780536806621 0.445873259371135 1 1
0.492134087170689 0.483408803503062 1 1
0.464583610480833 0.456073036462825 1 1
0.505945030709067 0.496399986181085 1 1
0.530255711572662 0.520822000570901 1 1
0.476191688629127 0.467350814044237 1 1
0.615763015380834 0.604141206335399 1 1
0.585939103748561 0.574876900213148 1 1
0.39232935510246 0.385420022407433 1 1
0.504448845594658 0.495393509412026 1 1
0.463764029941577 0.455296747534547 1 1
0.557036002262622 0.547064214917583 1 1
0.404553142378246 0.398024617825314 1 1
0.557551681371846 0.547595571964042 1 1
0.529310662490567 0.51903267767613 1 1
0.435887512873318 0.427971052274831 1 1
0.378934866623749 0.37133071513813 1 1
0.537315788203424 0.527449818670869 1 1
0.479922272755133 0.470854130153266 1 1
0.43426081320495 0.426777881177355 1 1
0.484243968314762 0.475008821824059 1 1
0.572324126137272 0.562066033250129 1 1
0.493882100304901 0.485180206389894 1 1
0.53035708106058 0.519689195869197 1 1
0.548432006399083 0.538673346924457 1 1
0.502242090662926 0.493584280356158 1 1
0.525208167426243 0.515673277343848 1 1
0.501042235250738 0.492186111140592 1 1
0.533736421811097 0.523620080660421 1 1
0.487267391069192 0.478846109632575 1 1
0.47187725544969 0.463263832620348 1 1
0.492894828742919 0.483952819243222 1 1
0.537355252921828 0.527522947970223 1 1
0.636182560586617 0.62454643782708 1 1
0.456862637316674 0.447866329028111 1 1
0.359082712307342 0.352699485749924 0 0
0.460251980872454 0.451692217129724 1 1
0.562575693755176 0.552774321215422 1 1
0.354210731158675 0.347363086769483 0 0
0.390753223412818 0.382851147527188 1 1
0.566521548612343 0.555772810407906 1 1
0.62861207795912 0.617059148141658 1 1
0.486662092392361 0.477465367170884 1 1
0.49778158523845 0.488327003854471 1 1
0.511740408330219 0.501968125286691 1 1
0.56368176994564 0.553836288325645 1 1
0.391134399037388 0.383852982404708 1 1
0.334057368067496 0.32807296047776 0 0
0.469389588637856 0.46098526769108 1 1
0.525257954549563 0.51588529560584 1 1
0.413874815752165 0.405817564555953 1 1
0.476611111571701 0.468116222109765 1 1
0.584727941705703 0.57396482940311 1 1
0.567611031837488 0.556321337173288 1 1
0.598807007440866 0.5873027543718 1 1
0.470024502467044 0.461589701019932 1 1
0.445121199798611 0.436554181512925 1 1
0.47187443853682 0.463196195013401 1 1
0.487540425389048 0.478822799418617 1 1
0.379087215280742 0.371629845196247 1 1
0.500411595222715 0.490900529186571 1 1
0.370389603569558 0.363315404981861 1 1
0.499009436545271 0.490191622054029 1 1
0.462742840230625 0.454150837876619 1 1
0.567025016710195 0.556392474776307 1 1
0.461705860242857 0.452543054185093 1 1
0.721003630857055 0.708075304732261 0 0
0.487610877151067 0.478326811819539 1 1
0.47656114483611 0.468024585014431 1 1
0.60429580404278 0.593573784872279 1 1
0.458314516165858 0.450233109309801 1 1
0.44003173070367 0.43262838482049 1 1
0.413979520201593 0.406489710036192 1 1
0.481490280777332 0.47205432136186 1 1
0.38045905761833 0.372761674725425 1 1
0.405405201253072 0.397432559558626 1 1
0.410628926718935 0.40348723769869 1 1
0.430195181083528 0.422255938605922 1 1
0.440982002089734 0.433463620540088 1 1
0.483071110519383 0.472769499519627 1 1
0.437293321353604 0.429183463610392 1 1
0.495525214789362 0.486105887095484 1 1
0.543335409849667 0.532630559473535 1 1
0.441261648776905 0.433135706702664 1 1
0.521948724988976 0.512680025445165 1 1
0.435188831124931 0.427443461853944 1 1
0.496023178975004 0.485837125554059 1 1
0.600671569721099 0.589413082392346 1 1
0.421978489231437 0.413756668146893 1 1
0.579214305365992 0.568479481303822 1 1
0.49579991650413 0.486375925224612 1 1
0.578403705923481 0.568234243617328 1 1
0.421070591280481 0.413727315086282 1 1
0.385363230069906 0.378683986573281 1 1
0.490766751630031 0.481531182935987 1 1
0.509745011627848 0.498640416187162 1 1
0.456500321889379 0.447473074552947 1 1
0.347690082597192 0.340921541965473 1 0
0.322576909563436 0.316437447948482 0 0
0.544404303625998 0.533795195404492 1 1
0.55283531514995 0.541948998662496 1 1
0.570288971570023 0.559682006427761 1 1
0.430376645002739 0.423120034137031 1 1
0.459933544179252 0.451581411668443 1 1
0.428835217743213 0.420582006407511 1 1
0.540875547376342 0.531039242679263 1 1
0.58763929370997 0.57681072361565 1 1
0.447491236717319 0.43958552245414 1 1
0.519961122785657 0.510659271756189 1 1
0.479798836308565 0.471105702153804 1 1
0.582127900081961 0.571666043969669 1 1
0.505192642302309 0.495965980905106 1 1
0.414237121088342 0.406735997296756 1 1
0.452571485211038 0.44390867285165 1 1
0.583891535628193 0.573445314269914 1 1
0.611871820902826 0.599783285610172 1 1
0.486273079025862 0.478141046464388 1 1
0.6111467415442 0.599952540976931 1 1
0.507241771337256 0.49823199487758 1 1
0.413268163715922 0.406220331363396 1 1
0.372116421498357 0.365347734083018 1 1
0.552431020335195 0.54270664530561 1 1
0.558639266237275 0.54830853280647 1 1
0.603511814785504 0.592581830372964 1 1
0.498930800303267 0.488195221647498 1 1
0.617798752193007 0.606882756069755 1 1
0.525503295349551 0.515944357533097 1 1
0.551149680999919 0.539764269635852 1 1
0.481715941034281 0.473010173798124 1 1
0.493843663840701 0.485084662495937 1 1
0.484195477946373 0.475494862402195 1 1
0.317603126933814 0.31236289768424 0 0
0.558253740705969 0.547662287272152 1 1
0.424712873952463 0.416704568677866 1 1
0.590857386057313 0.579184156728296 1 1
0.467710458253146 0.458774634033978 1 1
0.586893820457011 0.576118056980325 1 1
0.505277222727223 0.496063196403518 1 1
0.416858502244701 0.40951966631298 1 1
0.516623186644365 0.507065224572381 1 1
0.579612411208266 0.569066125924499 1 1
0.528542098297888 0.518483696709327 1 1
0.490180656410547 0.480712927893065 1 1
0.541858651243519 0.531509237975899 1 1
0.427330036159535 0.419374220450171 1 1
0.581818306761018 0.571412794514328 1 1
0.574190273486484 0.563100800636306 1 1
0.503789154541592 0.495111703075611 1 1
0.596808940535084 0.58597750666309 1 1
0.458222942803553 0.450040781085146 1 1
0.612796217910829 0.601498779454423 1 1
0.56442218824982 0.553757443262532 1 1
0.471823939584963 0.463888927910984 1 1
0.419779869504052 0.411978568344523 1 1
0.585516122832577 0.574694312007287 1 1
0.509019178249074 0.499912411534041 1 1
0.444910019032911 0.436544684631485 1 1
0.491322526434988 0.481812146000116 1 1
0.494542382028953 0.485715644152647 1 1
0.342325692730343 0.336271996079563 0 0
0.498406804219447 0.489079253895065 1 1
0.545123259736905 0.535461658847796 1 1
0.440601148378351 0.43159134528242 1 1
0.471081668617141 0.462034050442966 1 1
0.530132558523961 0.519630161275869 1 1
0.579192096089598 0.569679949780261 1 1
0.471256942388081 0.462267111260177 1 1
0.386740351401552 0.379385542283581 1 1
0.485188332798466 0.475566961912346 1 1
0.537771641220551 0.527804453610098 1 1
0.490232034105538 0.480926467500501 1 1
0.447959127086594 0.439004431359742 1 1
0.547034462104737 0.536358301860623 1 1
0.483469267821371 0.474898865153439 1 1
0.51497745453476 0.505303029586379 1 1
0.587333760353907 0.576098942207628 1 1
0.481222874627056 0.472502074149007 1 1
0.420140341838344 0.412769501860195 1 1
0.512615062044172 0.502107145786965 1 1
0.475484138281383 0.466799320695475 1 1
0.497481326628579 0.488423861210964 1 1
0.574964348691998 0.56406761124449 1 1
0.510165294289452 0.501205386809883 1 1
0.391042103423297 0.383322779346481 1 1
0.546051139461811 0.53590465281331 1 1
0.282155355127896 0.276823215128447 0 0
0.458882807936518 0.449584049494812 1 1
0.433730129127794 0.425562212860729 1 1
0.393527161665242 0.387055165095061 1 1
0.513013480548431 0.50408113792369 1 1
0.589383911799351 0.576774209688829 1 1
0.377496112343341 0.370665998742113 1 1
0.422597872133235 0.414946545821937 1 1
0.43492573864086 0.426586754527107 1 1
0.609539312260815 0.598009424744393 1 1
0.396707983706461 0.388675559120148 1 1
0.571705279623052 0.56153483928204 1 1
0.481536567700137 0.471800301541729 1 1
0.489051029149837 0.480278042287462 1 1
0.591964192544685 0.58161048788731 1 1
0.501129132938829 0.49256924074362 1 1
0.526597273578147 0.516219805764142 1 1
0.363942400117181 0.357370477771996 1 0
0.459929049039319 0.451435384697503 1 1
0.469055929146347 0.460582278519077 1 1
0.548381146464355 0.537938294273749 1 1
0.506357520579503 0.497517826848915 1 1
0.282343692339266 0.277756301962721 0 0
0.406748468301413 0.399843228042307 1 1
0.593072183983611 0.582531289879169 1 1
0.517803109896171 0.508637355266512 1 1
0.384735915357156 0.376873422145902 1 1
0.59232175157231 0.582103961408399 1 1
0.39913109435193 0.392138172657832 1 1
0.484412133431763 0.474133996156489 1 1
0.44323067921708 0.435089621815991 1 1
0.493892464504579 0.484663080381235 1 1
0.40801820538169 0.400383481192241 1 1
0.525409514947799 0.514600926010222 1 1
0.511837804010745 0.50213688637886 1 1
0.547971396237051 0.537793792044041 1 1
0.577777382164362 0.567315898902714 1 1
0.4874865355835 0.477408251291129 1 1
0.601242989828255 0.589653646352292 1 1
0.500416845726873 0.490879715757633 1 1
0.47197752962811 0.463510427687983 1 1
0.552527354269503 0.542674588341704 1 1
0.578480029820464 0.567751862663908 1 1
0.356322081218278 0.349215187097827 1 0
0.540344524824379 0.530080001129309 1 1
0.4044762077626 0.396847131481583 1 1
0.490902802771289 0.481998478647459 1 1
0.385030049057621 0.377811532729254 1 1
0.588741762699596 0.57745241214959 1 1
0.39843592406921 0.391063758011577 1 1
0.512789829430917 0.503241801189869 1 1
0.459432889101261 0.451777246744197 1 1
0.373035455340717 0.365961471162718 1 1
0.432466182608805 0.423886929622827 1 1
0.451244909628044 0.442592538240362 1 1
0.410962282074665 0.402915556614537 1 1
0.444206869268962 0.43555290497068 1 1
0.466308549940085 0.457485571860891 1 1
0.580588528008376 0.570266411146461 1 1
0.591855366473666 0.580960268911696 1 1
0.466372145426399 0.457414645558122 1 1
0.385561831165381 0.377921731018287 1 1
0.504687085366414 0.495756941818923 1 1
0.568290587470751 0.557585085893604 1 1
0.421436013472499 0.413925747845374 1 1
0.475065736223355 0.464966298364186 1 1
0.443948172984382 0.434573156030401 1 1
0.380276633790302 0.373928940310376 1 1
0.510857915648261 0.50188016153018 1 1
0.390243003627099 0.381854891372275 1 1
0.544423656987528 0.534747645529827 1 1
0.408409944937413 0.400502469446069 1 1
0.403457911053093 0.395990925059856 1 1
0.519388842104528 0.509618614197596 1 1
0.543511518845161 0.53364578492174 1 1
0.495442914343511 0.485996214496215 1 1
0.59021135919879 0.580087056233373 1 1
0.367958944099991 0.3611132108672 1 1
0.459062598482404 0.4507510400995 1 1
0.458190673558022 0.450220351592706 1 1
0.448716335427522 0.441256200498743 1 1
0.49884050917485 0.489410304220923 1 1
0.565052692609005 0.554874058682525 1 1
0.407547252266159 0.399975337918129 1 1
0.429299272989773 0.420887239893264 1 1
0.447502634721632 0.439213352601348 1 1
0.441672261106499 0.434051158426754 1 1
0.58739463939998 0.575810787400463 1 1
0.424196692703587 0.415593291574848 1 1
0.463441798058032 0.454766426200229 1 1
0.497038876528478 0.486871300567584 1 1
0.463298017333277 0.454459104410934 1 1
0.642535677141197 0.630084280019284 1 1
0.515744836056032 0.505818775139509 1 1
0.44851078972133 0.439915470555169 1 1
0.525170297660793 0.515230443974836 1 1
0.357787123285078 0.35127259969873 0 0
0.625795571193836 0.613950558669877 1 1
0.546873893781854 0.537338281417008 1 1
0.483813328826937 0.475014154408692 1 1
0.499090121555725 0.488873252089582 1 1
0.48174517815553 0.472576060600406 1 1
0.455019693643233 0.446597177557602 1 1
0.477564152689476 0.468659261272963 1 1
0.515562873816159 0.50584528844448 1 1
0.520896383956413 0.51048962742101 1 1
0.444662088405173 0.436660707348883 1 1
0.550916638117339 0.541236512410136 1 1
0.396129062209239 0.38895353261934 1 1
0.42560883834264 0.418052121949569 1 1
0.524123575465251 0.513880627184588 1 1
0.533645334656116 0.52345978690607 1 1
0.490400751478257 0.480178961685602 1 1
0.538795926440027 0.529422689402616 1 1
0.56604521152468 0.555762969990039 1 1
0.510079300450399 0.500635292927723 1 1
0.590279019842026 0.580378908931445 1 1
0.417372981318761 0.40978970408674 1 1
0.498322666414231 0.489313885511776 1 1
0.639657382895769 0.627568418246449 1 1
0.38336376366405 0.376304038704259 1 1
0.554525710542467 0.544522466303583 1 1
0.463461551256909 0.454368215122016 1 1
0.531366452641547 0.521454289472408 1 1
0.482549961647342 0.472507122431664 1 1
0.454318047885158 0.446111570057348 1 1
0.450986448287484 0.442101274978949 1 1
0.362900842095637 0.356258101916557 1 0
0.590851476474212 0.57950949517421 1 1
0.545363602112326 0.534557007877157 1 1
0.489909195780515 0.481186698746108 1 1
0.426451957191719 0.418557629810107 1 1
0.590245760350369 0.579192870209094 1 1
0.506537485608709 0.496631669112949 1 1
0.462407282296977 0.453842133953023 1 1
0.579401745886768 0.56881174090761 1 1
0.473638607624257 0.46489573461619 1 1
0.568208343062056 0.55827553957076 1 1
0.484189206986685 0.475385311039951 1 1
0.516071790158509 0.506550759715824 1 1
0.446695045253712 0.43928301204565 1 1
0.606172091821726 0.595123323303801 1 1
0.47732595265808 0.467789913435975 1 1
0.426646480271097 0.418871017763711 1 1
0.62477338516511 0.613358441189337 1 1
0.492600511220574 0.483851926385748 1 1
0.458187716407586 0.449641432040568 1 1
0.53770204296451 0.527954630649649 1 1
0.394904970508642 0.3881091377209 1 1
0.582608657252368 0.571392395158526 1 1
0.277531869919566 0.272627815895038 0 0
0.474749736845602 0.465788270699832 1 1
0.555497608620786 0.545487760512074 1 1
0.522578287569853 0.513129010446254 1 1
0.506246477872047 0.496902005586614 1 1
0.457905317544162 0.449601520136139 1 1
0.527165836779667 0.51752096860633 1 1
0.440375741790019 0.432716580665784 1 1
0.548432408127056 0.538617761804067 1 1
0.489120537386129 0.479992213357859 1 1
0.526980731302219 0.517107852339277 1 1
0.592811159259344 0.581006960893767 1 1
0.547090791261129 0.536865889820893 1 1
0.410807604982457 0.403128154383348 1 1
0.508533361763625 0.49971087970336 1 1
0.613631303097213 0.603050112412214 1 1
0.543083868618921 0.533308675285299 1 1
0.641848446497 0.62956556343805 1 1
0.484052908643967 0.475477854956902 1 1
0.423553868339198 0.415666717110065 1 1
0.427173884759537 0.419372473483749 1 1
0.458222561576873 0.450051657879034 1 1
0.518505760793259 0.509196997234746 1 1
0.49847747970187 0.489931219439497 1 1
0.512099876455195 0.503307893328918 1 1
0.486608698761153 0.477814549914703 1 1
0.493192447061527 0.484691036066684 1 1
0.468418282531061 0.46006543332187 1 1
0.522174787149342 0.512845446348688 1 1
0.62624917236025 0.614142320965752 1 1
0.536390434435428 0.526148695070693 1 1
0.5602057068208 0.5498056223368 1 1
0.540130512066045 0.529283187756934 1 1
0.587142066605011 0.574937160852285 1 1
0.483914877893438 0.475146137037444 1 1
0.509055627707299 0.499321027693757 1 1
0.413427629036447 0.406496242471978 1 1
0.591261424194183 0.580068357520899 1 1
0.530873642772016 0.520778717431164 1 1
0.46828015554202 0.458607696034102 1 1
0.475277865362558 0.466561730506659 1 1
0.494084244425073 0.484568259764404 1 1
0.410333520102582 0.402423560942608 1 1
0.554054821551302 0.543851128220053 1 1
0.595854291364501 0.584962256915931 1 1
0.425389074730917 0.418245878863872 1 1
0.438881443827364 0.43081602692005 1 1
0.547491673234331 0.538311292305531 1 1
0.451056800055539 0.442952104228475 1 1
0.525612736873542 0.515481370771318 1 1
0.537494888785361 0.527422724171003 1 1
0.516501545144371 0.507827332310253 1 1
0.382944533892027 0.376202771447949 1 1
0.452365218955989 0.443984431716008 1 1
0.531843256120407 0.521113974905105 1 1
0.491457795106855 0.482612173978946 1 1
0.525071513190504 0.515118219654554 1 1
0.603974994171282 0.593393160985454 1 1
0.502513879957725 0.493633933762252 1 1
0.509331927955737 0.500178239944897 1 1
0.519279376117356 0.509898354379391 1 1
0.438017038334125 0.43044421880073 1 1
0.523237542365325 0.514067354117524 1 1
0.525556931474621 0.515746808438745 1 1
0.481828084191955 0.472772682976742 1 1
0.537994479646333 0.528644882825399 1 1
0.411702847449602 0.404907676841945 1 1
0.478799713827895 0.470020352531474 1 1
0.421113696146274 0.413144840866693 1 1
0.551508770156574 0.541234947845444 1 1
0.574765790808334 0.564077379232683 1 1
0.584496926576643 0.573313524048678 1 1
0.543413321288805 0.532659836023962 1 1
0.520311049522584 0.510743154596954 1 1
0.53594427183414 0.52668656647625 1 1
0.621225032125417 0.609631568153324 1 1
0.555556706295986 0.545055413468862 1 1
0.469315820834925 0.461497740578505 1 1
0.532903925814305 0.523646764955832 1 1
0.558116999932819 0.548299110914695 1 1
0.487039883544341 0.478223349029345 1 1
0.426764613591996 0.418521557284077 1 1
0.474685599150776 0.46597342918821 1 1
0.397522088742752 0.390276026650498 1 1
0.550376099993792 0.54046198326126 1 1
0.478247501013402 0.469794238097383 1 1
0.453374700926756 0.444622080531251 1 1
0.529071187473896 0.518964579228584 1 1
0.569856029513543 0.560386134992925 1 1
0.473615869689592 0.46534488833865 1 1
0.476259126146349 0.467201359475473 1 1
0.537507819681747 0.526973446077538 1 1
0.517628854521169 0.507683575327002 1 1
0.619746973062257 0.608122003660271 1 1
0.466760758282527 0.458394324907115 1 1
0.448918604130291 0.440981078174212 1 1
0.680462855794804 0.667921681131819 0 0
0.588638743608758 0.577532278871902 1 1
0.518015580486563 0.508992220455399 1 1
0.593580312531729 0.582117570457082 1 1
0.487966810613866 0.47940439139653 1 1
0.51116944378457 0.501503327045045 1 1
0.488262726043626 0.479364879769257 1 1
0.490912975076283 0.482874555591777 1 1
0.545027324524573 0.534822574463728 1 1
0.542212020691656 0.532979697272832 1 1
0.349854136733603 0.34349391685668 0 0
0.558011739585006 0.54837265708995 1 1
0.43929147706828 0.431368269239299 1 1
0.499777873716124 0.490600208100483 1 1
0.490850043240431 0.482607880852786 1 1
0.584446617706411 0.572794212159482 1 1
0.654692606750968 0.642779317257763 1 1
0.51929997329548 0.509980786352108 1 1
0.542579603455819 0.532937811147328 1 1
0.419076712111366 0.411218438622312 1 1
0.467589398874212 0.458976148974212 1 1
0.515210219499214 0.506431087908353 1 1
0.439115983707128 0.431540717843884 1 1
0.531629276050725 0.521859459024556 1 1
0.486709262256957 0.477328241160214 1 1
0.512503663349049 0.503412619410003 1 1
0.586859182565472 0.57697421372162 1 1
0.504308832158101 0.495350164238073 1 1
0.489418543040199 0.480968777285697 1 1
0.549963977252783 0.540715014311338 1 1
0.421985846863879 0.413281002497515 1 1
0.607416002552703 0.59609226565993 1 1
0.585988561844416 0.575201957751604 1 1
0.402385675051503 0.394052321770101 1 1
0.538017469043012 0.527840552360535 1 1
0.463458504917104 0.454661323764538 1 1
0.473119372539656 0.464046597312965 1 1
0.349532200069936 0.343629184782967 0 0
0.61086837116247 0.60044880382268 1 1
0.381253461757162 0.373512918865147 1 1
0.478009849212559 0.468866217020207 1 1
0.580918056551092 0.570668897640912 1 1
0.600595013829593 0.590052663515361 1 1
0.492048400605074 0.482659329593872 1 1
0.546759003445512 0.53613019247502 1 1
0.571916825284568 0.561520519826141 1 1
0.569741031667814 0.559319119221996 1 1
0.5822022843224 0.571204589122032 1 1
0.599130508075521 0.587241659481142 1 1
0.471085357876291 0.462205977313199 1 1
0.515887772030516 0.506346141910912 1 1
0.428012078777738 0.419873486486794 1 1
0.53670312816402 0.525554900783919 1 1
0.410374456110959 0.402818906700778 1 1
0.58696185910513 0.576140176772374 1 1
0.438492466818075 0.430042665961373 1 1
0.51574986525983 0.506908666677011 1 1
0.455397188729153 0.446904598999426 1 1
0.42285120162455 0.415236335951725 1 1
0.467811172298312 0.458525744824088 1 1
0.504844464685206 0.495685317469817 1 1
0.618036818000154 0.607323230724784 1 1
0.403140802511449 0.396136859733255 1 1
0.461925080459553 0.452831813273057 1 1
0.470880817076853 0.4628731107689 1 1
0.489833532354103 0.481101950431848 1 1
0.470388416518088 0.461491918030616 1 1
0.359283979597177 0.352515159477284 0 0
0.645628539850049 0.63429805723811 1 1
0.570856283708266 0.560158021702143 1 1
0.561670243096104 0.551324689300451 1 1
0.524590755839362 0.514752922473292 1 1
0.498955169796956 0.490376554681957 1 1
0.533532994003139 0.523101242390646 1 1
0.628117663477288 0.617183288282558 1 1
0.370328109887708 0.364828306253474 1 1
0.531624312986011 0.522022401360619 1 1
0.552470771975105 0.541950597489133 1 1
0.424456134889392 0.416397106009356 1 1
0.349927397613141 0.343595480556551 1 1
0.477143267230701 0.468841098492375 1 1
0.549102948262381 0.538679908040942 1 1
0.569675302419887 0.559244777309363 1 1
0.539082503889485 0.528844164522936 1 1
0.476056354975747 0.468009153321893 1 1
0.454114669240183 0.44617788114175 1 1
0.45138874270987 0.442754603184763 1 1
0.410896771647942 0.404044341008698 1 1
0.470251766075231 0.460555368595189 1 1
0.528607455137135 0.519035949462053 1 1
0.393677984556469 0.386703716391539 1 1
0.39751807567105 0.390537160528942 1 1
0.434156607490277 0.427060626105976 1 1
0.450755580436371 0.442861561726313 1 1
0.593355145105265 0.581516272355309 1 1
0.446906610214857 0.438742018324412 1 1
0.572334537820985 0.562199103056458 1 1
0.470842663184987 0.462726856170563 1 1
0.50112364507952 0.492096514559361 1 1
0.480664911972466 0.47176749683687 1 1
0.64372633986407 0.631540744564387 1 1
0.537001127818664 0.526979973583762 1 1
0.506149174010726 0.497309437246766 1 1
0.458491885786164 0.448705940927827 1 1
0.416188606523757 0.408593700336018 1 1
0.37458159400664 0.368364282329041 1 1
0.652866027815438 0.642243544534685 1 1
0.596101798336708 0.584967166101043 1 1
0.596548610909502 0.585923980485956 1 1
0.390480603257424 0.383658455064143 1 1
0.649030337164496 0.637065151795983 0 1
0.460711637602327 0.452580270933436 1 1
0.501987221206313 0.492868183530071 1 1
0.553317767487504 0.543365349866201 1 1
0.589243249255584 0.578447625232694 1 1
0.474706471596708 0.46545370188322 1 1
0.529425121143579 0.519561308361928 1 1
0.681140691621794 0.667394205229755 0 0
0.610520999111826 0.599130588818548 1 1
0.560290764736896 0.549858685915911 1 1
0.490244277526686 0.481061744559075 1 1
0.38621301693903 0.379322517600171 1 1
0.530617989669233 0.520642540712105 1 1
0.492870169292954 0.483456178212412 1 1
0.573422753920995 0.562867665850117 1 1
0.499674844992545 0.490448290434662 1 1
0.503096611145866 0.493197100377137 1 1
0.520044224556652 0.510256621575016 1 1
0.513682400908885 0.504231449144954 1 1
0.47645262256276 0.46730087717849 1 1
0.484909701744359 0.475683417511039 1 1
0.483744523545946 0.475106438744412 1 1
0.442896389209948 0.43453966496386 1 1
0.578012461562094 0.567288546213442 1 1
0.429326307722034 0.422376751768337 1 1
0.564884683343265 0.554885603238622 1 1
0.358068190359458 0.351253441706816 1 1
0.424603744999556 0.417256838332484 1 1
0.428104663241632 0.420918986241567 1 1
0.454419335934649 0.445677735722749 1 1
0.461351256658502 0.452433487722311 1 1
0.512757392159189 0.503855200307954 1 1
0.377160294557841 0.370288756667643 1 1
0.505980300830336 0.496743019394216 1 1
0.551406377877842 0.540987176786702 1 1
0.432110977154589 0.424207232250066 1 1
0.445296627306515 0.436741362964908 1 1
0.519190534537828 0.510150423404517 1 1
0.4893070565473 0.481145811463267 1 1
0.520520665614824 0.509412601487855 1 1
0.486044027021685 0.47735498160849 1 1
0.317426793946517 0.31084444081981 0 0
0.453573764042765 0.445229523535308 1 1
0.499571367321257 0.489690414483057 1 1
0.504228938576726 0.495146051647444 1 1
0.480958132719189 0.471856666135076 1 1
0.430652304535613 0.421723078164343 1 1
0.61844228918163 0.607085436094766 1 1
0.518285627300371 0.508814017170547 1 1
0.451357957478638 0.443007807095363 1 1
0.518058629116291 0.507359557837305 1 1
0.4244013373207 0.416754957177642 1 1
0.43034625262381 0.422568218232636 1 1
0.458965387420668 0.450586691621689 1 1
0.594339532049677 0.582565957385672 1 1
0.500798884170981 0.491886930873612 1 1
0.577021727776883 0.5663724955568 1 1
0.364638930035507 0.356752579920794 1 1
0.454585629180369 0.446029525692952 1 1
0.423273013747047 0.415807935859917 1 1
0.526544837604888 0.516549391929144 1 1
0.554182804759577 0.54416977024886 1 1
0.453345957001127 0.445485693149774 1 1
0.612458288102419 0.600937156944118 1 1
0.544631522280895 0.534684186096344 1 1
0.484071483382995 0.474676787985675 1 1
0.503564824573605 0.494540021774866 1 1
0.587532964308969 0.576549144274761 1 1
0.504694230697588 0.495233367089442 1 1
0.439865146001596 0.431799658282313 1 1
0.473497359773799 0.464939700603134 1 1
0.586690294341567 0.575817566222802 1 1
0.44875502555578 0.439953089857267 1 1
0.457921177988647 0.449607527922246 1 1
0.449330936458128 0.441547603220135 1 1
0.558899042308722 0.548824774095012 1 1
0.555278385157281 0.544579905744893 1 1
0.607724564181295 0.594362274166901 1 1
0.326312232688772 0.320150356065153 0 0
0.435347149443423 0.427175287501093 1 1
0.569499533482774 0.559452618105421 1 1
0.4064028142611 0.399031820090189 1 1
0.427544997942719 0.419444292276801 1 1
0.539778530529558 0.530258218704227 1 1
0.627766257024567 0.616260635711089 1 1
0.390343342848079 0.382447149915957 1 1
0.511734373840681 0.502405749371911 1 1
0.478191639713112 0.469142982592222 1 1
0.650893624642991 0.638833426455131 1 1
0.445455127597111 0.43780050972103 1 1
0.509329497439016 0.499681790113742 1 1
0.462209103458725 0.454333553394921 1 1
0.607586103087182 0.596850942448697 1 1
0.498434564672957 0.489143868090051 1 1
0.503575274636276 0.493513572865563 1 1
0.457895805331511 0.449799848231381 1 1
0.435004448207902 0.427706044743004 1 1
0.484927113441618 0.476355486209361 1 1
0.539979247046611 0.530737677150462 1 1
0.667616048948852 0.655702619053278 0 1
0.445073184884582 0.436810206994956 1 1
0.516341324959885 0.50692947933563 1 1
0.461629554939826 0.45314136729681 1 1
0.420494108152505 0.412605216280501 1 1
0.608391917078315 0.597314258534527 1 1
0.499582675406192 0.490452794424934 1 1
0.398577642194578 0.391053565293523 1 1
0.450588250971862 0.440627368316004 1 1
0.535853663290795 0.526474872331374 1 1
0.437275853121841 0.429030405029605 1 1
0.454391369899738 0.445615805596135 1 1
0.51110105537338 0.501051624662139 1 1
0.441132908475041 0.432250284231504 1 1
0.502189587430315 0.492697837576756 1 1
0.597852406189872 0.587211232183366 1 1
0.393306576802634 0.384660899036727 1 1
0.50752577098714 0.498425921098421 1 1
0.549574898171226 0.539498734665294 1 1
0.4205136881309 0.412511048873661 1 1
0.633845485071183 0.621796741221665 1 1
0.477331849909673 0.46858671980838 1 1
0.614479465268759 0.604027868970105 1 1
0.316737238277418 0.310954760640658 0 0
0.532843722681028 0.523087689216413 1 1
0.522646798789205 0.513107747807549 1 1
0.503061782847981 0.493768971954291 1 1
0.520687410817409 0.511053011240486 1 1
0.422032318695268 0.414504841249574 1 1
0.513845591079673 0.504508759291739 1 1
0.559760402164482 0.549538315886554 1 1
0.567946420767986 0.557608977993549 1 1
0.481107283542174 0.472445258845384 1 1
0.381135399824559 0.373799557640305 1 1
0.343165615754794 0.33667816441599 0 0
0.493659815364649 0.483809532589211 1 1
0.449962993624746 0.441894712501817 1 1
0.608043551052093 0.597168649224363 1 1
0.57846476384129 0.568002784885147 1 1
0.459015641864612 0.450630429247193 1 1
0.454403335853476 0.446595811154134 1 1
0.733398484697632 0.719453332431083 0 0
0.360556448172363 0.353701592828853 1 1
0.537710746752292 0.528058497891724 1 1
0.592715482620301 0.58205275720044 1 1
0.403344696209278 0.396159412212269 1 1
0.528221312248839 0.518737367745709 1 1
0.454375772494699 0.445672865696137 1 1
0.582479304369944 0.571440049236546 1 1
0.489219572763138 0.479940276410439 1 1
0.617776206296723 0.606349108850054 1 1
0.457512547459671 0.44884862110432 1 1
0.542268396795816 0.532512226515112 1 1
0.520132736596234 0.511281745684613 1 1
0.517920162802525 0.508617110676165 1 1
0.497880845562438 0.48862671085296 1 1
0.406425552562985 0.3989101023904 1 1
0.415531384655666 0.407596041586942 1 1
0.509326598609522 0.499369378521594 1 1
0.459724424764929 0.451052164234552 1 1
0.448627252531442 0.439990290136003 1 1
0.429582254173967 0.421853239949125 1 1
0.501404793315755 0.492329645206609 1 1
0.606789198982673 0.595624883968886 1 1
0.550616104338191 0.539631817547334 1 1
0.544627126784926 0.535138746848894 1 1
0.556046841160101 0.545923751231006 1 1
0.426443751891757 0.41876128930341 1 1
0.515349543489062 0.505898662605183 1 1
0.527691333436256 0.518214970931915 1 1
0.616730708845157 0.605208360519067 1 1
0.465976365767233 0.457178761435411 1 1
0.368733406976732 0.362131683649819 1 0
0.543306702394593 0.533863753669715 1 1
0.482094125312345 0.472894783680107 1 1
0.537449847296913 0.527156128324325 1 1
0.489620539946321 0.480523810551809 1 1
0.608180482052036 0.597898820670854 1 1
0.515406020144848 0.50570764847944 1 1
0.485018369887602 0.475784407468525 1 1
0.454453955637263 0.446052127012253 1 1
0.628450676009842 0.616143544601474 1 1
0.511152141424041 0.501512423448755 1 1
0.46700876935991 0.458052700457692 1 1
0.410560971646167 0.402738208148635 1 1
0.374253595545369 0.367242198894323 1 1
0.533416729731926 0.523472401036399 1 1
0.60713634477164 0.595464888076193 1 1
0.5495127413444 0.538733054715687 1 1
0.56217592608134 0.55197713838348 1 1
0.522532851331615 0.512879715711691 1 1
0.470623018761948 0.461623937280864 1 1
0.52156185420104 0.512554021306685 1 1
0.532977485302746 0.523755758836763 1 1
0.541148629731934 0.531228816286643 1 1
0.502207208496099 0.492377386431976 1 1
0.531363986365616 0.521592844793371 1 1
0.45462631989287 0.444915720997343 1 1
0.538476005542725 0.528058461914555 1 1
0.481958269617447 0.473224272276514 1 1
0.504508119278566 0.495020491844387 1 1
0.522729040000956 0.513474143480346 1 1
0.551698723155921 0.541839339454436 1 1
0.45638978373126 0.448142355863519 1 1
0.425860918217473 0.418070162713916 1 1
0.546510959752193 0.535976866527666 1 1
0.438222602015761 0.430067951833029 1 1
0.447517533993193 0.438952320537994 1 1
0.480237920711026 0.471461025178073 1 1
0.559627121653357 0.548272658063467 1 1
0.489086583286333 0.480579691787306 1 1
0.580888766223915 0.570708836313256 1 1
0.515763542864664 0.506778670146148 1 1
0.607851435419748 0.596938057602354 1 1
0.550801603352219 0.540254773113792 1 1
0.56248445844998 0.551934399277714 1 1
0.424711028260317 0.416492072245577 1 1
0.42393612343291 0.415602780233833 1 1
0.446513695646015 0.438685893740695 1 1
0.469745362572245 0.461151628722687 1 1
0.572940706109884 0.562755530878431 1 1
0.616965129990819 0.605725653146984 1 1
0.415457308976595 0.407038348495099 1 1
0.447961616638963 0.439218900706112 1 1
0.529683758753583 0.520233206054215 1 1
0.470545049037327 0.460944125556371 1 1
0.509541705904487 0.500739426566668 1 1
0.479899413090704 0.470957847074138 1 1
0.447910848448022 0.439076247212541 1 1
0.628774335182694 0.616748832452186 1 1
0.596779637183551 0.58437380090524 1 1
0.469145921581025 0.460144077351638 1 1
0.501285468921987 0.492187888930282 1 1
0.495977912583251 0.487422627843359 1 1
0.393467118322106 0.386495307222845 1 1
0.521194706641307 0.511942705764515 1 1
0.423147236598003 0.415708952722615 1 1
0.455157291319606 0.446975237673356 1 1
0.487401869667581 0.47860100313723 1 1
0.434078104360336 0.425811334923409 1 1
0.431522143391238 0.422619479063714 1 1
0.596830473561273 0.585585402746407 1 1
0.519021215152836 0.509631027533181 1 1
0.554037213937699 0.543992079593396 1 1
0.426665809004429 0.419211446322513 1 1
0.518971651035827 0.509402372798812 1 1
0.488898649829397 0.47937999058138 1 1
0.474835113106412 0.465717914594857 1 1
0.366988590264501 0.359437079212024 1 1
0.446355428000938 0.43788637493511 1 1
0.405530164255225 0.397752199711441 1 1
0.467837148026091 0.459753009119165 1 1
0.398481772152554 0.389888407539929 1 1
0.606088526886181 0.594707965044184 1 1
0.474793201265479 0.466455057561827 1 1
0.410461846189556 0.40278329535038 1 1
0.562333750890727 0.55124600263992 1 1
0.533192905090437 0.523690171816926 1 1
0.487812854860844 0.478769997853009 1 1
0.393270576616577 0.38585970117884 1 1
0.546130344468505 0.536326412915997 1 1
0.399335669703647 0.390650142764229 1 1
0.644766668187112 0.632903315132765 0 1
0.561018030979283 0.550214239743585 1 1
0.395168191602334 0.387935858379602 1 1
0.521498127207756 0.511498080541819 1 1
0.410889984497918 0.403800990344003 1 1
0.524199549290791 0.514587649745973 1 1
0.475684721930916 0.467292368330668 1 1
0.45916353086979 0.450993255470289 1 1
0.358875619776303 0.352124532040875 1 0
0.520368183213212 0.510793393813537 1 1
0.570607310542491 0.560866763189684 1 1
0.603284397126073 0.593121622157571 1 1
0.445004523332986 0.435178816009184 1 1
0.578381630423373 0.567015996188589 1 1
0.461318277692889 0.452475806634182 1 1
0.583185868414521 0.572069357487419 1 1
0.482211062373449 0.473372550944955 1 1
0.502748784809606 0.493501929747858 1 1
0.471569105900045 0.462668837128568 1 1
0.440346163176161 0.43272350008858 1 1
0.548636346274323 0.538427153900719 1 1
0.555168009365393 0.544957211860142 1 1
0.379277001232225 0.372490005159952 1 1
0.548545185120681 0.538679415443998 1 1
0.528693851540244 0.518156863659875 1 1
0.455165823161719 0.447086318028739 1 1
0.426191035138323 0.418795648096615 1 1
0.463086549288775 0.454125659947774 1 1
0.594476673438439 0.583644982486162 1 1
0.493915155768336 0.484398602489285 1 1
0.417973333879235 0.409775434621737 1 1
0.449357184248674 0.44071729924991 1 1
0.551332681137246 0.540537426162278 1 1
0.487457014503005 0.478517495950925 1 1
0.442161723750445 0.433303157466415 1 1
0.404082727769058 0.396941083303888 1 1
0.630763373884799 0.619880731813623 1 1
0.468017692295779 0.45919552459222 1 1
0.473342180458002 0.464494842501999 1 1
0.472244256620284 0.464104484160109 1 1
0.603613009001586 0.593076745997287 1 1
0.513220414447677 0.502619082966738 1 1
0.456880777323004 0.448659431662922 1 1
0.51433618131482 0.504720771199088 1 1
0.54344969194327 0.533419737771349 1 1
0.626128463655328 0.614872496053487 1 1
0.562274710523629 0.551837779177789 1 1
0.542137075444832 0.532799685457147 1 1
0.540274614384349 0.530572771098935 1 1
0.485805548406723 0.476711698025178 1 1
0.568490088009312 0.558750532655298 1 1
0.549314754029097 0.538333457767638 1 1
0.489365460533791 0.480233543029979 1 1
0.431491355474777 0.423119721348855 1 1
0.377464335397862 0.370938057160306 1 1
0.638380519001815 0.627238273758861 1 1
0.471162205637349 0.462290453221207 1 1
0.444470859039563 0.437227523259661 1 1
0.445442385807891 0.438089209581412 1 1
0.463992065998599 0.455643391695573 1 1
0.511447746417429 0.502359389026625 1 1
0.631767555921666 0.618735062969397 1 1
0.468142117061066 0.459391656303342 1 1
0.549768228685946 0.539895846185981 1 1
0.505776965292281 0.495543475905393 1 1
0.531642310490906 0.521688716184342 1 1
0.398712834143488 0.391331630214319 1 1
0.602031661179252 0.590037891865783 1 1
0.563316039005399 0.553097802339695 1 1
0.546451124871126 0.53630501604194 1 1
0.383071719162741 0.376440229031038 1 1
0.55133144100524 0.540574877498891 1 1
0.487936880620026 0.478587391929936 1 1
0.400521298014174 0.393276422157967 1 1
0.485724588450862 0.476442625240326 1 1
0.664596574091589 0.651757054358133 0 0
0.46667722020342 0.458151295576325 1 1
0.497222221353941 0.487895407722726 1 1
0.535172195314248 0.525495504115014 1 1
0.49396421536811 0.484339495658173 1 1
0.518597718079696 0.508341727889882 1 1
0.546053744403551 0.536068585029072 1 1
0.528134642023884 0.518533776282904 1 1
0.683359756956977 0.670344828321662 1 1
0.607990498559069 0.596652043185628 1 1
0.536901037371451 0.526846249606555 1 1
0.347486049407864 0.341562981054173 0 0
0.49964251384232 0.490497678186898 1 1
0.444966846958294 0.437300247249266 1 1
0.544376157805713 0.534444684621628 1 1
0.398550039676996 0.390894479366666 1 1
0.428790500177636 0.420827882259141 1 1
0.472131846120443 0.4639296970187 1 1
0.380179730003599 0.373298331342617 1 1
0.563296487014224 0.552462031843583 1 1
0.427630106286105 0.419901627484362 1 1
0.434879251748298 0.427152424595753 1 1
0.485491685026473 0.476170176068382 1 1
0.507382028599782 0.498558160680154 1 1
0.418660613253892 0.410384043100087 1 1
0.494606568617211 0.484485938998127 1 1
0.525594566850391 0.516045441964012 1 1
0.47000783435461 0.461688606359484 1 1
0.564191300120251 0.554220892308911 1 1
0.445904078701409 0.437340344648308 1 1
0.41090271312088 0.404550759291394 1 1
0.485709749939921 0.47677080290765 1 1
0.562013207117677 0.552390813269976 1 1
0.42068062956038 0.413150306583803 1 1
0.44913188126905 0.441072954164328 1 1
0.472710438813956 0.463805945772937 1 1
0.542455509897886 0.532725134658469 1 1
0.577714410393269 0.566492555138131 1 1
0.433953293938488 0.425743490718523 1 1
0.536553499714524 0.526831493636185 1 1
0.56505671407605 0.554762231732343 1 1
0.568070052038421 0.556914316080761 1 1
0.523700813147997 0.51483916851064 1 1
0.502734673026131 0.49344499010544 1 1
0.507180385325761 0.496586950827945 1 1
0.331837056423712 0.325102759607182 0 0
0.454150683537817 0.444674450090103 1 1
0.468131068665108 0.458597474349488 1 1
0.450204699415026 0.441547817530514 1 1
0.393128154850262 0.386110449352597 1 1
0.389170247393287 0.382781800306144 1 1
0.479141815262975 0.470244423100237 1 1
0.484779300023995 0.476524926087338 1 1
0.584611441379789 0.573801843050908 1 1
0.613235519692002 0.601152529692767 1 1
0.540100565552406 0.53019728863059 1 1
0.313611599289995 0.307686007663083 0 0
0.55291075876786 0.543419586174069 1 1
0.462932021872381 0.454415706334226 1 1
0.464858430887742 0.456310022561851 1 1
0.486155426045184 0.477481938290179 1 1
0.461932716535031 0.453456529633169 1 1
0.545166743321053 0.53540986721777 1 1
0.520485941580362 0.509972598179052 1 1
0.397437392318118 0.389643322261058 1 1
0.485789457770448 0.477096436900045 1 1
0.489595875717867 0.480500606307336 1 1
0.443968435845238 0.436012956399569 1 1
0.368005644604766 0.360371945552046 1 1
0.515561019790884 0.505778276332234 1 1
0.417330668199282 0.410287060905083 1 1
0.392339192620357 0.384727696987895 1 1
0.501324894443667 0.492767709414022 1 1
0.468563322499146 0.460049361446705 1 1
0.452890172299099 0.44456881697911 1 1
0.514579154304615 0.505495103777594 1 1
0.360383479317323 0.353988511457811 0 0
0.515860100789981 0.506708171647748 1 1
0.512058794308092 0.50283435168874 1 1
0.531781510374554 0.522233169849881 1 1
0.527199914311209 0.517429435105557 1 1
0.600503495966392 0.588649327023451 1 1
0.556783796816818 0.54659358323738 1 1
0.438557093962035 0.430716323673541 1 1
0.515495343569466 0.506093635720887 1 1
0.518419813728386 0.509388538773012 1 1
0.527853423050938 0.518449896958296 1 1
0.423879762590004 0.416671894638528 1 1
0.55882813405867 0.548231038749091 1 1
0.44259826540105 0.434245803534195 1 1
0.444212904172636 0.43646049381267 1 1
0.562270122141756 0.552356677799064 1 1
0.575355511348407 0.565340838615243 1 1
0.586148687062619 0.575173368574879 1 1
0.458508449560051 0.449640837709888 1 1
0.516287624308728 0.506585288322929 1 1
0.575930683039075 0.565965157569516 1 1
0.480962221854142 0.472107661956049 1 1
0.420893976884139 0.413378594889691 1 1
0.521462725995073 0.512421513688952 1 1
0.398453402428761 0.39124477630063 1 1
0.618585398456651 0.606439904269671 1 1
0.554866771756501 0.545224886159398 1 1
0.411378176984465 0.403994433412967 1 1
0.616025552251594 0.604865444192486 1 1
0.407778141764439 0.400523345670691 1 1
0.4931367470103 0.482987399115126 1 1
0.494060616908053 0.484831277306249 1 1
0.492114398573159 0.483327945042331 1 1
0.557604382594995 0.546809032528382 1 1
0.501310714384868 0.492002062040346 1 1
0.426000243452562 0.417987522209161 1 1
0.550529393573034 0.541083705109608 1 1
0.48501827599002 0.475705907364848 1 1
0.549908840598006 0.539615608273469 1 1
0.424282460409848 0.416561700886072 1 1
0.588162569480415 0.577208713013534 1 1
0.447678141722976 0.439773634421095 1 1
0.490971037913082 0.481352723391875 1 1
0.542256138884291 0.532133720528782 1 1
0.640295287286514 0.628261426409588 1 1
0.428668575805097 0.421218150525848 1 1
0.466597111672363 0.45826617757785 1 1
0.606670211490845 0.595071850312611 1 1
0.490996464203308 0.481299028504807 1 1
0.524171159225958 0.514499404730075 1 1
0.516341994467802 0.506964027315337 1 1
0.433484931093558 0.425781648157976 1 1
0.437596610576743 0.429170042191717 1 1
0.552813208672633 0.541764003222069 1 1
0.505412022473105 0.495374764059434 1 1
0.478542748292175 0.46953056929049 1 1
0.480733267784603 0.471343330492129 1 1
0.430357797889198 0.422276117395714 1 1
0.574622414481773 0.564340552289631 1 1
0.436388646301129 0.428551105745509 1 1
0.475935108622787 0.466165807987579 1 1
0.406843279391786 0.400048527514514 1 1
0.353198730526591 0.346518201619929 0 0
0.503840563273053 0.495183192967397 1 1
0.513116747634179 0.503144285886798 1 1
0.546940991944198 0.536796810025145 1 1
0.56589687537577 0.555704709428234 1 1
0.52004103954297 0.509124353995986 1 1
0.415806252404409 0.407087038160264 1 1
0.531131865508619 0.522024904686157 1 1
0.507260867618844 0.497639534917922 1 1
0.651569667229186 0.640237226289976 1 1
0.711470513017154 0.69811868870209 0 0
0.387836154757106 0.380598361661353 1 1
0.511579536803808 0.502455079778089 1 1
0.531336262578452 0.521701465608374 1 1
0.534838770086426 0.525278768844218 1 1
0.49924894699277 0.489277559284986 1 1
0.456033549795611 0.447644400543787 1 1
0.462085836977108 0.45382843550431 1 1
0.4285485201529 0.420577157018369 1 1
0.508292619316764 0.498026325845615 1 1
0.398240704752096 0.391758795620311 1 1
0.5254809310972 0.517102589935527 1 1
0.402958858418395 0.395319947819658 1 1
0.450137656002254 0.441399616130631 1 1
0.503794349926075 0.494192446226999 1 1
0.539055162086993 0.527548202140938 1 1
0.45541609394963 0.448209906156818 1 1
0.532182582056052 0.522210894306176 1 1
0.461689883480101 0.453671213256909 1 1
0.524132945612569 0.514886330377965 1 1
0.468672995739779 0.46002974240974 1 1
0.524140712177758 0.514172653278338 1 1
0.473314328394915 0.464655502665319 1 1
0.391813925392251 0.384949026679994 1 1
0.571907811988291 0.562041336028785 1 1
0.551008364045545 0.541638307485719 1 1
0.497809932521099 0.488824715199001 1 1
0.429335645104983 0.421704131328382 1 1
0.580118639131082 0.568591093039336 1 1
0.529780861583394 0.520474678014041 1 1
0.541805609630212 0.531552681276843 1 1
0.540272292576393 0.5298620133956 1 1
0.525265263351569 0.515148586683836 1 1
0.45400947448202 0.446273063495069 1 1
0.537415764650068 0.527743229160523 1 1
0.595715615918545 0.585056070835535 1 1
0.558402890456157 0.548372373931298 1 1
0.435199896532885 0.427620840982545 1 1
0.36290110496615 0.356177908784809 1 1
0.465937671537101 0.457491760739081 1 1
0.538936543757995 0.529091000973458 1 1
0.457762302720132 0.449777384199177 1 1
0.557745389665555 0.547425266230731 1 1
0.425521134044456 0.417630933668106 1 1
0.38950251957013 0.382132627683826 1 1
0.466640238871573 0.458098883854391 1 1
0.493455175541188 0.483941110336432 1 1
0.610743763684671 0.599782765376012 1 1
0.412275108027022 0.404567819046012 1 1
0.547154905705271 0.536847264339542 1 1
0.601845550509789 0.590327360352429 1 1
0.459376304502646 0.45052388531012 1 1
0.553477807197118 0.543530014255088 1 1
0.493894493831796 0.485093725799231 1 1
0.545845169372652 0.535657354611299 1 1
0.448280573577252 0.43965867197721 1 1
0.44220296754486 0.433247915584162 1 1
0.421456751500653 0.413504556386481 1 1
0.504939529148328 0.495684585793982 1 1
0.507521657932288 0.498360356301128 1 1
0.445925952272134 0.43782549171725 1 1
0.395167611019698 0.38806448054645 1 1
0.494252922202859 0.484977951831113 1 1
0.458303743500621 0.449768231021413 1 1
0.422981420725324 0.415074793473577 1 1
0.386091451767772 0.378640795093043 1 1
0.566456170524287 0.556455476264324 1 1
0.580913306981521 0.569403349793509 1 1
0.609354371415719 0.597708025882658 1 1
0.474149590689249 0.465281676541115 1 1
0.438817463648499 0.430408381192858 1 1
0.53344925019602 0.523227939781043 1 1
0.557041462465966 0.546337624353412 1 1
0.508394190754186 0.499633779371729 1 1
0.32724958947113 0.321348610377055 0 0
0.394615454620151 0.387454703438052 1 1
0.502391058099156 0.493704971315512 1 1
0.546472759401308 0.53594994979985 1 1
0.435354587063739 0.42755531378406 1 1
0.474281105448628 0.465766325717823 1 1
0.434486201839715 0.42684247313323 1 1
0.452673242445515 0.444615616133912 1 1
0.454497631379195 0.446114396489102 1 1
0.564609010603489 0.55384472918043 1 1
0.538554831727708 0.527994134114438 1 1
0.362952629111249 0.356230891151307 1 0
0.54056586591319 0.530767088938712 1 1
0.540137004855483 0.530331930158902 1 1
0.510592183228959 0.501339581212006 1 1
0.48937050736495 0.481418827570732 1 1
0.476619794984339 0.468739095489423 1 1
0.395712493350306 0.387313099245188 1 1
0.536959826411869 0.526982829522864 1 1
0.669212996982424 0.658026811970916 0 0
0.49346990283129 0.484810585368257 1 1
0.61281095530408 0.602121937867113 1 1
0.446620985210094 0.438045026904716 1 1
0.492123072949906 0.4823979607636 1 1
0.421725832654386 0.413263597667782 1 1
0.535489338448817 0.525842718939489 1 1
0.465696155206692 0.45696567123771 1 1
0.47931150690072 0.470653385352002 1 1
0.618799094452901 0.606272197840748 1 1
0.425640410851571 0.4183389293273 1 1
0.550706537011613 0.54154905527465 1 1
0.514662493117218 0.505947711562078 1 1
0.584989226076478 0.574271663447405 1 1
0.428901297842209 0.421254400526963 1 1
0.446986522274451 0.438932135861958 1 1
0.472305991257347 0.463851855915286 1 1
0.61320788939669 0.602285152816452 1 1
0.501232980281374 0.492450908792769 1 1
0.418835330089468 0.410435316185845 1 1
0.489330523802521 0.480696284035975 1 1
0.453003915032441 0.444906450034376 1 1
0.528564305021814 0.518821663605347 1 1
0.549792520679708 0.539847511147114 1 1
0.506775462481875 0.497203125891047 1 1
0.405855638646406 0.398648427826425 1 1
0.420937011692517 0.412752360940302 1 1
0.481635315671422 0.473279191223897 1 1
0.509303694824661 0.499932114651109 1 1
0.41677247905341 0.409438556993252 1 1
0.43582790974597 0.427759295739243 1 1
0.51400515789042 0.504880305388979 1 1
0.49085000081799 0.482452814216393 1 1
0.574506399610695 0.563881677562265 1 1
0.525898025661726 0.516070073874588 1 1
0.579681524053914 0.568710219768257 1 1
0.428175019754236 0.420431775549786 1 1
0.515938159476277 0.506896392242572 1 1
0.476314070476085 0.467879282960818 1 1
0.471514265730416 0.462556309603552 1 1
0.503306717087247 0.494194736928874 1 1
0.601280247370443 0.590481341254648 1 1
0.589992725994458 0.578068817022873 1 1
0.411411188675734 0.403910425706915 1 1
0.484176495747353 0.475512844375004 1 1
0.540946759347176 0.530922725061846 1 1
0.499524269587225 0.489627497999167 1 1
0.413308412869019 0.405947498466272 1 1
0.42624024305812 0.418233923022874 1 1
0.561301301905832 0.551365344659321 1 1
0.470651670362255 0.461895868974102 1 1
0.543202359670788 0.53267743504256 1 1
0.491379603372268 0.482161732703249 1 1
0.476841576990298 0.467061273786349 1 1
0.308777196571703 0.303375938741964 0 0
0.235119589142302 0.231109803941346 0 0
0.458037959881899 0.450368088551747 1 1
0.424509814290238 0.41769082678277 1 1
0.597203637650618 0.585378733943827 1 1
0.472619419027036 0.463515740901161 1 1
0.377253987793066 0.370086527514571 1 1
0.363152359665341 0.35690626178028 1 1
0.438335673337898 0.430477763200121 1 1
0.504142976789503 0.494591356692313 1 1
0.352236735205402 0.346225303157303 0 0
0.605399508799972 0.594697306624346 1 1
0.525873627073516 0.516403206150963 1 1
0.521720738206497 0.51229406108889 1 1
0.49255708808375 0.483000035388707 1 1
0.507380503007508 0.497266075824106 1 1
0.540317071374572 0.53102438847436 1 1
0.542784800946033 0.533510200737142 1 1
0.49282688646478 0.482830931720693 1 1
0.531684893174738 0.521889845233127 1 1
0.514871456537392 0.505687149499363 1 1
0.569673381673983 0.55938211924599 1 1
0.600119016424591 0.589738793813384 1 1
0.519540407904602 0.50957268183287 1 1
0.497887278824299 0.489252782598278 1 1
0.543052576401317 0.533892545683257 1 1
0.491597771589308 0.482441932553074 1 1
0.374670004158937 0.368345332222635 1 1
0.386823028003003 0.37967538720645 1 1
0.565136981797879 0.55612712724084 1 1
0.595850615284014 0.584393822774501 1 1
0.459540613540984 0.451281268433798 1 1
0.47414446923949 0.465605082467909 1 1
0.397888016204353 0.390115251762253 1 1
0.43913823473802 0.430346026063976 1 1
0.484928488669376 0.475655157715646 1 1
0.473897827607633 0.465154775763235 1 1
0.547010261304942 0.536425438761689 1 1
0.478706065268417 0.469997081767401 1 1
0.543316049800115 0.53282464045272 1 1
0.560453417394647 0.550914209884628 1 1
0.450291392083779 0.442062407434764 1 1
0.457631713199261 0.449501505827484 1 1
0.57793895365338 0.567979366574602 1 1
0.457408437730344 0.449142853264404 1 1
0.481225812814377 0.472370396065887 1 1
0.471585815232208 0.462864999252684 1 1
0.531826782787942 0.521644508682744 1 1
0.401132644754505 0.393900636813919 1 1
0.414989442712157 0.408092239605429 1 1
0.427480279232235 0.41897048396004 1 1
0.54295414547767 0.532646542311771 1 1
0.47746106558611 0.46758977188342 1 1
0.382095750343875 0.374910046377949 1 1
0.433145544693984 0.425461451972373 1 1
0.569922169681641 0.559726815041516 1 1
0.476807055396468 0.467432807646892 1 1
0.475085504896888 0.466939876968744 1 1
0.433281636954079 0.425441493115202 1 1
0.460659686275985 0.450726209354178 1 1
0.495302874955857 0.485781289991455 1 1
0.523473379256656 0.513520941001782 1 1
0.468833450968072 0.460325911983594 1 1
0.314327980942237 0.308833230788123 0 0
0.465957266425374 0.457228884588387 1 1
0.621090333171454 0.609908800354464 1 1
0.609257195687147 0.59735584095975 1 1
0.464450968221643 0.455918535869313 1 1
0.45090629671943 0.442484255072251 1 1
0.486498180732695 0.476082290556821 1 1
0.457517324535902 0.44907234365788 1 1
0.48995438010511 0.481393377155713 1 1
0.422524267822958 0.41440231461388 1 1
0.44836237214434 0.440609803672132 1 1
0.444691105890163 0.436681974980842 1 1
0.412444707588616 0.405159016687231 1 1
0.586963736236568 0.575722785542933 1 1
0.611790899605899 0.600958975924768 1 1
0.466368064694947 0.457683542358144 1 1
0.545976558107344 0.535256006229819 1 1
0.661537524965759 0.650040938989775 0 0
0.602666112925823 0.590625076013145 1 1
0.539943840985411 0.530262256400773 1 1
0.464669781498698 0.456337292384365 1 1
0.455615280443848 0.447316433563073 1 1
0.544000510899167 0.533602104526538 1 1
0.420794339177944 0.413746351241889 1 1
0.624906491465878 0.613530819125929 1 1
0.561967862521629 0.551614261916127 1 1
0.523054450093065 0.512874211594293 1 1
0.557697415577976 0.547610919894743 1 1
0.440132587728462 0.431233682936332 1 1
0.652861617752657 0.64153716131356 0 0
0.577657562975213 0.56660861448368 1 1
0.48704073386008 0.477838381836958 1 1
0.610157853229267 0.599713139525988 1 1
0.498001725559048 0.48846566533631 1 1
0.475987654461453 0.466540250093468 1 1
0.525106011266421 0.515750966514214 1 1
0.493796326706961 0.484665107368654 1 1
0.44469728024651 0.43658850063286 1 1
0.573637013961989 0.563766268902688 1 1
0.496215745902677 0.487627883097564 1 1
0.443189264928706 0.434705990012643 1 1
0.50553929834935 0.497029649083134 1 1
0.545736507943166 0.535497075618636 1 1
0.711062167674959 0.698565047376733 0 0
0.499317931088942 0.490326495220055 1 1
0.455852424876615 0.447687553535358 1 1
0.577345644376457 0.567476731024113 1 1
0.304143756686636 0.298479570670086 0 0
0.413884917670967 0.406308493759066 1 1
0.492897358092146 0.483584414978011 1 1
0.527360205955808 0.517013907695468 1 1
0.579817056136338 0.569122869842661 1 1
0.48822322923285 0.47927601323966 1 1
0.445603436634057 0.438072054854458 1 1
0.552832310673977 0.54286869787252 1 1
0.391089546036519 0.384390349053014 1 1
0.451495293873576 0.442900481966818 1 1
0.538002177969062 0.527872054647765 1 1
0.516114416496567 0.50573095189286 1 1
0.464711095829677 0.455765860744731 1 1
0.513097712608057 0.503786679386574 1 1
0.448077472702113 0.439451408913651 1 1
0.51718552370807 0.507713113941375 1 1
0.457888441131837 0.449576732530209 1 1
0.40043992570439 0.392243709346915 1 1
0.550954031397291 0.541227079724809 1 1
0.511243659377482 0.502804387942194 1 1
0.348393168386682 0.342117324783453 0 0
0.43845394805817 0.430286060457809 1 1
0.533335750035931 0.524668354804339 1 1
0.420931007499691 0.413192071838347 1 1
0.466519455088086 0.458066461664031 1 1
0.482362518357464 0.473627662430109 1 1
0.708432081649138 0.694434135108422 1 1
0.476052137901272 0.467805347509881 1 1
0.510439012804153 0.50095185819127 1 1
0.531106413915506 0.520637060427568 1 1
0.547897881344715 0.538220629142611 1 1
0.503349410982145 0.494031274015378 1 1
0.554367128616057 0.5441703972041 1 1
0.468531065456125 0.460381850531521 1 1
0.562432498208165 0.552667406104654 1 1
0.504673644049671 0.49505435797627 1 1
0.551176756890881 0.541807038175029 1 1
0.361120216593652 0.355214390542364 1 0
0.52944612012467 0.518925044886538 1 1
0.438409585766505 0.430331528831245 1 1
0.462655460311089 0.454035528113415 1 1
0.390955837652208 0.383337708311432 1 1
0.635946847577732 0.623730564155645 1 1
0.606244763822095 0.594787569733828 1 1
0.4847940174593 0.475947363710959 1 1
0.558724445258002 0.548204511054959 1 1
0.532142444517406 0.522539922340858 1 1
0.528226337217909 0.517818484079478 1 1
0.473793886947292 0.465702299663461 1 1
0.412759289802198 0.405071080631469 1 1
0.445935596878316 0.437078397014436 1 1
0.520906061210035 0.511161364625775 1 1
0.378001570074027 0.370972804348289 1 1
0.495428210682934 0.486239984097174 1 1
0.372498765622772 0.365990203616769 1 1
0.445047748506761 0.436552087654058 1 1
0.504993801534624 0.495367844256978 1 1
0.462737917144253 0.453971266954342 1 1
0.634300910371113 0.622061233544161 1 1
0.483879436113659 0.475119802680026 1 1
0.587668060445061 0.577257413354137 1 1
0.440372575209873 0.431590187099437 1 1
0.390605479410639 0.3842087698359 1 1
0.499633859004856 0.489924157343936 1 1
0.596434854327106 0.585692776221418 1 1
0.464175728122324 0.455716393931187 1 1
0.491723191568432 0.483199183423859 1 1
0.535873146259846 0.52617928788168 1 1
0.49463232537861 0.485773466282922 1 1
0.465402436565802 0.457077232804256 1 1
0.384402338646314 0.376796577908538 1 1
0.413037598070305 0.404542280192692 1 1
0.374644183799528 0.367540578150181 1 1
0.397139246250202 0.389308838954186 1 1
0.416257494769425 0.409222637003769 1 1
0.382709283159559 0.37571606421272 1 1
0.486608416171506 0.477499355013261 1 1
0.507944948088669 0.498583684752088 1 1
0.634190870494686 0.621808254061545 1 1
0.381533645317874 0.3742968159889 1 1
0.691194560180181 0.678481093591863 0 0
0.528576822170183 0.519261126033268 1 1
0.509179974366012 0.499408486586997 1 1
0.523121154029909 0.513565843036216 1 1
0.484809756854867 0.476289411333952 1 1
0.37606885355059 0.369069848021766 1 1
0.572454511562822 0.562279079144514 1 1
0.513560870230688 0.503615140661549 1 1
0.524312891455996 0.515369089904273 1 1
0.489949034724406 0.481405096005282 1 1
0.456183981728974 0.448545909134609 1 1
0.504395157437977 0.495652616925929 1 1
0.415850288831328 0.408008647966741 1 1
0.470579280565771 0.462205930193702 1 1
0.444594777898996 0.435110056954972 1 1
0.466734892521995 0.458735103725428 1 1
0.463279543546168 0.455110754256494 1 1
0.529947399702285 0.519927171503939 1 1
0.496157575823745 0.486507980782257 1 1
0.528819061403528 0.519539826556754 1 1
0.606935334136451 0.593923909733113 1 1
0.401971972541892 0.395106098961389 1 1
0.496912978903508 0.487744596281974 1 1
0.639886074638689 0.627216781303088 1 1
0.554654103341111 0.544522127141083 1 1
0.395441277497263 0.389207198315837 1 1
0.418492980597845 0.410843190362182 1 1
0.467535954819377 0.458671217938735 1 1
0.450966253525168 0.442491385594436 1 1
0.461681827921409 0.45305212878454 1 1
0.572579347883027 0.561586570901633 1 1
0.604107391778677 0.593077147113893 1 1
0.496322537724084 0.486666845768204 1 1
0.40004520239381 0.392255399200068 1 1
0.509057304469182 0.500031287356789 1 1
0.317827490992543 0.311349027467236 0 0
0.580141586457887 0.569137049377451 1 1
0.504841026382044 0.496064353562815 1 1
0.471078392385512 0.462349425045936 1 1
0.5618327185367 0.550889659364635 1 1
0.377116837859566 0.370316757840227 1 1
0.526578537645865 0.516371141768018 1 1
0.508725850225988 0.500027004900519 1 1
0.536496721383227 0.527167637878141 1 1
0.56719917327082 0.555836181816314 1 1
0.400710993435456 0.394045966566257 1 1
0.368651665305027 0.361999152008981 1 1
0.592833219586521 0.582139621886684 1 1
0.482126780963515 0.472520105387198 1 1
0.39586613450065 0.388496712102019 1 1
0.459601688757573 0.451041224760827 1 1
0.549797737051834 0.539635522881995 1 1
0.356289319706898 0.350096679805261 1 0
0.411006043224428 0.403721789132871 1 1
0.434720112736729 0.427014853801805 1 1
0.695604441824159 0.682458582725984 0 0
0.419236409524362 0.410706052737438 1 1
0.450354405622979 0.442257480059072 1 1
0.401096106548912 0.393869855765705 1 1
0.635389386930918 0.623459357276415 1 1
0.483716379636329 0.473928923428749 1 1
0.47872474399118 0.470571359686049 1 1
0.498347853901169 0.489377928553887 1 1
0.603848883595326 0.592581284553407 1 1
0.354102735967287 0.347879649309194 0 0
0.46390577483322 0.455032056659733 1 1
0.364048133158834 0.357363266737505 1 1
0.593351499589522 0.582415909321229 1 1
0.448118562458618 0.439395637733962 1 1
0.523132327772887 0.513099800707467 1 1
0.525146518541659 0.515566201971976 1 1
0.443993082942839 0.437137269590628 1 1
0.459437769723734 0.450955956288169 1 1
0.450776909052583 0.442235540907814 1 1
0.448122440572093 0.439808976621525 1 1
0.594548762318639 0.58257652415065 1 1
0.390438672714248 0.382999093692812 1 1
0.498818027372729 0.489101035532214 1 1
0.486109996096434 0.477204776156233 1 1
0.383916414895675 0.377861429848468 1 1
0.618681501864287 0.607457312966713 1 1
0.57933983796254 0.569295853762163 1 1
0.494764315847567 0.486181748508225 1 1
0.525985967733555 0.516393002972635 1 1
0.565208287813108 0.555095256819372 1 1
0.493093057572129 0.484038755735223 1 1
0.430173442329616 0.422885242157099 1 1
0.499732084252818 0.489971935368784 1 1
0.523425838777938 0.513770172688744 1 1
0.548379195305509 0.538473702927075 1 1
0.49202986301985 0.482710066252004 1 1
0.497928314722348 0.488604794425201 1 1
0.543381601418442 0.533464057185449 1 1
0.483827411775985 0.474473257775706 1 1
0.348343330765088 0.341923370525802 0 0
0.554251662254646 0.544270735726717 1 1
0.465887452661711 0.456784666669748 1 1
0.480095911439254 0.470791463395242 1 1
0.498425084905182 0.489758220824674 1 1
0.455768688948652 0.447691708019202 1 1
0.494584138878569 0.485960981046023 1 1
0.587692444173967 0.577781295754734 1 1
0.532714411367023 0.523649940664012 1 1
0.407054354332702 0.399999169743162 1 1
0.444842665922583 0.436554274036958 1 1
0.47220002463871 0.463523581407802 1 1
0.4989176399138 0.490475911779409 1 1
0.490285165463738 0.481227610636995 1 1
0.444003427936693 0.436112333462497 1 1
0.573268258284925 0.561634350438006 1 1
0.527856528977794 0.51831162830949 1 1
0.457147369080907 0.448666259987601 1 1
0.537233572964566 0.527696239826324 1 1
0.501109498754497 0.491389370340998 1 1
0.597497143225526 0.587150416258123 1 1
0.505556544810193 0.495971406417111 1 1
0.574649562286799 0.563674574458117 1 1
0.46922261298856 0.459931921790942 1 1
0.44829950121975 0.440746733264569 1 1
0.638417288043152 0.626867273822749 1 1
0.450538827277902 0.44251695477938 1 1
0.529714435690114 0.520234140986842 1 1
0.415450090321007 0.407293724839617 1 1
0.463910958026629 0.455641496022622 1 1
0.451040743387752 0.443360649663702 1 1
0.577211652608876 0.56771352955718 1 1
0.455005225311507 0.446379092186655 1 1
0.452365656809017 0.443368179912139 1 1
0.649040982600973 0.637067210415706 1 1
0.498513458313062 0.488562723288462 1 1
0.599672607391081 0.588888587859747 1 1
0.518597021663525 0.50887930535236 1 1
0.425157540013529 0.417845127801728 1 1
0.477942269742433 0.469126796328985 1 1
0.513953788431022 0.504363169200265 1 1
0.567784918618714 0.557565722761766 1 1
0.606640822344853 0.595365658017889 1 1
0.423211901775251 0.415710457043482 1 1
0.512096670788573 0.502168547580953 1 1
0.508910869977056 0.499010181935204 1 1
0.530870468244972 0.520500468152888 1 1
0.527101618333863 0.517491689757468 1 1
0.619610858285067 0.608302095374744 1 1
0.5782718449459 0.568302496097874 1 1
0.546812541761098 0.535542581429418 1 1
0.559622382742291 0.548808403941538 1 1
0.53198312405177 0.521636276990874 1 1
0.479503749030569 0.470668545322233 1 1
0.497175747229635 0.48818442422128 1 1
0.518919954252038 0.510024240792801 1 1
0.600551414036601 0.590613064479512 1 1
0.55874159391345 0.547675821453704 1 1
0.540890836910645 0.531295934640705 1 1
0.603245956319504 0.592141368114654 1 1
0.319140237897748 0.313266807616543 0 0
0.581628765986709 0.570150706381509 1 1
0.595146807719211 0.584464127829865 1 1
0.607474505665385 0.595186225768383 1 1
0.443568789208964 0.435889627041592 1 1
0.465231044144834 0.456508914283641 1 1
0.479353973653616 0.470677384825442 1 1
0.367089376339507 0.359844864246368 1 1
0.590098783509566 0.579150133385964 1 1
0.599224735524827 0.588551427771758 1 1
0.499053770510579 0.488804524844841 1 1
0.521963105596874 0.512277006336409 1 1
0.514008578598918 0.504760028061552 1 1
0.44476016253497 0.435926899186414 1 1
0.478028527122175 0.470119395798485 1 1
0.50397120482434 0.495129176474114 1 1
0.518271520062929 0.509157409242604 1 1
0.516021829793049 0.506424903554387 1 1
0.404907834140914 0.397218738716879 1 1
0.547285007910566 0.537471449693298 1 1
0.403240677063011 0.395993470762918 1 1
0.350882760736023 0.344561705505431 1 1
0.471447109732891 0.462505304007772 1 1
0.36414139433476 0.357173948386834 1 1
0.58452362923985 0.573744742847823 1 1
0.469875551739075 0.462459902243699 1 1
0.504687438518755 0.495472113212155 1 1
0.496223722334738 0.487167470293026 1 1
0.434066215147683 0.426318530232992 1 1
0.447253398951324 0.438878194259674 1 1
0.456846614665953 0.448798569797268 1 1
0.550906514286042 0.540795697466549 1 1
0.443899949821985 0.435342479807241 1 1
0.642060479220607 0.629276315818177 1 1
0.565111521806405 0.554257311479987 1 1
0.566729116864072 0.556183164354207 1 1
0.571391459009969 0.560209752787589 1 1
0.496526774383033 0.486665781965315 1 1
0.531091021737466 0.521731042199591 1 1
0.41121469844911 0.403544685385184 1 1
0.475670310467753 0.467341200306929 1 1
0.50580288189284 0.496710174910018 1 1
0.531084527720961 0.521839310111184 1 1
0.419305548608356 0.411720757721078 1 1
0.527915653913892 0.518570241164527 1 1
0.526312548875608 0.516905222173645 1 1
0.403203631325034 0.395232172758296 1 1
0.539770064273073 0.530026716366269 1 1
0.682908989563051 0.671095784550893 0 0
0.59282984704285 0.582474368195307 1 1
0.632431108864662 0.620811366993031 1 1
0.458693413966933 0.450754400185553 1 1
0.58832543494457 0.57796439234628 1 1
0.432924775356879 0.424732032660472 1 1
0.510649572095243 0.501613957808426 1 1
0.513797068348862 0.503737813104603 1 1
0.490635017972376 0.482346428804661 1 1
0.599139660267737 0.587417077358492 1 1
0.501122007585839 0.492314905272959 1 1
0.510414915901255 0.500871631882368 1 1
0.524243146827075 0.514747208893253 1 1
0.429828086922329 0.421353287973483 1 1
0.578701978087448 0.56823444846013 1 1
0.450492305740808 0.441992565098382 1 1
0.450202247852515 0.44158411497365 1 1
0.481831470688794 0.472994693942656 1 1
0.379056613414962 0.372568572776694 1 1
0.524997012842653 0.515313892518902 1 1
0.448768711657737 0.43890147887602 1 1
0.490346721779887 0.481567018965246 1 1
0.538841815296731 0.528769304390933 1 1
0.626443724038027 0.615000786962773 1 1
0.415845959373281 0.407771888094493 1 1
0.455462437624212 0.447916910597129 1 1
0.59010395783359 0.579016118534043 1 1
0.646900239658467 0.635434521601304 1 1
0.492053648130904 0.482687195486925 1 1
0.490189130893342 0.481329275477291 1 1
0.549724705640891 0.539433413189262 1 1
0.416929929393215 0.409287225829421 1 1
0.345609755368914 0.339573065150647 0 0
0.546697578939397 0.536703063948395 1 1
0.664242309180108 0.652052550458193 0 0
0.418858247304883 0.411931313748218 1 1
0.642873030268897 0.631754634143343 0 1
0.38030826630866 0.37215698642839 1 1
0.479492173287826 0.470494889958714 1 1
0.449475273699792 0.439497689451815 1 1
0.491020683972456 0.482359547341123 1 1
0.39900327786247 0.391442457962533 1 1
0.478391884630825 0.469363140347418 1 1
0.342282739094578 0.335502698234151 0 0
0.444614510279812 0.43657414105709 1 1
0.36736671642267 0.360658642877483 1 1
0.622965469689504 0.61168448416358 1 1
0.505537770484619 0.496767950101301 1 1
0.480788837800588 0.472076574447082 1 1
0.399558835155498 0.392048118125569 1 1
0.433930240171032 0.426006904300812 1 1
0.437470114607091 0.429404073382183 1 1
0.382007788360028 0.374375075794004 1 1
0.574953549481747 0.564293251645116 1 1
0.487277927435949 0.479045305587867 1 1
0.454500952217698 0.446362538605345 1 1
0.392270480782474 0.384470849138566 1 1
0.504684897780165 0.495290685157579 1 1
0.587989892584072 0.57688603313326 1 1
0.556233341628144 0.546214843444007 1 1
0.512550082632902 0.502552392871294 1 1
0.512897915735608 0.503358187076803 1 1
0.469856301144866 0.461697711516398 1 1
0.428277252351587 0.42081481036798 1 1
0.392005801841834 0.383615005418434 1 1
0.435120456464101 0.427753115260949 1 1
0.494901650322517 0.486099205624804 1 1
0.480531389692446 0.472000132838976 1 1
0.523454546954989 0.514098232165572 1 1
0.438498591179781 0.431085409520108 1 1
0.472879496198268 0.465039390900323 1 1
0.407477448668388 0.39960950715911 1 1
0.5360809663562 0.527157847197588 1 1
0.581621846088816 0.571054369371804 1 1
0.539441371403239 0.528900855744459 1 1
0.549060662433043 0.539543617317064 1 1
0.513312334850565 0.503537540375443 1 1
0.58129646049032 0.57047502137163 1 1
0.451737448995583 0.443401006511536 1 1
0.487718071256592 0.479343651105812 1 1
0.579049077837584 0.568520149228633 1 1
0.358260163411349 0.352089856197419 0 0
0.467750843319189 0.457848776547067 1 1
0.348422008003566 0.341633032592956 0 0
0.604847135923333 0.594538913710439 1 1
0.488369646478498 0.477465602488661 1 1
0.521923031136812 0.51267475891093 1 1
0.459118379968411 0.450330483976071 1 1
0.370456975486672 0.363644293732031 1 1
0.466870710596867 0.458878827792365 1 1
0.477632680015441 0.469529600906121 1 1
0.437713427688702 0.429559092540105 1 1
0.605981723700025 0.594772515731602 1 1
0.632657403570596 0.621023274242829 1 1
0.479443513609638 0.471257980389662 1 1
0.522090359918226 0.512675748282285 1 1
0.504840285787044 0.495740850459977 1 1
0.518511074699338 0.506533939290152 1 1
0.541345493692352 0.532000218313112 1 1
0.429995422799338 0.421276019686653 1 1
0.460876575663731 0.452745639018613 1 1
0.431869318784315 0.42364173512035 1 1
0.477493410280439 0.468296393704432 1 1
0.492230717220248 0.483063385238937 1 1
0.441533487867481 0.433007660380084 1 1
0.595911828974305 0.585032669532515 1 1
0.498347171610368 0.489480970112689 1 1
0.56540054834096 0.554976048932805 1 1
0.629229178562331 0.617463889941292 1 1
0.580376635403886 0.570003347708712 1 1
0.513655845159893 0.50443365316008 1 1
0.439758430862805 0.43216598128591 1 1
0.502612779740952 0.493406388206715 1 1
0.534231751605355 0.524157623227603 1 1
0.43613060851315 0.428713070343248 1 1
0.491019536694354 0.482158199158221 1 1
0.491010243189097 0.481040779293733 1 1
0.5840701522153 0.57345385915207 1 1
0.422411186618144 0.414704006291265 1 1
0.571054720494206 0.560361680010236 1 1
0.466254041122654 0.458135651232171 1 1
0.433546901613361 0.425888828447742 1 1
0.425685539392139 0.41781598430848 1 1
0.442657919742791 0.434858615117471 1 1
0.543992842274429 0.533514423938051 1 1
0.413730181905679 0.406128736836731 1 1
0.493404857635548 0.485084098900978 1 1
0.41341939627207 0.406100948136907 1 1
0.46775075186806 0.459460074847993 1 1
0.48489333793031 0.476537504650828 1 1
0.452018963489631 0.443724003072893 1 1
0.52745152540183 0.516972972465556 1 1
0.61232531271343 0.600234422769098 1 1
0.441111887199158 0.432564439177915 1 1
0.375197898603731 0.368069095728203 1 1
0.463228787163808 0.454818965899561 1 1
0.412247509372425 0.404388220289053 1 1
0.527793888157506 0.518689829927623 1 1
0.583012642457281 0.571985885168618 1 1
0.388920381936973 0.382007445199738 1 1
0.535585564954631 0.526151261233618 1 1
0.527471704118328 0.51777230228598 1 1
0.431598513975267 0.423158164541252 1 1
0.4768360667011 0.469188099541931 1 1
0.495466207941444 0.486689623676301 1 1
0.41386339101082 0.404947602833296 1 1
0.52500461413501 0.514259729969717 1 1
0.56612160140309 0.554724021890621 1 1
0.450699030215503 0.442325616153513 1 1
0.470775926343062 0.462131290716434 1 1
0.537695297504998 0.528738527376355 1 1
0.353428335271508 0.346922761102423 0 0
0.546000590261633 0.536080588146997 1 1
0.405561170702107 0.398294884134349 1 1
0.554785081371915 0.544457061933763 1 1
0.630692227842479 0.620068044638748 1 1
0.45506719697022 0.446009317357261 1 1
0.631273579050104 0.619261880333656 1 1
0.421839165728745 0.41276470397524 1 1
0.563594520449682 0.552809851636654 1 1
0.505322279468604 0.49653178917028 1 1
0.631787836336171 0.620612881281321 1 1
0.46915104025167 0.459785435114119 1 1
0.614876540107131 0.603194338226344 1 1
0.44385701730114 0.434745650181544 1 1
0.485382851555085 0.476240134479512 1 1
0.543096845656964 0.532036299844309 1 1
0.561524167430372 0.551533651998788 1 1
0.432259466279721 0.425336327509885 1 1
0.479550925983421 0.469962141366935 1 1
0.321599349541063 0.315943617311552 0 0
0.463817165522155 0.45540332361634 1 1
0.600112104506253 0.588774882298219 1 1
0.525306601671735 0.515313830735414 1 1
0.526053329338721 0.517549290305284 1 1
0.486069797348021 0.477094309569341 1 1
0.624843552428181 0.613451646888375 1 1
0.599840110860105 0.587135237278918 1 1
0.453793738541795 0.445155762058299 1 1
0.405856420031578 0.398764221194434 1 1
0.621266479733141 0.609998386179279 1 1
0.409764650843203 0.40207585163849 1 1
0.516191281020852 0.506898090120944 1 1
0.54970023837595 0.540093341046045 1 1
0.435893419975694 0.425774736661723 1 1
0.443197380700985 0.434566747062464 1 1
0.475761374930046 0.467132999674375 1 1
0.535315426198409 0.525451347366792 1 1
0.597185100446433 0.586426078220948 1 1
0.564652010731744 0.554061771579128 1 1
0.660863211967578 0.649085646091069 1 1
0.586737557414055 0.575413438332103 1 1
0.490421838267773 0.481743496249542 1 1
0.565700807274696 0.5551041697375 1 1
0.408751699827762 0.400850727602099 1 1
0.619541826416428 0.608220080687319 1 1
0.557825150013218 0.548268939890951 1 1
0.469030865476938 0.460608982538819 1 1
0.47731764241035 0.468165972036805 1 1
0.481387545865464 0.472922946935779 1 1
0.414650366681649 0.407636876888446 1 1
0.563893672560634 0.55250433447875 1 1
0.568866977335607 0.559061145728654 1 1
0.455885525327849 0.447184037631597 1 1
0.596241423615306 0.584727706621061 1 1
0.529028144219827 0.519691620772515 1 1
0.476325624427249 0.467591931861362 1 1
0.571061153464762 0.560472057487483 1 1
0.4964990881169 0.488257841083516 1 1
0.481167486691951 0.472380690709483 1 1
0.595306422384818 0.585018666514329 1 1
0.455837427017484 0.447997672585686 1 1
0.504365591478829 0.495793031714292 1 1
0.4738809241542 0.465326744318296 1 1
0.47630741064069 0.468414342885667 1 1
0.439160069945636 0.431596724789905 1 1
0.466511001459282 0.458079151804905 1 1
0.629995542990471 0.61925003085352 1 1
0.463247585491387 0.454378851505567 1 1
0.441715642251794 0.433914657393781 1 1
0.472498346063627 0.463493570579546 1 1
0.481803998357606 0.472091554204867 1 1
0.494499965674292 0.485436796397557 1 1
0.433322904809023 0.425511104507698 1 1
0.452583222642901 0.443881807058805 1 1
0.418580576242136 0.41090186143529 1 1
0.466447649650924 0.458052375173934 1 1
0.485916351221276 0.476936919722042 1 1
0.523715250687996 0.514734954108381 1 1
0.496049162619922 0.487025857986471 1 1
0.456146058397104 0.448743294782599 1 1
0.56753615542382 0.557168928728474 1 1
0.522243387761593 0.512753851262452 1 1
0.433003068892387 0.424743534785127 1 1
0.424027784678871 0.415297601335406 1 1
0.542116012498856 0.531897997485005 1 1
0.576376500571828 0.56579976655969 1 1
0.549034963810904 0.53967159705219 1 1
0.472725688953615 0.463544939908688 1 1
0.442585905673881 0.4347968979964 1 1
0.449118043863148 0.440386618491782 1 1
0.473795109392382 0.464958565126407 1 1
0.562799566235451 0.552449831413593 1 1
0.549669221630244 0.539598105821057 1 1
0.552644157542062 0.542934378499003 1 1
0.367187172395625 0.360594682197958 1 1
0.566849746534564 0.556719845879714 1 1
0.602734899949226 0.592072737272896 1 1
0.445173389135992 0.436437176821915 1 1
0.477221775279261 0.46829124313038 1 1
0.46154465909648 0.453335470453535 1 1
0.515829782154797 0.506409219637231 1 1
0.559718433005846 0.548765624747748 1 1
0.534078913004235 0.524176796191991 1 1
0.551373459298977 0.54105105806175 1 1
0.54328240963373 0.533323440073027 1 1
0.698471984270995 0.685463428850273 0 0
0.599022226966314 0.588458447651603 1 1
0.347997817399431 0.34115688148623 1 1
0.497764686823446 0.48863854546997 1 1
0.590902420136719 0.580417439470819 1 1
0.575519368737876 0.565286342751764 1 1
0.49055030051696 0.481180790457992 1 1
0.452767610951659 0.444512920171464 1 1
0.454757303913431 0.44594800212963 1 1
0.495662993152735 0.487283075966036 1 1
0.497588248406972 0.488463508282223 1 1
0.45432433334496 0.445611329914175 1 1
0.561987497947183 0.551964144262436 1 1
0.377843203209305 0.370905244736875 1 1
0.480048675722028 0.471741133908523 1 1
0.452458268585377 0.443975643533222 1 1
0.443909814262284 0.435199831154729 1 1
0.538230393959929 0.528570015407849 1 1
0.437607110346026 0.429612269886278 1 1
0.31925732214796 0.313235802521886 0 0
0.451570416138775 0.443919090441329 1 1
0.501449613169968 0.492297052511516 1 1
0.49353043849635 0.48474788594027 1 1
0.482575111291552 0.47355651150817 1 1
0.506296870555474 0.496825959085275 1 1
0.489201891335399 0.479860617328165 1 1
0.561275868363348 0.550488082851942 1 1
0.480107842018375 0.47118141721464 1 1
0.520809445765737 0.51073703513399 1 1
0.359983738073131 0.353861661223351 1 1
0.580565805654394 0.568856802461753 1 1
0.511534374398262 0.502568029590514 1 1
0.415503152839515 0.407316956859139 1 1
0.420913987778764 0.413170182619136 1 1
0.410497152270023 0.403189378673399 1 1
0.496208685110032 0.486273228705184 1 1
0.533301405248947 0.523928832202451 1 1
0.364667657061171 0.357605438725966 1 0
0.457349328164073 0.448765351414448 1 1
0.508253694133701 0.498794354331692 1 1
0.542778313481114 0.532416844613877 1 1
0.551928056478954 0.541408686543988 1 1
0.588602447446904 0.577475440760671 1 1
0.469775289524992 0.460729674713693 1 1
0.5416836248929 0.53242953680257 1 1
0.511466344635921 0.502012040166365 1 1
0.400734166524359 0.393570112681447 1 1
0.56353543846753 0.553016791631125 1 1
0.55013496627017 0.540000085967028 1 1
0.344609351678304 0.337210399105677 1 1
0.503915932283659 0.495054545416822 1 1
0.393074960447185 0.385960499214383 1 1
0.52852506031675 0.518583993915678 1 1
0.644039736826336 0.631612325385113 1 1
0.54670241106931 0.536453425795116 1 1
0.57433791765605 0.563714444378996 1 1
0.450357678811853 0.442077594363452 1 1
0.460564253449852 0.451955008258978 1 1
0.568398759689207 0.5576752842166 1 1
0.516339733917303 0.507292780037008 1 1
0.593633348095826 0.583244179102959 1 1
0.428317864256653 0.42029904548366 1 1
0.488359527442562 0.479526932458906 1 1
0.471898793924457 0.463149042861995 1 1
0.50158108548805 0.492137133791092 1 1
0.579780691719384 0.56864047064659 1 1
0.476098383950519 0.466503941410506 1 1
0.38702430796582 0.379932241412374 1 1
0.463591158168714 0.454759640019018 1 1
0.556677805482765 0.546498407292529 1 1
0.433302318520446 0.42520159623663 1 1
0.392888554174152 0.384491023305227 1 1
0.50982795210012 0.500230765215364 1 1
0.551143247560456 0.541488126550354 1 1
0.531126454301238 0.520757118633711 1 1
0.4393546136202 0.431464665642935 1 1
0.439643153351195 0.432100340045325 1 1
0.450892812823242 0.443108213275437 1 1
0.45719790415792 0.448923516346025 1 1
0.485176226878419 0.475147214716143 1 1
0.475199765406584 0.466226497545772 1 1
0.475955551143324 0.466458958754797 1 1
0.518727021607045 0.509949728230676 1 1
0.476800110011735 0.468095896322536 1 1
0.543380951641578 0.533405408182319 1 1
0.585041234221045 0.574268159108545 1 1
0.435728758702133 0.427459135584454 1 1
0.581169333232935 0.570390081604349 1 1
0.419226457802511 0.41181913825573 1 1
0.578413413192536 0.567874144582533 1 1
0.450481806211533 0.442692930531694 1 1
0.458004319131754 0.448828353054698 1 1
0.59154027091936 0.580653836952016 1 1
0.532807193898483 0.523072987122856 1 1
0.346396461845437 0.340468667629119 0 0
0.451817604676409 0.443316666506755 1 1
0.465419615600836 0.456573219224237 1 1
0.507213240474738 0.497957042128167 1 1
0.478212931650362 0.46961853031808 1 1
0.432448024057241 0.423770657765611 1 1
0.522401452580454 0.513021207875764 1 1
0.617357500496714 0.605929485085096 1 1
0.531393784032383 0.521169254908883 1 1
0.632482281657382 0.621411769292543 1 1
0.45173122032651 0.442752407535022 1 1
0.516940383975521 0.507974528854027 1 1
0.471865372522063 0.461833679532731 1 1
0.478448077754956 0.469820440841693 1 1
0.577767153134232 0.565044313064886 1 1
0.531499546723108 0.521639578689624 1 1
0.486384806861491 0.477514847937628 1 1
0.515666426742337 0.506425956902076 1 1
0.564819247794095 0.554310828475341 1 1
0.475860061185897 0.467426465565769 1 1
0.549682941448933 0.538053656894525 1 1
0.495657862396984 0.486497191425518 1 1
0.484478021653931 0.475762034415445 1 1
0.403977679809398 0.396701638548886 1 1
0.528322315829954 0.519110943153962 1 1
0.538241240451583 0.528553288869968 1 1
0.558942920870373 0.54876684482732 1 1
0.51572154658518 0.507234326000332 1 1
0.564545238056694 0.554447913082369 1 1
0.479371195307424 0.470640332358331 1 1
0.578222321541234 0.567844124054847 1 1
0.611678060166496 0.59932690986812 1 1
0.412461978880666 0.404928505092492 1 1
0.469837840181715 0.461218556820295 1 1
0.479360270871946 0.470694472793383 1 1
0.469183131601725 0.460540083299043 1 1
0.541562107603589 0.53225430990693 1 1
0.438097174720269 0.430273042853934 1 1
0.398781710883019 0.391626303388673 1 1
0.459522981074409 0.451346539943472 1 1
0.358843261237241 0.352441696955903 0 0
0.576597045108578 0.565705430476164 1 1
0.471576642040532 0.463404453124383 1 1
0.504898847954857 0.494493264260536 1 1
0.516952004877693 0.507179437472821 1 1
0.486630503506294 0.477602898085461 1 1
0.518762946350752 0.509214350192178 1 1
0.374252542999514 0.366920855674047 1 1
0.465918457285271 0.45678364817779 1 1
0.556867809214142 0.54610204912594 1 1
0.562897198756093 0.552460825564141 1 1
0.507044046415117 0.497602855234051 1 1
0.46799055834696 0.459882422980485 1 1
0.50068172505114 0.490989820489386 1 1
0.475298004643349 0.466400911540183 1 1
0.591270833644942 0.580708676777694 1 1
0.508854891502951 0.500004838734043 1 1
0.544627625904357 0.534550465226037 1 1
0.55044016941595 0.540559313940844 1 1
0.593934080829423 0.583417375684745 1 1
0.378698563062805 0.371937287456458 1 1
0.401252009240553 0.393310939658726 1 1
0.609746494664123 0.597699277140524 1 1
0.608481369881778 0.597757453331496 1 1
0.459603187286146 0.451411108689188 1 1
0.545925557104861 0.535921895491248 1 1
0.554165919969648 0.543521469677394 1 1
0.524178983054046 0.51402920315109 1 1
0.502871467022189 0.493586837020332 1 1
0.428767756818332 0.421046073585972 1 1
0.56605542251801 0.555499092588701 1 1
0.413216471608801 0.405534301682056 1 1
0.464139054159554 0.454937962696497 1 1
0.516282540249879 0.506799054567333 1 1
0.6734895028026 0.661239246637624 0 0
0.39880892586869 0.390827835773427 1 1
0.531937517633454 0.522908298778613 1 1
0.408643286567954 0.401316845203725 1 1
0.518191099898758 0.508854046410475 1 1
0.474250001162929 0.464465347871769 1 1
0.560524476644973 0.550128035953677 1 1
0.433716959923413 0.425778994063607 1 1
0.48642411272082 0.477719067125837 1 1
0.466094795286686 0.456959574366477 1 1
0.575401972909849 0.565198358060996 1 1
0.524430457680591 0.514263104760495 1 1
0.427215016077311 0.419472875117328 1 1
0.488594076974182 0.47941511271727 1 1
0.495345267442314 0.486208781709215 1 1
0.468277840033557 0.45952199361685 1 1
0.497189492006876 0.486276458215731 1 1
0.454348205890371 0.445968326944972 1 1
0.435377171135466 0.427063934151215 1 1
0.431110243208936 0.422793397872936 1 1
0.58629331136912 0.574863554932122 1 1
0.502843017855767 0.493189559716137 1 1
0.480386657975949 0.471626599627528 1 1
0.360463155248289 0.354064107981898 1 0
0.545354862797114 0.535090832647833 1 1
0.38399286386502 0.377288793016945 1 1
0.535374384894375 0.525748973152891 1 1
0.425429066429457 0.418999506559974 1 1
0.344180987980859 0.338267933370578 1 0
0.546485021811057 0.53590917395959 1 1
0.449327263156704 0.440389939409938 1 1
0.571382401611405 0.561071398269495 1 1
0.475558409116359 0.467231905771578 1 1
0.490162924836591 0.480735118438208 1 1
0.472557972113677 0.463731847534373 1 1
0.473666542992832 0.464659177325667 1 1
0.517167778749323 0.507317985174736 1 1
0.45545805490258 0.446557640331115 1 1
0.659777521536223 0.64773859510163 0 0
0.451043809320014 0.442489431695596 1 1
0.419482639113392 0.411761600347132 1 1
0.586150217891082 0.575543852458907 1 1
0.651368946453821 0.63905203262387 0 1
0.611495547788368 0.59982474333661 1 1
0.395393457662883 0.388200649124049 1 1
0.593724282163614 0.583317661243527 1 1
0.569267256612107 0.557868157717502 1 1
0.490517056144318 0.480561198902185 1 1
0.614049412788565 0.603169875238462 1 1
0.488269084502911 0.479094216302478 1 1
0.540144939174379 0.53019218735591 1 1
0.455999086798953 0.447545759794881 1 1
0.440260039943405 0.43195841000507 1 1
0.599758441234411 0.587293239411568 1 1
0.428356873291809 0.420178447906732 1 1
0.518400364797472 0.510043476240735 1 1
0.514122483665947 0.504356249785474 1 1
0.364453865905143 0.358724373260733 1 1
0.505808977456192 0.495995520699301 1 1
0.414793511597396 0.407526392580642 1 1
0.471134264278186 0.461339512106245 1 1
0.470991473133869 0.462467197148273 1 1
0.568286551213075 0.558057063552638 1 1
0.625353474034669 0.613808445757412 1 1
0.504398311324504 0.494992967721837 1 1
0.499169436664051 0.489424933448549 1 1
0.483612127578099 0.474189383373716 1 1
0.509285289696187 0.499910381626178 1 1
0.415583647559495 0.407981613576606 1 1
0.508432265826499 0.498486623621493 1 1
0.516270569995528 0.507348447729771 1 1
0.463137736571924 0.454704784960332 1 1
0.510267634240163 0.501191400041917 1 1
0.572905901950358 0.562658891378534 1 1
0.392024383373528 0.384382609755821 1 1
0.585536602826991 0.574845617292854 1 1
0.526628228937551 0.516710730399382 1 1
0.383136949674036 0.375823794298954 1 1
0.443370455198439 0.436145767892184 1 1
0.426486861370312 0.418621772303927 1 1
0.531504010665203 0.520263846180651 1 1
0.46640962660369 0.457628446094115 1 1
0.511201562378593 0.501769221576154 1 1
0.512163084347792 0.502463831645809 1 1
0.447189738539526 0.438628894063523 1 1
0.541223504744121 0.531248565145822 1 1
0.426982099301066 0.419477257311148 1 1
0.464138328331258 0.455588227776722 1 1
0.495767609786397 0.486932068255012 1 1
0.611043222529249 0.599925921618163 1 1
0.54102132065948 0.531636882758454 1 1
0.500415123575735 0.491070842696808 1 1
0.466099636336485 0.456536671582798 1 1
0.581903265781197 0.571710070743184 1 1
0.495521890651856 0.486884185350646 1 1
0.497632447003431 0.488484948819474 1 1
0.433480541680284 0.425660509937854 1 1
0.382934268678102 0.376228112655735 1 1
0.388860708854238 0.381237861828785 1 1
0.583048037597261 0.572466890563313 1 1
0.564366833966916 0.553950180053998 1 1
0.50401846605595 0.494068992989491 1 1
0.591069397809552 0.57892221791592 1 1
0.636519585791847 0.625045683680262 1 1
0.5848305374584 0.573903573667235 1 1
0.527609623893613 0.518021581636799 1 1
0.425641596885009 0.417988633458941 1 1
0.535295647881206 0.526143526765894 1 1
0.372876435951126 0.365071751410798 1 1
0.517356603292699 0.508406319946437 1 1
0.49534371249392 0.486156472228488 1 1
0.514670852400923 0.505277295108504 1 1
0.454373910890411 0.44629770425288 1 1
0.477566949119912 0.468557481704501 1 1
0.408262442892699 0.400697269994569 1 1
0.436303081354711 0.428055610273859 1 1
0.757904932122675 0.745248969013927 0 0
0.464534133982803 0.45644567360694 1 1
0.388480139343448 0.382227806583453 1 1
0.479331015354874 0.47027852849731 1 1
0.517609325891404 0.508260401954952 1 1
0.473698495741681 0.465267479964824 1 1
0.495858806681373 0.486489102145162 1 1
0.481363153305699 0.472869984903164 1 1
0.478822007031262 0.470067697192534 1 1
0.444977061810917 0.436301979092465 1 1
0.478909719246674 0.469865585324294 1 1
0.424289158895402 0.416104513850468 1 1
0.566592459647244 0.556554678621712 1 1
0.483559845945402 0.475152673629436 1 1
0.483186463997625 0.475032079959682 1 1
0.381261771219445 0.374709714365502 1 1
0.456398662103861 0.448321720380688 1 1
0.677198795136972 0.665248620773461 0 0
0.519485531958709 0.510446490526949 1 1
0.598455766091503 0.587108202863448 1 1
0.476178676293791 0.467657349927449 1 1
0.471463585363911 0.462790658521441 1 1
0.626439636470679 0.61412478203707 1 1
0.481633269751688 0.473043091289608 1 1
0.513161011652608 0.50330434734489 1 1
0.575743835094337 0.564297939882208 1 1
0.625252918630635 0.613479289897213 1 1
0.50297074087728 0.493412480763057 1 1
0.50765553118431 0.497324533559168 1 1
0.465726766013005 0.457005776124171 1 1
0.465367269899458 0.456685736301625 1 1
0.456035568527519 0.447352176163808 1 1
0.428161508769967 0.420416908765083 1 1
0.543010952814825 0.532470027119763 1 1
0.50846557285611 0.499488386169923 1 1
0.425131962477731 0.416400378961302 1 1
0.409377713586415 0.401915716777675 1 1
0.572332753590662 0.561581930429145 1 1
0.422677624521459 0.415560419179808 1 1
0.413697538116554 0.40633163814016 1 1
0.438168146611046 0.429719371608161 1 1
0.374958334508961 0.368111827925289 1 1
0.409609647231898 0.401940599355496 1 1
0.499190975216237 0.490145100397834 1 1
0.53755418152472 0.527940951268794 1 1
0.463042151619741 0.45386306529802 1 1
0.533297503854133 0.523947578257474 1 1
0.55656945558092 0.547555514794708 1 1
0.487859134774395 0.478669613928087 1 1
0.54409985538071 0.534323845640998 1 1
0.451149819590718 0.443020921593192 1 1
0.503216368720747 0.493479141230851 1 1
0.570397511637997 0.560153899549382 1 1
0.400017797776892 0.393007437687587 1 1
0.48382458613359 0.474632779627372 1 1
0.380511327478725 0.373660603614073 1 1
0.510270359519566 0.501243280520525 1 1
0.508708800255257 0.499204053202718 1 1
0.509595687021342 0.500586343917789 1 1
0.433081415331167 0.425578074393801 1 1
0.618859880130592 0.607708561200557 1 1
0.518645457666208 0.5093049540426 1 1
0.566939002843563 0.556707080552957 1 1
0.455242509425082 0.44745707929005 1 1
0.60615275799044 0.595197282324747 1 1
0.473688253800972 0.464750687683048 1 1
0.483533097972152 0.474259631971122 1 1
0.492592315955537 0.482891024721146 1 1
0.449358131157636 0.441154440969478 1 1
0.290722250986161 0.284983845895761 0 0
0.558310660980166 0.54822836339063 1 1
0.514304829119442 0.50517875840492 1 1
0.504397938555289 0.495262185041401 1 1
0.420699670380187 0.413084793363441 1 1
0.59806067408812 0.586437189300986 1 1
0.538776800254454 0.529353611055812 1 1
0.5244072899078 0.515104289542404 1 1
0.548605189484466 0.538696823250677 1 1
0.456409796456144 0.447812064101021 1 1
0.503202381323845 0.493426122451863 1 1
0.46591104573847 0.457714958298723 1 1
0.478903635964461 0.470768435316771 1 1
0.497778960209797 0.487723858902518 1 1
0.410000009588038 0.402670647610227 1 1
0.494296214718042 0.483130553726127 1 1
0.449240257910929 0.440800960173984 1 1
0.418618151191896 0.410661335485976 1 1
0.569899731463011 0.55967578833919 1 1
0.490773337984657 0.480877565992408 1 1
0.463972844604148 0.45501650294525 1 1
0.667101977583508 0.655167697765983 0 0
0.478577126365844 0.470143946221546 1 1
0.539996039653663 0.530529109530362 1 1
0.444081460154591 0.436034936272973 1 1
0.495907734877233 0.487066447207376 1 1
0.545276345025933 0.535457419824547 1 1
0.297460927921096 0.291895760713384 0 0
0.472546516028509 0.464365543320001 1 1
0.513905454390687 0.50438602018449 1 1
0.548845932901201 0.538567617607792 1 1
0.461488269113664 0.453557366243931 1 1
0.281582960842161 0.277098873961543 0 0
0.484616320600731 0.476481881920214 1 1
0.510108594438613 0.500504626856167 1 1
0.571266352042271 0.561216459346244 1 1
0.576232541152427 0.565961799306639 1 1
0.476017540338611 0.46756269968257 1 1
0.487238850428692 0.478470405726777 1 1
0.596115259525736 0.583593254740606 1 1
0.548927581443626 0.538583136277784 1 1
0.409721013210346 0.401898400407442 1 1
0.427133860650403 0.419085428239226 1 1
0.559296098829884 0.548749354262403 1 1
0.488830106226688 0.479771398924368 1 1
0.503906104349733 0.494327566355799 1 1
0.563276520623221 0.553232059061734 1 1
0.508978217614443 0.499991726202581 1 1
0.413969592609083 0.406474819418853 1 1
0.569897176835906 0.558491071279197 1 1
0.574370302797233 0.563411360984201 1 1
0.45253066982325 0.444443962173394 1 1
0.674862657024811 0.662481915073592 0 0
0.458472984301438 0.44998551834541 1 1
0.501155998365825 0.492547587934827 1 1
0.525009340772478 0.514952306261183 1 1
0.450650390214068 0.44289622141075 1 1
0.518632792638708 0.508688433598227 1 1
0.470176465755889 0.461891834324966 1 1
0.577273569302828 0.566770113982355 1 1
0.478662843816349 0.470098230178735 1 1
0.390505093593533 0.383549419587418 1 1
0.620179242687372 0.609260193548155 1 1
0.38722342840944 0.379523785196645 1 1
0.478529941620195 0.468929583347917 1 1
0.452461048092952 0.443468733817167 1 1
0.554383512073258 0.544688471246921 1 1
0.527958441731868 0.518703456177109 1 1
0.475976724026227 0.467663787761659 1 1
0.543776137507262 0.533969186772402 1 1
0.538025797977631 0.527548645719574 1 1
0.475158954929108 0.465216459779267 1 1
0.349249950820555 0.34277906267089 1 1
0.523508697466682 0.51365230717826 1 1
0.485875544225065 0.476374518952171 1 1
0.622751667527254 0.611538927837497 1 1
0.503829974554639 0.494628422504881 1 1
0.489416799119274 0.480374686713033 1 1
0.536985394273725 0.526775665020621 1 1
0.401617639335562 0.394238303089641 1 1
0.409624194374721 0.401924780013391 1 1
0.442732450052487 0.434883312955929 1 1
0.667152687349966 0.655289918340962 1 1
0.520825034683701 0.511614096040825 1 1
0.451438365926678 0.443355304262345 1 1
0.527598650477182 0.516903073378428 1 1
0.58719489040103 0.576340163879669 1 1
0.480700051224446 0.472223064172683 1 1
0.515506577197602 0.506553120530657 1 1
0.553935547820972 0.543915465519874 1 1
0.48879393441579 0.480747251329073 1 1
0.425391498515492 0.417893027379272 1 1
0.490901058070333 0.482507639177378 1 1
0.519031837148101 0.50844543282337 1 1
0.539594971265158 0.529081546857249 1 1
0.5519787636737 0.541411797403246 1 1
0.427016769633228 0.418992822249842 1 1
0.536012807256687 0.526313323637445 1 1
0.569530801587858 0.558632229987094 1 1
0.43133034036918 0.424025245872967 1 1
0.331072807069166 0.324042343427685 1 1
0.521790987848827 0.512602701308647 1 1
0.600995778092437 0.59049335060806 1 1
0.384097704050535 0.376658439962165 1 1
0.43220921122933 0.424162850786118 1 1
0.396208824323202 0.388896593662364 1 1
0.55286299812041 0.543411710254446 1 1
0.460766671373921 0.452204789952814 1 1
0.530351126426128 0.520768919621082 1 1
0.520689487754411 0.511178085559439 1 1
0.439437009984125 0.430861357820253 1 1
0.466711943049485 0.458056706601658 1 1
0.622879964699215 0.611440014198662 1 1
0.470012623425019 0.4616004788936 1 1
0.54568179454249 0.535108434071149 1 1
0.441406997465093 0.433041201026075 1 1
0.58361730517889 0.573617198569858 1 1
0.540340685610073 0.530547726330442 1 1
0.495040556211465 0.48537873443202 1 1
0.619243299306762 0.607028559467398 1 1
0.454690499118462 0.446437868529134 1 1
0.474108298159142 0.464829072080133 1 1
0.528196833930329 0.518793448292314 1 1
0.546938539963064 0.537375817412627 1 1
0.459115961758117 0.450953053794128 1 1
0.516509136526365 0.507752615298388 1 1
0.47598879859184 0.467126999813559 1 1
0.335093117252902 0.329325020816522 0 0
0.539219041745499 0.529900246268535 1 1
0.546132617889838 0.536170188902846 1 1
0.498023489587451 0.488929906979834 1 1
0.562131863716255 0.552062907825301 1 1
0.494621253077122 0.485738801159704 1 1
0.602777562221538 0.591990884045264 1 1
0.562013365563096 0.55161533302011 1 1
0.421686692347414 0.413437507003792 1 1
0.61801319194788 0.606628133696496 1 1
0.526299183115612 0.516716124162505 1 1
0.422275702765714 0.415289176130139 1 1
0.544719452119575 0.534835191949526 1 1
0.457776635931806 0.450092250350882 1 1
0.522639422892445 0.512955671139037 1 1
0.579094807552736 0.568737905763492 1 1
0.463903504166356 0.455045343519753 1 1
0.450230741560872 0.442544810668747 1 1
0.593499617252856 0.582667452689847 1 1
0.478408500760019 0.469770993878345 1 1
0.497593840513442 0.488656212838664 1 1
0.569965218414438 0.558326080877001 1 1
0.501004720541379 0.492392849181709 1 1
0.53482758419254 0.525292916622493 1 1
0.62157103584868 0.610728333794487 1 1
0.519920855345667 0.510214296398415 1 1
0.480423942276779 0.471058037980346 1 1
0.535855290469946 0.525342284781185 1 1
0.59026769661126 0.578552280531156 1 1
0.442041185170315 0.433902640990321 1 1
0.50970394741732 0.500382349208419 1 1
0.516309227927136 0.506711280585068 1 1
0.498275849782829 0.488290383020097 1 1
0.55925565305675 0.548718797509523 1 1
0.395327620201973 0.387915491883326 1 1
0.464491162492281 0.456458461141138 1 1
0.507836918088519 0.498063993737675 1 1
0.523847803720222 0.51297920779999 1 1
0.379072406315857 0.371803719305579 1 1
0.551256365121671 0.540035576586787 1 1
0.440920417547552 0.431513782714746 1 1
0.496324102631321 0.48762883587766 1 1
0.430031159477923 0.421834792836619 1 1
0.433706074128682 0.425421641658093 1 1
0.59683305650975 0.585258799577465 1 1
0.517614091746146 0.508214823433564 1 1
0.423327911039464 0.414458752753558 1 1
0.469097780614339 0.460453725642598 1 1
0.361679414438433 0.354996727966856 1 0
0.515558329622857 0.505818403161048 1 1
0.711913810105558 0.698627440864955 0 0
0.579784012049137 0.569772163254378 1 1
0.413464930069874 0.40584820475112 1 1
0.47441602757557 0.465601516538455 1 1
0.544137704250284 0.533499191854449 1 1
0.464497483093506 0.456077988071668 1 1
0.360400444766177 0.353168163819641 1 0
0.531287360822617 0.520361263059867 1 1
0.484236719400074 0.474569665042559 1 1
0.631363321015576 0.61997945100574 1 1
0.495034446556665 0.485796913253494 1 1
0.408938007370223 0.401279525903247 1 1
0.501145323508544 0.492515777278833 1 1
0.38636606454387 0.379096675107512 1 1
0.444941002711262 0.436816708232819 1 1
0.438942980508563 0.431090067153325 1 1
0.384145270231336 0.377141236750313 1 1
0.424166413997418 0.416837811412353 1 1
0.505162758227399 0.495883877305945 1 1
0.512485575483236 0.503171248461329 1 1
0.59084745624732 0.580283555815537 1 1
0.428846226958128 0.421369714809434 1 1
0.528108744254654 0.518602583802245 1 1
0.514364079370866 0.504926729856024 1 1
0.610203307663408 0.59839252064141 1 1
0.572687114437947 0.562137278749124 1 1
0.443839359841331 0.436158454157656 1 1
0.52460094321788 0.514626984658858 1 1
0.5266986621929 0.516662850938392 1 1
0.453700568855382 0.445461080860927 1 1
0.398824590925942 0.391372884490137 1 1
0.435980137695504 0.427559535196717 1 1
0.356986488803452 0.350875754002791 1 0
0.507451962000461 0.497820907180268 1 1
0.413634576450837 0.405521569210526 1 1
0.519611747194787 0.509314665438212 1 1
0.470069260495387 0.461815015282587 1 1
0.517952959340176 0.508207910607927 1 1
0.49355697226295 0.484792601063996 1 1
0.468803536429783 0.461114859497824 1 1
0.531731103114409 0.52262468984247 1 1
0.501349055260428 0.493394604491401 1 1
0.617301239518522 0.605454868653765 1 1
0.502524205265612 0.492477206971868 1 1
0.461410831727759 0.453338806155604 1 1
0.521663612718369 0.51145143574141 1 1
0.447765308256281 0.439882592775277 1 1
0.550105124127293 0.540016581153696 1 1
0.570622134369159 0.560575413830022 1 1
0.512690861228816 0.50269296480242 1 1
0.724105175396483 0.709882433182112 0 0
0.444401529962049 0.436317322178962 1 1
0.442006861057639 0.433549594200637 1 1
0.594412539555235 0.583287835040231 1 1
0.502803484317994 0.493091394694019 1 1
0.60171813506501 0.590542165979769 1 1
0.467757723396059 0.45966769152254 1 1
0.453237387872405 0.445709462159274 1 1
0.451282539629187 0.443502051122398 1 1
0.461770409094331 0.452700679488878 1 1
0.513781481498806 0.504336305659866 1 1
0.581386745123547 0.571559150710295 1 1
0.448308385851476 0.440110649156326 1 1
0.464322419188356 0.456082340830589 1 1
0.36116779077002 0.354999203243981 1 1
0.358763223790666 0.352372237782565 0 0
0.530481911728785 0.520893901987565 1 1
0.392880186356999 0.385410763580968 1 1
0.31817809692491 0.312034713665243 0 0
0.551987456109352 0.541553301791166 1 1
0.485521977015274 0.476268025300939 1 1
0.482075794175532 0.473287852875573 1 1
0.49686591322898 0.487224326218371 1 1
0.564918654661971 0.554259737241524 1 1
0.533987866541263 0.524197457361342 1 1
0.642671399155959 0.630698698007312 1 1
0.454462554733648 0.446901211988448 1 1
0.47466376366286 0.46607028605789 1 1
0.485906128640238 0.47755697107052 1 1
0.447483316927702 0.439224973063532 1 1
0.60402052742241 0.593840290215669 1 1
0.455965860794923 0.449287149915029 1 1
0.473234623022124 0.464640788715639 1 1
0.413984524565441 0.406305201037916 1 1
0.451998768007653 0.44400230245504 1 1
0.539102692142771 0.52938531622373 1 1
0.464808392776681 0.456513894101468 1 1
0.562322401590942 0.552324429813148 1 1
0.553921720409651 0.543993213682811 1 1
0.40540303063531 0.398813682615972 1 1
0.487029548754064 0.477944575548427 1 1
0.398836019262481 0.390853093456936 1 1
0.444730808034892 0.436726295732502 1 1
0.488045912502313 0.479013208749524 1 1
0.49048827018985 0.481596936008012 1 1
0.56410618425317 0.554061183102322 1 1
0.391445926666783 0.383950379471731 1 1
0.586878436817909 0.576199099998545 1 1
0.471446862145694 0.463667233636952 1 1
0.497497216216137 0.488182806947124 1 1
0.526619891355815 0.515682827433808 1 1
0.69192119295998 0.678660064500636 0 0
0.542510819666296 0.533078603840341 1 1
0.389947954811254 0.382871611101873 1 1
0.631149774746568 0.620936583222559 1 1
0.432509058599306 0.424374564848943 1 1
0.398189588685999 0.391097058971047 1 1
0.53444745197652 0.525116865387506 1 1
0.538755612701868 0.529304387542328 1 1
0.464314789165148 0.456009442780942 1 1
0.486527610169492 0.477569554073772 1 1
0.606084132222488 0.595261144186487 1 1
0.641007633240011 0.629156760590958 1 1
0.539514591648702 0.528237559866643 1 1
0.444408281511076 0.436907164251478 1 1
0.23774859845114 0.233179185786982 0 0
0.493468975484561 0.483812374309473 1 1
0.529425545659976 0.520129388668824 1 1
0.459640738026623 0.451446157829312 1 1
0.472714881234294 0.463585008890066 1 1
0.445078846262026 0.436893164458154 1 1
0.567688292536579 0.557370814163866 1 1
0.6129550210922 0.601967617769005 1 1
0.530273129360796 0.519905242626279 1 1
0.550933229179975 0.540768571717373 1 1
0.608122044577203 0.597042560933743 1 1
0.454187435985323 0.44609461262318 1 1
0.53034003836493 0.520065628202256 1 1
0.468271640490907 0.459964567433131 1 1
0.47072492532136 0.462461676953006 1 1
0.430035314940949 0.421700357785451 1 1
0.503058332700978 0.49371856046672 1 1
0.536246862835028 0.526671461766918 1 1
0.496095031444642 0.485877424551925 1 1
0.517065228424533 0.506306598719911 1 1
0.467420993875243 0.457356222474712 1 1
0.486337202035435 0.477600905830842 1 1
0.555082801006623 0.544902731536418 1 1
0.539401664329584 0.529667340425789 1 1
0.50857959204025 0.498620606298655 1 1
0.432322227855673 0.424781899289821 1 1
0.579236920758543 0.569616370004863 1 1
0.522819771319693 0.513684770586999 1 1
0.437967715239949 0.430333330567912 1 1
0.363506172749727 0.356499497955189 1 1
0.449537713275335 0.441055733192626 1 1
0.394802816435069 0.387621902901303 1 1
0.534474240181492 0.52357699864169 1 1
0.568837836845561 0.559346631455971 1 1
0.465184050157995 0.456348484757389 1 1
0.449422602017801 0.4404824651485 1 1
0.438727258919086 0.430514095671065 1 1
0.517571480201953 0.50679518811853 1 1
0.523980726713476 0.514047561714247 1 1
0.442536052391558 0.434612601728486 1 1
0.575344926290035 0.564636848091687 1 1
0.50576788153919 0.495979955151302 1 1
0.55894614977508 0.548433241847551 1 1
0.388834828550002 0.379765532709817 1 1
0.48797380387137 0.479590636468941 1 1
0.278965448039343 0.273724867224635 0 0
0.427536541785165 0.418950888550438 1 1
0.504452500509678 0.495426507906975 1 1
0.530542988737741 0.520787966002963 1 1
0.410184091540564 0.401838539051305 1 1
0.583204481812372 0.57109315165581 1 1
0.45464069693076 0.446187200571377 1 1
0.560448843240819 0.550269705351882 1 1
0.254612857410721 0.249897351743303 0 0
0.529445208207497 0.520342732450934 1 1
0.511996042102018 0.502525039863692 1 1
0.504647652472042 0.495515348851832 1 1
0.551893637072022 0.54144290408788 1 1
0.580614545674153 0.570875822264585 1 1
0.523514272060576 0.514088282555644 1 1
0.43432791057453 0.426741304463584 1 1
0.540812571912561 0.530850955724965 1 1
0.541191813209786 0.531988443367167 1 1
0.476577461109421 0.467795561873342 1 1
0.549049726345027 0.539294701478071 1 1
0.420859206849555 0.411604837013171 1 1
0.433736826993287 0.425988625258821 1 1
0.370041122521351 0.363868050601025 1 1
0.530163479112063 0.520989719823605 1 1
0.425181646475384 0.418081796181363 1 1
0.607072337709006 0.595469142704292 1 1
0.458740404553054 0.450374120248211 1 1
0.479220679438637 0.470703415993209 1 1
0.6145129193139 0.603494926234342 1 1
0.504739080087298 0.496223265451284 1 1
0.529544470887354 0.51919242632311 1 1
0.512282218168111 0.503165008097402 1 1
0.507533626671163 0.498066401304783 1 1
0.624161083841098 0.612175099995685 1 1
0.617406051116049 0.605945726899377 1 1
0.499651533468708 0.49104181965785 1 1
0.478771378931984 0.470105028636594 1 1
0.585393777798412 0.575224436554733 1 1
0.446992482186257 0.438531664017808 1 1
0.499754421655535 0.490529070450186 1 1
0.494020512487089 0.484353317971008 1 1
0.512688111036593 0.503130176104674 1 1
0.510455912369196 0.501188214628245 1 1
0.438133998151702 0.429972281091598 1 1
0.29516816922631 0.289430849040768 0 0
0.444455513148498 0.436330368618356 1 1
0.492115263174372 0.483587970151985 1 1
0.539289320752214 0.529500284339263 1 1
0.543883980514159 0.533875815420823 1 1
0.503890677211926 0.495238700321115 1 1
0.58518114542517 0.574862079628617 1 1
0.387747402607819 0.380718651550641 1 1
0.399520416631237 0.392747832355323 1 1
0.4321231513766 0.424384712554109 1 1
0.405674857530351 0.398346920778045 1 1
0.525519503851849 0.515908800283948 1 1
0.461707825136625 0.453185677256665 1 1
0.518679721375825 0.509188200169481 1 1
0.540519359181893 0.530070289626582 1 1
0.487175465228795 0.478047313239477 1 1
0.499710278090415 0.490722074247196 1 1
0.53737729098709 0.527352206763113 1 1
0.616531367203083 0.605622795558911 1 1
0.443638829514203 0.435553167025275 1 1
0.445512300586856 0.437421087635086 1 1
0.440118822081148 0.431083428805548 1 1
0.559085197016062 0.549141451555577 1 1
0.523662969421123 0.514336965728272 1 1
0.591376400597437 0.580722681309989 1 1
0.582897681909476 0.572393191719349 1 1
0.65327611727322 0.641468157832267 0 1
0.476192168161306 0.467569306888173 1 1
0.475863377061893 0.466750199517893 1 1
0.51447431842059 0.505679553365079 1 1
0.648679051604694 0.635772842119795 1 1
0.547599584638205 0.537565604356168 1 1
0.562337535133291 0.551612939028899 1 1
0.589539114676081 0.578467948724569 1 1
0.59139339357337 0.581004215087864 1 1
0.370597079863144 0.363516130647926 1 1
0.527023581029316 0.517884669578065 1 1
0.435442453564721 0.427699605487483 1 1
0.403281991185936 0.395901960305889 1 1
0.569469248007236 0.558788262489106 1 1
0.534470776707642 0.524790009987639 1 1
0.501707142878004 0.492263039550745 1 1
0.47110825991291 0.462774917081028 1 1
0.427299503979478 0.420368281335038 1 1
0.585335267731505 0.574589076941049 1 1
0.428240706088628 0.420358808599917 1 1
0.390886457074695 0.383776415257577 1 1
0.633832142605958 0.62205590067784 1 1
0.653308404859231 0.640986310911948 0 1
0.541964680281964 0.532203458242791 1 1
0.484221316541456 0.475613937629431 1 1
0.398175109475376 0.39090038044028 1 1
0.493610481371585 0.483965919152412 1 1
0.424398820117388 0.416447891578917 1 1
0.472708472110543 0.463942665471378 1 1
0.375776136830721 0.369000024116359 1 1
0.487994726097192 0.479047377351418 1 1
0.492337843958704 0.483269871626002 1 1
0.484778330037158 0.476176894945192 1 1
0.434702393925371 0.426213544412343 1 1
0.63292927989018 0.62157394658385 1 1
0.504435962240227 0.494532533132807 1 1
0.464072802985348 0.455315499188749 1 1
0.554159887807158 0.543057126843333 1 1
0.429325730997398 0.421327832565756 1 1
0.602696148015071 0.591400754413752 1 1
0.554486476115303 0.544775669026363 1 1
0.64478666205848 0.6322509628984 1 1
0.539815756310189 0.529729403304673 1 1
0.449181338582236 0.441199619963256 1 1
0.411840633891758 0.404478736487497 1 1
0.466663939033401 0.457153210027786 1 1
0.497151948491981 0.48838296625603 1 1
0.566031500746252 0.555876066030147 1 1
0.467654342221155 0.459028642476234 1 1
0.52578518466573 0.516300871341757 1 1
0.535587807258411 0.52461451158023 1 1
0.450906335976934 0.442315513464507 1 1
0.506754394388328 0.497198010893704 1 1
0.474961838306989 0.466358361631777 1 1
0.48593500287219 0.476664350602637 1 1
0.45728545441501 0.448897390324145 1 1
0.502190786749252 0.493768415674229 1 1
0.634204430146436 0.622324671529983 1 1
0.320989118872705 0.315530973393041 0 0
0.605967505781514 0.595016554980143 1 1
0.561622043078398 0.551800843648529 1 1
0.531674495245783 0.521523525732482 1 1
0.434526613741 0.42685073263361 1 1
0.521547603525638 0.512241434812921 1 1
0.400938295174093 0.393608646263741 1 1
0.531032070588758 0.521166871556238 1 1
0.482792291623066 0.474386622703822 1 1
0.519282796235908 0.510190979026945 1 1
0.367033031179229 0.360548305380121 1 0
0.380367433916024 0.373143554506561 1 1
0.502798292158211 0.493502765574845 1 1
0.556978484281412 0.546769186664691 1 1
0.454180148991556 0.445857719879181 1 1
0.583886506896061 0.572514044785841 1 1
0.661244704990001 0.649402202473161 0 0
0.54252065993282 0.533299613688863 1 1
0.523748757187761 0.514236989115749 1 1
0.415108324566197 0.407577177625047 1 1
0.449007428748746 0.440827920117472 1 1
0.603654378041137 0.592423393223725 1 1
0.593792385025756 0.583162290463269 1 1
0.486389294428281 0.476916643166744 1 1
0.507150420292466 0.497771871171953 1 1
0.48392594180936 0.475343413660901 1 1
0.588381445642568 0.577366712052257 1 1
0.584095370750812 0.572403142182579 1 1
0.343915979169129 0.337227392218872 1 1
0.417192156905414 0.409201345996969 1 1
0.540930644640514 0.531323275746122 1 1
0.630720920547876 0.618867243241801 1 1
0.339414930787072 0.332900990067977 0 0
0.449539560659783 0.441626198284879 1 1
0.463328836707253 0.454264841827099 1 1
0.524522758513905 0.514564977394807 1 1
0.51982738125494 0.510744257842069 1 1
0.4404985388044 0.43200252446094 1 1
0.577290508934081 0.566397466285756 1 1
0.473629433041781 0.465190456969875 1 1
0.49068377020819 0.480843035250284 1 1
0.556950060214323 0.546404026402639 1 1
0.514454757270862 0.505174944966349 1 1
0.511763852962598 0.503118050458604 1 1
0.562590932707127 0.552513415178871 1 1
0.488659033102846 0.479647037569706 1 1
0.456461006346875 0.448594814227387 1 1
0.592847853294685 0.5816784936263 1 1
0.557650829392781 0.547418751472281 1 1
0.407116068363299 0.399428874208777 1 1
0.477862182445245 0.470321586356318 1 1
0.413813884928414 0.406284107643011 1 1
0.50584850526292 0.49621471342658 1 1
0.550095065992414 0.54044207599571 1 1
0.558307975818577 0.547569513360706 1 1
0.492976288575835 0.483275712728842 1 1
0.468685364041055 0.460260468618012 1 1
0.481419162702226 0.473132623901951 1 1
0.526719288606964 0.516506959372578 1 1
0.412415899156309 0.404593781827637 1 1
0.674024891351971 0.661617450254343 0 0
0.638174250060601 0.625900955918697 1 1
0.419577827103351 0.412047006716847 1 1
0.421961827016861 0.414271397369012 1 1
0.511708744377445 0.501091877497318 1 1
0.644363146018047 0.632874793874356 0 1
0.449847765641958 0.441804429643779 1 1
0.439714639475687 0.431645964165115 1 1
0.407020161663873 0.399302912450576 1 1
0.498649156319446 0.489752931642237 1 1
0.550184045392428 0.540538290944323 1 1
0.563330639170166 0.55288213148008 1 1
0.517618821297323 0.507950674481287 1 1
0.548350184836893 0.538462469454208 1 1
0.570572332960874 0.560356011309241 1 1
0.4592973097422 0.451379343027288 1 1
0.356068189392311 0.34835559957407 1 1
0.537725708358289 0.527511731442986 1 1
0.494495879143777 0.486007373018865 1 1
0.371366627075199 0.364376722983575 1 1
0.456427299833096 0.448057342865085 1 1
0.532084322363013 0.521814093274573 1 1
0.522896715949957 0.512765177340497 1 1
0.658434597601901 0.646788656728316 0 0
0.568203665472299 0.557731382289336 1 1
0.7056478928931 0.69176488888508 0 0
0.531014216176172 0.520840726989132 1 1
0.526645676853904 0.517330519539825 1 1
0.458949115820431 0.450313611844159 1 1
0.524579113018731 0.515687532383204 1 1
0.419709717941848 0.411552081751334 1 1
0.456400196465298 0.447977937813304 1 1
0.448842811217812 0.440815021364554 1 1
0.581886378721186 0.570664589521705 1 1
0.407006430122861 0.399475347114331 1 1
0.540438172471687 0.529790727191457 1 1
0.342180225353979 0.335700749222711 0 0
0.416070024415067 0.408544539125194 1 1
0.498357641431363 0.489463920813673 1 1
0.456432966040643 0.448509432978132 1 1
0.548733794180828 0.538771362385765 1 1
0.592853537728716 0.583100916645719 1 1
0.585686194824831 0.57511656397947 1 1
0.607976552085105 0.596792135952087 1 1
0.556550614604794 0.544782754793004 1 1
0.487292217209061 0.478578439432108 1 1
0.427829225123708 0.420357957923912 1 1
0.460338462852777 0.452079617552169 1 1
0.520518771398424 0.511351805724938 1 1
0.506655044625717 0.497433630953202 1 1
0.386267638846768 0.377963592256282 1 1
0.414043556186976 0.40706636089535 1 1
0.547731493723079 0.537895374985762 1 1
0.478596699689049 0.469073821443445 1 1
0.463660281199575 0.455445091239161 1 1
0.616591359777168 0.605111713886968 1 1
0.530867251469143 0.521701495111165 1 1
0.377675989964005 0.371796382515235 1 1
0.670151836934162 0.657117271347537 0 0
0.448990864692938 0.441217568915202 1 1
0.504841112918448 0.495717505897692 1 1
0.471844595555498 0.463707424259812 1 1
0.573491623792584 0.563003341984301 1 1
0.403568949473921 0.396320408180265 1 1
0.462576261187138 0.454481574689343 1 1
0.437515037395076 0.429456643343401 1 1
0.581552657425955 0.570095022511191 1 1
0.451241369612877 0.443226019263876 1 1
0.572060867558432 0.561883027063778 1 1
0.407356152999337 0.400436465221265 1 1
0.343490245654665 0.336804161678422 0 0
0.494358399518465 0.485683289950251 1 1
0.363816339079058 0.357287426371578 1 0
0.387149069220458 0.379820772644862 1 1
0.578046131728633 0.566940772136362 1 1
0.482822863654971 0.474206976213748 1 1
0.463187086824041 0.453609407444172 1 1
0.538007289257033 0.527322943820419 1 1
0.357187150661792 0.35021433535727 1 0
0.51956196791809 0.510141393342233 1 1
0.659312208190912 0.646930170208093 0 1
0.615581293567898 0.605048157516261 1 1
0.506753787490965 0.49741675263353 1 1
0.373494777354677 0.366668363530037 1 1
0.420448761268542 0.41118677506415 1 1
0.464056037998869 0.456259140326817 1 1
0.569212438162313 0.558785191097685 1 1
0.494877240985873 0.486411117614612 1 1
0.572819577270198 0.562726342635212 1 1
0.56840371218583 0.557501984416709 1 1
0.50760618346093 0.499067928742178 1 1
0.576919550348302 0.565663368352308 1 1
0.545779530236519 0.535450942609535 1 1
0.487198226894423 0.478761666586597 1 1
0.498539354699069 0.489282103179033 1 1
0.417554013337628 0.409444514816657 1 1
0.612594259688585 0.601319289713389 1 1
0.419038886772972 0.41174917237759 1 1
0.495156249620406 0.485612101636451 1 1
0.511239699162932 0.501819511961577 1 1
0.498216288987674 0.489108341295192 1 1
0.595999290414139 0.584846013088929 1 1
0.463310447094179 0.455388373209359 1 1
0.62937405862641 0.617816050401132 1 1
0.422192034182972 0.416060878371189 1 1
0.403659533439228 0.396234711278903 1 1
0.443631759273517 0.435397798278236 1 1
0.497247481012619 0.48773881688986 1 1
0.483768504720821 0.475213746851094 1 1
0.602932628622864 0.590924171524357 1 1
0.388249242500913 0.381936677493047 1 1
0.587728325310274 0.576231678253716 1 1
0.449076897654712 0.440076203319727 1 1
0.441394908506889 0.434276670601195 1 1
0.42497410900803 0.417041907836664 1 1
0.406241895971475 0.398505537829157 1 1
0.485024742780174 0.475516889637303 1 1
0.442905545950748 0.433182360224741 1 1
0.429779096653363 0.422320075868769 1 1
0.617045360470038 0.604751475608968 1 1
0.578066065733913 0.566737282505409 1 1
0.466028830049227 0.457528515486887 1 1
0.522937223961911 0.513289544265564 1 1
0.501641868985329 0.492961109003224 1 1
0.503174839766548 0.493932983117881 1 1
0.601969816764952 0.59120173507082 1 1
0.426003958120514 0.418298331258753 1 1
0.564890858671651 0.554600551316336 1 1
0.412378087383896 0.404848048310477 1 1
0.327814679964762 0.32179463562832 0 0
0.593638424912444 0.582592892565935 1 1
0.445745280495205 0.43709431284256 1 1
0.404680948746941 0.397515589411015 1 1
0.511372947611797 0.502336029890595 1 1
0.453732944798674 0.444610178258884 1 1
0.474884472860259 0.466205353268061 1 1
0.483118013502629 0.47432237652939 1 1
0.502263279474548 0.493002081639173 1 1
0.331723605486918 0.325338514634377 0 0
0.429540044368392 0.422079319786204 1 1
0.472996388877475 0.463325691903455 1 1
0.47731606542126 0.468733911391806 1 1
0.531480634586032 0.521986261582269 1 1
0.375837377760164 0.368443343768887 1 1
0.550426051867911 0.540657845045003 1 1
0.466251952060736 0.458359658051626 1 1
0.57768342973672 0.567023979926709 1 1
0.50334143270623 0.493399649192574 1 1
0.668005693236981 0.65616621908191 0 0
0.41926203844812 0.411686959246278 1 1
0.510783030004364 0.500671665501685 1 1
0.373423437450023 0.366044593759857 1 1
0.49139907295132 0.482260465005149 1 1
0.438559950091793 0.430728728920514 1 1
0.328438422330886 0.32230047306064 0 0
0.485913740855489 0.477054306818921 1 1
0.555576355117259 0.545714865506678 1 1
0.506550939453306 0.497133914512377 1 1
0.419388760903698 0.411977887792185 1 1
0.438167317021868 0.430347829004957 1 1
0.504847499557973 0.495542465397326 1 1
0.5211494828071 0.512188242798495 1 1
0.465130435750566 0.456727857846032 1 1
0.565107916199913 0.554732522923367 1 1
0.573241195608573 0.562271492831596 1 1
0.685175076957099 0.673051604356821 0 0
0.481706541760782 0.473304316095964 1 1
0.388437981550539 0.381477894886339 1 1
0.538391535480039 0.529173862085289 1 1
0.564632747368669 0.55437633100034 1 1
0.532024517489614 0.521938768179491 1 1
0.600905643557439 0.589500541758527 1 1
0.474400458323878 0.465344188994047 1 1
0.519076103138555 0.509891957743036 1 1
0.41817376666285 0.410567316612803 1 1
0.470119098304886 0.461460454961889 1 1
0.581303411766571 0.570574231961746 1 1
0.556458479415728 0.545904518807377 1 1
0.607201736820713 0.596371508970398 1 1
0.564984948186951 0.55495395691575 1 1
0.62229313597471 0.610639099956168 1 1
0.514544677583292 0.504838954042424 1 1
0.541020216422265 0.531515456333064 1 1
0.440983772845258 0.433148508505704 1 1
0.440867204511592 0.432538801400371 1 1
0.524283154078033 0.514810311552031 1 1
0.505672229321971 0.496917900276108 1 1
0.558689869184379 0.54818137060579 1 1
0.563623722917656 0.553643996133578 1 1
0.579496755085137 0.569231048004189 1 1
0.573007644268045 0.562336958042756 1 1
0.668925353388995 0.656051087825954 0 0
0.526168984197529 0.517134705294862 1 1
0.702710364309708 0.689463413655958 0 0
0.45253331515047 0.444020880483364 1 1
0.512732947751479 0.503571074271294 1 1
0.449231509833968 0.439771689406033 1 1
0.498701725458742 0.490272851331782 1 1
0.421925473382406 0.414252253789544 1 1
0.59333285503937 0.583094369108684 1 1
0.489878026272825 0.48043602209895 1 1
0.458272410860749 0.450250106263194 1 1
0.437556123500209 0.430552459666086 1 1
0.502600439995648 0.493464941050387 1 1
0.488453520537037 0.479229958017422 1 1
0.674186012589844 0.660987379207161 0 0
0.381991609710211 0.374674340431231 1 1
0.485211021974336 0.475892761607873 1 1
0.549555802686319 0.539044638842557 1 1
0.413192719577949 0.405451176553749 1 1
0.524751016862693 0.51516010305164 1 1
0.530486580272597 0.521105404296881 1 1
0.428688261654522 0.421126600335866 1 1
0.568168600686063 0.557797380863062 1 1
0.480513904369903 0.471894046882946 1 1
0.466334019313161 0.457314203793793 1 1
0.439702832478015 0.431424749243933 1 1
0.617011072877749 0.605094924106102 1 1
0.562075130405706 0.550895817356769 1 1
0.376358680570109 0.36974409731997 1 1
0.610642887687899 0.600075992785652 1 1
0.439987081864302 0.43201488339651 1 1
0.496981275642508 0.487295354620444 1 1
0.525776131592289 0.515840311579565 1 1
0.462426101938616 0.454041774174426 1 1
0.592717228860455 0.581324372128317 1 1
0.398428416346539 0.391881581992781 1 1
0.489283626967709 0.480721849540535 1 1
0.469867016672903 0.461838474184282 1 1
0.600506767735463 0.590191591030247 1 1
0.526498914512499 0.517170722161353 1 1
0.364935399753512 0.358090318869045 1 0
0.433272134881755 0.426122966664066 1 1
0.675303614494591 0.662288706873571 0 0
0.471003753454913 0.461320822522975 1 1
0.49631208682306 0.487910042518543 1 1
0.541107688989715 0.53070575602485 1 1
0.469872535293078 0.461566367458856 1 1
0.601031515409111 0.589601532353525 1 1
0.346355121532767 0.339925047494847 0 0
0.631748343729884 0.619589316261964 1 1
0.510662831093714 0.502148272920574 1 1
0.432118108096648 0.424322545849642 1 1
0.510142117474842 0.500855597001653 1 1
0.333630182299747 0.327638791116857 0 0
0.53456593247233 0.524165733864279 1 1
0.47174985836282 0.463173981831489 1 1
0.48210044744884 0.472242165242725 1 1
0.569454001865398 0.558841674447123 1 1
0.46430323617444 0.455887254776967 1 1
0.594450888597382 0.58333892177259 1 1
0.565869113557782 0.555174515081368 1 1
0.579504360054041 0.567916059776725 1 1
0.477671258383216 0.468378899725515 1 1
0.464760449624977 0.456086228018847 1 1
0.635761246697698 0.62413537549843 1 1
0.407851788024055 0.400309285628544 1 1
0.403782583471413 0.396556774705594 1 1
0.55853608715656 0.548594225838374 1 1
0.487737319219573 0.478827745663136 1 1
0.504687785730847 0.496086805342042 1 1
0.443324923977838 0.436167130771399 1 1
0.416554416657186 0.409052858822359 1 1
0.518454514489662 0.509360908921639 1 1
0.632560631871461 0.621382403159879 1 1
0.576988982569356 0.566104535705804 1 1
0.39664548508921 0.389526128680073 1 1
0.385398872672017 0.378655311029828 1 1
0.446438255214408 0.437853969997633 1 1
0.550039430312873 0.539812995998771 1 1
0.498803846881032 0.489657936697826 1 1
0.523319237685119 0.514588859213708 1 1
0.472234051451841 0.463922000928017 1 1
0.507416419537666 0.49677474695366 1 1
0.574938918194382 0.563223349180588 1 1
0.517075532508387 0.507950487339147 1 1
0.335446009763367 0.329753393116285 0 0
0.559253337437677 0.548907411132406 1 1
0.45837054041145 0.449396493476222 1 1
0.47022035387118 0.461505108785838 1 1
0.418404991807322 0.410145357153592 1 1
0.613024276757028 0.60130601951889 1 1
0.468444077929087 0.460453999993157 1 1
0.448577048865583 0.439952842841756 1 1
0.431875477619303 0.424824776530373 1 1
0.526457456796006 0.516046714631864 1 1
0.367795824224252 0.361409198702889 1 1
0.502236873713827 0.493027784878799 1 1
0.529135099051679 0.519223755642023 1 1
0.501851073084891 0.492818486862257 1 1
0.512453899759775 0.502332121025062 1 1
0.591986951114662 0.581817482259625 1 1
0.487695544265841 0.477674234075359 1 1
0.526662598727328 0.515249763525154 1 1
0.513684973327074 0.504862617998468 1 1
0.464902690364007 0.456569848050163 1 1
0.452959433597842 0.44383652119789 1 1
0.483542297785553 0.47523465466588 1 1
0.625957988546459 0.61522068092588 1 1
0.496706305729119 0.487356052885617 1 1
0.526357696592693 0.516509758468467 1 1
0.595278703586952 0.584856845732022 1 1
0.603309233649496 0.592247331858175 1 1
0.530691681621382 0.520550506567774 1 1
0.577381199800178 0.566325636032017 1 1
0.522335252459201 0.512709161380739 1 1
0.580760961770528 0.57115679614135 1 1
0.460786545161348 0.452266281625412 1 1
0.48481482753926 0.476549233282573 1 1
0.500211362772988 0.491280802739988 1 1
0.520661231012938 0.510482941694422 1 1
0.513639571544263 0.504197604874123 1 1
0.53771652269295 0.527458498708151 1 1
0.54114579023109 0.53052363267549 1 1
0.441622966917352 0.432910551244915 1 1
0.432232501942818 0.424584890566078 1 1
0.496037951404833 0.486823713440123 1 1
0.571653385362194 0.561121137072437 1 1
0.510231871775267 0.500439066536966 1 1
0.460528884587411 0.452200769881238 1 1
0.497384170687822 0.487664737880558 1 1
0.595124784392728 0.584200197814821 1 1
0.559216132041588 0.548404607719069 1 1
0.590129526845481 0.57926954055144 1 1
0.486839529095917 0.477496084608653 1 1
0.469366755960042 0.461113079153503 1 1
0.516593486891609 0.5073773076027 1 1
0.511023729809759 0.501457682212276 1 1
0.585926278500074 0.575528219007463 1 1
0.356142660795316 0.349818899645163 0 0
0.56352493531847 0.553696978440931 1 1
0.478505775324277 0.470035029132763 1 1
0.400872298638539 0.394096205414066 1 1
0.48548267909118 0.476963520845693 1 1
0.451091975828635 0.44267208030408 1 1
0.632465485378822 0.620774355311153 1 1
0.352382805281832 0.345139509060988 0 0
0.574770643052305 0.564579805400778 1 1
0.502724763635327 0.492877434136214 1 1
0.443353954795731 0.435014111418203 1 1
0.434019186352832 0.425404332992993 1 1
0.530451928866182 0.519939121338659 1 1
0.533148095132677 0.522771591838043 1 1
0.442433586797291 0.433954895183563 1 1
0.580267567392309 0.568976338897001 1 1
0.568232798612074 0.557821666878758 1 1
0.402521920752506 0.395111325209167 1 1
0.57468463791733 0.563937004895117 1 1
0.528565980678904 0.519651582394384 1 1
0.506772877964918 0.497003930472608 1 1
0.578557588864336 0.568156499298086 1 1
0.550330512652246 0.540512483400345 1 1
0.449736569085689 0.44078515029381 1 1
0.427136197724402 0.419246397527204 1 1
0.467859788294456 0.459358044216676 1 1
0.572338846930015 0.561267567778877 1 1
0.59244326976222 0.581742100336596 1 1
0.620576869168505 0.609151075237036 1 1
0.458013215847169 0.450045004903586 1 1
0.454859085163557 0.447928603109477 1 1
0.406126378200924 0.398927820472399 1 1
0.503582074104108 0.494931726459814 1 1
0.555633199572298 0.545456104458726 1 1
0.483924794741954 0.474645588468091 1 1
0.417679956864748 0.409443600488832 1 1
0.428398357941359 0.420275523138054 1 1
0.390756415803826 0.384260910147448 1 1
0.435003533681308 0.427015323965273 1 1
0.466713297122955 0.456983895194389 1 1
0.518434813753023 0.508624003872512 1 1
0.520633688902296 0.511367159937013 1 1
0.529795202920685 0.520629852138469 1 1
0.354839127883126 0.348620745643457 0 0
0.580414702366007 0.569435150871758 1 1
0.549910845235714 0.539529629496774 1 1
0.472512327037934 0.463737141979083 1 1
0.514403703158614 0.504426609758913 1 1
0.376608487846577 0.369768293625056 1 1
0.543640430217475 0.533376809415473 1 1
0.455720498215174 0.446928681652677 1 1
0.499792929523456 0.490696972673998 1 1
0.426707426131853 0.419015572496195 1 1
0.51555472160298 0.505309036486804 1 1
0.482920908338379 0.47398717373208 1 1
0.567563009376886 0.557158240306799 1 1
0.373363186436251 0.366298407370716 1 1
0.485861841798312 0.477226383189143 1 1
0.507338360151432 0.498198239562909 1 1
0.543805035388429 0.533816895187875 1 1
0.508808524645109 0.499457401504548 1 1
0.531852136213571 0.522591772474575 1 1
0.563626624534421 0.552923413478743 1 1
0.538435750182538 0.528015758266698 1 1
0.462252200671454 0.454124168784032 1 1
0.609272431730992 0.598173307977752 1 1
0.491858381367391 0.482641887265659 1 1
0.495135724600862 0.48594629391692 1 1
0.384497320685 0.377522311280492 1 1
0.395290284582735 0.387926213612971 1 1
0.568229728219268 0.558528481481011 1 1
0.50158803539743 0.492715924564189 1 1
0.473976361389687 0.465469121874032 1 1
0.563317500311912 0.552623773591988 1 1
0.484673512845428 0.475356928353388 1 1
0.492277552474298 0.483111089365289 1 1
0.521543435234423 0.511838871622333 1 1
0.504976337165658 0.496576899991882 1 1
0.501028749059131 0.491434626205017 1 1
0.579490130741505 0.568428553977992 1 1
0.399274311148716 0.39173930239066 1 1
0.58704609098786 0.576454181045124 1 1
0.54271686460643 0.532741602003666 1 1
0.522276274842356 0.512615859009266 1 1
0.408417335571421 0.400722737671637 1 1
0.399021013477172 0.391408045397523 1 1
0.6536441329645 0.642642289343995 1 1
0.469118519082042 0.460352358676991 1 1
0.466103643087863 0.456950094083206 1 1
0.406168265325612 0.398455055909359 1 1
0.490774468094177 0.481864450667831 1 1
0.394477983411664 0.386588676213333 1 1
0.479532578643746 0.470869503489081 1 1
0.48343525855663 0.474166880280711 1 1
0.412141130640465 0.40458967092347 1 1
0.49015116864801 0.481847238490856 1 1
0.538653051728683 0.529115734500872 1 1
0.561566536557354 0.551363018217693 1 1
0.401129894064514 0.393347659414983 1 1
0.544947889476331 0.534916374044846 1 1
0.551952507773 0.541626912743641 1 1
0.618024163587661 0.607501167134466 1 1
0.758027931072125 0.74480688529941 0 0
0.361144147179176 0.354521507273207 1 1
0.388655524493895 0.38123037300822 1 1
0.532655460293366 0.522684780274068 1 1
0.559651848577456 0.547686251026437 1 1
0.481994136127707 0.472958473852333 1 1
0.430983610086364 0.423629064031643 1 1
0.437757851945164 0.429412225955392 1 1
0.408743567514346 0.401211369509655 1 1
0.592551080847687 0.58258612304187 1 1
0.432786822972166 0.424546895325175 1 1
0.457539456285312 0.44822253773898 1 1
0.429468108230378 0.42080590157276 1 1
0.43598389534556 0.428721916149521 1 1
0.416436554924796 0.40781683717671 1 1
0.553787706464812 0.543300077355796 1 1
0.48508138154804 0.475976347990069 1 1
0.371665520093377 0.364936476712207 1 1
0.449048786675384 0.440864031433649 1 1
0.525723925873532 0.515155914113035 1 1
0.490196897702364 0.481357046421641 1 1
0.55736957233987 0.547435622249272 1 1
0.65293797280501 0.641549927916 0 0
0.482149474323771 0.473709212274701 1 1
0.537539145955713 0.527741924580491 1 1
0.519073360756387 0.510100907184408 1 1
0.535450509755518 0.525698104703698 1 1
0.616546398300789 0.605734407417458 1 1
0.540024403966641 0.530667476285945 1 1
0.455200944939727 0.445917067130524 1 1
0.606972363767 0.59566327783714 1 1
0.512095100036468 0.502101917326462 1 1
0.456065448412233 0.447278250012009 1 1
0.633133874949435 0.622030892749537 1 1
0.421013908125799 0.411959764544253 1 1
0.47781420445195 0.469362629394244 1 1
0.534390181804973 0.524840201278434 1 1
0.450405020038244 0.441680225145392 1 1
0.63317846122407 0.621931592755095 1 1
0.463867659350647 0.454557391903127 1 1
0.448854132813586 0.44026657590481 1 1
0.38419178208798 0.376666118086649 1 1
0.556063860442438 0.545066813896429 1 1
0.388361705400038 0.380925322340256 1 1
0.442559298883696 0.434555087117091 1 1
0.443568011297351 0.435678733916018 1 1
0.625034232162525 0.613573736389873 1 1
0.463912684105522 0.455291926305694 1 1
0.588986496641299 0.578586257975 1 1
0.540329742214188 0.53100178635531 1 1
0.411907004858512 0.403956608447733 1 1
0.538930048374017 0.529636674648165 1 1
0.489682303984084 0.478947702742136 1 1
0.39211669310907 0.384723123884574 1 1
0.491837320769553 0.482919951637857 1 1
0.474026492374083 0.465005025167564 1 1
0.438500383100615 0.431104236653283 1 1
0.554216081086218 0.543719290901694 1 1
0.495201144293526 0.485824075708518 1 1
0.553429990127208 0.543159980807776 1 1
0.42674369151604 0.418849852933482 1 1
0.568794271228123 0.55874253832295 1 1
0.478248768467357 0.470350837610946 1 1
0.658366720500455 0.646289885280119 1 1
0.538912156604377 0.52941099353396 1 1
0.552125662572274 0.541473828088842 1 1
0.486455848863068 0.477559223077984 1 1
0.502977787891585 0.493043855532213 1 1
0.424185705359421 0.41647889972095 1 1
0.529550639806376 0.519619506752965 1 1
0.46050415214835 0.451376308281207 1 1
0.460407001343132 0.452053711882412 1 1
0.450093405628679 0.441292507335487 1 1
0.527097236504688 0.517327407922046 1 1
0.499455039660634 0.490416558345213 1 1
0.470024553379878 0.461602050124479 1 1
0.448605066924055 0.440549770283418 1 1
0.507418862137918 0.498539933906431 1 1
0.376983321913075 0.370069000503141 1 1
0.429441425239458 0.421390156638068 1 1
0.475671935422704 0.467302227715437 1 1
0.485456883047137 0.476806630600635 1 1
0.436390428818278 0.426653501892118 1 1
0.535028310516704 0.524945260354641 1 1
0.376602410215203 0.368443068858051 1 1
0.458418606778529 0.45006949518322 1 1
0.595902697599537 0.584379997785053 1 1
0.303768691874562 0.298562390082082 0 0
0.445991940465514 0.436980328276956 1 1
0.562987399882779 0.552985966273252 1 1
0.581952641036398 0.571312170387125 1 1
0.508174249777506 0.499169238676639 1 1
0.475877458346933 0.467069014725615 1 1
0.46820933328733 0.459138278621855 1 1
0.538624745371065 0.528872181044591 1 1
0.46492243794623 0.456765863876123 1 1
0.381929484431124 0.37499033074587 1 1
0.564001741578854 0.554151500044874 1 1
0.487473305315365 0.477713787357528 1 1
0.38221451040407 0.374675509152587 1 1
0.41856426634901 0.410995639861178 1 1
0.569645615570409 0.559065214615993 1 1
0.479991906543941 0.471601510831509 1 1
0.619274594790806 0.60788978565954 1 1
0.542816061588697 0.533063558188147 1 1
0.368883844989607 0.36148175340059 1 1
0.635342575086783 0.623202833176895 1 1
0.419479577822655 0.412095335372236 1 1
0.461480937458327 0.453470903998685 1 1
0.513156673837981 0.502717565793055 1 1
0.622477560360951 0.610857949187715 1 1
0.43295318154533 0.425442591764742 1 1
0.616859443855428 0.605455372003898 1 1
0.511088457987835 0.501301928843644 1 1
0.520106560776668 0.509720167576464 1 1
0.470166574805057 0.461625127801414 1 1
0.610396309186669 0.599452666460401 1 1
0.506159339141289 0.495882597605568 1 1
0.386852806408932 0.379517990969048 1 1
0.563737886628964 0.553818162446585 1 1
0.494425634644884 0.485190986659452 1 1
0.47684178225894 0.467711232252152 1 1
0.520993097323266 0.51183654194996 1 1
0.443145026927994 0.434602170365517 1 1
0.588457178105973 0.577703489046563 1 1
0.560545048451172 0.549704895411047 1 1
0.387933233233569 0.380759940828021 1 1
0.46919060341382 0.460348734598136 1 1
0.525374029172939 0.516014930349661 1 1
0.513263016894506 0.503984096655471 1 1
0.545944653019694 0.535517030629005 1 1
0.649512928459695 0.637791170075676 0 1
0.446389681868138 0.437710266621274 1 1
0.500659980540983 0.491534935156835 1 1
0.514000156813381 0.504582151923546 1 1
0.472753896907036 0.464317790188069 1 1
0.474499136110358 0.465682821239556 1 1
0.506751490669852 0.497203474686267 1 1
0.489123889162024 0.480527333425909 1 1
0.527253605681464 0.517659734293994 1 1
0.408148738114624 0.400622398728986 1 1
0.481442331606332 0.473252626422471 1 1
0.563474653688856 0.553199547239985 1 1
0.485710109404337 0.476516777910988 1 1
0.52592315212418 0.516637397945416 1 1
0.548515347751255 0.538714842510413 1 1
0.527924344956008 0.518497260649606 1 1
0.374854438887586 0.368403488094935 1 1
0.402271562880644 0.39429514455587 1 1
0.50302242900946 0.49285059853965 1 1
0.473277741943879 0.46435224425343 1 1
0.561207714486812 0.551708285430675 1 1
0.480307617605556 0.47115779078058 1 1
0.49905687448167 0.489983543648285 1 1
0.478409937895528 0.468980868918685 1 1
0.481553450725809 0.472520966914534 1 1
0.505633966622306 0.496396806428284 1 1
0.497925257363876 0.48841898105919 1 1
0.413782121130383 0.405724597403862 1 1
0.432534202945429 0.425002332314064 1 1
0.465776207868693 0.457263723127913 1 1
0.496263040972786 0.487686432099564 1 1
0.519812458271992 0.509489514717182 1 1
0.551065595280824 0.540553125642885 1 1
0.339757940742198 0.333648705569061 0 0
0.468406186322363 0.459728814865415 1 1
0.519574465897559 0.510559219702804 1 1
0.469431498947033 0.461491421472254 1 1
0.422719807028105 0.415901263510791 1 1
0.5934277279331 0.582545473197745 1 1
0.472402028955057 0.46407544336026 1 1
0.565193240943817 0.555221582366833 1 1
0.460653208252912 0.451302281404977 1 1
0.49911407444084 0.490696608671344 1 1
0.450949706914227 0.442376821904962 1 1
0.620950426060197 0.609444418749335 1 1
0.538818914219402 0.529240250571156 1 1
0.439341163421419 0.429933195132392 1 1
0.475014915591475 0.466184784565547 1 1
0.434640539680771 0.427108460147317 1 1
0.497914759059111 0.488776392139619 1 1
0.404934580165662 0.396655417545362 1 1
0.503205040261291 0.493201516462304 1 1
0.560761084735003 0.550348770222705 1 1
0.39369454920402 0.386088544273642 1 1
0.529388216582316 0.519910832456739 1 1
0.366668781134649 0.359594543267035 1 1
0.428952468630837 0.421962165616301 1 1
0.438957243427149 0.431558956501009 1 1
0.412101933954906 0.405262157674319 1 1
0.500797514549553 0.491858560853921 1 1
0.49524161171047 0.48621159570277 1 1
0.481913646980848 0.473125178341466 1 1
0.58601875415121 0.575496008565663 1 1
0.58020597806699 0.569568633900218 1 1
0.328865824711811 0.32154822806427 0 0
0.541914546517271 0.532367760499094 1 1
0.461134451529606 0.452139806244402 1 1
0.470620149662396 0.461873321914485 1 1
0.446163740561431 0.437832938124645 1 1
0.353087697598483 0.346260821327803 0 0
0.491354381789623 0.482479865344039 1 1
0.497331477129567 0.488363864998824 1 1
0.50853968687459 0.49915144281795 1 1
0.436645079333762 0.429136799609419 1 1
0.445408299968922 0.436537257837177 1 1
0.748727288401801 0.73499819556107 0 0
0.438496250880789 0.430288372428882 1 1
0.537757664826942 0.528101353915414 1 1
0.547985420920517 0.538116827201054 1 1
0.31910445283244 0.312645551248311 0 0
0.397288121888419 0.389942836708892 1 1
0.546664240138052 0.537693667920711 1 1
0.590877665904166 0.580800433376566 1 1
0.60079937175268 0.589362522377638 1 1
0.609164738578859 0.597583226640547 1 1
0.503891778830691 0.495049833732641 1 1
0.46570771249544 0.457073972640931 1 1
0.525484820169903 0.515700539845438 1 1
0.453997207619931 0.445387708670811 1 1
0.524947664546002 0.515602675198699 1 1
0.467719511267518 0.459107366576369 1 1
0.475678640880978 0.466714658827421 1 1
0.562612063226876 0.552180009114241 1 1
0.546051975127992 0.535002685248466 1 1
0.657020744101139 0.644717141893498 0 1
0.48318160858289 0.474701364930033 1 1
0.644645425342933 0.631621397547959 1 1
0.575409622254158 0.565490016104368 1 1
0.479643862797986 0.470536223036567 1 1
0.522721158348955 0.513256654543975 1 1
0.513817464758727 0.50450618618946 1 1
0.460329841914656 0.452403982388239 1 1
0.510578767670909 0.500036354082559 1 1
0.567776835585453 0.557562797963116 1 1
0.401203099951649 0.394185219321194 1 1
0.55294124943574 0.542281402299045 1 1
0.573509169831663 0.563225274881366 1 1
0.560217346592775 0.550808809424028 1 1
0.536705026876255 0.527073731574511 1 1
0.403048497777283 0.393552716328342 1 1
0.5336007980042 0.523775399234906 1 1
0.503136860844971 0.49416209243034 1 1
0.626278247108297 0.6149099463966 1 1
0.514836547215921 0.505298500314859 1 1
0.641046381198282 0.629210918435032 1 1
0.577311476950143 0.566259136583677 1 1
0.387720235993795 0.380756609018739 1 1
0.60419678101077 0.59348377017398 1 1
0.53226549373742 0.522483971845598 1 1
0.524130549786327 0.514391983164091 1 1
0.480747437748944 0.470889946834983 1 1
0.4894147721686 0.480301119879798 1 1
0.441043934434866 0.432941151819535 1 1
0.509755539684139 0.500326885462813 1 1
0.54247445855247 0.531918889126603 1 1
0.480390170854791 0.471091767443123 1 1
0.42465310740518 0.416511165930908 1 1
0.419271579294745 0.411809943263704 1 1
0.435280862762566 0.426752375081672 1 1
0.516786416781273 0.507900265085097 1 1
0.474205012519597 0.46601517525496 1 1
0.535598851457866 0.525126466302764 1 1
0.436491639928111 0.428544227544291 1 1
0.419754469342166 0.412010153961523 1 1
0.567894131591784 0.55731971107962 1 1
0.465046604748894 0.456885758072633 1 1
0.502216331042193 0.492760765125457 1 1
0.541338557220699 0.5319879304672 1 1
0.321994898650231 0.315728868466862 0 0
0.488206955821336 0.479305937117793 1 1
0.370625880371519 0.363883999746772 1 1
0.404829217019356 0.397576530418812 1 1
0.477597112825299 0.468308357232158 1 1
0.513195776138263 0.504112347722666 1 1
0.438785083215792 0.431075796063471 1 1
0.401748606225657 0.394106631530234 1 1
0.50928889643569 0.500096269866146 1 1
0.408907022365815 0.401511079632315 1 1
0.611866529876643 0.599924770618899 1 1
0.465700568560063 0.456465297222335 1 1
0.55298347065562 0.542927424921933 1 1
0.620546213152357 0.60948173391328 1 1
0.494277091056802 0.48559097375818 1 1
0.467306860085329 0.458423042480387 1 1
0.621220192634267 0.60986827748274 1 1
0.577638226969922 0.566808573455195 1 1
0.452835016172938 0.444610278506114 1 1
0.547516486252389 0.538042398112191 1 1
0.523700574112889 0.514011674064006 1 1
0.564927594160186 0.554582675661157 1 1
0.357218774578603 0.350562556653162 0 0
0.445200099240963 0.437645052363563 1 1
0.637211178575662 0.625594075596912 1 1
0.520292619978227 0.511221897136193 1 1
0.45292004105883 0.44376900517257 1 1
0.575391124541028 0.564411642670211 1 1
0.448951552442636 0.44115188147362 1 1
0.44179164963229 0.434424066181235 1 1
0.397287479720053 0.389768627571878 1 1
0.554612643698524 0.543607277412853 1 1
0.397641454323112 0.389995485272398 1 1
0.589249802150403 0.578725673694523 1 1
0.473985899032995 0.465082395639903 1 1
0.508097488673129 0.499160370804369 1 1
0.539014649415882 0.528849473684441 1 1
0.341760322342823 0.335625616005015 0 0
0.516834182981553 0.507417565122204 1 1
0.466728811154285 0.458853243685734 1 1
0.364023591128265 0.357713227753287 1 0
0.592850314863878 0.581245826089 1 1
0.512384224709726 0.503079185529938 1 1
0.434964200638481 0.426761543461266 1 1
0.464558854527444 0.456139562337285 1 1
0.635949991723793 0.624590267460785 1 1
0.530489533100933 0.520517310018106 1 1
0.586951920623762 0.576143598773599 1 1
0.4941550245453 0.485520463770575 1 1
0.566121108347069 0.555059282112587 1 1
0.461654089076951 0.452948423945067 1 1
0.323579452116417 0.317979570689894 0 0
0.475369423037814 0.466504370363402 1 1
0.554550728815314 0.54515223930999 1 1
0.446375327418729 0.438061464962893 1 1
0.489184384085356 0.480025471746796 1 1
0.407140003347689 0.399505637786271 1 1
0.550632722653327 0.540112405536298 1 1
0.637757685005644 0.625899923129368 1 1
0.518287746627179 0.508214314241284 1 1
0.543969448383572 0.533870349194516 1 1
0.38885659656767 0.381435899350211 1 1
0.599798711527282 0.588507890729708 1 1
0.344636492669763 0.338272007721989 1 1
0.417736390206086 0.409376746876374 1 1
0.515532294957486 0.506048069587082 1 1
0.467471527245153 0.45945231339656 1 1
0.667573322610037 0.65531928008053 0 0
0.629976526017386 0.617744322679135 1 1
0.449839881796199 0.442285279355287 1 1
0.466177742353545 0.457588020932515 1 1
0.533255781862887 0.522849655584138 1 1
0.509989290416818 0.50010885934413 1 1
0.60467063649454 0.592885853166025 1 1
0.385847279540119 0.379206583277971 1 1
0.630075883858288 0.618439239490245 1 1
0.572214793547854 0.561192073091065 1 1
0.482502375156474 0.473993181230869 1 1
0.463838242688288 0.454753827277084 1 1
0.48124502158398 0.472687387287411 1 1
0.381342694238889 0.374460880811935 1 1
0.533996535911817 0.524499735931829 1 1
0.441038316888657 0.433377138952284 1 1
0.606867921822306 0.595494826450861 1 1
0.523516127904508 0.513627066524255 1 1
0.475735360420148 0.466745508359358 1 1
0.495739587705259 0.486591941840161 1 1
0.514478044234298 0.505102958564333 1 1
0.453298627763436 0.44602352498914 1 1
0.42579194921267 0.417241930921305 1 1
0.498241928459993 0.489421284073481 1 1
0.534064703240635 0.523727381603586 1 1
0.35547082460255 0.34911696689789 1 1
0.573769972878131 0.56323453886918 1 1
0.448940615249473 0.440969239653119 1 1
0.621469298905931 0.608349982962947 1 1
0.656029384781729 0.643372206083987 0 1
0.542782947431543 0.532725454023904 1 1
0.453726681545505 0.445722847775974 1 1
0.486223605187476 0.47663645705275 1 1
0.708363583144399 0.695211626022354 0 0
0.431536400255606 0.423308067300058 1 1
0.367191986655674 0.359737381320945 1 1
0.561060879934777 0.550264020596289 1 1
0.466761572109423 0.457314093674274 1 1
0.468573645466356 0.459554455155905 1 1
0.520546993160352 0.511702444334745 1 1
0.657159367218896 0.644970426631147 0 0
0.514760779141175 0.505700760417443 1 1
0.505286398051991 0.496584140485218 1 1
0.436967856468403 0.428499435583341 1 1
0.654044397556018 0.640123925617999 1 1
0.420165050343632 0.411650901906439 1 1
0.548602531718976 0.539038166061296 1 1
0.618402840364498 0.60678512768787 1 1
0.464426207175024 0.455843915955673 1 1
0.452939452834575 0.444580604893893 1 1
0.471201269647152 0.462469162819215 1 1
0.4246880692687 0.417299243747127 1 1
0.497543857021851 0.487901920690414 1 1
0.496702134404201 0.487685756727609 1 1
0.391845607423636 0.384477577105792 1 1
0.448070243614065 0.439272335133579 1 1
0.453315346470187 0.444867350650908 1 1
0.512698075600093 0.504411162961256 1 1
0.640124096610209 0.628900096484686 1 1
0.49629268568192 0.486294624128966 1 1
0.500959632692556 0.492422383565922 1 1
0.477477679284373 0.468817826094932 1 1
0.474025034230653 0.465668350386726 1 1
0.453726740782851 0.445708791007262 1 1
0.606103468403279 0.594978938772036 1 1
0.405325777602234 0.397433430878511 1 1
0.539767041169614 0.529391757402252 1 1
0.530480108936635 0.520904044558246 1 1
0.480552501147206 0.471339579291566 1 1
0.575076725509589 0.565278767475349 1 1
0.4983007641091 0.48931978088566 1 1
0.545908119329202 0.535111928009027 1 1
0.473268957320997 0.463611536059007 1 1
0.458974204219247 0.451000666357784 1 1
0.510305902782658 0.501517202821923 1 1
0.463294491963645 0.454950316976814 1 1
0.474088325783782 0.465506980624964 1 1
0.550733264538169 0.541041043998002 1 1
0.563416111212269 0.552228015487373 1 1
0.514776205194583 0.504265460492338 1 1
0.453416696856261 0.445232098189554 1 1
0.414199690196238 0.406981261959643 1 1
0.489241690511512 0.480217284054438 1 1
0.625028039172951 0.614051795382934 1 1
0.485121170764079 0.476305915990169 1 1
0.585183443243265 0.573454730517512 1 1
0.563573915883986 0.553124817028946 1 1
0.398320768626149 0.390572279842637 1 1
0.571361409099685 0.560158304329609 1 1
0.555502578321541 0.545599168184398 1 1
0.541780500657111 0.531991555857377 1 1
0.505907616234097 0.496144302383253 1 1
0.299670058391729 0.294600283088079 0 0
0.53185405123025 0.52137184928675 1 1
0.462305666025555 0.452407096887633 1 1
0.550513506094009 0.539463946245533 1 1
0.568271499844705 0.557754898329603 1 1
0.53323957274177 0.52242891760501 1 1
0.444224596871191 0.436603552116239 1 1
0.615078607319927 0.604607845849781 1 1
0.353159318351043 0.346843175944108 0 0
0.516622688462949 0.507209520537068 1 1
0.518166331037287 0.508761099105484 1 1
0.439292653264322 0.431159244847798 1 1
0.541676845614744 0.531544864413872 1 1
0.50800429401312 0.499111587427481 1 1
0.530672074602021 0.521119982445232 1 1
0.556994210243454 0.547045404169971 1 1
0.4385966458894 0.429704332481652 1 1
0.522380572857704 0.511698038722558 1 1
0.420963857155705 0.41365055090945 1 1
0.469964450112306 0.461258809007409 1 1
0.551859528981656 0.54135905741659 1 1
0.613664801159335 0.601788653505737 1 1
0.533316520769102 0.522844882615624 1 1
0.391210587886539 0.383568457966752 1 1
0.308431058925545 0.30215712795296 0 0
0.628864479928422 0.617303068289712 1 1
0.724135349031238 0.710705847607787 0 0
0.682116967325566 0.668672441289998 0 1
0.591877350082629 0.581060011965004 1 1
0.495123383610002 0.485656742951601 1 1
0.534923932798125 0.52526974661154 1 1
0.372256077804968 0.365526402388345 1 1
0.517862322441494 0.509056705405369 1 1
0.425963095457839 0.418528368390897 1 1
0.446769220647041 0.43836355049146 1 1
0.568488231815736 0.558324922043755 1 1
0.681397508660632 0.668591602762091 0 0
0.480184577837674 0.47136116190822 1 1
0.653872913335624 0.641973433243226 0 1
0.454684820774121 0.446796060602112 1 1
0.590999500864818 0.579861770750686 1 1
0.671285203821476 0.659302477443875 0 0
0.490409493688784 0.481689629965914 1 1
0.426493176928734 0.417784965558499 1 1
0.421946342520766 0.414207583626977 1 1
0.594006556206162 0.583005590128572 1 1
0.509019872904267 0.499422440875683 1 1
0.544194877803224 0.534568323049461 1 1
0.455674111738385 0.447614126857736 1 1
0.546767977416684 0.535805104893835 1 1
0.606361801938472 0.595188246153413 1 1
0.479290040386568 0.470665002654328 1 1
0.553328067326688 0.543069122322818 1 1
0.499457640122386 0.489762572367556 1 1
0.563179481388543 0.553432997318584 1 1
0.498712076805088 0.489264123390795 1 1
0.469309516696016 0.46064390893638 1 1
0.608045231891663 0.596426750374093 1 1
0.622099145942461 0.610850742853794 1 1
0.624760190828446 0.613527499016815 1 1
0.487217574411639 0.478121563911525 1 1
0.514265835314483 0.504991815477555 1 1
0.423362739997925 0.41552864755972 1 1
0.350308092298768 0.343933178288442 0 0
0.450176857114113 0.441616611663907 1 1
0.47714460272033 0.46839368750328 1 1
0.445032778206386 0.436176822823338 1 1
0.472454735835438 0.463749425939978 1 1
0.539630579852856 0.529140359424613 1 1
0.383130360641292 0.375150012412185 1 1
0.457732023977846 0.449607903017959 1 1
0.578729620273443 0.56740469298687 1 1
0.458799173529426 0.450113985884611 1 1
0.454843876550475 0.446750722170343 1 1
0.465329281120769 0.456815383925009 1 1
0.457943304155672 0.448755208715673 1 1
0.43945985137582 0.432849298397843 1 1
0.473336481447672 0.465110528850234 1 1
0.487969077399633 0.478708832106029 1 1
0.495448462830359 0.486711497798449 1 1
0.563198753548207 0.55261733215174 1 1
0.416036593543399 0.408508181094087 1 1
0.381570433933477 0.374493988271238 1 1
0.506030000205541 0.496674486796506 1 1
0.415356933595708 0.407715638514202 1 1
0.497304394465742 0.488240115924636 1 1
0.452497373286946 0.444015925708302 1 1
0.509580946094581 0.501143641661608 1 1
0.421658973159031 0.413954948351353 1 1
0.389299295612167 0.381978236537664 1 1
0.52936434831483 0.519275370076101 1 1
0.620775890725566 0.609827814705955 1 1
0.387317459028249 0.381068100882061 1 1
0.480629483885563 0.471547461121621 1 1
0.460233191586992 0.451178299824212 1 1
0.510995688143582 0.501649313908026 1 1
0.4095747771663 0.401971656286908 1 1
0.556513798466318 0.546052858916876 1 1
0.5621127115091 0.551970285943996 1 1
0.435828987471435 0.427944607101435 1 1
0.504563245720248 0.494969318768265 1 1
0.246237332833304 0.241386633643155 0 0
0.520902980178094 0.511816604734862 1 1
0.579570040018391 0.567906877395437 1 1
0.433717475327704 0.426729015930675 1 1
0.381812118838648 0.375487633212387 1 1
0.515261221699635 0.504892251581123 1 1
0.559992414918523 0.549415212950496 1 1
0.599896625249635 0.588643598731294 1 1
0.426930221187359 0.418704005917639 1 1
0.548893993464287 0.539042424561338 1 1
0.487051700967999 0.477698929235154 1 1
0.648152835924806 0.636600315834519 0 1
0.596685856298517 0.585810365445333 1 1
0.516074714616465 0.507100239170718 1 1
0.537801635249193 0.528455942285796 1 1
0.446130171140123 0.438017779090605 1 1
0.54706012093951 0.537404900559999 1 1
0.493028753819393 0.483565801358145 1 1
0.514250663766369 0.504992709109264 1 1
0.529061737216073 0.520064072278492 1 1
0.391724680783885 0.384369776987237 1 1
0.544563518274153 0.534194563308738 1 1
0.480132297325083 0.471266711968293 1 1
0.535193893429549 0.524458686057903 1 1
0.512284073803966 0.502977311078822 1 1
0.498297097183706 0.489262688843568 1 1
0.452038360240659 0.443990939848715 1 1
0.393426989170345 0.386007163388433 1 1
0.641464352446144 0.629184777844829 1 1
0.461036009001748 0.453069686717839 1 1
0.61446644346645 0.60351898612175 1 1
0.480117883130489 0.472271415183615 1 1
0.60884409317673 0.597547449441297 1 1
0.495953681792319 0.486205183132586 1 1
0.522107030881429 0.513475576621249 1 1
0.394917691843337 0.387051659359589 1 1
0.377356965281266 0.371054598008174 1 1
0.626862941177818 0.615742900206277 1 1
0.535257246459255 0.525983285855561 1 1
0.555712721716689 0.545211550203066 1 1
0.612408990093991 0.600109789345216 1 1
0.449455591724323 0.441207890104292 1 1
0.430405231353888 0.422133408978039 1 1
0.535582816081167 0.525184203876717 1 1
0.481233691049241 0.472472912306508 1 1
0.51112970081383 0.501748009255619 1 1
0.624367242492149 0.612826578589151 1 1
0.670349578062183 0.658025832838423 0 0
0.275976377668513 0.271006890186285 0 0
0.637587972210861 0.625664897751007 1 1
0.479301604642437 0.470692938734794 1 1
0.408974645455843 0.400897982965538 1 1
0.444407899682998 0.435486556565719 1 1
0.462235595509351 0.454485750276745 1 1
0.474463720590763 0.465596840496961 1 1
0.417633070220072 0.409961480630557 1 1
0.40292012244953 0.394621826058293 1 1
0.544656099480789 0.534260580573954 1 1
0.434547444008948 0.426134406694191 1 1
0.485246657414416 0.476207305775575 1 1
0.550187264983707 0.539349371875015 1 1
0.474040344558308 0.465253241281933 1 1
0.506435389119229 0.498060744294146 1 1
0.389526385225108 0.382230247751788 1 1
0.575649043814107 0.564688435187935 1 1
0.535450134629619 0.52553282280074 1 1
0.38116376069749 0.373890193467842 1 1
0.51502610257622 0.505717292827836 1 1
0.568068044832208 0.558531740527869 1 1
0.596955684386338 0.586071215030946 1 1
0.555194241048557 0.545338303782077 1 1
0.507531654407582 0.498268347113162 1 1
0.489459862185749 0.4802944115568 1 1
0.550993116060458 0.540575489885357 1 1
0.459550457445548 0.451544789327101 1 1
0.487647879041462 0.477719859423643 1 1
0.417554667419514 0.409307844188241 1 1
0.421831597138405 0.414721875164817 1 1
0.530413386182746 0.519955625978276 1 1
0.489947077642315 0.48078007825301 1 1
0.599720759915993 0.588758972748467 1 1
0.541023124135312 0.531175275278949 1 1
0.445051522173468 0.437058945399777 1 1
0.459520615063521 0.451233199590551 1 1
0.46475815132727 0.456607897254597 1 1
0.432412473994663 0.424425955213377 1 1
0.527105647773035 0.517253443387263 1 1
0.48107174515135 0.472741444099059 1 1
0.540449725895876 0.530992056129891 1 1
0.446582904027269 0.438843605757725 1 1
0.519764957433068 0.508998574681128 1 1
0.498205483436379 0.489481346874303 1 1
0.560333677765129 0.548918046142568 1 1
0.566596993462545 0.555633619748715 1 1
0.568164247488243 0.557565557928506 1 1
0.495846295312066 0.486820476443272 1 1
0.599147565090596 0.587970971542126 1 1
0.509655431026298 0.501179204577935 1 1
0.434318223119014 0.426531857570391 1 1
0.397919229170958 0.390894453446721 1 1
0.515967444339174 0.507011124486671 1 1
0.503033159831015 0.49361800048548 1 1
0.520471920451866 0.51007465525046 1 1
0.415768500299378 0.407878001699619 1 1
0.620205189665986 0.609326247978328 1 1
0.431434454112499 0.422748396653867 1 1
0.475813584238997 0.467017030691059 1 1
0.405110291945856 0.396417825737265 1 1
0.46321204623602 0.453583995662387 1 1
0.581436554326573 0.570780179097276 1 1
0.519816319498186 0.509983607096922 1 1
0.357354155779309 0.350624258773015 1 1
0.441011837842975 0.432834380599893 1 1
0.229342771945676 0.224911413541762 0 0
0.568472468713447 0.558231067470859 1 1
0.519853196600794 0.51068925771059 1 1
0.369777311048028 0.362761013643481 1 1
0.466085866610942 0.457484925685511 1 1
0.687517059795769 0.67502433332582 0 0
0.479236668911301 0.469959059055336 1 1
0.621910211095789 0.610554381765327 1 1
0.517973054526136 0.509280852016188 1 1
0.563266314534688 0.552499477019486 1 1
0.475065333142722 0.466634422505713 1 1
0.546783925201911 0.536690781204889 1 1
0.597474515891332 0.585507626310708 1 1
0.446449541624853 0.438761112267758 1 1
0.484569239660635 0.475813227553489 1 1
0.433096040291206 0.425795523690674 1 1
0.488170160194082 0.478661513229137 1 1
0.637114317473091 0.62467667189448 1 1
0.394293089574173 0.386931570181862 1 1
0.394319779502364 0.387240303116699 1 1
0.503933921282322 0.494541587273177 1 1
0.517751703097723 0.507630474307936 1 1
0.458371519506456 0.450391798021183 1 1
0.391595846389066 0.384282765748435 1 1
0.445231909906128 0.436885983491258 1 1
0.480166619806916 0.471716727123835 1 1
0.375062573886898 0.368738677794599 1 1
0.486579232060677 0.477051331348022 1 1
0.472893482517337 0.464187313854888 1 1
0.46003509369117 0.451775925554595 1 1
0.46266299835623 0.454700807381208 1 1
0.434886516358067 0.425321097899244 1 1
0.437824962362 0.429669291846893 1 1
0.421124274656904 0.413833822569581 1 1
0.607521765370929 0.597017546144265 1 1
0.480240860741356 0.471352609762233 1 1
0.54259448819119 0.532788355843234 1 1
0.334610890328372 0.329248986960587 0 0
0.463766100721082 0.455567958141314 1 1
0.468674025282748 0.460402324177501 1 1
0.483932142029162 0.474750052258406 1 1
0.441690466786277 0.433516939816646 1 1
0.546015123703559 0.535397604636948 1 1
0.516291496508551 0.506602522914147 1 1
0.521213258656072 0.512131400535572 1 1
0.556285056944092 0.54534966815172 1 1
0.476259662751023 0.467128840406818 1 1
0.443856575639977 0.435357010430213 1 1
0.47924183423265 0.470962077807351 1 1
0.478213045879886 0.469781294779141 1 1
0.573207199956096 0.562275920926363 1 1
0.490074541125479 0.481005949782255 1 1
0.575745716537672 0.5654526486951 1 1
0.581104884838767 0.570062110022656 1 1
0.444731123059039 0.436627383156389 1 1
0.562006845584738 0.551587997663416 1 1
0.516776853439906 0.508319850511579 1 1
0.46590951422043 0.456882500953242 1 1
0.365121009904514 0.358881440177997 1 0
0.504587307089573 0.494748680771049 1 1
0.565603703005405 0.554608970314871 1 1
0.570668797182257 0.560098480043137 1 1
0.52889803113893 0.519581384993751 1 1
0.545010211834125 0.535333055617672 1 1
0.515548729216506 0.505189449534044 1 1
0.515999595583549 0.505804384536099 1 1
0.51739781078371 0.507148369277389 1 1
0.495451019042133 0.48546901933968 1 1
0.574519243175142 0.564349518990465 1 1
0.485031905948923 0.47602715755183 1 1
0.551525316565391 0.54177741022677 1 1
0.62885843152266 0.61771788170234 1 1
0.552579965532419 0.542969112200759 1 1
0.569984661096098 0.558971360549877 1 1
0.661897706102323 0.649457003849873 0 0
0.514970150000367 0.505494488598894 1 1
0.525223381550301 0.515996963875084 1 1
0.45427983314023 0.446588919866598 1 1
0.505606508735266 0.496523882947576 1 1
0.427736943551897 0.420152251479615 1 1
0.545358725343108 0.534091241641719 1 1
0.456020118362449 0.447384678732811 1 1
0.561150963212299 0.550733313880969 1 1
0.466376285059438 0.457994905004801 1 1
0.544037179383173 0.533919944303564 1 1
0.639305727593222 0.626871054471634 1 1
0.506934609433981 0.497486480082453 1 1
0.362606471457459 0.356352740509389 1 0
0.421611065422839 0.413615739151765 1 1
0.381959669323649 0.374665920015385 1 1
0.484198959967306 0.476115231315133 1 1
0.478494341526529 0.469699392626789 1 1
0.483769284022893 0.475737178091345 1 1
0.413228089654599 0.405794015017835 1 1
0.431960841021728 0.424536486221639 1 1
0.424611042279315 0.416194950232569 1 1
0.541454233198588 0.532370468940519 1 1
0.553173208756466 0.542524281704741 1 1
0.560231653622322 0.550134081987477 1 1
0.432192385784564 0.423871014821477 1 1
0.493618704873392 0.484396419100083 1 1
0.477679066902257 0.469816881324252 1 1
0.577351104887675 0.56711135927813 1 1
0.421208004411224 0.413926746298207 1 1
0.390487690284299 0.383130711068442 1 1
0.404543176386086 0.396822800177501 1 1
0.51024505049626 0.501283931566792 1 1
0.413346167362805 0.406239375724722 1 1
0.499644149935954 0.491078342548102 1 1
0.498714205823531 0.489996133837251 1 1
0.402714462575684 0.394896849833151 1 1
0.598928420803393 0.58750488373281 1 1
0.469829099447495 0.461393412150554 1 1
0.507566839337451 0.498620834674209 1 1
0.47312693062292 0.464603794621833 1 1
0.566539908637872 0.55603140800285 1 1
0.574804767738293 0.564468153643664 1 1
0.523919717454504 0.514510773171134 1 1
0.411140594161962 0.403888355967316 1 1
0.41478497896055 0.407225644885546 1 1
0.528339870303346 0.519352156352299 1 1
0.474505347828113 0.465316127739832 1 1
0.511527531677057 0.502447654909279 1 1
0.48535361090188 0.476362175912458 1 1
0.486892982438829 0.478008739507806 1 1
0.493496626159526 0.483915698993122 1 1
0.514173991093391 0.50473433257498 1 1
0.592835814124825 0.58245664137316 1 1
0.50294167819049 0.493573531151824 1 1
0.460225374279423 0.452380272641818 1 1
0.577431955711324 0.566121043237437 1 1
0.384589562879367 0.376395660340857 1 1
0.577340132699992 0.566259128027203 1 1
0.492146201323523 0.483515665833394 1 1
0.535564227811576 0.526085400339098 1 1
0.658498405916961 0.646407689032666 0 1
0.582551521932533 0.57164387441134 1 1
0.448588783215611 0.440268536572021 1 1
0.484718795883143 0.476269998919958 1 1
0.597015252714128 0.585715689783368 1 1
0.489678136798438 0.480565927215955 1 1
0.438788142510274 0.43087315326031 1 1
0.423423788104955 0.416260251418762 1 1
0.458965038456216 0.450406192061022 1 1
0.374224135955862 0.367056614989291 1 1
0.496105558653258 0.487450044322973 1 1
0.433893651356718 0.42648872830025 1 1
0.455957831342825 0.447717745659298 1 1
0.542330834005866 0.532528278156572 1 1
0.65644367634429 0.643424238031616 1 1
0.588312160620773 0.577847023563613 1 1
0.422080004178716 0.414228060310005 1 1
0.511461491908001 0.502388474859836 1 1
0.590677496744677 0.579316562551115 1 1
0.498927021011994 0.489318033071347 1 1
0.501532158232508 0.492062238872108 1 1
0.546714953649543 0.537169996637306 1 1
0.460406917709833 0.451988291299091 1 1
0.515535673194644 0.50611795715985 1 1
0.478091090250806 0.468802484696796 1 1
0.499788517140274 0.490954810086594 1 1
0.495193047991564 0.486394701316545 1 1
0.36924928050847 0.362315472351993 1 1
0.597922251285467 0.587373970539165 1 1
0.584669776832082 0.574067425315726 1 1
0.420276904674973 0.4126073004061 1 1
0.498051989178035 0.488739347204248 1 1
0.599391362874085 0.588665231046211 1 1
0.484402969317124 0.47588495411305 1 1
0.492714889284424 0.483060553145851 1 1
0.557441080159659 0.547185516253563 1 1
0.533776205285492 0.523568993541753 1 1
0.535040102755891 0.52385418177531 1 1
0.605754268673015 0.594085630900582 1 1
0.554645062387074 0.544175622167903 1 1
0.405711478033377 0.398537405282728 1 1
0.612018939643583 0.600715534210777 1 1
0.444119199616393 0.435604044394304 1 1
0.495355809897857 0.48637203710083 1 1
0.564693158045858 0.555167641913516 1 1
0.465290944879517 0.457744210926143 1 1
0.563728122867597 0.553448126262137 1 1
0.454973174719091 0.445942026751981 1 1
0.603234342152522 0.592041467084001 1 1
0.428032098327218 0.41990531326923 1 1
0.472068878974726 0.462224288213145 1 1
0.50833833863654 0.499719129769287 1 1
0.467810990604573 0.458626736481289 1 1
0.416785198518609 0.408908152080549 1 1
0.49075137316362 0.481660552432475 1 1
0.424227142975697 0.415996938019344 1 1
0.530328466410133 0.520684891756015 1 1
0.543079754909794 0.533421894298256 1 1
0.516895428863313 0.507784972085304 1 1
0.564581215430605 0.554261822009783 1 1
0.508163366548171 0.498940854762972 1 1
0.334921072867828 0.327624418934709 1 1
0.428665455729235 0.421457282682914 1 1
0.518868810573681 0.509061715050732 1 1
0.543410025195389 0.533344909461776 1 1
0.515467408131557 0.50604291259091 1 1
0.422129694952786 0.414671790930971 1 1
0.528035067272085 0.518808852001055 1 1
0.693354759292831 0.680050392986602 0 0
0.469687950183636 0.461493466078784 1 1
0.521810642802234 0.512234360717859 1 1
0.363714483136215 0.357078680953917 1 0
0.387499752088836 0.380307708815924 1 1
0.470685049911722 0.461942891697762 1 1
0.431898212571987 0.423357024025287 1 1
0.530970013831686 0.520668666467497 1 1
0.489343662788097 0.480695093545173 1 1
0.470677293730916 0.461960561188342 1 1
0.427292826379622 0.419438577448047 1 1
0.574910615650787 0.5645682808505 1 1
0.654092826180257 0.642710624407993 0 0
0.531598320184897 0.522347278110312 1 1
0.4909545896896 0.481016446890801 1 1
0.599875336235571 0.588468518853401 1 1
0.549856982676549 0.540124317826058 1 1
0.488032100450728 0.479021610229671 1 1
0.614138245098173 0.602548670917423 1 1
0.54213339678163 0.531952309871338 1 1
0.548104653606444 0.537819143206524 1 1
0.621011793714582 0.608762278690541 1 1
0.459320562295169 0.450822879821259 1 1
0.588390733811137 0.577257113869368 1 1
0.47708489300799 0.467749484268685 1 1
0.545868359016076 0.535427593401967 1 1
0.540481325068634 0.529685199531126 1 1
0.537274570491346 0.527802559241088 1 1
0.51890930648872 0.509023956303039 1 1
0.594658568179409 0.584044393715193 1 1
0.478563010471853 0.47000508609252 1 1
0.654624243707924 0.642598424397595 0 0
0.56551862071629 0.555077451370946 1 1
0.505257206582371 0.496274241446106 1 1
0.460015993558739 0.450962678753454 1 1
0.547840986497703 0.537953527071199 1 1
0.525538906681485 0.515781188054704 1 1
0.550119809322393 0.540601916898349 1 1
0.528094822730396 0.51856702604684 1 1
0.617493830406933 0.605642651243805 1 1
0.437439387133976 0.429522321841072 1 1
0.517250703516374 0.508493063951308 1 1
0.396818967426643 0.390091236997191 1 1
0.285974827532152 0.281442196963814 0 0
0.451848497931327 0.443440557935477 1 1
0.372801323048051 0.365924856990339 1 1
0.525243393532747 0.516373342745707 1 1
0.486935099855858 0.478218855830119 1 1
0.55375463737353 0.543439252561193 1 1
0.596457799027078 0.585417059745772 1 1
0.511050828196012 0.50158180096985 1 1
0.431928531738383 0.424322332497387 1 1
0.392657640597666 0.385091793422532 1 1
0.658820356982942 0.646129541077707 0 1
0.489946201585122 0.481080310803246 1 1
0.603518260129165 0.592310741923033 1 1
0.5395991313957 0.529850816337307 1 1
0.527564398865964 0.518466434267052 1 1
0.353654541732766 0.346839349200053 1 1
0.605191427637819 0.592866723116362 1 1
0.455744414181203 0.447393996175291 1 1
0.392343980753808 0.384790905808708 1 1
0.537841013331266 0.528260993091476 1 1
0.413234402832059 0.405647635079769 1 1
0.489288144802731 0.480622332625126 1 1
0.544265119438948 0.533616485443899 1 1
0.378173347552991 0.371308530184229 1 1
0.580878122912007 0.570532498856374 1 1
0.428076822913934 0.418517508095752 1 1
0.459154203163882 0.449315172946543 1 1
0.486013552633774 0.476527017854323 1 1
0.397245356352561 0.390190976090673 1 1
0.462153224618247 0.453697560035389 1 1
0.555530638764988 0.545178945870126 1 1
0.546541720215449 0.536941649957493 1 1
0.483773002552612 0.475274089247933 1 1
0.572017905894339 0.561170341030596 1 1
0.43898225455443 0.43113461052558 1 1
0.352396549937821 0.346521712629681 0 0
0.474653272484324 0.465854553129253 1 1
0.593394430866853 0.582169109722068 1 1
0.585029501540693 0.574480594517871 1 1
0.469246825989621 0.460356349461004 1 1
0.520216842329412 0.510668716440893 1 1
0.424227557295423 0.416454890457632 1 1
0.454239618637352 0.446212040787804 1 1
0.471114025185447 0.462070671989201 1 1
0.58296936893918 0.57157243605609 1 1
0.445980997761475 0.43781799159334 1 1
0.589131880765273 0.577647518443967 1 1
0.447588343321277 0.439086029083715 1 1
0.470654496173849 0.461941084962074 1 1
0.573541886281734 0.562733707727628 1 1
0.354035727037038 0.347397023426982 0 0
0.396156826218429 0.3884974150263 1 1
0.445620011861007 0.436960362005508 1 1
0.510552795818091 0.501726034733202 1 1
0.524978485827087 0.51433473161843 1 1
0.535657625364915 0.524797372243765 1 1
0.368378543942574 0.361520124997595 1 1
0.584216926278059 0.574156377803514 1 1
0.646872639230975 0.635308964017132 0 1
0.597079515273312 0.586139080684476 1 1
0.597310451675443 0.586679381506263 1 1
0.529792430160858 0.520150426226593 1 1
0.542184199251317 0.532233489808675 1 1
0.581245828862461 0.570690377308365 1 1
0.441775478991448 0.433057061418131 1 1
0.485122215503548 0.475804107122585 1 1
0.548120019081472 0.537310272298735 1 1
0.440689222432943 0.433572823524643 1 1
0.430016548777246 0.422484692629199 1 1
0.440308863717508 0.432149606616311 1 1
0.419370284355462 0.410865375468216 1 1
0.60068447697852 0.589746928514125 1 1
0.553283099230992 0.542298004123224 1 1
0.473209507558039 0.463749728022092 1 1
0.498364713815956 0.48866984838916 1 1
0.568729149589953 0.558215445186455 1 1
0.544431996876912 0.534734480420749 1 1
0.47752638763771 0.467751177986356 1 1
0.55539840920942 0.546048677485569 1 1
0.474887568926749 0.466745511763231 1 1
0.48751461798557 0.478862142512715 1 1
0.570660007571544 0.560308118793344 1 1
0.547523830545972 0.537309682099223 1 1
0.412546691129396 0.404804356923263 1 1
0.411809005407646 0.404562854691123 1 1
0.414858854112181 0.40696541868326 1 1
0.638658438715452 0.62525820719579 1 1
0.507727220542845 0.498801910182747 1 1
0.543781812216025 0.534999370615138 1 1
0.504147381110894 0.49444272913535 1 1
0.657566240746557 0.645989021754115 1 1
0.424387678742171 0.41592929232658 1 1
0.552729608968268 0.542705146867459 1 1
0.598852329289485 0.588722172222546 1 1
0.542640274147207 0.532616837927779 1 1
0.434610418228256 0.427382121502898 1 1
0.496645059015129 0.487211195923632 1 1
0.633746253474962 0.621458072215903 1 1
0.47579157552442 0.466963338809498 1 1
0.543658982239843 0.533175273690271 1 1
0.404341522880848 0.396938151845015 1 1
0.510203759753767 0.502110796254281 1 1
0.48321087765074 0.473605053534564 1 1
0.423521022997864 0.415185847993221 1 1
0.526327564051134 0.516428484401435 1 1
0.467584707742833 0.458991386560356 1 1
0.454859253554588 0.445416822078892 1 1
0.448657673064055 0.44107718767504 1 1
0.446137966146652 0.43942382262749 1 1
0.457778658092746 0.449217269378556 1 1
0.486439342420615 0.476820788916261 1 1
0.583004057296308 0.57108211105358 1 1
0.608418579385131 0.597572352712534 1 1
0.469221668736155 0.46033046625011 1 1
0.532277767544427 0.522415296926783 1 1
0.678796216097265 0.666852684001563 0 0
0.520282739007336 0.510515530164727 1 1
0.533229231484563 0.523877590999272 1 1
0.475893644039792 0.467491610800666 1 1
0.460888932295717 0.452958788749221 1 1
0.429566378505952 0.422162637067016 1 1
0.300719735436378 0.295505918112311 0 0
0.408114355347706 0.400267243512112 1 1
0.513665261910229 0.504633290945004 1 1
0.646669292458645 0.634590250042665 0 1
0.469651531134494 0.46068161339904 1 1
0.490826510590704 0.481699049633089 1 1
0.573881924666715 0.563149905940494 1 1
0.601191029376299 0.59048979212195 1 1
0.408185404177284 0.399122039212149 1 1
0.501716266439556 0.492416246856058 1 1
0.430878081544364 0.424034070609263 1 1
0.544738958371442 0.534815497824108 1 1
0.553717793068988 0.54384541813547 1 1
0.503321603972206 0.493862144034575 1 1
0.556216069308429 0.545881587441577 1 1
0.556087165113064 0.546031337666415 1 1
0.332000822627571 0.325450271190029 0 0
0.492052242516555 0.48340051313785 1 1
0.511102012601387 0.501388985389813 1 1
0.533932246899467 0.523567340104728 1 1
0.516097798216133 0.506989141550347 1 1
0.46011717201188 0.452515337226028 1 1
0.523186549521728 0.513305305645731 1 1
0.502528408961041 0.493268180488471 1 1
0.477779665051738 0.469231860445604 1 1
0.55894989748296 0.548549783551446 1 1
0.452769484895385 0.444693416319453 1 1
0.347187731837949 0.340678283990493 0 0
0.574388207938496 0.564161456782692 1 1
0.520698271936524 0.510435123980073 1 1
0.514312132083026 0.504364142236352 1 1
0.543201898602415 0.533566712723214 1 1
0.517315865628137 0.507914851318234 1 1
0.515740679820463 0.506622330973468 1 1
0.620434531105018 0.609817148969675 1 1
0.364707847328943 0.357617544711388 1 0
0.473378918369476 0.465311558139306 1 1
0.418414635205688 0.410892054213605 1 1
0.59311118198604 0.582562286860373 1 1
0.482054342609225 0.474101339795799 1 1
0.579855048423141 0.568890223457403 1 1
0.524394672028493 0.515207132261991 1 1
0.489194074143974 0.480638566660189 1 1
0.464922251220751 0.456534440247689 1 1
0.615282902125624 0.603778527695843 1 1
0.488081371601444 0.479819065234707 1 1
0.497564055279506 0.486572871097336 1 1
0.360857309484085 0.354591816239753 0 0
0.427866758412163 0.420819288981733 1 1
0.566610123884048 0.556647065976167 1 1
0.476445864584621 0.467907046179058 1 1
0.541208298828323 0.531354074319994 1 1
0.568757254416491 0.558063170824054 1 1
0.499103737635428 0.490458494260678 1 1
0.621378598745793 0.609296752051614 1 1
0.583930190305442 0.574152024950377 1 1
0.485046086370589 0.476512931669329 1 1
0.538694484059495 0.528787307374433 1 1
0.575622141750491 0.564146339420559 1 1
0.543203803732301 0.533428695159454 1 1
0.580882122437705 0.570753809718575 1 1
0.482169409706272 0.472208377466852 1 1
0.490368817697124 0.481399086728255 1 1
0.565749768886741 0.555696797128335 1 1
0.442396536176556 0.434267765146488 1 1
0.593034419327663 0.581268741824816 1 1
0.502543644376298 0.492786947807148 1 1
0.563537851061743 0.554065353843959 1 1
0.579552350436618 0.56925266993555 1 1
0.434587508900045 0.425877413559846 1 1
0.550694914978537 0.540357610986488 1 1
0.499400258797427 0.490466368258608 1 1
0.471405244006373 0.462793800871864 1 1
0.568717485605092 0.557558507818545 1 1
0.544157007148373 0.534305795815209 1 1
0.593635280597466 0.581917904900532 1 1
0.489465516792818 0.480193204379746 1 1
0.366412747018601 0.359171587747629 1 1
0.489852790333721 0.4808326078613 1 1
0.605351137689843 0.594465905397677 1 1
0.537525273896847 0.527992371105147 1 1
0.497106795300397 0.488610596631348 1 1
0.507928489906639 0.499186525708516 1 1
0.452949030589318 0.445417222266456 1 1
0.464493150749945 0.455620531374012 1 1
0.371018526332948 0.36331083422357 1 1
0.455602028014834 0.447531458342114 1 1
0.546076511730206 0.536156257533269 1 1
0.584694586088701 0.574197005059333 1 1
0.585383321044245 0.573692970161175 1 1
0.55129059024384 0.54127537906041 1 1
0.387347993248585 0.380036902827853 1 1
0.507699395339446 0.497188281065483 1 1
0.484466199022398 0.475443408478746 1 1
0.646673890794228 0.633995663864287 1 1
0.442741268458378 0.434255230346488 1 1
0.421370954671501 0.413497017903068 1 1
0.486112276123496 0.477157564034069 1 1
0.636259219816694 0.62445335408347 1 1
0.551461121741317 0.541976667195826 1 1
0.569442223849626 0.559039866678561 1 1
0.502567685734682 0.4916793735238 1 1
0.481830304057481 0.472981781572968 1 1
0.616869441426314 0.605915407291783 1 1
0.480395898941227 0.471518903331452 1 1
0.427544381240064 0.419776835417846 1 1
0.446501590661851 0.437746821310737 1 1
0.515716198234753 0.506314241193515 1 1
0.61199415027779 0.60083177204582 1 1
0.507484459688916 0.497695520540537 1 1
0.397265117991879 0.389982809350813 1 1
0.514218118996285 0.505314333442611 1 1
0.613754591021407 0.603129339625821 1 1
0.476113357132235 0.467203753946025 1 1
0.606030687984554 0.595338657725553 1 1
0.421594887608854 0.414141129846212 1 1
0.598738744158895 0.587968087234071 1 1
0.456719522516475 0.448435901506763 1 1
0.583690699938655 0.572781759113045 1 1
0.526029473876701 0.515765296182153 1 1
0.43389393414397 0.426018492041828 1 1
0.394050314998514 0.386654597824796 1 1
0.421568894451803 0.413121517787733 1 1
0.613177064012474 0.602138525150805 1 1
0.500969853326541 0.49165046904932 1 1
0.560317344150211 0.549893247525272 1 1
0.520828614513186 0.511654345204134 1 1
0.467234221288171 0.459131357785798 1 1
0.525639529775685 0.516080770909431 1 1
0.235014574422446 0.230139818214797 0 0
0.468102835321079 0.45995539176414 1 1
0.501484377538148 0.491839224580266 1 1
0.488657228045114 0.479884921931652 1 1
0.544568315208646 0.534626321422209 1 1
0.665064275623542 0.653100648953411 0 0
0.471541562566356 0.46306417329394 1 1
0.46973324487688 0.461112298208504 1 1
0.450610788341546 0.443015571845498 1 1
0.460780244213759 0.452682309366333 1 1
0.468944226562494 0.45957079230799 1 1
0.475845442944551 0.467721567456163 1 1
0.604076598772331 0.593180238909052 1 1
0.482650204660955 0.474729959021004 1 1
0.434356707866853 0.426799238871357 1 1
0.529366940878904 0.51994074748083 1 1
0.565284761404748 0.555179684716347 1 1
0.552066426704537 0.54124471050188 1 1
0.485955282854106 0.477463931387949 1 1
0.515304154613923 0.504320607808758 1 1
0.524175394053293 0.514488445914209 1 1
0.610835130415878 0.600034590122076 1 1
0.554028922184393 0.544350077841516 1 1
0.603199712910109 0.592203835662841 1 1
0.372147991813403 0.365463109167326 1 1
0.474967156661158 0.466304212312409 1 1
0.514354604164518 0.50510295062123 1 1
0.53082856194164 0.519945245600845 1 1
0.609069215858266 0.597671197238137 1 1
0.443327098895855 0.435354568252237 1 1
0.458505314241815 0.44973311926973 1 1
0.644284014283034 0.632851017482635 0 1
0.442841717000516 0.434152520050217 1 1
0.517384166209096 0.508544297220004 1 1
0.412841992203231 0.405016663253663 1 1
0.48101908720948 0.472331240523341 1 1
0.524997678027193 0.515127421306745 1 1
0.419445907822938 0.411596551589266 1 1
0.486270975547166 0.477588034365088 1 1
0.673956210915866 0.660893469404281 0 0
0.514431517070786 0.505671556374106 1 1
0.410016372161944 0.401662594921656 1 1
0.458538361795782 0.450521667811204 1 1
0.51202683795342 0.502387669164297 1 1
0.471682673245434 0.462727379819451 1 1
0.454090017986373 0.445489398716311 1 1
0.508192055951835 0.498620343242922 1 1
0.503872102608421 0.495007464728365 1 1
0.500952748632991 0.492081260857312 1 1
0.513612385108253 0.503473683176844 1 1
0.554272225860965 0.544663322155981 1 1
0.519493372257686 0.510678705343574 1 1
0.56297026116127 0.552790411080375 1 1
0.506227168243919 0.497110952522669 1 1
0.557424185159066 0.547379803121897 1 1
0.472012458743037 0.463522318134706 1 1
0.504610094065299 0.494941208861531 1 1
0.415016598486833 0.407267478396744 1 1
0.550947212791637 0.541330367463397 1 1
0.415064543850362 0.407244417091223 1 1
0.486286692898536 0.477270194139968 1 1
0.594989883817713 0.583782248464494 1 1
0.414580858808324 0.407064731673211 1 1
0.393624113435174 0.385977745752139 1 1
0.36896585169503 0.362448695651032 1 1
0.45530303487309 0.44586879837521 1 1
0.394142675159598 0.386901623710048 1 1
0.55658503069317 0.546409474161417 1 1
0.616754130575836 0.605748519353078 1 1
0.504024557770896 0.494493539746007 1 1
0.444770593356986 0.43662378500587 1 1
0.560611267708076 0.550514868697196 1 1
0.432710797824761 0.425188388278651 1 1
0.357538428887527 0.35155684533442 0 0
0.443221734412054 0.435293673448248 1 1
0.623256358834994 0.611401270167302 1 1
0.632224034053689 0.619803471295086 1 1
0.422813987811212 0.414746271117572 1 1
0.478118229417184 0.469279706540211 1 1
0.481981963822937 0.473520816216479 1 1
0.627005250466837 0.616099493879364 1 1
0.379418055264223 0.372866202372896 1 1
0.426995278459318 0.41852123652704 1 1
0.399993524273299 0.392963062683197 1 1
0.420001097509195 0.41189166153911 1 1
0.591164141488029 0.579718067642502 1 1
0.380933304813957 0.373719089573432 1 1
0.481950684436326 0.472691595740693 1 1
0.63272136357307 0.62022780440328 1 1
0.458004478401401 0.450021309839272 1 1
0.420919707004942 0.413046158632117 1 1
0.387624266349051 0.38016052554959 1 1
0.467531719170634 0.458473678863157 1 1
0.504646986401 0.495827544298204 1 1
0.562184876094634 0.552158358948534 1 1
0.675079152333001 0.663058030970975 0 0
0.445221074312896 0.437135259905641 1 1
0.429793250273232 0.422780192766738 1 1
0.534114888631596 0.524450419185998 1 1
0.475046717513672 0.467331535098568 1 1
0.477218692607715 0.468799342247979 1 1
0.399902352338843 0.393358499909247 1 1
0.643491736128129 0.631927288963837 0 1
0.467686951050694 0.458913166771283 1 1
0.520960247328344 0.511531758264741 1 1
0.517971094169234 0.507416419988551 1 1
0.453444448270543 0.44546979969969 1 1
0.367488177790484 0.361449466789863 1 1
0.582915485381343 0.57290693315462 1 1
0.470246999111686 0.460403747920479 1 1
0.421748295243294 0.413473266130642 1 1
0.688539428511836 0.67553970712858 0 0
0.495654780315455 0.486485062407174 1 1
0.468182453309677 0.459828943904086 1 1
0.550934021153513 0.539536362946572 1 1
0.495802888603692 0.486075851489572 1 1
0.537716287536257 0.527998940587083 1 1
0.590422297474699 0.580313523166119 1 1
0.491544296812355 0.482602100795319 1 1
0.586954923960646 0.574624509166796 1 1
0.439685394173392 0.432442457132594 1 1
0.630360723553823 0.618694050825183 1 1
0.381884506185569 0.374774470208985 1 1
0.325212553764257 0.319441558675102 0 0
0.457057328529578 0.448723913202333 1 1
0.53227917679027 0.521944430409769 1 1
0.461864310660215 0.453465107823995 1 1
0.438400078287332 0.430356533990377 1 1
0.49886310883508 0.488728615769132 1 1
0.418843630900188 0.410993651276553 1 1
0.538004115212159 0.528407762267124 1 1
0.422840421916263 0.415030525452438 1 1
0.489031708431482 0.479156660559578 1 1
0.506631855979569 0.497599590457098 1 1
0.428920600565086 0.421000127814949 1 1
0.495808749501256 0.486055485100315 1 1
0.406200413822018 0.398405087818325 1 1
0.549196890594873 0.538900243442639 1 1
0.509595753846177 0.500954271170787 1 1
0.563718169258023 0.553642057812887 1 1
0.485754584886274 0.47748962576001 1 1
0.460518801156597 0.452275178965316 1 1
0.511363522558607 0.502387404042451 1 1
0.480654175558257 0.472412659153869 1 1
0.573086781108814 0.562532387090934 1 1
0.623450383515895 0.612599332117305 1 1
0.441855731006246 0.433290855002899 1 1
0.44102484514985 0.43339423406222 1 1
0.612162945736355 0.60092920774107 1 1
0.507837205741033 0.498134326029276 1 1
0.612345502034538 0.601314940185633 1 1
0.462556664471902 0.454645967314693 1 1
0.524699897740489 0.515103737189317 1 1
0.508530490473105 0.499417778390494 1 1
0.506002824242681 0.496568493587306 1 1
0.408250516406752 0.400772699103833 1 1
0.498846028628245 0.488967070706205 1 1
0.418648137233586 0.410875596967355 1 1
0.478065425335435 0.467613076224642 1 1
0.505001135717716 0.496614060467717 1 1
0.492619101246634 0.483072933875978 1 1
0.41497967591526 0.407683218111076 1 1
0.531223402494655 0.52079152512361 1 1
0.442258324305459 0.434478741252901 1 1
0.551768674599415 0.541012565850619 1 1
0.586489849744573 0.576249832805066 1 1
0.504545035250754 0.495334498569157 1 1
0.418621507812608 0.411006300212213 1 1
0.439443143887482 0.431596324657156 1 1
0.552511826245262 0.541586856739562 1 1
0.492510826702321 0.483330733679338 1 1
0.547400796902648 0.53749608879883 1 1
0.481788398510061 0.47198346419096 1 1
0.419758958585001 0.411652992932598 1 1
0.566750623827588 0.555858594155834 1 1
0.454712476761945 0.446387049628501 1 1
0.381713407881539 0.37510956360052 1 1
0.612649907926558 0.6018233655574 1 1
0.44590103633774 0.437977339588471 1 1
0.594926710316397 0.583205371173204 1 1
0.497543251525564 0.488318541924242 1 1
0.55084520674178 0.54122170358919 1 1
0.543166621774179 0.533208965711678 1 1
0.45597349812682 0.447501204056865 1 1
0.6158062792055 0.604665199675247 1 1
0.540682622598196 0.530866637270463 1 1
0.482239080699858 0.47268117282144 1 1
0.461419899488776 0.453320124561488 1 1
0.567221369519193 0.557716029988041 1 1
0.458337846313467 0.449683254935996 1 1
0.502641573600597 0.492307134907487 1 1
0.540181899077226 0.52996561107463 1 1
0.490710619234788 0.480988639943712 1 1
0.460471054208155 0.452795768934032 1 1
0.427470674136388 0.41940091426969 1 1
0.603031546648134 0.591716369989778 1 1
0.377158360312663 0.370425165372069 1 1
0.509856932544809 0.500771786187411 1 1
0.553611115470562 0.542842264074264 1 1
0.512225215496594 0.502204960290301 1 1
0.491690209843024 0.482243174932336 1 1
0.578558370877282 0.568064864606126 1 1
0.414372432268857 0.407283114433617 1 1
0.561607573969946 0.551730193169263 1 1
0.57982187838607 0.568904222913763 1 1
0.447778951355431 0.439492873012106 1 1
0.374168033422163 0.367941236385275 1 1
0.393475095180072 0.385393542208712 1 1
0.466951784483605 0.458284978863557 1 1
0.557540902037754 0.545635978627006 1 1
0.417753959368707 0.409879959272016 1 1
0.51828327721738 0.508086251147807 1 1
0.5127777588812 0.503764069450567 1 1
0.592768680857712 0.581343294205502 1 1
0.518973902017543 0.50951451547036 1 1
0.433654993369765 0.425331253704775 1 1
0.550718633927419 0.540167184016449 1 1
0.456729994706233 0.448261836987814 1 1
0.40367038361302 0.39480318593088 1 1
0.444519544587486 0.436235098102711 1 1
0.556791631534375 0.546425187281076 1 1
0.50385669504056 0.494709710136024 1 1
0.586585683340897 0.575437067693423 1 1
0.477063902552927 0.46737253973874 1 1
0.589414264424066 0.57841723085553 1 1
0.629253201363592 0.618211828964663 1 1
0.406556560389821 0.399526769210027 1 1
0.468583376910347 0.459709042305246 1 1
0.578452106936107 0.567547921367665 1 1
0.436531806243252 0.428639014178397 1 1
0.546756557922192 0.536710731095477 1 1
0.402253216597492 0.395803754919177 1 1
0.51652469636578 0.507549181378381 1 1
0.457665563407254 0.448844094223792 1 1
0.507148864027946 0.497968949881397 1 1
0.426395843573388 0.418731801371012 1 1
0.507284898823439 0.498326257684733 1 1
0.428967129215621 0.421389717549824 1 1
0.533763897539586 0.524681493456911 1 1
0.515851011786531 0.504970540288365 1 1
0.52222231611117 0.512955420165702 1 1
0.557756237450791 0.548081447105534 1 1
0.518227352205632 0.509135160039132 1 1
0.462179058230238 0.45401463088363 1 1
0.431718922502457 0.423712524182529 1 1
0.462894224934973 0.454877386196398 1 1
0.41021702352179 0.402410352945758 1 1
0.427403879803821 0.419365499053998 1 1
0.438090268931676 0.430351296609561 1 1
0.594349241733966 0.582918950993865 1 1
0.507532348455502 0.498099377825583 1 1
0.440103963075454 0.431860326922406 1 1
0.409909437667013 0.40352740231751 1 1
0.499191354727375 0.489832837012148 1 1
0.569256129352418 0.55906796734557 1 1
0.567105012444977 0.555920477147582 1 1
0.363610088679025 0.356319484645662 1 1
0.541104089166564 0.530919560231301 1 1
0.511820068664378 0.502736929852053 1 1
0.436442956586911 0.428213191327132 1 1
0.425172896268319 0.417440752399341 1 1
0.492635394311564 0.483414055884847 1 1
0.561482591548438 0.550988881883541 1 1
0.420187267069633 0.41270279084237 1 1
0.519010037706234 0.507418144130294 1 1
0.492157579814846 0.483107630812415 1 1
0.442156064840709 0.434241431470348 1 1
0.539752286189323 0.529972859195537 1 1
0.53437948918138 0.524251772735883 1 1
0.497096734469194 0.487565638258863 1 1
0.548838658144008 0.538577613794176 1 1
0.409985392858621 0.401661440890304 1 1
0.55259315774251 0.542991008516004 1 1
0.426759807112579 0.418600836750928 1 1
0.417252092578107 0.410234827521095 1 1
0.588755390737145 0.57847756012186 1 1
0.46286850233143 0.453396749802279 1 1
0.606730278797443 0.595849462159366 1 1
0.530736967262489 0.521428017529579 1 1
0.561498104544932 0.551264444914032 1 1
0.430120921718158 0.42239812554906 1 1
0.455106048177908 0.446367554268827 1 1
0.429987759369803 0.421800824573413 1 1
0.444556759579938 0.436931542918723 1 1
0.585719930184639 0.575438996874453 1 1
0.46153859976428 0.453388413064748 1 1
0.434030349705924 0.426550787509609 1 1
0.535285234026804 0.524818268270083 1 1
0.349435838452084 0.343189051311307 0 0
0.533495799417203 0.524123681876586 1 1
0.516817615356407 0.507618456205871 1 1
0.374186259437043 0.368244867512918 1 1
0.582527504171788 0.571655224799766 1 1
0.565020116365053 0.554844434477033 1 1
0.360013873552681 0.353877764300677 0 0
0.455550435556973 0.447025536667848 1 1
0.442662705801667 0.435039338025761 1 1
0.474152954411644 0.465307271986699 1 1
0.506842722334271 0.497764990078407 1 1
0.554897322883623 0.544446321560874 1 1
0.552339597979135 0.54272263251197 1 1
0.575395092734551 0.565621706669177 1 1
0.441124627971167 0.433765779101639 1 1
0.551964350349384 0.542470760453393 1 1
0.483209800667498 0.474205442149385 1 1
0.498719210426709 0.490327405149788 1 1
0.451241306867972 0.443158660534046 1 1
0.471186530113128 0.462654243189714 1 1
0.487049886042445 0.478060958561962 1 1
0.447020934121055 0.438390053652941 1 1
0.492975893675435 0.483626669706769 1 1
0.554533351910771 0.544473696893747 1 1
0.575257674473797 0.563848732600454 1 1
0.541016830104646 0.530867433030272 1 1
0.484848925490803 0.475946342429937 1 1
0.593988670056826 0.582493122612112 1 1
0.499460302991139 0.490221975684759 1 1
0.497894034026209 0.487671257573402 1 1
0.527984363346175 0.51800764932865 1 1
0.499363171088143 0.489959690322356 1 1
0.546290958537226 0.536191130962884 1 1
0.586603393850386 0.576210644535776 1 1
0.524245495306679 0.513366731968845 1 1
0.426220465762642 0.418046299315316 1 1
0.66250850522376 0.650490370245508 0 0
0.464962465083839 0.456475357235213 1 1
0.557921947591776 0.547944701640983 1 1
0.322819793809392 0.316530555960784 0 0
0.591869339317472 0.58090312150122 1 1
0.629300579607101 0.617292699690673 1 1
0.442238534622852 0.434987314512888 1 1
0.553628388579129 0.542600104854546 1 1
0.47870521920853 0.469917116786048 1 1
0.566171430102716 0.555041144823893 1 1
0.499858480087161 0.489313913436084 1 1
0.308771281274348 0.303444482386457 0 0
0.475916288627403 0.466538663662124 1 1
0.550583668517493 0.540482721887723 1 1
0.600964428250098 0.59021831468296 1 1
0.477995099066329 0.470146482197125 1 1
0.505793388450855 0.496894027307371 1 1
0.481797315280554 0.472808263707081 1 1
0.412653140061479 0.404964012933054 1 1
0.414438469146029 0.407129049299482 1 1
0.500373296222968 0.49189257181801 1 1
0.503337279911571 0.493302364226636 1 1
0.377565514177181 0.370025425083453 1 1
0.506317469064317 0.496395448390511 1 1
0.497720265106236 0.488840772317647 1 1
0.476065195827411 0.467551263498822 1 1
0.411001391479863 0.402985712457072 1 1
0.452536068381729 0.444969049115503 1 1
0.442313058051223 0.434102296006263 1 1
0.575448388697452 0.564523479555171 1 1
0.466424839942934 0.457483092613649 1 1
0.591436252283973 0.580121062181028 1 1
0.564111909660269 0.553978663545687 1 1
0.512671601119503 0.501869997697164 1 1
0.544922878960349 0.535258734263459 1 1
0.659325933797631 0.647272542939673 0 0
0.526223503141141 0.516033303470725 1 1
0.395128046937276 0.387632534572467 1 1
0.582378238638457 0.571509843766794 1 1
0.523368451801065 0.51365845200713 1 1
0.457587642413905 0.448931083992948 1 1
0.539165255756129 0.529463870490473 1 1
0.521950155016484 0.512439831941736 1 1
0.340483924129506 0.333763254852734 0 0
0.504310540715253 0.495194748899481 1 1
0.52527038167935 0.515547449108561 1 1
0.574983741891924 0.563924013442983 1 1
0.423594050368823 0.416424923624567 1 1
0.332568361852996 0.326616395709744 0 0
0.415252923781212 0.408198903337334 1 1
0.551935452662232 0.541110030148686 1 1
0.600238658809743 0.58889038262572 1 1
0.523586913789007 0.513824219213924 1 1
0.665929282616386 0.653518587953254 0 0
0.619595738566608 0.607757895843664 1 1
0.510590844382848 0.501712087814964 1 1
0.576575427718275 0.565618131812184 1 1
0.472929331793695 0.465293989248287 1 1
0.528078329111039 0.518549502352524 1 1
0.555449051172446 0.545824083179005 1 1
0.543620625668451 0.533958198768031 1 1
0.536376971150789 0.525711088712315 1 1
0.436430437442179 0.428277953671117 1 1
0.411474238842502 0.403530488503899 1 1
0.554201211248242 0.544396858874202 1 1
0.583623409336574 0.571875658848914 1 1
0.464665067912863 0.456482376774211 1 1
0.445666603052073 0.437312073235645 1 1
0.447884022671463 0.439566139850954 1 1
0.505992413118514 0.496963830262193 1 1
0.529851262626928 0.519334981205355 1 1
0.46699023676109 0.456998556164637 1 1
0.548918491826023 0.538311409340771 1 1
0.51211221636746 0.502118073771087 1 1
0.360178506083189 0.353517562414231 0 0
0.611836955634583 0.600767794853547 1 1
0.505257937887264 0.494749685065148 1 1
0.589763839086398 0.579595833808366 1 1
0.542013077770362 0.53226332981554 1 1
0.561483047425308 0.551191251250071 1 1
0.635212495961842 0.623839171778788 1 1
0.388444758091055 0.380912907293406 1 1
0.571339340695581 0.560996448566556 1 1
0.424066243588754 0.416109630079746 1 1
0.397239931765408 0.390193002687521 1 1
0.388714331721996 0.381391302992493 1 1
0.656744003957736 0.643035261614692 1 1
0.569088492116479 0.558542595527795 1 1
0.385559072845577 0.378116782480987 1 1
0.356264505382477 0.349737834821652 0 0
0.587768511728841 0.577304310114396 1 1
0.451286225064916 0.443538652664166 1 1
0.452403166078947 0.444753991968762 1 1
0.493487161172778 0.484165664414205 1 1
0.503623790613928 0.493935420337271 1 1
0.491266480052913 0.480779728229166 1 1
0.49984654759029 0.490586105765961 1 1
0.484525415710154 0.47472548501772 1 1
0.461431489187749 0.453302617963764 1 1
0.41832179763574 0.410904792533411 1 1
0.467740719348823 0.459134024590214 1 1
0.528824998201685 0.519144458226005 1 1
0.595517923730365 0.584803010912734 1 1
0.483852831899942 0.474550128419294 1 1
0.594565176247572 0.583285014304288 1 1
0.376140994958964 0.369024201927141 1 1
0.416482014219517 0.409015897396697 1 1
0.546934343392966 0.535860177335156 1 1
0.413962022273561 0.405950772227067 1 1
0.547594992913854 0.537824898393539 1 1
0.572609121090412 0.56210584029002 1 1
0.598629330509717 0.587294821111963 1 1
0.612805435400511 0.601188720563205 1 1
0.498145283496273 0.489372826944543 1 1
0.526818894815253 0.516742545101296 1 1
0.500695504633854 0.491640738297036 1 1
0.568202678117928 0.558238038828923 1 1
0.516045527905611 0.506628872332255 1 1
0.468340802709435 0.460356244659002 1 1
0.514083782209112 0.504259254769474 1 1
0.469332823597694 0.461078983898998 1 1
0.476508441408031 0.467931010100635 1 1
0.569469681411835 0.558946916515305 1 1
0.556306209178819 0.545495241318149 1 1
0.407677036065187 0.399376917848431 1 1
0.536882337988384 0.526667424635363 1 1
0.466461419113903 0.457799172609698 1 1
0.526865682761774 0.517285730334552 1 1
0.372779140576438 0.365884133982848 1 1
0.405106525659464 0.398029454519193 1 1
0.524934850612348 0.515157980075056 1 1
0.39130803360526 0.382626288389908 1 1
0.596871752913415 0.585308883999067 1 1
0.491100163696172 0.481712689956669 1 1
0.438026056099756 0.429938507771018 1 1
0.45368644725752 0.4463218390707 1 1
0.520960872293341 0.511413993375776 1 1
0.487991402771796 0.478696861998605 1 1
0.577305143972332 0.567260535348465 1 1
0.492285802298316 0.483010998319037 1 1
0.384706873328204 0.377445809055769 1 1
0.394939217083093 0.387533783806499 1 1
0.410945105037384 0.402634042601875 1 1
0.466453969752371 0.457288253766404 1 1
0.556047515842721 0.546145018140582 1 1
0.578585570824894 0.56760224628229 1 1
0.578447913187131 0.568589208352581 1 1
0.48357454768796 0.474666564815208 1 1
0.59726380690967 0.586305127957433 1 1
0.461116565269461 0.453032349401879 1 1
0.486664016528521 0.477450719791091 1 1
0.346728803863144 0.340592089879247 0 0
0.559578268302455 0.549768335272014 1 1
0.417349182998287 0.409829626442481 1 1
0.476681816365655 0.467550401248611 1 1
0.485754729414403 0.476714137396719 1 1
0.44569730441619 0.437972182371189 1 1
0.375456879057287 0.368576834138001 1 1
0.42017838831461 0.412844029705828 1 1
0.61465413687321 0.603909842830249 1 1
0.50261492096796 0.493385131928636 1 1
0.515357458341437 0.505018445219696 1 1
0.518364052602779 0.509368652951834 1 1
0.562215301820547 0.552822383312564 1 1
0.4557329780919 0.447674271869278 1 1
0.566466365593969 0.555097423452641 1 1
0.611558177362891 0.59993531333599 1 1
0.48418224416539 0.474944921922822 1 1
0.514552362476665 0.505087023603301 1 1
0.636933497348893 0.624255715132 1 1
0.581952281728489 0.571464014871965 1 1
0.432529668418862 0.424083463277829 1 1
0.415896676035509 0.408143680830994 1 1
0.460578813487332 0.451057399305989 1 1
0.609960688668256 0.59791068326373 1 1
0.498122611186444 0.488639480482698 1 1
0.632689577886479 0.620922998083895 1 1
0.660955036356808 0.64807085584734 0 0
0.55319082107198 0.543199704003644 1 1
0.483463839377991 0.474418704004923 1 1
0.495952546642171 0.487664197102794 1 1
0.437916860714914 0.429409421444303 1 1
0.439008216160312 0.430593760312645 1 1
0.570127678875371 0.559492685762847 1 1
0.551565764909378 0.541918000650978 1 1
0.474705701628633 0.466638395139342 1 1
0.614191719524811 0.603316683978549 1 1
0.611444292844189 0.600158968482772 1 1
0.5354468138648 0.525910862417073 1 1
0.53760053317553 0.527968485386969 1 1
0.448703113445851 0.439742704869976 1 1
0.50156746084989 0.492052904785184 1 1
0.547801995491712 0.537513608447855 1 1
0.53692008991209 0.527063717879002 1 1
0.492783372308994 0.483731363295228 1 1
0.578836180096843 0.56849231366456 1 1
0.451380035635178 0.442434395065679 1 1
0.514341156607226 0.50492411145459 1 1
0.520633574694036 0.511221079170056 1 1
0.505973426995233 0.497273147966142 1 1
0.486161916765346 0.477305693258879 1 1
0.581481359405621 0.570786338194201 1 1
0.510770881634238 0.501957373113562 1 1
0.503993690243215 0.49379615906388 1 1
0.470417359427451 0.462479414883224 1 1
0.621850295038767 0.609373978947927 1 1
0.449694600275671 0.441097424157367 1 1
0.550051943308093 0.539808159929902 1 1
0.457365535636759 0.448242998867065 1 1
0.49770905294629 0.487953016614829 1 1
0.626695092006421 0.614995058520872 1 1
0.664307786277972 0.653214948594678 0 0
0.532595582851736 0.523203890076925 1 1
0.510267946039864 0.499980751819735 1 1
0.470449702564058 0.462446058905635 1 1
0.526676575992787 0.517342536412915 1 1
0.487612458006863 0.479224855961754 1 1
0.396490500916113 0.38878407249091 1 1
0.523101503188374 0.514075871879819 1 1
0.483373046223484 0.474265644497582 1 1
0.548997597227847 0.538543811849084 1 1
0.446116334581903 0.438466031867578 1 1
0.346195718169123 0.340056132796908 0 0
0.359990066023673 0.353677329933114 1 1
0.462986796377698 0.454510507537468 1 1
0.619378115280603 0.608538813893388 1 1
0.389018782246236 0.381949630292739 1 1
0.559614120541861 0.549469127986135 1 1
0.412395396395092 0.404035072383479 1 1
0.557073132958016 0.546785630304558 1 1
0.434371748414838 0.426584732895778 1 1
0.537289790676946 0.527364554868001 1 1
0.613595379224604 0.603318142730622 1 1
0.50318846634042 0.493972976248988 1 1
0.608648582554126 0.597620716841709 1 1
0.423587143545901 0.415443409890074 1 1
0.746525402861599 0.732642781760684 0 0
0.487233658562657 0.478390972588922 1 1
0.495685460893831 0.486215000634665 1 1
0.366119916738648 0.359616635652487 1 1
0.524237792696864 0.514604014090905 1 1
0.397766622850528 0.39039143183604 1 1
0.49027543151844 0.481453892273117 1 1
0.570746566766461 0.56004002184959 1 1
0.56665475574259 0.556650393521712 1 1
0.581502277734226 0.571282925745213 1 1
0.489336934809932 0.4810266291389 1 1
0.556572639663293 0.545578513377779 1 1
0.418558700702194 0.410954635436132 1 1
0.444764202789846 0.436017331291456 1 1
0.621143219005372 0.608799939088058 1 1
0.48152525640998 0.471829626073788 1 1
0.384097332418354 0.377418416223226 1 1
0.526497611446227 0.516430103682315 1 1
0.544273741446555 0.533829537581311 1 1
0.365486268949371 0.358805035715873 1 1
0.451301473301234 0.443108372476764 1 1
0.411934758825423 0.404887158711102 1 1
0.449546927906257 0.441504827925505 1 1
0.541073382163592 0.531674868187346 1 1
0.374526110353782 0.367941028253209 1 1
0.490290273341502 0.481310478691243 1 1
0.390820429517645 0.383293257569286 1 1
0.490582790668767 0.481438793540169 1 1
0.339492677418227 0.333723880245514 0 0
0.535901485324137 0.526037798845592 1 1
0.437232378048016 0.428324522188512 1 1
0.573629785821264 0.562037414708873 1 1
0.556761179532066 0.54610676004135 1 1
0.445302023510801 0.436929386374742 1 1
0.544998267289727 0.536007162121678 1 1
0.415489072558743 0.407533935543765 1 1
0.612027302393528 0.601020210739793 1 1
0.533968296168154 0.52438313274625 1 1
0.580626875017445 0.569915607482786 1 1
0.516921302254926 0.507507391226664 1 1
0.567873565226089 0.556479143752489 1 1
0.499642571253859 0.489868854224603 1 1
0.611681570231136 0.600690812094118 1 1
0.512013057764682 0.502668315086415 1 1
0.430476907472326 0.422654118425167 1 1
0.456136829016086 0.447795809050141 1 1
0.48029520930565 0.471566415251678 1 1
0.62188108861935 0.609389318326384 1 1
0.582880614502937 0.573316418688924 1 1
0.480623003744684 0.470957772144176 1 1
0.564177953688084 0.553341638390005 1 1
0.441036820414627 0.433107321260444 1 1
0.394465782594274 0.387442506825388 1 1
0.590592930248575 0.580582510904859 1 1
0.517348029337852 0.508119148195565 1 1
0.533644046520863 0.524011171954349 1 1
0.578172187601954 0.567489461366513 1 1
0.451443514515711 0.443780258954032 1 1
0.476883537639403 0.467668594871083 1 1
0.536990983458041 0.527182191416977 1 1
0.546016981966091 0.535894358485781 1 1
0.484298862360227 0.476235486336852 1 1
0.327568101906269 0.321800741793003 0 0
0.451714065243251 0.443508424694139 1 1
0.552763726144721 0.542705138372245 1 1
0.497081301643223 0.487746549983762 1 1
0.505402348195293 0.496208393327497 1 1
0.478284827951887 0.46920954238093 1 1
0.532778258980908 0.522757915155681 1 1
0.519391053869378 0.510067273992573 1 1
0.521853922884562 0.512191390155509 1 1
0.634385962282779 0.621236497381259 1 1
0.561155185749915 0.550238617258353 1 1
0.568151399061526 0.557585890671017 1 1
0.4294198789687 0.421849570758539 1 1
0.469755404665447 0.461872751759304 1 1
0.616998230040338 0.606489360805868 1 1
0.457855461410079 0.449414491526226 1 1
0.489558829179006 0.480415934382575 1 1
0.430217549220081 0.422526243156016 1 1
0.497041556893032 0.488508367039191 1 1
0.576923831773445 0.566371999288413 1 1
0.457727186834331 0.449310798276309 1 1
0.449044428763589 0.441309941271882 1 1
0.518907034337022 0.508702244278533 1 1
0.478443669395368 0.469061097992812 1 1
0.460910969544481 0.452721717169396 1 1
0.427267534590212 0.418180246485391 1 1
0.451970733805452 0.44396552129275 1 1
0.489655833872529 0.480673118278233 1 1
0.373523226763467 0.366778276027558 1 1
0.569720124127223 0.559555855760328 1 1
0.574783242342215 0.564580895700175 1 1
0.430817626775971 0.42323863276694 1 1
0.408957646996177 0.401833219500413 1 1
0.482698461258491 0.473879318654882 1 1
0.514911875098445 0.505553332492796 1 1
0.367851836817883 0.360857150662017 1 1
0.479532623717171 0.471199432954406 1 1
0.528038003629123 0.517988748796478 1 1
0.516337022662115 0.506446280242317 1 1
0.363153658207366 0.356593874357432 1 0
0.52023478244454 0.510032758649284 1 1
0.657117836681563 0.644947336985238 0 1
0.311776080893082 0.305531692836061 0 0
0.633501488412939 0.621933983740573 1 1
0.632318862174687 0.618976611502031 1 1
0.533976939719027 0.524233292812249 1 1
0.598208702625629 0.586231845776865 1 1
0.460891330168922 0.452410521916049 1 1
0.543073938540366 0.533378109461907 1 1
0.458740408257053 0.450132429258796 1 1
0.486559052874981 0.478265385944946 1 1
0.527797684784124 0.518203383667763 1 1
0.390898429088498 0.383638043316763 1 1
0.444216596408532 0.436143385869537 1 1
0.562379587376316 0.552157131335266 1 1
0.568528171712926 0.558896334110567 1 1
0.48789420941123 0.478860810528033 1 1
0.457454375672583 0.449243405658748 1 1
0.535480690269383 0.525829104120016 1 1
0.446560783050086 0.437861279046248 1 1
0.566498589313814 0.555867869373614 1 1
0.426495058812929 0.418999747815954 1 1
0.52478760319078 0.513684651150722 1 1
0.577064431723281 0.566615580619949 1 1
0.583462082312882 0.572451945374653 1 1
0.372112520118981 0.365363064574373 1 1
0.422853793711365 0.414211593375043 1 1
0.546478204767962 0.536843629614921 1 1
0.550775020889261 0.541211328443737 1 1
0.599767766043411 0.588684903135361 1 1
0.541897401149162 0.531968436586317 1 1
0.45758467890147 0.450003730183 1 1
0.530710229830991 0.521208135585334 1 1
0.392398802639794 0.384336944892505 1 1
0.555324471957757 0.545404569999728 1 1
0.549096351008554 0.539437526743965 1 1
0.641171855191465 0.629181521987023 1 1
0.504735423534533 0.495725921941195 1 1
0.52557219886461 0.515734495638068 1 1
0.526655399055093 0.5163498025064 1 1
0.45149720439366 0.443354149435933 1 1
0.395849782170302 0.388069673423906 1 1
0.519019177478406 0.510243796859298 1 1
0.504210254298983 0.495969950543801 1 1
0.627420608604064 0.616363224816821 1 1
0.523413098266467 0.513611413640146 1 1
0.582092577807304 0.571158480420233 1 1
0.386834031092614 0.379674960502966 1 1
0.4110627048139 0.40350757195551 1 1
0.552777219378306 0.542700320641671 1 1
0.504094455444692 0.494549550550745 1 1
0.562151349208431 0.551685187120084 1 1
0.458696636226974 0.450441419886252 1 1
0.477259233462477 0.468113858284837 1 1
0.566382949275318 0.555718889969021 1 1
0.386929670545623 0.379852307409719 1 1
0.561256780352888 0.552014741987726 1 1
0.496223747964902 0.487827568439128 1 1
0.527097306400234 0.517363031603317 1 1
0.594087098767571 0.583698014874955 1 1
0.455273642019526 0.446907978111265 1 1
0.451432467810135 0.443689326055449 1 1
0.504633887027073 0.493933420681337 1 1
0.669188604280494 0.656346620905779 0 0
0.429265126588255 0.42114289883664 1 1
0.523356185796596 0.512987244544139 1 1
0.470472369584121 0.461720155129598 1 1
0.612626040457399 0.601498342291831 1 1
0.543038804065298 0.532022032998507 1 1
0.525456363439693 0.515993689100288 1 1
0.563252807766953 0.553409074711714 1 1
0.448601390413679 0.440344968298045 1 1
0.545139706235431 0.535475241664464 1 1
0.510574289654217 0.500642785252977 1 1
0.456578661433561 0.447789478792104 1 1
0.426787514618783 0.419857892939822 1 1
0.558706323711367 0.547496081707869 1 1
0.518023986008881 0.508302013473796 1 1
0.477748413489427 0.46873654740426 1 1
0.349008672061602 0.342369112290807 1 0
0.519152271921706 0.509865768413795 1 1
0.457416168947075 0.448548377631115 1 1
0.450189314007679 0.440946995040666 1 1
0.587321152559685 0.577338582611763 1 1
0.390995702375641 0.383379240376367 1 1
0.522756808212226 0.513339088025886 1 1
0.565489976499946 0.554075334562336 1 1
0.571241374067802 0.561113510650295 1 1
0.530184890355647 0.52031292336628 1 1
0.612998936186643 0.601786377504345 1 1
0.477275283928461 0.468745340578354 1 1
0.504251011990527 0.494825578628042 1 1
0.556531710811792 0.545751233684878 1 1
0.5731644067416 0.562119644039211 1 1
0.541150871565572 0.529992063175963 1 1
0.520155430845805 0.510804332915085 1 1
0.563997023833653 0.553838329876247 1 1
0.606804469828031 0.596379045249549 1 1
0.543486597123958 0.533178213416347 1 1
0.528141208022471 0.518460391851485 1 1
0.500655406307976 0.491603361681993 1 1
0.538391252393064 0.528688003963098 1 1
0.560543735573581 0.551078784587672 1 1
0.714614329295667 0.70119148330175 0 0
0.507512411590413 0.49790212012138 1 1
0.53025837744897 0.521427073092678 1 1
0.373014472282264 0.366039830426929 1 1
0.428643216526985 0.421403170148303 1 1
0.435352201492439 0.427741414117074 1 1
0.588279359487627 0.577614516220988 1 1
0.588779374491138 0.578500249443839 1 1
0.542593760729519 0.53276127340954 1 1
0.498543710175724 0.49015153476572 1 1
0.537565486977986 0.528433974884997 1 1
0.519186841324968 0.50902113683971 1 1
0.419978193133019 0.412478830468167 1 1
0.512846181331154 0.503166077346958 1 1
0.480202110615778 0.471038741608006 1 1
0.489938272653361 0.48162439642287 1 1
0.54521984627821 0.53486888869415 1 1
0.4749855517852 0.466576973636012 1 1
0.530896594486972 0.520774954158345 1 1
0.454448167187349 0.445649988780369 1 1
0.464321441845216 0.454908538201149 1 1
0.489631547550113 0.48069626217611 1 1
0.437170115472743 0.429299089393973 1 1
0.556833218076175 0.546775910186849 1 1
0.426573982289998 0.418904788917228 1 1
0.575706948976883 0.565063699925351 1 1
0.588148524082292 0.576975468721889 1 1
0.598061640730252 0.586431337974778 1 1
0.4617963526602 0.453587827521888 1 1
0.38247432069909 0.375242706147063 1 1
0.335317201933448 0.329168284335099 0 0
0.495610917171712 0.487117936975093 1 1
0.531462593327229 0.52226160243798 1 1
0.523776705882944 0.514105792567569 1 1
0.662428678657304 0.649654684951997 0 1
0.559437021776594 0.549459761642153 1 1
0.554710541488398 0.541957301846049 1 1
0.498970846007087 0.489534627529838 1 1
0.571509143672807 0.561153514616837 1 1
0.506167629479674 0.497261112612843 1 1
0.521619983286047 0.512614915529247 1 1
0.540932345685902 0.530802570994012 1 1
0.530879385072359 0.520608264121275 1 1
0.598006316605559 0.586065915802038 1 1
0.489630907134007 0.481066835434934 1 1
0.545971166935804 0.535525239539774 1 1
0.452467470432478 0.444432944842814 1 1
0.5997918064253 0.588263136075705 1 1
0.333318259886574 0.327431002678817 0 0
0.509781767493869 0.500513860941143 1 1
0.419909469360864 0.411444168683393 1 1
0.547919780856839 0.537897783214778 1 1
0.568930439212447 0.558902249376115 1 1
0.509294187106878 0.499798159005496 1 1
0.580424836522849 0.569675170750835 1 1
0.487804783796137 0.478306359497516 1 1
0.396522312458286 0.389835445708069 1 1
0.43541616924094 0.427544134715973 1 1
0.470789399515499 0.46229787073361 1 1
0.549602463861602 0.539914903394074 1 1
0.541714743999893 0.531650067487485 1 1
0.561078916043053 0.551056573662892 1 1
0.446874338075071 0.438950682032506 1 1
0.471712076712742 0.463131740978985 1 1
0.439342306335647 0.431226067568698 1 1
0.565482105351245 0.555654203671599 1 1
0.523999600835588 0.513675257952273 1 1
0.576140377819747 0.565897327050102 1 1
0.645212701839992 0.633323422365815 1 1
0.576265111151176 0.565496815995706 1 1
0.472803424220402 0.464006806741469 1 1
0.390091877826326 0.382564290568985 1 1
0.53828318987319 0.528918169926953 1 1
0.443039124543329 0.434560146306516 1 1
0.473869914020389 0.464409245847008 1 1
0.452019547475319 0.442773270179855 1 1
0.398255564151038 0.390932366580989 1 1
0.456445031642666 0.448167284300414 1 1
0.519926980225964 0.510508092345788 1 1
0.590371938019673 0.579062737609771 1 1
0.632091626390041 0.620163263777992 1 1
0.420211053506216 0.412655463290665 1 1
0.544108153998816 0.534459347367792 1 1
0.541386448949994 0.531927643238863 1 1
0.372760865972841 0.366371243821441 1 1
0.568076950366392 0.558048788315156 1 1
0.556449683132402 0.547277280798543 1 1
0.598509980498396 0.587673064261107 1 1
0.674410615413121 0.662465190597768 0 0
0.423618994013968 0.416287473142196 1 1
0.551697799707824 0.541746603649612 1 1
0.439944468265223 0.43247968912995 1 1
0.435704286542466 0.42858013764585 1 1
0.517005848206099 0.50740987676161 1 1
0.466696508678703 0.458478937260172 1 1
0.537078131227466 0.526953619493638 1 1
0.545749033686788 0.536394999521319 1 1
0.446516980258802 0.438265905510674 1 1
0.401830528745633 0.394814644580075 1 1
0.600185865929719 0.589175260987838 1 1
0.418995270254305 0.410990033231994 1 1
0.592188642045765 0.581624994202009 1 1
0.599629562263624 0.58854014174079 1 1
0.641558666698882 0.63038633096957 1 1
0.525844177944071 0.51580344049483 1 1
0.443448129518397 0.434905664420911 1 1
0.435891842453826 0.427103373972583 1 1
0.516429582283602 0.50730593764388 1 1
0.440221086791281 0.431866594344365 1 1
0.475472542520034 0.467443197508168 1 1
0.451655024853263 0.442646864421276 1 1
0.481136152793873 0.472048792101408 1 1
0.516108747694398 0.506604247334724 1 1
0.579164960282829 0.568769344408572 1 1
0.4823603511306 0.47248544271738 1 1
0.423758918794763 0.416022956643558 1 1
0.512374704575899 0.503280875919638 1 1
0.548486662494759 0.538572177590569 1 1
0.367552160676061 0.360930387903571 1 1
0.491952692351482 0.482565253243212 1 1
0.436195654579513 0.4281688053347 1 1
0.631061537712332 0.619188568690062 1 1
0.581416075399595 0.57118635115329 1 1
0.457777263191371 0.449502470116216 1 1
0.365492809860001 0.357263780005941 1 1
0.556179727418519 0.54585561567019 1 1
0.337683668547263 0.331702997166948 0 0
0.426689982179789 0.418245909707166 1 1
0.401533061392838 0.394056202736332 1 1
0.376920171146981 0.369909037295867 1 1
0.469219548836829 0.460855394249503 1 1
0.470294418189295 0.461619636032231 1 1
0.391469059442265 0.384133570955543 1 1
0.521278069198122 0.511381680039937 1 1
0.475330508593432 0.466699883467291 1 1
0.504082120021066 0.495112811301526 1 1
0.468274957815301 0.458889143804179 1 1
0.470112235385009 0.461532434776982 1 1
0.611566975613601 0.598407951319522 1 1
0.474075680325716 0.464550947303015 1 1
0.584636738029211 0.573479878721279 1 1
0.368222333537733 0.362533887293644 1 1
0.651259593802362 0.639379326731548 1 1
0.6608022012512 0.649322045095727 0 0
0.523001397079301 0.513514552154685 1 1
0.451739490210624 0.443917648829008 1 1
0.67096114199919 0.659866951247036 1 1
0.42060383937705 0.413514042005774 1 1
0.456567308807987 0.447825289845144 1 1
0.453121918921626 0.445308569451543 1 1
0.446429022362953 0.437615000263859 1 1
0.478756880452237 0.469753219994717 1 1
0.474127349151957 0.465765828746422 1 1
0.418699009131834 0.410263050374356 1 1
0.391331697521907 0.383858502441502 1 1
0.516700323459884 0.507242527010279 1 1
0.469725689406843 0.462166256886171 1 1
0.566779922397946 0.556883554870076 1 1
0.50769255008281 0.499294003652863 1 1
0.537747023484699 0.526966299948609 1 1
0.576330857117013 0.56540223295959 1 1
0.598295561108731 0.587567799349814 1 1
0.624097426031338 0.612268103895212 1 1
0.520968326203979 0.510796338101226 1 1
0.371534165377752 0.365136381959838 1 1
0.561522590403873 0.551605170226949 1 1
0.459395258639001 0.45103395424662 1 1
0.452459748186507 0.44320385420809 1 1
0.474362165410216 0.465698209085108 1 1
0.480858173328344 0.471814594712918 1 1
0.510714639044823 0.501329642785528 1 1
0.476610773745974 0.467786599830783 1 1
0.389972712038839 0.382791503509649 1 1
0.487242886383858 0.478590031951149 1 1
0.446802422073758 0.438765699646605 1 1
0.407775409779544 0.40022456397678 1 1
0.500802621652567 0.491570588792575 1 1
0.653558602473613 0.641620658934103 1 1
0.407977547205714 0.400418649170981 1 1
0.483510831442668 0.474013343970322 1 1
0.519162443021257 0.509485290835168 1 1
0.438526981764874 0.429702100481359 1 1
0.36112345006462 0.354754822169658 0 0
0.408046793851025 0.400354676297668 1 1
0.514769404802398 0.505300192842994 1 1
0.424911791699235 0.416565871041497 1 1
0.614072615236099 0.603079933147553 1 1
0.503050901230824 0.494155196527743 1 1
0.537488560739411 0.52779713863223 1 1
0.512768659749463 0.503518574725656 1 1
0.455625730308942 0.44650794897678 1 1
0.4572192525609 0.44875737972586 1 1
0.52024027188684 0.511347438469626 1 1
0.57187306363584 0.561777937833105 1 1
0.435935263016767 0.427782666259683 1 1
0.408292141570189 0.400652098225089 1 1
0.546112478892411 0.536209977361685 1 1
0.51903057636656 0.509512450583944 1 1
0.480263952307223 0.471975319490105 1 1
0.574587435703287 0.564291214890794 1 1
0.604989004016926 0.593933949205806 1 1
0.473218581039921 0.463746214183537 1 1
0.428149079811625 0.420055636056055 1 1
0.453986758267338 0.446172765290939 1 1
0.534264178419679 0.524098243198685 1 1
0.58898209320726 0.577921878432016 1 1
0.418237753788921 0.411163632871534 1 1
0.538707600816549 0.528722358173785 1 1
0.457446836527793 0.449664979172771 1 1
0.381412256508119 0.374871576277064 1 1
0.495134673489234 0.486423926554079 1 1
0.398611759954404 0.391229177046985 1 1
0.572822097038812 0.561746299812097 1 1
0.467530265151403 0.458748064298391 1 1
0.541160637595661 0.532117360379643 1 1
0.544347902978981 0.534510345546402 1 1
0.610220722061053 0.599082020242438 1 1
0.519925368389974 0.510807649758655 1 1
0.522516211815079 0.513160548014648 1 1
0.578653906830327 0.568575010577936 1 1
0.484822919257427 0.475828199708894 1 1
0.552320310957532 0.541832353516446 1 1
0.507130260042032 0.497703870723664 1 1
0.543885429929749 0.534189401061153 1 1
0.566872846188934 0.556321892341971 1 1
0.446365611209644 0.437859742115187 1 1
0.618771096918522 0.60575221205018 1 1
0.563387769575491 0.553350581367023 1 1
0.373132813221585 0.366475793852873 1 1
0.520954295047854 0.511113885127888 1 1
0.533981946736033 0.522549188342318 1 1
0.544896264318383 0.535251485734427 1 1
0.591458608035757 0.580322268788277 1 1
0.566779259195583 0.555846126252569 1 1
0.475929191606432 0.468496409234606 1 1
0.476608385815839 0.468232257583425 1 1
0.444851316590247 0.437256745749969 1 1
0.469533344512238 0.461174800856573 1 1
0.505654855237135 0.496612613514352 1 1
0.562625258630149 0.551733117786982 1 1
0.525093794417391 0.514354546623626 1 1
0.482847715862807 0.474031791272389 1 1
0.419873264049005 0.411131744628382 1 1
0.440505639474561 0.432104970328113 1 1
0.463113826209541 0.454694154711176 1 1
0.477992762650225 0.469280528141444 1 1
0.567069173240128 0.556500237362767 1 1
0.422646243729344 0.414735308722598 1 1
0.468471687532638 0.459400526263484 1 1
0.535850114961583 0.52655427667232 1 1
0.571218065078 0.561155651631434 1 1
0.476209778312907 0.467169937265597 1 1
0.544948097134401 0.535093782553899 1 1
0.504030990064524 0.494097258680025 1 1
0.576198484859832 0.566464933153629 1 1
0.517635208587167 0.507742992300106 1 1
0.637254955428536 0.625492758384513 1 1
0.569299509468632 0.558897278136545 1 1
0.493594245734073 0.484280288738593 1 1
0.551245643057334 0.540650254170784 1 1
0.449408638983497 0.440712191397554 1 1
0.557710119917252 0.547509517205505 1 1
0.524532789008352 0.515063693868176 1 1
0.432934467238208 0.425697508778492 1 1
0.564948238892778 0.554575087089159 1 1
0.524470882663676 0.514761361460454 1 1
0.37986055923037 0.372925339532086 1 1
0.51712184185956 0.507713381308031 1 1
0.452437632107791 0.444066679959326 1 1
0.458352042818839 0.449548803932084 1 1
0.486806697199502 0.477579899760204 1 1
0.4228975778279 0.41502737838806 1 1
0.454637996320175 0.446031045741635 1 1
0.458860104243433 0.450688839435912 1 1
0.54543225295336 0.534538784938188 1 1
0.560899213271256 0.550364388850057 1 1
0.464396149187592 0.455343063985354 1 1
0.486891355800228 0.477235140400093 1 1
0.429388323534554 0.421179341628595 1 1
0.39526338664716 0.388831019504281 1 1
0.596405111545409 0.585138619943792 1 1
0.487957241632966 0.479522059251427 1 1
0.402808964831814 0.395672200576847 1 1
0.570256316536362 0.55956634879899 1 1
0.442434369729981 0.432647758401374 1 1
0.606006526361118 0.594591491845154 1 1
0.494720705219952 0.485009525264174 1 1
0.455456871896514 0.447014455075337 1 1
0.501629318966535 0.492836298480605 1 1
0.651945511873477 0.639653763760411 0 1
0.491212006874872 0.482719044081419 1 1
0.408953171098455 0.40108762491252 1 1
0.610407401858749 0.59977316278009 1 1
0.618331747883238 0.606993966763466 1 1
0.491206294249903 0.481969378715381 1 1
0.682242427554586 0.669118447717339 0 0
0.603837427052047 0.592056955235942 1 1
0.537285343868012 0.527481770956513 1 1
0.471569309173588 0.462053751001301 1 1
0.5748426660368 0.564224202293302 1 1
0.435299902673129 0.426429091499579 1 1
0.587424945522575 0.576248995546204 1 1
0.467900314499631 0.459711961505871 1 1
0.555382719482439 0.544592881666255 1 1
0.460314090565793 0.451734835064444 1 1
0.49257229789621 0.483684790420967 1 1
0.573888987601886 0.564313924992697 1 1
0.467886478311242 0.459397443640522 1 1
0.485558300946218 0.475763860217541 1 1
0.625249313596304 0.61399589298003 1 1
0.568843800309707 0.557798976551308 1 1
0.587803863217979 0.576864878461419 1 1
0.442837911789494 0.434874073022462 1 1
0.560343733504862 0.549431158164063 1 1
0.484361538885068 0.475626616945175 1 1
0.59997651167562 0.589369538786099 1 1
0.611374962952678 0.599999529855544 1 1
0.386587962876039 0.38009057841001 1 1
0.416611154536954 0.409214301067179 1 1
0.494666452981804 0.485266462735474 1 1
0.261484567774236 0.256669420031052 0 0
0.598235975269829 0.585337867902952 1 1
0.441873287842892 0.434440593800118 1 1
0.513905989437516 0.504580765424659 1 1
0.509876010165378 0.500546531988456 1 1
0.469536566438042 0.460943042351804 1 1
0.487678609866442 0.479137058036968 1 1
0.394441231507895 0.38701560217763 1 1
0.483621420459268 0.475433800274173 1 1
0.599167033552116 0.588695794310792 1 1
0.512064034919119 0.502667400229541 1 1
0.609860729611973 0.598912797913148 1 1
0.577285692797444 0.565844286326794 1 1
0.45677442519336 0.448060136568672 1 1
0.495629266360415 0.485920098242254 1 1
0.514568155642567 0.50497638658201 1 1
0.433359576311282 0.425702407968275 1 1
0.493142239497587 0.48343214847175 1 1
0.55608392064522 0.545105508219838 1 1
0.494670045994077 0.485869429004995 1 1
0.473613254581748 0.465139983466455 1 1
0.512539141895805 0.502543161838707 1 1
0.432358929148841 0.425350029751203 1 1
0.580600645560775 0.570029067855221 1 1
0.41897544779143 0.411565631025868 1 1
0.498194172264737 0.489031168957652 1 1
0.453937998793207 0.445791284121436 1 1
0.624886489560447 0.613497736326215 1 1
0.54679837343864 0.536640830093736 1 1
0.595338171555678 0.584352830647381 1 1
0.56960222359946 0.559392232885269 1 1
0.484098306224862 0.475734160278702 1 1
0.511339974235349 0.501877399423525 1 1
0.519583384535013 0.510492939983946 1 1
0.438832132960628 0.430824681133104 1 1
0.41906158613223 0.411732631533401 1 1
0.59461370165368 0.583065010724682 1 1
0.5435963889103 0.534243089513894 1 1
0.469653132640836 0.461542092661946 1 1
0.531225961077185 0.521065648415171 1 1
0.509275685988538 0.500267691571133 1 1
0.452382848076642 0.44304638805625 1 1
0.540672338225213 0.530842056867052 1 1
0.606755181402636 0.594513262823211 1 1
0.434572114342557 0.425981266019747 1 1
0.483832558228587 0.474818833746955 1 1
0.461095222616308 0.452981709769447 1 1
0.538889676255602 0.529069890768268 1 1
0.412222991882616 0.404592151932178 1 1
0.568570529166856 0.557266112034229 1 1
0.317686185474846 0.312352869308297 0 0
0.423646335166455 0.416278954717755 1 1
0.501925892379716 0.491930856000823 1 1
0.478539114100232 0.470153655433441 1 1
0.401268227887364 0.393502007348103 1 1
0.504907881073037 0.496422947731404 1 1
0.600202343107187 0.588696860982074 1 1
0.415606744111988 0.407797977915699 1 1
0.446856559879572 0.438864577454143 1 1
0.481361368175585 0.473004034569208 1 1
0.404401056492362 0.396736125987254 1 1
0.565836907185533 0.555435186238873 1 1
0.515800534205342 0.505058930964992 1 1
0.657227108732972 0.645244437643338 0 0
0.50202315377901 0.493815452410222 1 1
0.540648762781188 0.531352836413971 1 1
0.511141353545358 0.5023898778026 1 1
0.429470102206605 0.421451733913844 1 1
0.458633319026403 0.449907246764591 1 1
0.496068103952004 0.486734985609284 1 1
0.519185480119413 0.51008608375354 1 1
0.490683541182096 0.481565142659966 1 1
0.61758495889118 0.60543791787565 1 1
0.504821481956893 0.495177832692259 1 1
0.424888316345051 0.416753057265052 1 1
0.548214309373673 0.538235036720671 1 1
0.440376206206823 0.432826732999399 1 1
0.484576092766003 0.476002602750486 1 1
0.467023670307485 0.458185879379615 1 1
0.511242759966996 0.502497490695287 1 1
0.426400249876566 0.41907514678115 1 1
0.449830197850111 0.441444653696695 1 1
0.446184899903174 0.438081095246817 1 1
0.378863759119858 0.372114915180438 1 1
0.462397857319911 0.453024496086941 1 1
0.505728400220175 0.49616070957888 1 1
0.543054590489706 0.534103336465883 1 1
0.463866065363706 0.455349746110357 1 1
0.459995388386498 0.45144953181532 1 1
0.54988884077669 0.539760304426453 1 1
0.534161972784713 0.523728248031585 1 1
0.498042236240588 0.488581139654599 1 1
0.47914412070433 0.470335783210068 1 1
0.561902254137476 0.55189846937944 1 1
0.579147241890476 0.567972602881667 1 1
0.411433724191202 0.404032570253477 1 1
0.466830805458648 0.45780133123431 1 1
0.443187297508081 0.433428665149577 1 1
0.456837803981912 0.448866342466256 1 1
0.48554267337168 0.476376329500781 1 1
0.420754080530096 0.413093285949748 1 1
0.604528443298012 0.592039733328779 1 1
0.460309741686239 0.452163903171541 1 1
0.5193035368347 0.509957261618847 1 1
0.378427873228713 0.372022861572532 1 1
0.583365743352097 0.572357862262761 1 1
0.467269086313575 0.458974482869007 1 1
0.606138056527268 0.595372522822043 1 1
0.624933201320724 0.612368264508259 1 1
0.397119645301337 0.389218936927194 1 1
0.347028737464321 0.340347105441036 1 0
0.574060198873763 0.564388092340105 1 1
0.549657649906263 0.539670279082963 1 1
0.675355134754973 0.660701463502456 1 1
0.422079496382847 0.413170339250438 1 1
0.503459237426905 0.494518778166211 1 1
0.550891051941972 0.541215355680775 1 1
0.513909605724536 0.504803859003932 1 1
0.510991626666816 0.501953336749225 1 1
0.582476577670044 0.572096859717811 1 1
0.485527274152283 0.475615692995917 1 1
0.595660968140457 0.584078890465687 1 1
0.535570402553557 0.526148035984842 1 1
0.402878862270512 0.395572679773035 1 1
0.576158018907389 0.565247812624808 1 1
0.437751764428379 0.429769051655138 1 1
0.395465923806602 0.386517773258357 1 1
0.532444221810436 0.522859978687789 1 1
0.584109554698586 0.572906920683767 1 1
0.453204665051544 0.445089554875762 1 1
0.495317507973409 0.486223057847047 1 1
0.513832474562669 0.504062403071232 1 1
0.47789679386644 0.469788648441691 1 1
0.493499494432686 0.484474024454703 1 1
0.62759447465196 0.615913148157256 1 1
0.489620624363433 0.481241328757265 1 1
0.553316159135771 0.542661036041139 1 1
0.492244962067305 0.483848750956507 1 1
0.585738982236968 0.574979110131334 1 1
0.541717645181498 0.531803913820623 1 1
0.488846837164062 0.479929266369931 1 1
0.402926802416497 0.395531298956003 1 1
0.48375247135326 0.474601309125746 1 1
0.420169672593311 0.413061539769375 1 1
0.627461142893015 0.616492568908561 1 1
0.468162747988322 0.459823738829454 1 1
0.496012723519286 0.48673416213529 1 1
0.541256744064917 0.531761865485994 1 1
0.435343606837264 0.427621253588885 1 1
0.463024280688805 0.454562558203997 1 1
0.397923475502907 0.390749088842848 1 1
0.429419141939339 0.420739878924825 1 1
0.516358606419568 0.506721575584662 1 1
0.396261526534517 0.38966703433264 1 1
0.513314542951268 0.503603810941629 1 1
0.556429372596246 0.546450110574371 1 1
0.56082580481541 0.550204238488549 1 1
0.474564474970521 0.465909566960459 1 1
0.310772353998724 0.304776650914796 0 0
0.540473732696865 0.53088128342456 1 1
0.476944672038729 0.46809029125161 1 1
0.454487745606537 0.446394740416772 1 1
0.515413880834738 0.506191583628351 1 1
0.515320983077984 0.50584657953036 1 1
0.500921858083908 0.491249662820655 1 1
0.505569024255328 0.497132431566494 1 1
0.553861092220491 0.542174159344319 1 1
0.631078587923136 0.618950322092808 1 1
0.577406175209866 0.566558615092067 1 1
0.492530088772554 0.483019615179645 1 1
0.405172365467764 0.397709083678507 1 1
0.506356146031136 0.496546581842203 1 1
0.555518591155776 0.546085654809103 1 1
0.421007279412008 0.413267206530923 1 1
0.5760317406958 0.565758473762303 1 1
0.468030294909735 0.459343093122997 1 1
0.387027210238008 0.3791134888979 1 1
0.533768599142312 0.524258426002913 1 1
0.393576371934734 0.38569897492669 1 1
0.54569541024017 0.535677782385994 1 1
0.609206862785756 0.598418826760781 1 1
0.431436510707656 0.422955880667454 1 1
0.565776651848217 0.555697221562348 1 1
0.556209530555257 0.546244368712955 1 1
0.472352424166242 0.463618222834832 1 1
0.468097367748182 0.459452280411044 1 1
0.623377938841659 0.611593490386431 1 1
0.587200079074065 0.576813109857433 1 1
0.50019588930183 0.490768319332673 1 1
0.46182590711411 0.453517130222711 1 1
0.554490971516871 0.544787166947647 1 1
0.484559052220927 0.47592003685179 1 1
0.459546647419847 0.44966010404899 1 1
0.459300142974913 0.4509399081498 1 1
0.551567362938354 0.541547526437935 1 1
0.58188342619242 0.571046270623153 1 1
0.472643601259718 0.464822678680013 1 1
0.50238196206779 0.492688823600092 1 1
0.588702456006648 0.577805684251774 1 1
0.550063241189509 0.539640553543265 1 1
0.494309867564123 0.485085816802155 1 1
0.561235686755745 0.550679340791711 1 1
0.515052083178859 0.505900162399799 1 1
0.470967793613805 0.462639110524435 1 1
0.438560064234704 0.429877472009465 1 1
0.552287204676722 0.540962625671582 1 1
0.482564429685423 0.473578692043377 1 1
0.545326303226802 0.535456705615383 1 1
0.516080955831662 0.506817323379582 1 1
0.423859421555203 0.416343609809138 1 1
0.537285201331973 0.526729177916181 1 1
0.483800257254101 0.47498330945547 1 1
0.463910358074474 0.455762748971333 1 1
0.410569969243937 0.402977247038572 1 1
0.503316923202946 0.4934201953477 1 1
0.454536883284419 0.445153871990104 1 1
0.587618602570801 0.577613833661977 1 1
0.439299092773905 0.430582059392671 1 1
0.51594073840749 0.506651104132864 1 1
0.436919405344653 0.428981439936444 1 1
0.608966911637914 0.597788077684639 1 1
0.472532998965632 0.463759726809655 1 1
0.458677044492743 0.449511317111165 1 1
0.472957263248217 0.464179014003353 1 1
0.479604896388229 0.47122477146789 1 1
0.503429829231773 0.494652888153857 1 1
0.422223479466773 0.414170442274186 1 1
0.41002837669046 0.402338388530244 1 1
0.497948406660323 0.48914906508393 1 1
0.457843794151829 0.449277631878156 1 1
0.285721719422552 0.280893968766169 0 0
0.641308806193002 0.629422996158707 1 1
0.497505997168218 0.488787670905078 1 1
0.61657818549632 0.605654720773286 1 1
0.575484938716004 0.564423746564012 1 1
0.482598846321059 0.473434566708642 1 1
0.43732998298817 0.428971387341888 1 1
0.453253670009896 0.444849952521981 1 1
0.510519138496025 0.500947605931099 1 1
0.566466661792468 0.556151392494388 1 1
0.483556794302274 0.474211443049611 1 1
0.514981162804347 0.50621553350851 1 1
0.547400685613893 0.537647769040273 1 1
0.466228889792117 0.458399941864394 1 1
0.473190572269702 0.465195106005832 1 1
0.552206347024131 0.542724059554076 1 1
0.468308721647763 0.459188134108059 1 1
0.471676861114708 0.463264314713925 1 1
0.632173159192511 0.619702400296305 1 1
0.508642127695856 0.49864925762056 1 1
0.60264864865261 0.592174777061474 1 1
0.460733791657228 0.452302063691591 1 1
0.453630345154245 0.445375902120034 1 1
0.559733403838015 0.549293894782733 1 1
0.515403226476671 0.506588916775271 1 1
0.553347788228127 0.542821163677169 1 1
0.472969497815725 0.46433816436156 1 1
0.527331363187577 0.517470768620228 1 1
0.572903334486738 0.562717265271239 1 1
0.544600801782535 0.534379518916756 1 1
0.447093570636787 0.43874193138288 1 1
0.439791061871341 0.432008121813243 1 1
0.674542678608261 0.661463297817486 1 1
0.438143147742539 0.430283412310631 1 1
0.413484559261026 0.406227660270527 1 1
0.55067433606392 0.540961265766721 1 1
0.494703811507749 0.48593227938432 1 1
0.327473048189914 0.321321350697233 0 0
0.560706458944616 0.549711491282438 1 1
0.607825688442466 0.596294741793544 1 1
0.587632774623437 0.577142824978852 1 1
0.400926481391852 0.393753822249168 1 1
0.600289539897948 0.589123218406078 1 1
0.467765940480422 0.458595086726505 1 1
0.405507770116791 0.39808408136396 1 1
0.488595496475832 0.479234118169444 1 1
0.487145267897823 0.478636216478697 1 1
0.586194657727805 0.574880479603092 1 1
0.491342332286853 0.481360193039647 1 1
0.607591775059511 0.596567832855739 1 1
0.564546091911814 0.553165136250945 1 1
0.448846880191577 0.440433725457838 1 1
0.568323990042032 0.558308404568462 1 1
0.496375858820961 0.48731022785764 1 1
0.376712517485951 0.36836921027699 1 1
0.403799833496447 0.395388953924422 1 1
0.413672468754424 0.406440034055483 1 1
0.512843657458074 0.503707096260393 1 1
0.447746242342183 0.439189678390285 1 1
0.483869565725348 0.474430154364494 1 1
0.592399377401694 0.581574094503538 1 1
0.565254159176424 0.555185270767443 1 1
0.512747808832518 0.504180303456236 1 1
0.63111871001092 0.620000355961613 1 1
0.42729862423674 0.41978776871075 1 1
0.545283137651538 0.535426260477453 1 1
0.474692341693797 0.465553727650414 1 1
0.529043164433897 0.518764625359048 1 1
0.522222519744826 0.512678390033308 1 1
0.466322850146484 0.458305486711956 1 1
0.454701641843581 0.446805267951293 1 1
0.436843989658775 0.428569230315436 1 1
0.622700612115285 0.611426013314785 1 1
0.54718384021272 0.537261065886262 1 1
0.493966137589882 0.484952174338381 1 1
0.457190187913564 0.448922124197108 1 1
0.560342536243883 0.548390686998682 1 1
0.516405547020086 0.506701126697619 1 1
0.401505885726697 0.392774048249109 1 1
0.466833650805412 0.457699780666959 1 1
0.475796253257768 0.467439700533525 1 1
0.58284147730363 0.571940037377636 1 1
0.586178111745083 0.576619309839936 1 1
0.537885073412557 0.528233917727425 1 1
0.365729395401137 0.359228375699408 1 0
0.465990376365405 0.45741900233344 1 1
0.413960438207276 0.40609039091827 1 1
0.580277163965955 0.569130421983124 1 1
0.44974288837111 0.442176049017255 1 1
0.54127787573382 0.531300501875615 1 1
0.591368402314901 0.580662891137167 1 1
0.468481481329304 0.460068586614538 1 1
0.365851667672657 0.358993080840199 1 1
0.485872531595875 0.476516863447261 1 1
0.503187922916084 0.493463993823819 1 1
0.379729280895917 0.372885822502021 1 1
0.481454461689442 0.472194924280018 1 1
0.432896622076053 0.4248439288719 1 1
0.418968649278491 0.410815811357742 1 1
0.543684034187687 0.532995421409621 1 1
0.462038775867239 0.453581186489807 1 1
0.625052214696535 0.612254740437614 1 1
0.637127314360142 0.625502999475549 1 1
0.596173090597807 0.585246341535401 1 1
0.576133165471263 0.564003082954826 1 1
0.537862892694104 0.528324706870937 1 1
0.439374885610337 0.431073011045214 1 1
0.477180846140635 0.467766919465974 1 1
0.485451610277045 0.476438035886934 1 1
0.626360040062487 0.613881577839162 1 1
0.474907906800517 0.466224239699349 1 1
0.473936529448161 0.465791366589023 1 1
0.452406477426866 0.444186013521701 1 1
0.392155153232304 0.384717661123772 1 1
0.407141102112969 0.39961572794625 1 1
0.64909071804827 0.636815454227439 1 1
0.597075934811308 0.586682147670208 1 1
0.504569981652372 0.495367797805702 1 1
0.476212524958919 0.46695674867618 1 1
0.470615930936633 0.461937929667373 1 1
0.446933295150146 0.438064074052743 1 1
0.493948409745262 0.484646813996187 1 1
0.536064471276476 0.526026029446515 1 1
0.568308308407006 0.557775626980418 1 1
0.553665892494557 0.543641646049803 1 1
0.516931687587689 0.507067197792333 1 1
0.358807344594229 0.352521281916617 1 0
0.445987302163005 0.438193515560588 1 1
0.527397895394512 0.517802478415093 1 1
0.521359929705816 0.512134524920689 1 1
0.386808402336127 0.380437214015239 1 1
0.382378208587399 0.375691954830693 1 1
0.375057258205952 0.367323122098227 1 1
0.468123669403318 0.459778232363715 1 1
0.513890541464925 0.503892358936961 1 1
0.416915210720218 0.408662654900269 1 1
0.477910722765609 0.469409636246437 1 1
0.620457683519186 0.609218305044783 1 1
0.59829894089237 0.587234954490957 1 1
0.530728289203581 0.520731452151502 1 1
0.492579899334514 0.483256280317992 1 1
0.547380654442172 0.537767569070243 1 1
0.545772395530218 0.535946226055064 1 1
0.461760730111853 0.452839465149012 1 1
0.51378553594246 0.50348050585958 1 1
0.430676044735488 0.422882431132481 1 1
0.371877986841813 0.364803110904271 1 1
0.566739974341719 0.556644935744182 1 1
0.613164530110683 0.602274513307321 1 1
0.459322156021556 0.451417109749135 1 1
0.444601438104857 0.436669783872945 1 1
0.498132140902465 0.489338639811938 1 1
0.522915934447714 0.51286982148482 1 1
0.417237467753834 0.409738203164804 1 1
0.493720956811113 0.484749975842626 1 1
0.477580833605433 0.467714192163828 1 1
0.548852678739872 0.538375767165869 1 1
0.539989889818278 0.52991592884426 1 1
0.501497564319808 0.491890940850051 1 1
0.440006757996533 0.430820898418128 1 1
0.468512787902455 0.459786763830556 1 1
0.489931170914813 0.480592364819966 1 1
0.389935260684603 0.382286714381917 1 1
0.491739310475157 0.482684474853943 1 1
0.456205957544709 0.44806356271764 1 1
0.425881257473152 0.418354133002307 1 1
0.544059613590947 0.533199938310021 1 1
0.357989901931701 0.351136861927024 0 0
0.533691496980251 0.523941851366352 1 1
0.518443556981622 0.508814181049103 1 1
0.508281435323724 0.497758453868183 1 1
0.45750111808454 0.448775894437445 1 1
0.309814888561249 0.303380204782198 0 0
0.462369446139305 0.453891098099775 1 1
0.575357983714766 0.564924540900841 1 1
0.583247783215401 0.572383935736633 1 1
0.535993197275511 0.526550116070293 1 1
0.508805203390028 0.499043406502781 1 1
0.490383222318485 0.481242444449047 1 1
0.483112641090549 0.474348882019415 1 1
0.51559189730885 0.506321664852619 1 1
0.429251344204124 0.421997208316569 1 1
0.51413592462583 0.504743346147755 1 1
0.56672199809736 0.55474940209893 1 1
0.501513589065312 0.492301010487859 1 1
0.438585464289584 0.430429751440176 1 1
0.576915125538595 0.567230832684494 1 1
0.476041096636623 0.46708475517815 1 1
0.486614463206259 0.477876491700087 1 1
0.480615816598358 0.471892274932615 1 1
0.556321839422317 0.545512785507845 1 1
0.622096274039121 0.610239615105948 1 1
0.513729642546887 0.503639847998419 1 1
0.482520057894339 0.474568778301152 1 1
0.585875436531214 0.575629490320915 1 1
0.341644166752875 0.33519880550319 0 0
0.654769481743387 0.641871946099362 1 1
0.572838441539362 0.562349867990889 1 1
0.530197717411944 0.520052122419883 1 1
0.517113249885031 0.508366348568626 1 1
0.537048891548966 0.527556680035376 1 1
0.524762484725251 0.5148785917958 1 1
0.423876478521251 0.416266968545669 1 1
0.507598558159862 0.498821710894932 1 1
0.476981360700756 0.468784792663989 1 1
0.533089633399031 0.523410451983794 1 1
0.552680367113574 0.542644632878653 1 1
0.545362581321452 0.535777431930826 1 1
0.465845009740906 0.45782978183315 1 1
0.495037942844249 0.486234056959961 1 1
0.565511797654513 0.555219113543089 1 1
0.639522754946392 0.628081926338877 1 1
0.482895350133037 0.473884893065317 1 1
0.449594735895718 0.440166506397459 1 1
0.628026520325557 0.616847316075173 1 1
0.594453001590527 0.58307620147501 1 1
0.52426492120712 0.514038508418206 1 1
0.531401049443562 0.521841312567202 1 1
0.410142959040817 0.402216073360905 1 1
0.535382152634066 0.525894827561237 1 1
0.409714396662523 0.401750434134622 1 1
0.420985236832249 0.413458862203944 1 1
0.377465693477818 0.370887636894479 1 1
0.485764524718827 0.477036623849777 1 1
0.465366269870244 0.456114376506769 1 1
0.384824015434537 0.377342082819444 1 1
0.537167169296926 0.527215575576462 1 1
0.445988015472006 0.437187823554231 1 1
0.508781705541302 0.499275484134943 1 1
0.485482483749342 0.476804599413022 1 1
0.441549797586581 0.433748678284759 1 1
0.549082137434128 0.538723471115293 1 1
0.449004132440722 0.440108671806548 1 1
0.588784910117617 0.578557596616494 1 1
0.447300061945585 0.439241037905956 1 1
0.455729392350443 0.446969900987488 1 1
0.454916283504829 0.446876332555602 1 1
0.476928324102047 0.468462749083608 1 1
0.399879098990941 0.392820456660651 1 1
0.505969782480671 0.496692759711006 1 1
0.563427438276872 0.55310642173385 1 1
0.42814720181866 0.419634570804248 1 1
0.534045680221423 0.524397237351026 1 1
0.487724360170281 0.478918191045027 1 1
0.500710215348197 0.491956797789495 1 1
0.403105368082299 0.395810333182468 1 1
0.54869168168258 0.538317905857155 1 1
0.463626011929258 0.454978532333304 1 1
0.501357081881094 0.491410065531792 1 1
0.557380261436626 0.546857359988103 1 1
0.501845210208545 0.493346949653945 1 1
0.54819156730491 0.538358970818923 1 1
0.550670737628369 0.541157629018952 1 1
0.439868494735585 0.431250549728906 1 1
0.623676989127405 0.613137236773243 1 1
0.579561005403034 0.569065309989673 1 1
0.537185826741409 0.527227028359845 1 1
0.561862432436526 0.551884086754747 1 1
0.573903456234084 0.563012178111505 1 1
0.635391813868039 0.624482968412994 1 1
0.501553604933637 0.492513097867776 1 1
0.463456243240967 0.454976445964665 1 1
0.447129450378034 0.437177447048435 1 1
0.567167386849899 0.557011790501244 1 1
0.575164297796784 0.565639679129944 1 1
0.415543241065705 0.407805776964685 1 1
0.441314259669315 0.43324017701141 1 1
0.387481824346888 0.380534575728019 1 1
0.414996689274874 0.40723092384695 1 1
0.454571972112977 0.446119125299348 1 1
0.477440724477397 0.468823937088809 1 1
0.44801996273907 0.4397396469244 1 1
0.500598185341575 0.490953415075846 1 1
0.567055605797488 0.55617339477858 1 1
0.503981147836235 0.495374934868323 1 1
0.544926798228256 0.535199529382706 1 1
0.446019762467093 0.438185646752367 1 1
0.414754043082851 0.40698337411377 1 1
0.481733236514113 0.471737235486164 1 1
0.368797495083555 0.361697464323129 1 1
0.490657830571194 0.482378627063034 1 1
0.513009462997617 0.502885525870932 1 1
0.487289883035897 0.479043806742911 1 1
0.502543372747608 0.493547594060754 1 1
0.520770707574269 0.510233819187748 1 1
0.485936859412801 0.47693223773277 1 1
0.466901027207467 0.458549823714552 1 1
0.479076225307861 0.470183569654357 1 1
0.518711045755619 0.509498779556126 1 1
0.546513528807592 0.535860933639106 1 1
0.470298236537303 0.461764262317012 1 1
0.412944093519863 0.40559226137162 1 1
0.41628987335303 0.407912230280168 1 1
0.450330943608212 0.441774542331045 1 1
0.516161774128558 0.505792873879498 1 1
0.515980562991631 0.506891426268457 1 1
0.48646512226446 0.477808786068531 1 1
0.516751331332619 0.507205755962223 1 1
0.491928064236962 0.483993509565086 1 1
0.653669880688266 0.64131313562291 1 1
0.427423039327154 0.418564844714003 1 1
0.610015345127967 0.597948677661333 1 1
0.405742315399887 0.398475886351106 1 1
0.58921985825018 0.578082681211517 1 1
0.503486133127457 0.493407495651682 1 1
0.415509105913991 0.408590594055827 1 1
0.454400077615127 0.446678828408385 1 1
0.458969111310236 0.450957634471167 1 1
0.443670926745192 0.435189118359407 1 1
0.485193135421751 0.476947186559018 1 1
0.482252704311019 0.473155281144388 1 1
0.470147794458305 0.461864677667247 1 1
0.359169748336714 0.353082375725026 0 0
0.540530274216709 0.530657892761923 1 1
0.377387490420755 0.370201297545376 1 1
0.491633759186535 0.483475809613899 1 1
0.472359202010654 0.463632895617247 1 1
0.471349906956802 0.462857560267981 1 1
0.541138845963491 0.530449616054984 1 1
0.439523200314378 0.431359300754142 1 1
0.517582969035007 0.508010991555786 1 1
0.44737892628396 0.439272179450772 1 1
0.403486633247585 0.39606526483421 1 1
0.321943878371136 0.316093783216877 0 0
0.479997721005641 0.472002641493579 1 1
0.409196481962776 0.400990324412511 1 1
0.617795522727116 0.606111482595514 1 1
0.46764050259519 0.460000324225384 1 1
0.489954658606879 0.481390072166566 1 1
0.448715240207961 0.44042026904703 1 1
0.445518586782572 0.437403089864722 1 1
0.568993380690087 0.558885986938143 1 1
0.381882346599591 0.374716189304346 1 1
0.364976929731367 0.358106419364455 1 1
0.445578650040249 0.43783105550094 1 1
0.398908333123581 0.391816697548616 1 1
0.693572801837431 0.680886868202397 0 0
0.471746775745009 0.463156387445201 1 1
0.656408251506347 0.643916313687362 0 0
0.319343146398276 0.313757309465708 0 0
0.500364022262659 0.491874772715885 1 1
0.409364159832487 0.401194290332085 1 1
0.43385969915051 0.426074516248173 1 1
0.448303038968721 0.437586529100378 1 1
0.467863452465459 0.45993839368795 1 1
0.4223086774718 0.413864802735714 1 1
0.486487652200706 0.477408368421237 1 1
0.566931069888398 0.556432031538555 1 1
0.609936485907721 0.598924874102667 1 1
0.481306146364439 0.472899650961802 1 1
0.571248065978614 0.560086065222541 1 1
0.473214709158959 0.463803785740709 1 1
0.445975187071103 0.437865570247629 1 1
0.484102034798978 0.475568432266505 1 1
0.533906952529318 0.52454594804774 1 1
0.424086841758217 0.416212254648914 1 1
0.514810426774379 0.505295344875394 1 1
0.553067545656426 0.543392246472932 1 1
0.605548572104674 0.595039238159052 1 1
0.596686334684932 0.586607819202058 1 1
0.399075180447846 0.391745420253057 1 1
0.545393921264367 0.534968152083568 1 1
0.430386298784921 0.422009723386414 1 1
0.395077655311781 0.388054630854861 1 1
0.596229364648137 0.584922512236446 1 1
0.4113799056494 0.404330238643733 1 1
0.517196204760627 0.508151218108117 1 1
0.516296354194226 0.506728939972694 1 1
0.492178243793479 0.483250537654624 1 1
0.492703575831317 0.482976923008823 1 1
0.344474440920557 0.338493648894568 0 0
0.560937290203528 0.550923946689637 1 1
0.644151724966063 0.631748567768069 1 1
0.374103790262032 0.3669528139873 1 1
0.575757686261131 0.564348089134664 1 1
0.460587523678932 0.451653156555828 1 1
0.398706590590659 0.390928828597125 1 1
0.457128710074667 0.449377545674113 1 1
0.525614522323505 0.516121623315651 1 1
0.483808654063526 0.475767916255528 1 1
0.604965055210653 0.592401120048634 1 1
0.411935954116848 0.403817610808768 1 1
0.439512053634752 0.431362959053563 1 1
0.495096108568621 0.486911060602159 1 1
0.392477413299375 0.385161341910683 1 1
0.458376202037598 0.450511818357544 1 1
0.448235622263539 0.440273298835974 1 1
0.454303019305205 0.446231229822235 1 1
0.434021855634554 0.425477578678733 1 1
0.592815213846045 0.582135070240509 1 1
0.584548149244751 0.573799929451018 1 1
0.536127801708863 0.526963077695923 1 1
0.482677756015339 0.473877514119496 1 1
0.578177055444718 0.567562597906122 1 1
0.56161324031439 0.551453374385515 1 1
0.639275027806529 0.625904843934087 1 1
0.543486929590618 0.532880910171703 1 1
0.542540077666944 0.532330728154476 1 1
0.556907160342795 0.546178881985927 1 1
0.527820623204704 0.51767727585425 1 1
0.53554645588154 0.525676815483961 1 1
0.662172111982404 0.650564317584689 0 0
0.497167374965238 0.487849851574243 1 1
0.443182392851426 0.434831090971856 1 1
0.515313701894113 0.506129220821017 1 1
0.407910828744766 0.400396930299111 1 1
0.513977423425591 0.505314578510957 1 1
0.483093456565104 0.474024724282711 1 1
0.538100595977845 0.528659101560028 1 1
0.559538547965899 0.548655284165956 1 1
0.518456631734238 0.508349057431905 1 1
0.468911632227908 0.460067552951969 1 1
0.586376831401189 0.57547567961784 1 1
0.549216839813771 0.538990517449088 1 1
0.497420411213766 0.488322669246402 1 1
0.447443689938511 0.439070473824344 1 1
0.491125378079154 0.4822350553367 1 1
0.462623383335448 0.454495782473039 1 1
0.494868020729772 0.485986141080951 1 1
0.573066453054654 0.561995375691372 1 1
0.483928385090259 0.475302237227078 1 1
0.49373500644796 0.484437674607718 1 1
0.44460932710983 0.436363239634286 1 1
0.480196249432188 0.471376700306156 1 1
0.472534952034019 0.464079337981116 1 1
0.537672812235182 0.528366343772925 1 1
0.438474057188169 0.429796490545231 1 1
0.642071482870404 0.631458321803397 1 1
0.602379928711618 0.592438548275546 1 1
0.464613393225562 0.455740366094261 1 1
0.381387355323632 0.374758225261188 1 1
0.429216651190961 0.421349862540542 1 1
0.483816312797265 0.475337789743645 1 1
0.527866113472642 0.517810407605977 1 1
0.337773448104849 0.330426818706101 0 0
0.50048803942878 0.490909055300613 1 1
0.29035519854466 0.28494251539194 0 0
0.597561359581582 0.586707716810205 1 1
0.562404800433095 0.552465636551102 1 1
0.705627919852874 0.691242287430815 0 0
0.479180854002897 0.469730879109411 1 1
0.493099322620131 0.484554134928659 1 1
0.461888773605458 0.453262531755003 1 1
0.43062032084464 0.42316624102046 1 1
0.439928128383192 0.432003008656519 1 1
0.630766465648388 0.619195822384524 1 1
0.531824098012432 0.521781910261294 1 1
0.405201337746027 0.398038344457643 1 1
0.570419659906617 0.560295084138895 1 1
0.441210762306059 0.433032905147324 1 1
0.305945163309152 0.299886539437754 0 0
0.374312336210866 0.36799964297693 1 1
0.55720225228152 0.546474421752417 1 1
0.557831310694193 0.546435271599449 1 1
0.601512237074991 0.589667084314257 1 1
0.476895097330405 0.467847277879725 1 1
0.600010796434043 0.588152984653293 1 1
0.452923114510201 0.444606302817878 1 1
0.433242590658895 0.42538319753807 1 1
0.52840504295599 0.517868201537023 1 1
0.524560175647003 0.514428358265426 1 1
0.463092560694457 0.455053011610709 1 1
0.392041831898913 0.383374353830058 1 1
0.516309932934993 0.506648855722693 1 1
0.440699206897107 0.432950916476173 1 1
0.41108167212755 0.403202291182893 1 1
0.547669594398482 0.537887122366704 1 1
0.487094766196841 0.477784242726264 1 1
0.471097376568514 0.462587214538277 1 1
0.513701768455725 0.50466034510297 1 1
0.516404253824572 0.507606067547068 1 1
0.500945685164936 0.492437025104755 1 1
0.435253436772812 0.427571217458243 1 1
0.502175980731713 0.493068985682787 1 1
0.470543492481524 0.463067499663965 1 1
0.447454536730051 0.439182368923169 1 1
0.56431596677074 0.553621941324289 1 1
0.410316129336393 0.402300687361683 1 1
0.586892701050276 0.576193324118461 1 1
0.501420111693161 0.491971903562787 1 1
0.514883048883819 0.505352093016811 1 1
0.576720213088853 0.5662125917964 1 1
0.461060635477466 0.452641573012708 1 1
0.479093426958121 0.469404621847554 1 1
0.465294846870724 0.45730437942724 1 1
0.569394438638098 0.559659804486612 1 1
0.507065340397166 0.497552922036007 1 1
0.507161292697541 0.497810787617612 1 1
0.499542181873319 0.490437880555163 1 1
0.4849787161349 0.47555296120183 1 1
0.55236110098341 0.541772160038853 1 1
0.594162633395289 0.583362000994894 1 1
0.536132405295885 0.526348459791683 1 1
0.539485327752127 0.529762289324243 1 1
0.537198628975172 0.52685603062708 1 1
0.484564634397174 0.476069170955889 1 1
0.582159727325445 0.571256096066621 1 1
0.35240006701045 0.346514779646076 0 0
0.493313482926156 0.484467628482116 1 1
0.675424245493079 0.662877666485423 0 0
0.562167981012268 0.551331299993563 1 1
0.510822841365471 0.502123295954737 1 1
0.497278554527184 0.488338377915028 1 1
0.558767036504288 0.548942080986751 1 1
0.644991097117175 0.633044162079551 1 1
0.547998280829171 0.537945010656857 1 1
0.49917448680107 0.49065429058463 1 1
0.478737354210495 0.469994884632849 1 1
0.411954696886249 0.403856219799578 1 1
0.600734839886153 0.590050675834943 1 1
0.476968181951407 0.467966224347387 1 1
0.538536335555654 0.528683266936333 1 1
0.667734436026158 0.654063240491234 0 0
0.430289652407057 0.422797532438956 1 1
0.622863414840149 0.611824394731291 1 1
0.500550351994752 0.491365256804842 1 1
0.426316944752808 0.418812829297624 1 1
0.42030630014331 0.412891183401022 1 1
0.38494353718227 0.377938460642971 1 1
0.534708570589408 0.525123847095013 1 1
0.373167169078653 0.366436489380218 1 1
0.346116409383548 0.340222355387654 0 0
0.520216366452582 0.510599864089067 1 1
0.379300731821987 0.372408621440839 1 1
0.555671267609116 0.545397503912338 1 1
0.61719076639883 0.60551519256953 1 1
0.433825774773019 0.426477426788246 1 1
0.538315596509288 0.528386563018008 1 1
0.526545146341149 0.516919770641858 1 1
0.519429794924322 0.510131766283425 1 1
0.4649068998088 0.456117930740326 1 1
0.549169066933939 0.53911860138743 1 1
0.454282556005141 0.44577176795667 1 1
0.465803224094346 0.456956506426087 1 1
0.631409923948764 0.620648331417376 1 1
0.607893096297959 0.596070461550675 1 1
0.457576046753914 0.449007533438056 1 1
0.465997504971665 0.457646171101716 1 1
0.518133825480753 0.508571858619083 1 1
0.423680890153415 0.416118218769058 1 1
0.523533348127768 0.513777000543859 1 1
0.475303715103877 0.4668037203665 1 1
0.524244409298767 0.514284346152454 1 1
0.561423677550149 0.551832869482792 1 1
0.533877519108371 0.525061937865651 1 1
0.400425364060234 0.393591975385158 1 1
0.519180617390187 0.508208745988168 1 1
0.586790026277544 0.57672396751004 1 1
0.351423596472955 0.34575317537664 1 1
0.46906989342565 0.459457597750558 1 1
0.50421838719407 0.494674242471965 1 1
0.487814563549832 0.478523884641259 1 1
0.516411936536144 0.507361754785691 1 1
0.454513658591845 0.446628974542584 1 1
0.379666998934766 0.372702458732612 1 1
0.483693846804352 0.475356272760017 1 1
0.454360339717153 0.445281994556748 1 1
0.572387744828392 0.561779447229591 1 1
0.627082457782728 0.616107991657846 1 1
0.484690742518316 0.476367221498378 1 1
0.471318766569332 0.462941867487622 1 1
0.58857335767728 0.577879607725554 1 1
0.514989213635724 0.505217208729345 1 1
0.405073136371102 0.397620843079958 1 1
0.535969228469795 0.526033133947381 1 1
0.644404019970029 0.632822341965275 0 1
0.474900194823914 0.466186598030617 1 1
0.472378462987124 0.464171616075686 1 1
0.434885329055429 0.426673340127722 1 1
0.465419270678943 0.457300461140214 1 1
0.422513748365786 0.414474145408274 1 1
0.503384978778571 0.493965171535759 1 1
0.546538797085261 0.536599141523813 1 1
0.403614069677657 0.396216047120769 1 1
0.532676366869008 0.522703391703444 1 1
0.34479136185603 0.338770893408335 0 0
0.456240766347382 0.447776525880332 1 1
0.475031605448332 0.46620884058856 1 1
0.499551666741297 0.490813749404704 1 1
0.553198164711501 0.543230905343452 1 1
0.51208533073477 0.502948015211592 1 1
0.566029345071627 0.55579404192603 1 1
0.515957003827493 0.506983548917467 1 1
0.432792201070847 0.424868324207519 1 1
0.572175666031091 0.561775928013084 1 1
0.499117410233629 0.490252374795319 1 1
0.594759334734044 0.583884707231919 1 1
0.556549607532736 0.546869908602404 1 1
0.572132724667913 0.560963292151261 1 1
0.594604003470684 0.583534637718038 1 1
0.378384301742106 0.371567857109035 1 1
0.446519862519516 0.438432046158078 1 1
0.600505814025043 0.588542871637992 1 1
0.565405514908261 0.554839442113609 1 1
0.509262106869965 0.5006159616457 1 1
0.537642143880044 0.527851006804205 1 1
0.454538671250273 0.446247717114468 1 1
0.554546569976711 0.54481143747395 1 1
0.581887617812852 0.571121915629123 1 1
0.558344132510519 0.547220146729326 1 1
0.474170506721611 0.465500114526766 1 1
0.408821525816338 0.401486055699295 1 1
0.44694175053365 0.4387775212784 1 1
0.489525826730247 0.480683023676296 1 1
0.487517887313357 0.478277255405291 1 1
0.532443412662083 0.523046664471334 1 1
0.459709833059824 0.451459439389613 1 1
0.703731491699952 0.691093030405259 0 0
0.466247292843031 0.458081081009982 1 1
0.418642315348369 0.411065791677039 1 1
0.479786560593055 0.471385496645898 1 1
0.51629907690193 0.507143519044425 1 1
0.59832493285654 0.587998383851847 1 1
0.695715034827345 0.682377857570244 0 0
0.422696590380118 0.415081665768224 1 1
0.644712882302277 0.633590572850666 0 1
0.532375239135762 0.522466907701497 1 1
0.530731596517016 0.520229479735582 1 1
0.521290868070059 0.512331160653673 1 1
0.370098885509995 0.363664830665671 1 0
0.382300332815491 0.375618241884579 1 1
0.513188304547243 0.503509402892266 1 1
0.369191090200315 0.361881186917489 1 1
0.626983954004741 0.614793859739042 1 1
0.428428091320556 0.420104861380967 1 1
0.381270048723993 0.374554215324437 1 1
0.407611228640257 0.400788769392546 1 1
0.490269843795776 0.480583543995881 1 1
0.593742087367982 0.58361888392676 1 1
0.490457558146834 0.481284742248438 1 1
0.575636586185938 0.565274982912083 1 1
0.470291964525293 0.462403655703618 1 1
0.482527288206085 0.4734141841595 1 1
0.526431150240842 0.517441782860014 1 1
0.43149634134537 0.423709650933295 1 1
0.549908300624477 0.540485221221766 1 1
0.568184039415874 0.557768593080835 1 1
0.496359533521431 0.486045386226992 1 1
0.416581059501494 0.408488615475665 1 1
0.404487151072611 0.397642182769125 1 1
0.522761367226003 0.511506281943377 1 1
0.47145755423376 0.462587186976899 1 1
0.422790125453571 0.414715318289881 1 1
0.505151087666064 0.495526390606286 1 1
0.47536361908499 0.466804585142198 1 1
0.600376538291855 0.589941438958449 1 1
0.541214244817994 0.531721754667711 1 1
0.547546591371738 0.536979218287631 1 1
0.368728821125111 0.363051717713591 1 1
0.440713758108103 0.432979560917381 1 1
0.555242055289287 0.544031430537382 1 1
0.485217755584957 0.476149157751756 1 1
0.48324935067109 0.473393899689412 1 1
0.516986185079392 0.507854463376828 1 1
0.547639821184719 0.536896903317311 1 1
0.498912170379771 0.489420874724759 1 1
0.530460990169085 0.521030218013465 1 1
0.591944642041994 0.58163055855089 1 1
0.428473820097821 0.420286445598437 1 1
0.491476737776103 0.481717012652705 1 1
0.573335856549473 0.562850478977234 1 1
0.493752312876683 0.484510060888236 1 1
0.346138329821792 0.3389145343379 0 0
0.455537840066879 0.447110660530511 1 1
0.582367990423273 0.571913035895992 1 1
0.456141831648104 0.447693776021627 1 1
0.473720714741991 0.464384504529855 1 1
0.556669576619389 0.546813722573773 1 1
0.496641949785629 0.486642548385502 1 1
0.581760238753025 0.570470001301111 1 1
0.515851349859562 0.506209230924049 1 1
0.564002103466094 0.554471367907016 1 1
0.477029654547988 0.468656636673112 1 1
0.421713692848764 0.413914447553953 1 1
0.473743195768198 0.464645669500411 1 1
0.540304205350521 0.528950249813861 1 1
0.597660751783747 0.586959086544973 1 1
0.531300049498055 0.520989549247592 1 1
0.388960554455898 0.381500866560906 1 1
0.389168738791538 0.381575453436818 1 1
0.495689529747669 0.486380419032215 1 1
0.715534019158949 0.701910971114713 1 1
0.423218841773617 0.415260599418996 1 1
0.613981441601682 0.602821642614772 1 1
0.678945921698219 0.666716159824105 0 0
0.501415615034597 0.491997987693549 1 1
0.41476627660286 0.406037599977352 1 1
0.478299720686185 0.468691332433535 1 1
0.512816168801402 0.503625625786358 1 1
0.516922068296132 0.50721585850004 1 1
0.460818433956822 0.453095897162716 1 1
0.471986041973827 0.463130013586219 1 1
0.446026287999705 0.437724585453796 1 1
0.457196795908056 0.448291335350199 1 1
0.567322292240577 0.557368562033659 1 1
0.418495697965536 0.410709601121901 1 1
0.41285728472144 0.404984254899386 1 1
0.458535343698264 0.450963913214793 1 1
0.396933231057571 0.389303128108222 1 1
0.431196552502166 0.423629651666815 1 1
0.433874329265271 0.425500203090924 1 1
0.583385881802257 0.572691871888217 1 1
0.500634709552506 0.492032309062479 1 1
0.53246005554907 0.522914995151617 1 1
0.40531349903258 0.398034566144999 1 1
0.527495225287971 0.517362169874817 1 1
0.346659250474578 0.340240080051751 1 1
0.475490783919255 0.466941038701772 1 1
0.361693174311431 0.355048132328166 1 1
0.451372787543765 0.443492220269587 1 1
0.445865930582861 0.438015119422289 1 1
0.427113718793254 0.419805321973741 1 1
0.392351309675168 0.385064998678168 1 1
0.536190371308658 0.526647217610126 1 1
0.511677575314211 0.502284826850265 1 1
0.557980099443269 0.5481342148289 1 1
0.559930216828236 0.548398550857668 1 1
0.42207238330572 0.41380918502583 1 1
0.525869158646912 0.515082654899772 1 1
0.5145388335198 0.503865547326354 1 1
0.474415916190118 0.465654509499141 1 1
0.556650226266862 0.546120811557068 1 1
0.481411284152557 0.472498807875981 1 1
0.491530293720523 0.482490652689053 1 1
0.556186330982097 0.545699341364387 1 1
0.48552217496737 0.476148124383181 1 1
0.553168971814697 0.543222501214218 1 1
0.532165106378758 0.522592681104008 1 1
0.476058478401667 0.466516895444708 1 1
0.500612377676747 0.491538768617966 1 1
0.539448045573755 0.52935088149089 1 1
0.389684030474411 0.382669908495423 1 1
0.528735153533069 0.51894675126091 1 1
0.578371452242829 0.56830527930383 1 1
0.471408635706246 0.461759416389497 1 1
0.54238414754072 0.53260302996203 1 1
0.552453243393006 0.541779972109416 1 1
0.546000056070613 0.536357856739503 1 1
0.453920894745853 0.445840795726903 1 1
0.548131640418115 0.537055029846951 1 1
0.620072158783338 0.609587694888994 1 1
0.447538171885326 0.439446525177244 1 1
0.49031230014445 0.482099110902941 1 1
0.424048438959959 0.41642431848682 1 1
0.46935992273749 0.461533082105325 1 1
0.474017810280411 0.465394395434448 1 1
0.616128491030235 0.605430907460745 1 1
0.593291444873 0.582687293176275 1 1
0.463843672630117 0.455212932341984 1 1
0.484401397566929 0.47501743496212 1 1
0.539596513907746 0.528263254165331 1 1
0.41657088245918 0.408188882226776 1 1
0.45095654114926 0.44213892120969 1 1
0.341070411910167 0.334593164633209 0 0
0.407250222981661 0.400468349366248 1 1
0.479913043095452 0.471225443133121 1 1
0.450339785071555 0.441998641257498 1 1
0.43701756588381 0.429381735271889 1 1
0.552444649880348 0.542407406105034 1 1
0.601826225577172 0.591355293044314 1 1
0.461678251925236 0.453417751604255 1 1
0.612626348995482 0.600487652368636 1 1
0.513990141855624 0.504201204952907 1 1
0.66897591817298 0.656258235337815 1 1
0.465368182768672 0.456680200333894 1 1
0.462390224026403 0.454206820138199 1 1
0.396354428540412 0.388919641953567 1 1
0.486296957577304 0.477139039686802 1 1
0.399383939064262 0.391285849542573 1 1
0.537272338606108 0.527693587380345 1 1
0.467402116993327 0.459044282904104 1 1
0.344623008842886 0.339148645940977 0 0
0.544369725433349 0.534938076267435 1 1
0.540819766401618 0.531127339641615 1 1
0.464134943104052 0.456129968619128 1 1
0.486047086891439 0.477275436509828 1 1
0.572967614221434 0.56268701477206 1 1
0.429884507163831 0.42209094593531 1 1
0.280413969875598 0.275849469893307 0 0
0.51397318605971 0.505136478112547 1 1
0.686791363495951 0.673392769897534 0 0
0.587337268148179 0.576402885576331 1 1
0.406621920913116 0.399099970999299 1 1
0.480313024321097 0.471525728664528 1 1
0.387486714348429 0.38030852242067 1 1
0.499288945521564 0.489125475233484 1 1
0.5762441802314 0.566633511218749 1 1
0.572134773641682 0.561479522959291 1 1
0.465613862309991 0.457220519802522 1 1
0.429237971394821 0.420944316598891 1 1
0.574981892855527 0.564446949759278 1 1
0.523503340986688 0.514305851366444 1 1
0.50421430391557 0.495050047150762 1 1
0.493834264248824 0.484442319393134 1 1
0.507252927175355 0.497856323379496 1 1
0.470440620823537 0.462024589798751 1 1
0.343134915233769 0.336526985648547 1 1
0.538386281420465 0.528852395614354 1 1
0.531140156796962 0.521060670879765 1 1
0.568303547065295 0.556032143764019 1 1
0.542919877458433 0.533147409043805 1 1
0.569528969922506 0.559720533766447 1 1
0.639258696000209 0.627490692927928 1 1
0.427953882038423 0.419688392840053 1 1
0.620024092213772 0.608082095369183 1 1
0.303627092377534 0.298096009864736 0 0
0.473613930159868 0.465154007524113 1 1
0.496684249287449 0.487619595981535 1 1
0.514540658304499 0.505128714473793 1 1
0.493593199049705 0.483957340773559 1 1
0.445802748353183 0.437190060155301 1 1
0.408970061116121 0.401091373270251 1 1
0.455476493897008 0.447124662548542 1 1
0.555163942086458 0.545216191410262 1 1
0.410681770373887 0.402470329894239 1 1
0.524608941593509 0.515194358959823 1 1
0.467909163970859 0.459176926856708 1 1
0.453373224669285 0.444244624044135 1 1
0.605526403511534 0.594763558612897 1 1
0.591790260914731 0.580824276322684 1 1
0.410404813719216 0.402116842717456 1 1
0.551323059177835 0.541291979861903 1 1
0.42931131605662 0.421541509424207 1 1
0.518450722166901 0.509145439094909 1 1
0.588532978562058 0.577811619090603 1 1
0.39087647518327 0.383518896865175 1 1
0.475649948356017 0.466941562333071 1 1
0.517673001846313 0.508538787559662 1 1
0.453252896998309 0.445241240816578 1 1
0.499519225666593 0.490300774110831 1 1
0.559183738860609 0.548813263121577 1 1
0.49952364048439 0.490628935580785 1 1
0.587363214860861 0.575610190458227 1 1
0.573144600898409 0.562364735087931 1 1
0.379279939556513 0.372755735620001 1 1
0.555484462992579 0.545280333874163 1 1
0.689814753505244 0.677037049819721 0 0
0.612588934976511 0.601561998101926 1 1
0.345598233473994 0.339368782968217 0 0
0.447173733586452 0.438697030882953 1 1
0.418341301012073 0.410591850991994 1 1
0.480196294192269 0.470967903534626 1 1
0.591331507892527 0.580649665225635 1 1
0.564218470228022 0.553529105426049 1 1
0.41050064466378 0.402639363574706 1 1
0.418632692572916 0.411177754605527 1 1
0.58004731194334 0.569175030812683 1 1
0.618244749769753 0.607452504819985 1 1
0.533126615413751 0.523121049638412 1 1
0.454227680715351 0.445883621952668 1 1
0.365439197186384 0.359231805738846 1 0
0.316576460354269 0.310745839773723 0 0
0.603197557572595 0.592434078279327 1 1
0.593640222594112 0.582277207034112 1 1
0.589865464879516 0.579625572968091 1 1
0.366487001567066 0.359413370207642 1 1
0.511460494601772 0.502597902612225 1 1
0.317464418872102 0.311360909342555 0 0
0.343171032367735 0.33566626472667 0 0
0.421520771664864 0.413703087633648 1 1
0.532368148694719 0.522403947296963 1 1
0.576955748991651 0.566750371367105 1 1
0.43372429259919 0.425865600894418 1 1
0.439372618271398 0.431179081219459 1 1
0.646764283901593 0.633802318044208 1 1
0.516143939186031 0.506529636280471 1 1
0.590388579616306 0.578654833265885 1 1
0.446680421944735 0.43860148434221 1 1
0.344762809997219 0.338075420393668 1 0
0.596755496613325 0.586081698587766 1 1
0.647145904617328 0.634586772960723 1 1
0.56284553058241 0.552959515302186 1 1
0.400753450341302 0.393195204973044 1 1
0.465342487443427 0.457130788946524 1 1
0.544751472540824 0.535152010036342 1 1
0.525197539185931 0.514748730962332 1 1
0.607417270513063 0.59647316670831 1 1
0.55854484802336 0.5490519054071 1 1
0.447685461619619 0.439705309234192 1 1
0.529373296277263 0.519589005349081 1 1
0.430368447563046 0.420702693180998 1 1
0.489894622025417 0.480768336819981 1 1
0.56387202403886 0.553542436113881 1 1
0.496321798483019 0.487382215571055 1 1
0.549703972635121 0.540180414625816 1 1
0.551430480151591 0.542389214437913 1 1
0.565517824854622 0.555437738227318 1 1
0.400670781977191 0.393469969200901 1 1
0.539235992429923 0.528090383771953 1 1
0.578829963106305 0.568334768511576 1 1
0.620896468723763 0.609271949011574 1 1
0.548236646373515 0.537766018869331 1 1
0.625421288579452 0.612811452648156 1 1
0.459710329039403 0.451448225713304 1 1
0.562502598484502 0.552916706883664 1 1
0.606722085425133 0.595023535261928 1 1
0.442118412862778 0.434035583808831 1 1
0.410153767518054 0.402171767773435 1 1
0.50854620462483 0.499157446122318 1 1
0.467698046659723 0.459321837753962 1 1
0.477864159053556 0.46932595747125 1 1
0.55235892302963 0.542674345823749 1 1
0.551717611004205 0.540401857242673 1 1
0.589280495710025 0.578913593364857 1 1
0.538162120558191 0.527573858397007 1 1
0.493503944243528 0.484161137049599 1 1
0.443884939752306 0.435814645508053 1 1
0.624264248732428 0.612729547595549 1 1
0.47173443717349 0.463644205633034 1 1
0.463335163167678 0.45468453361132 1 1
0.559734372392135 0.549793975486935 1 1
0.418577059916096 0.410781898293821 1 1
0.665976101428357 0.653942899674214 0 0
0.565579031014318 0.554592812577331 1 1
0.580017896861769 0.569735416254161 1 1
0.573589453283995 0.563350706493066 1 1
0.493982437893255 0.484281321883464 1 1
0.559767307658173 0.549415257833182 1 1
0.383307354393868 0.374858570787461 1 1
0.425299621654179 0.416915559527654 1 1
0.364045204438372 0.357608034606632 1 0
0.503017343185636 0.493630096494143 1 1
0.444574244987106 0.436279806534719 1 1
0.607487775898649 0.5965662059738 1 1
0.463213643633591 0.454738526251019 1 1
0.544935434543997 0.533795048453225 1 1
0.440166411843538 0.432206226756463 1 1
0.512788287307674 0.503766938762522 1 1
0.297561361855755 0.292058913597073 0 0
0.482915473317496 0.474338953844943 1 1
0.437515309546386 0.429712190733974 1 1
0.506854815279817 0.497822764041808 1 1
0.480174439858693 0.471393794386694 1 1
0.469522694699244 0.461221836020264 1 1
0.475725221271757 0.466628738374375 1 1
0.505328031670065 0.49566436964726 1 1
0.550315445924455 0.540076551054615 1 1
0.349540681861246 0.342932384881985 1 0
0.516304160809027 0.507154892689724 1 1
0.559978809832255 0.549888945292571 1 1
0.446576982851424 0.438336212194129 1 1
0.519098825789507 0.509708204354304 1 1
0.502832637961137 0.49365895040567 1 1
0.532145052768974 0.521973283192314 1 1
0.467623469672487 0.459137536968905 1 1
0.539024599044179 0.528547985192378 1 1
0.377503621263612 0.371147488307084 1 1
0.515714997375761 0.505991366158487 1 1
0.545978127657143 0.536301250608268 1 1
0.511714001269467 0.502361267623193 1 1
0.38079342127793 0.374310030979695 1 1
0.531231635099318 0.521676599282889 1 1
0.524275754721283 0.514452786537517 1 1
0.467126001984494 0.458152699950459 1 1
0.398200051232964 0.390969985332388 1 1
0.597405122471119 0.587122939343898 1 1
0.537185255479749 0.527334979622841 1 1
0.433304586267282 0.425503425526102 1 1
0.634187083831644 0.62165017649881 1 1
0.572505872053218 0.562009244857265 1 1
0.546547272586523 0.535688900898765 1 1
0.46265753891761 0.454270435140078 1 1
0.446132353250271 0.436843256344296 1 1
0.559476463374829 0.549413885326394 1 1
0.443410288527524 0.435453346789336 1 1
0.596522315578305 0.585399975309881 1 1
0.610519865872507 0.600036040633627 1 1
0.391124548935251 0.384183939117419 1 1
0.47986130286218 0.470737375946535 1 1
0.408677179564906 0.401420001410844 1 1
0.451719776088662 0.444003093295689 1 1
0.446881725944805 0.438281456530318 1 1
0.497898405612426 0.489457006360993 1 1
0.476162495575072 0.467559901457326 1 1
0.539473759836179 0.530366258523711 1 1
0.623665858882608 0.611444940366598 1 1
0.436162635038139 0.427921716226373 1 1
0.493464313749952 0.484895651999549 1 1
0.409949489876108 0.402876854969277 1 1
0.546277363153039 0.536458054960469 1 1
0.324553720533502 0.318555128479626 0 0
0.411397914724857 0.403962955101292 1 1
0.464005701666545 0.455889941400435 1 1
0.5059611968138 0.496598643247883 1 1
0.443536727176111 0.435842465737324 1 1
0.537377346304079 0.527173907825661 1 1
0.524027581227382 0.514040940923214 1 1
0.436025086921039 0.428420295937456 1 1
0.528463862578149 0.518781861853313 1 1
0.592958741289108 0.58137580814212 1 1
0.391041464519249 0.384159841238094 1 1
0.497863828358504 0.489202132608994 1 1
0.526920548959743 0.517095421984869 1 1
0.583971218482718 0.573172639872281 1 1
0.510278351656186 0.500046949739616 1 1
0.527855005018504 0.517971815300819 1 1
0.301860206695917 0.296830043096541 0 0
0.518835133997217 0.50934175593569 1 1
0.535204372802433 0.524420089820502 1 1
0.419379077520632 0.411075357650099 1 1
0.573047278637276 0.563073151235605 1 1
0.466755339291031 0.45820055595951 1 1
0.56966961860734 0.558083064890946 1 1
0.443835200822486 0.435538614979048 1 1
0.570404747891892 0.559029636331697 1 1
0.523214709622531 0.513383091344406 1 1
0.631289598612531 0.62015676829939 1 1
0.409754887236152 0.402939726137903 1 1
0.527058695369771 0.518037283986723 1 1
0.451630711313248 0.442874012360823 1 1
0.530709472725618 0.52137178997975 1 1
0.676564284095551 0.66377668072987 0 1
0.500602876207096 0.491048637585518 1 1
0.399636264439199 0.392421071717148 1 1
0.445154857058444 0.436484305292919 1 1
0.468127212771766 0.45973550097044 1 1
0.644708943493053 0.632817576076955 0 1
0.533403737928724 0.523708493468937 1 1
0.432520277662758 0.42458268774162 1 1
0.620432839010778 0.609742353156705 1 1
0.544785220768365 0.535221720747441 1 1
0.382871762829655 0.374984185414715 1 1
0.44752085275881 0.438809038393421 1 1
0.517329315595895 0.507458836857137 1 1
0.52269476393401 0.514109448523296 1 1
0.584458623591366 0.573473139980371 1 1
0.444326599266766 0.436355713632983 1 1
0.52489869241539 0.516092004310148 1 1
0.545924824783942 0.536664166034921 1 1
0.444502922419214 0.436466789602977 1 1
0.522781082973957 0.513646880049455 1 1
0.586228869973463 0.575955090288962 1 1
0.583048074202739 0.57184286332739 1 1
0.45995428186733 0.451759514288623 1 1
0.587909433607982 0.577110329953943 1 1
0.413956240860067 0.406881083860321 1 1
0.407646138644585 0.400655864590575 1 1
0.546984165159463 0.537168276837823 1 1
0.504879316378752 0.495361920840182 1 1
0.527813067297551 0.518018145221181 1 1
0.573099823329089 0.562106411570985 1 1
0.561088515814401 0.550329180367972 1 1
0.511818855659367 0.501676724477392 1 1
0.506813997883436 0.49752167108308 1 1
0.545400697116592 0.535387674067148 1 1
0.420062246486497 0.412535526441556 1 1
0.415685483941815 0.407758384771328 1 1
0.48834660330058 0.480159344496976 1 1
0.562250266182111 0.552179149371521 1 1
0.512479612556738 0.503433217301594 1 1
0.454995102820922 0.445887808334422 1 1
0.385476572545022 0.378502358963588 1 1
0.498699123636572 0.489206718193328 1 1
0.652590945287852 0.639728970978882 1 1
0.548382874154497 0.537429493834909 1 1
0.428710073420882 0.421617599167678 1 1
0.524209663622958 0.514102234681359 1 1
0.487465147532184 0.477814486132716 1 1
0.607906881631267 0.596911070097979 1 1
0.438322412285479 0.430164499217281 1 1
0.455863236914182 0.447897637907563 1 1
0.50858468513794 0.499778010185905 1 1
0.502129320226396 0.492394398557243 1 1
0.47082024385422 0.462340461919276 1 1
0.454397648581894 0.446312591764785 1 1
0.645372315037858 0.63272653161468 1 1
0.546809702010047 0.535712203205931 1 1
0.506880620927063 0.497856307189712 1 1
0.54043036821447 0.530254715312019 1 1
0.502017598339519 0.492982850817444 1 1
0.633594182100594 0.622020345266419 1 1
0.489273436408706 0.480373406463656 1 1
0.482471643860485 0.474077558891321 1 1
0.540195121150399 0.530106674305678 1 1
0.427794540228876 0.420384739916279 1 1
0.563931994336275 0.554386619723898 1 1
0.444850883874253 0.437896044093479 1 1
0.562807364363845 0.552856358370019 1 1
0.55870805248207 0.549060172999743 1 1
0.450902061856355 0.442214083865335 1 1
0.52265156915377 0.513047717285385 1 1
0.637848458591705 0.625554552830045 1 1
0.544639410174975 0.534475967911719 1 1
0.534051617485545 0.52396605630428 1 1
0.423250258505224 0.41583008997307 1 1
0.402556025087752 0.395427368829184 1 1
0.534801920683832 0.524191054875697 1 1
0.438601169332141 0.430532194300333 1 1
0.596742601102223 0.586613404481823 1 1
0.447581375061663 0.438800908458053 1 1
0.651063802168805 0.639237158801045 0 1
0.506521818091712 0.496819212682794 1 1
0.447381176038695 0.439057982224982 1 1
0.378434981369674 0.371818431566479 1 1
0.51969072795976 0.510416353798882 1 1
0.481662692269576 0.473051290184904 1 1
0.478757446031308 0.469934530992885 1 1
0.587665407827634 0.577760538975877 1 1
0.606640738033432 0.595576942112851 1 1
0.3261593065872 0.320686084143248 0 0
0.434512220696171 0.427037301174956 1 1
0.338076964185536 0.332034381188039 0 0
0.534779743776032 0.52448231165626 1 1
0.332712078995812 0.326506721948535 0 0
0.408186555744519 0.400971440260217 1 1
0.604051108997873 0.592313541430805 1 1
0.448471231423164 0.439843365358015 1 1
0.590068896709237 0.579607336963882 1 1
0.502310538610893 0.493292896391486 1 1
0.545855202646095 0.5355180184717 1 1
0.468402522066193 0.460387156892869 1 1
0.652637484969846 0.640312331139964 0 1
0.547516364765012 0.538132985633281 1 1
0.434914089332189 0.426575173231608 1 1
0.423230898066604 0.415179004329685 1 1
0.428923937921624 0.420850504646337 1 1
0.563599221538559 0.553278220640028 1 1
0.576085976520833 0.565004197257542 1 1
0.556531127569128 0.546874050813527 1 1
0.472175376338486 0.464100026231173 1 1
0.54859673712011 0.538392911883997 1 1
0.451766902223947 0.443491885187502 1 1
0.493910272954789 0.484524358239468 1 1
0.487344676727503 0.478109741706805 1 1
0.618427769089384 0.606582185709782 1 1
0.502060114976012 0.493161134037428 1 1
0.463590597758778 0.454612685520027 1 1
0.558321325735693 0.548263968465457 1 1
0.492645032111956 0.483745809763358 1 1
0.53072396653557 0.520966813098336 1 1
0.602921513209619 0.59083949667607 1 1
0.428036211140454 0.419978712213871 1 1
0.509842614332766 0.500689979533672 1 1
0.535410274220043 0.526258227867521 1 1
0.58730372676886 0.576827195308821 1 1
0.570075190180782 0.559923112407492 1 1
0.505224574743824 0.495585901232293 1 1
0.520298307013234 0.511111553646219 1 1
0.53854955802591 0.528595303807134 1 1
0.492706795748935 0.483866039884803 1 1
0.582333178986549 0.571546521562971 1 1
0.382317807180844 0.37582539061861 1 1
0.527985013465182 0.518085615429602 1 1
0.380323172550174 0.373458282115792 1 1
0.593430384759078 0.582067226270339 1 1
0.537648651972441 0.527399926338573 1 1
0.465226984533223 0.456940173889821 1 1
0.509000412579559 0.499060417054075 1 1
0.548337804453593 0.538104760719905 1 1
0.321412491339043 0.315700375505385 0 0
0.572880167930279 0.561809356841275 1 1
0.451550721105815 0.443553134276769 1 1
0.561043272524666 0.550854320865853 1 1
0.374908382327534 0.368293930806738 1 1
0.508022726021329 0.498825419459381 1 1
0.480288237119417 0.471290261134019 1 1
0.492954006886582 0.483690455689663 1 1
0.496131480493787 0.487630880513241 1 1
0.455716555874385 0.447313864151248 1 1
0.465398414849229 0.455838535660666 1 1
0.507630031940844 0.498756161055826 1 1
0.605109053226459 0.593696720571156 1 1
0.5656428764808 0.555721376679604 1 1
0.474107736610892 0.465095218518303 1 1
0.484008895094563 0.475690386095558 1 1
0.538875844019732 0.528937570630232 1 1
0.541710088426147 0.532132366820842 1 1
0.440565942011572 0.432504881607414 1 1
0.601071715636719 0.589719067913572 1 1
0.516915850410551 0.507307495934679 1 1
0.620909375794627 0.608681333390386 1 1
0.493355197238833 0.48463288987005 1 1
0.488637979447302 0.479547809587614 1 1
0.464492360952358 0.456012893775672 1 1
0.529164289850378 0.518758694292498 1 1
0.413493447435034 0.405973529787687 1 1
0.641745042380575 0.628670410330261 1 1
0.473296367222794 0.464764108590812 1 1
0.401084492491777 0.393709525005409 1 1
0.472330872890371 0.462895923873214 1 1
0.432957379751348 0.425077380731087 1 1
0.452702130323266 0.444715136513715 1 1
0.559629565843236 0.549564004797663 1 1
0.569682356084301 0.557786714680178 1 1
0.460931314717142 0.452737460825395 1 1
0.505376351750468 0.496369232242456 1 1
0.443461891785855 0.434764043044936 1 1
0.58004744927151 0.569524265732883 1 1
0.480924732965468 0.472469404165951 1 1
0.517514849203475 0.50904491087125 1 1
0.46264818914161 0.454099167200202 1 1
0.40226278369817 0.394101326698362 1 1
0.604176380094495 0.592592158923846 1 1
0.432523723757932 0.424876330064188 1 1
0.412287432814662 0.404909813678581 1 1
0.590591535086896 0.580389692651252 1 1
0.518740775994002 0.509245547862233 1 1
0.54857326731758 0.538357530309966 1 1
0.517437194728241 0.507889656544823 1 1
0.470203919607618 0.461704987704839 1 1
0.552010538987259 0.542525527094467 1 1
0.556599460450314 0.546424268992046 1 1
0.4712108129674 0.462482121602575 1 1
0.499622239827755 0.491180824564858 1 1
0.568250240923341 0.558293507853557 1 1
0.374073065038416 0.367000162068117 1 1
0.52883491039655 0.519323718183012 1 1
0.37670789217424 0.370342008918646 1 1
0.514858540199958 0.50481109883731 1 1
0.466464527879876 0.456840506109636 1 1
0.460986079516418 0.451845806577002 1 1
0.546952312788511 0.537793501842344 1 1
0.361678801688459 0.354762792553328 1 1
0.519523497686043 0.510491937420032 1 1
0.464011056671196 0.455431810912433 1 1
0.492127269256382 0.481902563413395 1 1
0.489271051296473 0.480576311598245 1 1
0.524458414707732 0.51445259786973 1 1
0.574155427125712 0.563902321046851 1 1
0.6102788985331 0.599180792378129 1 1
0.506228599643163 0.496572610977698 1 1
0.41118435420357 0.40390675954739 1 1
0.449628340726679 0.441081419689972 1 1
0.391361704501195 0.384160005564941 1 1
0.540329962168184 0.530849196335274 1 1
0.439076319348644 0.430958438345132 1 1
0.517543935597869 0.507947172954855 1 1
0.493161897402331 0.484481929291274 1 1
0.50310487859823 0.494257741027185 1 1
0.474516822792294 0.465971551896981 1 1
0.481630998315736 0.47282044053518 1 1
0.476754174580444 0.467314459730403 1 1
0.488869609075561 0.48003143364343 1 1
0.446608874284926 0.438680206323688 1 1
0.532486450033565 0.52215662190185 1 1
0.325188838317566 0.31907554257146 0 0
0.462335491871975 0.454486929939013 1 1
0.441573040067785 0.43277612719906 1 1
0.571830877851044 0.561181601308561 1 1
0.38763454490007 0.380482298289813 1 1
0.507823893676036 0.49843719752545 1 1
0.576718402677403 0.566664937539438 1 1
0.545064809803808 0.534521806286625 1 1
0.584988248182019 0.574587667777417 1 1
0.485535899113156 0.4765575047325 1 1
0.414418072077887 0.407231727115153 1 1
0.621834839258957 0.610771076024388 1 1
0.511553295445452 0.502611680348129 1 1
0.497316559503137 0.488231691551782 1 1
0.36804890115006 0.361539089497663 1 1
0.429887114826279 0.422210073750573 1 1
0.555674858871881 0.546438306599507 1 1
0.514211113390426 0.505001956527319 1 1
0.502222869574584 0.492384880536731 1 1
0.508744021983105 0.499362461695222 1 1
0.558483857734212 0.548765571367827 1 1
0.459768531205542 0.451303488394678 1 1
0.591775583289141 0.58082907293791 1 1
0.422395490811538 0.414550372067776 1 1
0.478564314413654 0.470613127184012 1 1
0.43678448101154 0.429020546278784 1 1
0.593865633670308 0.58287425676869 1 1
0.574627076647795 0.563311891240696 1 1
0.490375625067133 0.481913461753686 1 1
0.501799874535174 0.493498378520008 1 1
0.490128828147898 0.481352256064532 1 1
0.594576190326374 0.583685903321755 1 1
0.49884217096427 0.489765606795265 1 1
0.502174953211977 0.493186871458494 1 1
0.501183734777577 0.493012749703066 1 1
0.492883568995431 0.482840061471782 1 1
0.541518172567587 0.53257794768938 1 1
0.475011710424673 0.466061227090406 1 1
0.528624395191942 0.518986072408153 1 1
0.378286357597155 0.371663625106355 1 1
0.456022850178242 0.447514011459049 1 1
0.425402580711443 0.41761851654993 1 1
0.517475082786912 0.507693131426035 1 1
0.476889247443607 0.4676067373759 1 1
0.544914023058282 0.5351340452993 1 1
0.395505640766578 0.388127042230756 1 1
0.487968546645295 0.478085125216031 1 1
0.454111204259723 0.446246402700097 1 1
0.562363790134876 0.551104227899121 1 1
0.439443304387792 0.4307973893557 1 1
0.426992278900232 0.418899740619897 1 1
0.40675991807954 0.400034509353371 1 1
0.513770714186498 0.504088526961726 1 1
0.572161640021288 0.561832172769257 1 1
0.590633462248869 0.579710146307102 1 1
0.392648381499219 0.385887726297333 1 1
0.597723306570246 0.586276682419643 1 1
0.528362309640772 0.519026188487271 1 1
0.475393335624888 0.4669778846438 1 1
0.44341444546058 0.434453063027095 1 1
0.470121379783423 0.461004816786027 1 1
0.509028303544586 0.499830419246079 1 1
0.498135584739733 0.489672445590542 1 1
0.515423236984745 0.505951800511088 1 1
0.494303971994707 0.484851315245582 1 1
0.474665458264501 0.464430637341643 1 1
0.608187581067169 0.597421973900388 1 1
0.428369582710211 0.421043790963989 1 1
0.553106592036563 0.54317039979231 1 1
0.496076136572248 0.486327502566616 1 1
0.582779697281435 0.572059151079369 1 1
0.595789738326416 0.584691686692178 1 1
0.441201629004419 0.432802282934522 1 1
0.491146575089839 0.481924973629483 1 1
0.571796672183126 0.561256527489216 1 1
0.503155314476646 0.493741974361984 1 1
0.422409327258818 0.414993242657148 1 1
0.512681860952724 0.503784424513641 1 1
0.480343986941533 0.471436042998163 1 1
0.621133051825609 0.609779933595686 1 1
0.41615062504952 0.408760925486464 1 1
0.486056646288493 0.477712345642238 1 1
0.530977018950063 0.521504212354397 1 1
0.390737485030462 0.383312610176223 1 1
0.546672215437609 0.535100013343804 1 1
0.493230824466418 0.484181459553374 1 1
0.602909208540414 0.592587349710023 1 1
0.438387108146969 0.430282421838399 1 1
0.486483922671833 0.476749365152745 1 1
0.407934489560083 0.400662071785885 1 1
0.456602024168556 0.448859007639779 1 1
0.441844589344177 0.433215768341431 1 1
0.449012326487758 0.440852600799455 1 1
0.596214657025261 0.584916282209725 1 1
0.498339956522578 0.489056060713697 1 1
0.537452922749526 0.52777033060892 1 1
0.533053838377942 0.521974803745317 1 1
0.395280388034596 0.388303933508638 1 1
0.567002228975115 0.556586984027679 1 1
0.465314023458515 0.457487072729944 1 1
0.418388998333221 0.410174596519051 1 1
0.601860076243081 0.590351957531802 1 1
0.475405772258006 0.465686783516098 1 1
0.486312603413262 0.477709736885877 1 1
0.473639476887797 0.464230429356328 1 1
0.597151523338796 0.586465826789413 1 1
0.554854326880084 0.54505330194227 1 1
0.476397633967931 0.467929365358755 1 1
0.366625139934212 0.359111765222868 1 1
0.546696734235315 0.536817081279838 1 1
0.49574537037938 0.486212634913958 1 1
0.433167791625109 0.425239092340045 1 1
0.4401660110612 0.431830723159554 1 1
0.54446842421459 0.534465972996701 1 1
0.560811202401772 0.550979546763236 1 1
0.423875449128995 0.416104864449304 1 1
0.508859509892098 0.499531593361711 1 1
0.432373112014899 0.424438656839263 1 1
0.483268367207733 0.474379857923131 1 1
0.400214404836081 0.392849577665352 1 1
0.491736898563938 0.483104875891014 1 1
0.46446425905413 0.456244273538344 1 1
0.591902712377727 0.581079163156743 1 1
0.506703062152619 0.498009187007874 1 1
0.567859168766383 0.557693931284914 1 1
0.574220399441407 0.563721511939165 1 1
0.392962632679463 0.385530131872934 1 1
0.484321395945742 0.476195931146328 1 1
0.476095709623247 0.467784231600703 1 1
0.526566959609786 0.516463371915318 1 1
0.657591588141975 0.644157001052143 1 1
0.582758201998075 0.572357761480469 1 1
0.624391496747806 0.612928664917556 1 1
0.428495279475247 0.420673886122606 1 1
0.517494835637648 0.508130532429257 1 1
0.396674489618283 0.389057056697664 1 1
0.523248684921509 0.514134133019621 1 1
0.379374198492983 0.373135849201763 1 1
0.546569317717109 0.536360677294174 1 1
0.690012779959272 0.677218487607923 0 0
0.5398832162018 0.530300833099176 1 1
0.541579099998948 0.531959075112311 1 1
0.451300960094215 0.443057079184601 1 1
0.609816919686839 0.599450750134627 1 1
0.512710073458806 0.503381205044466 1 1
0.463344580834426 0.454825964023328 1 1
0.413910526511488 0.406561880700746 1 1
0.492221951583706 0.483748986987129 1 1
0.535147900144566 0.524862111586463 1 1
0.320184224967015 0.314568954441983 0 0
0.512573123529902 0.503069776428318 1 1
0.547690384719453 0.537151127473007 1 1
0.535905142137847 0.526870651670108 1 1
0.4396750832792 0.431527436004216 1 1
0.482476601634476 0.472401639724397 1 1
0.540630060647035 0.530714214164578 1 1
0.457904834333405 0.448601023986606 1 1
0.552027381283427 0.540782987571496 1 1
0.552087343549529 0.5425259725427 1 1
0.521088213322734 0.510146084336932 1 1
0.439769193237222 0.431715774540616 1 1
0.421869556343465 0.414523762264656 1 1
0.477181551098761 0.468021090282414 1 1
0.569587121154482 0.559205437560953 1 1
0.581588731389457 0.571128617724627 1 1
0.558833806535088 0.549057708414026 1 1
0.590643594504633 0.580341663253063 1 1
0.421488838385234 0.413504521584968 1 1
0.46823411859337 0.458966951680055 1 1
0.479316130934426 0.470297292956761 1 1
0.45169076853656 0.443491978130562 1 1
0.348145636149517 0.341743470346938 0 0
0.619729815798813 0.60838882435723 1 1
0.637235676727096 0.625562308451678 1 1
0.565758315990844 0.555350679231784 1 1
0.602772303695119 0.59140489909703 1 1
0.474724735177724 0.466273087329665 1 1
0.566547942565416 0.555702667803318 1 1
0.575652580069568 0.564962975854844 1 1
0.456210203491353 0.448378756775889 1 1
0.335264116981927 0.329287476474394 0 0
0.427189774812095 0.41954320216744 1 1
0.550603448087438 0.540432266891573 1 1
0.492418473019491 0.48373744918218 1 1
0.559888053132685 0.549333404116343 1 1
0.511730008273129 0.502089990835731 1 1
0.409097963001665 0.401903682619079 1 1
0.472327388994697 0.463689504640136 1 1
0.488186281840291 0.479780810793944 1 1
0.585998478097603 0.574574853406898 1 1
0.678305717659614 0.66633246360175 0 1
0.541722450964122 0.532069321446858 1 1
0.423051601399238 0.414844697894794 1 1
0.51073782528593 0.499141269867633 1 1
0.547710927242153 0.536819770492724 1 1
0.491166601718158 0.483061434352307 1 1
0.398307908254105 0.39170822198695 1 1
0.379696971762594 0.373024854759941 1 1
0.511311900467124 0.500834044342523 1 1
0.585482132122034 0.574929101178656 1 1
0.587324262070695 0.57667325657508 1 1
0.409721999876229 0.401945241251522 1 1
0.538148827114174 0.528258471663187 1 1
0.543376063713309 0.533757368560776 1 1
0.44643398761178 0.438137701780314 1 1
0.412265116576771 0.404853830517782 1 1
0.517483009180872 0.50794664971709 1 1
0.467994941611273 0.459893492571437 1 1
0.430078789158721 0.422046934680133 1 1
0.493572599692697 0.484242041001944 1 1
0.481063042885446 0.471889142484183 1 1
0.489231745006761 0.480143062934728 1 1
0.468557702919931 0.460085892623443 1 1
0.508268175368545 0.499033441270796 1 1
0.554923215942036 0.544552611738389 1 1
0.432289561711861 0.424277435011344 1 1
0.433926362809945 0.425857617883841 1 1
0.464549510613533 0.456305387811489 1 1
0.671481790788409 0.659383265209983 0 1
0.485077369243224 0.475433636361614 1 1
0.373747566188424 0.366699288272808 1 1
0.617119637135654 0.605639251152051 1 1
0.45689797320895 0.449565865964192 1 1
0.556029163949989 0.545747148191863 1 1
0.579914020140602 0.56945198118769 1 1
0.544886334710393 0.535217598680027 1 1
0.492851249934301 0.482338907237123 1 1
0.50086646677909 0.491282629287971 1 1
0.418369397033161 0.409500893498692 1 1
0.409692982946865 0.402708137841511 1 1
0.470727264827484 0.461769843885335 1 1
0.432325957051701 0.424245398248334 1 1
0.538474918742569 0.528742616101256 1 1
0.529790565633258 0.519905437386802 1 1
0.50370666230965 0.494340537343951 1 1
0.419083724653855 0.41092748241709 1 1
0.481096123329602 0.472017999177428 1 1
0.53764458220285 0.528003868468729 1 1
0.444970451878163 0.437629729802683 1 1
0.636938873585003 0.623878864934515 1 1
0.460954481668138 0.452394143779477 1 1
0.604020675865353 0.593725099009995 1 1
0.51440006100421 0.505282490738399 1 1
0.459415429182049 0.450099857287937 1 1
0.58676222539997 0.576094857812805 1 1
0.5285898168982 0.519601773314208 1 1
0.47175988646857 0.462706036141752 1 1
0.442213644903303 0.434172716220692 1 1
0.591699264685373 0.581462691867439 1 1
0.501999577197433 0.492267088967847 1 1
0.545700994332475 0.534886486397224 1 1
0.581363136849091 0.571106936034663 1 1
0.521171384369117 0.511536054539072 1 1
0.519239253199989 0.509692889002866 1 1
0.556001806326022 0.545359476060669 1 1
0.522955957913706 0.513587291571046 1 1
0.505625476676405 0.495018421025382 1 1
0.543657077827563 0.534206881161969 1 1
0.599799429645981 0.588502846136988 1 1
0.440313686144616 0.431825848601155 1 1
0.587825567949935 0.577544026912421 1 1
0.357858294683245 0.351576881337891 0 0
0.499341379893655 0.48980096056217 1 1
0.531395363213698 0.521957479541938 1 1
0.463787748971317 0.455514994307133 1 1
0.522772830542831 0.512891335966151 1 1
0.539091898285281 0.529734312026 1 1
0.539131748035339 0.530090324977965 1 1
0.539605135473871 0.527592313593657 1 1
0.465439250373998 0.456903709920761 1 1
0.566506819819051 0.556219115451244 1 1
0.511756448043411 0.501800794724907 1 1
0.48966431129374 0.480841006239342 1 1
0.497356605460963 0.487112812350906 1 1
0.500496836234965 0.49149370352854 1 1
0.423253394634573 0.415139420680293 1 1
0.526770126923723 0.516982702643926 1 1
0.532742332629104 0.52318555224798 1 1
0.505746848401632 0.49657156936919 1 1
0.537397172525627 0.527534707094641 1 1
0.483103173377385 0.474271837477266 1 1
0.579426224989716 0.569451840652969 1 1
0.62578999108342 0.614825128292177 1 1
0.487612066021414 0.478808608802366 1 1
0.584704993242139 0.573658968437561 1 1
0.562859487892128 0.552739835262791 1 1
0.540750181034854 0.531271773582846 1 1
0.60913223694812 0.597784322940597 1 1
0.416103302087548 0.408314636827307 1 1
0.558086625341614 0.545692260750428 1 1
0.601522141920694 0.590015014943231 1 1
0.383068706482646 0.376561927347605 1 1
0.465669302306636 0.457575390962671 1 1
0.505024549457718 0.495174865822331 1 1
0.546881737758213 0.53679725481864 1 1
0.49709911523811 0.487630053099615 1 1
0.570383724556867 0.560380483265644 1 1
0.555348714961936 0.54498659240314 1 1
0.500443214212928 0.490506468708619 1 1
0.472088680235437 0.46282187172032 1 1
0.485360782489722 0.476612094737059 1 1
0.475711537424184 0.467036096059405 1 1
0.430076598545111 0.421689123059471 1 1
0.57020351383087 0.558727913188549 1 1
0.364217755584915 0.357243382511456 1 1
0.557992762456648 0.547208882322198 1 1
0.517452454114541 0.508145767061708 1 1
0.569738295119676 0.560047907581593 1 1
0.484228140564191 0.475150905627837 1 1
0.458066500415338 0.449853241467473 1 1
0.501509275247408 0.492400741543549 1 1
0.564686556141984 0.554688243560097 1 1
0.505265110230491 0.495478185744225 1 1
0.463214812137064 0.454657832736005 1 1
0.464137477048323 0.45552788760336 1 1
0.477746318147728 0.469979294320193 1 1
0.564392050662631 0.554263326907436 1 1
0.417440430681784 0.409470510521995 1 1
0.470179289728145 0.462230911314129 1 1
0.439651097183331 0.431535222033139 1 1
0.439408174577706 0.431928504723893 1 1
0.643922353398835 0.631198044099309 1 1
0.485348365329724 0.476868572034285 1 1
0.532487752469019 0.522968761999652 1 1
0.413599843491137 0.406149924632072 1 1
0.571500702765753 0.560257719801295 1 1
0.54093550737595 0.531993955644672 1 1
0.407719850041464 0.400344085350917 1 1
0.496096401596131 0.487064229919381 1 1
0.698903181249515 0.685323718342639 0 0
0.60553210045293 0.594825231445531 1 1
0.423707609031979 0.416313821622403 1 1
0.482169722471778 0.473472634935276 1 1
0.442590707132752 0.434406139285772 1 1
0.52258061310424 0.51253597522116 1 1
0.47504442930068 0.465893889271326 1 1
0.489157267092268 0.480389619560605 1 1
0.435364250169899 0.427255087631951 1 1
0.462092484955507 0.453792738987469 1 1
0.614372111278514 0.601983138192632 1 1
0.460283305855033 0.451413439899886 1 1
0.389140037180294 0.382501740071358 1 1
0.505847560704313 0.496124313419411 1 1
0.50660010930478 0.497348883763383 1 1
0.439501810925772 0.431468823431447 1 1
0.413618763168574 0.406455600201014 1 1
0.515268539644464 0.506116758930247 1 1
0.669908102647508 0.656839668444433 1 1
0.396274977747687 0.387891916767959 1 1
0.568385516536006 0.558645635068855 1 1
0.433325457341246 0.425015490660476 1 1
0.49918845026067 0.490206261732963 1 1
0.585173999972524 0.574576605022984 1 1
0.499131948254584 0.489674954682477 1 1
0.496803258729444 0.487484572779307 1 1
0.498904059109057 0.489724612134434 1 1
0.469760178714054 0.46158463483557 1 1
0.490937257803389 0.482506456502162 1 1
0.457366829621735 0.44950723849667 1 1
0.466207457641476 0.457890821070162 1 1
0.50464761039986 0.495634565422131 1 1
0.503296754440628 0.494123398225338 1 1
0.514466541569031 0.50484850619835 1 1
0.448250138073412 0.440373780372456 1 1
0.539716952010776 0.529441654972829 1 1
0.374685496403629 0.367166589081316 1 1
0.478415107070741 0.469584339027711 1 1
0.407330209083975 0.399816343532263 1 1
0.570795819891937 0.560641417879443 1 1
0.496523176745409 0.487598409339008 1 1
0.524263126234637 0.514546771031303 1 1
0.446936551518718 0.438585122635076 1 1
0.517427197328636 0.509023031230518 1 1
0.580651368853033 0.569562041896234 1 1
0.524842618947229 0.515042478249227 1 1
0.49076504300853 0.481351293142237 1 1
0.451591203324273 0.443776944581298 1 1
0.454294856211154 0.44566321037541 1 1
0.514232128329712 0.50519471529503 1 1
0.551552431626644 0.541029323918915 1 1
0.46351496458618 0.455217542476686 1 1
0.636665869222506 0.62494186138476 1 1
0.451433403481726 0.442496614770635 1 1
0.479591615742924 0.471287697223113 1 1
0.53125772133202 0.521144565286159 1 1
0.525712734682344 0.515842904542165 1 1
0.547168354347549 0.536825629985303 1 1
0.595602937292075 0.585220678899887 1 1
0.577910320828367 0.56760725556821 1 1
0.638785092120694 0.626454609589849 1 1
0.536125073249915 0.526992516298996 1 1
0.484555474539781 0.475193832355791 1 1
0.473328102848396 0.464819024524662 1 1
0.477169767062 0.468541427510226 1 1
0.433675349677617 0.426204473409659 1 1
0.456670473502743 0.44855514137474 1 1
0.587418642051585 0.576373953444242 1 1
0.539443040803822 0.530753375923749 1 1
0.389654472151299 0.383034199371501 1 1
0.515769518394194 0.506514416035224 1 1
0.668095441204513 0.655288399714173 0 0
0.595134005907555 0.583907025939742 1 1
0.408088940192198 0.400071425331442 1 1
0.572076010324917 0.561577118417514 1 1
0.38574899618754 0.378866496886008 1 1
0.47534836125315 0.466994181420103 1 1
0.521729144449003 0.511824273157815 1 1
0.558235961508317 0.546662947193679 1 1
0.449522290214631 0.441777705623079 1 1
0.601356407908595 0.59025581365842 1 1
0.537155681167784 0.526942588007844 1 1
0.451063347307875 0.443665971460274 1 1
0.536699987659423 0.526786265856325 1 1
0.441728491079298 0.433025589317157 1 1
0.521290251753998 0.51082215742221 1 1
0.502322609104049 0.492376988599358 1 1
0.332188672875561 0.326282470340142 0 0
0.604145813141712 0.592203884155545 1 1
0.584622590295486 0.574195975752124 1 1
0.454379532697504 0.446612235151087 1 1
0.618382957658072 0.606799609466596 1 1
0.516061177622231 0.506122867541406 1 1
0.498498294659224 0.489648518857842 1 1
0.479200894759284 0.470184897617697 1 1
0.605816106627852 0.593649388655523 1 1
0.598658957534893 0.588120020017806 1 1
0.548754467092898 0.537706469275498 1 1
0.507662417524726 0.499020155102317 1 1
0.431629803069543 0.423064709631493 1 1
0.544043204879208 0.53368294804704 1 1
0.56762548237207 0.557733237187841 1 1
0.438046779696671 0.430973373110956 1 1
0.485101137008339 0.475359226747691 1 1
0.465496750688504 0.4571157974294 1 1
0.444105994876436 0.435920552453374 1 1
0.395724117779877 0.388357424526182 1 1
0.604386902961508 0.593335840284212 1 1
0.446669637486475 0.438282386442724 1 1
0.364816183566014 0.358431489532674 1 1
0.496651758207923 0.487945259375427 1 1
0.457325405928488 0.44896121672707 1 1
0.440347074321441 0.432942464097093 1 1
0.494325131602372 0.485556690707647 1 1
0.399705077881106 0.392566641614344 1 1
0.565529912259586 0.554833897730256 1 1
0.473080709454424 0.465311870838996 1 1
0.463992190490715 0.455053099764104 1 1
0.607128733893024 0.595958738465195 1 1
0.477632137067363 0.469316825729727 1 1
0.51812843718898 0.50801705839308 1 1
0.466219994615998 0.457691434855086 1 1
0.579196707423804 0.567968141427453 1 1
0.316262253519943 0.310512757518476 0 0
0.551719806844359 0.542144518495418 1 1
0.538664706682689 0.527799281706789 1 1
0.426639148142802 0.419205298665935 1 1
0.505560751226139 0.496888384694648 1 1
0.416263623063184 0.408470293976282 1 1
0.581464915070083 0.570767816410994 1 1
0.437193638966183 0.429291680555338 1 1
0.454001803271839 0.445268782936008 1 1
0.518917958846847 0.509196700165151 1 1
0.520858285114298 0.511711099458878 1 1
0.587441417720552 0.577141852893976 1 1
0.559058591160513 0.548319978040902 1 1
0.523048940762787 0.512798978081032 1 1
0.633076330297275 0.620637670864675 1 1
0.469719048803674 0.460601402345309 1 1
0.44534242854741 0.43678669269405 1 1
0.48216301530692 0.472758296911611 1 1
0.412340932056457 0.404668888966566 1 1
0.486218554622441 0.477654661243534 1 1
0.405350315294209 0.397971661468235 1 1
0.56543022139889 0.554257447190495 1 1
0.497847321211471 0.488112539870851 1 1
0.424424679902267 0.4161449905175 1 1
0.474624580694221 0.46543234933692 1 1
0.564239538592178 0.553999541812553 1 1
0.556889523610069 0.547358456999348 1 1
0.456227924251493 0.448191014144098 1 1
0.497138595371457 0.488296669598974 1 1
0.457115627208153 0.448551126603403 1 1
0.363801032187258 0.357265718090297 1 0
0.474869991831776 0.466309841927353 1 1
0.624991337802055 0.613719881390162 1 1
0.452999477985098 0.444435458362159 1 1
0.453938269489928 0.445629284750593 1 1
0.327068237446571 0.320033279865049 0 0
0.459679096183206 0.451884743825269 1 1
0.39371390780058 0.386484996706343 1 1
0.582808949888012 0.571245984331636 1 1
0.519403566805208 0.510275222108584 1 1
0.515315629940576 0.505868163499386 1 1
0.444352536904976 0.435893809653651 1 1
0.546749367984851 0.536846770390633 1 1
0.55940556557033 0.54927942068506 1 1
0.580606679614573 0.569128097953769 1 1
0.469298609940391 0.46081371496738 1 1
0.521762643972493 0.512557599947615 1 1
0.501736952701991 0.49261406565527 1 1
0.546710164914666 0.537058855945775 1 1
0.501130991382509 0.491546614173491 1 1
0.455333168253281 0.446745606351841 1 1
0.629510020991391 0.617741644208975 1 1
0.425406800843627 0.416619315555996 1 1
0.444930797668464 0.436664791227756 1 1
0.554288200752876 0.544117845383228 1 1
0.383547485453039 0.376066522505504 1 1
0.458633036965951 0.450507816752052 1 1
0.471073730473075 0.462480223422857 1 1
0.525905972045132 0.516294428032788 1 1
0.428801953764383 0.421076031824398 1 1
0.526561563107921 0.516468788301182 1 1
0.548248290446295 0.539547084511411 1 1
0.510215642787171 0.50049782772937 1 1
0.488196108615465 0.479306008006631 1 1
0.564815133869614 0.55495221726574 1 1
0.397323685423718 0.390455142386242 1 1
0.528411825040456 0.518470079072273 1 1
0.558607317087114 0.547729541392887 1 1
0.571960509536245 0.562307515201646 1 1
0.445289670786154 0.437137511150543 1 1
0.610207931364712 0.599111350326105 1 1
0.529351411945907 0.520297024203258 1 1
0.458859968047916 0.44987462564485 1 1
0.534446654873637 0.52482928131278 1 1
0.634103578170354 0.621255078510294 1 1
0.444701741977152 0.436323008296138 1 1
0.511864417467614 0.502612894301168 1 1
0.602691779547485 0.590760037054818 1 1
0.458229999388538 0.449581319152341 1 1
0.495732454722737 0.486492148512974 1 1
0.462762015674543 0.454228011226546 1 1
0.59147962448312 0.580326842651788 1 1
0.537262116994067 0.527822369675844 1 1
0.444898274982235 0.436723942345173 1 1
0.537129311988165 0.527167404517437 1 1
0.430347009502119 0.421982843446533 1 1
0.442863941166354 0.433942923120782 1 1
0.447005775871563 0.438291216483369 1 1
0.485260210828211 0.476248838423486 1 1
0.565771956849613 0.555485834403582 1 1
0.474773725752921 0.466279498481953 1 1
0.610851910988833 0.599939107234603 1 1
0.503407081428496 0.494623273745058 1 1
0.375552354498414 0.368533533284501 1 1
0.432773323696892 0.424941691748507 1 1
0.637131956416208 0.625586735400291 1 1
0.534725085647134 0.525336907754338 1 1
0.585646918131062 0.573260019826119 1 1
0.519993407757692 0.509195613316694 1 1
0.597020309269451 0.58603538285038 1 1
0.406882386153992 0.399637189498528 1 1
0.605942406104749 0.594670817888517 1 1
0.307132766162167 0.301824031980488 0 0
0.523693215944582 0.513546813247866 1 1
0.486929170009618 0.477543836335385 1 1
0.480542432188028 0.47178892347468 1 1
0.544937533593931 0.535006871390805 1 1
0.538455434181415 0.529147688113368 1 1
0.439757196613897 0.432195941698131 1 1
0.611267133042438 0.599561933398037 1 1
0.466897548817958 0.458475447882823 1 1
0.485789980196752 0.477065438821642 1 1
0.463360092215905 0.454690752476459 1 1
0.580712888743079 0.56977022340041 1 1
0.550074258642837 0.539934683651238 1 1
0.669829530188989 0.65733142408556 0 0
0.515196446808295 0.506088800964636 1 1
0.493470773280368 0.484711771989573 1 1
0.52591529498089 0.516360156218698 1 1
0.535127402567003 0.525459548520071 1 1
0.445016967477385 0.436978040858246 1 1
0.62886804689265 0.617364554115703 1 1
0.613343115757674 0.601765550335564 1 1
0.692235040548496 0.679027319619586 0 0
0.53084434684877 0.520831965536578 1 1
0.360538439319908 0.353799252244907 1 1
0.484501505781146 0.47350879666785 1 1
0.519941813696966 0.510414825742262 1 1
0.504648315004058 0.495909064353621 1 1
0.592263981193039 0.581513466495353 1 1
0.336782420523872 0.330727388474235 0 0
0.421667373748678 0.414319127523356 1 1
0.592672129369112 0.582052066620562 1 1
0.539982322360566 0.530083398838772 1 1
0.529584043744955 0.518377426741061 1 1
0.412689867134535 0.405140232445984 1 1
0.546897972977851 0.537374048140728 1 1
0.489848614233993 0.480130976396304 1 1
0.42968434589384 0.421546073535279 1 1
0.500334983382426 0.492013896808893 1 1
0.526126032144829 0.516876717669347 1 1
0.554880092521593 0.545444840894837 1 1
0.413104222739842 0.404674935045688 1 1
0.492133658220598 0.483515492461335 1 1
0.644554895039553 0.631493115300917 1 1
0.51956491996297 0.509776012961267 1 1
0.516240288961508 0.507171741762463 1 1
0.610178073721684 0.598964626382718 1 1
0.464605012493808 0.456096080528248 1 1
0.465953074473545 0.457940872004775 1 1
0.463220624248688 0.454968145506017 1 1
0.581935509023888 0.571092869294152 1 1
0.438728392873608 0.430282269588361 1 1
0.526431880215488 0.517194014776319 1 1
0.517877781314499 0.507797821456596 1 1
0.409335943549453 0.400684865707626 1 1
0.522433886818044 0.512779515238852 1 1
0.582867363450281 0.572253517469081 1 1
0.508535441131392 0.499179912002726 1 1
0.513675217314496 0.504615878184901 1 1
0.435671404101971 0.428557259437616 1 1
0.459198858285884 0.45037416271166 1 1
0.568814009703178 0.55827363721024 1 1
0.471506016380403 0.463281531828264 1 1
0.48455471417063 0.47551262081096 1 1
0.478633542452352 0.470257357434728 1 1
0.48020583305165 0.47090439816126 1 1
0.474256812833503 0.466311162694985 1 1
0.645424111309329 0.634739339881299 1 1
0.502823882991124 0.493461802943906 1 1
0.61714083911802 0.605071572046565 1 1
0.469530182639835 0.460774156578795 1 1
0.503406757867482 0.494270142078835 1 1
0.360283969614283 0.353681698942586 1 0
0.602663578964667 0.591981466781425 1 1
0.47161706301494 0.463530362459092 1 1
0.617526889545726 0.606708530809636 1 1
0.421720438694305 0.414498892659827 1 1
0.468249810539056 0.459854501687569 1 1
0.54794670771581 0.538319167097613 1 1
0.472312962809313 0.463193259276009 1 1
0.437145646703766 0.428115962696023 1 1
0.506761023874435 0.496618939694413 1 1
0.582261682867522 0.571833958678708 1 1
0.473015039335889 0.463578872280696 1 1
0.543076860816246 0.533566363465915 1 1
0.58857268979226 0.577715813141022 1 1
0.506110892862259 0.496850341767677 1 1
0.424533460092138 0.416903517102322 1 1
0.43333418431449 0.425471058857903 1 1
0.582490623653046 0.570889031279539 1 1
0.435513429520308 0.427433441229255 1 1
0.60330415411902 0.592571977948126 1 1
0.473671745730376 0.465700765067757 1 1
0.471514222162601 0.462792316180604 1 1
0.455298771591494 0.447306018002187 1 1
0.488313579372503 0.479866002245878 1 1
0.358486782929763 0.351006632656238 1 0
0.608483053645097 0.596909366932565 1 1
0.476506283227007 0.468266379317248 1 1
0.504414908276115 0.494608092304551 1 1
0.463754510858608 0.454310925013717 1 1
0.472377646136923 0.464194313119651 1 1
0.517559312400465 0.508388586308689 1 1
0.506917185236459 0.49759203942363 1 1
0.604832281473211 0.593933321680083 1 1
0.486573246851999 0.477283649620299 1 1
0.541262703778513 0.531690076498229 1 1
0.584679292439224 0.573019625333843 1 1
0.531059630188795 0.521364040203724 1 1
0.46672910070637 0.458021753816726 1 1
0.52459570272602 0.514143425062118 1 1
0.55114996105724 0.540897306427811 1 1
0.517281359642024 0.508207868181395 1 1
0.480841244861924 0.472087365153297 1 1
0.495134731420785 0.486064006685119 1 1
0.469573441549194 0.460607259069561 1 1
0.587355950486412 0.576664396483898 1 1
0.406645008119882 0.399174797605716 1 1
0.533864884140096 0.524862388711337 1 1
0.489280113797034 0.480911399668916 1 1
0.478210344878706 0.469221809970808 1 1
0.562539802544758 0.552969671048252 1 1
0.454082153439453 0.446265106991107 1 1
0.562188461160092 0.551211487949959 1 1
0.422099597311771 0.413953078134909 1 1
0.454531508249716 0.445786367173541 1 1
0.581579862775146 0.571298337339691 1 1
0.45197780720268 0.443210245507853 1 1
0.498893519067901 0.48996324428359 1 1
0.454627119826775 0.446514761989853 1 1
0.502890713805952 0.493718625538808 1 1
0.450900062661451 0.442366666552806 1 1
0.380032011144641 0.373219377264604 1 1
0.48849720700325 0.479738625034339 1 1
0.393992671314674 0.386862549590307 1 1
0.303869060254195 0.298935543276232 0 0
0.670909791853131 0.658183571953135 0 0
0.573062079751975 0.562758542858625 1 1
0.533813659211945 0.52409276239157 1 1
0.600596614578584 0.589302737707822 1 1
0.500476967404089 0.491210102732472 1 1
0.466961623829007 0.458338559520965 1 1
0.646343612010704 0.634608221187644 1 1
0.492149694555041 0.483139189016955 1 1
0.427807511955248 0.419175536446189 1 1
0.438795234470825 0.43109620497673 1 1
0.444619261309148 0.436816087086404 1 1
0.509266346242214 0.500287458264761 1 1
0.590876747969844 0.580386715086387 1 1
0.415657974015902 0.408116323759918 1 1
0.62524315985569 0.613925800985103 1 1
0.596813640577559 0.585462206767495 1 1
0.480785441625907 0.472185216750901 1 1
0.592200231510243 0.580636809429075 1 1
0.487945851765946 0.47860296562144 1 1
0.412698907467907 0.404992702697398 1 1
0.407243911427791 0.399762936359407 1 1
0.523983288048329 0.514477487516952 1 1
0.453522812466119 0.445317236076499 1 1
0.355447448762986 0.349181584756885 0 0
0.454341366284024 0.446470449690549 1 1
0.539184259851314 0.529072821167902 1 1
0.479727930707506 0.470582032655309 1 1
0.414962011204804 0.407665691777388 1 1
0.558003828657379 0.547304184066595 1 1
0.543570517944553 0.533572880903835 1 1
0.561403835220374 0.550985806304135 1 1
0.461331616758167 0.452485943139083 1 1
0.558470923176137 0.548404850963417 1 1
0.557677316297832 0.547996280680577 1 1
0.651578075621137 0.639960036980172 0 1
0.468549190965404 0.458303187058203 1 1
0.472765356051345 0.463715309629686 1 1
0.424199612701125 0.416532744015065 1 1
0.542082522452324 0.53179949346473 1 1
0.487615347822286 0.478647172963106 1 1
0.53824516500832 0.528997435436928 1 1
0.611662423028986 0.599586834706675 1 1
0.539366022734762 0.528770169118589 1 1
0.485904768149612 0.477479550905266 1 1
0.479216240195125 0.470664229634222 1 1
0.405250831695713 0.398179407402951 1 1
0.344437814252189 0.338046754250887 0 0
0.442649415442455 0.434483738535449 1 1
0.386364442067956 0.379167348684671 1 1
0.531668554469143 0.522093553183044 1 1
0.434693316879583 0.427301075202051 1 1
0.499140065649766 0.489831400368407 1 1
0.427578191702544 0.420054276216264 1 1
0.558791769077028 0.549043979370608 1 1
0.491509202735394 0.482106076429445 1 1
0.494697119981349 0.485348893455293 1 1
0.605894136977107 0.593792573167024 1 1
0.452857872034415 0.445446648516957 1 1
0.519609129605861 0.509908704231036 1 1
0.609633838945327 0.598624245853269 1 1
0.451053622760687 0.442984616503387 1 1
0.323545841111371 0.317602547810063 0 0
0.558616950463313 0.54761070529489 1 1
0.37426105062244 0.367285022347206 1 1
0.381072201614297 0.374614887736487 1 1
0.490948427767822 0.482058360894382 1 1
0.595518167002247 0.584697969222053 1 1
0.520842920144332 0.511903258051678 1 1
0.412760002876797 0.405054107957616 1 1
0.481470269494608 0.472909306517363 1 1
0.530601749158205 0.521005946894172 1 1
0.504300039771774 0.494748936710808 1 1
0.560750168705246 0.55027779135806 1 1
0.444715223077476 0.436693600692695 1 1
0.600439626110461 0.589749795633719 1 1
0.417927794409982 0.409694514298172 1 1
0.387442241006526 0.380259305684939 1 1
0.44470192552889 0.436981187437566 1 1
0.683157494654449 0.670662433264878 0 0
0.487748143397358 0.479169925071407 1 1
0.362509724789508 0.355893650704335 1 0
0.473114095698725 0.463755381314742 1 1
0.37154754145481 0.364821138555009 1 1
0.430727353707205 0.422637272812313 1 1
0.544567466759046 0.534345999450248 1 1
0.520081756837834 0.509921496633106 1 1
0.540576584213089 0.529969475075559 1 1
0.583772209867686 0.573479116804466 1 1
0.540363663489112 0.530350019979157 1 1
0.472645312009137 0.46327957071424 1 1
0.365526876349554 0.35971990999992 1 1
0.552751270827808 0.542212806001783 1 1
0.405119880369551 0.398157673479817 1 1
0.397377370009628 0.389290088306575 1 1
0.549556343218083 0.539250636003621 1 1
0.487811384439597 0.47951802426068 1 1
0.5669477687807 0.557017858366914 1 1
0.469129352479418 0.460177105612724 1 1
0.411370316923234 0.404176046927565 1 1
0.455461312964173 0.447358858173522 1 1
0.462060049071349 0.453673167662592 1 1
0.465931625534847 0.457816029512595 1 1
0.460733206896349 0.452097629497044 1 1
0.532446380538933 0.522617513817048 1 1
0.502427830149726 0.492961935447198 1 1
0.545546284434747 0.536294354347615 1 1
0.541474074287951 0.531660479165049 1 1
0.401953693375621 0.394908282813492 1 1
0.618626893079089 0.608296994767833 1 1
0.504840797486513 0.495675717631249 1 1
0.542899162876471 0.531925688256008 1 1
0.642045087813278 0.629793034114459 1 1
0.580929550874325 0.57152210507731 1 1
0.352779486084688 0.346232409194183 0 0
0.500899416583192 0.492163147767299 1 1
0.478608521213194 0.469738146785375 1 1
0.513027260807765 0.503530443776651 1 1
0.411988209735228 0.40525821583344 1 1
0.480741153500647 0.47159315975315 1 1
0.479446289552667 0.470733286258595 1 1
0.636791177206039 0.625259006444365 1 1
0.440012455572922 0.431878678331107 1 1
0.477851141879622 0.470041474614885 1 1
0.659230743385128 0.646636401726055 0 0
0.381806582523791 0.374001741146261 1 1
0.614053437542386 0.602807436824762 1 1
0.505925938991586 0.497061257760691 1 1
0.534581695052801 0.524583835796706 1 1
0.557900038530853 0.547910856320009 1 1
0.456660450993009 0.447386640394626 1 1
0.531025945463522 0.520476555477657 1 1
0.496009174813568 0.487289368787899 1 1
0.515155378139146 0.503998028744657 1 1
0.5310068917469 0.521167113953193 1 1
0.422028228055866 0.413958969128167 1 1
0.395499345392318 0.388261714038948 1 1
0.584713121842898 0.573483303030612 1 1
0.502138078421554 0.49180390912351 1 1
0.467260642015292 0.458501467423417 1 1
0.619600002257841 0.608407867786202 1 1
0.631558966887273 0.619381526436631 1 1
0.582975342417969 0.572102598109448 1 1
0.488304034923724 0.479411455176858 1 1
0.538541248890647 0.528431314904734 1 1
0.555023747495897 0.544967333715759 1 1
0.356364118466919 0.349526575913463 1 1
0.454811069362565 0.446232549740822 1 1
0.489677715815549 0.480071097382828 1 1
0.464982088988557 0.456829155516732 1 1
0.395520035168382 0.387939121944619 1 1
0.513470862968929 0.504345649822082 1 1
0.452221339451593 0.443646792953536 1 1
0.548204760645743 0.538528987007407 1 1
0.493925815418414 0.484636168238141 1 1
0.342340294788749 0.335965708247882 0 0
0.385773625870721 0.377817534429208 1 1
0.432382826665188 0.42400711794826 1 1
0.457844043803824 0.449260438037115 1 1
0.448336584403873 0.439736453968167 1 1
0.615667919639806 0.603974063375852 1 1
0.558712064444543 0.547911029103799 1 1
0.377282864699994 0.370331375009 1 1
0.516961757912797 0.50779712040322 1 1
0.58637473642983 0.574937587176605 1 1
0.410734818523012 0.403024904756957 1 1
0.581235504261795 0.570880993142614 1 1
0.59654874903155 0.58608398062635 1 1
0.480458171913128 0.472117506448621 1 1
0.455018458251521 0.447947457685237 1 1
0.408624877687569 0.400623985781821 1 1
0.543398837079711 0.533739157089869 1 1
0.461559025878381 0.4529133961544 1 1
0.413676003504096 0.406556616727751 1 1
0.424047715854378 0.416587802990284 1 1
0.478981919317153 0.47122523712104 1 1
0.598430269804103 0.587275434985744 1 1
0.538434711153718 0.528325489793864 1 1
0.496055430981119 0.486789382664984 1 1
0.377963594751611 0.370803948055151 1 1
0.578557504973274 0.567897834064535 1 1
0.488446311088774 0.479593445833135 1 1
0.626182102899954 0.614956563079469 1 1
0.371304101908027 0.364770533941652 1 1
0.568681904700486 0.557679183028581 1 1
0.425812053998793 0.417290355183928 1 1
0.579634693267708 0.569059868593487 1 1
0.532107491567288 0.522384145754081 1 1
0.39573938717166 0.388811254619449 1 1
0.381858592914879 0.375014818489192 1 1
0.39717626723288 0.389012753039455 1 1
0.685977847923833 0.673258272529983 0 0
0.328183370833735 0.322145858395973 1 1
0.524551113441219 0.515604507134299 1 1
0.652583577378474 0.639519529630216 1 1
0.352920347451548 0.346352374604338 0 0
0.525132965859553 0.514973856841861 1 1
0.436724004234921 0.428949446958363 1 1
0.433295675380055 0.425247472977173 1 1
0.426322939792175 0.418775200670609 1 1
0.56257513949654 0.551242816407439 1 1
0.517512570346704 0.508403720159996 1 1
0.481634999109722 0.472034758202554 1 1
0.447089606352785 0.439030741351284 1 1
0.455718924596088 0.448113790580798 1 1
0.431033776650428 0.423580708014206 1 1
0.38186781286643 0.374868317025613 1 1
0.485337391954135 0.476104382317881 1 1
0.496738489624192 0.487616382759258 1 1
0.45892449120254 0.450869425583437 1 1
0.507421312810352 0.498500804701458 1 1
0.471966050108913 0.463536229317035 1 1
0.392967186889946 0.386182143717196 1 1
0.50821435600242 0.49902377148929 1 1
0.553718486998013 0.544129346895247 1 1
0.597284159989503 0.585859019731946 1 1
0.50146794477427 0.492423746869383 1 1
0.390587929321467 0.383436466876913 1 1
0.492684764061147 0.48334713675339 1 1
0.506620956271603 0.497588083524751 1 1
0.534082101569873 0.524228395877874 1 1
0.546649015278913 0.535110198472925 1 1
0.608792038023956 0.598018144994021 1 1
0.594797148112775 0.583971880870981 1 1
0.544705100365178 0.534916929102455 1 1
0.494467036548461 0.485595489853716 1 1
0.529582330762455 0.519899846880318 1 1
0.470000544341737 0.462150560892298 1 1
0.497843943620273 0.488566741856287 1 1
0.361648204436435 0.354864277602078 1 0
0.538280149864971 0.529173609374742 1 1
0.502671325669887 0.493933690718132 1 1
0.475012184138424 0.467124389401315 1 1
0.539119335991263 0.52883341882081 1 1
0.479671908621574 0.470939999103007 1 1
0.515748281634237 0.505572362219354 1 1
0.533813061744115 0.524464219694901 1 1
0.41282242557012 0.405476338534846 1 1
0.464093255180198 0.455266839910843 1 1
0.418355334773729 0.411324037160522 1 1
0.533850098257765 0.523497619078946 1 1
0.507723022565099 0.49894835234938 1 1
0.583843567829578 0.572030422809562 1 1
0.611251679245763 0.599415015050991 1 1
0.359391612811709 0.352247092999342 1 0
0.42185122105959 0.41422136576076 1 1
0.54313920565097 0.533722122511646 1 1
0.506353207063126 0.497688601809935 1 1
0.426718214101244 0.41803258416261 1 1
0.545843500854423 0.535699835330699 1 1
0.613915239989956 0.601672550035319 1 1
0.49762451604863 0.488282852574143 1 1
0.501375394868875 0.491989241057327 1 1
0.317486238487699 0.311658765263182 0 0
0.453041757539743 0.444228481189268 1 1
0.550215705722357 0.540015794854799 1 1
0.489940744091907 0.480552128610947 1 1
0.402891633597474 0.39442715666351 1 1
0.441241140645479 0.433331096228197 1 1
0.431850662832758 0.424053216507404 1 1
0.490062759062517 0.481141336969715 1 1
0.476332189668111 0.467404273388635 1 1
0.411734274899143 0.403742257598273 1 1
0.533008666734323 0.523804878494983 1 1
0.384298246320825 0.377242411430301 1 1
0.448527603372099 0.440254776956615 1 1
0.551926683388177 0.541819037122053 1 1
0.573926290405741 0.563057426493899 1 1
0.517378225298611 0.508400831072542 1 1
0.7046474594369 0.69173766365607 0 0
0.578149666962232 0.567480391762388 1 1
0.443434089347142 0.434718469942027 1 1
0.479359481262063 0.471160433918999 1 1
0.476213227752669 0.467270091715703 1 1
0.679376621677158 0.666585445712201 0 0
0.568648318542908 0.558975859084919 1 1
0.463421344309636 0.453778364818749 1 1
0.397950020060646 0.390612419959689 1 1
0.508879689347436 0.498882345536568 1 1
0.424142621110206 0.416570793430456 1 1
0.568695401526856 0.558433934851583 1 1
0.498013064748689 0.488330870793156 1 1
0.481412739016403 0.471666341934147 1 1
0.415772312519807 0.408438121941097 1 1
0.57774514563608 0.566467100438051 1 1
0.480836170196297 0.471965950752349 1 1
0.49785505064245 0.487882746867112 1 1
0.458803199531642 0.450232230277864 1 1
0.437848838054505 0.430640384094784 1 1
0.556163123925643 0.545766038033716 1 1
0.515839956681878 0.505857212351053 1 1
0.635987647439674 0.623607090293419 1 1
0.449011743523972 0.440851871250744 1 1
0.56394317613979 0.554171205356727 1 1
0.482371412140689 0.473833457176381 1 1
0.534252478920537 0.523633960009202 1 1
0.368762057769126 0.362374740067517 1 0
0.587040612859039 0.576615073941727 1 1
0.534575233802076 0.524310070509231 1 1
0.405059364586718 0.397113041873226 1 1
0.422107425779827 0.414908633455917 1 1
0.445206988027531 0.437317854334119 1 1
0.446783574211336 0.438051813801201 1 1
0.410888545580766 0.403156555873506 1 1
0.428303027387993 0.420561272285424 1 1
0.520479333979531 0.511494012245496 1 1
0.48412487797185 0.475587920036697 1 1
0.532613806623673 0.52229986607367 1 1
0.544979718869408 0.53398544097404 1 1
0.527161285384046 0.51729476381441 1 1
0.432299371517934 0.424857936909338 1 1
0.425743822281044 0.417907065433121 1 1
0.572742364965489 0.562443831951823 1 1
0.568239112615138 0.55756165357945 1 1
0.474914768748633 0.465911866823716 1 1
0.447375368350581 0.439534337626941 1 1
0.530577685886823 0.521578498116636 1 1
0.566904798658379 0.556934611981927 1 1
0.398138354156724 0.391680469624848 1 1
0.620025511784079 0.608239591218258 1 1
0.489783983286751 0.48103614375937 1 1
0.498252024677951 0.48819427887438 1 1
0.522143765535417 0.512732924545606 1 1
0.490108524911009 0.481052550484713 1 1
0.468351971562869 0.459212750992143 1 1
0.45615903896912 0.447815210687188 1 1
0.474536639844268 0.466171023722564 1 1
0.49152463548335 0.482721066372841 1 1
0.510632917548586 0.501110872375554 1 1
0.510789901786668 0.501894975550219 1 1
0.495591001238217 0.486380057422205 1 1
0.497322981576865 0.488458973738482 1 1
0.681601617627967 0.669224179984428 0 0
0.508153137823483 0.498937334707053 1 1
0.601449300704826 0.59048687075508 1 1
0.403763297933781 0.39560651533221 1 1
0.504493788373948 0.495551460281624 1 1
0.402530694953434 0.395416254588635 1 1
0.47539903783572 0.467497430136808 1 1
0.431215480079927 0.422961927133928 1 1
0.535511462024625 0.526300535670552 1 1
0.457082230012937 0.448451641312745 1 1
0.480121281691476 0.471047406994013 1 1
0.487073361105169 0.4781309381285 1 1
0.53270195811759 0.522527324923856 1 1
0.575682153198602 0.564997311656122 1 1
0.539895972565211 0.530063610903234 1 1
0.489233035612744 0.479590003502902 1 1
0.550487045336476 0.540725151550277 1 1
0.546317461369153 0.536016129424582 1 1
0.541140973556379 0.53075570778815 1 1
0.357564426291047 0.351281309223913 0 0
0.560011233837137 0.549466401997531 1 1
0.340958305954167 0.334639115624988 0 0
0.512810641171286 0.503633061583598 1 1
0.536898049780066 0.527183281161474 1 1
0.527037834881139 0.517079670339837 1 1
0.384188099683995 0.376440678098724 1 1
0.542825485951415 0.532742858920608 1 1
0.386310609584754 0.379418741097416 1 1
0.507564625974595 0.4976898649437 1 1
0.400041761531114 0.392242395424248 1 1
0.628485721772685 0.616621493036825 1 1
0.477434688729696 0.468076371918204 1 1
0.571813848387862 0.561281946019063 1 1
0.519288159587143 0.509723765125179 1 1
0.517416618639839 0.507207322903634 1 1
0.491888248561978 0.482789380365877 1 1
0.529602510769294 0.519842979604401 1 1
0.588278645181208 0.577368642997375 1 1
0.615608600266724 0.603749253975549 1 1
0.488862976867187 0.479457326991744 1 1
0.627580238738256 0.615224564813865 1 1
0.578754853151857 0.569408547311387 1 1
0.42776226043685 0.418165590589673 1 1
0.522054533993883 0.512266537759364 1 1
0.577085398984625 0.566723907536341 1 1
0.464868217479985 0.456336239120586 1 1
0.468151638838493 0.459391255216667 1 1
0.475023694616679 0.466658096796273 1 1
0.522363475052967 0.513050768546768 1 1
0.410024095794374 0.402005931922541 1 1
0.427708897404811 0.420579016097647 1 1
0.498479566892378 0.489248704283014 1 1
0.44737068173462 0.43933169372242 1 1
0.511617463750555 0.502457812885231 1 1
0.452061500835801 0.443856178439468 1 1
0.547094304701354 0.537273332182964 1 1
0.505390715814957 0.496334719226741 1 1
0.529127191623211 0.519366915335653 1 1
0.418086372561136 0.410367402412186 1 1
0.499612468280342 0.490830465889301 1 1
0.573262276464184 0.562359045460473 1 1
0.393207822014582 0.386178921212148 1 1
0.521904574092434 0.512281987174276 1 1
0.513470893666814 0.504450757744648 1 1
0.461266943237708 0.452970018696262 1 1
0.416802944682814 0.408922617755882 1 1
0.530581065904347 0.520811873646133 1 1
0.40642522359966 0.398560418145582 1 1
0.500215947408252 0.490208962904348 1 1
0.571331367889699 0.559565126340821 1 1
0.527858765506703 0.518417577309748 1 1
0.591311564372282 0.580561377625575 1 1
0.54126585165953 0.530783981827902 1 1
0.520408925413245 0.510959531717488 1 1
0.462352839852047 0.454071406764742 1 1
0.471382490160224 0.461750786275819 1 1
0.624827201526635 0.612460943357587 1 1
0.483224547840884 0.474545997666766 1 1
0.377377211788993 0.37059469466068 1 1
0.382130940119538 0.375534031848179 1 1
0.499854498030065 0.490103898080216 1 1
0.511539672594451 0.500795471559943 1 1
0.585796854230904 0.575051617406451 1 1
0.490970063993108 0.482094112540365 1 1
0.488434766741416 0.479169612518929 1 1
0.472703015233825 0.463867452728563 1 1
0.505951718634923 0.496773337073299 1 1
0.511737541263475 0.501555433349651 1 1
0.559287096882329 0.547335986868043 1 1
0.565402963377497 0.554441300431203 1 1
0.442163231487228 0.433013157599494 1 1
0.520535267268483 0.51023585420479 1 1
0.627045143936665 0.616170546127703 1 1
0.477001008351376 0.468212082291598 1 1
0.512955318641565 0.503922589119538 1 1
0.425581867061246 0.418188957425433 1 1
0.389441656804758 0.38229996123678 1 1
0.570698502137222 0.559669139225787 1 1
0.520409740609301 0.511604939223909 1 1
0.485254780919275 0.476444252040994 1 1
0.436604183692761 0.428629288743399 1 1
0.540631891244483 0.531171557601575 1 1
0.455133985193304 0.446552407081406 1 1
0.457966317792697 0.448869741496848 1 1
0.55637795017888 0.546751180174503 1 1
0.596138931284586 0.585247395791773 1 1
0.51991585012585 0.510332979511175 1 1
0.6362677416791 0.624922380149186 1 1
0.474146239259292 0.464709264796369 1 1
0.574368717525238 0.562736528028436 1 1
0.617675876680545 0.606778177340907 1 1
0.520230909096246 0.511144650162943 1 1
0.504361411665913 0.495648288976534 1 1
0.450718823762968 0.442341237112856 1 1
0.391646665784932 0.385263388681592 1 1
0.557318886736235 0.547528321185431 1 1
0.496444201374634 0.487266856398892 1 1
0.519451442491709 0.510381671127865 1 1
0.373529416628125 0.366939115341971 1 1
0.575256581548773 0.564508082884637 1 1
0.467047379768203 0.459248244622326 1 1
0.570841376580749 0.560814649285428 1 1
0.587380928877303 0.574851389270727 1 1
0.406104081430816 0.398242578212551 1 1
0.482106349771959 0.47263318039105 1 1
0.477460711497124 0.468512556480624 1 1
0.509060382824532 0.499185823056663 1 1
0.430520044299244 0.423335464213171 1 1
0.613816735752799 0.602795004512932 1 1
0.460779939567609 0.452200737687448 1 1
0.44064368099712 0.432150543220653 1 1
0.347819851947089 0.341188342965871 0 0
0.376109141617313 0.369341785024915 1 1
0.507382311997734 0.497817864854514 1 1
0.524154047686724 0.514595676263475 1 1
0.505266200939083 0.495756549038922 1 1
0.378782048944362 0.372069981837426 1 1
0.434755107946079 0.42630827845484 1 1
0.494302018692333 0.484842190852195 1 1
0.500844018681862 0.491447988967391 1 1
0.603605682725175 0.592181846957065 1 1
0.55562706455256 0.544126313138485 1 1
0.517428696257094 0.508130140704381 1 1
0.47670707656065 0.468119154718528 1 1
0.423109796865361 0.415749054727308 1 1
0.38164440879864 0.374714611600666 1 1
0.570148196163101 0.559187145976411 1 1
0.546178653429001 0.536113134793822 1 1
0.355706975970387 0.348891830940372 0 0
0.398120660417052 0.391113683220615 1 1
0.462611876404149 0.454680909643593 1 1
0.443659968123134 0.435600122132706 1 1
0.543577523996023 0.53362350756795 1 1
0.500624351692401 0.491121433641503 1 1
0.685636060852332 0.673280872715162 0 1
0.421879082088338 0.41367212462459 1 1
0.364868813782119 0.358278164001687 1 0
0.503695175624992 0.495285904806657 1 1
0.48808621649962 0.479216417062094 1 1
0.429003151007418 0.421043606477918 1 1
0.571039443905751 0.560373524472395 1 1
0.492227958685242 0.483411094065329 1 1
0.474284413875895 0.465818594181557 1 1
0.421693941402944 0.41397217904021 1 1
0.466097189681461 0.457959904636866 1 1
0.423070301336821 0.415277640140509 1 1
0.404771947651586 0.397953739627441 1 1
0.600554915733522 0.588931676443398 1 1
0.615307650916668 0.604190355323559 1 1
0.599386970614903 0.58781662858471 1 1
0.502339004858364 0.491654769984138 1 1
0.446658548133322 0.438009582031743 1 1
0.341299830194713 0.334638355147696 0 0
0.541131073450334 0.530902135361102 1 1
0.604429476851934 0.593282814445833 1 1
0.580882178484757 0.570197263150099 1 1
0.519038388462384 0.509933052352851 1 1
0.419394357386922 0.412149652835592 1 1
0.488417260244003 0.480289832153467 1 1
0.494779096651042 0.485912459310061 1 1
0.489125047081261 0.480093536483415 1 1
0.541580590818821 0.530841391413751 1 1
0.550129597271394 0.540675960358689 1 1
0.459426861024168 0.450861117469951 1 1
0.53565475590101 0.525746662619202 1 1
0.6300681795163 0.618389871784237 1 1
0.612672531665302 0.600901787194073 1 1
0.436432347616299 0.429099853721891 1 1
0.468410098322472 0.460133579474198 1 1
0.454507689693491 0.446147329565234 1 1
0.574008341002537 0.563704668378504 1 1
0.564718260095284 0.5545168022453 1 1
0.615283297912026 0.604433452500359 1 1
0.535837757188396 0.525990418760417 1 1
0.419463818289325 0.412199637741613 1 1
0.617153422615104 0.605778786731605 1 1
0.398503106480231 0.391296340558546 1 1
0.389928148351447 0.382936482646657 1 1
0.443252430517904 0.43457974092972 1 1
0.49417878777326 0.485418220105929 1 1
0.57072012395399 0.56042528355581 1 1
0.383701188205415 0.377021000001534 1 1
0.393011305617969 0.385850127316238 1 1
0.528029723850384 0.518175172164377 1 1
0.403419845649086 0.39536333313767 1 1
0.609503505169613 0.597789128812105 1 1
0.532835171948013 0.522978359480926 1 1
0.412274537295267 0.404529858910351 1 1
0.49264362528186 0.483483781697406 1 1
0.444633160024397 0.436993974465892 1 1
0.474787655785923 0.46585122517328 1 1
0.467236884794936 0.45855159849032 1 1
0.405564052010933 0.397962095999228 1 1
0.434820045958528 0.42726477915442 1 1
0.492103725622298 0.483056446741711 1 1
0.419901587208398 0.412209385460103 1 1
0.567474387547173 0.555829913044166 1 1
0.489441690578533 0.480283683035499 1 1
0.499246873936237 0.490390892103188 1 1
0.373674195805633 0.367162017491974 1 1
0.416965491001838 0.409598835739092 1 1
0.526216943877192 0.516552563880005 1 1
0.565710712829561 0.555639264118193 1 1
0.456405800803532 0.447545188160375 1 1
0.562878447062612 0.553202296098976 1 1
0.494501728418203 0.485236637901472 1 1
0.398259508385324 0.390980455509781 1 1
0.496923441297691 0.487720285591538 1 1
0.616293255642724 0.605246903761769 1 1
0.514997863378805 0.505334140016582 1 1
0.441954983434965 0.434255652894858 1 1
0.462070660319775 0.453622607147168 1 1
0.545365603666496 0.535474970287903 1 1
0.503386503709377 0.493959967512142 1 1
0.576185740216257 0.565949037381704 1 1
0.573512138032061 0.563107733085869 1 1
0.629007597780731 0.617723699243379 1 1
0.552355397047412 0.542172075200995 1 1
0.562104690661812 0.551749496022871 1 1
0.573274012095022 0.562349772517073 1 1
0.410416574711527 0.402197346374388 1 1
0.443774780240817 0.435400128070893 1 1
0.477208335063024 0.468514206103036 1 1
0.500053890193872 0.491109683366408 1 1
0.412833432544584 0.405320550600262 1 1
0.383137842996457 0.376216592906842 1 1
0.424097821996131 0.416305557954524 1 1
0.468219862568021 0.458906127036929 1 1
0.561419476472138 0.551711244036315 1 1
0.524952950640462 0.516034419234382 1 1
0.573566150951869 0.562982813720186 1 1
0.611350930150433 0.600264110011735 1 1
0.551126057645192 0.541466505141809 1 1
0.491977683904578 0.483834419419861 1 1
0.456194877984644 0.447739129646347 1 1
0.459023522748345 0.45051938698464 1 1
0.678911669979446 0.667041810338746 0 0
0.438731870037561 0.431048927868809 1 1
0.484548357632454 0.474985206409812 1 1
0.481234069290331 0.471996640865734 1 1
0.519657551569662 0.510732479320161 1 1
0.549531366741997 0.539892938422419 1 1
0.445366456441118 0.437511003327542 1 1
0.618464979283936 0.606531570402951 1 1
0.499887068362986 0.489463266110839 1 1
0.369950474588989 0.363786652874805 1 0
0.538581002627472 0.527962487098307 1 1
0.521672795388607 0.51203391859458 1 1
0.417408236820383 0.409927943583098 1 1
0.47253391938691 0.464199828389255 1 1
0.602527634133372 0.591364223737864 1 1
0.500985873494849 0.491526269691053 1 1
0.418258285303927 0.411139848722718 1 1
0.457409196791533 0.4481562838883 1 1
0.365998966600406 0.359428879648757 1 0
0.527422963464356 0.517992668157241 1 1
0.425914842180452 0.418202811632676 1 1
0.520293385895059 0.508895269304116 1 1
0.55867440645932 0.548127049412948 1 1
0.516106481799009 0.507083000515494 1 1
0.428741488209829 0.420381452895416 1 1
0.473637812108065 0.464211091355997 1 1
0.45232658383264 0.442869773541153 1 1
0.347806373622154 0.34090728072468 0 0
0.54816082076332 0.537927704236942 1 1
0.460992232172605 0.451174203943877 1 1
0.440073929457253 0.4317094291142 1 1
0.56975449506579 0.559232573290987 1 1
0.499507142393436 0.490874219049402 1 1
0.447707762482054 0.439465032360989 1 1
0.652810706940179 0.639547692145804 1 1
0.487706780598471 0.47785703412918 1 1
0.527291423271752 0.517377521844232 1 1
0.466045955786926 0.457784893508958 1 1
0.546724783615741 0.536241555502274 1 1
0.526498223501115 0.51680259459824 1 1
0.402742793038532 0.395655136670054 1 1
0.429818718095415 0.422559906423115 1 1
0.3949307194467 0.387608096612428 1 1
0.543793002842927 0.533636547410854 1 1
0.438517138598525 0.430602462391026 1 1
0.487256986841564 0.478235444302047 1 1
0.550226725886761 0.540072950085571 1 1
0.509744853938362 0.500391440467756 1 1
0.657607515712763 0.645609738023997 1 1
0.450063072442985 0.44168473072599 1 1
0.393751903481781 0.386538297906602 1 1
0.55377938487552 0.543846698091712 1 1
0.369704031296229 0.362970382871175 1 1
0.55931017949388 0.548623416011667 1 1
0.305039218641176 0.299489293664846 0 0
0.515113098634333 0.505320919236717 1 1
0.476494879425328 0.466566620692323 1 1
0.459837958841412 0.451200243047512 1 1
0.435955333509458 0.428046737477452 1 1
0.481534701287592 0.473314117904208 1 1
0.478550743930406 0.470515854909856 1 1
0.616217611969055 0.60492981027959 1 1
0.464521519721342 0.456373973754332 1 1
0.68293512890981 0.670461022145729 0 0
0.605564735294048 0.593642227891192 1 1
0.430596802412456 0.42286250236808 1 1
0.427187536194095 0.41983502284407 1 1
0.58451246650162 0.574613194637975 1 1
0.431884714789857 0.423590815180514 1 1
0.401930164544637 0.395109391657071 1 1
0.378019669845927 0.371696265045946 1 1
0.481025776137628 0.471046098328025 1 1
0.47930590185123 0.470927361057541 1 1
0.447416340809628 0.43972880952969 1 1
0.422127310450593 0.414173152180443 1 1
0.393946029376759 0.387152378381773 1 1
0.330002623885805 0.323694046871052 0 0
0.478673561091932 0.470800893812732 1 1
0.432787014826096 0.425146962250078 1 1
0.443222991570207 0.43477982234436 1 1
0.383319013189004 0.376034178376093 1 1
0.483143889575385 0.474221378279918 1 1
0.466278815315142 0.457414485398261 1 1
0.564837400112674 0.554776003791179 1 1
0.374763696393429 0.368661548933217 1 1
0.489575422457943 0.48092656107627 1 1
0.477818410146925 0.469126280178705 1 1
0.428957783896242 0.421459628270471 1 1
0.534696159950211 0.524523206990554 1 1
0.458899521821347 0.450521833677863 1 1
0.39313864234314 0.385803314598009 1 1
0.440241614129678 0.432291337737962 1 1
0.475206846208459 0.466285582735061 1 1
0.423988907401454 0.416122150112703 1 1
0.474230169830281 0.465733340608757 1 1
0.500969536543408 0.491588952961772 1 1
0.454516717573079 0.445711224195428 1 1
0.503815541625195 0.494532382488239 1 1
0.403874053828024 0.397171865809856 1 1
0.550491269581977 0.54000481093698 1 1
0.464011860193855 0.455864996981499 1 1
0.438464369284904 0.430230365548801 1 1
0.429756973560075 0.42120266591185 1 1
0.502640946545122 0.494371037103526 1 1
0.566809655654498 0.556852080150445 1 1
0.482614341417123 0.473817239435526 1 1
0.408748851197641 0.40167202406037 1 1
0.333811336366222 0.327718251790708 0 0
0.52192851348197 0.512033830042516 1 1
0.468333651358299 0.460222846147764 1 1
0.396380689754049 0.388334230142213 1 1
0.645629787560971 0.633726197572556 1 1
0.359383838817558 0.352320478955906 1 0
0.453994480042838 0.445144620937246 1 1
0.531371219477556 0.521774753747799 1 1
0.495742720280962 0.486838998892313 1 1
0.612111756612539 0.601090710628702 1 1
0.467190190122819 0.459149057282497 1 1
0.430936872813508 0.423578443263312 1 1
0.467626397978683 0.45920343733318 1 1
0.468206798778622 0.459912653572603 1 1
0.330999130036869 0.324598516246865 0 0
0.479537333128682 0.470774040237271 1 1
0.553016522825264 0.542044572143892 1 1
0.478965661719634 0.470327746679461 1 1
0.425919182771206 0.419113234108049 1 1
0.351538484275345 0.346121390467239 1 1
0.502097416056248 0.493381289095359 1 1
0.38805894092646 0.38108113801735 1 1
0.422850096694728 0.41539089581638 1 1
0.570842763765104 0.559385234778266 1 1
0.534682713744101 0.523909077386451 1 1
0.52251223408236 0.512344222610841 1 1
0.536909758126797 0.52716807695481 1 1
0.396824984279708 0.389990975516325 1 1
0.601195077876639 0.589819308197277 1 1
0.543651869348286 0.533583178807391 1 1
0.485236391166354 0.475505171968235 1 1
0.521440457735734 0.511201101104884 1 1
0.542883995157901 0.532925040451005 1 1
0.445713299677018 0.437436889599654 1 1
0.589075470378716 0.579243003514434 1 1
0.431446822630665 0.423311398156164 1 1
0.582409532975271 0.571895539342707 1 1
0.41794721139541 0.410640154763201 1 1
0.450787544676989 0.442338363169461 1 1
0.596752812620689 0.586236740226771 1 1
0.47639245912408 0.46817783649207 1 1
0.428864765526898 0.42102296394717 1 1
0.481440653806097 0.471894473864568 1 1
0.60262423405043 0.592265159640484 1 1
0.454243261499957 0.446784006269985 1 1
0.476395801615542 0.466800953917614 1 1
0.472153061095597 0.463368525126521 1 1
0.528235856121526 0.519070970373176 1 1
0.454437807863019 0.445801777214933 1 1
0.612904400542869 0.601113442637341 1 1
0.459361243984763 0.45014977914106 1 1
0.57968258092189 0.567950633231851 1 1
0.511979061354557 0.50246708193453 1 1
0.565185881124525 0.554422287693664 1 1
0.586883024638355 0.576528558396836 1 1
0.607094772026993 0.595176706409256 1 1
0.555637972159049 0.54523610404784 1 1
0.444408618262366 0.435761348351347 1 1
0.503380617816788 0.495206120004415 1 1
0.485790499902889 0.477013653393826 1 1
0.401241885137902 0.393810339301023 1 1
0.423766460170082 0.416412554672488 1 1
0.530298277574599 0.521632035314022 1 1
0.592361240795223 0.580290223937796 1 1
0.498785176559085 0.49001607677747 1 1
0.417555792639996 0.409102878635346 1 1
0.359852897292105 0.35339198183786 1 0
0.456985740195615 0.448817919348271 1 1
0.366199365576978 0.35903079819606 1 1
0.504760244697303 0.495619525913506 1 1
0.467033810628489 0.457965249543558 1 1
0.4837898205001 0.475111336421392 1 1
0.509746391312652 0.500360643721755 1 1
0.574546095429754 0.563697399839322 1 1
0.483284147986684 0.474157771609361 1 1
0.485744756403187 0.476667821322766 1 1
0.479452238148003 0.470881158619891 1 1
0.725414656015245 0.711364937020948 0 0
0.475495119298366 0.466875960733433 1 1
0.426879605265659 0.41866078576103 1 1
0.555966933467335 0.546324929782433 1 1
0.453276137985304 0.444976728011668 1 1
0.3731636340138 0.365837849998932 1 1
0.542043289921025 0.531753582817916 1 1
0.447153347938705 0.438256705215709 1 1
0.49918979667856 0.489659089187969 1 1
0.400316044786695 0.392931857158685 1 1
0.335310476221398 0.329629909693693 0 0
0.618305554499017 0.606624932140678 1 1
0.370567110592519 0.364681955396361 1 1
0.400729452298796 0.392542362573427 1 1
0.553524112303773 0.542969722529121 1 1
0.502276142917757 0.49323510637243 1 1
0.35956348418447 0.353011723232968 1 0
0.34478840375724 0.338077401630776 0 0
0.590133153252109 0.579586405852187 1 1
0.570168084887538 0.559723863467958 1 1
0.677610490431377 0.665427089573949 0 0
0.531169373752829 0.521288656395772 1 1
0.559813772502974 0.54911592117674 1 1
0.414586685143305 0.407483396996244 1 1
0.549488590763095 0.540000465929023 1 1
0.472885751574474 0.463921522070503 1 1
0.579682506644323 0.569348571176396 1 1
0.390869188625332 0.383790629023869 1 1
0.61707818494872 0.606319292882943 1 1
0.516857916156558 0.506620709007008 1 1
0.458175458128859 0.450087375002017 1 1
0.411926579450944 0.403893356455165 1 1
0.571051375506899 0.561198666069118 1 1
0.473705830553553 0.465389161674903 1 1
0.482603052526334 0.474230456508105 1 1
0.499756875140396 0.490126776133102 1 1
0.557456593791645 0.547086496934839 1 1
0.468793683752143 0.460530863268576 1 1
0.495784327914084 0.486767996104953 1 1
0.614546904111521 0.603538950322532 1 1
0.434812584300063 0.426832798692605 1 1
0.492457389380016 0.483662976779894 1 1
0.444536878606106 0.436214196976348 1 1
0.370973961486697 0.364482257317423 1 1
0.530709630966738 0.520913947095432 1 1
0.493002014641288 0.483913349903081 1 1
0.413074977837823 0.405430056679106 1 1
0.443282778409046 0.43422234142704 1 1
0.448460053047693 0.440874504727334 1 1
0.58082332691173 0.569433598228477 1 1
0.462239877322844 0.454917891624161 1 1
0.541781215994034 0.532568776837262 1 1
0.50035732876102 0.491563258176457 1 1
0.493743751032377 0.484720063022499 1 1
0.5180623308727 0.507866291865682 1 1
0.409293987804184 0.402296848816697 1 1
0.514932833476272 0.50620194128122 1 1
0.444581562406919 0.437041652318921 1 1
0.446283542498757 0.439352527292147 1 1
0.605136771479108 0.594080638737352 1 1
0.428228305143304 0.420213265546881 1 1
0.550663837263558 0.541227714377257 1 1
0.547605427101927 0.538076979640719 1 1
0.367422535262198 0.36086535659607 1 0
0.555926096200388 0.545707330034812 1 1
0.542415045197331 0.532137503513391 1 1
0.523607935166067 0.513254642690671 1 1
0.576413690457741 0.566314861954154 1 1
0.30885895908364 0.302864335924473 0 0
0.471921090929784 0.463500181352993 1 1
0.468141980256976 0.459833700318938 1 1
0.338007118437888 0.332108372406731 0 0
0.441674877328197 0.433463549517181 1 1
0.449309373541726 0.44141790835577 1 1
0.436602417670558 0.428894278187042 1 1
0.509258764703993 0.499590771278911 1 1
0.42916957265952 0.421483413900175 1 1
