# Supplementary material for: Bias caused by sampling error in meta-analysis with small sample sizes
Source: PLoS One. 2018 Sep 13;13(9):e0204056. doi: 10.1371/journal.pone.0204056 (PMC6136825; doi:10.1371/journal.pone.0204056)
Supplement: S4 File — (ZIP) [file pone.0204056.s004.zip › results N = 20 theta = 0.5 tau = 0 sz = 5-10.txt]

"cohen.dl.theta" "hedges.dl.theta" "cohen.dl.cp" "hedges.dl.cp"
0.321959091089198 0.278370757311756 1 1
0.248155377142624 0.229810353538384 1 1
0.660628694629574 0.601968904805943 1 1
0.172858781442069 0.165111976434425 1 1
0.446188055210361 0.404788835545869 1 1
0.581627743184282 0.517795556701925 1 1
0.564249157193425 0.524979774273351 1 1
0.598864257721319 0.537402652301867 1 1
0.326662958828388 0.299650323616557 1 1
0.546877930086966 0.489094239008349 1 1
0.348819492051773 0.312433116356622 1 1
0.400506554066935 0.366620139076281 1 1
0.296055371619924 0.263121327844364 1 1
0.907686144022604 0.825818218431416 0 1
0.229839229614452 0.212641203841898 1 1
0.402213923226093 0.368574203941458 1 1
0.322824142123278 0.301270669767252 1 1
0.321411287089591 0.28512649824083 1 1
0.706279856865731 0.658551413008774 1 1
0.72213458657737 0.663689449327307 1 1
0.331032600047726 0.303751999003543 1 1
0.516362942608994 0.47067918645076 1 1
0.552842286890599 0.500490105442496 1 1
0.780891248643835 0.715822372874044 1 1
0.431270704461463 0.411881735848556 1 1
0.57026159670693 0.482363319553773 1 1
0.43145911896707 0.417089773888717 1 1
0.542143227021803 0.497779474577088 1 1
0.664098973150439 0.607438736281116 1 1
0.439069208426403 0.392945527162356 1 1
0.504341602778805 0.45525340600526 1 1
0.466681634042035 0.435957150488037 1 1
0.349419714033046 0.314513067820144 1 1
0.377284695708011 0.34638925892037 1 1
0.255797540257183 0.230059255520037 1 1
0.353135280437991 0.355534063624442 1 1
0.400756579760512 0.371515768794975 1 1
0.705037589035014 0.664368460784144 1 1
0.633356638946067 0.57957858036112 1 1
0.299506429820805 0.286808292577021 1 1
0.676908113879079 0.622880497078024 1 1
0.737224511502691 0.693979181794988 1 1
0.493173367446859 0.423588105113234 1 1
0.25116730724128 0.239461738046332 1 1
0.644141792966273 0.581321426093225 1 1
0.502858739994575 0.474839563383122 1 1
0.685121866969744 0.626411868831269 1 1
0.463140368606822 0.425672143784655 1 1
0.70025588859674 0.648703118370571 1 1
0.476888300560869 0.425689179339471 1 1
0.276432188524698 0.266231310520469 1 1
0.643174956792068 0.549946834012501 1 1
0.653898942075231 0.605350212433547 1 1
0.735131358267805 0.663601601802501 1 1
0.627619854274135 0.585895829050885 1 1
0.496731925323797 0.47550642865718 1 1
0.263675979772071 0.247895172922771 1 1
0.550078710601344 0.498057875481761 1 1
0.351450173544146 0.317886802127893 1 1
0.323494709844417 0.305760432401329 1 1
0.465389638541825 0.441651447013836 1 1
0.381753829040955 0.334389027607164 1 1
0.417174842733705 0.378223315185565 1 1
0.464537147981313 0.420758469041602 1 1
0.459464347902145 0.410531908144023 1 1
0.414233300604899 0.378515760759494 1 1
0.728026037323539 0.642279804747094 1 1
0.34035873988338 0.302672502440605 1 1
0.673341386688694 0.63075017949867 1 1
0.497596854716851 0.449480264711452 1 1
0.565646091349195 0.479087529356041 1 1
0.565572206577616 0.53900197057152 1 1
0.433053013149564 0.373713839830101 1 1
0.900188373273653 0.79187909224522 0 1
0.435676715552468 0.365133753136833 1 1
0.364004615918504 0.315551610770775 1 1
0.553056166504183 0.466326558613328 1 1
0.746235519475631 0.679147937521591 1 1
0.71421568998286 0.662927114933434 1 1
0.688413864073178 0.608847749050144 1 1
0.408114869235519 0.371536963100703 1 1
0.384945544361756 0.338927682801931 1 1
0.489169133772024 0.452978029311502 1 1
0.131169433233639 0.107665305520164 0 0
0.467585895751085 0.41622365891154 1 1
0.335140815303168 0.314933149463495 1 1
0.251213444853925 0.220520645987142 1 1
0.442623166340348 0.381607298033265 1 1
0.579439548276978 0.530464622522788 1 1
0.528745835607062 0.477281529578618 1 1
0.550176070881472 0.529460576069511 1 1
0.473505705551575 0.429646467870986 1 1
0.316677511792211 0.298343962853159 1 1
0.737335696234127 0.666341829833315 1 1
0.454297386028899 0.427892826707729 1 1
0.448064315170155 0.411793469945984 1 1
0.631014686679034 0.578382497373246 1 1
0.434046502183333 0.373498504519823 1 1
0.433384992019897 0.399906478864684 1 1
0.417587596576601 0.413407471491209 1 1
0.312513462761055 0.299974599664876 1 1
0.495010692382566 0.441045942561048 1 1
0.499165784761281 0.43323644525738 1 1
0.346095556359608 0.299441165345393 1 1
0.410703487795666 0.362744268588632 1 1
0.293393272671317 0.289647501822302 1 1
0.491924172008462 0.432379353455199 1 1
0.457323082793833 0.4095097802796 1 1
0.37528396656472 0.344210235508863 1 1
0.440787502012018 0.415285867436174 1 1
0.449825575261637 0.410173320895985 1 1
0.407401681696687 0.38492231527101 1 1
0.201226139085657 0.197320008417756 1 1
0.835632818067935 0.781787369487169 1 1
0.531045190142223 0.454391838133294 1 1
0.40105395462647 0.367591206187209 1 1
0.663470797733466 0.621440138355544 1 1
0.435248034835779 0.382904552849654 1 1
0.635885784166632 0.57600310041991 1 1
0.34483869717519 0.313899319069365 1 1
0.507169807896487 0.461029799171965 1 1
0.581650719210234 0.531715224215082 1 1
0.165933015847367 0.181748332101768 1 1
0.345442368106291 0.307058610862672 1 1
0.439918217407867 0.394768229172574 1 1
0.525384180714457 0.473008788845679 1 1
0.624306151343306 0.549065040464238 1 1
0.53892986347418 0.470376418495396 1 1
0.596418265748967 0.521499616302361 1 1
0.316003905754153 0.292438845101322 1 1
0.347236136987408 0.31369971623344 1 1
0.617514247073194 0.564930413141413 1 1
0.44391796748861 0.40404266252521 1 1
0.874461089917476 0.787149302563062 0 1
0.55823624220079 0.493797418650868 1 1
0.272341471050677 0.264663740675076 1 1
0.354858815975011 0.321741033897746 1 1
0.477787963104992 0.451271398073224 1 1
1.05096876042347 0.929746633832865 0 1
0.566579498425952 0.513090750350673 1 1
0.333326920203404 0.294512064183549 1 1
0.715934642136401 0.661818516164953 1 1
0.655502986413862 0.601836961397815 1 1
0.404071444180774 0.362661981375907 1 1
0.482853228523398 0.445961673708933 1 1
0.637164716956135 0.573715306724884 1 1
0.273684806656868 0.246646475642768 1 1
0.382298395761546 0.341418396333413 1 1
0.432452423904675 0.414030122846775 1 1
0.621068927733776 0.58047935218426 1 1
0.708897408987248 0.653171737867058 1 1
0.57989498479696 0.516394076558715 1 1
0.697006766234322 0.641056774075921 1 1
0.573362388050929 0.521821723932186 1 1
0.364460249683361 0.35193017395707 1 1
0.479980292661861 0.431241592395849 1 1
0.576366911717091 0.518565291648162 1 1
0.490226720843794 0.435338532463361 1 1
0.650120063692656 0.612639983391918 1 1
0.732350751648504 0.67116424307674 1 1
0.269685309828803 0.262902734602747 1 1
0.557474127589587 0.51876601539548 1 1
0.669109179817936 0.61810454215684 1 1
0.545895075346036 0.504379495158545 1 1
0.366608002762051 0.323597417330641 1 1
0.451041243221614 0.39286878952951 1 1
0.19069935056936 0.160551164173735 1 0
0.19990220352092 0.198171979330216 1 1
0.193507108175329 0.182457676938461 1 1
0.389583589942089 0.343894768839908 1 1
0.447550807533963 0.394474783368099 1 1
0.382874672885265 0.340874350477299 1 1
0.101977084725013 0.116582175068372 1 1
0.650101085359175 0.566533741795018 1 1
0.418678090961808 0.406290835861721 1 1
0.121092366973853 0.112844662123901 0 0
0.34099541040826 0.308372794915509 1 1
0.498230950427606 0.446295511787383 1 1
0.905744108446125 0.815129412460094 0 1
0.414721403972618 0.395471015733689 1 1
0.0448605080716096 0.0454843159359844 0 0
0.150135755707982 0.136771854622248 0 0
0.438689111444645 0.381727520204733 1 1
0.551722096058119 0.5126405575355 1 1
0.408465007490744 0.37446664322174 1 1
0.563985049769578 0.514774660518288 1 1
0.579809576182953 0.532839937681113 1 1
0.77098912789634 0.70314858282908 1 1
0.753469241700159 0.682136863260876 1 1
0.538038215217083 0.494559114941619 1 1
0.492107997519858 0.464922874430946 1 1
0.294747067261678 0.265009361447077 1 1
0.574892171021826 0.530658002843544 1 1
0.42793421585569 0.39861272049625 1 1
0.407624450268114 0.386745530337493 1 1
0.353846522675185 0.342054140995303 1 1
0.312748762798675 0.284274674221458 1 1
0.326059294914244 0.316676889478076 1 1
0.615572934327865 0.560556843843378 1 1
0.560014939644098 0.523970710438454 1 1
0.607439579614933 0.554672823286269 1 1
0.314078223744193 0.260457885060382 1 1
0.559732908743434 0.525783354785323 1 1
0.41801593133503 0.361917005099777 1 1
0.432217382375823 0.365677265841251 1 1
0.70795217560917 0.647537483977268 1 1
0.365573978874865 0.357109274276905 1 1
0.525646143294277 0.466381324969377 1 1
0.70088206681002 0.639180441500852 1 1
0.444106912041114 0.379637521871484 1 1
0.367687074841931 0.350329929833214 1 1
0.526050331595094 0.467120633358381 1 1
0.621089143864705 0.56969035477564 1 1
0.695761511514785 0.609444000538727 1 1
0.718628716650578 0.648109815449758 1 1
0.765095593992648 0.671356601122041 1 1
0.656474337405871 0.567801637606624 1 1
0.294364749554418 0.270948126557329 1 1
0.372209815903458 0.338513539537269 1 1
0.560512754634866 0.516413721186763 1 1
0.261953604959517 0.252467194717577 1 1
0.417835871784059 0.399834482724405 1 1
0.448670811003101 0.41060724159818 1 1
0.910897485861726 0.831097384312684 1 1
0.420541283936709 0.418416252686694 1 1
0.394929027696032 0.339651856181365 1 1
0.5748698788542 0.533778225663161 1 1
0.585108031401449 0.533030478054103 1 1
0.397740146070945 0.3656903038214 1 1
0.171793527049132 0.157638332635058 1 1
0.264550718289255 0.230113240331858 1 1
0.719684176927739 0.665511051993739 1 1
0.0962701368250251 0.0910733466954956 0 0
0.549073641301452 0.492343826306337 1 1
0.484086227098682 0.473300766317503 1 1
0.428696613480627 0.403945789845041 1 1
0.561610343638318 0.49188641159355 1 1
0.790533893241791 0.720152986384578 1 1
0.327170823626284 0.300286943350449 1 1
0.770689461621453 0.706812862423834 1 1
0.726352190854852 0.67396028683526 1 1
0.486773157638176 0.462962917579003 1 1
0.394841921432175 0.379590366726827 1 1
0.107120822542681 0.106789403157528 1 1
0.647661004495941 0.59316489764278 1 1
0.250392607184412 0.24929925331355 1 1
0.287327077080992 0.261392042502696 1 1
0.541497293658126 0.478634638796829 1 1
0.393152336492637 0.337467946705828 1 1
0.396691678421391 0.349959213940352 1 1
0.159186452648413 0.150629833824242 1 1
0.778036726341862 0.70105474360638 1 1
0.943205231806629 0.864991046696772 0 0
0.529593826371648 0.490714087488671 1 1
0.329973335883044 0.287866070564518 1 1
0.4432343500964 0.410465035151461 1 1
0.689298885592407 0.635506235718451 1 1
0.617465162694476 0.562270612346407 1 1
0.288554299505095 0.271795332291802 1 1
0.509576218224829 0.44752360168692 1 1
0.433512890892003 0.382137758190391 1 1
0.634553867263203 0.576118049204019 1 1
0.48865999466994 0.46092204871424 1 1
-0.0240493578733522 -0.0254618254435069 0 0
0.679748528184423 0.598990315264175 1 1
0.546102046781656 0.495283520106444 1 1
0.466777908297982 0.42153743057002 1 1
0.245864058766711 0.22900775009736 1 1
0.745494104809097 0.681930275586896 1 1
0.681669236017867 0.633026331643826 1 1
0.609102853085707 0.537938598332264 1 1
0.671826791209325 0.603477165681921 1 1
0.794903488792841 0.713030011908138 1 1
0.456362206950154 0.397598844061994 1 1
0.40316581869774 0.331838967846937 1 1
0.0489137817925208 0.0543715242637735 0 0
0.319247667173863 0.283329274425784 1 1
0.576281601441095 0.520397462051089 1 1
0.421224705244258 0.395411442837708 1 1
0.386035107151378 0.351640157315236 1 1
0.727762328371179 0.662235999008593 1 1
0.209585013799339 0.188936932412765 1 1
0.635366382639777 0.570920695192407 1 1
0.63954841186697 0.581275459229618 1 1
0.599699711991605 0.51570360787795 1 1
0.335148926371111 0.291368353811889 1 1
0.395620665823438 0.336473045155495 1 1
0.445140236424244 0.412291220371044 1 1
0.698699286115784 0.66383124458444 1 1
0.575974915981955 0.53153452906634 1 1
0.649161613528348 0.606754492868363 1 1
0.629268636106417 0.573603372862774 1 1
0.399421541111425 0.361059787242838 1 1
0.537382309724148 0.511398885232266 1 1
0.311935929254649 0.291143544111499 1 1
0.409984488383952 0.365523205750751 1 1
0.575151513827404 0.518514575199275 1 1
0.730359755902662 0.649031093449075 1 1
0.735554721506005 0.66642904199173 1 1
0.674349267767514 0.587298116902139 1 1
0.41064209256279 0.381032843154432 1 1
0.20321386875732 0.172990984316543 1 1
0.440621187776751 0.400820876582284 1 1
0.705771101001281 0.653197552630555 1 1
0.365354548984368 0.318592468112355 1 1
0.478050869976134 0.443557653821107 1 1
0.802588822442431 0.728078734190919 1 1
0.611271010114316 0.575431732968078 1 1
0.662739051958098 0.608462219939323 1 1
0.146720930382495 0.141690327216304 0 0
0.369019472593022 0.346121767794178 1 1
0.255005888326653 0.244896399708927 1 1
0.661637981281604 0.589289078338366 1 1
0.599672582275438 0.540956117185553 1 1
0.352784980309571 0.359507385004304 1 1
0.581459438702308 0.511508080094589 1 1
0.609208841826041 0.541042472688023 1 1
0.417690788401081 0.390941851824631 1 1
0.596133182594794 0.551369583186536 1 1
0.500265122481205 0.420697386985334 1 1
0.565572595598999 0.528721834756988 1 1
0.4744490627216 0.463041014949462 1 1
0.199916580606295 0.183104320395553 1 1
0.791168541638909 0.695748453907838 1 1
0.771434381201478 0.70515645939546 1 1
0.316916964569657 0.283299564926829 1 1
0.498844237170258 0.456214350179946 1 1
0.149257560224431 0.124026614996462 1 0
0.273858342239626 0.257606381804693 1 1
0.435602683866584 0.422298440769437 1 1
0.625894043188858 0.558079122049506 1 1
0.460766108248908 0.418087482076358 1 1
0.523458127460017 0.453154878560405 1 1
0.509963904096412 0.454175312562807 1 1
0.385898277682522 0.371987554496626 1 1
0.311879296258118 0.295817178838964 1 1
0.456287696002798 0.404155368825411 1 1
0.704159715818682 0.639342311502065 1 1
0.64919933490159 0.610164222476336 1 1
0.727367265618791 0.658206970234487 1 1
0.512649771607079 0.421907163937967 1 1
0.412750939194207 0.381431654501407 1 1
0.588332135649824 0.5419503793563 1 1
0.472137941586466 0.437442000311901 1 1
0.326388887739353 0.300482673071171 1 1
0.517769388462813 0.477569079713664 1 1
0.689982825137985 0.625789199038498 1 1
0.559917086862269 0.519062388362733 1 1
0.342896971077916 0.342282326432992 1 1
0.490018092965964 0.452534431423874 1 1
0.674388227606506 0.616580612586085 1 1
0.578589368350243 0.509175727950278 1 1
0.697079226672572 0.612017975368066 1 1
0.523949743709312 0.462644521653776 1 1
0.606250312736566 0.559515471275326 1 1
0.663581089122179 0.582470218199436 1 1
0.255624792951156 0.224798873211391 1 1
0.295054764384868 0.2635751286383 1 1
0.709448864633566 0.656023290933236 1 1
0.617152583569507 0.573148011219478 1 1
0.489207897784686 0.458373257781492 1 1
0.311804056758325 0.298578667075023 1 1
0.279115971473716 0.253809744600082 1 1
0.543319188148812 0.4772571258332 1 1
0.267941590068754 0.227500138197851 1 1
0.627741799751704 0.528651205310943 1 1
0.787728587084838 0.718686455543229 1 1
0.454654736305376 0.41310235642504 1 1
0.194594104588869 0.187274231633906 1 1
0.493913713952531 0.463061346539194 1 1
0.399303003561212 0.354900453150248 1 1
0.543395094737958 0.487141376413786 1 1
0.432449994189169 0.387126123611431 1 1
0.151856254608681 0.153394700872761 1 1
0.659457520960484 0.586557908927639 1 1
0.308128890761949 0.271460336882397 1 1
0.147037874423085 0.122206269422473 0 0
0.542667470059578 0.490094630943913 1 1
0.123311070370571 0.0974631739811993 0 0
0.700459323427198 0.664294508571874 1 1
0.181911992010576 0.164418943703878 1 0
0.494228248357222 0.485116678352872 1 1
0.517626919682472 0.474974367742046 1 1
0.418271061255342 0.385701574411304 1 1
0.730171917230857 0.672248782379633 1 1
0.370807457746361 0.348108661141366 1 1
0.4788537715236 0.428767653459249 1 1
0.393551196292853 0.358616076614114 1 1
0.511502493337537 0.446389495269271 1 1
0.327810437412679 0.305108174695685 1 1
0.572223288240115 0.518313028590029 1 1
0.380654224129898 0.333543381737713 1 1
0.439458489445393 0.402646963826219 1 1
0.606538674508795 0.53584228032183 1 1
0.322501783925819 0.283506109994427 1 1
0.487677652012544 0.445346440490727 1 1
0.481637356466882 0.447202522460119 1 1
0.32961503757277 0.310285062440673 1 1
-0.114771546353871 -0.111590450197077 0 0
0.563618887284003 0.51332067667452 1 1
0.408410669581624 0.383325548908898 1 1
0.59643200150069 0.54292875803836 1 1
0.421843448709746 0.381931881413761 1 1
0.530141459506249 0.508303288357497 1 1
0.13939669037641 0.114687183734788 1 0
0.447983789707727 0.391080937847473 1 1
0.575048605955515 0.533930764073592 1 1
0.455903426733543 0.418326680945459 1 1
0.592349619147158 0.553432172702185 1 1
0.1082405374277 0.13133313430401 1 1
0.710552971863138 0.645583932285182 1 1
0.294267441829856 0.25772062204102 1 1
0.396941081527025 0.384799115888328 1 1
0.576550365182272 0.542047624755311 1 1
0.41194898033313 0.373788181075038 1 1
0.592302328997141 0.54400225226621 1 1
0.507340264344596 0.457903139568227 1 1
0.789198405240397 0.729627673145428 1 1
0.64625190958052 0.593406936392601 1 1
0.260854119743339 0.243109726396525 1 1
0.487504324284886 0.453421542817733 1 1
0.635872444495737 0.59231051021024 1 1
0.346059990586324 0.312321597376433 1 1
0.681024788181563 0.626741843118361 1 1
0.5938296838548 0.513392964726539 1 1
0.497228533702864 0.465901019204956 1 1
0.381812436841663 0.347688224567684 1 1
0.415027946308748 0.415804152443449 1 1
0.280638618995643 0.281447038959746 1 1
0.372113193916317 0.345926467441464 1 1
0.798892886276049 0.725789938078969 1 1
0.191289287643809 0.184187629055782 1 1
0.296796550848797 0.280991013782665 1 1
0.604117666143945 0.561136906317497 1 1
0.362515051602072 0.323228523723238 1 1
0.727568215570641 0.644405460799838 1 1
0.323864126822365 0.307197234296742 1 1
0.72579721278133 0.647919514415127 1 1
0.166167091829104 0.139226900603945 1 0
0.615999518476982 0.537784265970826 1 1
0.5233231164031 0.451119679174637 1 1
0.616919387395307 0.557669762129027 1 1
0.442228354747849 0.405686861472317 1 1
0.458851368383677 0.408819875429099 1 1
0.29804095637468 0.258620657709488 1 1
0.412358569436435 0.375982689668784 1 1
0.752407268013585 0.666333922286244 1 1
0.333623686426777 0.2810016553055 1 1
0.320558111995398 0.307970880576408 1 1
0.386958603783052 0.349209905766491 1 1
0.397262437683622 0.371210301280265 1 1
0.555850259754884 0.507596052274959 1 1
0.566165403468241 0.537771386303187 1 1
0.49790217721812 0.43548743147626 1 1
0.628491387931608 0.559604459202844 1 1
0.623184766450851 0.572390791285959 1 1
0.513574722354198 0.476365752191398 1 1
0.624893288048668 0.574257746896787 1 1
0.614657751037669 0.565103729207975 1 1
0.516434690469598 0.462949607021112 1 1
0.337758514634661 0.317249820934646 1 1
0.541512555505627 0.504644240234913 1 1
0.472861638457798 0.428880734418449 1 1
0.776663122939727 0.688061398804326 1 1
0.712769215988658 0.617989784906675 1 1
0.559009025804854 0.502962673920104 1 1
0.39608227139997 0.34694627356907 1 1
0.318279332140928 0.304353359247515 1 1
0.250368215305169 0.229441524907755 1 1
0.586470580163197 0.507721685436738 1 1
0.518756357478158 0.477619824620632 1 1
0.538264740637354 0.47267009269305 1 1
0.585092291281984 0.543061914678839 1 1
0.651571977675246 0.588678634819193 1 1
0.186404037328577 0.180155151059247 1 1
0.27998086131218 0.244636145185007 1 1
0.437055643754542 0.413226346250192 1 1
0.627518357065661 0.558108202667698 1 1
0.413367593611394 0.362086147742137 1 1
0.451076301793412 0.410125006079945 1 1
0.714763242680516 0.678434955427045 1 1
0.733457807675206 0.646091436497104 1 1
0.373912088827036 0.350430877412359 1 1
0.428727117070006 0.408426196118274 1 1
0.432648282696776 0.400865690157235 1 1
0.599343697802733 0.545378580891015 1 1
0.271905955561239 0.258333920357814 1 1
0.374963844010545 0.342428879291329 1 1
0.535484365452689 0.503433278443761 1 1
0.405723751032936 0.377944646058447 1 1
0.70588598195097 0.654155237878808 1 1
0.530099188383892 0.520410904474707 1 1
0.489261695265669 0.44043479712948 1 1
0.434465273398354 0.41741565545005 1 1
0.524552146986332 0.46632741586327 1 1
0.40694348393895 0.367246362114283 1 1
0.493062735268527 0.454757728226274 1 1
0.324094963103175 0.300059578862894 1 1
0.875391600679739 0.763925050689604 1 1
0.472031475987457 0.38017018709636 1 1
0.696601491789506 0.627747883716335 1 1
0.141812852265298 0.135692982437288 1 0
0.632585482725016 0.568968212437214 1 1
0.49418956014912 0.477130604924214 1 1
0.380278025538288 0.362173215055364 1 1
0.33185379282875 0.312616907003689 1 1
0.424307849757821 0.388345312055484 1 1
0.638810915213065 0.592896759373148 1 1
0.321729077873127 0.291732815904511 1 1
0.189984941376955 0.16085011778244 1 0
0.497889648534216 0.468492906516452 1 1
0.499017323295986 0.455988027208803 1 1
0.444966364311098 0.441575991089135 1 1
0.673687430192095 0.603702477169824 1 1
0.900389393129315 0.802684118085205 1 1
0.5390141909422 0.493172553843585 1 1
0.429778656572097 0.392666201384559 1 1
0.44051819868558 0.391413234497634 1 1
0.63476497019677 0.57190292605375 1 1
0.321071614602357 0.301896511913609 1 1
0.553069159344039 0.518217675733475 1 1
0.632335848227129 0.570766165668991 1 1
0.384448784790151 0.359929545807168 1 1
0.436468287220444 0.40283483866117 1 1
0.797328574085936 0.727002396084851 1 1
0.296999265047681 0.278716917474462 1 1
0.527479860374059 0.474051594104394 1 1
0.411094527112138 0.385143424553884 1 1
0.373469650676524 0.336951138808322 1 1
0.610695828186172 0.540862934629404 1 1
0.468562546165764 0.39304115349555 1 1
0.268049200091482 0.24413584281316 1 1
0.233618873712838 0.206091761120672 1 1
0.460452667032878 0.410453291959983 1 1
0.448124602847787 0.429983222244771 1 1
0.63855784906769 0.545976030642119 1 1
0.726108633353291 0.667445794039422 1 1
0.287888584731906 0.257790890979621 1 1
0.492060412160084 0.438658991333613 1 1
0.531750573536686 0.502047808352677 1 1
0.783368665517389 0.715238539800324 1 1
0.706718213534241 0.629027067527986 1 1
0.472344351114991 0.477174882419002 1 1
0.690436046987367 0.627321395129909 1 1
0.444893357746648 0.394677637640423 1 1
0.349826159170217 0.324593632614641 1 1
0.307510537642849 0.278238346388674 1 1
0.395883977537721 0.375399124791301 1 1
0.554262465303712 0.503115947930632 1 1
0.332309073212877 0.284663592320078 1 1
0.492083595888293 0.43657590658408 1 1
0.688186700093753 0.628301270520289 1 1
0.64630636607266 0.614032228683738 1 1
0.526437506179945 0.486360328988743 1 1
0.553693327287945 0.519249706471114 1 1
0.358060352714495 0.31738798986496 1 1
0.614365526547015 0.550554663393029 1 1
0.665422569943971 0.602875588735408 1 1
0.407983162609159 0.383307181840554 1 1
0.241100125200489 0.194322140979887 1 1
0.258229995235458 0.201496618502251 1 1
0.513952020266481 0.466576066575249 1 1
0.184612968522389 0.173788154966009 1 1
0.450090394127071 0.443398898027897 1 1
0.504691943555217 0.464901853832044 1 1
0.706973383062797 0.647024985793439 1 1
0.352803384665372 0.347507866430808 1 1
0.621970891951368 0.549398775872476 1 1
0.417364787829156 0.375457703607397 1 1
0.555007326030251 0.503028013263489 1 1
0.670924234641476 0.594382098832678 1 1
0.459307976663102 0.420514234649885 1 1
0.494508484715647 0.456667758461555 1 1
0.602474292799671 0.517867284896029 1 1
0.33091670229231 0.298105117615543 1 1
0.553587039534958 0.495971293083947 1 1
0.319216485271811 0.292722452994985 1 1
0.706359942567178 0.638683260912202 1 1
0.574255583265337 0.516879004246781 1 1
0.420638107765663 0.371091413845213 1 1
0.543911163690381 0.474153788856244 1 1
0.449028099995951 0.434416608180601 1 1
0.504143145050314 0.446632152784419 1 1
0.500239773876987 0.474709183250628 1 1
0.45771987486468 0.415857164629735 1 1
0.497514866917829 0.451062978691059 1 1
0.529343948053087 0.479950109528005 1 1
0.500732293783992 0.463890637106096 1 1
0.632268206084808 0.579074624055666 1 1
0.224354465497926 0.25076267951182 1 1
0.540639742682926 0.483538859713848 1 1
0.219186964041559 0.20232014114551 1 1
0.45818851235567 0.419526358005347 1 1
0.537410565023366 0.481366517402455 1 1
0.655355226777089 0.603315367107765 1 1
0.420420960718338 0.40101823383726 1 1
0.302000290432788 0.285324695551271 1 1
0.119881890403158 0.114984535020262 0 0
0.555666304222302 0.536708419996631 1 1
0.880907587496305 0.806745396061671 1 1
0.672800625406913 0.596873850812986 1 1
0.272450554662474 0.237616775092941 1 1
0.131216635789937 0.112935078816401 1 1
0.858649174051214 0.74148173411399 1 1
0.357130219004965 0.320367238740697 1 1
0.752780608332301 0.673722101198938 1 1
0.49036911832942 0.447275332350244 1 1
0.64066113399098 0.582597188811876 1 1
0.420748216627099 0.364940249909401 1 1
0.543397487651912 0.519124020799189 1 1
0.44257292414016 0.428428167189165 1 1
0.460228661744262 0.415638172406291 1 1
0.439712410934726 0.422956416789344 1 1
0.619048322151121 0.581253590262305 1 1
0.407552262901881 0.384896223378823 1 1
0.597345854688906 0.540900285403892 1 1
0.551681488754008 0.489460629992419 1 1
0.24224303825186 0.2273419007763 1 1
0.232513911968855 0.212387045197041 1 1
0.327062452943207 0.280937691658311 1 1
0.514234582492679 0.456506517020573 1 1
0.620718476259647 0.579930016439673 1 1
0.360412157423452 0.324440569307192 1 1
0.471965853543105 0.436043737174047 1 1
0.402609724290509 0.373706118568133 1 1
0.463350438251409 0.435514031727234 1 1
0.645407232317655 0.572936132584169 1 1
0.400813939062943 0.374096251135349 1 1
0.778240329030675 0.707485624100338 1 1
0.589521260961269 0.508421190683748 1 1
0.658299312390478 0.593458869927304 1 1
0.535671765967253 0.464129701215368 1 1
0.708970921078801 0.638704305361195 1 1
0.623321078343484 0.565712809210843 1 1
0.0613232270171011 0.0671563223175215 0 0
0.463346850206099 0.417815721729148 1 1
0.530014214061653 0.477135693865157 1 1
0.250012110940022 0.22815860547272 1 1
0.426520869136316 0.394234331805523 1 1
0.370517063042732 0.334661803762606 1 1
0.599834218093381 0.529987769192048 1 1
0.362166317170189 0.318943124529262 1 1
0.556063675875422 0.526714232736789 1 1
0.732006505425373 0.675940627294969 1 1
0.635066514219417 0.577010791044877 1 1
0.513454719077715 0.472935758478927 1 1
0.63989167399753 0.578647416305309 1 1
0.552919473898435 0.5029492582526 1 1
0.534486813997287 0.48293188675319 1 1
0.494168106359082 0.430177129740495 1 1
0.551667911838297 0.511321615813378 1 1
0.772339325003185 0.700080300607513 1 1
0.494992415296024 0.436588740919 1 1
0.499175079520045 0.449354732448682 1 1
0.378489758455644 0.340524114959324 1 1
0.344355521825903 0.297901991182971 1 1
0.196605281026134 0.160928278786563 1 1
0.483749651044551 0.419944521069662 1 1
0.294401287332065 0.268585632919911 1 1
0.560438926252128 0.506316077543013 1 1
0.72887274193328 0.654025999552162 1 1
0.735955042409045 0.678088316221708 1 1
0.313595004242858 0.285387876802177 1 1
0.54285267428589 0.50016183827277 1 1
0.163348617349715 0.136562315596378 1 1
0.167381011362412 0.167446956570605 1 1
0.624164129971053 0.587339953226788 1 1
0.367293894852645 0.335360247374328 1 1
0.553515550089937 0.518488054937116 1 1
0.0251253278241637 0.0187624153042377 0 0
0.159445254017099 0.14278810289027 0 0
0.349218742208814 0.30729496455983 1 1
0.535564678537543 0.485341978569864 1 1
0.657720685247698 0.591719553810136 1 1
0.306963406319997 0.300848804170129 1 1
0.545485510388231 0.499537075421978 1 1
0.321409054201083 0.291263784689489 1 1
0.787984261519465 0.696570578588398 1 1
0.719234871969702 0.64574760879018 1 1
0.270442069645246 0.213735529219641 1 1
0.44316584482898 0.393151165392706 1 1
0.142746318560707 0.14524914186343 1 1
0.492372870580841 0.457686636955634 1 1
0.514173422593512 0.477199811955993 1 1
0.38040081613568 0.362037041545517 1 1
0.526538419076966 0.470008884055355 1 1
0.317492197661172 0.264453199741304 1 1
0.289582850491938 0.274590516907713 1 1
0.599983375383063 0.53836359024714 1 1
0.148149077145116 0.140777233151678 1 1
0.659414044245616 0.606394353022661 1 1
0.506704411739596 0.455179523625 1 1
0.615169720768352 0.553905227331822 1 1
0.364258692324337 0.329056543412031 1 1
0.305136565118314 0.271842764598471 1 1
0.720695061864478 0.665582455269813 1 1
0.692449949719147 0.63191632453751 1 1
0.378469246103062 0.340731273306735 1 1
0.277903514535134 0.239323564844986 1 1
0.636891275632244 0.567010862898347 1 1
0.737558471443843 0.671373970733365 1 1
0.428294239757866 0.37972778643156 1 1
0.523445245463001 0.455176045523392 1 1
0.334163360594089 0.284415536284175 1 1
0.730548704356907 0.666058614394873 1 1
0.707715426869967 0.63706880886736 1 1
0.423165062864254 0.386117383556528 1 1
0.597672684581208 0.560224062483062 1 1
0.462365962734774 0.416250231780155 1 1
0.368979381632861 0.321314666655611 1 1
0.490827057310272 0.47668667222138 1 1
0.257488414662413 0.199513211102363 1 1
0.809358905378335 0.721283481972953 1 1
0.685751425903936 0.634685948795223 1 1
0.615033612518278 0.542837067314662 1 1
0.549331521161981 0.49623446305626 1 1
0.752100020196391 0.695117088514353 1 1
0.369434153561397 0.338521592819726 1 1
0.345673901446488 0.324047595871901 1 1
0.569451275890975 0.501856019791872 1 1
0.424961814385199 0.395717625029548 1 1
0.224907357404992 0.210731341910696 1 1
0.616407763237811 0.50609263061109 1 1
0.518937534816047 0.475251681724448 1 1
0.423157550124802 0.389716353641956 1 1
0.170363911443921 0.138358979508681 1 0
0.381232720047648 0.361055917353783 1 1
0.219425024783258 0.196492149791275 1 1
0.584994861873946 0.530299740991815 1 1
0.594880435174747 0.542317241467844 1 1
0.971937308089745 0.882470888479659 0 0
0.68386884859052 0.632260982881896 1 1
0.685966607382737 0.658175394504228 1 1
0.268476865912115 0.254643972228936 1 1
0.560293176615136 0.496813039503395 1 1
0.58746826534565 0.537334167886648 1 1
0.635032070061261 0.567107780158441 1 1
0.302227317840514 0.262480143001843 1 1
0.793766928482966 0.716658387758609 1 1
0.614662572465655 0.570075211452249 1 1
0.555169981339584 0.504790876582644 1 1
0.593790638272382 0.541284326945301 1 1
0.378341159421876 0.350425995191027 1 1
0.264627117139912 0.225426417649042 1 1
0.68858873919436 0.63422719945435 1 1
0.786418369663319 0.705353468631817 1 1
0.575210314153041 0.50654898235198 1 1
0.450793612492249 0.404519531835736 1 1
0.29153107736836 0.267989959248259 1 1
0.37762842615134 0.357600945398443 1 1
0.52006079013794 0.464329299981572 1 1
0.519239842791876 0.449801587260032 1 1
0.336067730623825 0.297156679735736 1 1
0.441027013061037 0.402871453466538 1 1
0.455343016801913 0.420627300413123 1 1
0.433214213911822 0.40109062377683 1 1
0.367608934983195 0.344788492974153 1 1
0.34652330696651 0.315526956168562 1 1
0.438358814177959 0.421888749798073 1 1
0.42328246293205 0.425437938719042 1 1
0.381750571814821 0.352838858783452 1 1
0.15905399761807 0.130892385969368 1 0
0.321111029414968 0.279274366795495 1 1
0.520100156691293 0.461174576196856 1 1
0.618784651021858 0.57190697791493 1 1
0.21367190670009 0.198842108326516 1 1
0.443482032595426 0.41255871815748 1 1
0.371749821821435 0.353711793831959 1 1
0.626697895801674 0.563449111855603 1 1
0.42151565985723 0.407222878299724 1 1
0.513769689837075 0.4754894125881 1 1
0.277226315913502 0.261767027577013 1 1
0.373547795554513 0.343169449510739 1 1
0.428326503302284 0.389851399251299 1 1
0.259505493278372 0.225713083604176 1 1
0.523023246674928 0.500749375645372 1 1
0.550124121804533 0.493525502247119 1 1
0.539043726832745 0.488921802969995 1 1
0.472623369155877 0.445713269744606 1 1
0.227825150231991 0.185016564768498 1 1
0.236491635029861 0.232508927226274 1 1
0.204039393805269 0.190814025607969 1 1
0.763406806283686 0.675054013757548 1 1
0.657266671146243 0.598898402656678 1 1
0.230923137463568 0.229892965859867 1 1
0.927822363452976 0.834154844738172 0 1
0.753839156446745 0.692065771806618 1 1
0.343844322726568 0.302803834191459 1 1
0.499640139086387 0.46210677801872 1 1
0.287361087603909 0.251203952859092 1 1
0.649314551428639 0.591363264809729 1 1
0.618856601017372 0.557666744228115 1 1
0.582549385963911 0.534584371739411 1 1
0.653833718864676 0.599633354934333 1 1
0.642829925736111 0.586181723377308 1 1
0.439799978995534 0.394728554856494 1 1
0.396363964847357 0.394850410118486 1 1
0.507749150003074 0.452912731561792 1 1
0.693693240345828 0.615130697542772 1 1
0.486241621706366 0.470771973043019 1 1
0.6059359232887 0.562413392348463 1 1
0.586136889950266 0.546854652353708 1 1
0.494445109656032 0.448303361211939 1 1
0.412877358858433 0.378627535607962 1 1
0.980998106360273 0.895706028865663 0 0
0.691336856705327 0.637983201752583 1 1
0.264736512713329 0.215468174906434 1 1
0.563565092658553 0.53049877309611 1 1
0.780253678342242 0.720183082653302 1 1
0.633347821389775 0.562767735574719 1 1
0.408687252552612 0.400596428065669 1 1
0.507308159169081 0.436567301131665 1 1
0.318814859290322 0.318686646035081 1 1
0.670260375617698 0.608380702782628 1 1
0.271438670357647 0.247673282294485 1 1
0.494807236063683 0.442322478224691 1 1
0.3071936684505 0.278637383590168 1 1
0.440963968228137 0.399032559075073 1 1
0.875559408967206 0.77984923581931 1 1
0.690357155934486 0.623344615253569 1 1
0.325691337267372 0.292807226643374 1 1
0.418310749446199 0.390383713480675 1 1
0.436478677495811 0.390521040742593 1 1
0.522077724788409 0.491897758100858 1 1
0.326724110199442 0.280132882435771 1 1
0.403917231912803 0.339178954606379 1 1
0.327699308026667 0.306036437075136 1 1
0.796658351522257 0.736689137871172 1 1
0.150759711753464 0.149480512813841 0 0
0.664392982651731 0.618962304255594 1 1
0.438171497333333 0.41182080100679 1 1
0.325319928205117 0.302629663226352 1 1
0.347887019480336 0.344023596302399 1 1
0.686810502979559 0.623410276925435 1 1
0.374114294955798 0.32500203719614 1 1
0.235056304125932 0.232901257373251 1 1
0.396303071648362 0.34963734369273 1 1
0.552594177257609 0.505403356734099 1 1
0.365493165643989 0.338225225312079 1 1
0.713304122645132 0.640925610285112 1 1
0.304099943093191 0.280661836229808 1 1
0.55003083222967 0.51748988139016 1 1
0.391328219192216 0.358552487060079 1 1
0.554232400463219 0.491431638932001 1 1
0.468828397275002 0.420407375951695 1 1
0.537027534779773 0.498705807285655 1 1
0.236848903130615 0.21599662922115 1 1
0.266745240589911 0.227039699343621 1 1
0.463933598191107 0.437355270297077 1 1
0.414958471023049 0.376553353418863 1 1
0.429337434953117 0.399509260573932 1 1
0.713528670418074 0.629472773352746 1 1
0.264231708345285 0.213339321717821 1 1
0.63516020241184 0.574811829388221 1 1
0.627067480934141 0.571371754876359 1 1
0.58049663558466 0.531615015533373 1 1
0.440521297213067 0.39892066266034 1 1
0.361585726827008 0.327162241679028 1 1
0.592367137080998 0.529310160989352 1 1
0.521199766116286 0.483177375341033 1 1
0.220266921156935 0.220276907770643 1 1
0.63473488850552 0.564585364540028 1 1
0.43181192522376 0.39448755251035 1 1
0.313844490615897 0.277635021645217 1 1
0.39062172526833 0.357517361938777 1 1
0.49493538171518 0.461332080595969 1 1
0.239175250506554 0.201700537501622 1 1
0.352027160752457 0.308550098997532 1 1
0.643180915107692 0.576163946795434 1 1
0.469689391981046 0.411672592645786 1 1
0.61115980322306 0.560105069625722 1 1
0.422644891307269 0.392623644442027 1 1
0.324681898628152 0.294190523340331 1 1
0.768295880498988 0.740278157722647 1 1
0.0775249574824652 0.0934122839451682 0 0
0.512107672236271 0.46012637831256 1 1
0.502423310812052 0.462504315129701 1 1
0.479984191552605 0.46066771974602 1 1
0.634893559755705 0.578917291848131 1 1
0.8202562226105 0.759752581599468 1 1
0.423385862409893 0.378576826110936 1 1
0.500579731875554 0.446290799371485 1 1
0.24470884707538 0.229976465708804 1 1
0.461291601378182 0.423901782806699 1 1
0.539197410639687 0.495960365298918 1 1
0.534528203040723 0.495724076654452 1 1
0.682312773565659 0.63109954646401 1 1
0.539503265440679 0.506325357107004 1 1
0.414344591472846 0.361403481164496 1 1
0.583758540552834 0.53561014126554 1 1
0.47724849616252 0.416282461121893 1 1
0.855524329238807 0.797059480317772 1 1
0.237110434219164 0.218926189259297 1 1
0.0480373011494959 0.00872175877345636 1 0
0.475866197409512 0.428419524601047 1 1
0.650515447080353 0.600573927601893 1 1
0.859855464849486 0.754724838986708 0 1
0.631774390206377 0.583152260540859 1 1
0.651360981891694 0.580088590634845 1 1
0.563525763272417 0.538997077269476 1 1
0.350494479083661 0.331774378012523 1 1
0.0628016147450155 0.0661356360085728 0 0
0.464312400196491 0.429320129909349 1 1
0.843036014918672 0.788113755328367 1 1
0.67392087872016 0.611273573101324 1 1
0.348242646634194 0.335014494886423 1 1
0.452266824018487 0.425434083306304 1 1
0.567258354235143 0.49933405447953 1 1
0.413710269795427 0.371595528022856 1 1
0.60944434863971 0.56696919494381 1 1
0.437167273913147 0.402422791478624 1 1
0.475508225183835 0.424694787533678 1 1
0.288649949084361 0.27921973523132 1 1
0.657606579844557 0.567941346278092 1 1
0.337546030078335 0.351063274989234 1 1
0.279412228921197 0.248718690540355 1 1
0.655361283762957 0.599249894263242 1 1
0.571157384228758 0.526422103191749 1 1
0.375550930256306 0.340795840141104 1 1
0.273932760035014 0.23531645912431 1 1
0.664265481218237 0.599073573050852 1 1
0.415991292479142 0.375290472772371 1 1
0.589731989976195 0.532655745608673 1 1
0.530777282998528 0.485416209792286 1 1
0.570121941781552 0.522867161494973 1 1
0.115829353137232 0.0787248696000313 1 0
0.707971430582695 0.617694369890166 1 1
0.274261071875003 0.227864630553438 1 1
0.612914885802986 0.560788068673569 1 1
0.449477618925836 0.401978506426338 1 1
0.496673666146352 0.443881286304856 1 1
0.519168088094265 0.465922602589333 1 1
0.568244873114306 0.512680330967475 1 1
0.590957291767178 0.54390965573873 1 1
0.606199097748435 0.543002067425552 1 1
0.4763228688326 0.423346455214253 1 1
0.359672024790807 0.318548493300135 1 1
0.684643341584515 0.626203173964778 1 1
0.64037034969091 0.558660770084378 1 1
0.527030398268203 0.484543298115107 1 1
0.609202860879855 0.54893385320337 1 1
0.296757779998069 0.288647359161121 1 1
0.388846227523675 0.349853550898132 1 1
0.391788511594832 0.37373557920345 1 1
0.488774887913998 0.440818521975597 1 1
0.27423088419159 0.25370933822166 1 1
0.9013760238848 0.803474615406368 1 1
0.519423533001064 0.459167702544168 1 1
0.511471272758969 0.452687336934651 1 1
0.395095922803462 0.370619374570869 1 1
0.449896056073376 0.402907174132866 1 1
0.5612726974597 0.494355211263428 1 1
0.447861161054937 0.41079409899283 1 1
0.812625094565757 0.746188039235134 1 1
0.583932675451794 0.541722307522181 1 1
0.616052078389354 0.555274000413083 1 1
0.657684978867257 0.578817303569617 1 1
0.639017150428549 0.575705352947066 1 1
0.276144540213273 0.235617053383332 1 1
0.503367954624491 0.463448375699134 1 1
0.342973472239422 0.311062170924863 1 1
0.582087990080819 0.542061857384883 1 1
0.338010526564357 0.272635900091159 1 1
0.509000769458352 0.476540072206263 1 1
0.61599493166315 0.559801787861175 1 1
0.592674664171782 0.530319880147609 1 1
0.689752771453553 0.61790393646549 1 1
0.777418204854301 0.676085131774271 1 1
0.729849939442008 0.661769593039134 1 1
0.682000968583817 0.612873582326328 1 1
0.4192679356384 0.399385237737215 1 1
0.453019236073542 0.405592830072539 1 1
0.671759752879517 0.625765276012011 1 1
0.61998213148682 0.560730006854812 1 1
0.493082070132118 0.454038285120594 1 1
0.598064225748341 0.539384784444049 1 1
0.495642208235062 0.445553146369036 1 1
0.671906484254031 0.598632216838968 1 1
0.370105873672125 0.336966045886722 1 1
0.55418310703396 0.518903575331035 1 1
0.362352120871871 0.324694896924427 1 1
0.76507561616891 0.682246674707297 1 1
0.544639710295197 0.484810463807237 1 1
0.434392506368056 0.411504912212389 1 1
0.11305668439518 0.0983444540936235 0 0
0.355934570714612 0.325399694351347 1 1
0.421414866895058 0.386053742942723 1 1
0.548098001436035 0.503888805788597 1 1
0.425207281947279 0.397348758717915 1 1
0.585042397076741 0.534223319257056 1 1
0.651645515270241 0.597120340832503 1 1
0.0519847260623923 0.0628665377820194 0 0
0.462069869258849 0.432873138780574 1 1
0.200093838238526 0.217618510569272 1 1
0.462429689003297 0.410275603600281 1 1
0.465533053472231 0.406443614887485 1 1
0.314808302913247 0.280109094464388 1 1
0.389864701922315 0.361262873705714 1 1
0.316528489921204 0.271725663530396 1 1
0.0284698044815853 0.0448524101482333 0 0
0.582823427386769 0.510922613317717 1 1
0.543230055272817 0.483441447753908 1 1
0.634415213978813 0.532404856799157 1 1
0.355018425877824 0.324708523729427 1 1
0.436086831407678 0.402892236632477 1 1
0.310921574564978 0.31989582374045 1 1
0.586255628709762 0.548202107356973 1 1
0.696505637806344 0.62272467806055 1 1
0.284383085096104 0.269228459574881 1 1
0.578193936030522 0.526552839151734 1 1
0.392871537273112 0.318776854125632 1 1
0.430683831694857 0.404679395699824 1 1
0.477956218977718 0.437814916976461 1 1
0.425218387691264 0.389900082426222 1 1
0.411974306639193 0.373797008764701 1 1
0.356782784058267 0.317553373260227 1 1
0.500282200048428 0.462710212463985 1 1
0.440600962019411 0.400900187077729 1 1
0.444425743688726 0.42086336308746 1 1
0.539545149762126 0.498752984786957 1 1
0.235517246618235 0.202068908531963 1 1
0.486682440701519 0.448536236331473 1 1
0.46417046319303 0.428992212955706 1 1
0.367941556021969 0.355931653035118 1 1
0.559992034194067 0.501473258187574 1 1
0.676050787752809 0.563887855349008 1 1
0.465412277182332 0.419917641289472 1 1
0.382091647187611 0.358957054536778 1 1
0.438793830049943 0.392094020239279 1 1
0.10105732193145 0.0466671176092427 1 0
0.510750015688699 0.479908872931439 1 1
0.244733735853518 0.220138830890744 1 1
0.284484798239485 0.262357161907717 1 1
0.549860078719324 0.521565196921407 1 1
0.385278114438549 0.347719006161504 1 1
0.409208664667663 0.362285986296004 1 1
0.654572665949343 0.599947872378853 1 1
0.668452075990378 0.62402974665273 1 1
0.563765904025854 0.500864682531776 1 1
0.33519457791257 0.298863004769423 1 1
0.477744436723183 0.42079136972648 1 1
0.669761761865072 0.590537201857516 1 1
0.384619162316384 0.362350406309481 1 1
0.346957831542295 0.325020721596958 1 1
0.312117643387154 0.277249808498527 1 1
0.504474398318246 0.464571579370015 1 1
0.464806011295753 0.425993746363074 1 1
0.513096413355064 0.462792855552625 1 1
0.234230155243473 0.204085015306876 1 1
0.489775200904642 0.445765783721221 1 1
0.378846671573968 0.363017443126135 1 1
0.568394024178041 0.513772306442513 1 1
0.604943064815414 0.554911261580078 1 1
0.376632627552 0.328230156755922 1 1
0.427091492367081 0.370016508899769 1 1
0.352268305021073 0.311900914102927 1 1
0.355047436033817 0.314291570561162 1 1
0.562348698490844 0.506630216625097 1 1
0.543753416052208 0.499985401554651 1 1
0.6290051201276 0.564982997217624 1 1
0.420927758144387 0.380373775261432 1 1
0.848341695618962 0.74674924358752 1 1
0.31011362560183 0.251318536488245 1 1
0.248166198882584 0.222959708072305 1 1
0.39713749975923 0.340369319271643 1 1
0.532898258470637 0.460076397877677 1 1
0.544897059590515 0.505067420782718 1 1
0.635189888101333 0.581222415242168 1 1
0.827059263405004 0.710919944155868 1 1
0.581001601524746 0.523720192478309 1 1
0.0735260017493822 0.0547842838722781 0 0
0.520268062208327 0.474546529137431 1 1
0.607337660746902 0.56018029013319 1 1
0.737716429153926 0.685182033557876 1 1
0.518097878122673 0.459763915870451 1 1
-0.0122654007979567 0.014028887905752 0 0
0.425603716499628 0.387399886646993 1 1
0.167034270219714 0.152220732310902 0 0
0.7469932546065 0.676335889955131 1 1
0.504672747889465 0.511596390660967 1 1
0.559050274104326 0.518824982671035 1 1
0.131866417883394 0.137131169189262 0 0
0.20582841200616 0.217066160441837 1 1
0.333149523391559 0.298245803267717 1 1
0.460472481730349 0.398418796672162 1 1
0.562720367925848 0.511158665645519 1 1
0.524670860636944 0.475067182546298 1 1
0.650756130160369 0.581992882891905 1 1
0.362520400382711 0.345029102786731 1 1
0.666153459959743 0.622359244385036 1 1
0.573997844783613 0.502601521132418 1 1
0.459683763664982 0.429094070253479 1 1
0.478276870220236 0.44552739423663 1 1
0.923528769817637 0.833166734787139 0 1
0.494258560805236 0.447738478558339 1 1
0.554978140025744 0.491982786387437 1 1
0.513852872928461 0.45957061466773 1 1
0.331661700676794 0.301323878671917 1 1
0.606905236747996 0.543779124799119 1 1
0.50846132041759 0.463149223745373 1 1
0.428615582501613 0.37218282877601 1 1
0.341836922250816 0.328267631739775 1 1
0.7123553780434 0.632503364035908 1 1
0.259284816241409 0.215074986073493 1 1
0.343788784818486 0.281671549627153 1 1
0.542089373236246 0.514850277427862 1 1
0.855691374030704 0.783933815647806 1 1
0.21736977071712 0.204611351200973 1 1
0.589894506704479 0.525195549540164 1 1
0.709728992541176 0.661158531576212 1 1
0.538261918185266 0.506808592084422 1 1
0.606167282441189 0.538869050631446 1 1
0.319281612667156 0.292316561218451 1 1
0.575699331115738 0.535903156467842 1 1
0.196037851145536 0.184447093721714 1 1
0.211546561976115 0.192864766786056 1 1
0.604617616830707 0.550748766662512 1 1
0.554516878824735 0.496129924607788 1 1
0.181762819635164 0.160211057768607 1 1
0.310665654575562 0.286517282733765 1 1
0.728550532517404 0.653643917342193 1 1
0.328316038946625 0.291806966041637 1 1
0.44417521574208 0.392958243641881 1 1
0.468191275915674 0.424481279095398 1 1
0.457312225228476 0.401785542352275 1 1
0.48623054222301 0.422166535302694 1 1
0.916731461448997 0.810160374590541 1 1
0.707383728811994 0.652792958425091 1 1
0.343939488501245 0.311591485900485 1 1
0.360074654973654 0.318020167824871 1 1
0.241927185735105 0.217655416136446 1 1
0.745312275328924 0.66889112831694 1 1
0.621119974147119 0.56437441051953 1 1
0.639907584167203 0.598210054590347 1 1
0.398776735646553 0.360443845346256 1 1
0.621030232012154 0.587997842329862 1 1
0.213007678180772 0.18659598316806 1 1
0.454425748340422 0.421457117455908 1 1
0.474037733029266 0.433554979525509 1 1
0.483352724967527 0.436894883362145 1 1
0.821095608736685 0.739831971200214 1 1
0.49634746378604 0.454166988455992 1 1
0.533863971103777 0.47734028520898 1 1
0.566822796617772 0.532718298801674 1 1
0.140259331772759 0.119807087226482 0 0
0.536706110716107 0.491090432678949 1 1
0.644806800125414 0.606396004393286 1 1
0.357184244859929 0.335754750864474 1 1
0.240196987330498 0.198528120772835 1 1
0.282390424582088 0.271841933105074 1 1
0.362502313264563 0.318738022347436 1 1
0.568318041390224 0.517915087874301 1 1
0.409257307145461 0.389222162397334 1 1
0.517704763790493 0.478987359215728 1 1
0.793001875966443 0.730892363381875 1 1
0.611425161346205 0.550617587257709 1 1
0.455904848646888 0.401686665300782 1 1
0.509337719023852 0.47389299296532 1 1
0.674604992912465 0.609268317379245 1 1
0.510337064438405 0.46016066844573 1 1
0.314199806487861 0.294442953713249 1 1
0.261585950740079 0.253232298309641 1 1
0.689173831162074 0.602308736474596 1 1
0.278706407369102 0.25285111484529 1 1
0.197136332499533 0.173080129624035 1 1
0.468921796998974 0.440207954541157 1 1
0.618146696665978 0.553125199039856 1 1
0.385085547136522 0.354422501282198 1 1
0.209834879297454 0.198498888089668 1 1
0.553148079614529 0.510409036569379 1 1
0.498744867777141 0.476527529193406 1 1
0.500503526256587 0.448858400151971 1 1
0.326865643828451 0.281635811150706 1 1
0.386662838082803 0.338272371329604 1 1
0.463610794446586 0.40337585188426 1 1
0.382429726808283 0.344601470387798 1 1
0.859547787847864 0.760161608068259 1 1
0.517545172581503 0.474869226092829 1 1
0.428362509562016 0.379377072399718 1 1
0.0214359758979472 0.0268422507941944 0 0
0.385687470078799 0.352800335155368 1 1
0.519439463002686 0.465920228573536 1 1
0.544853911210193 0.537362037331715 1 1
0.349581992118322 0.32200110368415 1 1
0.767366365033831 0.694428581870987 1 1
0.42538911173715 0.377174418339741 1 1
8.53195589817571e-06 0.00436262690379114 0 0
0.537087292314843 0.503856316986351 1 1
0.363882580806765 0.332746562986618 1 1
0.542621462028778 0.47283702331454 1 1
0.133988555035008 0.12071356514789 0 0
0.354667603185311 0.316113770403788 1 1
0.496040493374964 0.462249280168573 1 1
0.550916381940859 0.49683803616312 1 1
0.43473032471478 0.406943750887776 1 1
0.444648826283614 0.401949554820787 1 1
0.313992461299469 0.282429624570564 1 1
0.524925151549132 0.468478573237354 1 1
0.22229236529854 0.199341428582885 1 1
0.418252624509183 0.367120281496664 1 1
0.781355938410125 0.725928968400661 1 1
0.61820834595091 0.549753144483673 1 1
0.33814908245722 0.30435040495393 1 1
0.58105163650253 0.537316190257471 1 1
0.434813670366511 0.400341860906284 1 1
0.529511611213681 0.489918353455656 1 1
0.316173662472051 0.291538232077469 1 1
0.554613572979335 0.484442013270584 1 1
0.578564945024578 0.535879524694714 1 1
0.528778466199409 0.485569962343709 1 1
0.429752060775807 0.420462301845945 1 1
0.394408171697908 0.355924177316583 1 1
0.360616074428569 0.322501222337636 1 1
0.322027840690874 0.301156501084115 1 1
0.476337126583571 0.415506525178926 1 1
0.589953865472847 0.549630716636098 1 1
0.274784122237872 0.233680724890187 1 1
0.548474604865453 0.498541419663529 1 1
0.513708658735814 0.462997973740233 1 1
0.577191812279672 0.522394597996545 1 1
0.436978753589613 0.392295398165055 1 1
0.40357110534478 0.371778215940824 1 1
0.478881350801506 0.433426919095259 1 1
0.383168148479476 0.338000063370778 1 1
0.440997092505167 0.407570912625689 1 1
0.310579184678287 0.296056484663296 1 1
0.413881445579114 0.365777450862999 1 1
0.608349492903267 0.532168930397776 1 1
0.7898785420513 0.703391532145338 1 1
0.348675073218908 0.309717907391173 1 1
0.576818281287677 0.514960019387427 1 1
0.504730917702998 0.475338858810023 1 1
-0.0118705763914952 -0.0115343994392629 0 0
0.396280427305181 0.344618762576316 1 1
0.422447431949059 0.385276857632378 1 1
0.450887008210749 0.393979382899882 1 1
0.769531308008765 0.702714655204263 1 1
0.238067626759955 0.223298618506315 1 1
0.529236453258663 0.492176208799049 1 1
0.875067641174614 0.785075159163449 1 1
0.423989235361639 0.412333894825496 1 1
0.528875600096853 0.485169874670488 1 1
0.265721007240112 0.257497411782045 1 1
0.64668549249261 0.564965422833061 1 1
0.426132665588562 0.397077774006142 1 1
0.614851487031935 0.540891739796157 1 1
0.582339164109651 0.526036577384155 1 1
0.347161139526313 0.339201346753565 1 1
0.535512596990187 0.492730658480652 1 1
0.52983063683656 0.47952140545899 1 1
0.264144785732393 0.221549940053437 1 1
0.380792893388859 0.359122850959208 1 1
0.127513987780391 0.127675766195284 0 0
0.286550756110349 0.279867470724458 1 1
0.828263836426249 0.755402122529165 1 1
0.517174561551334 0.439807094150991 1 1
0.498804577401766 0.469956400084177 1 1
0.720051820961405 0.628464123647943 1 1
0.506579377370257 0.485474771008154 1 1
0.524394938674478 0.46139269773908 1 1
0.655995598838093 0.568758731537981 1 1
0.714433846052818 0.673528007022654 1 1
0.398912404325622 0.371971722278247 1 1
0.255751531641105 0.264408576686391 1 1
0.265690187975768 0.23738081517831 1 1
0.323804383568522 0.310384621120535 1 1
0.260873626304759 0.24228508962618 1 1
0.448835691677317 0.414274845738442 1 1
0.257967646581995 0.2289369382121 1 1
0.528383703212253 0.485446249603881 1 1
0.612402387747326 0.566221239423361 1 1
0.569353118601386 0.52279360910269 1 1
0.638388134551393 0.574012331887646 1 1
0.603013956963169 0.559800421790249 1 1
0.37114347089323 0.359463696007498 1 1
0.433347243584109 0.407857362483622 1 1
0.614622094178513 0.569898855692645 1 1
0.385794861113841 0.357620649871615 1 1
0.422896052996672 0.388860031675512 1 1
0.563901001124459 0.504153108565484 1 1
0.59043087693647 0.520737307871862 1 1
0.56461203175733 0.514258591435986 1 1
0.329493923009883 0.306686841619661 1 1
0.664656371461178 0.605105412929291 1 1
0.407726237310873 0.377795027519551 1 1
0.609584749801647 0.558030283670942 1 1
0.379615089302368 0.340629841958125 1 1
0.201251497843573 0.172767692089743 1 1
0.243433881230467 0.223122351763819 1 1
0.854636430356805 0.776884065592103 1 1
0.309569663902427 0.282367857914731 1 1
0.498931379792573 0.457314670431172 1 1
0.261832916552316 0.22709089394585 1 1
0.57757838164902 0.560158906316361 1 1
0.335842093199142 0.317272556205606 1 1
0.7070095954833 0.610140751028829 1 1
0.65776321347563 0.591704752925501 1 1
0.481503754280109 0.460322980730094 1 1
0.717006943736689 0.666771501715394 1 1
0.479207790774619 0.444504853346104 1 1
0.472061914712649 0.432314632449369 1 1
0.713701557805948 0.604658923502269 1 1
0.225501687958684 0.181081330806633 1 1
0.52622522938686 0.485535001634335 1 1
0.333406196985779 0.2937731768057 1 1
0.62854891977354 0.597251855777115 1 1
0.75933043431707 0.669519378384028 1 1
0.543077915423159 0.502949943053846 1 1
0.58915412242615 0.532807493167939 1 1
0.246397554700116 0.223962160467505 1 1
0.472638534163258 0.416919314243195 1 1
0.598476091925709 0.53196084947101 1 1
0.499989227410258 0.46642598194291 1 1
0.526150658295961 0.471343549435803 1 1
0.544792807795245 0.508086257384968 1 1
0.465969478977164 0.4161471943241 1 1
0.122991578658426 0.113861042642993 1 1
0.526134263608919 0.447792342023424 1 1
0.00804053771523539 0.00999580300196982 0 0
0.580797627001039 0.511526240023918 1 1
0.462291454481487 0.421771804921055 1 1
0.546063642248892 0.491269045446886 1 1
0.490808884407067 0.460958291824731 1 1
0.314751233956091 0.282545502469519 1 1
0.332747707806869 0.324628315971096 1 1
0.339420350487023 0.303632666170553 1 1
0.346239637322257 0.322119763436424 1 1
0.248949209439177 0.198986408251806 1 1
0.528411847254865 0.480629509539617 1 1
0.44643277171201 0.403909671545737 1 1
0.370860211986891 0.345447405014002 1 1
0.539968838652015 0.484864874361474 1 1
0.534378232255222 0.494437744650901 1 1
0.271154106533574 0.258381938428834 1 1
0.477903753877419 0.418180233911439 1 1
0.571494237050941 0.524879763336639 1 1
0.414750362736408 0.39855747671222 1 1
0.465753270514021 0.432067251102094 1 1
0.40671576349561 0.3736677630899 1 1
0.533880243788625 0.496236918137709 1 1
0.468012416546978 0.417921589321607 1 1
0.489440081784074 0.462832302192792 1 1
0.459150240981466 0.429123941792062 1 1
0.846198471070701 0.761925788826304 0 1
0.259483378916458 0.235526579475221 1 1
0.474816180086332 0.445241310353424 1 1
0.529609190740576 0.502355477564282 1 1
0.276530018000441 0.230989557024729 1 1
0.430890598664431 0.412068204922139 1 1
0.487947364897623 0.448644937005267 1 1
0.41506824042481 0.379460729605995 1 1
0.586407569094517 0.531795880879179 1 1
0.429692418116217 0.404020194551717 1 1
0.634721600347843 0.569350419036826 1 1
0.365655683447577 0.330145334586374 1 1
0.415236741504064 0.364282421673953 1 1
0.344135771232145 0.290158519253379 1 1
0.349669088856643 0.317406297042156 1 1
0.344741037756141 0.289163860825939 1 1
0.233407647288046 0.216038997178277 1 1
0.374480661819736 0.347044547285282 1 1
0.526543098984224 0.534455428456803 1 1
0.663958820062132 0.60067957831883 1 1
0.887678862659241 0.803788776063443 1 1
0.304275824102961 0.275695517070389 1 1
0.469642830176096 0.427030363488619 1 1
0.369401184362797 0.343114819687417 1 1
0.601334352309977 0.535811067690375 1 1
0.516938686015816 0.49288113215277 1 1
0.512164326627052 0.44564436111605 1 1
0.727105156536402 0.660622017910832 1 1
0.708779245757792 0.629451051726749 1 1
0.552069335233343 0.493195979296103 1 1
0.265007362677594 0.243178311839388 1 1
0.374353573344336 0.355806290551902 1 1
0.648600639993154 0.584528801268228 1 1
0.3481404996672 0.286023451589006 1 1
0.551890058404462 0.495897598567611 1 1
0.0885273371489 0.0506969738438776 0 0
0.439277019963072 0.40404199777453 1 1
0.361118156607551 0.347216358155673 1 1
0.660267892368923 0.58791881804278 1 1
0.488416754826791 0.433479315770811 1 1
0.651158340069401 0.584712393779726 1 1
0.302809506128068 0.265701663554204 1 1
0.182615007558879 0.17950982336251 1 1
0.319300726549578 0.281082395880353 1 1
0.400267641985472 0.378492723951166 1 1
0.493151306400768 0.44138366607973 1 1
0.574019009175659 0.527495626708877 1 1
0.671164699735509 0.66212045541975 1 1
0.632772763993476 0.566618836349242 1 1
0.28411683356389 0.274890329072056 1 1
0.629010138975179 0.574999795888632 1 1
0.633235202593324 0.57047640148104 1 1
0.769415993302003 0.70067576916355 1 1
0.315593934652291 0.259124773227126 1 1
0.417837955312643 0.372584801676343 1 1
0.1527059272902 0.140098493569875 1 0
0.430388341330082 0.392881208400741 1 1
0.389406253625884 0.375459476958706 1 1
0.258226747126984 0.211386281311321 1 1
0.346008970222523 0.328355666740698 1 1
0.50959986900641 0.471675237057155 1 1
0.417046110947187 0.388511137701561 1 1
0.265622651954884 0.237752326241537 1 1
0.30168188802933 0.271331813988763 1 1
0.370801489548803 0.36137449878673 1 1
0.373443713073904 0.33446581755179 1 1
0.452239015651395 0.418370908177017 1 1
0.685850079886921 0.62845245767599 1 1
0.750370132470057 0.661533695432783 1 1
0.447592304055051 0.382732683237406 1 1
0.402851448601022 0.373673213825791 1 1
0.517081602763423 0.456087564650822 1 1
0.448339769715404 0.399592790282143 1 1
0.434697828337127 0.387285023096344 1 1
0.811311595034376 0.714160158175705 1 1
0.566095931356949 0.52528147058917 1 1
0.160703587401532 0.131629063501338 1 0
0.185783491774654 0.171361170066467 1 0
0.493791069046938 0.436520701725459 1 1
0.459070493219149 0.419333226665329 1 1
0.381123930251992 0.348071825849323 1 1
0.154399528267847 0.154019015889975 0 0
0.601896887026422 0.541616105600845 1 1
0.378047400442499 0.339139725397635 1 1
0.565819525522977 0.503702873188226 1 1
0.543821267052644 0.46988228412304 1 1
0.573164644687976 0.504643645091292 1 1
0.788485980871184 0.705849788278196 1 1
0.641756325483295 0.571735390463596 1 1
0.594315122806279 0.529289206705891 1 1
0.711672570675573 0.638866572997888 1 1
0.417836321289285 0.389979736709862 1 1
0.40095788224076 0.353719812016411 1 1
0.383353003284186 0.322888633799746 1 1
0.171280657211878 0.158892529786149 1 0
0.556927512590032 0.500228744767169 1 1
0.567695823370894 0.518017529178543 1 1
0.137002324944078 0.123680045681202 0 0
0.426657504677841 0.397785629624566 1 1
0.358999963928054 0.344291713680276 1 1
0.354345560861965 0.301025785670971 1 1
0.366761811463964 0.320376162946939 1 1
0.726142199284133 0.667494984829366 1 1
0.547928308445046 0.504070988660305 1 1
0.573847089447381 0.507762163798377 1 1
0.286198835266686 0.260125840571041 1 1
0.182164367783897 0.182815595210339 1 1
0.636912561470334 0.595290071676012 1 1
0.687069684706924 0.646650954063644 1 1
0.534494138236148 0.502444757925244 1 1
0.527582171927542 0.481872072492733 1 1
0.492430383906197 0.444859756110885 1 1
0.322537942171547 0.291121633140179 1 1
0.392767352323135 0.367832036246787 1 1
0.409818551592991 0.373397845685495 1 1
0.481547044015438 0.435789453750606 1 1
0.415696635653284 0.374859228873448 1 1
0.364346193128769 0.345075797992268 1 1
0.597192820666031 0.533798728260903 1 1
0.48173945891777 0.434850459681998 1 1
0.383508366146337 0.353183267005289 1 1
0.493504968314122 0.46272963009416 1 1
0.656954216741302 0.609461058838481 1 1
0.304041325573533 0.297609776812817 1 1
0.427098256695906 0.371139302174407 1 1
0.361204379128059 0.329166733691053 1 1
0.366207312123476 0.330235260455991 1 1
0.413272075631625 0.392013595759454 1 1
0.14577227078479 0.13399183355724 1 0
0.577749321616876 0.527048271618004 1 1
0.600349121951303 0.512169237764048 1 1
0.386448461763767 0.344095346477285 1 1
0.258867857460051 0.226584516342473 1 1
0.456083104859975 0.411224229474887 1 1
0.42916945687854 0.403534586867573 1 1
0.403210016542121 0.385672544784516 1 1
0.632007850666541 0.575244058705845 1 1
0.384192160267075 0.390984406581202 1 1
0.694427852423365 0.618826986491911 1 1
0.427555448919427 0.320229299687829 1 1
0.348090206691273 0.314766378207627 1 1
0.243050003123471 0.209843578749424 1 1
0.478051471181504 0.44295467838632 1 1
0.618837264301996 0.552046916193256 1 1
0.445192435879455 0.389785965041507 1 1
0.552105117761604 0.513704713003057 1 1
0.472042126597995 0.444021886336821 1 1
0.232637335519651 0.196339905291664 1 1
0.669631973813356 0.60774109595249 1 1
0.576244753637365 0.525754353166193 1 1
0.396261747190979 0.357114692336961 1 1
0.666398964297747 0.593364139496773 1 1
0.361942120290591 0.353358378111672 1 1
0.447343920477676 0.407003119079422 1 1
0.620906606113425 0.566664362951496 1 1
0.605897824962157 0.522026932444349 1 1
0.409485357049281 0.370473928051126 1 1
0.200187759080251 0.179388998967367 1 1
0.5736865013495 0.515306911242284 1 1
0.738479313611279 0.662139080052924 1 1
0.285915302701272 0.259103904733909 1 1
0.449153575801163 0.420455125625778 1 1
0.394584187512523 0.353747761646215 1 1
0.659558643053329 0.601941864703737 1 1
0.791082002353498 0.724385043728907 1 1
0.59295446665718 0.534517059247798 1 1
0.517713911692447 0.472919793899385 1 1
0.609316491365647 0.562239374552169 1 1
0.551154374939783 0.463865114853089 1 1
0.525645592220833 0.498661903039213 1 1
0.644616784675426 0.602850251632061 1 1
0.659218481456449 0.606681174762961 1 1
0.113376636996498 0.0966372253828526 0 0
0.258164504865987 0.24133236702973 1 1
0.0733444933492776 0.0673482375911304 1 0
0.632860717714352 0.579388802035516 1 1
0.459971347676936 0.418579695665236 1 1
0.451900594635365 0.398202400342658 1 1
0.520825905048872 0.462524981052512 1 1
0.537484400628264 0.477116389816578 1 1
0.596847968942421 0.560720172044634 1 1
0.165106004169587 0.153500176087744 1 1
0.441688128693622 0.403998289906265 1 1
0.643804659571609 0.577619181921531 1 1
0.528102806107718 0.464138663159727 1 1
0.28941708495708 0.250142934605379 1 1
0.342399118724581 0.308259742630465 1 1
0.71515549091516 0.631277810348764 1 1
0.692295046193402 0.659549360640725 1 1
0.189513689573349 0.163670247615861 1 0
0.411404885175967 0.36447447977696 1 1
0.582443097235426 0.544794748787441 1 1
0.717739589875399 0.65402729673025 1 1
0.598733819036748 0.545031907975544 1 1
0.440702169001351 0.396138871901733 1 1
0.378995911865754 0.350933119271297 1 1
0.596676761734049 0.520828126612222 1 1
0.540337174188402 0.483152955118843 1 1
0.510023456306058 0.465074593644031 1 1
0.634884692398106 0.580563128884225 1 1
0.635950665730172 0.567053224015909 1 1
0.427569090707538 0.386646570624827 1 1
0.154811698461798 0.136721125947287 1 1
0.350940944880874 0.343052365829283 1 1
0.460237931811106 0.390965081071008 1 1
0.45354310529407 0.405569038479346 1 1
0.209166627178156 0.197775890723849 1 1
0.146381578067467 0.138300983771333 0 0
0.469336275664279 0.420627420918372 1 1
0.738880876631218 0.63922363000062 1 1
0.611989313856683 0.546209541757316 1 1
0.623713046776722 0.578792413658416 1 1
0.352471215653194 0.314663593779434 1 1
0.566657823305317 0.499982468270355 1 1
0.483290636293918 0.450173142258548 1 1
0.26947586459451 0.239451768066923 1 1
0.551572447421074 0.488162652531006 1 1
0.751672290356448 0.687613100640516 1 1
0.437705417191721 0.428350501817 1 1
0.429787804396416 0.411480897300963 1 1
0.403595650438879 0.356200607815392 1 1
0.478317852181594 0.426930336289954 1 1
0.67893695338814 0.617681605519103 1 1
0.538490223297064 0.517771592129144 1 1
0.219822882983397 0.179105286779236 1 1
0.364729628705215 0.31002408392636 1 1
0.797451529169772 0.730646486598981 1 1
0.765039075950136 0.720370471736334 1 1
0.545247380069947 0.501207515207165 1 1
0.327328836087026 0.268825027108987 1 1
0.621610563464378 0.557881289848241 1 1
0.561406433150043 0.524135858641082 1 1
0.757337748630829 0.678639113532504 1 1
0.0935091710547762 0.0924232629923162 0 0
0.275235881481923 0.25098895480362 1 1
0.65654283782907 0.597622101904222 1 1
0.319141114940463 0.28367430180194 1 1
0.481594357140481 0.442626426707671 1 1
0.576744180411148 0.521278117168569 1 1
0.738918438646083 0.675038366242634 1 1
0.344968873409962 0.352813769356603 1 1
0.480239520289157 0.420342922188832 1 1
0.489735695078968 0.436478370369814 1 1
0.477643521750325 0.43786677859756 1 1
0.441546926997307 0.398170833043763 1 1
0.537931281966274 0.490368091395591 1 1
0.455682332605141 0.426734002400826 1 1
0.482255103959502 0.462005418463775 1 1
0.117551800532168 0.124072634446617 0 0
0.324103851793121 0.299306769046865 1 1
0.539321927839394 0.494755976048005 1 1
0.563310565568668 0.527345888829985 1 1
0.601931171095279 0.544542306542262 1 1
0.566823057754731 0.50638202832085 1 1
0.655840203846617 0.580108885240897 1 1
0.651876083388835 0.594467099938934 1 1
0.515290556209471 0.472704046194324 1 1
0.425073678293462 0.358137082226719 1 1
0.425835198218667 0.396144227274568 1 1
0.294711283478973 0.252883062790235 1 1
0.483155231734439 0.423359479440373 1 1
0.576147459866887 0.549603040148542 1 1
0.449249086228369 0.372311043250528 1 1
0.496263134274351 0.446700115196532 1 1
0.296054217679461 0.281883332914041 1 1
0.475058637327298 0.445537765276283 1 1
0.201382060039089 0.173425576549593 1 1
0.65272810460767 0.581560271492208 1 1
0.66629200561119 0.617552337749293 1 1
0.373812898050773 0.341599060253437 1 1
0.316870542766646 0.312115322538723 1 1
0.286334971071804 0.25211970813052 1 1
0.765848228121282 0.681409378438105 1 1
0.724435690942 0.662898589842375 1 1
0.754253005855258 0.697393362481074 1 1
0.411353579998977 0.376220346809198 1 1
0.713599655126368 0.642181978459493 1 1
0.587332063107462 0.551004370478858 1 1
0.479001210614521 0.437077755455671 1 1
0.488564107122347 0.450058321227257 1 1
0.53608930272348 0.489124347386178 1 1
0.563579991374789 0.502570297043708 1 1
0.250355462710169 0.246384207690908 1 1
1.10734425289418 0.980629177350608 0 0
0.590147407203327 0.535869676132744 1 1
0.401461021914597 0.362182317261606 1 1
0.23815596115464 0.221416436661916 1 1
0.614732505226263 0.559613959377794 1 1
0.515175350558799 0.465426322793727 1 1
0.574725615963015 0.507042124201557 1 1
0.610452399401997 0.567014765107982 1 1
0.181708290668147 0.194698067760391 1 1
0.589644096519077 0.549513324337299 1 1
0.118155192935802 0.095245939498864 0 0
0.529289940024748 0.47162276551112 1 1
0.457302000590668 0.422877291893941 1 1
0.43968556009811 0.407855011687689 1 1
0.366126632027714 0.319482007555827 1 1
0.506984623041974 0.458088752935903 1 1
0.514556800493245 0.47503408778139 1 1
0.392009007821467 0.343838418165133 1 1
0.261817014597387 0.224069398411268 1 1
0.324435427793214 0.285520488839058 1 1
0.723965529285376 0.601946355046937 1 1
0.20572176082565 0.187285328480502 1 1
0.239361720591246 0.217347548389314 1 1
0.334829244048566 0.299296388527427 1 1
0.549108443179874 0.486022891139508 1 1
0.246685639266252 0.221669963938979 1 1
0.585567657654325 0.541553385780383 1 1
0.441911061050627 0.409926684267638 1 1
0.478356995432548 0.435465749331781 1 1
0.459688229152007 0.42233982080189 1 1
0.611162149176202 0.568098797461519 1 1
0.288628361950941 0.275884326596931 1 1
0.58252915997466 0.518433277890135 1 1
0.387567165849624 0.361925109358862 1 1
0.650128208601844 0.604526853913946 1 1
0.547473459448267 0.498676768525608 1 1
0.52191147718533 0.474468504345924 1 1
0.542023332892335 0.492844371736824 1 1
0.639128600151314 0.579739443181826 1 1
0.479290000447145 0.422126014515628 1 1
0.551591853742723 0.509402270786875 1 1
0.613547485657067 0.5628734611957 1 1
0.588046177496671 0.488817404487525 1 1
0.634564324272403 0.585455507011834 1 1
0.194089687724473 0.181666299877285 1 1
0.390170794823872 0.365323688865058 1 1
0.567612666207438 0.516350516931732 1 1
0.489206447426393 0.423251513617261 1 1
0.479386060256321 0.419941175010228 1 1
0.362232074872598 0.350466013354927 1 1
0.533664469825086 0.483280271457676 1 1
0.213351588533364 0.189383488666917 1 1
0.777542926604875 0.701479661561644 1 1
0.477442741262109 0.435317712925137 1 1
0.462460130018535 0.441531890042951 1 1
0.449319058031476 0.399479716066162 1 1
0.455105874244276 0.405264520478336 1 1
0.761271644825422 0.695852896984714 1 1
0.316773153246845 0.270695191534062 1 1
0.315891195196325 0.28481525641566 1 1
0.384790813436078 0.336345957608672 1 1
0.796115835411842 0.715622144565015 1 1
0.658433886672829 0.59808870050688 1 1
0.436534614639417 0.416690386272333 1 1
0.686016023300993 0.621409794742708 1 1
0.652795460778775 0.603714021100513 1 1
0.495957559125345 0.441196737686195 1 1
0.571048823366748 0.5336927742984 1 1
0.459803220516055 0.418539932673973 1 1
0.811801458345688 0.713387495247549 1 1
0.296032147698569 0.279820234144946 1 1
0.597971300823911 0.548933455799535 1 1
0.541927259118586 0.483471405924442 1 1
0.37492194135266 0.336200156515587 1 1
0.410877895800502 0.363707976422941 1 1
0.225246136843114 0.22069392044242 1 1
0.584633705529123 0.516362827008544 1 1
0.914391634047005 0.821228499519693 1 1
0.40923178879287 0.366713230387451 1 1
0.294946254082792 0.265286646225768 1 1
0.296989963135907 0.287872603817997 1 1
0.511950435778495 0.475988215705771 1 1
0.531417299231107 0.476535837386297 1 1
0.176962877313843 0.153225809288049 1 0
0.236817924466568 0.22336113865315 1 1
0.399982794653545 0.353805365151398 1 1
0.596146984550409 0.521560867605638 1 1
0.379055066076741 0.354476218925928 1 1
0.494329383890785 0.436449581500382 1 1
0.731323847592277 0.658911032637515 1 1
0.557532208111761 0.50793091839892 1 1
0.610557995155121 0.561807949138182 1 1
0.464616407072255 0.415238738614798 1 1
0.364197583687544 0.327928142794972 1 1
0.141648262878601 0.10940648788022 0 0
0.638103023838588 0.558632627286747 1 1
0.594968287587595 0.51921940757442 1 1
0.308049992800011 0.280014956808729 1 1
0.440581176854593 0.404930115889532 1 1
0.427953923044314 0.408186812864016 1 1
0.561943339532168 0.519603385459344 1 1
0.674572088455834 0.609995589172298 1 1
0.439262506037811 0.401160153486464 1 1
0.508453788014268 0.466663962939757 1 1
0.586907432804142 0.531945641853325 1 1
0.547836965910862 0.491119862464335 1 1
0.673960462263632 0.618557533186189 1 1
0.657176209061596 0.589012199930731 1 1
0.495651103971047 0.445300749639341 1 1
0.36994263865816 0.339404472870862 1 1
0.644065170135711 0.578027352621155 1 1
0.325424464786113 0.310736608297837 1 1
0.35412792696574 0.32894632984322 1 1
0.459610658135996 0.425170829845501 1 1
0.556795695848352 0.492230363328206 1 1
0.460924322400361 0.37963684380675 1 1
0.211470360344389 0.188235548060396 1 1
0.793838915639609 0.723030576124035 1 1
0.444391554577877 0.405338148583612 1 1
0.344777620698774 0.298907450955381 1 1
0.688612900096766 0.651533550914747 1 1
0.537189354496396 0.478201067711928 1 1
0.5547592048363 0.498775072176847 1 1
0.265174539993028 0.254340654859088 1 1
0.954743429501352 0.881140588442774 0 0
0.600289310233551 0.552502223865832 1 1
0.509726378241948 0.447206536919013 1 1
0.287148216305573 0.260005337977665 1 1
0.43145857492652 0.382317620598531 1 1
0.620563867574787 0.551906254125562 1 1
0.368848658968345 0.33190991279646 1 1
0.49348122715655 0.45285705830951 1 1
0.513503464862167 0.475864582029783 1 1
0.445162719888372 0.404569541693609 1 1
0.62235370651312 0.556172665050347 1 1
0.802421416929319 0.715866752086303 1 1
0.700572430109415 0.659185793705276 1 1
0.642240278819952 0.565261615209115 1 1
0.128337699587513 0.126573529022046 0 0
0.434913077063584 0.395630944407262 1 1
0.385185093087391 0.340145296718358 1 1
0.499350764012436 0.443250711498669 1 1
0.302120903206953 0.271586812131461 1 1
0.622738708018096 0.575428613570578 1 1
0.796563262080264 0.725204875851849 1 1
0.593295744164911 0.525505840883365 1 1
0.118215376235426 0.109037878015662 0 0
0.647196512583595 0.567680288552365 1 1
0.247932902741692 0.242938929270746 1 1
0.366325800357994 0.333924368803852 1 1
0.61707999355971 0.55973885722424 1 1
0.427025370875819 0.375802501393711 1 1
0.65079888644121 0.588631737932199 1 1
0.367738431657948 0.298935507645991 1 1
0.670059754817632 0.610351292040026 1 1
0.457723688817641 0.4112832104537 1 1
0.342337384350881 0.338164737973579 1 1
0.122392179761855 0.114676835939145 1 1
0.612242564484946 0.560142864567803 1 1
0.417556355343847 0.374542646275992 1 1
0.417600667693529 0.383939328160353 1 1
0.535113189080688 0.475800451245635 1 1
0.281945187324747 0.280173173857823 1 1
0.563889101066898 0.516341164105049 1 1
0.598087379735211 0.522935122101948 1 1
0.595472759319942 0.53065222342107 1 1
0.247992271577309 0.243621165836598 1 1
0.464272306157361 0.442272933622494 1 1
0.420258896654086 0.387319312783088 1 1
0.554464503587015 0.500274843528071 1 1
0.335854086473312 0.320952754062503 1 1
0.270958781515174 0.240577981592898 1 1
0.48371443884742 0.435252318844823 1 1
0.548295486653051 0.496655368862075 1 1
0.6068092079069 0.562946580798673 1 1
0.450766615439545 0.419954199444706 1 1
0.350657258610001 0.343377982865726 1 1
0.473770058252233 0.420567354790391 1 1
0.308779947638967 0.299023733672571 1 1
0.22740860590205 0.201963714959548 1 1
0.435857504057082 0.412081210446641 1 1
0.465479721895969 0.442395386442298 1 1
0.350876399106112 0.315324225697901 1 1
0.634872243789214 0.575303703127221 1 1
0.312791700868282 0.277426731156264 1 1
0.18835064762355 0.159552047011476 1 0
0.545484274577455 0.496469377189344 1 1
0.316069106358843 0.287590317152364 1 1
0.538437386013785 0.503813472779718 1 1
0.620341783420039 0.561622534248351 1 1
0.391211856642722 0.355524904041853 1 1
0.406420136530669 0.354429296217414 1 1
0.604190927559021 0.545741937494072 1 1
0.36125643333936 0.337497158661277 1 1
0.627140218602598 0.579806103679402 1 1
0.796987544502345 0.747266756488027 1 1
0.370523776184059 0.346701434915305 1 1
0.245625732117624 0.214610793755094 1 1
0.585902993379541 0.509819373210982 1 1
0.692717531912786 0.635911396291831 1 1
0.769434398383909 0.712245507005301 1 1
0.433544399869685 0.397040978951293 1 1
0.519320111244253 0.478220723844136 1 1
0.550188636313537 0.50224376952771 1 1
0.498935266377834 0.466187144019942 1 1
0.28532912857903 0.285422055482451 1 1
0.543763277108423 0.496014519103247 1 1
0.331391398905866 0.302394345758423 1 1
0.694093388799918 0.645172241888272 1 1
0.35006818811678 0.333531898084962 1 1
0.241987215826562 0.202319481398797 1 1
0.541754899068174 0.47026516016595 1 1
0.662805399459453 0.615873076837518 1 1
0.550596786279731 0.4890429576438 1 1
0.703476043611411 0.640263847195802 1 1
0.456101787253452 0.371585762403786 1 1
0.50143785542971 0.462152534373468 1 1
0.472903891948618 0.431525577792073 1 1
0.552692222646578 0.47890470623347 1 1
0.563313208501646 0.488686672986708 1 1
0.426402191409751 0.387981775156124 1 1
0.796940077664578 0.717171982717349 1 1
0.282512070706912 0.240808700196043 1 1
0.521387481607304 0.49336504387387 1 1
0.603418337478914 0.559943049006752 1 1
0.628589844613386 0.5741601999448 1 1
0.460707848373527 0.408764296761356 1 1
0.564637937906207 0.524745737960009 1 1
0.663784499410477 0.617378685552446 1 1
0.511924219937523 0.458750764808754 1 1
0.258953570001044 0.210200908635936 1 1
0.740186677325809 0.682484878794635 1 1
0.402703322405925 0.36898342653628 1 1
0.685987421160102 0.620516917210317 1 1
0.677339554654425 0.611563356745101 1 1
0.514293606636875 0.471248199368354 1 1
0.218182646061361 0.186468743696065 1 1
0.551392877948499 0.48816195103515 1 1
0.594806258083149 0.535395032669008 1 1
0.790986081905372 0.733178003634187 1 1
0.561973872892547 0.502351829922961 1 1
0.584310454059435 0.54251662789984 1 1
0.506979357975519 0.454203450202041 1 1
0.427065480960626 0.394977390373624 1 1
0.332464405596343 0.307301187329269 1 1
0.453626713354157 0.413804980534107 1 1
0.733203892146947 0.65808998812013 1 1
0.467500581848326 0.415475070894583 1 1
0.245159436833129 0.241466116776323 1 1
0.193881670318609 0.183160965586985 1 1
0.252704538342183 0.223777321711773 1 1
0.389658107207615 0.346653178418198 1 1
0.146327927851906 0.133045796002927 1 0
0.477775100053957 0.430129590266848 1 1
0.581213610376131 0.534031345013587 1 1
0.570852961669802 0.535732337752696 1 1
0.47728240769871 0.430726372477567 1 1
0.459231550553809 0.436327825482709 1 1
0.330437544735753 0.293423041038031 1 1
0.474672835608291 0.424937319427333 1 1
0.469348674860443 0.443044544146394 1 1
0.499612766756644 0.465579518458767 1 1
0.238807855398649 0.22334152219039 1 1
0.279982150721868 0.265223938256375 1 1
0.628211244518952 0.554434566203573 1 1
0.66168545196176 0.589496229270967 1 1
0.372894622351638 0.351243447679018 1 1
0.732489658288607 0.667952960059969 1 1
0.0184795983267283 0.0102890314255873 0 0
0.262981862951181 0.227825685850635 1 1
0.232290899348567 0.212302913636338 1 1
0.365686954463534 0.334888436605297 1 1
0.446407738789888 0.406355004982164 1 1
0.624575419105184 0.554818199708332 1 1
0.526789702784362 0.475887790987511 1 1
0.426292729163774 0.401793214415004 1 1
0.384530819119652 0.342124229466851 1 1
0.263777300583098 0.255201562896573 1 1
0.283648072172198 0.266606014667741 1 1
0.340717295201142 0.307775377178832 1 1
0.677863958213699 0.624721535374193 1 1
0.396384609591649 0.366761223087372 1 1
0.41725733017126 0.401824797259692 1 1
0.474374576071312 0.426657127651104 1 1
0.336622132796872 0.315884119031223 1 1
0.4304606611815 0.401416857909024 1 1
0.622074601881274 0.581351282226784 1 1
0.0238224265041772 0.015973426063751 0 0
0.745076733283623 0.644881213176761 1 1
0.509979563982203 0.47998933459791 1 1
0.650413712571209 0.630817482936856 1 1
0.561964996704123 0.510798444383502 1 1
0.230448383444153 0.199946712153634 1 1
0.433384801362593 0.400365496031838 1 1
0.469402839483619 0.417077630822455 1 1
0.667323577502272 0.595768020704137 1 1
0.381137269336752 0.364973655817237 1 1
0.588676720835022 0.534686957753422 1 1
0.237022067027675 0.237390192736208 1 1
0.879766406794263 0.800688071889171 0 1
0.375121077544766 0.351359349488783 1 1
0.471706673309685 0.441117207410384 1 1
0.527722233424896 0.485270189898647 1 1
0.583519623444053 0.506962544827048 1 1
0.128957090810151 0.114160775325277 0 0
0.669960889439021 0.607844095953087 1 1
0.34277358125597 0.300349189409249 1 1
0.263330487171817 0.282381832191972 1 1
0.502827799639602 0.455139363646923 1 1
0.369000620329553 0.327164603671108 1 1
0.467533167840097 0.438119464541779 1 1
0.255088880076061 0.239362471340872 1 1
0.390309765898448 0.351262867097622 1 1
0.655016679657147 0.557535226280201 1 1
0.503919261899687 0.453144196791543 1 1
0.496457165743167 0.465799635246458 1 1
0.420144013967673 0.383322625293557 1 1
0.502952816526969 0.47206531797912 1 1
0.521088240645861 0.470640159866503 1 1
0.335431918856798 0.302888890228264 1 1
0.36047701521541 0.331992339554652 1 1
0.576838244928752 0.53645970769205 1 1
0.557577293917489 0.518331178294836 1 1
0.647141927879188 0.591965467995621 1 1
0.39906724794365 0.375861093643051 1 1
0.296903240934569 0.272973800727854 1 1
0.160982137657403 0.149412773647313 1 0
0.478075836798867 0.425645652032966 1 1
0.669500153098421 0.557341824343467 1 1
0.461768709361111 0.419217005714803 1 1
0.255163677492217 0.231687190739815 1 1
0.0778662377153892 0.0599368090287195 1 0
0.63619849734431 0.583059789374782 1 1
0.518192484216107 0.464529846687825 1 1
0.302534898606013 0.308453802538291 1 1
0.694027629465763 0.666000559689407 1 1
0.341126334731564 0.325639441920336 1 1
0.44020533621586 0.394922716078014 1 1
0.710311654458927 0.632678509969811 1 1
0.213501761255256 0.190339093921791 1 1
0.49594842518164 0.451286065227603 1 1
0.418366409069221 0.367206290621404 1 1
0.448962034229325 0.427340931701986 1 1
0.668613177318549 0.600676602625186 1 1
0.607194611465371 0.607151598021493 1 1
0.381579112814983 0.37045969610828 1 1
0.520060306814345 0.480331531294873 1 1
0.437771952902827 0.400857741260801 1 1
0.339074571964984 0.318746495265251 1 1
0.703528446942728 0.63276118256052 1 1
0.267264026088135 0.260639358261067 1 1
0.686624773730161 0.634317474913768 1 1
0.590682304417933 0.555757426097781 1 1
0.285545682644002 0.257138517800556 1 1
0.667176973440804 0.589509437792948 1 1
0.631305598668904 0.580254625127287 1 1
0.382366647110681 0.362487910009971 1 1
0.495450773248438 0.433517729923264 1 1
0.844154762606832 0.766686728991782 1 1
0.45385670292631 0.399617375411967 1 1
0.390347665573824 0.399214027274691 1 1
0.366557352848311 0.336065791574826 1 1
0.453966376966782 0.409207243915346 1 1
0.437305720284783 0.406118578227649 1 1
0.520500406079765 0.469048876193153 1 1
0.310003554419744 0.284598863397007 1 1
0.577523720278792 0.528518931728961 1 1
0.34864778639514 0.30939402162059 1 1
0.233674141647861 0.244763399912237 1 1
0.604378925180066 0.556464200733931 1 1
0.736376132977243 0.664669494663594 1 1
0.312214718168108 0.300643321197424 1 1
0.588485705493002 0.55622117056804 1 1
0.554489696649554 0.518310212094642 1 1
0.614933110440824 0.551612791222868 1 1
0.62336503928121 0.562380005777687 1 1
0.667763159425316 0.57832309872961 1 1
0.463161376830848 0.412534494864417 1 1
0.190459191565961 0.182037739991183 1 1
0.620170621215208 0.573422431231918 1 1
0.45839026297523 0.413986002542844 1 1
0.644171055907537 0.606404304545903 1 1
0.391418369989643 0.353300683689003 1 1
0.526379987308416 0.471159970550689 1 1
0.68456208141715 0.610398892053664 1 1
0.440185267029208 0.372808204564435 1 1
0.448239549160197 0.404804110631394 1 1
0.738065540353515 0.65886237108352 1 1
0.450488275984686 0.417884660107328 1 1
0.484451240996226 0.444292712827384 1 1
0.53430721193743 0.461936036202028 1 1
0.527138084906748 0.493234482170258 1 1
0.544779334834574 0.509035444259148 1 1
0.676476451517191 0.628437465147874 1 1
0.379906137025498 0.356967587998717 1 1
0.537520537017169 0.491252009557262 1 1
0.271936123288462 0.255804294623179 1 1
0.401244143635532 0.35432984240138 1 1
0.815888078219177 0.752151232499612 1 1
0.623121346685159 0.566032311248781 1 1
0.470178472383233 0.423022284802311 1 1
0.658225620777547 0.609880438484764 1 1
0.159184587762932 0.156373051557979 0 0
0.308805769383218 0.286376645646078 1 1
0.556089721747615 0.533250333998879 1 1
0.205370071106856 0.179509868690869 1 1
0.422825190427829 0.396045313790832 1 1
0.543516263894941 0.468949744452805 1 1
0.492942970924347 0.440528720809052 1 1
0.352231150313563 0.32343206664326 1 1
0.529091038610695 0.445888454228649 1 1
0.682395216314383 0.604436089303294 1 1
0.457690900079369 0.408732411601346 1 1
0.617020515467382 0.579750114481692 1 1
0.389078969127506 0.367553645526354 1 1
0.460292467773559 0.430129817836162 1 1
0.442207266101846 0.403097133834706 1 1
0.655661971605385 0.581787015820628 1 1
0.245418971390136 0.219662057621974 1 1
0.612665350575862 0.569830986726459 1 1
0.517654119355929 0.477993510017403 1 1
0.69327644370868 0.614907617442522 1 1
0.217388240564281 0.205759737194508 1 1
0.490359762663442 0.433753928900099 1 1
0.62782766178321 0.582498613930486 1 1
0.427394367298345 0.372969067274171 1 1
0.638027859370815 0.572692474046459 1 1
0.565625487908385 0.520360188564868 1 1
0.402946545203214 0.351633019744179 1 1
0.602052469869744 0.547501043729922 1 1
0.321596597116895 0.305729227629722 1 1
0.464549718370307 0.443984433503968 1 1
0.431342086062521 0.387152381802767 1 1
0.366154774699753 0.331004571056307 1 1
0.572006308776922 0.529036795419925 1 1
0.665018428836331 0.607626713683364 1 1
0.673809074255297 0.572650433502521 1 1
0.515706734138749 0.477300173512544 1 1
0.351859430595865 0.335944893350759 1 1
0.322370453568082 0.25708881901771 1 1
0.679781378174454 0.636266586944109 1 1
0.339170698700301 0.302397870661362 1 1
0.726556486732907 0.660810188651729 1 1
0.931238950988285 0.851307410105314 0 0
0.680725919261959 0.614728808846215 1 1
0.7880620054918 0.734784849245335 1 1
0.706180170746509 0.642365627572543 1 1
0.247812160024205 0.21713276230185 1 1
0.563507491392431 0.49121786923977 1 1
0.691924069480884 0.641299680328408 1 1
0.741581048386055 0.694303381460143 1 1
-0.0175175849781464 -0.00903727803542241 0 0
0.549012909098573 0.49964109251928 1 1
0.33343622472076 0.304666083842684 1 1
0.855713542025208 0.759771406458454 1 1
0.629859966191542 0.563235362408675 1 1
0.253419941152802 0.224077984573039 1 1
0.399371659113378 0.362945484350509 1 1
0.484140116148582 0.453521559716452 1 1
0.399757696418767 0.38066732079132 1 1
0.516902917392808 0.492163401057106 1 1
0.164029230362472 0.155621132805323 1 0
0.619588000440547 0.570291696107867 1 1
0.46582495161461 0.423545126468611 1 1
0.21735334187403 0.187352843532038 1 1
0.522780715823013 0.470068792588427 1 1
0.582581077767121 0.535767509618696 1 1
0.286081603958882 0.275897976968675 1 1
0.683111949858904 0.619711593917066 1 1
0.63126077524356 0.575375030732248 1 1
0.4028228086752 0.366603132444448 1 1
0.591499388555532 0.542654054744483 1 1
0.369686361643018 0.344168591564811 1 1
0.082684991201867 0.0717035529208519 0 0
0.693649821725603 0.627127985708271 1 1
0.479567043057157 0.430881525982414 1 1
0.402534053195081 0.357638998816003 1 1
0.246721308732215 0.242003959952962 1 1
0.322854466950083 0.291348350883497 1 1
0.273825277992208 0.244994794693796 1 1
0.429508668676388 0.381079298940282 1 1
0.633902025138318 0.602714445799589 1 1
0.495046071915416 0.438118573573888 1 1
0.31337585013599 0.301958547974082 1 1
0.575289276729356 0.510345917444565 1 1
0.50918725218924 0.437998373106155 1 1
0.555569830347269 0.500158875876921 1 1
0.545241785310111 0.485722299281834 1 1
0.59512138851191 0.556345377546927 1 1
0.363325382563156 0.334446267901366 1 1
0.608126547239243 0.542563530615438 1 1
0.554107808124664 0.493036629162006 1 1
0.281051949804795 0.255219465057989 1 1
0.742628877252291 0.669185125789157 1 1
0.375774923880094 0.328848505808416 1 1
0.481178476586928 0.422904934098101 1 1
0.405942578636562 0.37459790204101 1 1
0.476151182868189 0.412825641785342 1 1
0.715014027795805 0.642640126713831 1 1
0.25820365653115 0.210152949069975 1 1
0.466251655335761 0.418934274979434 1 1
0.554385891512619 0.508953181530656 1 1
0.330164784754885 0.326391486734198 1 1
0.306864367841935 0.25784281260589 1 1
0.183404907569858 0.168743870050118 1 1
0.336996373600206 0.306429397536334 1 1
0.874517488232322 0.784934459776716 0 1
0.417490954265309 0.374569563425116 1 1
0.570114333479103 0.498218345946406 1 1
0.280492972071164 0.274613786366215 1 1
0.512195737905917 0.461035194572349 1 1
0.659501721611574 0.599774074740192 1 1
0.460693710032166 0.427297612481451 1 1
0.549690550023692 0.503379049314951 1 1
0.350093195485959 0.318616723507214 1 1
0.241200451915358 0.228853306141808 1 1
0.468046283151217 0.454582911693757 1 1
0.344881603010978 0.301521498125851 1 1
0.578001083429351 0.540938373710758 1 1
0.508288193795596 0.47866804914629 1 1
0.111987141864329 0.102396867036025 1 0
0.480849364621962 0.439512670655376 1 1
0.70410280409912 0.627044888574544 1 1
0.411226405866431 0.340294705976187 1 1
0.305368387149851 0.288519308305016 1 1
0.416473005604907 0.371777306876667 1 1
0.464838963821669 0.418581688265658 1 1
0.376789369597884 0.343765473493727 1 1
0.305006967276773 0.26527024545058 1 1
0.480360182063214 0.429253120855229 1 1
0.733807440879655 0.65914954779829 1 1
0.358455014577523 0.31391222167572 1 1
0.402545880076688 0.331961478958643 1 1
0.584815165380934 0.521784930236522 1 1
0.643799655665945 0.606883843810796 1 1
0.198675374450227 0.167362232550598 1 0
0.491155740224871 0.451010998339157 1 1
0.640521396077016 0.582453224993155 1 1
0.110633944359964 0.119200435191797 1 1
0.675122216040418 0.621229783679069 1 1
0.714866317942048 0.662392802478615 1 1
0.299533836081386 0.264687512805185 1 1
0.659486812214997 0.589640910604207 1 1
0.248791822926573 0.249160015207159 1 1
0.516580005053384 0.473549140858303 1 1
0.722793804048156 0.655128269385236 1 1
0.187477441564961 0.176663547536766 1 1
0.54330802032468 0.50790459819474 1 1
0.378428075128641 0.342836144879798 1 1
0.0238241265656476 -0.00202337234012236 0 0
0.748366099692402 0.685845088245162 1 1
0.234663877239896 0.207407375874566 1 1
0.289130826882667 0.256158897495166 1 1
0.317461649901474 0.301152465488838 1 1
0.45712423052272 0.414675498973509 1 1
0.341105198365402 0.31012420610842 1 1
0.439144450639607 0.397067873349337 1 1
0.43731576828211 0.394435467164841 1 1
0.339626194879605 0.303783935299429 1 1
0.416840746631283 0.389387482207824 1 1
0.463392441951601 0.427807175049818 1 1
0.732119911180878 0.659256972513301 1 1
0.424295459451847 0.398606827999747 1 1
0.611738735178596 0.547727835172019 1 1
0.420039336272327 0.378245900731195 1 1
0.425774624904356 0.386790019904053 1 1
0.084005185499105 0.0716096704561719 0 0
0.853465787210477 0.738461594040426 1 1
0.414853422292808 0.374606258925644 1 1
0.229278878157854 0.208685113867193 1 1
0.406681536787298 0.35689301242377 1 1
0.58057940212792 0.529138921615167 1 1
0.411863754854544 0.381818587956351 1 1
0.536127914995741 0.498826319791339 1 1
0.289900786657552 0.284068418008616 1 1
0.394788526396759 0.365802642968612 1 1
0.554322841107672 0.511452433390238 1 1
0.566519721553015 0.51193697453845 1 1
0.442492075644891 0.416186556083472 1 1
0.738846584365751 0.681373287658552 1 1
0.347683334648236 0.315689014624013 1 1
0.21791424897273 0.209532461198722 1 1
0.642280635775687 0.61119545378737 1 1
0.581624853014543 0.540180671647153 1 1
0.511840944694542 0.454366582735547 1 1
0.600313123045584 0.543059056035586 1 1
0.536817626939067 0.498008555881502 1 1
0.51192946689976 0.475563295458174 1 1
0.545324868436979 0.489690552284458 1 1
0.320811752780111 0.295858750805112 1 1
0.715720724474962 0.653685471428533 1 1
0.304478827609114 0.257197927397183 1 1
0.317492318589064 0.280067356606669 1 1
0.360939915955133 0.293500584748105 1 1
0.588909876279851 0.527634142617566 1 1
0.199534046685548 0.171934609683202 1 1
0.216950851593252 0.198336588680039 1 1
0.58509510974261 0.55060836184517 1 1
0.497477164744138 0.432877552128743 1 1
0.563011112376781 0.530341078405118 1 1
0.4878671031684 0.447395612077722 1 1
0.362442087766702 0.33919511457457 1 1
0.328546200218595 0.32311701183657 1 1
0.263834817225819 0.235061042146852 1 1
0.557694780957939 0.51280671785829 1 1
0.585604031461368 0.537900643218432 1 1
0.727662960021979 0.643063412848651 1 1
0.634119181761027 0.60441517277667 1 1
0.367615413617632 0.334202693644112 1 1
0.264513260027469 0.227182433523023 1 1
0.645028892688346 0.575827417914482 1 1
0.290340437557217 0.264976090125737 1 1
0.57841081440281 0.533891481645975 1 1
0.427260311319922 0.392093188939427 1 1
0.144563354989137 0.133569111132072 0 0
0.370074040270603 0.343855825204139 1 1
0.396916010094019 0.363046223153928 1 1
0.731955421298354 0.650820966344074 1 1
0.609164429920766 0.549528766139163 1 1
0.510972959679967 0.429251615790918 1 1
0.495435492033121 0.445969549839852 1 1
0.49170911749751 0.448454062524472 1 1
0.571136666008335 0.507360792539425 1 1
0.613278423196905 0.559127731522932 1 1
0.529354829975854 0.472701011378496 1 1
0.412376107467372 0.351973532354852 1 1
0.586295877640993 0.520242319057227 1 1
0.271548217610011 0.255749763284898 1 1
0.302691237053874 0.270594763306061 1 1
0.716640531642599 0.641754361526572 1 1
0.355474378922547 0.339696616971686 1 1
0.650163360891321 0.597628254066761 1 1
0.483099515932835 0.440441623963949 1 1
0.27014696739351 0.255167448113781 1 1
0.747666811277751 0.659634364206566 1 1
0.400740386810899 0.378446124390887 1 1
0.295824666216848 0.258716305118999 1 1
0.65254837046322 0.60877712015257 1 1
0.560646639153786 0.508931615620563 1 1
0.79612013728093 0.708536035496511 1 1
0.61166816875107 0.561334084849668 1 1
0.625173986075251 0.565503294621772 1 1
0.827683239365191 0.752559740135634 1 1
0.641431671390125 0.572196666440107 1 1
0.657795778244868 0.60783597294897 1 1
0.530727441557561 0.489221547510857 1 1
0.715120289073184 0.665677070513195 1 1
0.263993933865033 0.232974944111938 1 1
0.634174695337188 0.539609300916846 1 1
0.697136220328143 0.648755670388691 1 1
0.70742815259933 0.650853045934559 1 1
0.551380690636578 0.481231485255913 1 1
0.510082965195009 0.484329923554436 1 1
0.469881061662701 0.4276425304239 1 1
0.545952931236118 0.480325883510351 1 1
0.540649234686689 0.474360716065724 1 1
0.369036428879842 0.341727258665477 1 1
0.253140257679636 0.246737025000218 1 1
0.310812187857858 0.28837774491176 1 1
0.404372230792097 0.37407628290625 1 1
0.350033872598032 0.324401144486588 1 1
0.331855274575487 0.260939571411198 1 1
0.313267892289371 0.2827180885312 1 1
0.477795541590878 0.442486738712668 1 1
0.373306817843384 0.328637783640001 1 1
0.532771934667921 0.475936400077873 1 1
0.543187480315895 0.492727941388814 1 1
0.282774164451396 0.259113026551629 1 1
0.627084317777986 0.568757364472556 1 1
0.525092744561064 0.492619487857023 1 1
0.49015216494533 0.439278920087034 1 1
0.572685126387919 0.49809184154242 1 1
0.645407154053962 0.584054611610552 1 1
0.293813988781649 0.278469995408121 1 1
0.451862162442753 0.408502170439735 1 1
0.36822209704402 0.337091229639523 1 1
0.340536223634947 0.281366023805844 1 1
0.655853427173769 0.592914876700038 1 1
0.322991989293525 0.304852679491786 1 1
0.832787075936977 0.745616422841169 1 1
0.476334182223764 0.409779450060912 1 1
0.383854308604633 0.363498421553411 1 1
0.563807820513565 0.490691037329501 1 1
0.324642623686077 0.275577815380972 1 1
0.840045756777554 0.766569847982652 1 1
0.32103127337784 0.281510100698951 1 1
0.551219880403303 0.496319912038977 1 1
0.639699698571754 0.578916233765822 1 1
0.58164904224922 0.533760272636844 1 1
0.510158692902183 0.44652845394847 1 1
0.616033222978984 0.56181407491713 1 1
0.279326574823495 0.263720187045789 1 1
0.697899359259528 0.63609277138729 1 1
0.572852039896184 0.520824600980077 1 1
0.493832804241493 0.448673384974051 1 1
0.585452385009437 0.535112256368764 1 1
0.41733517808134 0.380845375793287 1 1
0.515522087322724 0.469114543749107 1 1
0.466897106980118 0.430913969930658 1 1
0.600699707110266 0.536247139109548 1 1
0.453554091594969 0.419239346964937 1 1
0.494975440433378 0.444869801520854 1 1
0.760861850614384 0.66786957454018 1 1
0.683967578447438 0.630705033383586 1 1
0.605257261760437 0.568794644977852 1 1
0.436566166606479 0.414002426279675 1 1
0.548376400672557 0.499399021183622 1 1
0.475126072777679 0.406668056939159 1 1
0.436978202621442 0.39025558690347 1 1
0.944037275324209 0.874122024183214 0 0
0.600027983722476 0.543072176371298 1 1
0.46747707270725 0.416742969577114 1 1
0.601708830779548 0.550876735061696 1 1
0.189079910644088 0.159219355517948 1 0
0.315727464529171 0.267849065557595 1 1
0.341927512727576 0.296946949141358 1 1
0.581638493627421 0.543427852621062 1 1
0.183663986938631 0.170125902663533 1 1
0.319588847484763 0.264365632400417 1 1
0.374289202871248 0.362276964315467 1 1
0.576509674113359 0.517096582726515 1 1
0.633941854295783 0.573037511690086 1 1
0.603974536907807 0.544518741325662 1 1
0.446132827643931 0.406298771516354 1 1
0.152426051581561 0.128580199924587 1 0
0.633321872800574 0.564864882600657 1 1
0.537482924665038 0.461596812402311 1 1
1.02579016814869 0.928622277804858 0 0
0.439464333130919 0.400912036706189 1 1
0.349746720319055 0.336575174548177 1 1
0.351385372271197 0.326933216733289 1 1
0.641827448143229 0.566915151343179 1 1
0.516730201750176 0.481067155798561 1 1
0.618621656911342 0.541074732396693 1 1
0.378749137452603 0.354594756275104 1 1
0.612393882307738 0.549053696553065 1 1
0.621215291980229 0.560998800575585 1 1
0.799505927934076 0.742748102176817 1 1
0.27285429142741 0.239215115544554 1 1
0.696104913485909 0.598898339765121 1 1
0.373527134756847 0.325876378433635 1 1
0.478621169645439 0.419156503197021 1 1
0.313869837854335 0.272897775089783 1 1
0.779936282260631 0.704387218939081 1 1
0.39781242636336 0.360796713479743 1 1
0.420968437196499 0.38283756982536 1 1
0.685222073906988 0.646845203117929 1 1
0.412151954356439 0.360274295100758 1 1
0.579813493455952 0.527051977615888 1 1
0.665079137910531 0.610959234788959 1 1
0.23374920558909 0.219706574904337 1 1
0.472349103273596 0.404164171064765 1 1
0.433778108788528 0.402133673602865 1 1
0.448664902993801 0.418956750511884 1 1
0.410897073663927 0.384949981808547 1 1
0.254978754025853 0.225779496631719 1 1
0.478458910707885 0.415583482813294 1 1
0.642563512676468 0.599830124292752 1 1
0.251244787291599 0.226754182563573 1 1
0.758747761438675 0.695643723192036 1 1
0.506288209063323 0.479992771114446 1 1
0.858463807450814 0.768248319659964 0 1
0.559295529936115 0.506403673649684 1 1
0.699111680422475 0.652698554737784 1 1
0.29370256222755 0.241708630622627 1 1
0.540354222426979 0.46259947555527 1 1
0.517288153189814 0.476897396294161 1 1
0.456303337750758 0.411828434259829 1 1
0.727699399031644 0.644068931874426 1 1
0.8357890515582 0.787089649836172 1 1
0.541667233327083 0.486115872000956 1 1
0.432665791194237 0.381824014037642 1 1
0.718272445404937 0.659520268830466 1 1
0.679056521223849 0.600157902781048 1 1
0.528336968817281 0.454762742900732 1 1
0.40701338721078 0.345593264032725 1 1
0.430156466629471 0.396627583832086 1 1
-0.0553979345401207 -0.0420354524316511 0 0
0.232760746299694 0.230726600492612 1 1
0.334309553423436 0.303428377640632 1 1
0.580294532669809 0.536238905605971 1 1
0.54178838373988 0.507493504725414 1 1
0.329160540334656 0.307362884631783 1 1
0.270273617261996 0.241107845491733 1 1
0.413430611263009 0.379600707590892 1 1
0.659936449923916 0.591230409890162 1 1
0.570455056360064 0.517576719398093 1 1
0.426610810721561 0.39354818238792 1 1
0.519182649428566 0.459525929218863 1 1
0.364407362436861 0.324202996310322 1 1
0.315051137741475 0.285387256542205 1 1
0.4653432896918 0.436737297183767 1 1
0.703520779628552 0.622866625243234 1 1
0.318981226788737 0.283301584371805 1 1
0.605788950259643 0.550153016999895 1 1
0.715212781301779 0.621797438091216 1 1
0.731528922376647 0.650056857887496 1 1
0.422024117395187 0.368089399556121 1 1
0.160861765099267 0.151192551869691 0 0
0.48095303450027 0.431585098902813 1 1
0.591372169503843 0.556610601207841 1 1
0.318609348028637 0.291474301583289 1 1
0.575386385029839 0.533353679582741 1 1
0.53784827774565 0.519701072450368 1 1
0.673191536126751 0.619776948007546 1 1
0.804245577912859 0.767352097679545 1 1
0.379377510442185 0.373979052931837 1 1
0.730378031418176 0.649407055168927 1 1
0.351229016861904 0.302735119978365 1 1
0.1368374420256 0.131891408812468 1 1
0.415618147255849 0.362273513188835 1 1
0.606034818874979 0.509751274334093 1 1
0.137067051431992 0.108239022062871 1 0
0.423894573436842 0.379687439123566 1 1
0.350459321043305 0.347951096777891 1 1
0.678474406828479 0.602145552962833 1 1
0.6294097618721 0.593381204731645 1 1
0.593563572312588 0.55584633182944 1 1
0.533803922901348 0.490202741841225 1 1
0.456517195952372 0.419738225319573 1 1
0.500646053289198 0.462022448023164 1 1
0.54661477543313 0.487422032228827 1 1
0.567520903258993 0.519480881932681 1 1
0.689937594327645 0.635871219545131 1 1
0.229441795807485 0.207169641482517 1 1
0.809268895922007 0.707684479332778 1 1
0.343042011968142 0.290539368050342 1 1
0.490122853206751 0.441872487138977 1 1
0.491811482021721 0.446086257974685 1 1
0.528952687557916 0.478285001486211 1 1
0.505870099254407 0.474883689152204 1 1
0.499368907944646 0.446802271390917 1 1
0.317146922605065 0.287712955377811 1 1
0.372819590113055 0.352632123818169 1 1
0.588949901727516 0.518704280074044 1 1
0.342027245784349 0.311043228401426 1 1
0.2701915980171 0.284067933553251 1 1
0.514462767605721 0.484530688844652 1 1
0.767134749310563 0.704653242265163 1 1
0.871598993422985 0.799945416020928 1 1
0.664062897600296 0.580104717198357 1 1
0.646738629005628 0.591367812583322 1 1
0.156243838619128 0.168015253087593 0 1
0.433265164826863 0.38940513986471 1 1
0.688364035799424 0.636398693930759 1 1
0.459463914669849 0.431146378880782 1 1
0.355581788194927 0.317963758944501 1 1
0.313871003889049 0.288304365798751 1 1
0.67832265880052 0.624609267659708 1 1
0.447269247875148 0.41367273353499 1 1
0.469735675539714 0.401079004769954 1 1
0.673154613676889 0.613190968880281 1 1
0.636845308314493 0.571719246464457 1 1
0.359132053317332 0.326043569505361 1 1
0.383259250504428 0.350239348661863 1 1
0.516098262997624 0.48468903868645 1 1
0.520718310116124 0.458488051263201 1 1
0.598560693590041 0.524426864213769 1 1
0.508872292891837 0.460697754253621 1 1
0.483296004568652 0.435866698641283 1 1
0.396685453972229 0.373214091002019 1 1
0.39686670252412 0.358582444230867 1 1
0.597591151801093 0.534949694094988 1 1
0.526921470893233 0.451795948008382 1 1
0.514826925631975 0.444897721123937 1 1
0.569102187143765 0.512151663801734 1 1
0.707346235762176 0.651060526192267 1 1
0.742710859250324 0.675903082446894 1 1
0.452946805751781 0.404678375718099 1 1
0.417184004601933 0.389428277708136 1 1
0.539329033703278 0.514768774508245 1 1
0.552267649897355 0.503578583498199 1 1
0.266685809317187 0.25112115941367 1 1
0.575839988784939 0.517716921655442 1 1
0.281414060987989 0.273262208366132 1 1
0.429005112920452 0.402089392028131 1 1
0.533365129691698 0.49544299618351 1 1
0.300834219859417 0.276040697055787 1 1
0.437326024921693 0.39093281833634 1 1
0.678615463035446 0.627569348316923 1 1
0.516435472138669 0.483754073161163 1 1
0.2201595970784 0.234929909758719 1 1
0.422568378859289 0.375073660527803 1 1
0.697679847981452 0.61078031878176 1 1
0.574644168806986 0.514555694204256 1 1
0.593489234520606 0.519812360300652 1 1
0.488798015813496 0.442432248043452 1 1
0.382523532961069 0.355775332483573 1 1
0.222243155575638 0.19420483368747 1 1
0.422253662178205 0.395968520245475 1 1
0.70932501485733 0.657937781935014 1 1
0.274468860882954 0.255549832590917 1 1
0.486131586698715 0.432483642055569 1 1
0.553479661542701 0.494518910880884 1 1
0.466074451835285 0.410639912449316 1 1
0.455282665773629 0.419831842470333 1 1
0.35593971968367 0.313915548030964 1 1
0.712883740600458 0.621778360287504 1 1
0.599288817492393 0.577714863548954 1 1
0.786995411756525 0.71737034023303 1 1
0.268918618875688 0.258201757043587 1 1
0.53717423700231 0.487241513803813 1 1
0.458334390232159 0.41720121874628 1 1
0.204043196221671 0.199129436640851 1 1
0.406793164165337 0.376739265904974 1 1
0.542755441965998 0.484844051838367 1 1
0.422561357923676 0.382535127280102 1 1
0.646910395896312 0.595098028812089 1 1
0.322367265853096 0.288892491032507 1 1
0.538709130557006 0.476352981556016 1 1
0.479800132647738 0.434319191851853 1 1
0.592109777631413 0.54720022509261 1 1
0.528867491036781 0.472349605082701 1 1
0.503344701982991 0.447437379593183 1 1
0.484121744982449 0.405052152098228 1 1
0.405637107841344 0.357532891150046 1 1
0.429469054259766 0.380334890741458 1 1
0.355378370161973 0.317786954446833 1 1
0.581352504408491 0.530555761373018 1 1
0.343716460028834 0.313491555836286 1 1
0.357488934997357 0.34148257124056 1 1
0.812936685371597 0.724915799738495 1 1
0.47457953457088 0.439151283695041 1 1
0.379784209466264 0.35804715052244 1 1
0.585326495665891 0.52422367951167 1 1
0.646840404795463 0.586946715867233 1 1
0.491739982565123 0.443744144676073 1 1
0.294898790418917 0.284452065499389 1 1
0.370140660669268 0.329990992996322 1 1
0.557076791009678 0.50474600761114 1 1
0.492901883918907 0.437372009425365 1 1
0.383512249592331 0.356748678418315 1 1
0.304990407147537 0.29008596872989 1 1
0.347355871779396 0.309103872484962 1 1
0.534665084486877 0.473543112761885 1 1
0.39251991886213 0.334538430023997 1 1
0.650311142540116 0.611680886876246 1 1
0.43443727276709 0.401441215804432 1 1
0.501483389122319 0.476542435487037 1 1
0.644472575529353 0.584034573238177 1 1
0.450495370243707 0.407118107369027 1 1
0.188770234668951 0.162776991375445 1 1
0.249029977698835 0.231419041742859 1 1
0.231426600539874 0.199290409934783 1 1
0.472416806203628 0.436147930966561 1 1
0.288583000871191 0.235709733648802 1 1
0.0298410752586196 0.0543732322620753 0 0
0.691757971558462 0.631882559395447 1 1
0.418167070698431 0.363187802657985 1 1
0.457555731117433 0.416515729037274 1 1
0.765595677535029 0.682158420962682 1 1
0.394919544035 0.364977165199046 1 1
0.374053743359663 0.327029148178608 1 1
0.428716874474971 0.373415907013421 1 1
0.391843961886545 0.356149773039089 1 1
0.391666342662764 0.3633481850445 1 1
0.594390388952412 0.515583673648605 1 1
0.363406996180905 0.329365591323551 1 1
0.533673953611027 0.494139284772884 1 1
0.352729952934013 0.337938471669483 1 1
0.679772474831214 0.637412427777211 1 1
0.292455980092134 0.264439525961768 1 1
0.186486646975511 0.168339818844735 1 0
0.542519808797607 0.478818608350107 1 1
0.140733239627225 0.130675153335558 1 0
0.917296290065313 0.846678564334819 0 0
0.570713155135377 0.508728381896835 1 1
0.512202534897748 0.466591749296789 1 1
0.613052159481476 0.555159725446079 1 1
0.304227047774683 0.280556826612196 1 1
0.61462684704585 0.573735055897581 1 1
0.781386761567571 0.6742846957924 1 1
0.524363615162881 0.471095465443505 1 1
0.503516204102264 0.455762378256152 1 1
0.536878581967635 0.498709363496505 1 1
0.315030002778172 0.28374050398119 1 1
1.03102918509418 0.944654682164514 0 0
0.515385168963123 0.471958123896389 1 1
0.494636114767371 0.448727975672322 1 1
0.756544426406403 0.688789643307364 1 1
0.237254641124474 0.230775421360106 1 1
0.547408308936868 0.485670548077576 1 1
0.425158494851753 0.385564641024745 1 1
0.571005730500533 0.536353257575852 1 1
0.601090376892887 0.552825081429718 1 1
0.328956756614338 0.288901711665286 1 1
0.373121575969663 0.333230808553898 1 1
0.260882286510543 0.224722772924623 1 1
0.324855479744304 0.298805683871953 1 1
0.494294546009015 0.440970514627207 1 1
0.552479593635839 0.50030092298046 1 1
0.449423417588632 0.380542652851785 1 1
0.456625391988623 0.4174656571637 1 1
0.538409048403649 0.485045794901021 1 1
0.478718201848057 0.429827203026384 1 1
0.399391106117264 0.363546630464726 1 1
0.306982067174241 0.276309884840787 1 1
0.38672967343056 0.347074822966462 1 1
0.304334126964842 0.266287538489752 1 1
0.552475454841418 0.511664335334221 1 1
0.227125976383232 0.215418763977981 1 1
0.67202346379909 0.621673557287237 1 1
0.598014072532563 0.570756740084742 1 1
0.375802639126953 0.362676924988198 1 1
0.307729334209981 0.27716984957802 1 1
0.519288673255607 0.482933257036302 1 1
0.312956268514654 0.285769869582693 1 1
0.449778125939155 0.428660960980483 1 1
0.31642172654597 0.2814093008828 1 1
0.525684107759729 0.48213188748539 1 1
0.648220148590999 0.590392860581511 1 1
0.261806044001343 0.238501626044687 1 1
0.359745884830892 0.321926192077201 1 1
0.283001028217838 0.266988078483212 1 1
0.331199406529213 0.304240434275849 1 1
0.29184459202471 0.277273518671509 1 1
0.744361952127755 0.675012777643209 1 1
0.696846468849659 0.606882573557737 1 1
0.24418083720162 0.199634375239531 1 1
0.548799282820621 0.506480452290768 1 1
0.0796573446113782 0.0900073823805774 0 0
0.461494541361553 0.42508686663024 1 1
0.614289082366735 0.529304166197506 1 1
0.46911599793822 0.409864928172102 1 1
0.413262112359997 0.355745941229908 1 1
0.457931879950124 0.434451954068236 1 1
0.618777159858981 0.554835653997025 1 1
0.496915522178683 0.432027532336457 1 1
0.8015106814776 0.741902204617582 1 1
0.384940270971718 0.356608199020447 1 1
0.628271790346317 0.583986724538653 1 1
0.520118678584913 0.473505945818392 1 1
0.245366686411939 0.240343819726881 1 1
0.475125629714569 0.431442549041304 1 1
0.578974989158416 0.527195732022329 1 1
0.781640804883204 0.710973509933785 1 1
0.332027882523126 0.310167070679271 1 1
0.597491747999859 0.553875265613956 1 1
0.486282004986857 0.43183752144211 1 1
0.404804699498772 0.402908976862723 1 1
0.6900538123357 0.655155944082928 1 1
0.0884630674335829 0.0814847824550246 0 0
0.328562491253424 0.268250990722475 1 1
0.785274896501077 0.710094141927917 1 1
0.648816605659433 0.591970552947816 1 1
0.447607500574537 0.405448592449079 1 1
0.320130929311596 0.290884198739132 1 1
0.440580642438207 0.410387662578791 1 1
0.612831235335988 0.567486767506639 1 1
0.545536802198529 0.488791381704949 1 1
0.574935140260182 0.51188958350944 1 1
0.357708997287467 0.343559520380199 1 1
0.514450652132839 0.457249721078695 1 1
0.325134356746725 0.310386157438643 1 1
0.601336659355209 0.54197453748996 1 1
0.592093249565846 0.529973327099893 1 1
0.524047590088083 0.476490359217671 1 1
0.508022373185004 0.458500138490127 1 1
0.952416212267173 0.84814923748787 0 0
0.867201507480503 0.800352631809124 0 1
0.269320514235606 0.298844733149552 1 1
0.348922017501398 0.328559828591609 1 1
0.395674829156723 0.354962476442055 1 1
0.470412494221371 0.443796641721797 1 1
0.66880852651311 0.609340457292958 1 1
0.892384457148358 0.829774739406192 1 1
0.430889118382157 0.37725313492252 1 1
0.614573705923295 0.557763815452896 1 1
0.367000146070056 0.327200028784648 1 1
0.540384453187425 0.492618757604482 1 1
0.535744411792758 0.466391604482837 1 1
0.739993303224843 0.652853124014965 1 1
0.494910326061163 0.447775957355855 1 1
0.533892508588057 0.481749981590465 1 1
0.643260643038391 0.603119410407919 1 1
0.657356462985437 0.582239559392154 1 1
0.274992620597829 0.244711587590471 1 1
0.450917841817199 0.427336916728656 1 1
0.333736031399042 0.312520702637882 1 1
0.474357291989163 0.423922082295546 1 1
0.503323911292198 0.468211613593686 1 1
0.28335070160261 0.247996805318745 1 1
0.470775368285842 0.44503085299012 1 1
0.363056027335194 0.329790388623712 1 1
0.335019778491059 0.317680048561677 1 1
0.513245862407064 0.485215864695537 1 1
0.183206473765887 0.173352504170041 1 1
0.769136701254003 0.693907576268631 1 1
0.309668430304629 0.25135217822446 1 1
0.562774398146799 0.496558695564118 1 1
0.10267095467507 0.0977789413699273 0 0
0.378215320931207 0.362405998821588 1 1
0.547150264066753 0.529653113039197 1 1
0.203896812074521 0.208838493880761 1 1
0.395168199389951 0.361180281809969 1 1
0.576527471267878 0.540705213331397 1 1
0.416442875377467 0.386092737865889 1 1
0.800399740972495 0.722891974994856 1 1
0.681893708185194 0.60301239697712 1 1
0.421183476722165 0.403420385748548 1 1
0.438695210854182 0.38367474657765 1 1
0.0541824689654665 0.0422891684311989 0 0
0.315493350635073 0.284704160557191 1 1
0.496070303165857 0.426614091291768 1 1
0.85125935519833 0.776778659920385 1 1
0.512648848758998 0.486483077378007 1 1
0.304379570130304 0.270461705200979 1 1
0.185234203010912 0.170190000592453 1 1
0.419706677868283 0.364228709512678 1 1
0.300974647388496 0.245707002408156 1 1
0.46586582772249 0.435710463318145 1 1
0.272706244435555 0.24479977311023 1 1
0.691027116513764 0.621318955255991 1 1
0.323325993174945 0.278111898262687 1 1
0.527177178246683 0.49127774630944 1 1
0.143445513635449 0.121851032001579 0 0
0.665189330301809 0.60867785726372 1 1
0.290797478658056 0.241483341485213 1 1
0.423099585661875 0.375582759862049 1 1
0.582859941683921 0.537246168924943 1 1
0.62470189697316 0.551932419184856 1 1
0.382979419914187 0.351286391393573 1 1
0.315795850687276 0.284663026890438 1 1
0.36728105480293 0.338860592168442 1 1
0.389477198256179 0.360448562837463 1 1
0.616500295044905 0.567349835333134 1 1
0.547656434843285 0.497880209882673 1 1
0.472222981475048 0.430063718614861 1 1
0.372861866088744 0.348423251159205 1 1
0.342013781250409 0.318915027829995 1 1
0.612938939082163 0.562720401599214 1 1
0.570640409845565 0.528408799219179 1 1
0.449863779857796 0.404447547722712 1 1
0.664933989540163 0.611621744752101 1 1
0.608711967663181 0.552396820326517 1 1
0.325156483485782 0.307071141580771 1 1
0.744173598297514 0.648038785582629 1 1
0.371285583356741 0.35802534243286 1 1
0.613665445439445 0.555552480278175 1 1
0.599950766699733 0.568669132329123 1 1
0.373874630405101 0.344270543848058 1 1
0.754312944406495 0.654109365711651 1 1
0.634801607580903 0.585497485838773 1 1
0.516176107634066 0.474893948062689 1 1
0.520959371161768 0.48321205503752 1 1
0.377500531777096 0.34206381879658 1 1
0.303978444415904 0.28989623374095 1 1
0.453562715373321 0.399313232129839 1 1
0.41474443725309 0.383655747433615 1 1
0.472203011867963 0.430670912968996 1 1
0.363773686720258 0.369892301054611 1 1
0.591342731009004 0.552670812561911 1 1
0.357971376997767 0.333216558756478 1 1
0.267662159204463 0.24447473332626 1 1
0.566716336471851 0.555712926465542 1 1
0.606763471637901 0.554415712559208 1 1
0.466313751048266 0.434157847472726 1 1
0.741924624647454 0.670158394068813 1 1
0.238136631277083 0.214994268600211 1 1
0.811798589854082 0.718580228662021 1 1
0.62166372973481 0.552574744411408 1 1
0.872804250734743 0.792868158429111 0 1
0.456357805153907 0.413002006264552 1 1
0.394728530926092 0.353814054073202 1 1
0.909527900171754 0.815862063152847 0 1
0.68528240585148 0.635502477990271 1 1
0.597138838946613 0.546743344973121 1 1
0.372473909945694 0.33819391987134 1 1
0.373098297442072 0.307572049403406 1 1
0.612453565119541 0.584032038824852 1 1
0.496003780897087 0.46169090828049 1 1
0.353870426031638 0.298335073055712 1 1
0.485096611643302 0.454208310240162 1 1
0.920791163740235 0.807195733828501 1 1
-0.058119458211547 -0.0548636574889444 0 0
0.629276402515227 0.594050780430978 1 1
0.540364231680869 0.501645570429183 1 1
0.47837491264256 0.442755877418491 1 1
0.772442175283141 0.70892621192688 1 1
0.31298765008156 0.283173207804685 1 1
0.324002151263728 0.278742343536344 1 1
0.458704263331987 0.403618752202297 1 1
0.425537570818581 0.378854085334871 1 1
0.49218341440707 0.43926982256426 1 1
0.293079156447884 0.26940472407558 1 1
0.466110499684926 0.43073732569724 1 1
0.139517599792566 0.143753265637931 0 0
0.702244412749473 0.633568980704223 1 1
0.697277037267561 0.634764341486345 1 1
0.65904239369045 0.616547770192078 1 1
0.51656813723295 0.457040447683217 1 1
0.211812322164964 0.179050870805922 1 1
0.368595864381205 0.341185325544021 1 1
0.414506492050231 0.380580529333652 1 1
0.704862207588816 0.630465685076022 1 1
0.417582690045254 0.375166483876711 1 1
0.714528486635217 0.631899774164897 1 1
0.367562053489928 0.330988715589383 1 1
0.454938206666881 0.415416680374854 1 1
0.468072809028695 0.419387767491924 1 1
0.390255311756151 0.350519357446063 1 1
0.219704230766119 0.232914687825557 1 1
0.45825940337481 0.401530619182126 1 1
0.351732122271763 0.321322170486455 1 1
0.409786202593364 0.373619164638201 1 1
0.375586829570917 0.327076130414937 1 1
0.415712458228749 0.352936786736551 1 1
0.446003233818594 0.415936337645333 1 1
0.537771955975308 0.499008464310519 1 1
0.400121163902003 0.357264504596241 1 1
0.663115728312554 0.589642615049457 1 1
0.318172704747917 0.286328380936411 1 1
0.191299050849697 0.180577084662301 1 1
0.461044371341884 0.413039222528461 1 1
0.564948585302349 0.514564293929465 1 1
0.564910969630066 0.52469221987384 1 1
0.364063411155311 0.333841808452663 1 1
0.508583722145393 0.467426757800069 1 1
0.598323767563273 0.546148031561303 1 1
0.495664013289735 0.46905025581462 1 1
0.398497881109985 0.376953752323811 1 1
0.38078328819879 0.352975340626169 1 1
0.40108109958789 0.345822591440968 1 1
0.188975074482864 0.15561205685551 1 1
0.302288534192745 0.266507275912741 1 1
0.473639696208885 0.446465127388596 1 1
0.527601913762552 0.461572255280168 1 1
0.530321080596268 0.466521445701545 1 1
0.610699363585095 0.567979970699105 1 1
0.718937264013189 0.661179014655171 1 1
0.492992483916996 0.455544812271094 1 1
0.682088933641467 0.643989761835057 1 1
0.839275602646249 0.725396852289197 1 1
0.295881751131737 0.291441533792223 1 1
0.538617889009076 0.473289932572854 1 1
0.621174887135994 0.56932084157895 1 1
0.283964102405134 0.271621862290978 1 1
0.599667399348981 0.535147332726306 1 1
0.530301665406788 0.45235026748091 1 1
0.596060150611555 0.543364711903437 1 1
0.267254477856171 0.257338581055395 1 1
0.8497564243693 0.760669047215558 1 1
0.229432523550447 0.214172964287083 1 1
0.447015370029172 0.400485945076584 1 1
0.522402349172455 0.463769031814573 1 1
0.643876901926116 0.584199529190339 1 1
0.338818037162514 0.311324461520298 1 1
0.511300341178991 0.457020197294035 1 1
0.498659738042943 0.45165120299543 1 1
0.473901062522081 0.442326352876754 1 1
0.535132577165719 0.466515865510035 1 1
0.213460406840494 0.197763840502573 1 1
0.483279831880596 0.436119534493003 1 1
0.676657488300155 0.605928868208563 1 1
0.650386431339832 0.586853946641622 1 1
0.667401393265968 0.590372604277141 1 1
0.712168842599054 0.662876396587585 1 1
0.594832700210447 0.510052169278836 1 1
0.76507325490561 0.704494377607414 1 1
0.546472428110169 0.478616981387215 1 1
0.68644186646483 0.632272331598961 1 1
0.50005343290058 0.444736005193212 1 1
0.443372036298368 0.376783758717149 1 1
0.44475648264565 0.401628952578174 1 1
0.322469307895071 0.281316756448497 1 1
0.532577654179112 0.479881433236224 1 1
0.469532268789315 0.435740844971967 1 1
0.823424465906754 0.733123784484645 1 1
0.341270007235931 0.326850400857861 1 1
0.656495500631254 0.63346629468374 1 1
0.10059051310577 0.0825676649882061 0 0
0.55913173142654 0.526263244788629 1 1
0.497768377828219 0.471845634727429 1 1
0.382588278730281 0.340551415158782 1 1
0.534907979463779 0.481434339401454 1 1
0.675218239986226 0.614253137861494 1 1
0.675434062594543 0.618545809914957 1 1
0.612418133065991 0.562015974746511 1 1
0.635725336858454 0.574845661910664 1 1
0.364354921523737 0.343757984092552 1 1
-0.104295244203177 -0.0565090022149539 0 0
0.584851238165328 0.529349727578184 1 1
0.510097725114533 0.485565670968069 1 1
0.360050540894191 0.347690635041311 1 1
0.486199029545637 0.450794339111708 1 1
0.67831273602253 0.626154328814328 1 1
0.421529475772862 0.358346498536998 1 1
0.26762172060087 0.238029170288176 1 1
0.612784265554661 0.556161902162637 1 1
0.412838307319706 0.366250149129742 1 1
0.375326073454767 0.337391652991702 1 1
0.410271981389458 0.372021648664765 1 1
0.497976193504849 0.457628662285641 1 1
0.411604519318917 0.382232356198724 1 1
0.240828952808338 0.227135133537836 1 1
0.449644732111652 0.416122675501954 1 1
0.274959213010269 0.253503368786262 1 1
0.461811211835239 0.48389221196625 1 1
0.437100626984138 0.395331693079685 1 1
0.694331438987762 0.630048830127435 1 1
0.673816598151542 0.593232418845099 1 1
0.506360700718317 0.459657994695805 1 1
0.477786754096584 0.430088058209367 1 1
0.433752136888227 0.399664527852201 1 1
0.761414594604585 0.682188952649571 1 1
0.0501159720753328 0.0494521275434637 0 0
0.350716074798244 0.326125629777958 1 1
0.432887052281428 0.402005877671109 1 1
0.32953677098624 0.321278244448389 1 1
0.356358518792431 0.30976862108215 1 1
0.417965859003063 0.379179094126283 1 1
0.600056437821595 0.537891130127867 1 1
0.242884805590044 0.218440423759977 1 1
0.707639046164728 0.614341348993284 1 1
0.401246294992114 0.366077348866978 1 1
0.568152459042493 0.51472065032652 1 1
0.197982595763105 0.186299527213466 1 1
0.371680738510315 0.328641248408329 1 1
0.66338092219937 0.599219244135945 1 1
0.250889768551495 0.236953482898695 1 1
0.39511312346022 0.362058449758198 1 1
0.525697892030411 0.479215030935257 1 1
0.412726117694921 0.393446961356858 1 1
0.50369863440079 0.452257030351984 1 1
0.469435702208776 0.437968130883325 1 1
0.176748902543065 0.157486476862806 1 0
0.427497758834271 0.385409828131931 1 1
0.716223098361317 0.63727984462982 1 1
0.715217037150194 0.656319296329935 1 1
0.39897201094747 0.375663181854399 1 1
0.646693067180133 0.570792640482747 1 1
0.601428230551644 0.553043416232212 1 1
0.563952620507222 0.516836495894454 1 1
0.310328756683153 0.290018872194189 1 1
0.724784332536284 0.64669991247155 1 1
0.449779049198068 0.408310945708984 1 1
0.523427368110943 0.492247103127263 1 1
0.984873624709231 0.899689366901228 1 1
0.458397177337793 0.410839091984461 1 1
0.620480918838109 0.559544934215739 1 1
0.428689222332947 0.371597159145372 1 1
0.435529561086692 0.378723394947243 1 1
0.34036035861048 0.298647911734525 1 1
0.366746323886513 0.360835265131434 1 1
0.720214485034017 0.658070266648024 1 1
0.316589034425712 0.314960338678717 1 1
0.733190277905533 0.674216480344928 1 1
0.451652090114564 0.402774176414977 1 1
0.444956298865621 0.398985376312823 1 1
0.454922135454125 0.369309785689945 1 1
0.810067205647744 0.699697023488951 1 1
0.369766614323081 0.31564042672839 1 1
0.424249250713361 0.398917674743258 1 1
0.269128193263445 0.255827507239089 1 1
0.33945085327601 0.304810063702421 1 1
0.501693377584122 0.479667320375664 1 1
0.544970340948197 0.50352905178011 1 1
0.245141582292379 0.235636219130437 1 1
0.644912666295414 0.586083020759593 1 1
0.508933527857459 0.465340920645654 1 1
0.626050406529815 0.557530940628845 1 1
0.490972058781184 0.43903403123783 1 1
0.840894157879839 0.766289172338588 1 1
0.446128337250527 0.42418904546821 1 1
0.486205682340654 0.43596406121525 1 1
0.474937401314135 0.414323802253691 1 1
0.618753624440195 0.57251803637108 1 1
0.300977750928463 0.267042212615358 1 1
0.718849354430453 0.663657021991928 1 1
0.148429356032375 0.152683810281634 1 0
0.576859772240122 0.520404560009917 1 1
0.580152230421712 0.523336658379101 1 1
0.317099536035781 0.293747094049717 1 1
0.433170060859704 0.394181222843698 1 1
0.585657321392795 0.544532058316771 1 1
0.403795902993016 0.349525527558286 1 1
0.660642694023369 0.596419488135877 1 1
0.377303932019001 0.337767387905422 1 1
0.42681934862695 0.413245607514899 1 1
0.328937465654282 0.28626082789858 1 1
0.338207015984118 0.28274555000975 1 1
0.503371618051566 0.441185477008766 1 1
0.434620840091092 0.397013796420627 1 1
0.370902068152199 0.324262524757582 1 1
0.255253139041086 0.195065689380577 1 1
0.518416244278941 0.477553500708107 1 1
0.639475374598933 0.584015171565936 1 1
0.565659904772369 0.513857265472756 1 1
0.588650342768187 0.549955277482653 1 1
0.169838284291462 0.166376438603928 1 1
0.169270594697281 0.173039003860679 1 1
0.492958821574182 0.442546725997467 1 1
0.417618857512393 0.366284957620976 1 1
0.85968775222245 0.778515749637662 1 1
0.28709644260529 0.260989928166508 1 1
0.411385955575175 0.381378708126264 1 1
0.486151396795859 0.463030349083491 1 1
0.625233520086267 0.575934914445997 1 1
0.339265845431556 0.298367519380164 1 1
0.256661177934907 0.24032688632131 1 1
0.459833367039765 0.42407811029771 1 1
0.541025471035257 0.481484171148075 1 1
0.779812622228808 0.717499174658096 1 1
0.679475451878212 0.620038830237756 1 1
0.611794784805997 0.544095477537087 1 1
0.636692315645878 0.575732000508205 1 1
0.739502723031936 0.657908924069949 1 1
0.617121260714376 0.563992991873571 1 1
0.352006672755578 0.325078570566091 1 1
0.446223603483008 0.409123138834927 1 1
0.399503444254845 0.342938812560725 1 1
0.734537264810309 0.674929848286921 1 1
0.485024851413426 0.452533711126606 1 1
0.29402852428553 0.278597779593629 1 1
0.301093090379923 0.321168926743252 1 1
0.640137459901093 0.600712357114476 1 1
0.379675845141312 0.338523827863931 1 1
0.631307593412687 0.574169374597079 1 1
0.44723671678273 0.382495992941173 1 1
0.492167628355184 0.476057065263315 1 1
0.242526627429549 0.226940408071358 1 1
0.465108004077274 0.434489033823172 1 1
0.246460973777101 0.231965834786625 1 1
0.317810663823606 0.27431052380243 1 1
0.28769072033441 0.26910266385603 1 1
0.724769633651991 0.653615022750272 1 1
0.44085228821312 0.399264795559081 1 1
0.378332628753622 0.370875272335121 1 1
0.711223715183356 0.631047704754818 1 1
0.642127930688598 0.609686116500445 1 1
0.67350802535562 0.602120864585498 1 1
0.352740254970964 0.312317961105623 1 1
0.425301761106866 0.398352638205491 1 1
0.729526746304581 0.651937777443655 1 1
0.509916168854803 0.473823053277361 1 1
0.613423480520468 0.565960413160793 1 1
0.881600793706504 0.764448312472105 1 1
0.513868462463511 0.458821133918329 1 1
0.498432123795251 0.447200105783765 1 1
0.553658147373287 0.506856709444303 1 1
0.660222072907459 0.626205228978688 1 1
0.736809892749843 0.657796335316026 1 1
0.348739891947851 0.323868015144509 1 1
0.313783938669465 0.277082263741941 1 1
0.527376408095784 0.484454014225398 1 1
0.646423725560298 0.583463387164561 1 1
0.26559002497623 0.238644348945369 1 1
0.425257474346213 0.399896400818429 1 1
0.607510990443499 0.59648841315587 1 1
0.199529806709603 0.180076707154172 1 1
0.398881051047709 0.379967776858539 1 1
0.490525347585952 0.445814601529829 1 1
0.397411466170866 0.359143110961845 1 1
0.363749743568645 0.312754344239926 1 1
0.424714048177255 0.389617962345661 1 1
0.599126277436078 0.571215309605165 1 1
0.7057122330318 0.617853312715354 1 1
0.483912090898652 0.422193802947949 1 1
0.379464572908053 0.344691546834989 1 1
0.559160426125234 0.495490055120773 1 1
0.519754167744778 0.476244556262958 1 1
0.634307133729 0.598531590892343 1 1
0.218659264552318 0.196583044734665 1 1
0.243308523353492 0.235879049077472 1 1
0.807658656259931 0.72915565592088 1 1
0.329690169398715 0.311237727929674 1 1
0.514775404256515 0.47105882127487 1 1
0.537366690346522 0.484958819954376 1 1
0.631738439829201 0.570678428884498 1 1
0.522564663660799 0.467009814295133 1 1
0.426652803872654 0.379328491934285 1 1
0.290078174779001 0.261753423284823 1 1
0.701165987667559 0.641100931876352 1 1
0.357197247657892 0.3118990527604 1 1
0.779313707466728 0.724451727333813 1 1
0.531376211518568 0.461506289702725 1 1
0.625952538409598 0.565662252519089 1 1
0.581603373155214 0.545876662771694 1 1
0.424709093456866 0.389957203551014 1 1
0.404726731200169 0.361411281651375 1 1
0.518794427360653 0.483422852369817 1 1
0.772551439994695 0.690993368045711 1 1
0.577330321871482 0.526302483277405 1 1
0.466239846227649 0.425666547292845 1 1
0.272545028501905 0.244085018477508 1 1
0.49174029409692 0.465572565532068 1 1
0.587751419436686 0.531875609866082 1 1
0.747681748281419 0.667244814199029 1 1
0.312606034127367 0.292180977422929 1 1
0.569981483810007 0.50049092584122 1 1
0.504710334470754 0.460163257249667 1 1
0.471006118393199 0.443668014085387 1 1
0.735785173172418 0.673467488085118 1 1
0.595434173883987 0.551512996072493 1 1
0.787707872012738 0.709406362614545 1 1
0.379477853772748 0.34613602579579 1 1
0.479783551872306 0.432072881034734 1 1
0.572871815274852 0.520782514997683 1 1
0.418478698603034 0.382337098418986 1 1
0.422632783805279 0.368597072396704 1 1
0.797024877244173 0.735511463019165 1 1
0.61266325466021 0.564939300553927 1 1
0.197204261555233 0.184619504864787 1 1
0.689898224611458 0.637976094940734 1 1
0.539593319576248 0.500250549224551 1 1
0.351928647594837 0.330701628813531 1 1
0.448994639203053 0.402757905160068 1 1
0.487964806307297 0.450732924822174 1 1
0.362103646653852 0.333221735307069 1 1
0.409721834551258 0.362740296772116 1 1
0.312911694424597 0.260272443091601 1 1
0.572671743460043 0.524881033875888 1 1
0.405941604532282 0.375503269521573 1 1
0.534293739322474 0.4633765285793 1 1
0.320198524107917 0.305223778484716 1 1
0.354702755100567 0.336372540858024 1 1
0.447562870718248 0.404425332358481 1 1
0.520729610592419 0.459134292024802 1 1
0.718458438712917 0.659611251688786 1 1
0.28534014654233 0.263167419620478 1 1
0.685022380856361 0.614019137990856 1 1
0.662381538051304 0.597151442561451 1 1
0.387324154780163 0.379898280593665 1 1
0.489375437851335 0.440247014643414 1 1
0.69247644366053 0.613589462449533 1 1
0.376176584892538 0.34141836152563 1 1
0.270318416398311 0.262999367554299 1 1
0.34404727872656 0.316237628680719 1 1
0.829666564552133 0.757692900400713 1 1
0.58061020321154 0.52069363174325 1 1
0.576325452170952 0.519877250068471 1 1
0.472776023331092 0.419748701707899 1 1
0.698392954971951 0.610527163766347 1 1
0.421601427726706 0.355585716516886 1 1
0.442977316439891 0.41319436758245 1 1
0.669681955451052 0.609669105804634 1 1
0.457371165867411 0.417750376914674 1 1
0.617359047609573 0.565848231442774 1 1
0.731330668176105 0.674009082787801 1 1
0.483772284401241 0.454904165469026 1 1
0.689024980531484 0.626288428429779 1 1
0.276552307070947 0.217160299122287 1 1
0.362007418166159 0.316913725014597 1 1
0.424578425569449 0.403130005697392 1 1
0.610972643121813 0.558076932482086 1 1
0.386995846181127 0.357341356985943 1 1
0.644546331984268 0.587212822699482 1 1
0.562100580673872 0.532260619810396 1 1
0.580866258914863 0.511243448594489 1 1
0.341811696073014 0.325687692259628 1 1
0.733448757469095 0.655126127426875 1 1
0.616033585113833 0.560000382543767 1 1
0.555832314082494 0.497985596607383 1 1
0.119161269458684 0.109740596256802 0 0
0.426796491469652 0.385660349356363 1 1
0.75976349781318 0.700817095608398 1 1
0.361036822763901 0.312071010008546 1 1
0.737675156397404 0.660224225262127 1 1
0.701683823915211 0.6403897962995 1 1
0.318928237906818 0.3001445641555 1 1
0.297322204173079 0.261455361231269 1 1
0.360906962375648 0.323495024812877 1 1
0.557665586386165 0.500492507308855 1 1
0.389623109900367 0.34912893326364 1 1
0.539146857088402 0.508451539071404 1 1
0.146213063651819 0.176327667918675 1 1
0.639458062728599 0.596595791421853 1 1
0.399392032449672 0.333997885082361 1 1
0.74990644436496 0.681582825612242 1 1
0.559458697594903 0.494627990129995 1 1
0.375854937131151 0.326236318107108 1 1
0.900441349427549 0.817426870001567 0 1
0.468571226672981 0.448004810784474 1 1
0.597772931065438 0.587447046432972 1 1
0.446379011391148 0.399934506061398 1 1
0.566384586149694 0.519346151706556 1 1
0.725782229030223 0.660317130339499 1 1
0.107776718948126 0.095810766268982 1 1
0.660876348821661 0.589838446241145 1 1
0.721293718090358 0.66827478505178 1 1
0.73537090914119 0.66713471112919 1 1
0.525755920905508 0.497202827937753 1 1
0.453131439233233 0.424892084450724 1 1
0.516905449515714 0.476646159483398 1 1
0.253747292762594 0.242651523988464 1 1
0.420366309082836 0.379874143584495 1 1
0.631742008641685 0.573489058443981 1 1
0.431304550916821 0.414130351398202 1 1
0.219146981933812 0.180407293296214 1 1
0.53467731044091 0.472181376548463 1 1
0.246605731160985 0.226471142576179 1 1
0.762646993802676 0.709628329116089 1 1
0.318921617616583 0.296821653873943 1 1
0.628918186527401 0.583471097372109 1 1
0.445897081749284 0.411035614179416 1 1
0.218447365920731 0.200126731199146 1 1
0.789663805106546 0.713873364218838 1 1
0.185132898078918 0.186480504458293 1 1
0.35879433099833 0.302787260686212 1 1
0.578120592558944 0.524551618326039 1 1
0.638814392058904 0.560388871109916 1 1
0.369405463746533 0.335364211269196 1 1
0.504799626368721 0.479030016680623 1 1
0.243917747499092 0.2501262216338 1 1
0.832783741359045 0.748674469566787 1 1
0.288823481985406 0.246447017568567 1 1
0.343426412955389 0.308284726364872 1 1
0.855062298240007 0.802145702874559 1 1
0.661071228659664 0.629408338049438 1 1
0.571598916165201 0.524745640272973 1 1
0.563167526800613 0.518897823554756 1 1
0.301509990715277 0.262618265233763 1 1
0.583218575439286 0.543484032081437 1 1
0.398406439025393 0.371724689762034 1 1
-0.11213900129208 -0.133996992392378 0 0
0.357076946679048 0.326104075024256 1 1
0.728802332086317 0.669831273756251 1 1
0.515419596159078 0.444730045412458 1 1
0.568927660081955 0.518750656739698 1 1
0.657808160554451 0.614126773738359 1 1
0.192308157843249 0.162678510411291 1 0
0.762127334044684 0.70076272949799 1 1
0.438925638954482 0.418689940357293 1 1
0.250098114418715 0.232729515491577 1 1
0.439446357466642 0.397267283034032 1 1
0.466354604654013 0.414913294379749 1 1
0.628854238919175 0.590077570820299 1 1
0.625315232521401 0.564342335354225 1 1
0.272591447991181 0.241685333787761 1 1
0.693725469483171 0.606405435802668 1 1
0.44012841063142 0.413402996216193 1 1
0.400669528045743 0.355455756521773 1 1
0.660299330175848 0.614472598161699 1 1
0.65333516684198 0.609816664576822 1 1
0.529239268590494 0.486936404934182 1 1
0.425057527573255 0.390656707579276 1 1
0.555806940573273 0.499972303716948 1 1
0.237932888293246 0.212198134899743 1 1
0.413082181070705 0.377866530687522 1 1
1.08581090761839 0.980817161059608 0 0
0.129816268548293 0.145470505468142 0 0
0.669839512243909 0.60434189991107 1 1
0.26829507083015 0.249542597402358 1 1
0.282125155255159 0.27197111713634 1 1
0.439247283335099 0.39052619340782 1 1
0.387797357831043 0.359723099534198 1 1
0.501211984808758 0.444042505446528 1 1
0.785662327031773 0.710232783694855 1 1
0.466557793674149 0.398585210454012 1 1
0.425036029214411 0.396203389719313 1 1
0.600580576080155 0.558307115738807 1 1
0.545414858887804 0.479199274629604 1 1
0.673974340904237 0.616188278720828 1 1
0.787585313731979 0.713964799837282 1 1
0.538569269731651 0.470126686502815 1 1
0.665097995689055 0.59957840456331 1 1
0.525766134289976 0.486441987215936 1 1
0.546992979946806 0.505238035768489 1 1
0.556848865205885 0.494186003580755 1 1
0.649018772282184 0.589012339883721 1 1
0.327769109744996 0.296529569364125 1 1
0.62955548031047 0.5880576154806 1 1
0.322633179573023 0.294304427188753 1 1
0.522187826819933 0.46807566041951 1 1
0.540309325780256 0.486225970246629 1 1
0.623446987120561 0.591892560928052 1 1
0.501817890195738 0.450103480921874 1 1
0.598053851712832 0.528803687515792 1 1
0.790586200445454 0.714708035796587 1 1
0.928305343959326 0.853345242877442 1 1
0.508089116363697 0.456920626206845 1 1
0.282756037807611 0.227858900178567 1 1
0.610471307196085 0.545472230683369 1 1
0.449057290956145 0.405809849105243 1 1
0.59062733937825 0.554585788654586 1 1
0.191468328085485 0.152577686431049 1 0
0.620616067173995 0.571860537075126 1 1
0.522942603386207 0.485665709919367 1 1
0.544931604356111 0.483728668603415 1 1
0.519128055067204 0.456325126728037 1 1
0.502818379433264 0.447447521320443 1 1
0.348542532879952 0.30192822745945 1 1
0.407309113188778 0.377315151453353 1 1
0.656295449156917 0.63537268233992 1 1
0.455217824572002 0.415245341582047 1 1
0.651566798990802 0.624387215290683 1 1
0.378786904260544 0.333974609409742 1 1
0.535981879062539 0.487356258364674 1 1
0.496902942296782 0.472492207855518 1 1
0.42063841972777 0.377144983462855 1 1
0.509444195561609 0.461387503079163 1 1
0.562030287350106 0.522536740836609 1 1
0.174293841640573 0.152306236860683 1 1
0.533695839248847 0.518769913990338 1 1
0.548680159114425 0.507210378175323 1 1
0.572876885175455 0.535925326282876 1 1
0.76034170163462 0.683655822846889 1 1
0.408449165655841 0.379489315704268 1 1
0.184287394521327 0.167855584931483 1 0
0.765653936385383 0.690637799581172 1 1
0.694241579522933 0.603001399832402 1 1
0.488917191683726 0.472855690802316 1 1
0.654656100897635 0.583049996692013 1 1
0.292375586283271 0.282677980243954 1 1
0.542257039147846 0.478819908298339 1 1
0.690930859086447 0.625003017106592 1 1
0.585591356418814 0.506686504268889 1 1
0.445199895519709 0.400635357540357 1 1
0.5621161840077 0.467149023023112 1 1
0.495209113115135 0.453947124018384 1 1
0.55065838306525 0.510704367258666 1 1
0.336360750009579 0.304788628526621 1 1
0.604934697114216 0.552699999206938 1 1
0.362198084012314 0.353876061312219 1 1
0.377396185160282 0.342589590022946 1 1
0.73972395857704 0.673697011033207 1 1
0.374006492168339 0.350165376128615 1 1
0.378642204222621 0.367991337510466 1 1
0.378784643536999 0.3332777365184 1 1
0.378491148753272 0.357278989991507 1 1
0.478484836438226 0.448060700517754 1 1
0.646900198820499 0.572738078225586 1 1
0.543597061781258 0.486060880591704 1 1
0.181088158743133 0.164756801068796 1 0
0.556751883549857 0.496559468330243 1 1
0.455561956912544 0.405350960155571 1 1
0.612461027690479 0.579686940433226 1 1
0.14973451260764 0.163156189911741 1 0
0.612156665778752 0.582988501100361 1 1
0.398772306890223 0.354544630538621 1 1
0.876369515556523 0.855832621974887 1 1
0.508957891277391 0.432482158894554 1 1
0.527975057030453 0.48446316684194 1 1
0.229901998927042 0.20699858984593 1 1
0.467087997250352 0.424295423368807 1 1
0.457198930930914 0.429129949425746 1 1
0.349858316722711 0.334175821864068 1 1
0.398069058173263 0.366831110889144 1 1
0.493292708272035 0.459157165147986 1 1
0.494585395469653 0.469675635578324 1 1
0.660197423805028 0.624540555892722 1 1
0.539940856819896 0.532236568357555 1 1
0.565499148064473 0.504837728140049 1 1
0.450608998350251 0.437752903649126 1 1
0.394454364309279 0.368371325817655 1 1
0.922701225505497 0.837441985512697 0 1
0.540903390532513 0.478120781413296 1 1
0.590170327862428 0.537560243451601 1 1
0.306321580407571 0.280085388508575 1 1
0.682749389568067 0.643536143701169 1 1
0.282567216497405 0.276976132131393 1 1
0.573010430775283 0.521088744714784 1 1
0.659941273147078 0.609727371459979 1 1
0.243692392129725 0.253351634261107 1 1
0.328582107407025 0.282896745871624 1 1
0.541063435901384 0.489875486250367 1 1
0.437040421330788 0.39475695784102 1 1
0.38077327071743 0.35143502156372 1 1
0.403475815969823 0.354345605865791 1 1
0.297027060408589 0.258741005596587 1 1
0.432772722008012 0.374373543987836 1 1
0.589351288552461 0.509378395424932 1 1
0.258458520266307 0.245309304890806 1 1
0.297410336019303 0.268251721543973 1 1
0.680016062209635 0.606589647082814 1 1
0.353971799141839 0.321028179472235 1 1
0.347443127056254 0.325632314021996 1 1
0.604002308592311 0.560485572585613 1 1
0.380304251332589 0.348305092734488 1 1
0.701939506025801 0.627973044169123 1 1
0.511167397815216 0.458400014416979 1 1
0.271864842295045 0.248775150674556 1 1
0.339911977392411 0.321980276154695 1 1
0.770319935371532 0.694037365306375 1 1
0.912083378693308 0.828137351174985 0 1
0.509796844871646 0.469001577529194 1 1
0.317768815359898 0.283124676086686 1 1
0.298650462201738 0.284198108130261 1 1
0.423765983421814 0.392184293781451 1 1
0.419364335994543 0.396076380535036 1 1
0.442712376712098 0.413080125380073 1 1
0.46509580003045 0.414521765966673 1 1
0.455261910721266 0.420811059430643 1 1
0.280689877017902 0.259682085221511 1 1
0.246387399820368 0.2446756581681 1 1
0.59822626702493 0.541055786760917 1 1
0.723967168267195 0.633512484641385 1 1
0.315781207990397 0.278204052742822 1 1
0.327290238076807 0.297340306498298 1 1
0.49666480284984 0.456169824991084 1 1
0.652689979216158 0.605595579155234 1 1
0.417294444760744 0.382150890752544 1 1
0.513284234219767 0.475703596118981 1 1
0.635160378677613 0.570007970642549 1 1
0.618316662757147 0.579806366403502 1 1
0.293127587158134 0.266683126397736 1 1
0.41831580704814 0.378362953574399 1 1
0.372419740200028 0.340702005868385 1 1
0.538193622751021 0.452186347885209 1 1
0.637598733965339 0.584990497686415 1 1
0.424531437327249 0.39865088591588 1 1
0.576333640496106 0.512581421219171 1 1
0.933806797104548 0.844164043104436 0 1
0.630920460726726 0.588839112631732 1 1
0.491578982285685 0.456750553014024 1 1
0.240647519085095 0.247987157014953 1 1
0.351286475904073 0.315756789161716 1 1
0.854107748139528 0.765423028685371 1 1
0.532945740263679 0.48803267430265 1 1
0.575513397644401 0.507718288660996 1 1
0.0267709494997637 -0.000761091846432031 0 0
0.467956844240065 0.405666861584445 1 1
0.572469463866608 0.537567021549907 1 1
0.607761585150207 0.55663043702032 1 1
0.588262620365668 0.549469693282954 1 1
0.580259467396991 0.519779496856247 1 1
0.534792510660791 0.491911949581217 1 1
0.478353034315134 0.447955343201135 1 1
0.533067781890399 0.458985384688934 1 1
0.484929432146694 0.44904779539623 1 1
0.668911371854446 0.611689066957871 1 1
0.328140952073538 0.311302613844569 1 1
0.69807811089553 0.638864201250964 1 1
0.271859947502156 0.248159553503384 1 1
0.313362330224177 0.29234322004667 1 1
0.260780643006488 0.2384895193181 1 1
0.369121935140462 0.32182235150236 1 1
0.586963149459923 0.535506441567881 1 1
0.581900108264114 0.525524788374371 1 1
0.287904455455102 0.259827493412872 1 1
0.53634422419833 0.491320093868532 1 1
0.526036130681818 0.487632800886249 1 1
0.537071891267147 0.475833112692426 1 1
0.482063637390103 0.429345215565513 1 1
0.308582548592102 0.277463101549528 1 1
0.217635174340777 0.190413276013393 1 1
0.675019676796719 0.588573844234339 1 1
0.796643077711437 0.719373338823616 1 1
0.561678355712947 0.481018987979908 1 1
0.196684110747712 0.176998280415676 1 1
0.353581241064508 0.314920647022346 1 1
0.139091783543272 0.129944123332388 1 0
0.539398957988853 0.474748814569299 1 1
0.354636068816709 0.351579063281833 1 1
0.48549054301735 0.453785759471698 1 1
0.361789184134154 0.327490404521021 1 1
0.809864798242824 0.814195003043443 1 1
0.720792594363796 0.665982514947088 1 1
0.331877404545759 0.287300516510989 1 1
0.511477628697235 0.45962508092911 1 1
0.560853813922926 0.498641793846673 1 1
0.623326127590493 0.596505029119752 1 1
0.460464755696676 0.413014360724479 1 1
0.35055812204629 0.315780870072381 1 1
0.291397619342377 0.251348400965313 1 1
0.479094145317545 0.430322676866017 1 1
0.456762354952036 0.432033907560921 1 1
0.441205696019582 0.382682423700042 1 1
0.365824127488375 0.353522943177357 1 1
0.195710452478379 0.172181658479029 1 1
0.297499273125559 0.276725367030874 1 1
0.524897238359553 0.47835899032635 1 1
0.620634234049204 0.572701430922031 1 1
0.46797092539012 0.416430581913046 1 1
0.437454424867733 0.410403731107027 1 1
0.571267289725208 0.513981311593911 1 1
0.397626961783432 0.369865969487308 1 1
0.297595935516261 0.311026341976331 1 1
0.616913686715005 0.539772867079661 1 1
0.683913184109019 0.646993082159253 1 1
0.317047853031795 0.255844218389085 1 1
0.565815050642149 0.512154997247646 1 1
0.51649337098428 0.446680073390109 1 1
0.647434599823772 0.608731378313386 1 1
0.45581134640428 0.408510236926186 1 1
0.438940936989707 0.357644972906161 1 1
0.320952950503706 0.299137611959629 1 1
0.43796200754206 0.374447958351041 1 1
0.350554658297226 0.305853678461444 1 1
0.419658946308135 0.364763575238591 1 1
0.273803305977875 0.255432501360413 1 1
0.210318903594637 0.178098332732897 1 1
0.303239995811316 0.264265205640514 1 1
0.522415910741967 0.485329036962367 1 1
0.502513933476207 0.465165439528628 1 1
0.695786818430718 0.69555799424031 1 1
0.333479795567469 0.312850260129014 1 1
0.444358645772321 0.413907060980475 1 1
0.360828758873266 0.302289890127833 1 1
0.548691520321072 0.485053612958599 1 1
0.246523316475634 0.235448447291062 1 1
0.705189527309432 0.634457132469158 1 1
0.736057413070606 0.664631439939743 1 1
0.292928722113703 0.289808386244366 1 1
0.491852000246032 0.455879400891337 1 1
0.495909846526202 0.439274213353041 1 1
0.249211584139339 0.224282248519047 1 1
0.404693621191541 0.362046490274179 1 1
0.537581836070247 0.498489900836827 1 1
0.338287274771173 0.315390751611777 1 1
0.344838054977929 0.291806368630757 1 1
0.399325592674791 0.361166330932014 1 1
0.370961360615745 0.349666063531165 1 1
0.582590773690468 0.533557010893125 1 1
0.437946814080197 0.414858229257599 1 1
0.358292969614968 0.309468224820613 1 1
0.382085616860308 0.337651146840294 1 1
0.444364372602795 0.399575838980996 1 1
0.433754451384161 0.391148798860665 1 1
0.261006269582795 0.261547738069235 1 1
0.705079828184375 0.644057230528704 1 1
0.346163534122652 0.310269399161343 1 1
0.650882093539149 0.621132826846885 1 1
0.627553754099725 0.558704007979468 1 1
0.250420240995798 0.241091578671546 1 1
0.247352315547406 0.220029259792086 1 1
0.298032784376646 0.268217685809964 1 1
0.708417632112279 0.656205056925292 1 1
0.0351356726471906 0.0170945796308933 0 0
0.522667038315944 0.484170967518093 1 1
0.312585820709656 0.26543462454593 1 1
0.305607918682426 0.27957304566744 1 1
0.350738973092771 0.333835950278622 1 1
0.543737499146646 0.485451103601055 1 1
0.661745769316008 0.58801578457479 1 1
0.411483394796023 0.357329216225261 1 1
0.475377984290438 0.445390023105576 1 1
0.520144069771816 0.474443542706589 1 1
0.595910338212474 0.544896089578678 1 1
0.386654582518905 0.36231657651033 1 1
0.700073702590117 0.64256497094001 1 1
0.637786329654317 0.597593550870384 1 1
0.863646142530439 0.771203176708155 0 1
0.499114350271316 0.452896794774154 1 1
0.499800520656925 0.466119067078787 1 1
0.239936775101784 0.240043321504801 1 1
0.424372010908067 0.374053753499986 1 1
0.388427348996106 0.343258117072628 1 1
0.50737009402715 0.480006412343019 1 1
0.361817113746007 0.351691676385041 1 1
0.241918870930968 0.236499111786596 1 1
-0.16267128487331 -0.140307266504689 0 0
0.656299804005312 0.57433141968937 1 1
0.361527806548818 0.343864587679621 1 1
0.51823481635654 0.489060105978804 1 1
0.597999532926354 0.539679547448911 1 1
0.341551078315309 0.267370492692535 1 1
0.632118747536465 0.565649115579611 1 1
0.0980067849715554 0.0889546848495927 0 0
0.503107154758346 0.437908143976533 1 1
0.466385966461637 0.425587784725285 1 1
0.81165529870994 0.725935230379482 1 1
0.606469280396227 0.575117706033184 1 1
0.581644647428911 0.532449952513726 1 1
0.362915847511391 0.331824939302089 1 1
0.606798002087082 0.559170882792411 1 1
0.206582312279447 0.186824671023427 1 1
0.474452887367085 0.42877728017503 1 1
0.316353415406272 0.293502458947365 1 1
0.479618085116328 0.442729569981737 1 1
0.606035400527547 0.548890938371795 1 1
0.381254761263974 0.353257055225618 1 1
0.567361268663808 0.523478817361499 1 1
0.654135913197644 0.589897930032999 1 1
0.608084762168921 0.547320406315217 1 1
0.530905333278191 0.491856593879544 1 1
0.313385108448246 0.289497085432127 1 1
0.448588995200746 0.392855021948091 1 1
0.38814423402993 0.371809698987536 1 1
0.334571176971286 0.292273198193994 1 1
0.716048347272712 0.66376647270132 1 1
0.507576731549426 0.480013416300421 1 1
0.170015419495262 0.166211408637858 1 1
0.531870209733448 0.494295714906108 1 1
1.04841016435632 0.958051653464404 0 0
0.453443849243534 0.4068656062494 1 1
0.406886139216512 0.379755190633231 1 1
0.257054239071526 0.232614135102339 1 1
0.531474542663565 0.502760322263242 1 1
0.417640389872151 0.393977859762739 1 1
0.67581798789963 0.614163220205289 1 1
0.333223141147148 0.319694917913438 1 1
0.50579569736727 0.463954245156346 1 1
0.586375174560726 0.557105624284244 1 1
0.676186400130739 0.609982426181647 1 1
0.465531309416441 0.412252674300811 1 1
0.102189384148495 0.0960442785368374 0 0
0.515715285835643 0.51435457465478 1 1
0.804726788441127 0.725262111238859 1 1
0.827250908151367 0.767703244600783 1 1
0.10691744937945 0.0931885737402188 0 0
0.510879802212961 0.457793503895334 1 1
0.420932314633237 0.39353642811876 1 1
0.554021805491142 0.510150241325227 1 1
0.283849661117065 0.262766448249462 1 1
0.217992013491154 0.199674586602931 1 1
0.725768446022239 0.624746177233118 1 1
0.446836223929191 0.410638253537957 1 1
0.295797741954516 0.273271606724921 1 1
0.582618489621361 0.508002574338859 1 1
0.492729078730879 0.422155954432057 1 1
0.39161045123528 0.350533856559806 1 1
0.768914085733675 0.69859485225741 1 1
0.429301015072793 0.381332098151538 1 1
0.442327690983538 0.402801340629922 1 1
0.521042542234612 0.465507370008117 1 1
0.31986061603019 0.320609791018344 1 1
0.542284541742125 0.46601622870816 1 1
0.759565894699009 0.693023150441842 1 1
0.524057713974601 0.454264249986953 1 1
0.775634919102123 0.697768063432212 1 1
0.530223281703144 0.50378559624813 1 1
0.616570006097334 0.560190598998849 1 1
0.629532054133052 0.555571085754796 1 1
0.596840143572418 0.556350557358443 1 1
0.302159367045841 0.27493399709387 1 1
0.664463010154451 0.622286768732042 1 1
0.424061163675825 0.386015463302206 1 1
0.419637692519838 0.392697223313993 1 1
0.545575840645207 0.498363337794738 1 1
0.160687381902396 0.137033107236496 1 0
0.561856477716848 0.522965610892648 1 1
0.165482597555537 0.134576335598608 1 1
0.287388237164419 0.259730565588099 1 1
0.454646153248709 0.428433355887175 1 1
0.312622442345618 0.28407171496076 1 1
0.371999720466993 0.350868419481042 1 1
0.441763051451915 0.390220717937484 1 1
0.60267905879692 0.530382705568196 1 1
0.527944457096119 0.468019423475874 1 1
0.364066135843957 0.322274336532574 1 1
0.349292520165978 0.321960949586325 1 1
0.460806583982524 0.40163905626282 1 1
0.29510718990199 0.277415347978613 1 1
-0.0348450000732677 -0.0638315105377996 0 0
0.46836666545584 0.413096745762979 1 1
0.558935554976803 0.497359135615809 1 1
0.394383852306253 0.327445861780208 1 1
0.252460306965209 0.216303308427396 1 1
0.541779866638087 0.497435853883015 1 1
0.395902703898801 0.363997700623217 1 1
0.566427383699302 0.498865197427244 1 1
0.457263973811737 0.421028207987684 1 1
0.456452737239163 0.406434045237058 1 1
0.701884501108087 0.636208704625738 1 1
0.333142701651892 0.283124538591142 1 1
0.581374081102078 0.561652485893712 1 1
0.47944277412828 0.455735287165107 1 1
0.262596266654661 0.236394271822619 1 1
0.895612023361981 0.82064649357191 1 1
0.493136946398997 0.443518372962332 1 1
0.40077683731121 0.388543108598831 1 1
0.304709237047262 0.270308146792055 1 1
0.62388160216486 0.565794975438144 1 1
0.372283715663212 0.338035122218387 1 1
0.438295886054061 0.38177000268365 1 1
0.887931195006874 0.798068095894644 1 1
0.454297574505647 0.424925656456772 1 1
0.0880349699981098 0.0856975549269845 0 0
0.442392811921403 0.404254380205015 1 1
0.323165971525433 0.281145218246401 1 1
0.429204699187272 0.37243766455227 1 1
0.397540912828378 0.376102669565875 1 1
0.0602828775285537 0.0429812718751632 0 0
0.706806079841681 0.643111195199107 1 1
0.43936826399382 0.398627563999726 1 1
0.163432738352449 0.15623063629317 1 1
0.444256983838967 0.449149676318296 1 1
0.586201740433264 0.523791201360493 1 1
0.354829574161739 0.319600454695699 1 1
0.57863429199411 0.495762438053458 1 1
0.418568345369106 0.34540063309166 1 1
0.620065074427784 0.547715844671686 1 1
0.436581774586671 0.457373717761873 1 1
0.748260843309768 0.685426330295325 1 1
0.370130084275535 0.344520343766274 1 1
0.640632378877356 0.567514473601951 1 1
0.528188375011944 0.483202045923523 1 1
0.339666615840399 0.303033974984248 1 1
0.504834676927572 0.452273619668681 1 1
0.185953826233933 0.145163269837073 1 1
-0.0226747854725036 -0.0142305248797728 0 0
0.340674044376303 0.304760825002681 1 1
0.293415005697624 0.291783018185982 1 1
0.328494367706224 0.297688880706275 1 1
0.498737183639063 0.471811621785088 1 1
0.465979593834773 0.426526232057157 1 1
0.508285487671723 0.47479508890897 1 1
0.326283934779495 0.252243832476196 1 1
0.510752529604168 0.486845472068511 1 1
0.540874788076772 0.50624874808445 1 1
0.340633659332632 0.331144934322391 1 1
0.560033717546528 0.530627755565446 1 1
0.582050560694664 0.514158740466447 1 1
0.508322288551736 0.450757507756067 1 1
0.54613804379156 0.505036134220648 1 1
0.155137512806354 0.139202430044928 1 0
0.525086352988676 0.487198959060847 1 1
0.35089757632952 0.316639576354991 1 1
0.618169452516728 0.572791343867477 1 1
0.473499677793448 0.452117631876494 1 1
0.39898671508994 0.358324208957646 1 1
0.500573731472953 0.466940543075061 1 1
0.297516525371211 0.252288938456735 1 1
0.407583733567598 0.374953802056525 1 1
0.259342878082083 0.228819462851594 1 1
0.501687907436388 0.494068320607244 1 1
0.360880242541261 0.343243102732034 1 1
0.460327161217422 0.397011466527937 1 1
0.634696005699336 0.581192744488278 1 1
0.479398843195621 0.432168271810625 1 1
0.668931087807909 0.592530478726921 1 1
0.44434720754604 0.407909995735835 1 1
0.46091206234723 0.419269994333922 1 1
0.52987182824451 0.492333488475735 1 1
0.127922315627175 0.111874668199946 0 0
0.387876372170324 0.344514207248004 1 1
0.524272613548442 0.477551266217114 1 1
0.383762078445042 0.346344071451892 1 1
0.494288707369725 0.440056936301638 1 1
0.488463662581737 0.464178721767233 1 1
0.308985310683101 0.284445177578086 1 1
0.855866521033581 0.783783498038988 1 1
0.621891559413435 0.58313056074007 1 1
0.735407635108334 0.670919063442962 1 1
0.460616467184224 0.423377855338519 1 1
0.222414415841616 0.230218020332081 1 1
0.216850277103541 0.207955929213787 1 1
0.805724529506743 0.727637147467746 1 1
0.323573451122062 0.295255300776091 1 1
0.767528313919519 0.718741108280482 1 1
0.359788100651674 0.344805390908293 1 1
0.744099908824309 0.6689371880101 1 1
0.416719279721328 0.349093527784189 1 1
0.527027060980365 0.475261900172904 1 1
0.334716668574046 0.300125364284946 1 1
0.466721195475772 0.440985732869423 1 1
0.708553778391324 0.680025794558651 1 1
0.657981366387769 0.607102923681379 1 1
0.0407362104312911 0.027497019011258 0 0
0.246446611505583 0.237597611642809 1 1
0.642586212049822 0.601339205706086 1 1
0.368558245239526 0.351146338970202 1 1
0.307415457943616 0.290594493196509 1 1
0.667024861295959 0.616492051798658 1 1
0.574898279784463 0.507722919942658 1 1
0.677127810974894 0.603003261153767 1 1
0.388284484121613 0.365600996003731 1 1
0.732326206303999 0.646828299759714 1 1
0.517591104086468 0.465194048958822 1 1
0.440182369184136 0.398146277318324 1 1
0.616200140757695 0.546420960202267 1 1
0.590558945363702 0.522757122477006 1 1
0.58876726198803 0.526372522949383 1 1
0.484360740513954 0.422024261759779 1 1
0.318049138606227 0.293448761981564 1 1
0.442034240942893 0.388388947988971 1 1
0.445419372598694 0.407753198357253 1 1
0.462258122614599 0.428694610621392 1 1
0.412403379636729 0.373610813236252 1 1
0.494072210517456 0.430917300053719 1 1
0.520294353959268 0.465207614388923 1 1
0.436203574407761 0.41271719432712 1 1
0.415321510012855 0.393685481671611 1 1
0.752392123244267 0.673425055595568 1 1
0.276920863364649 0.267254386120305 1 1
0.037780570928515 0.0319470374563954 0 0
0.237021003295117 0.201032884131827 1 1
0.539318659044944 0.520039308267552 1 1
0.534201165481696 0.475363815422199 1 1
0.607580560636374 0.579672383387721 1 1
0.308065338532708 0.275953430686963 1 1
0.425869495636282 0.365972034456789 1 1
0.306754117666204 0.274295175202099 1 1
0.26402134510666 0.25386195260735 1 1
0.387626208582667 0.351705709519208 1 1
0.482028521936366 0.420302387973968 1 1
0.56789363239817 0.526479393737069 1 1
0.633503523798329 0.537238014953067 1 1
0.72280700529972 0.676511257085396 1 1
0.280984835087084 0.26975698586649 1 1
0.676344504481983 0.584201314982313 1 1
0.372560607385335 0.324554244599962 1 1
0.542400338634417 0.491678306616244 1 1
0.586007172156141 0.555517981069432 1 1
0.493254168471583 0.466768266864137 1 1
0.472082018175132 0.420195206979481 1 1
0.436737193005345 0.392478888333961 1 1
0.420821476078362 0.406049381174756 1 1
0.456104953307532 0.402652208707552 1 1
0.399058207534471 0.36068560563799 1 1
0.509711722656364 0.447767352582044 1 1
0.360461747091167 0.339306453167212 1 1
0.496857737776972 0.456327442316308 1 1
0.201400622685687 0.184423897579888 1 1
0.362978209929527 0.325206672358529 1 1
0.348958697118227 0.314462593493894 1 1
0.463997850551291 0.445579733886944 1 1
0.509514803637188 0.471788641791874 1 1
0.512762648458866 0.464235912235206 1 1
0.604069145333199 0.557938961751498 1 1
0.416451837714234 0.379097239756221 1 1
0.450502685319602 0.377390138085839 1 1
0.428265320884494 0.403448313295824 1 1
0.534725459356504 0.484084692771802 1 1
0.704021953242335 0.652469408875401 1 1
0.306448968581292 0.281754084682274 1 1
0.409599954715198 0.379008558845453 1 1
0.720598192516912 0.643182518570591 1 1
0.66723406914451 0.585123514866232 1 1
0.70736735660127 0.655147840630671 1 1
0.372002425284589 0.37197300123082 1 1
0.51376323389328 0.480298846535779 1 1
0.622993806799514 0.580327786500859 1 1
0.589602344786619 0.552377479207739 1 1
0.632441656196795 0.581206827622813 1 1
0.378159140119872 0.339892748239319 1 1
0.622885678759817 0.573059023463162 1 1
0.399918472432835 0.357005952618514 1 1
0.612679509623092 0.556702430742266 1 1
0.628510041204676 0.580862711901928 1 1
0.53065741743524 0.477760487232631 1 1
0.538510106657772 0.475395523699838 1 1
0.0490744664340767 0.0567652455520481 0 0
0.498701214204134 0.472288282528051 1 1
0.396835761388451 0.350387327110716 1 1
0.39786480980864 0.36952382701407 1 1
0.880322777781714 0.800161514718284 1 1
0.604812328273235 0.507046121207546 1 1
0.627001999403894 0.589274168919538 1 1
0.735489254528197 0.671380555337761 1 1
0.453409982395495 0.414685180614649 1 1
0.416393002391464 0.377746848870926 1 1
0.471392723676143 0.403169659958927 1 1
0.407053421642427 0.365539986793694 1 1
0.426439658690873 0.363426681826233 1 1
0.375096150305835 0.33806510249245 1 1
0.379639548097291 0.334846586396263 1 1
0.359360815950827 0.324047045182359 1 1
0.487748120066752 0.441054985406086 1 1
0.578190665052179 0.520202141682555 1 1
0.455124306731513 0.387806472761023 1 1
0.471750545489177 0.414227593903449 1 1
0.332682554458983 0.301182723663833 1 1
0.421666302389642 0.405098861086686 1 1
0.500425858788972 0.459807249817119 1 1
0.67556326919263 0.628126327524924 1 1
0.677104561225568 0.623634215416785 1 1
0.31043263844788 0.26280925292685 1 1
0.622583063014151 0.564476848462476 1 1
0.0982846497766286 0.111058957250131 0 0
0.457047812637484 0.421057992667839 1 1
0.132003414838182 0.121124298180387 0 0
0.419683697661591 0.379850285892328 1 1
0.524550325303517 0.47160623502418 1 1
0.364517062768038 0.322734280068525 1 1
0.852143505808598 0.782214232385563 1 1
0.43063285402877 0.396587558522016 1 1
0.731793098053488 0.66872209184629 1 1
0.308515071783387 0.299504248423925 1 1
0.450439484499992 0.417253383583578 1 1
0.518944817862421 0.491291835714921 1 1
0.291773659528125 0.262238162965603 1 1
0.673177955045504 0.601137255016829 1 1
0.264261203321521 0.218209220542622 1 1
0.448889258328361 0.400480943010886 1 1
0.299989301812235 0.280995339515238 1 1
0.507549864623483 0.487622834973216 1 1
0.527130738527216 0.480109910274575 1 1
0.690880453091757 0.615920378757939 1 1
0.155723164880492 0.128797492607282 0 0
0.518474568900384 0.467954658502664 1 1
0.568312637826323 0.511227593266847 1 1
0.420789187487319 0.371426387370671 1 1
0.643164862070505 0.59833462345215 1 1
0.940997939967465 0.853029645302578 0 0
0.341167274069901 0.318015347938988 1 1
0.420014411651648 0.414320780515732 1 1
0.328978347805014 0.291731427067209 1 1
0.505975255625148 0.457127403174763 1 1
0.475370582047559 0.441271273656822 1 1
0.294213001195629 0.275879726905497 1 1
0.578097411293075 0.555762698615322 1 1
0.421959623594575 0.363437299961604 1 1
0.543996611269204 0.479066738416593 1 1
0.441692303898548 0.391534537166294 1 1
0.686160109086662 0.600108776963185 1 1
0.577743435506789 0.512943035371084 1 1
0.433630721165103 0.385072441878455 1 1
0.500732126395425 0.466142670897948 1 1
0.0358140722819527 0.0288705280572874 0 0
0.418491365589358 0.367180666913599 1 1
0.631499167411671 0.564058992136556 1 1
0.422593157596257 0.402938660604812 1 1
0.136605777033831 0.121437590514228 0 0
0.599229906196818 0.556953385680732 1 1
0.477657550920469 0.435887005688677 1 1
0.249322348101077 0.254516209765006 1 1
0.541700550090231 0.487194435258299 1 1
0.433171970905783 0.408185195996053 1 1
0.604430098029569 0.554451229924358 1 1
0.381136352640545 0.334750527730482 1 1
0.62178488006511 0.566041811543331 1 1
0.5167208586526 0.497823656699829 1 1
0.53860728084874 0.506632241245415 1 1
0.636111641269776 0.577838451357268 1 1
0.392773871437787 0.351905972146777 1 1
0.674757493700512 0.604411933026469 1 1
0.64835403974628 0.589412835960415 1 1
0.453440562843635 0.422253639281712 1 1
0.553121140417333 0.499877240051501 1 1
0.704545207571409 0.630382737542136 1 1
0.396235993302355 0.392301360511953 1 1
0.377793233940815 0.337156413939837 1 1
0.697775317662197 0.620083169700034 1 1
0.412474139056423 0.371866862279598 1 1
0.673541193671538 0.631769631934746 1 1
0.521890482125643 0.492715231633477 1 1
0.388036858148059 0.345086535777645 1 1
0.358807986921631 0.360043565993012 1 1
0.617836542238716 0.578004588961197 1 1
0.325514740831537 0.287368570459258 1 1
0.58617502332806 0.531123570324438 1 1
0.352301593435796 0.337625808366417 1 1
0.504436500789441 0.463079753884544 1 1
0.249386202454037 0.214863894640386 1 1
0.146928610754219 0.140568798798845 0 0
0.342286568608481 0.309785611429159 1 1
0.162891946076502 0.166738169517763 1 0
0.517798688996737 0.4809164344083 1 1
0.598593905908572 0.5264601501446 1 1
0.387465844403949 0.360824985564763 1 1
0.269458899194308 0.238942660083859 1 1
0.62282391964381 0.572798113803517 1 1
0.58463640363274 0.498118665163766 1 1
0.706003592256099 0.639051101533924 1 1
0.390364531234157 0.350569530332023 1 1
0.449420714444938 0.406472285169844 1 1
0.406019758911305 0.353575780645621 1 1
0.774584382642868 0.69576561652735 1 1
0.481954034896887 0.434337523106743 1 1
0.549472077115024 0.48660724335966 1 1
0.416338217131162 0.373803304339938 1 1
0.341970412267667 0.307854659259982 1 1
0.47470718512414 0.427064829955637 1 1
0.190219174679265 0.173925813730015 1 1
0.2678857067241 0.24541093556111 1 1
0.695146212795391 0.638830288891143 1 1
0.273008772312947 0.257424323521564 1 1
0.240682634017269 0.229587799023552 1 1
0.605478525478736 0.551389179000681 1 1
0.641203425650579 0.560972966835643 1 1
0.53085971653614 0.480780665104393 1 1
0.322385181760273 0.289705756138346 1 1
0.211778992282476 0.201900462705481 1 1
0.428211652617788 0.390069520636043 1 1
0.147880201173184 0.143068205079008 0 0
0.30993139896598 0.28933914985185 1 1
0.332476213275884 0.31256386471129 1 1
0.719544157468303 0.666783673959659 1 1
0.404271878705358 0.350415926677493 1 1
0.383297467107723 0.353152364714987 1 1
0.634845312621062 0.575605412522458 1 1
0.733316170311387 0.612608365791487 1 1
0.609632537167676 0.584471519682863 1 1
0.496014511039518 0.445457124127159 1 1
0.716948697420208 0.637180754894529 1 1
0.358421424496694 0.327276699618274 1 1
0.521517352330109 0.454083790394756 1 1
0.469615696152523 0.421848946118497 1 1
0.85683063441734 0.794632675170116 1 1
0.496734593217501 0.449492159977295 1 1
0.424408065526012 0.376624265314446 1 1
0.446818162881077 0.390747372059084 1 1
0.443488257960314 0.405428490923155 1 1
0.267618320051752 0.234826150531993 1 1
0.710474238056652 0.6393708302469 1 1
0.444489537980022 0.406229703373445 1 1
0.282303971448448 0.26181715764564 1 1
0.574756038278356 0.525356494518026 1 1
0.466265409235924 0.410789148575693 1 1
0.235847808094339 0.228149651528617 1 1
0.455112848912254 0.434658530112707 1 1
0.346282677532441 0.307136716908133 1 1
0.576275342728066 0.511910776485923 1 1
0.170556127916786 0.175162087182959 1 1
0.274244414220115 0.22173194443179 1 1
0.195740390747478 0.168595289870269 1 0
0.307422836589465 0.274641722323578 1 1
0.399857074542882 0.371435045200344 1 1
0.398711048449464 0.348012497229026 1 1
0.637969527154935 0.568960297503217 1 1
0.627147869675041 0.579624950685282 1 1
0.370928397823164 0.334771569233757 1 1
0.373290148611846 0.342511164364339 1 1
0.51928804921584 0.466818234196613 1 1
0.444258203804594 0.40843348038296 1 1
0.629529102798922 0.57130146234451 1 1
0.368991673158643 0.336768603911154 1 1
0.452877341902008 0.404211214227648 1 1
0.585795144542342 0.557022944499238 1 1
0.241767860311399 0.238389732371423 1 1
0.375462480247242 0.349371371107397 1 1
0.284357210513936 0.273973974755549 1 1
0.624374101764052 0.548007963009726 1 1
0.526048215895069 0.471209318975493 1 1
0.736653949215725 0.674073887144843 1 1
0.635194631578871 0.551334647664813 1 1
0.931074699428892 0.880537517650249 0 1
0.410677615347446 0.365516450804408 1 1
0.271242744521903 0.247786828627178 1 1
0.548069129686934 0.492575240879471 1 1
0.747603533569035 0.695869414264999 1 1
0.542406674589476 0.489490106948281 1 1
0.336974119023867 0.301120761961537 1 1
0.408454015130612 0.368632034188926 1 1
0.5612239040679 0.527620581804502 1 1
0.620313388034638 0.540201517752506 1 1
0.682712010771408 0.631186476636975 1 1
0.593217896279169 0.515795281501809 1 1
0.684110580212771 0.643524738873284 1 1
0.604927327165298 0.557935566233851 1 1
0.586017323178027 0.51339594400426 1 1
0.383990983697689 0.343446760634169 1 1
0.382466518782355 0.334432196503273 1 1
0.452565784618664 0.395575525455927 1 1
-0.00338980331090952 0.0131695655409999 0 0
0.359282546634146 0.337460858852655 1 1
0.106449578297976 0.1085364329848 0 0
0.5218162910152 0.478332323128011 1 1
0.338585038290679 0.299292078702559 1 1
0.642569073481888 0.592656635568078 1 1
0.167532001194391 0.161349806275833 0 0
0.366521661235054 0.317833499532295 1 1
0.577241254155656 0.520296954048965 1 1
0.394414116197022 0.35857125020378 1 1
0.33253535188351 0.286885334290858 1 1
0.367673276979348 0.335784817654802 1 1
0.493768323803761 0.458444731597958 1 1
0.455883621586024 0.450388670057481 1 1
0.318677909548259 0.27669508618831 1 1
0.144218143683451 0.116585820366117 1 0
0.229005270604381 0.217393107488011 1 1
0.591582757554404 0.54468272752736 1 1
0.739323812942511 0.641858186019679 1 1
0.638498381657833 0.568802269614975 1 1
0.395334457080718 0.356471886426066 1 1
0.613834915375355 0.561179211727814 1 1
0.621635527137368 0.537239041323964 1 1
0.662866572439753 0.616106079960346 1 1
0.376017186006006 0.353600234385188 1 1
0.303305632604983 0.294575375145735 1 1
0.596111673340111 0.550686474014808 1 1
0.460861155178254 0.410535282719414 1 1
0.229118764383707 0.205471669194803 1 1
0.311314719713655 0.282118438038484 1 1
0.747994832962199 0.694910245272453 1 1
0.0243717568069694 0.0366098545887576 0 0
0.376101429582197 0.329011752184527 1 1
0.506240347325014 0.473331516485551 1 1
0.583686223332466 0.538876186345962 1 1
0.636479932195142 0.556190546785674 1 1
0.377688894911214 0.341462778825484 1 1
0.306987353722095 0.285588289175166 1 1
0.481749466318057 0.419629067525375 1 1
0.468788378526227 0.423473566233987 1 1
0.502000102269638 0.442745414068292 1 1
0.359250889635687 0.32578468605405 1 1
0.532613431870903 0.455068156285029 1 1
0.220778644858293 0.210912130648713 1 1
0.566733229052193 0.452444271337133 1 1
0.52020806284059 0.465926233020973 1 1
0.328517731963891 0.307118140340433 1 1
0.520466959407076 0.466222519750264 1 1
0.400122270041737 0.377394428714999 1 1
0.381447064455717 0.349504518177234 1 1
0.677289806993186 0.623065525680703 1 1
0.607957915391693 0.552089919765552 1 1
0.363380304467006 0.357006981723186 1 1
0.396099774635794 0.347544094249454 1 1
0.647415627703105 0.600734151643258 1 1
0.14598046352876 0.135798492279014 0 0
-0.0789650689898341 -0.0697929184353653 0 0
0.699080577585776 0.60854131518858 1 1
0.753717256082176 0.697174099302004 1 1
0.649756246947723 0.585561056779796 1 1
0.551356716087028 0.484722953855555 1 1
0.32100679079346 0.287598663862348 1 1
0.677404138075774 0.629270042541487 1 1
0.556403688310841 0.504724465475617 1 1
0.537979137264679 0.48737588852376 1 1
0.429867586645233 0.390567324850984 1 1
0.621864628745308 0.581018055148904 1 1
0.536224884355097 0.508993643159423 1 1
0.352129108752453 0.317655388403092 1 1
0.4227016992635 0.391268371956255 1 1
0.647806940374181 0.561796284425528 1 1
0.592330566219841 0.525356152689089 1 1
0.674314855159021 0.602858083128799 1 1
0.446635369561068 0.427836502481338 1 1
0.285864661957625 0.275202621494926 1 1
0.424388246008627 0.383794650818595 1 1
0.531589517485754 0.496589437711036 1 1
0.808607644278406 0.740389742019754 1 1
0.220999214759741 0.192071558061979 1 1
0.395838360420824 0.382478868362086 1 1
0.623544715789858 0.554448137190808 1 1
0.339367749624977 0.294512986616733 1 1
0.606863175476898 0.535126416799894 1 1
0.514090240721867 0.463018760773261 1 1
0.29791137666484 0.280862421675928 1 1
0.959261574444442 0.845633211302866 0 0
0.91635523012631 0.820967109324625 1 1
0.607069566812441 0.55566809161104 1 1
0.504872842860031 0.473189815582011 1 1
0.596927050090374 0.551508683374296 1 1
0.613529665890169 0.553305496448362 1 1
0.436260291865525 0.417055369832878 1 1
0.741195233300661 0.683342201134088 1 1
0.476568953942823 0.43505689736148 1 1
0.590047183068331 0.524692730376836 1 1
0.782221981519247 0.711187851466516 1 1
0.421004521189044 0.383431278880616 1 1
0.369868157611357 0.323531429744363 1 1
0.544767911082489 0.508816469206364 1 1
0.868958519949966 0.79450443961386 0 1
0.630386902901691 0.561964963187764 1 1
0.436547219708473 0.39820999193396 1 1
0.363175436001952 0.311778088283693 1 1
0.629877384371995 0.576461462226273 1 1
0.373241959165064 0.353329703085238 1 1
0.426401200270783 0.411937891803646 1 1
0.490889673935561 0.44506214023117 1 1
0.528219102720193 0.491560765912615 1 1
0.816218898657496 0.734396860791111 1 1
0.427750870479399 0.383067139882122 1 1
0.522633844321419 0.486701171849145 1 1
0.336395620322747 0.288733684581532 1 1
0.118384032647875 0.103668994708112 0 0
0.160305242468333 0.141994392010442 0 0
0.34994773912526 0.331959971463828 1 1
0.524306374614109 0.485733790045173 1 1
0.73987164044212 0.691486625687695 1 1
0.73689848839418 0.672762672067686 1 1
0.155899418926863 0.139234317409053 0 0
-0.010509850917818 -0.00879219359342846 0 0
0.433572345140494 0.381409206584466 1 1
0.634443579445192 0.605649096644859 1 1
0.555393558105179 0.508935166069941 1 1
0.335519575648705 0.292469869528344 1 1
0.435461492162727 0.377815227041988 1 1
0.352473146735741 0.301968428175706 1 1
0.372085459851848 0.329739741117054 1 1
0.441148388401755 0.401419834265341 1 1
0.478853336438191 0.417179182421267 1 1
0.281675043712783 0.256659306628857 1 1
0.729140659898579 0.65433014999443 1 1
0.37545406444198 0.346235713257235 1 1
0.618111668411813 0.603062828070512 1 1
0.502692847194309 0.445924587330494 1 1
0.512636775157875 0.45454899094142 1 1
0.652132585933296 0.578576651903976 1 1
0.576466044770857 0.533117411815886 1 1
0.472742641966558 0.424284059489115 1 1
0.59664711466262 0.548160902709842 1 1
0.2638656173182 0.234989097958817 1 1
0.348439837806576 0.3424295369968 1 1
0.499428327638301 0.456212687264057 1 1
0.366510033274661 0.341727239452419 1 1
0.505389361359404 0.482611183909356 1 1
0.530285504984224 0.474871621775417 1 1
0.463251530383756 0.428983734951822 1 1
0.572214671871061 0.5300825483979 1 1
0.507117560654877 0.460186757146252 1 1
0.341954202495985 0.313257578262154 1 1
0.655202155499923 0.596099626159845 1 1
0.668901792914837 0.603421232906889 1 1
0.434158537668254 0.381623451314166 1 1
0.517028618756195 0.470765095950633 1 1
0.456332289686829 0.41874140301921 1 1
0.491979690714176 0.448231167222521 1 1
0.20929261286661 0.193189129703281 1 1
0.546970114039175 0.504804286971871 1 1
0.502403063704227 0.458970284814259 1 1
0.536930770996826 0.476403389880565 1 1
0.811806458242321 0.729841018510432 1 1
0.419981853241766 0.381397646466095 1 1
0.343458857516704 0.329396120332835 1 1
0.449484382614502 0.403553388734843 1 1
0.699458845024432 0.648493868151376 1 1
0.587798345526545 0.52784074880968 1 1
0.481746947750243 0.457996892881057 1 1
0.471250731388246 0.41122044656999 1 1
0.145038783900621 0.13265294645568 0 0
0.253425762483844 0.205288116565237 1 1
0.681304721989182 0.595101191555335 1 1
0.596141574984027 0.547906262266781 1 1
0.460330145852701 0.42808723730601 1 1
0.38056627958534 0.328146080856971 1 1
0.678372814156747 0.607203271182988 1 1
0.348547729909823 0.297961936754509 1 1
0.285586607378083 0.253004854719897 1 1
0.55740684894157 0.481702670823791 1 1
0.688664690631759 0.637993944956879 1 1
0.741136585553156 0.654733423774591 1 1
0.194918699200654 0.162347193975011 1 0
0.368529803254512 0.343175927783827 1 1
0.633426198600554 0.582009205912695 1 1
0.411805199944114 0.366127999490858 1 1
0.698444949240106 0.604052680565814 1 1
0.396657614104742 0.359579773733565 1 1
0.445288653386467 0.420763114286646 1 1
0.475994621862131 0.407774205519838 1 1
0.647042875700921 0.606413090013405 1 1
0.723787655870849 0.651770149750442 1 1
0.478054868407564 0.389685399466388 1 1
0.234621099976785 0.244548744534842 1 1
0.232016240060179 0.224635279132127 1 1
0.41290913216559 0.369082583545668 1 1
0.474441946256017 0.431628090653297 1 1
0.343523143270255 0.32195866314327 1 1
0.283422417898139 0.274918152234209 1 1
0.230254823863198 0.20312558904987 1 1
0.625025082396469 0.599175591171753 1 1
0.71144848047784 0.641297706886223 1 1
0.674358416613588 0.607231200696491 1 1
0.360927264232311 0.31035975900759 1 1
0.561535437329034 0.496226080866942 1 1
0.269836334134325 0.239394032838449 1 1
0.739395915384391 0.661661334496105 1 1
0.225525391599934 0.206947490249181 1 1
0.437958583717965 0.411454631909507 1 1
0.316087762456282 0.281828568492509 1 1
1.05044926358781 0.94964352305274 0 0
0.313695120274138 0.302014135275845 1 1
0.515830915628524 0.430733756597632 1 1
0.569600829826968 0.51293536417293 1 1
0.616678971449712 0.550554037380536 1 1
0.493424066142822 0.441780554300816 1 1
0.617377782284127 0.540411783392085 1 1
0.462739138085946 0.424385469281441 1 1
0.604439522374747 0.544401259327302 1 1
0.734108315902255 0.680014802839405 1 1
0.580867349953457 0.525270217333118 1 1
0.434712070492815 0.405817471615494 1 1
0.513226122853502 0.491222821968793 1 1
0.563909318303573 0.52230726028048 1 1
0.959340369222177 0.863930316310223 1 1
0.755106004775619 0.671220788704311 1 1
0.323008462138897 0.312397412029229 1 1
0.638463299800129 0.566996671576834 1 1
0.424791979826945 0.412022465514993 1 1
0.739530436810921 0.66379684668398 1 1
0.391552587830667 0.365833441259411 1 1
0.424642080983538 0.399428052303726 1 1
0.381170553144624 0.345018552402205 1 1
0.487436529935938 0.459588207009891 1 1
0.183984767966665 0.197416725452612 1 1
0.553511754296152 0.506911944488785 1 1
0.487791920788664 0.443048694993867 1 1
0.552533516479417 0.49966751938119 1 1
0.304089956002433 0.278514475562318 1 1
0.466850073431148 0.447437353310615 1 1
0.288202702741915 0.265580571630432 1 1
0.408181016605244 0.367564230201187 1 1
0.30021002417143 0.283977333340862 1 1
0.271137419434998 0.247404006195323 1 1
0.870763676788369 0.778304836235886 1 1
0.452399815890335 0.420848558175992 1 1
0.34868518860767 0.311972604509852 1 1
0.315708306626652 0.277605303859854 1 1
0.316096179609623 0.293939142041283 1 1
0.762480661132232 0.704514300416997 1 1
0.500817162213986 0.453667852393204 1 1
0.882397222787412 0.817593571961124 0 1
0.551596990835801 0.513205017868548 1 1
0.852634649581946 0.763906176929755 0 1
0.206780879510095 0.208086523204858 1 1
0.12218387370251 0.0893183259206872 0 0
0.272310517476874 0.240249912171952 1 1
0.412768006945802 0.360245901671991 1 1
0.279003385914552 0.252986933777854 1 1
0.489351914027186 0.443736529760765 1 1
0.32769464041855 0.311790346896481 1 1
0.400929549427165 0.373375134745666 1 1
0.452233282031059 0.399516722900167 1 1
0.165768406073793 0.156475890258621 1 1
0.445685007460477 0.403744338632989 1 1
0.470315932645254 0.448297418992537 1 1
0.42195010801697 0.403857402658928 1 1
0.776250932228467 0.693117979069168 1 1
0.489540212439264 0.433831457635239 1 1
0.191091889938881 0.177288070443601 1 1
0.162156606041542 0.169473743927066 1 1
0.223061823300835 0.215990956690894 1 1
0.567656853374932 0.511708033134394 1 1
0.613326982551001 0.564164498098488 1 1
0.548024076288826 0.51885194339847 1 1
0.605693634780163 0.572810224211247 1 1
0.597705276861595 0.528213197166962 1 1
0.501149986449349 0.45355550384912 1 1
0.362490989221278 0.346248863199086 1 1
0.350822578068256 0.34049662381411 1 1
0.466882237111008 0.404823886650548 1 1
0.515854464476384 0.461154202687121 1 1
0.334956434828072 0.310804053383828 1 1
0.598743502547799 0.54673326934854 1 1
0.731574119279856 0.649031422856493 1 1
0.481974388074727 0.456972775451843 1 1
0.556153147329743 0.483174483542804 1 1
0.466478894870465 0.429229443917616 1 1
0.754084917354789 0.686218491084835 1 1
0.504196162365887 0.446659197608681 1 1
0.357465139885122 0.323509905489433 1 1
0.362211486460305 0.316860392209181 1 1
0.451984832310533 0.415949415295215 1 1
0.482810553780723 0.465345150466701 1 1
0.316790131395244 0.300837942759402 1 1
0.362857315253736 0.347769096067217 1 1
0.517295374626931 0.461183278961365 1 1
0.476955350122697 0.423260195074579 1 1
0.58515475708723 0.525580913188807 1 1
0.406347258077805 0.371403311542562 1 1
0.421997345675813 0.34639726099844 1 1
0.309252223691439 0.284290991597938 1 1
0.298875165152961 0.31846731648037 1 1
0.585205107664578 0.527618114669427 1 1
0.655556525292114 0.604039190736022 1 1
0.534535287220602 0.507476348172932 1 1
0.240677287068425 0.23485822338964 1 1
0.0416027244818278 0.0339137636815302 0 0
0.63386140454364 0.562856285336013 1 1
0.399976231211564 0.363411064067319 1 1
0.517488166808627 0.482593587143815 1 1
0.876085376396906 0.770934592788424 1 1
0.775380302570845 0.696990278119258 1 1
0.345081820135598 0.305279288025548 1 1
0.387437492235331 0.358016328440786 1 1
0.44109016224961 0.402240788950379 1 1
0.0759405036936805 0.0687276960789786 0 0
0.520062991817075 0.463536486264637 1 1
0.394890614945078 0.360986212911914 1 1
0.256020834206892 0.223749074022109 1 1
0.315825687193151 0.283356357503489 1 1
0.322478600191184 0.315150424385361 1 1
0.670741560998063 0.61336186432113 1 1
0.400942537709093 0.350433343915517 1 1
0.545615196518757 0.511187898921222 1 1
0.353284096858898 0.329217668167164 1 1
0.28843541635223 0.258405828520588 1 1
0.493181073321723 0.467341468711597 1 1
0.469112673387201 0.447044195219982 1 1
0.184538290870603 0.168296231729723 1 1
0.346047291685291 0.322955968597566 1 1
0.488867852714142 0.45577577861819 1 1
0.632148403108633 0.576447458820905 1 1
0.488554662855623 0.451549542773355 1 1
0.543950016348682 0.494474713101817 1 1
0.29135029047412 0.301226783820085 1 1
0.596452585346925 0.550183784738897 1 1
0.4744613798997 0.430770136951805 1 1
0.473392004053557 0.43726324248337 1 1
0.6321592623311 0.564830002399509 1 1
0.510997069466595 0.479367002352389 1 1
0.419606574569722 0.386203708457833 1 1
0.658804249729714 0.546421170004766 1 1
0.368195021181465 0.342177536265099 1 1
0.482967691955447 0.421902816404815 1 1
0.305702030473335 0.278789293131125 1 1
0.30829849654453 0.274833330845287 1 1
0.531210996266103 0.47347178814635 1 1
0.328548233216702 0.318918140354598 1 1
0.796054176253395 0.740783106303374 1 1
0.377146138758351 0.33465474879737 1 1
0.614972352307625 0.571828166009249 1 1
0.0931295569440801 0.0750781696869299 0 0
0.370237650501107 0.33061246134709 1 1
0.337408045307578 0.2943360718467 1 1
0.440820682085209 0.405203474265601 1 1
0.657033837593467 0.605070206616823 1 1
0.365490769283165 0.325648558791903 1 1
0.196519056845475 0.194970986849975 1 1
0.352607787088622 0.31430646474081 1 1
0.477780440532034 0.434870933881599 1 1
0.5178779430191 0.474864269646893 1 1
0.617518539527767 0.55945236597234 1 1
0.731305068509294 0.64437362561555 1 1
0.456767140134203 0.408158989222876 1 1
0.653872483370124 0.595525239223892 1 1
0.297121999107896 0.272219004834917 1 1
0.304471807849881 0.285593479844694 1 1
0.463214052334349 0.404778563638068 1 1
0.497080196111523 0.466376355834574 1 1
0.487905406854472 0.461900854876226 1 1
0.578663438288486 0.512678078218811 1 1
0.595007289674455 0.552829563396204 1 1
0.328384715593804 0.324973104132953 1 1
0.468941212385085 0.431462657468652 1 1
0.160452134246233 0.142948499826289 1 0
0.474744512448088 0.428726660348579 1 1
0.517113653472496 0.449133033223837 1 1
0.565875638858325 0.514353483175413 1 1
0.935810454208028 0.824786059762513 0 1
0.123027976617299 0.110772073611581 1 0
0.400699494308054 0.385617110386753 1 1
0.357898777509198 0.312774597095869 1 1
0.519106446116254 0.485810051275459 1 1
0.653810695736958 0.58649501255938 1 1
0.323536903672147 0.306181850012486 1 1
0.450257391521691 0.433102096917491 1 1
0.709372982996268 0.587846354419949 1 1
0.899182768051195 0.839011656697848 0 1
0.836545061811526 0.760431465891832 1 1
0.297441493735679 0.264973097853144 1 1
0.294607806645328 0.263464014199584 1 1
0.528929613058337 0.527104745556203 1 1
0.473778805156758 0.42768051678381 1 1
0.618508345750933 0.532574045088108 1 1
0.27542678723067 0.254232445155409 1 1
0.539552680789474 0.518181243749824 1 1
0.598889949776783 0.542104122627595 1 1
0.517506381148715 0.473488402329195 1 1
0.526205328166917 0.471188088688651 1 1
0.570992245915382 0.51971146936769 1 1
0.607619725138565 0.548790462853408 1 1
0.300828243618156 0.261543749333378 1 1
0.342453978972734 0.305664923340101 1 1
0.65663853180387 0.57892483174154 1 1
0.00276814181383916 0.00482620300476931 0 0
0.469477549238624 0.410761052112637 1 1
0.353833476785065 0.325810706611657 1 1
0.396657324635389 0.360368658400977 1 1
0.572329972997429 0.5196667595431 1 1
0.502618646491821 0.440175791565099 1 1
0.768536227140978 0.693671695398488 1 1
0.392042407121596 0.370807009278621 1 1
0.601501968092576 0.548050584504079 1 1
0.451177152244908 0.423017713589823 1 1
0.25757414058473 0.227446867859873 1 1
0.427354693674984 0.395441958681048 1 1
0.463092681296102 0.414918425961795 1 1
0.299890397228278 0.281640027921574 1 1
0.596634692117912 0.518818550093786 1 1
0.454955960456332 0.422858108635169 1 1
0.639839434872473 0.580137415769339 1 1
0.521570640605372 0.474340618185076 1 1
0.233045849214847 0.214719371867444 1 1
0.541177141458889 0.487827611756393 1 1
0.297453586904532 0.284615028086988 1 1
0.586531512471248 0.560043097896044 1 1
0.289695757073149 0.253834774196758 1 1
0.46455038485446 0.428386815854748 1 1
0.507577834101112 0.46160400256079 1 1
0.581202459217138 0.524282549342301 1 1
0.21591904567975 0.163690741348023 1 1
0.61865243961103 0.592163542155939 1 1
0.388588540244998 0.357529526933234 1 1
0.377850727110814 0.349174793468458 1 1
0.308801382251714 0.278749697307021 1 1
0.620729764457362 0.565568440864256 1 1
0.810288173435413 0.723333552920423 1 1
0.553553167045316 0.487378157989698 1 1
0.582929522441848 0.540066764749996 1 1
0.529942085892929 0.476022759671337 1 1
0.488142985228971 0.417579242348227 1 1
0.647704984260294 0.576279537579024 1 1
0.548298338076469 0.485291592175343 1 1
0.387858703709573 0.357843433159254 1 1
0.603223699211646 0.535200548123676 1 1
0.472887451781552 0.403098821051631 1 1
0.369677746526664 0.355286900067651 1 1
0.394846375322605 0.358489604461038 1 1
0.539464579723146 0.491126939545258 1 1
0.572658068700466 0.527609700683478 1 1
0.368546626866714 0.323617975142793 1 1
0.710430709896473 0.667938831234608 1 1
0.164478209830141 0.163006784926264 1 0
0.528176000486169 0.457276628894543 1 1
0.583536153125029 0.519513455294189 1 1
0.441608371679433 0.417885491486819 1 1
0.541674124548741 0.493860464507476 1 1
0.661036514002475 0.609713056392476 1 1
0.658508290975607 0.594279029955483 1 1
0.518769591003738 0.479036201477395 1 1
0.368594755277567 0.359225693811307 1 1
0.108283369379908 0.103006309478865 0 0
0.877925906687797 0.771249477869654 1 1
0.500938102812184 0.474097959980479 1 1
0.905057422289775 0.818317346080121 1 1
0.363759602812006 0.344460205918717 1 1
0.437138551499448 0.401744148256286 1 1
0.568654665905283 0.525935616219263 1 1
0.594495834497949 0.542474736501726 1 1
0.477880725211217 0.421840947459405 1 1
0.42776659813172 0.411985588527278 1 1
0.524581009449039 0.47101602909366 1 1
0.215328850064188 0.185855602030382 1 1
0.363324181673648 0.323729569727304 1 1
0.734886669416558 0.658013687301393 1 1
0.328381343846727 0.299285834531106 1 1
0.627177821726846 0.568354509878908 1 1
0.391931327591699 0.33641926219751 1 1
0.665253045139282 0.581950213737089 1 1
0.471385866037907 0.427977705009619 1 1
0.402450350903991 0.33312847413157 1 1
0.514992454273942 0.474118925874015 1 1
0.55674155969268 0.518637928370486 1 1
0.399639681568304 0.352108611154041 1 1
0.494501225066806 0.451995504448617 1 1
0.40194521453116 0.35994433036246 1 1
0.315579479841176 0.288326907755487 1 1
0.762664151976036 0.679198179502028 1 1
0.269320735330515 0.252826134608351 1 1
0.298109816702118 0.271156301938592 1 1
0.6560179675937 0.632328762105944 1 1
0.76228159799368 0.704245723140744 1 1
0.663009084163414 0.592603102163397 1 1
0.394144401435575 0.338349236171631 1 1
0.556243331566024 0.49374229040544 1 1
0.37894490048615 0.344876391874986 1 1
0.458220378632236 0.461893469749182 1 1
0.509459731693377 0.485550708350168 1 1
0.466057446587972 0.401371642853145 1 1
0.625199171439532 0.555216112304601 1 1
0.423058150371319 0.393552707452337 1 1
0.370606699512024 0.350073947450315 1 1
0.233808832268206 0.203319847854401 1 1
0.861148870819023 0.761414023830948 1 1
0.712210284268758 0.631369497533903 1 1
0.427491003960231 0.406559549090532 1 1
0.580149974152805 0.541217355938904 1 1
0.292942756690152 0.247546533080414 1 1
0.363383588021981 0.341790680331233 1 1
0.298121880762754 0.280669508248473 1 1
0.627047686737738 0.593646833714981 1 1
0.290806278006318 0.281894425490263 1 1
0.463487566174094 0.415212337102831 1 1
0.461181529623198 0.409706440168277 1 1
0.282442805213417 0.257499725064137 1 1
0.247642776497923 0.224925303943855 1 1
0.078267235166233 0.0823654687422347 0 0
0.648760758701293 0.591482214136362 1 1
0.52901177062344 0.492907727829415 1 1
0.701199519939987 0.622480946091108 1 1
0.46555706253656 0.428781390133142 1 1
0.656424175404775 0.604907750989543 1 1
0.659144077316221 0.590937757441327 1 1
0.397994013429753 0.354001283751681 1 1
0.614706747447105 0.534186510083369 1 1
0.417848115959048 0.412229449299045 1 1
0.367273728082502 0.316597174225961 1 1
0.4975271807079 0.456678580928484 1 1
0.520359521443138 0.475915627919168 1 1
0.507281405165382 0.481792076456729 1 1
0.182778952496098 0.151087251307743 1 0
0.321415300888863 0.30758072898908 1 1
0.845430973809193 0.773627605440836 1 1
0.337505181487637 0.314851944216739 1 1
0.618014256994303 0.566752952290214 1 1
1.04463316038201 0.939751681820883 0 0
0.666769048565002 0.612144643053027 1 1
0.633972047057335 0.58652106841569 1 1
0.459440217843374 0.411484470779093 1 1
0.895881680907315 0.806099030187271 1 1
0.671446526281276 0.602513016934611 1 1
0.380938741778262 0.361685206899013 1 1
0.37654153968757 0.328991539321683 1 1
0.629962196698805 0.599477689152699 1 1
0.20068735174301 0.205422375934313 1 1
0.230906182308822 0.195296860439112 1 1
0.440521424249363 0.446194833308692 1 1
0.511166606583437 0.441486175296743 1 1
0.402671286638478 0.344039412685519 1 1
0.801687007477124 0.719123645238157 1 1
0.0181456785054372 -0.0024813920371702 0 0
0.269672030594998 0.241506825077767 1 1
0.395482678727025 0.355639976485866 1 1
0.199132799719548 0.170623570593541 1 1
0.666179530891428 0.599526272417121 1 1
0.399743213886798 0.358094473618096 1 1
0.355968629938808 0.33273286809599 1 1
0.805737449141106 0.72169586654826 1 1
0.2471729329085 0.235239169679914 1 1
0.609840702423438 0.556377590809532 1 1
0.550216146741191 0.498266126649053 1 1
0.466966308182214 0.424222158103396 1 1
0.503795851961683 0.491560490593422 1 1
0.390092029859521 0.348821038459188 1 1
0.45726801001389 0.425664981610327 1 1
0.732534377237874 0.668705800183796 1 1
0.479650589414751 0.422039669464367 1 1
0.519189850869363 0.503458180500689 1 1
0.588960167495882 0.531642442113879 1 1
0.355338989519853 0.337535598717266 1 1
0.594944198149135 0.534424209813938 1 1
0.391783503172549 0.363420890691293 1 1
0.612861947862867 0.554396314742746 1 1
0.43235818302131 0.412242375308107 1 1
0.054420183461533 0.0375887874313435 0 0
0.667066399929049 0.597348551951937 1 1
0.209382132023536 0.18338701331329 1 1
0.44118454895207 0.3991803186195 1 1
0.569339514728533 0.494467865617581 1 1
0.432211257976422 0.379012367660342 1 1
0.413490318123787 0.388439221894179 1 1
0.666130289000562 0.619411463357143 1 1
0.521162952512287 0.455018486200979 1 1
0.427172370289133 0.389573114974396 1 1
0.391845128733557 0.356953778018366 1 1
0.597488808965597 0.537309782627264 1 1
0.40308207172802 0.36845636721098 1 1
0.283361058711171 0.267021113177875 1 1
0.511885072769218 0.470994266359952 1 1
0.606727900902172 0.532304931158909 1 1
0.693113171013596 0.630693016407769 1 1
0.475466445747553 0.422604415713077 1 1
0.428591432359251 0.406708194784688 1 1
0.350662140981673 0.308106137255941 1 1
0.343717372187183 0.29334391264796 1 1
0.40441931772505 0.376868278253324 1 1
0.385372788330966 0.36107461131274 1 1
0.670542677043477 0.612016184491102 1 1
0.320715057356164 0.286497758751831 1 1
0.422660008669563 0.376986482862047 1 1
0.408346670030724 0.377112854743829 1 1
0.506887704834025 0.464675107945964 1 1
0.323029030831505 0.309335409457909 1 1
1.10179102981662 1.0016056971309 0 0
0.35717699788841 0.322410377712774 1 1
0.657086202096186 0.58199522065769 1 1
0.604461816328566 0.563676469880733 1 1
0.415691896557112 0.368495068196933 1 1
0.542404353551423 0.47075510899173 1 1
0.476154444593161 0.444870485423875 1 1
0.57036141407809 0.515685746500954 1 1
0.428356202451621 0.424674271665094 1 1
0.422011769161161 0.39924584346809 1 1
0.505311073160795 0.460544466431253 1 1
0.356297151013409 0.298248975296271 1 1
0.359749735536241 0.331085237380157 1 1
0.356732196003426 0.334912521433719 1 1
0.308254516604888 0.267951364313677 1 1
0.470706469673214 0.41115228084705 1 1
0.423955567588375 0.382530995278623 1 1
0.312584736651198 0.292364322122044 1 1
0.500473815864893 0.463296509575456 1 1
0.24443128484264 0.236253917249798 1 1
0.30214924824371 0.275883835224472 1 1
0.371768173907607 0.330749922978866 1 1
0.288838944232862 0.283546842974121 1 1
0.524208166343612 0.492200222387048 1 1
0.440496672322951 0.408482642375971 1 1
0.591850621314793 0.521913329995954 1 1
0.547472762904668 0.480492895630579 1 1
0.515080411163989 0.471036676703019 1 1
0.32411293017446 0.352216833935716 1 1
0.634845070250611 0.60150830743651 1 1
0.446332707113098 0.404858196145024 1 1
0.438946835931152 0.407581794176872 1 1
0.557067704785835 0.504662930509981 1 1
0.307475173753909 0.281415049232107 1 1
0.939416366182753 0.803499849421979 0 1
0.294273782558871 0.251421265701613 1 1
0.753166896354092 0.70012226401714 1 1
0.358333640262424 0.326018262194358 1 1
0.591068357088737 0.539192580261995 1 1
0.505601648737689 0.471476440391956 1 1
0.583119820237609 0.535856056995408 1 1
0.345461722415875 0.313650378487686 1 1
0.577420681661539 0.541791940699311 1 1
0.76950494966156 0.705713306979197 1 1
0.493246249284778 0.451638583930666 1 1
0.421236233931174 0.368896619257778 1 1
0.348076797469184 0.331340780939232 1 1
0.349902477407301 0.293041499995154 1 1
0.50106016454089 0.44301858675348 1 1
0.645995641268613 0.604441462396207 1 1
0.792118808124649 0.72430994003922 1 1
0.601594375279665 0.534371155034105 1 1
0.433625638319044 0.396951600369472 1 1
0.612019648222355 0.577473329703356 1 1
0.424187508870171 0.366084772788859 1 1
0.487877035763025 0.43208964081958 1 1
0.360998598538668 0.32560765394729 1 1
0.311218376225232 0.288278414475443 1 1
0.475262217728068 0.435478806780848 1 1
0.535300036783036 0.467441532370747 1 1
0.748283265129109 0.675015056376655 1 1
0.44976713243228 0.422059104511946 1 1
0.426770483079854 0.390769378897814 1 1
0.470089789934233 0.424546348056901 1 1
0.697893951444501 0.6284565052779 1 1
0.168971531810886 0.155363297047777 0 0
0.648665904703652 0.605685298723072 1 1
0.748922477773997 0.667673816631284 1 1
0.805198336310934 0.737406968670062 1 1
0.244650051052906 0.20006866009766 1 1
-0.0694203298882989 -0.0627117952130793 0 0
0.43366133194335 0.407846812269904 1 1
0.227964400172421 0.218528642793773 1 1
0.441396741019512 0.400983169615752 1 1
0.411642950407998 0.385615187722035 1 1
0.483144958328881 0.431989885745291 1 1
0.782579250657013 0.709948905012811 1 1
0.592285160501413 0.538400957133647 1 1
0.480208730927052 0.429687399762005 1 1
0.562575777902937 0.504397582111247 1 1
0.902212587037938 0.802951668915372 0 1
0.802902587591181 0.714900831823864 1 1
0.351501005568344 0.319442659386993 1 1
0.26309606659759 0.25350272145505 1 1
0.475159211346166 0.442721880669534 1 1
0.377876010752189 0.333488714470413 1 1
0.202490856684574 0.185926478974981 1 1
0.373475455516737 0.350522035303281 1 1
0.597298002746214 0.538380886386328 1 1
0.318759471503507 0.293269233921107 1 1
0.523637350634117 0.470834551047041 1 1
0.392642698472018 0.346623324274618 1 1
0.709692378875445 0.641571018224075 1 1
1.06859911816694 0.961882368913455 0 0
0.537987761611068 0.49191976027524 1 1
0.310349575810463 0.320909621993571 1 1
0.534758123126327 0.474068355960455 1 1
0.724296830686736 0.669743984710027 1 1
0.378048585177804 0.345054253352126 1 1
0.763282394312344 0.720578246727836 1 1
0.660713715559978 0.585622970968917 1 1
0.589252704559526 0.543207174708964 1 1
0.760091442974904 0.715067229637209 1 1
0.505201883947917 0.465502419848705 1 1
0.263868561148652 0.23474002476189 1 1
0.471202658131922 0.419839488213129 1 1
0.381570167144588 0.354455013331999 1 1
0.760312966109427 0.700576006105555 1 1
0.207930432046231 0.212422915333783 1 1
0.186197976118616 0.171507883820456 1 0
0.341220664272093 0.335441990926934 1 1
0.178788758138415 0.197102213874323 1 1
0.383211180419216 0.354417561519679 1 1
0.546438585465465 0.497677741957174 1 1
0.476573722439004 0.435920933523391 1 1
0.481473592745592 0.435015073289831 1 1
0.29559677254418 0.269712752815919 1 1
0.393940546034778 0.372302496801331 1 1
0.224138372343909 0.204583453622241 1 1
0.322725023004179 0.291984006036385 1 1
0.279031492096272 0.245420443337105 1 1
0.54559263114437 0.522912737442118 1 1
0.243916800768253 0.234566596570518 1 1
0.159909723199862 0.121526981470099 1 0
0.304297579491034 0.282341373887854 1 1
0.530848404033829 0.488549713550112 1 1
0.329478667584069 0.322973901713379 1 1
0.365208861111426 0.332807413661965 1 1
0.573482006358272 0.518985052381044 1 1
0.588938455970873 0.527936431384436 1 1
0.755530524522478 0.674718050350892 1 1
0.508670576035169 0.487314963416754 1 1
0.338166882180298 0.331333351510488 1 1
0.696257022246972 0.646564581325191 1 1
0.679388564485408 0.59170464907337 1 1
0.552643780988256 0.496982097201245 1 1
0.832457019385406 0.770000796795385 1 1
0.571997838681409 0.520214036969299 1 1
0.455131459793764 0.42280860379932 1 1
0.422623884934614 0.388310479113008 1 1
0.531949109791932 0.505249254612139 1 1
0.847832246872086 0.746811143211026 1 1
0.50804024180562 0.480173384441761 1 1
0.563845405932126 0.506218958230845 1 1
0.15529824225163 0.137335325579574 0 0
0.462663835317942 0.429121533116024 1 1
0.276468222279259 0.256658969420515 1 1
0.724217314321288 0.655990786623617 1 1
0.248452929086498 0.222528719150808 1 1
0.647159874723526 0.576819194324702 1 1
0.438230548294128 0.394974728879171 1 1
0.466068330550465 0.387674223672186 1 1
0.372594945299864 0.351858825175299 1 1
0.321927775583029 0.305290986378382 1 1
0.542309584555508 0.505183562121231 1 1
0.315079316922615 0.324258958489805 1 1
0.419647774339464 0.369809307561256 1 1
0.269327663648812 0.264213739020196 1 1
0.369429747737866 0.327170402201511 1 1
0.450151413670811 0.401520430601763 1 1
0.473175437438292 0.42432193327088 1 1
0.474855482477382 0.440963791342244 1 1
0.492298962011557 0.465839229263634 1 1
0.638669535394921 0.589399033273625 1 1
0.596528274713266 0.552294276219172 1 1
0.483044298162919 0.439177691957568 1 1
0.309545222745425 0.277068880794064 1 1
0.369652542420195 0.340813536746575 1 1
0.455195252476208 0.424155589118406 1 1
0.30223613182382 0.299246117248524 1 1
0.588246583557345 0.556810180987017 1 1
0.452470239974691 0.427976891211606 1 1
0.678885908591559 0.619088106446178 1 1
0.436914729173212 0.390274097872907 1 1
0.541806515333885 0.488781086748294 1 1
1.06091968125264 0.936827603044425 0 0
0.281979442065226 0.257815026338433 1 1
0.36812112841401 0.342340540520651 1 1
0.554004149828444 0.486128723870702 1 1
0.472931838305053 0.449271298787481 1 1
0.508172483145897 0.448280288084458 1 1
0.637908218063768 0.571809692673652 1 1
0.384984231453024 0.329643896052843 1 1
0.259338640080426 0.251344051278205 1 1
0.435693799912623 0.397298218516243 1 1
0.34027496469455 0.314446223610068 1 1
0.299530115824936 0.267475778267389 1 1
0.386444927396742 0.345009886950957 1 1
0.61281797675902 0.541770050604665 1 1
0.584651172186268 0.539540363534479 1 1
0.339805841416312 0.321956455831249 1 1
0.457978378978438 0.413242359736264 1 1
0.450959809772553 0.388739819547345 1 1
0.423826959871666 0.373274008346222 1 1
0.471241455531475 0.413260279697492 1 1
0.531002486030312 0.475811945351849 1 1
0.558262112065081 0.524106178219748 1 1
0.574788302012859 0.540079132593255 1 1
0.838382108268972 0.763686526113745 1 1
0.535629183570451 0.484053589684708 1 1
0.45646066471704 0.408068276153264 1 1
0.569242472779934 0.511318101352322 1 1
0.344095841098045 0.31083128487283 1 1
0.49976342755356 0.503837830016639 1 1
0.505058329587897 0.428257729566718 1 1
0.58044851167879 0.536914258164169 1 1
0.539460575615831 0.472227372324711 1 1
0.570608612540952 0.510218440973875 1 1
0.41620362306279 0.375339213839261 1 1
0.463299430560099 0.41790134764647 1 1
0.340499096057265 0.310634654042864 1 1
0.510613763878068 0.468905117818334 1 1
0.524807889686808 0.470430218864981 1 1
0.495635261435208 0.439144744475378 1 1
0.365296057436737 0.320187473155692 1 1
0.221569415370234 0.205755232863205 1 1
0.414430834398334 0.396381124665292 1 1
0.616580398231711 0.576809672838721 1 1
0.42099856869547 0.385464543320827 1 1
0.456752050304461 0.422542905264982 1 1
0.44215210583714 0.400583305573035 1 1
0.607318229569005 0.552152636761859 1 1
0.282082367740077 0.247674695885646 1 1
0.80978740785253 0.725015036556412 1 1
0.575918473962116 0.529130112998017 1 1
0.680308495037887 0.617234430438298 1 1
0.500358741240731 0.479900987382404 1 1
0.44731671407823 0.41735194374935 1 1
0.570120507827275 0.507594636039781 1 1
0.53186291530729 0.485911978366444 1 1
0.726211847081592 0.667688793975392 1 1
0.483024843773367 0.457879325324073 1 1
-0.0260016643590296 -0.00162745986948166 0 0
0.484610878540526 0.465969931085675 1 1
0.336852353172525 0.299201760016612 1 1
0.682009195184656 0.61230031119548 1 1
0.596172543316053 0.548799718809089 1 1
0.575349319821182 0.528112486690476 1 1
0.108255363990576 0.106050573874106 0 0
0.450755548730702 0.373612728666885 1 1
0.449407638902225 0.406446351689936 1 1
0.418295592643156 0.375247256988729 1 1
0.325403074851163 0.277376911408304 1 1
0.412674525385017 0.390047603067629 1 1
0.39943839484591 0.360674337217281 1 1
0.463569067330001 0.397584300072821 1 1
0.377329603668562 0.349935984709776 1 1
0.525323879224335 0.490366154328789 1 1
0.475365288953403 0.472965548084379 1 1
0.270211119019498 0.276468712648198 1 1
0.457849253019407 0.42030124120854 1 1
0.338236480729926 0.319685450485342 1 1
0.428855134771965 0.394338774485822 1 1
0.61632807579991 0.577633533800241 1 1
0.356188084365635 0.329607313741979 1 1
0.709875517564919 0.660495627237631 1 1
0.697101269683942 0.607130162765793 1 1
0.330185708943053 0.297718138597844 1 1
0.136655015132916 0.138574139571155 0 0
0.508172890999566 0.455975104903854 1 1
0.341021249483114 0.328146664234725 1 1
0.208211898316983 0.179240872369507 1 1
0.347215255136075 0.330777811391269 1 1
0.591670605480449 0.528130058245614 1 1
0.48703589553117 0.454364126797493 1 1
0.557650377099984 0.522861955799845 1 1
0.428871141912819 0.373802358296684 1 1
0.590966158504947 0.53839264429553 1 1
0.651094096925143 0.604262505633082 1 1
0.698208667998221 0.623284184878555 1 1
0.520691441734627 0.491296616527903 1 1
0.428212565485578 0.384029002083508 1 1
0.440679035279452 0.407727297675212 1 1
0.312028585219158 0.312248020424696 1 1
0.48057756061746 0.440521983212194 1 1
0.0885796868678159 0.0977164051505641 0 0
0.605175634346399 0.559053901697902 1 1
0.416339359059412 0.381503761618384 1 1
0.38861386335165 0.352249433750926 1 1
0.501216227675816 0.439759616693279 1 1
0.145818031055995 0.127105408175194 1 1
0.615673967116729 0.52556381488999 1 1
0.508782777729421 0.453789766929653 1 1
0.4075490811395 0.385467397615543 1 1
0.518784506815727 0.481734885446649 1 1
0.567025810721502 0.512915578828393 1 1
0.631888401399109 0.571032737530255 1 1
0.500153172546621 0.45150501611114 1 1
0.394632048031007 0.359555333581106 1 1
0.587992931000656 0.521414301787141 1 1
0.229575440487695 0.216044696896791 1 1
0.612624443947071 0.553784139105389 1 1
0.508384712138249 0.467903353675904 1 1
0.513053281063829 0.485380331955579 1 1
0.185142599491205 0.164179488797231 1 0
0.416883651937177 0.391801301440365 1 1
0.543824795397514 0.493700183669961 1 1
0.718280604714739 0.647070411157292 1 1
0.407145040496775 0.378980573716963 1 1
0.559610250693504 0.505636581365333 1 1
0.447055087221518 0.422732897068118 1 1
0.618103390385803 0.547185668004558 1 1
0.570419609278607 0.502054291556614 1 1
0.646948934022943 0.631909159120677 1 1
0.684738945826091 0.634743354159944 1 1
0.42678240683961 0.385304132546437 1 1
0.488930114603745 0.413895273429657 1 1
0.458002202868124 0.432657364592269 1 1
0.603156721545917 0.533351140474763 1 1
0.28336025612976 0.245101708424063 1 1
0.531808947962795 0.475559219813043 1 1
0.45980072891628 0.409443248454844 1 1
0.65842351521029 0.594007459600487 1 1
0.442229058116238 0.405299926317514 1 1
0.421033820720692 0.37589262929318 1 1
0.485530880360302 0.447443229985376 1 1
0.34354576851023 0.313741290288747 1 1
0.447555923000773 0.436722460518528 1 1
0.57064881194868 0.531805211573948 1 1
0.475882495934262 0.446492589835399 1 1
0.44362192345301 0.425596952330202 1 1
0.366996824010637 0.322696153909348 1 1
0.361007892787691 0.340948088570812 1 1
0.514906963797907 0.483679766112979 1 1
0.207721198150598 0.207054397647734 1 1
0.287265506925253 0.266782566015067 1 1
0.861713523616808 0.775907286435285 0 1
0.192050762048832 0.181389618081923 1 1
0.482825880920216 0.446084307139162 1 1
0.463293369416525 0.390893054834983 1 1
0.314120520015141 0.296718424670065 1 1
0.355858908950198 0.302355553191122 1 1
0.413659939977178 0.396585605203989 1 1
0.686465327859764 0.611877187323557 1 1
0.433056468105302 0.406122438456669 1 1
0.571640032942448 0.541238251967589 1 1
0.50149737297331 0.479241056438092 1 1
0.42853072114785 0.413702087590765 1 1
0.561613447357937 0.528636344511119 1 1
0.609962123655107 0.558483577209388 1 1
0.441572204022168 0.405935479551144 1 1
0.455294068127315 0.40354554157089 1 1
0.389574382582773 0.348243560237924 1 1
0.369503365538733 0.333558372894209 1 1
0.525003415009044 0.487522499255007 1 1
0.561211790895415 0.499427869258847 1 1
0.430560328701637 0.402158206797424 1 1
0.197197648368747 0.193325079926048 1 1
0.247885411244159 0.228917437788639 1 1
0.592041217249241 0.514491224938122 1 1
0.442773306215926 0.398047561020808 1 1
0.572187778353946 0.50557151849165 1 1
0.579524221369541 0.516727517596593 1 1
0.469509575008974 0.442980066485585 1 1
0.630403808726689 0.586107835561005 1 1
0.40860449321577 0.36219322563512 1 1
0.306097471443394 0.275317132190984 1 1
0.107165547809093 0.0802462266734844 0 0
0.574260072570287 0.510942004689052 1 1
0.603519882071029 0.55625734999993 1 1
0.569164729300275 0.514541031258931 1 1
0.531092526396733 0.489823696888832 1 1
0.372642216739152 0.33492337670597 1 1
0.408349328179391 0.359352764407336 1 1
0.309652987251193 0.293520496841303 1 1
0.530342844592318 0.480293124654259 1 1
0.369162193012283 0.368150224145458 1 1
0.569708860855616 0.527833552602258 1 1
0.468210965432163 0.421802301039937 1 1
0.573061599620058 0.529845714579478 1 1
0.854835201765305 0.776767495114211 0 1
0.464930224071489 0.423231819698773 1 1
0.462263657851216 0.411325008226627 1 1
0.346899188787748 0.30994834371641 1 1
0.305548495433322 0.273877046778397 1 1
0.503971898708636 0.472332032509654 1 1
0.289296329048033 0.271783025199544 1 1
0.554083834083674 0.495377292727361 1 1
0.703123775019557 0.628167910329913 1 1
0.507229369430617 0.465171666210462 1 1
0.740295900810286 0.668304187942695 1 1
0.62863079721048 0.574177204535291 1 1
0.565562778831979 0.493070795592438 1 1
0.40325553028206 0.354047232086545 1 1
0.594275310933355 0.549964461537969 1 1
0.446165064842099 0.429826499476052 1 1
0.540379684980041 0.485309601258219 1 1
0.449759711957839 0.446021930015929 1 1
0.493120220903159 0.439556605473828 1 1
0.579655611332029 0.508072396255979 1 1
0.339225758624488 0.294906890653948 1 1
0.457405271754988 0.397640278859583 1 1
0.273101301654033 0.230262455745915 1 1
0.650333798016476 0.588671341622341 1 1
0.522024545455928 0.476483775463171 1 1
0.665566342124357 0.594193011309739 1 1
0.825683665792102 0.739183641159633 1 1
0.405403385445487 0.371780029996623 1 1
0.6667551929484 0.618509982608397 1 1
0.533208940586434 0.481367388911948 1 1
0.533304977315381 0.514178001071447 1 1
0.610838419235439 0.551244507546361 1 1
0.52310789070967 0.46177006867725 1 1
0.504585391250493 0.453849240896325 1 1
0.35278697922402 0.294674654359884 1 1
0.630184893621477 0.551364988356924 1 1
0.47895690553186 0.451125011682886 1 1
0.305947338709986 0.306709963912841 1 1
0.562159936437708 0.522211506921966 1 1
0.460742969608841 0.41856825628594 1 1
0.259223951430208 0.23556917212328 1 1
0.262691674334685 0.238931456603369 1 1
0.428277263559092 0.387471336358108 1 1
0.277907967235081 0.242821378497045 1 1
0.632604028835912 0.577648403638157 1 1
0.426759158513724 0.381113749546095 1 1
0.353435664765397 0.33984264466701 1 1
0.709026398909183 0.637183867675566 1 1
0.194525874767425 0.222199758402911 1 1
0.649381254920526 0.593205833542247 1 1
0.745171354582828 0.675435287827063 1 1
0.383813975115694 0.370520781312081 1 1
0.558586946543005 0.500333565244723 1 1
0.69709508819113 0.607726004972106 1 1
0.653235103648723 0.568057109085201 1 1
0.827834500927291 0.742254725209365 1 1
0.375389268280879 0.335968770965404 1 1
0.543990670085348 0.482440159734947 1 1
0.270047671032179 0.266276390977969 1 1
0.434530383909683 0.369352547896396 1 1
0.682952127031951 0.633752998014533 1 1
0.636485278743009 0.564287855100842 1 1
0.355856409010576 0.315357943017808 1 1
0.169760378957348 0.163300562567601 1 0
0.732560171422264 0.661674965599907 1 1
0.0398470732401765 0.0361865617772126 0 0
0.54475632040141 0.509163209101985 1 1
0.546919901749949 0.502307169238043 1 1
0.512377277369226 0.462460677769407 1 1
0.270458146005556 0.245975280506997 1 1
0.519759450434972 0.476598600065605 1 1
0.81144129859928 0.7415375563903 1 1
0.424750901473545 0.384714524329002 1 1
0.285148899539949 0.227177656091121 1 1
0.679585841304229 0.62689937484329 1 1
0.260513708246832 0.235203726511664 1 1
0.760855476428918 0.676660487978419 1 1
0.429323881251629 0.393608177617621 1 1
0.370620686242353 0.331815568131447 1 1
0.482883862888301 0.426940114773902 1 1
0.391965453732361 0.366812437094003 1 1
0.635055236296228 0.56552746649479 1 1
0.494953952131485 0.436053047238066 1 1
0.612011950060289 0.578195493242566 1 1
0.41956484214014 0.360049698830928 1 1
0.074261516506556 0.0995727175186457 1 1
0.406430642427265 0.364751981260723 1 1
0.57255410332972 0.540815512189084 1 1
0.593445382882696 0.516101907196724 1 1
0.483373017579949 0.424682285213796 1 1
0.752133415517869 0.700261196824118 1 1
0.477799498653542 0.45725516735083 1 1
0.452657041608071 0.426349169136025 1 1
0.449794190290627 0.431901209145706 1 1
0.833427233192458 0.759524328589601 1 1
0.850281222332179 0.765850027056325 1 1
0.246283891580887 0.218369352075166 1 1
0.466839517372941 0.439828062175489 1 1
0.365929619064703 0.320577509129809 1 1
0.457809596872979 0.42865622351919 1 1
0.297493675047081 0.250602749638861 1 1
0.677605456883667 0.657335998105855 1 1
0.230203829620188 0.225902657072169 1 1
0.477469647022238 0.447208701927226 1 1
0.506268938401587 0.482473722064861 1 1
0.802427482076809 0.724010904604627 1 1
0.36156821659999 0.300490389242274 1 1
0.494555375253837 0.437245206073185 1 1
0.322117329298738 0.280080597589023 1 1
0.164053996740467 0.137625254834043 0 0
0.387172316995048 0.354955179142048 1 1
0.412008283534531 0.378906405272711 1 1
0.538803965961438 0.469485278869223 1 1
0.164787128170594 0.166152970757759 1 1
0.76593520598002 0.717372090567529 1 1
0.643189350661302 0.578723519119938 1 1
0.524877826656793 0.454750250032795 1 1
0.428771891043613 0.368502242969801 1 1
0.300394821542716 0.264772168131351 1 1
0.526319120098157 0.489590489191322 1 1
0.729071878181444 0.646420772365886 1 1
0.44947901739467 0.399049604480989 1 1
0.698065120866801 0.648776156493172 1 1
0.319493809982258 0.275134272856208 1 1
0.562651141648154 0.513722107364591 1 1
0.587714175123621 0.541587710170894 1 1
0.400230205277344 0.370965086333015 1 1
0.636891426456955 0.592958259033705 1 1
0.237402674771528 0.218965130793806 1 1
0.372323310502782 0.336568260135494 1 1
0.464438689650126 0.435860118860621 1 1
0.375785033271415 0.329854708138937 1 1
0.313779873038189 0.257839096342119 1 1
0.510637513776438 0.449036742838512 1 1
0.376472409125803 0.319849561754347 1 1
0.362314452078847 0.354256044474906 1 1
0.45216125520231 0.409634208716341 1 1
0.476372485605618 0.411819711993956 1 1
0.799615450506992 0.695497010964595 1 1
0.578816443667324 0.538537036510487 1 1
0.654735520873045 0.595585748387004 1 1
0.250698517203025 0.250915551115689 1 1
0.401245417273891 0.37186893852697 1 1
0.625539223413986 0.587355154815918 1 1
0.22553847853134 0.202560115875315 1 1
0.648624719712656 0.570326006687873 1 1
0.534163831752734 0.493583011031225 1 1
0.448671750327894 0.455332595850437 1 1
0.535091117154247 0.480060577574563 1 1
0.459930125141874 0.444084097489041 1 1
0.661733237046428 0.572419381266589 1 1
0.558006839893859 0.495695082448688 1 1
0.4009129811037 0.380553685934437 1 1
0.0106933764264019 0.0168013824886544 0 0
0.596057449750648 0.560957255191566 1 1
0.349836862593049 0.314087392935326 1 1
0.620381264485424 0.543180233008484 1 1
0.377026437823468 0.342791710171182 1 1
0.484152214755057 0.443185534265136 1 1
0.643428947420505 0.577660767278174 1 1
0.202230552556219 0.138566799204993 1 0
0.454437771367764 0.401825659482166 1 1
0.445861086855173 0.421858250444947 1 1
0.625705207231109 0.571026621187104 1 1
0.539847724034915 0.473157726022975 1 1
0.254375432475761 0.224564395072053 1 1
0.516284318830617 0.419444102546853 1 1
0.321136631333655 0.297661377034331 1 1
0.442555317835802 0.398056198974005 1 1
0.164502308483304 0.135436719230669 0 0
0.492544716916046 0.446600795209166 1 1
0.424054310512666 0.380026566737986 1 1
0.607749180147429 0.591120015397 1 1
0.47006715833688 0.4337968757311 1 1
0.526928513485205 0.497145891099286 1 1
0.414570141640099 0.39370005098836 1 1
0.444189983026467 0.348136524994333 1 1
0.61014889044702 0.550379115186782 1 1
0.634275188628261 0.583329668090929 1 1
0.66249193814507 0.60145889272048 1 1
0.307508272127873 0.284297960774185 1 1
0.34009957479154 0.284617601118725 1 1
0.377623409777117 0.345125811076726 1 1
0.467509239666035 0.425688072901347 1 1
0.379644114272095 0.368624651987502 1 1
0.283682870104999 0.243701578959466 1 1
0.579559091188517 0.527136391495806 1 1
0.515171016627072 0.475572902602605 1 1
0.351943926744847 0.32255470728799 1 1
0.740107554629838 0.656603904775745 1 1
0.959635100526512 0.873840685360245 0 1
0.320627830856421 0.295663386393026 1 1
0.163576011934826 0.155886214509802 1 1
0.411312295614467 0.352551104779961 1 1
0.236606144819448 0.212630983918805 1 1
0.696088553638913 0.642026087460423 1 1
0.514933519004968 0.473750588538832 1 1
0.585590097761707 0.54784200140342 1 1
0.510566760016759 0.460780302203035 1 1
0.359677673380636 0.320912724647418 1 1
0.223989160191016 0.212049638768082 1 1
0.178756165590967 0.151783390220645 1 0
0.673011092363384 0.612351210985772 1 1
0.45548203462435 0.412418794027806 1 1
0.594404919718729 0.548399895384647 1 1
0.72655866876672 0.65359444809057 1 1
0.120593486623686 0.0977831255391065 0 0
0.357497625043192 0.325145955401204 1 1
0.346092877093048 0.295148751684147 1 1
0.576001556244762 0.53322431115768 1 1
0.530208696941308 0.480317255159934 1 1
0.241691998085059 0.204763988301443 1 1
0.542965981580178 0.479300166968414 1 1
0.320008334623918 0.290640425893516 1 1
0.479316168416229 0.435111167038057 1 1
0.250247189128012 0.207038005813502 1 1
0.615728754276839 0.536171032031174 1 1
0.701218068083523 0.630859745555234 1 1
0.73998531173091 0.630207770584137 1 1
0.724760042397787 0.659992749375136 1 1
0.131046542615689 0.117165623078998 0 0
0.475444368913557 0.431548498541523 1 1
0.642636072139374 0.603292494173349 1 1
0.552424788922066 0.485412812018122 1 1
0.445515252389189 0.403601643617086 1 1
0.65479217084565 0.571442040043099 1 1
0.299230188730553 0.267790775675091 1 1
0.42215053258079 0.394091184963562 1 1
0.660690464256215 0.591190275730753 1 1
0.382762232054501 0.329461771630135 1 1
0.297498764583448 0.259664601984088 1 1
0.0265013795115919 0.0544435044759934 1 0
0.216471195663933 0.211729422653676 1 1
0.228386955012545 0.212470124080948 1 1
0.539193532948374 0.499063585085862 1 1
0.319251196800455 0.266198167756606 1 1
0.454903923935675 0.422212323983572 1 1
0.241955823300501 0.215791309818463 1 1
0.598098543817139 0.542247929208264 1 1
0.659286443638347 0.602423222919366 1 1
0.272216495220497 0.262083609969172 1 1
0.623139513366355 0.581829389032907 1 1
0.63175581507819 0.593778308200484 1 1
0.320694992695123 0.296304953588311 1 1
0.645559561336241 0.574528000261889 1 1
0.714141481659341 0.634450613346366 1 1
0.625472840246538 0.556203045033165 1 1
0.676309552363547 0.618695796448998 1 1
0.341198888837195 0.31157828730157 1 1
0.589363008609553 0.53160365420832 1 1
0.477223470048417 0.418888946628743 1 1
0.567497581155905 0.541116148967867 1 1
0.288582526676923 0.263505950793836 1 1
0.606118408744331 0.541636983262202 1 1
0.457066035286749 0.438065781868355 1 1
0.403536440319781 0.366299126083561 1 1
0.509701645256807 0.462782358697397 1 1
0.401350799244401 0.37147724493713 1 1
0.539536097392772 0.48135029654057 1 1
0.555549220651123 0.509793622904559 1 1
0.738748637767616 0.683299642738003 1 1
0.549355259929961 0.500250989206848 1 1
0.817015005930424 0.709116963776231 1 1
0.432998194564258 0.403643383859999 1 1
0.69133010018375 0.652195640718061 1 1
0.35645909741642 0.318524743449116 1 1
0.546851349754256 0.477361478964898 1 1
0.388334745120141 0.362525404178588 1 1
0.717484498293619 0.642355702321963 1 1
0.489291785594072 0.447994345653212 1 1
0.494356057966858 0.46249420712461 1 1
0.776255121184559 0.699497992032424 1 1
0.467214869589107 0.435565249587853 1 1
0.789789718141196 0.719732189729253 1 1
0.310641560115002 0.299337244152685 1 1
0.35862610138815 0.314940514941812 1 1
0.409968448145357 0.394066002013656 1 1
0.668034380354272 0.605303606948294 1 1
0.311106009713838 0.281548350482157 1 1
0.426525608850969 0.403716948178685 1 1
0.373204943275948 0.335846800947393 1 1
0.360925239078225 0.316146321002783 1 1
0.509312543925525 0.45585253728543 1 1
0.52513029588886 0.445562873685075 1 1
0.176147666330846 0.137638368524838 1 1
0.281195309034848 0.264159138666072 1 1
0.591179946313123 0.544931044587536 1 1
0.279709178004625 0.260712679687443 1 1
0.473832525665935 0.42991462437428 1 1
0.303980298637271 0.270630289213042 1 1
0.362186570263858 0.346994274119086 1 1
0.634936641726221 0.568562063417534 1 1
0.568596379771417 0.532526535061111 1 1
0.612819050289508 0.570167687259911 1 1
0.530021334107691 0.483414440447778 1 1
0.470527472030006 0.44055455853394 1 1
0.654841538085844 0.604862274327567 1 1
0.602299326190352 0.548046058908499 1 1
0.361575421886717 0.318312015753738 1 1
0.587648738565479 0.531049397372386 1 1
0.654973150795432 0.605877481290599 1 1
0.689822488696765 0.616935862444307 1 1
0.229939870946181 0.199045169337489 1 1
0.407520384975098 0.362827945844862 1 1
0.923694421310424 0.832386215941403 0 1
0.616404109178305 0.573347350670882 1 1
0.305866816301162 0.279008754519781 1 1
0.647131080129626 0.6081741553908 1 1
0.838126482015069 0.758965243197422 1 1
0.34726879008398 0.300982003437127 1 1
0.484719019560692 0.442939726483984 1 1
0.351368346502673 0.321666199281472 1 1
0.684253918741088 0.647606137919666 1 1
0.33390719179934 0.293101698064073 1 1
0.654017820449234 0.585341430163358 1 1
0.466551321530218 0.411553673880301 1 1
0.488787231577399 0.443729131255523 1 1
0.577680881045537 0.515281356518986 1 1
0.537748108829581 0.473638873762237 1 1
0.431633170068368 0.385149528770992 1 1
0.321881888178376 0.305332929772372 1 1
0.306630235369463 0.28284444540224 1 1
0.357852030779145 0.309762535140769 1 1
0.659564253711152 0.613071293711172 1 1
0.378281319459373 0.357360534464084 1 1
0.389628119352564 0.35625913901889 1 1
0.389624407172398 0.365146371336683 1 1
0.688061560237117 0.613331361117375 1 1
0.547260281165142 0.479061310779473 1 1
0.39333616641547 0.399018124697925 1 1
0.586201465169078 0.520321710138393 1 1
0.134154930162359 0.13771886715308 1 0
0.545551619885552 0.485748404856353 1 1
0.480002526178522 0.419652192951916 1 1
0.601792804310253 0.546158273712403 1 1
0.660744879744726 0.580915886755346 1 1
0.374124154888262 0.34272113949592 1 1
0.331954954940561 0.319771280632681 1 1
0.702774436770826 0.627435398745206 1 1
0.496529824098786 0.442213190160362 1 1
0.2978207789345 0.270473250544495 1 1
0.661325923038698 0.604520045417061 1 1
0.378274727376661 0.321311333528944 1 1
0.392639761848987 0.356128907168172 1 1
0.400357991270766 0.367340514359806 1 1
0.634569759689734 0.560309664290999 1 1
0.725369996539929 0.678131685801963 1 1
0.681336128445522 0.6237528280622 1 1
0.432117403002445 0.450867311729456 1 1
0.662085080490389 0.594429352918072 1 1
0.570617763672923 0.520261096717136 1 1
0.356781363749987 0.357453253654612 1 1
0.3589841197393 0.337962179848396 1 1
0.396649339306413 0.352006207198509 1 1
0.347551099679586 0.317504194947529 1 1
0.366448756624255 0.322784825214988 1 1
0.147028206138998 0.126702010305361 1 0
0.483494422647955 0.447933297602134 1 1
0.752253808432403 0.675913110484216 1 1
0.364916385327603 0.342459691244483 1 1
0.6325807488986 0.567097635529475 1 1
0.297893085833995 0.279415425602739 1 1
0.744872663246397 0.67739547933057 1 1
0.507383265652839 0.45759773937968 1 1
0.766709630921732 0.691897220483635 1 1
0.439264509006338 0.391118857644133 1 1
0.63019339034391 0.561933704287617 1 1
0.620505127281794 0.583926581548026 1 1
0.443035426056044 0.393484584503163 1 1
0.625432414894894 0.564785640265634 1 1
0.33878134347675 0.311091538512489 1 1
0.516632215089367 0.484069010920927 1 1
0.602678989442274 0.527150985446088 1 1
0.507206646314716 0.463385202781834 1 1
0.394900178971437 0.361273459279984 1 1
0.595485878540266 0.535292545819037 1 1
0.889708617630671 0.835461975407523 1 1
0.564380282708619 0.512600051093952 1 1
0.389036600594344 0.348476612004042 1 1
0.34238510056982 0.30805719476129 1 1
0.478720448146706 0.46448537981147 1 1
0.428994136931971 0.386130698289815 1 1
0.464128861429083 0.415781002663236 1 1
0.453655974252864 0.414714804060593 1 1
0.533036999752804 0.496371561506152 1 1
0.479056426109523 0.489922614485644 1 1
0.529289170226398 0.454884779460642 1 1
0.590050766845549 0.521646113236168 1 1
0.812148408762181 0.735714069850341 1 1
0.406459056657249 0.360211317830527 1 1
0.756059992992887 0.688449522816458 1 1
0.386950120632899 0.351534096936919 1 1
0.463194949927587 0.40788738732201 1 1
0.497911576278296 0.438384135682247 1 1
0.224022732658571 0.207276313407532 1 1
0.362457873578612 0.331072154905425 1 1
0.396990439683932 0.390651947414467 1 1
0.450305330056217 0.419760171368845 1 1
0.483149239688224 0.44591616985758 1 1
0.720849028477959 0.651984911331277 1 1
0.144441995135054 0.126458138664172 1 0
0.648219049865922 0.582527808523487 1 1
0.458368524089246 0.423055333607326 1 1
0.177441151404857 0.173851010163412 1 1
0.631315671188502 0.595051327145989 1 1
0.46165373179203 0.41964331902421 1 1
0.523606309265123 0.456429556182964 1 1
0.28297385220728 0.280856527877078 1 1
0.166617033653436 0.137078475987883 1 1
0.603089084567647 0.549297238842084 1 1
0.617841159525584 0.570789852656583 1 1
0.730468437171632 0.688460001637523 1 1
0.722111379003342 0.678650481765712 1 1
0.516744915768344 0.454560737813281 1 1
0.43908437207192 0.406779935824115 1 1
0.738816724128535 0.684140084284501 1 1
0.667357892714212 0.606472446020785 1 1
0.379592498639061 0.342404202779533 1 1
0.424522835929054 0.401811489057438 1 1
0.441572013568399 0.420695522420228 1 1
0.401171390776979 0.328962940607589 1 1
-0.0482296175599902 -0.0655983167676676 0 0
0.467569781770619 0.422230954638269 1 1
0.260092328670591 0.279783554199814 1 1
0.454252745867982 0.435244141316161 1 1
0.527945602958836 0.468552377017497 1 1
0.594050552025117 0.520417205239486 1 1
0.510284832420519 0.436630677820071 1 1
0.679588069976537 0.623917260246577 1 1
0.572302856186631 0.517937770426892 1 1
0.254702140771288 0.200009847317901 1 1
0.498769875677821 0.454530456461111 1 1
0.442920454326519 0.4141394577309 1 1
0.432222262973187 0.396768627049379 1 1
0.46578399485372 0.398008074088349 1 1
0.169860128726341 0.168291285930225 1 0
0.534852132828122 0.475897618008253 1 1
0.764742273567297 0.690788787095391 1 1
0.62439456542578 0.562664436656555 1 1
0.468488978597322 0.416538606839928 1 1
0.877342741600184 0.807040717861813 1 1
0.604589256398762 0.522435301244613 1 1
0.435240274439957 0.392176734156968 1 1
0.522328098977863 0.475723140023456 1 1
0.578964275807785 0.53502298398139 1 1
0.631417666923333 0.580994291540201 1 1
0.488865540231854 0.453343189584589 1 1
0.503696726588993 0.470421142578715 1 1
0.5963802320899 0.531025804117402 1 1
0.921911842301996 0.854656537598466 0 1
0.889944998374449 0.789237513040917 0 1
0.647924209849967 0.629578509536469 1 1
0.473050276380466 0.437891091036861 1 1
0.624001185057534 0.566872836354391 1 1
0.627202159165464 0.549044758350905 1 1
0.761715974109202 0.693704936780244 1 1
0.42115596070885 0.388934943154985 1 1
0.614339467272578 0.551319337920717 1 1
0.398832511663028 0.346502876878906 1 1
0.496930049389912 0.465374391761908 1 1
0.19851059932039 0.174625734206318 1 1
0.532423359135818 0.496514361892408 1 1
0.49491250628652 0.462208339749455 1 1
0.593222545766708 0.541838605595915 1 1
0.574113132129122 0.522382025362145 1 1
0.524416073217847 0.527793767901593 1 1
0.420695186216422 0.343483079930352 1 1
0.595649871778358 0.542126188309636 1 1
0.162225828871152 0.133822367188202 1 0
0.419773608279036 0.398859035833104 1 1
0.159873376759668 0.154300499750642 0 0
0.534281482402308 0.492942966317631 1 1
0.560840285029639 0.505678804231288 1 1
0.474963058989641 0.440466978111812 1 1
0.414029777860359 0.3997740591742 1 1
0.343317625633377 0.322370483965907 1 1
0.382884593942365 0.324744632987976 1 1
0.404173894655674 0.347664159515768 1 1
0.292388784658733 0.268831682186184 1 1
0.300019989408012 0.270265568730512 1 1
0.449882025965436 0.401783513857342 1 1
0.826510942607406 0.757149967886996 1 1
0.56221589744581 0.511183407035555 1 1
0.543722429306332 0.500826081621091 1 1
0.539110012886764 0.473188573674897 1 1
0.601116913504652 0.544414106046267 1 1
0.187864461796085 0.17948307295684 1 1
0.256685387451966 0.235811686861208 1 1
0.36819700966315 0.309331132563704 1 1
0.352818270847334 0.343932723673288 1 1
0.556753471766229 0.499058479785014 1 1
0.591212088047741 0.546982126262407 1 1
0.53136410605894 0.483510881357295 1 1
0.398029565701427 0.344976933356106 1 1
0.470112353663297 0.449238727290323 1 1
0.57043511199855 0.534892056690044 1 1
0.569722999267393 0.526150094205672 1 1
0.54511585702179 0.498171660019916 1 1
0.5690283208953 0.514898826884794 1 1
0.459915843621426 0.42546431487238 1 1
0.390006671518385 0.37097761574931 1 1
0.645723396893037 0.585418745978483 1 1
0.399761139890059 0.374478342195659 1 1
0.537675147996999 0.492820186149045 1 1
0.278838502061722 0.251816076987346 1 1
0.420567813275158 0.395460724215151 1 1
0.583894645284965 0.517807726437417 1 1
0.640190506120895 0.595161892656508 1 1
0.833206271668535 0.764625178306978 1 1
0.780117678334497 0.69690171191301 1 1
0.40081126958164 0.362699534152834 1 1
0.348195968532827 0.335323569288868 1 1
0.93439249193893 0.829195438240132 0 1
0.57843152433661 0.511931897120989 1 1
0.280780590202524 0.25085796199632 1 1
0.487052591045016 0.461071646556 1 1
0.693158959608419 0.629006000341767 1 1
0.443199807564123 0.396849970060115 1 1
0.476339170759655 0.437958358669949 1 1
0.540515117839008 0.488043019934752 1 1
0.590104707296079 0.540814175305812 1 1
0.508266671427211 0.466651528413494 1 1
0.675180899033615 0.582356111118125 1 1
0.520097496951288 0.485186078583453 1 1
0.35043206785408 0.310851224902254 1 1
0.499100112577587 0.469002178205131 1 1
0.513560976787092 0.463689122149765 1 1
0.579116620515867 0.509718327693881 1 1
0.710101626695829 0.655547429408302 1 1
0.639048751164727 0.59650240611607 1 1
0.566737273816405 0.52106642074768 1 1
0.37486014689108 0.335391669882076 1 1
0.225540150851769 0.23779883676478 1 1
0.613576347632266 0.552803649833812 1 1
0.569052138766839 0.502096092890162 1 1
0.403842554333251 0.376673875139116 1 1
0.370420861022976 0.348579823094088 1 1
0.524355735439698 0.461722840410828 1 1
0.433098609184001 0.386303348587015 1 1
0.683879076984839 0.62657248888156 1 1
0.30519035754702 0.27777507030053 1 1
0.487512737075252 0.439038808094845 1 1
0.605276005724464 0.53914895290346 1 1
0.14532311962414 0.153242059305712 1 1
0.163611057097844 0.15339266874857 1 1
0.55061941184852 0.529110690267404 1 1
0.532362399361287 0.481589062721927 1 1
0.560999608383172 0.504589777633644 1 1
0.417296080219404 0.371415645670068 1 1
0.50321961959091 0.452754817443811 1 1
0.573160259733751 0.533229053533573 1 1
0.563299832405741 0.52771574109638 1 1
0.465454169691875 0.431093620682594 1 1
0.665868458394156 0.602663710302617 1 1
0.395715647678511 0.35340808395417 1 1
0.593398525182463 0.561030871107727 1 1
0.461665101768824 0.377965808507316 1 1
0.356184128698944 0.337763260911466 1 1
0.569558917664532 0.5200454488867 1 1
0.460153208290781 0.432055968934996 1 1
0.73973796431907 0.642224826823934 1 1
0.267510363935413 0.249192364678256 1 1
0.497954638304095 0.401247769731353 1 1
0.443268858198839 0.403204224763644 1 1
0.338305314734642 0.313976450742793 1 1
0.3305412778293 0.29331459620085 1 1
0.379838133921942 0.331391556558931 1 1
0.265830381277811 0.243838891506139 1 1
0.798907980685648 0.734566014007686 1 1
0.25585228371797 0.222926338924468 1 1
0.358701241405151 0.325532089613926 1 1
0.336877746094173 0.305370999573524 1 1
0.629301364089662 0.566234652340848 1 1
0.553229169758802 0.510156696797125 1 1
0.313377612528558 0.287231430680173 1 1
0.402575341753977 0.360041296497346 1 1
0.483424715154659 0.424784295400142 1 1
0.434592114029693 0.371744041657575 1 1
0.586079918256216 0.524307441844069 1 1
0.64600249608736 0.584057518111377 1 1
0.603538007189737 0.567431745702506 1 1
0.232663841817985 0.225403698423946 1 1
0.508602851279263 0.481519351443219 1 1
0.603764289795937 0.548722652957084 1 1
0.187832456313902 0.180624935469726 1 1
0.638112072239144 0.58707696591616 1 1
0.57016446645196 0.527478550667207 1 1
0.253387680728734 0.23415877628732 1 1
0.825620659000124 0.769700997171946 1 1
0.4262455196961 0.403422784007485 1 1
0.686297394529335 0.618046799837793 1 1
0.454776542396941 0.421576285973181 1 1
0.591977853644832 0.496825924932811 1 1
0.580648270326589 0.539985782452091 1 1
0.122473016645494 0.0950599763790888 0 0
0.654277554215015 0.58995065997132 1 1
0.318544527725937 0.302345206776022 1 1
0.685507060587876 0.591919280091265 1 1
0.413821929852976 0.371559215421354 1 1
0.458461640037501 0.426163948840898 1 1
0.55304522191283 0.492759581430985 1 1
0.361400873691249 0.316232452063774 1 1
0.968368902511937 0.871957684985511 0 0
0.831894814172134 0.756563759649102 1 1
0.39735937326854 0.365268390383871 1 1
0.170017887064666 0.172730197560966 0 0
0.620807076925626 0.567982879879746 1 1
0.355969112965455 0.32195830726418 1 1
0.513737897434751 0.452196962121114 1 1
0.612497442388579 0.55146923842938 1 1
0.426995116427576 0.380396980792084 1 1
0.478083486848415 0.432814399653978 1 1
0.267191089724157 0.231901121052406 1 1
0.839756826688674 0.73377540208189 1 1
0.468689357941407 0.40866692355807 1 1
0.741277237027646 0.676013278868629 1 1
0.790539397449318 0.679535006361071 1 1
0.634883268623296 0.562349990700907 1 1
0.508983601484247 0.4664547001024 1 1
0.21582077521808 0.190768994556825 1 1
0.747528044441495 0.63144006963412 1 1
0.637875422003401 0.57421323622812 1 1
0.790380451922026 0.708804602957917 1 1
0.510393999120402 0.469369209507801 1 1
0.335217199120088 0.314511615655893 1 1
0.729743601143128 0.641758606302445 1 1
0.434015322472972 0.395924423704954 1 1
0.355189485693707 0.313985690954153 1 1
0.635768280266761 0.587663856817607 1 1
0.440461870631856 0.401857431723283 1 1
0.321733652799767 0.282956137197596 1 1
0.417315279093264 0.394371225809323 1 1
0.315256293729852 0.281232245038426 1 1
0.790228204147631 0.728993235200771 1 1
0.529266872962926 0.482399151576517 1 1
0.269869362182186 0.235031141807052 1 1
0.578010195975091 0.519885047974448 1 1
0.316288335511166 0.292137649577878 1 1
0.605171364450682 0.552895142601204 1 1
0.222914075284605 0.20854147645391 1 1
0.463558250606542 0.441219177101836 1 1
0.335509441752157 0.316032579853704 1 1
0.378316776622495 0.325235042128322 1 1
0.333670231635053 0.322804757445649 1 1
0.619399396555122 0.554306124702883 1 1
0.627912149857033 0.614495522838762 1 1
0.431030622868198 0.387998359893077 1 1
0.213544228121416 0.177956927855338 1 1
0.471918569706312 0.439243551914173 1 1
0.644944020696826 0.617506938391088 1 1
0.617781218742705 0.551990137850529 1 1
0.240874322333683 0.226234510833911 1 1
0.474943920273703 0.431796156307973 1 1
0.311468341226344 0.309695180499391 1 1
0.637434347524137 0.572471659516249 1 1
0.478859837472846 0.423732991677741 1 1
0.448334437743976 0.397845385965976 1 1
0.464259046243029 0.408445843850634 1 1
0.244366526198723 0.239344237205364 1 1
0.566612446509744 0.520093441321265 1 1
0.531042795070811 0.467556268328936 1 1
0.360946693259434 0.317804372155116 1 1
0.266094688689517 0.248836723790435 1 1
0.199710308808729 0.160326977701942 1 1
0.561687214727532 0.512873952941362 1 1
0.298141481326338 0.267727738246983 1 1
0.482219873180593 0.43271747696542 1 1
0.674082934132139 0.603418717756019 1 1
0.604116804792813 0.542732910105598 1 1
0.324707633282136 0.316724928431828 1 1
0.468641999982192 0.429071014087096 1 1
0.332624714764083 0.318988921190656 1 1
0.761081332595385 0.696559234937751 1 1
0.410449841445884 0.380496179546486 1 1
0.267065707460773 0.25140728602715 1 1
0.57649851841212 0.522693451197179 1 1
0.618358735353784 0.564307091700002 1 1
0.607712712299455 0.519704717879124 1 1
0.484604900321283 0.445557229631221 1 1
0.209130207246767 0.211833772295456 1 1
0.537069116567743 0.483405329643823 1 1
0.308706392215367 0.270049816415405 1 1
0.526369481886595 0.47105881392785 1 1
0.471736097619903 0.417574601853747 1 1
0.402951923791812 0.354347184231855 1 1
0.673763064298199 0.601199384090371 1 1
0.353350132099658 0.361113531922269 1 1
0.78485719511368 0.713446677816127 1 1
0.58666007061035 0.557891661290397 1 1
0.57366839305452 0.530875246174645 1 1
0.582155516103685 0.538733551044978 1 1
0.518596483184805 0.47047106561327 1 1
0.571857549855241 0.50989626623882 1 1
0.451213875068722 0.416842580635494 1 1
0.52680767420138 0.462322533124104 1 1
0.584174720221154 0.509874878780704 1 1
0.612600722271868 0.56639082185253 1 1
0.495457330788493 0.464089348658553 1 1
0.550310718983596 0.497007499974025 1 1
0.322081368280575 0.305500804340156 1 1
0.330592666505215 0.293371479392542 1 1
0.306182335461743 0.273203520399061 1 1
0.414654678508846 0.38514496991047 1 1
0.380775122684352 0.330488099026493 1 1
0.479704825514026 0.430023904918011 1 1
0.676094640196503 0.594346771234775 1 1
0.423162060257462 0.368758092921868 1 1
0.516840612608742 0.497866765253834 1 1
0.591099866934622 0.541712015887154 1 1
0.43502034991512 0.360247378876146 1 1
0.702733084596643 0.660929721859306 1 1
0.434908387453996 0.401555960301884 1 1
0.59178243433 0.532296324964279 1 1
0.397526701864422 0.354180339026284 1 1
0.495680253784659 0.44592464656239 1 1
0.334339254633786 0.303462207388489 1 1
0.607815939779437 0.568059655768499 1 1
0.596779713284104 0.536545838059022 1 1
0.490611895531675 0.446381046752824 1 1
0.54472870949159 0.518069422720375 1 1
0.00146364361688586 0.0215938864996211 0 0
0.413222806099939 0.359161379270588 1 1
0.648153783485989 0.574163385162857 1 1
0.112015450306337 0.104398826956044 0 0
0.882291846101773 0.801464574881805 0 1
0.54364786029964 0.488206208770585 1 1
0.477824431182454 0.442766024451065 1 1
0.421376019022941 0.376008520995154 1 1
0.536072958171752 0.481377227469481 1 1
0.36340187411506 0.332928023998196 1 1
0.253781495251282 0.225841188123386 1 1
0.297302925754347 0.288285588755932 1 1
0.851246186025007 0.781596111893943 1 1
0.484592550329244 0.44134235993771 1 1
0.39419818791951 0.383579396512143 1 1
0.351636982280076 0.325311509018697 1 1
0.161973859455074 0.157123768900565 1 1
0.763646216499018 0.704907956607571 1 1
0.573808023389774 0.577295069168933 1 1
0.212926536937381 0.197151308092679 1 1
0.682599861457023 0.628210974621883 1 1
0.706695917058563 0.638793387501919 1 1
0.284839354295886 0.282765409979889 1 1
0.305738319190245 0.269311255377509 1 1
0.512264316492721 0.459654768489445 1 1
0.585469512508494 0.53373562641691 1 1
0.357658307487758 0.315313644436224 1 1
0.773856877920113 0.711476793324435 1 1
0.441643184188548 0.412137999443157 1 1
0.490657116819805 0.443619866677371 1 1
0.250014664818604 0.199368356753771 1 1
0.803112124122302 0.722083908893639 1 1
0.549637780120714 0.503746777926935 1 1
0.719502094440236 0.656208801619461 1 1
0.437234728872853 0.411460246606702 1 1
0.318435988379118 0.295548425111188 1 1
0.651153777734926 0.577428108225394 1 1
0.348636061727527 0.313465580911857 1 1
0.582889791716292 0.524569630950386 1 1
0.536993597064995 0.483532440554557 1 1
0.487725895290178 0.449237218291359 1 1
0.16001572643563 0.153819051902792 1 1
0.41445473553979 0.409374251777159 1 1
0.695899745531289 0.635081871499044 1 1
0.432174920290632 0.384413041295475 1 1
0.384773560121569 0.339388973124481 1 1
0.487348988282291 0.467085053252678 1 1
0.607762937652489 0.559631198755571 1 1
0.473685698021112 0.449289431695578 1 1
0.351551761676377 0.33954945297886 1 1
0.333875193771003 0.308375213302765 1 1
0.856300873208599 0.777195163835455 1 1
0.511559978297128 0.460057248760351 1 1
0.503837995468114 0.464228533800391 1 1
0.654457088030282 0.61142587940328 1 1
0.65447769641303 0.577873443349643 1 1
0.696374059694588 0.620631821294257 1 1
0.534943664010925 0.463442884704028 1 1
0.303006861149577 0.271544594485712 1 1
0.658868168824015 0.587232839885038 1 1
0.299045149485351 0.268973137964536 1 1
0.591812416041183 0.527377358224774 1 1
0.516269260715019 0.483927597806299 1 1
0.494329387970833 0.441400862973567 1 1
0.390861827579057 0.354684966478656 1 1
0.508101511014264 0.462493958511506 1 1
0.508085448747382 0.449637455267542 1 1
0.606228763828276 0.552822910465513 1 1
0.477724278384642 0.439572476200906 1 1
0.581010528502934 0.523423865913657 1 1
0.268059106786654 0.251071307348892 1 1
0.506562585163094 0.463571901412246 1 1
0.601202041947471 0.55544887466873 1 1
0.371963139162301 0.322395759526495 1 1
0.5420641149875 0.499708768826473 1 1
0.521727983024267 0.484707530561458 1 1
0.289906390466646 0.308705685166379 1 1
0.506888591459852 0.441157475489802 1 1
0.584591137168384 0.534989143658953 1 1
0.422038561122042 0.398119321996379 1 1
0.234198455915132 0.219646717258602 1 1
0.253715543632739 0.238839440973034 1 1
0.817829619002971 0.731588844884837 1 1
0.76592096619835 0.695448888657798 1 1
0.421363615617704 0.38427769846119 1 1
0.36054305424666 0.334407899459006 1 1
0.541482924338423 0.488337973753957 1 1
0.847390129123363 0.751428390197877 1 1
0.780000656526546 0.701043443063152 1 1
0.591303721053661 0.539939937696804 1 1
0.646024943477132 0.636046575744834 1 1
0.574606381301595 0.535686986430938 1 1
0.466373370036769 0.444939944270194 1 1
0.596623439360723 0.543253848748224 1 1
0.548880360671118 0.497332805780225 1 1
0.605298094954064 0.540115740340552 1 1
0.60895571282499 0.5375535053127 1 1
0.506493333536607 0.455273290816719 1 1
0.268609616763149 0.245008304311944 1 1
0.447677582579581 0.401708845746469 1 1
0.5171114179901 0.450527838402318 1 1
0.337094760652788 0.307570516243525 1 1
0.145003080032295 0.140268315675171 0 0
0.198340569981356 0.167419130418916 1 0
0.373160072931759 0.349374150700163 1 1
0.34034305927517 0.308587688929164 1 1
0.412574174211632 0.359354576005771 1 1
0.357662623787252 0.328643141530932 1 1
0.569867399516336 0.525248547448981 1 1
0.280897775293395 0.240322510369054 1 1
0.488092749869948 0.450051410454019 1 1
0.455137892484036 0.412496492406869 1 1
0.4220510270801 0.375872281250718 1 1
0.164975646999826 0.154260458970896 1 1
0.382727631356427 0.33653087267985 1 1
0.421647845440397 0.367340100109811 1 1
0.327999496382148 0.303291774512079 1 1
0.546544287423115 0.507140592433716 1 1
0.528639694486648 0.496146244162383 1 1
0.446145228228015 0.424674840110145 1 1
0.45739871804804 0.407157311410779 1 1
0.208279553985418 0.20992380158904 1 1
0.311654528376952 0.294352663198536 1 1
0.22436134522444 0.194266909303499 1 1
0.648045154473789 0.594320592224228 1 1
0.130479160831102 0.11752193252197 1 0
0.62045664557862 0.596744577516125 1 1
0.737494414935131 0.687790015535139 1 1
0.760505315935246 0.663239686035702 1 1
0.663268459951609 0.618122368572179 1 1
0.430781951063755 0.378415912074157 1 1
0.0778161456508337 0.0974002186480466 0 0
0.60443341570145 0.543891090893124 1 1
0.578105544202274 0.51822739013718 1 1
0.284507266820527 0.25423170082352 1 1
0.612131580688463 0.556302753963924 1 1
0.479444648029363 0.450828497135253 1 1
0.61954761638799 0.583244328628916 1 1
0.529155924294491 0.49488921405599 1 1
0.41563238718274 0.397038538226494 1 1
0.303999696413064 0.274029000927272 1 1
0.799822361925608 0.759505258007998 1 1
0.28672878188255 0.257218643199634 1 1
0.577710728447536 0.518956902582142 1 1
0.390124967410959 0.36230976170161 1 1
0.511952806721903 0.471301653640416 1 1
0.417577535128356 0.38080184798734 1 1
0.579203235290546 0.503559051567942 1 1
0.426163833259271 0.375450494420115 1 1
0.481855858251005 0.443409385088629 1 1
0.633910064106378 0.589108153049671 1 1
0.620166650174731 0.581168151925552 1 1
0.526769766495848 0.482592431696092 1 1
0.795260792781206 0.707051165522875 1 1
0.36964419061823 0.347977640774383 1 1
0.608889488007032 0.543682014119663 1 1
0.397771784739033 0.361235930387963 1 1
0.895171863083073 0.807352157901202 0 1
0.579962166829936 0.542868331709169 1 1
0.574471470319018 0.529350898564866 1 1
0.31972854625571 0.306025325041428 1 1
0.325211263087727 0.285130478331477 1 1
0.840622220819398 0.787332274340012 1 1
0.853115804681458 0.734610067284837 1 1
0.610270151223848 0.566982583868248 1 1
0.225114922449925 0.223647158325897 1 1
0.747044026220983 0.679156129119357 1 1
0.608304300098407 0.535343043418962 1 1
0.480242866979973 0.449589520111306 1 1
0.549495749042994 0.505466740988411 1 1
0.640289650918023 0.593589873482606 1 1
0.766408901005188 0.682442904817618 1 1
0.341346985919358 0.333844179162791 1 1
0.504513938617552 0.455467787961497 1 1
0.378649904188606 0.3627328067917 1 1
0.347147849632836 0.28968534931379 1 1
0.248487338997538 0.221971575968388 1 1
0.564202682978395 0.509438118445359 1 1
0.583817212478375 0.53945977855859 1 1
0.545131594697788 0.491260971792891 1 1
0.621342518096939 0.557530351863759 1 1
0.0995448628275519 0.0904288030827306 0 0
0.670669318984032 0.572323358634109 1 1
0.50277189948792 0.408773222283549 1 1
0.514869746073668 0.456716383252326 1 1
0.392952025220624 0.358876124521605 1 1
0.298408001329687 0.279821251349179 1 1
0.744734122609925 0.690983826626467 1 1
0.529672217777253 0.483557445351626 1 1
0.433719599031093 0.404154454918064 1 1
0.35213732878881 0.316375332559944 1 1
0.400226949911764 0.36589370475294 1 1
0.465862765917424 0.418793386038726 1 1
0.321708980860405 0.299914530901864 1 1
0.722860038754399 0.622763620784892 1 1
0.490108516020063 0.449684639772568 1 1
0.334579097678853 0.303850845012151 1 1
0.638205000838416 0.565991163464019 1 1
0.360009069210902 0.320344777884334 1 1
0.622247245677776 0.587479716603523 1 1
0.344942843416365 0.297320064594777 1 1
0.533709217772498 0.475750089484514 1 1
0.67978118142706 0.656056108049281 1 1
0.298230501388475 0.270970621427626 1 1
0.508563933157517 0.456861880402268 1 1
0.58949399692282 0.542686549745117 1 1
0.661563784065666 0.643182198424817 1 1
0.588345266317905 0.529195938836244 1 1
0.638491944361285 0.590740629785485 1 1
0.407601436110875 0.357520860465439 1 1
0.368106576103437 0.324319381496963 1 1
0.401239351985323 0.367334231656859 1 1
0.540216795187502 0.496032631469593 1 1
0.227603389139546 0.200926667380931 1 1
0.351261835598858 0.329238072451642 1 1
0.44850704053886 0.403838322570716 1 1
0.376694089721021 0.370061155464277 1 1
0.333766176104919 0.292733069714997 1 1
0.214773717959303 0.195478118332222 1 1
0.328934625929973 0.288361202249527 1 1
0.395767304692413 0.347598661018103 1 1
0.268686158729529 0.253168558002565 1 1
0.527483071711408 0.47068083893816 1 1
0.843367912859534 0.768118053354667 1 1
0.402140295509541 0.384147774891262 1 1
0.65742718659751 0.584049901586693 1 1
0.730299104052848 0.64709698946951 1 1
0.628823007679441 0.575063044627014 1 1
0.52004020460538 0.480763537585745 1 1
0.615401751259993 0.562544554651584 1 1
0.728927937791597 0.651660010160171 1 1
0.639858950211022 0.59372546789479 1 1
0.666069501080446 0.598050309372513 1 1
0.292570290749047 0.251462851474561 1 1
0.230898077404174 0.20731589742805 1 1
0.392590022478785 0.341299903289519 1 1
0.290880355171752 0.241483691110221 1 1
0.281484295741257 0.258399283290905 1 1
0.527530038355876 0.48730164966193 1 1
0.698202367309496 0.627275143017215 1 1
0.553246127796034 0.508788312634762 1 1
0.620383892351264 0.556170257517319 1 1
0.557497428471581 0.514664185736529 1 1
0.29753956805013 0.278830411379018 1 1
0.944272509798597 0.879555811558549 1 1
0.394288177939285 0.339469332412091 1 1
0.395246979864355 0.37219064533056 1 1
0.731270866552918 0.664233999313988 1 1
0.423365841607055 0.387888067118071 1 1
0.324167571434463 0.282695971064049 1 1
0.749926800890386 0.677493217886133 1 1
0.49391598718563 0.455028513372745 1 1
0.470306821262234 0.438934375032601 1 1
0.428153069243768 0.392345188155139 1 1
0.755725743615554 0.689193741493099 1 1
0.275579360145858 0.239470081653944 1 1
0.584140531494264 0.519091918928143 1 1
0.39506052692608 0.363634210560586 1 1
0.500408171488864 0.451561718573354 1 1
0.714028707372138 0.627858526365409 1 1
0.693096211153116 0.625793201972026 1 1
0.578986822433537 0.528566286610641 1 1
0.18457539380266 0.157780239332584 1 0
0.40576917806518 0.364701147194633 1 1
0.620583409887936 0.571463959497259 1 1
0.736569578096525 0.661770482811413 1 1
0.533738077429803 0.483644414978338 1 1
0.842432690762274 0.781523672347366 1 1
0.560976574841379 0.529533726568297 1 1
0.795598163340462 0.717379705821868 1 1
0.242143894984774 0.208162589426047 1 1
0.517424647034506 0.485471003938545 1 1
0.488492809721098 0.42689847647343 1 1
0.685220857792464 0.591653359166923 1 1
0.587965391514157 0.539448758561022 1 1
0.397987729604985 0.339282240463424 1 1
0.571400955380072 0.512516706595313 1 1
-0.0624242712721782 -0.0567617777581593 0 0
0.361272114860538 0.336277922016437 1 1
1.04406150960716 0.935494142130337 0 0
0.681403763464858 0.622312291230375 1 1
0.0854331915458647 0.0765230768472434 0 0
0.62735237830402 0.578118201871072 1 1
0.656935458576895 0.602978174908271 1 1
0.733451040882872 0.652504515592782 1 1
0.526030016416068 0.481017778523299 1 1
0.693554014270825 0.619975208004689 1 1
0.50423237422099 0.458003045111329 1 1
0.337351427609019 0.31763893576212 1 1
0.550054380154973 0.504337082982975 1 1
0.496263367759252 0.451564885559994 1 1
0.474117076348831 0.41682336646455 1 1
0.608097883180732 0.568071956797133 1 1
0.479921780031901 0.457699038302273 1 1
0.666168189965239 0.607311844058247 1 1
0.426577347029109 0.371980159879456 1 1
0.396164377292029 0.375737166619022 1 1
0.514220027016833 0.479561812612141 1 1
0.734002027790876 0.679725655997531 1 1
0.345877835967564 0.310330461924005 1 1
0.515028200742433 0.448365363731115 1 1
0.420901452752493 0.398481448069363 1 1
0.654380495538963 0.617671684319473 1 1
0.743319537358485 0.709015501195693 1 1
0.207448902388941 0.201226567063534 1 1
0.737611382246435 0.670742607509901 1 1
0.521215039012725 0.475381292548232 1 1
0.457466381204397 0.434844083127994 1 1
0.334969912362738 0.303799482665006 1 1
0.51511192655781 0.464896391118559 1 1
0.231255169943167 0.178440551763473 1 1
0.418335055948297 0.381940494006723 1 1
0.30767092980728 0.283767268694258 1 1
0.432546986204466 0.385949195113996 1 1
0.45381722128284 0.402033094893034 1 1
0.589787890229436 0.537477224089572 1 1
0.413825656318925 0.380919548746308 1 1
0.315708096956212 0.283664901475941 1 1
0.410491896215687 0.385923215122929 1 1
0.426265585183801 0.400813956470581 1 1
0.645483431603249 0.579080910166576 1 1
0.364616092249983 0.332745109155602 1 1
0.716917359006931 0.661208854411806 1 1
0.703670561722599 0.633503486146532 1 1
0.650263150606529 0.552959818862527 1 1
0.385093376571241 0.354988694158325 1 1
0.719983928333707 0.637484012220654 1 1
0.574757851734231 0.525590685424085 1 1
0.313696517088569 0.26216362390349 1 1
0.282601141220395 0.252661970871179 1 1
0.440740577094622 0.411676311409162 1 1
0.483522056928392 0.454085833762766 1 1
0.813936470992589 0.716267759664588 1 1
0.800014989034764 0.722622946646988 1 1
0.333315121242193 0.303445393985761 1 1
0.309888502902934 0.308333950139118 1 1
0.2649172903504 0.243532592713356 1 1
0.32255030380639 0.284937523302537 1 1
0.464599334589366 0.485469373557615 1 1
0.40851776453801 0.361306734119739 1 1
0.536986873135018 0.500080118569217 1 1
0.422244051286308 0.383539119535992 1 1
0.535744269299922 0.500331133646952 1 1
0.316825225376582 0.301431364011794 1 1
0.542438942165755 0.503172095487874 1 1
0.329648839487115 0.306512625676786 1 1
0.595605342456378 0.541974767733447 1 1
0.53997555351061 0.476551632064909 1 1
0.523623748416581 0.488025062118071 1 1
0.641800950825546 0.568165117035586 1 1
0.363064198720724 0.311782466730937 1 1
0.633122881471038 0.576508827981601 1 1
0.709122040575231 0.647330069775024 1 1
0.506897747295621 0.462784851356382 1 1
0.49765363880329 0.477944255094005 1 1
0.147541111514913 0.155845408172218 1 0
0.403223733864718 0.375770263431867 1 1
0.538362613739752 0.493692029981731 1 1
0.918519131083178 0.841308443796549 0 0
0.492226158559466 0.434101306254533 1 1
0.750074174319846 0.685650618557547 1 1
0.460281750862743 0.410300618121295 1 1
0.456747735116729 0.413760633906126 1 1
0.67641104509662 0.630259675195729 1 1
0.334538178613652 0.290689547765092 1 1
0.201277709021323 0.214955923941337 1 1
0.316480835379885 0.260958520958117 1 1
0.456548049405207 0.409717760247156 1 1
0.490315516623636 0.447490775382713 1 1
0.48110592342942 0.430889469863717 1 1
0.621500539618481 0.541925679956903 1 1
0.921080000320496 0.840965140872604 0 1
0.676413517357906 0.619339096443501 1 1
0.350853405035618 0.328426211495489 1 1
0.403284724496145 0.367007385360242 1 1
0.541297208451527 0.476828778379758 1 1
0.134584312765545 0.0793467900527559 1 1
0.342886915550649 0.310794660324009 1 1
0.344505857925151 0.305667140759066 1 1
0.522784950148324 0.437689740464233 1 1
0.364974344427611 0.325796975381797 1 1
0.306520982093302 0.303154462522261 1 1
0.410779363458551 0.381216330199092 1 1
0.236995826267679 0.209900230690971 1 1
0.480769842521925 0.435537964206895 1 1
0.662673094039722 0.61424329087454 1 1
0.504887374015679 0.446150914347573 1 1
0.619677973062679 0.559863720625418 1 1
0.335604997468941 0.287449475327484 1 1
0.58053531220726 0.501693274699012 1 1
0.740597861413198 0.689801902813594 1 1
0.613051037765222 0.546271600768301 1 1
0.422075230015129 0.380725882188726 1 1
0.534731557704906 0.474935140782601 1 1
0.579913132414611 0.49273385077315 1 1
0.34279493978497 0.306141674358479 1 1
0.332665221706385 0.296497984619871 1 1
0.608156416760531 0.550518964274868 1 1
0.741277910392058 0.643108627359901 1 1
0.359005357053251 0.325935100963864 1 1
0.257063714596706 0.232201077982573 1 1
0.147721812053244 0.120665197219284 1 0
0.496453167650746 0.473611804767434 1 1
0.443185719454644 0.394829605406566 1 1
0.18977534188614 0.160021697110373 1 0
0.538506000503042 0.506477085617067 1 1
0.576005016100496 0.522576640717532 1 1
0.491205690604311 0.460152768874444 1 1
0.606227637609783 0.557366671228626 1 1
0.535810089880494 0.475993783535502 1 1
0.306307490362843 0.278600623165633 1 1
0.532555009475107 0.486105244517059 1 1
0.362754379055523 0.343000175459939 1 1
0.392737267384623 0.369896174949428 1 1
0.636593104818467 0.57965276719677 1 1
0.501857436204233 0.465376607754524 1 1
0.249907367243863 0.199986127478135 1 1
0.339359097709159 0.288649850645041 1 1
0.292629816627692 0.259737983322338 1 1
0.713964246788313 0.654343212225711 1 1
0.331507528263319 0.290635333231586 1 1
0.555763538659676 0.523414277177276 1 1
0.703335386853919 0.653544571559212 1 1
0.318253326720008 0.276851288693334 1 1
0.500605240723068 0.450526212948302 1 1
0.798625602502714 0.698082259689193 1 1
0.376260985208127 0.338912763392477 1 1
0.613625719677999 0.564111668761346 1 1
0.520428030826233 0.455888324873076 1 1
0.461708584325527 0.428106395526873 1 1
0.462294818079675 0.441682871458199 1 1
0.41416268336547 0.377832781943291 1 1
0.416505907029748 0.38789961239676 1 1
0.345099841215373 0.303246318667107 1 1
0.225237902878297 0.201899629389837 1 1
0.500404168544461 0.43632350961118 1 1
0.49511242618602 0.440855472306807 1 1
0.370494002202438 0.346226164532867 1 1
0.522541565412404 0.440063512117174 1 1
0.471984021984372 0.420448599589718 1 1
0.595921243348845 0.552466728419038 1 1
0.3289759043585 0.30425321736665 1 1
0.511998483275248 0.43832154663691 1 1
0.5200800321323 0.432158630519637 1 1
0.637957706784173 0.59316326271386 1 1
0.328893225463054 0.307827298414174 1 1
0.380127702175644 0.329131325464532 1 1
0.855172164164288 0.745241616595537 1 1
0.480744098252488 0.442256279347232 1 1
0.455336979239307 0.426441681186021 1 1
0.82353614233682 0.743838294475684 1 1
0.458426672330682 0.441445184903099 1 1
0.734317615893546 0.672963523285811 1 1
0.517363820446032 0.45453931928216 1 1
0.307880083535676 0.292423709950659 1 1
0.215637553187501 0.192603115354064 1 1
0.75675048255243 0.695072103468582 1 1
0.215817533935915 0.197519828388094 1 1
0.472478022741931 0.413197282152523 1 1
0.487815602556848 0.426322022138785 1 1
0.344513440800745 0.29152985118227 1 1
0.602895442434068 0.527548224845817 1 1
0.288336519678284 0.25036731105136 1 1
0.488219179355819 0.459951118111724 1 1
0.0913614446453612 0.0893924423247916 0 0
0.517108324300311 0.459229836766399 1 1
0.334399688564439 0.330819357627556 1 1
0.233013473620142 0.225061986063036 1 1
0.443148325892033 0.419541025459521 1 1
0.452360212103483 0.434068770431658 1 1
0.614815541984328 0.538660446448697 1 1
0.546144144418232 0.487139932151546 1 1
0.224738333115513 0.202065145687789 1 1
0.393481424493438 0.369656094895777 1 1
0.716073210929966 0.639727359663081 1 1
0.703735346112487 0.639559152237583 1 1
0.671197966645453 0.614893046090961 1 1
0.476171162501542 0.418335716516303 1 1
0.458553525043032 0.409491077984948 1 1
0.729115942989127 0.642579637819887 1 1
0.445038972037502 0.408665798214688 1 1
0.579020148496117 0.499791703735716 1 1
0.26631649801015 0.249111630210827 1 1
0.616498431850492 0.560616998413406 1 1
0.442104520943032 0.383930422783201 1 1
0.354139909579837 0.28655821267135 1 1
0.503897056782843 0.4532603124785 1 1
0.481050715085139 0.444650568659477 1 1
0.30579971906752 0.272970955790805 1 1
0.430857591402641 0.410341618944837 1 1
0.506366582024198 0.457904097017421 1 1
0.739962958047732 0.665482239273232 1 1
0.613281943873573 0.546601530570655 1 1
0.533908853366698 0.476760769015966 1 1
0.587051815963229 0.57020234795512 1 1
0.713745496981532 0.646994121685577 1 1
0.585531128998824 0.526239796432868 1 1
0.453502123838914 0.419303676525959 1 1
0.818498515178818 0.753762519016293 1 1
0.739492587744856 0.635739558035879 1 1
0.722670475379619 0.67100448331069 1 1
0.51927076186989 0.470297804897589 1 1
0.274413706300759 0.283303806451095 1 1
0.427368947581356 0.414778941218326 1 1
0.66543254094354 0.610350148698693 1 1
0.162217368330701 0.154843039830271 0 0
0.26941471036216 0.27610059694843 1 1
0.101002361257631 0.0718004744035811 1 0
0.606569016392908 0.560249274602624 1 1
0.726579314736048 0.655089809383785 1 1
0.606310819206324 0.567189565930796 1 1
0.443272520948966 0.372397816496586 1 1
0.27051970163361 0.230346406284785 1 1
0.422326385971104 0.362632510142451 1 1
0.291057740657543 0.25154861748874 1 1
0.708395084765317 0.658300404084321 1 1
0.718151226536101 0.655213817411721 1 1
0.248024519879513 0.201073714557643 1 1
0.604713901761534 0.547141115337096 1 1
0.222757673493746 0.215841030325864 1 1
0.45422171101726 0.398169627229572 1 1
0.514799345864925 0.459978766130817 1 1
0.864282006087213 0.761280757179043 0 1
0.556935875321983 0.512629060727808 1 1
0.514500356452563 0.472861381776292 1 1
0.425004297933553 0.391254870267751 1 1
0.301587000341385 0.287459113741418 1 1
0.0409194448666685 0.03234793853262 0 0
0.456263258369784 0.424800437416556 1 1
0.576423692838608 0.516918410734688 1 1
0.690057342763403 0.600321134500535 1 1
0.295826886251494 0.292991792951548 1 1
0.759387508751976 0.705194350297033 1 1
0.581312658596982 0.542090226375198 1 1
0.325450621275468 0.337294197303539 1 1
0.63774789605474 0.585595332270009 1 1
0.410468629005198 0.3752365066708 1 1
0.383840408849916 0.342828510498621 1 1
0.399119979204834 0.373054692921634 1 1
0.314170010614591 0.302523333704632 1 1
0.557759249791794 0.529991795427855 1 1
0.574803837364721 0.53083913569312 1 1
0.469213148910668 0.43048700868348 1 1
0.406280414927632 0.379273042341079 1 1
0.47879437460505 0.449315179565704 1 1
0.7463292615447 0.687875718279901 1 1
0.579507672804534 0.514433186931559 1 1
0.724654268624817 0.643805424573029 1 1
0.498609950771938 0.455207199420179 1 1
0.268504738221167 0.2587418771917 1 1
0.51560006178749 0.461288571339779 1 1
0.685280711977722 0.632570098482845 1 1
0.635713867511132 0.590419403845619 1 1
0.460980254189874 0.430005972953973 1 1
0.614322588548413 0.540034144066122 1 1
0.688962376798473 0.600011377553758 1 1
0.486827195378561 0.446089461165631 1 1
0.618131556588824 0.564790705871299 1 1
0.131475623627206 0.136883600963002 0 0
0.449221118988807 0.420756497804579 1 1
0.200036377935473 0.173532304422461 1 0
0.69111839877925 0.625391743285471 1 1
0.196144073101516 0.180977289948387 1 1
0.508628024136142 0.464111998979707 1 1
0.319579236643698 0.298415194692905 1 1
0.685044435224918 0.633289994853737 1 1
0.392060841657603 0.349781474986818 1 1
0.387009175280691 0.340095350095066 1 1
0.56276605728473 0.523707602989939 1 1
0.565547932833209 0.548041455427037 1 1
0.60928422608583 0.561466416562931 1 1
0.535774875407029 0.48793088057751 1 1
0.393991878288991 0.364758897743929 1 1
0.679065009189603 0.612532344308305 1 1
0.549144056459863 0.533239856465413 1 1
0.523223678110697 0.483695941669746 1 1
0.404156549298955 0.390066493413358 1 1
0.522141908014502 0.489117219181445 1 1
0.435447223816959 0.395686381515344 1 1
0.20003054801141 0.181221062166906 1 1
0.710187654141966 0.65026951241309 1 1
0.627575262092156 0.567171625831236 1 1
0.55427437283827 0.504773239930005 1 1
0.490203552612266 0.440222570076002 1 1
0.246015984662872 0.207334916605667 1 1
0.663283118562288 0.607912674890036 1 1
0.449275639443839 0.413525725473526 1 1
0.547315375982878 0.508557962408616 1 1
0.213599497830878 0.218062896788722 1 1
0.115427013393994 0.0866243505721098 1 1
0.370815047200658 0.345551289655173 1 1
0.130167534180504 0.10558520124872 1 1
0.463229333958874 0.432010662207357 1 1
0.361137799409292 0.324312795653972 1 1
0.455027625720327 0.4106998982923 1 1
0.644318118371545 0.59103887403722 1 1
0.267972231290442 0.257784747932463 1 1
0.526778779865362 0.476307455245007 1 1
0.66301978094647 0.604547653481364 1 1
0.583037917283921 0.539213747256592 1 1
0.419223509012994 0.380245222818956 1 1
0.380901329448977 0.357256841997696 1 1
0.237250286433809 0.217399395239818 1 1
0.769170345924061 0.704711427005947 1 1
0.493308295567213 0.455014978009896 1 1
0.471075871289349 0.432189577036447 1 1
0.727023468582577 0.673642607698785 1 1
0.329970175094628 0.279073471208364 1 1
0.583095859011737 0.492209252710734 1 1
0.575054928490936 0.520240208690612 1 1
0.497044769120446 0.462888212137164 1 1
0.523663748396127 0.474414208744832 1 1
0.154099217509576 0.131625442612776 0 0
0.654524431085566 0.603891999385313 1 1
0.270389409250077 0.253868743270733 1 1
0.41853386733859 0.378479972587022 1 1
0.569719477637029 0.520376792236461 1 1
0.508605106126141 0.429417959558788 1 1
0.257526898793182 0.237242899679319 1 1
0.446457556499566 0.423065485460495 1 1
0.303264830753098 0.275812495276345 1 1
0.689634238010652 0.627907763451909 1 1
0.473067313598281 0.419420112444743 1 1
0.427223187087698 0.407463148552195 1 1
0.322155184244223 0.284123204008045 1 1
0.283470445379339 0.262803171312405 1 1
0.215245730945515 0.202450278127811 1 1
0.323017715896682 0.293147859708934 1 1
0.616660361379709 0.575381544415068 1 1
0.226706581764548 0.217613874346631 1 1
0.60086780488292 0.555744146485764 1 1
0.604195576684722 0.562549914956455 1 1
0.306486178690886 0.282753201935639 1 1
0.673085123905564 0.602777296846719 1 1
0.34995545270194 0.314351295805512 1 1
0.517755167148475 0.453950834688424 1 1
0.498072033854326 0.476840262640849 1 1
0.341387128314274 0.311433083644897 1 1
0.264191667162281 0.25131114830861 1 1
0.330155176017427 0.317045390780412 1 1
0.442885314189917 0.375254915565381 1 1
0.383041641547439 0.334730834745502 1 1
0.437436770796464 0.424320686299836 1 1
0.694422387668643 0.637151570835562 1 1
0.605385422763323 0.525361761919063 1 1
0.674205503434173 0.604368981630145 1 1
0.696239052215382 0.636091341259111 1 1
0.172253376768429 0.160748676991421 1 0
0.357796050167763 0.337003057072514 1 1
0.55437745692096 0.508947350164163 1 1
0.830678213382612 0.746396798913891 1 1
0.545752582788248 0.496034376298976 1 1
0.533959367797862 0.456697375947764 1 1
0.284004179494696 0.276880125944049 1 1
0.526407546222677 0.475372279939948 1 1
0.538783523664988 0.475755829312856 1 1
0.67503562551027 0.620370266252192 1 1
0.367942658346478 0.344467248090343 1 1
0.455823209215734 0.406435330608966 1 1
0.506167500805657 0.413315630914412 1 1
0.394324167403008 0.352207191058458 1 1
0.437677047959271 0.390472665661183 1 1
0.0921593330846833 0.0932112034936842 0 0
0.832413087997244 0.736507128378149 1 1
0.561829023123232 0.515790956057075 1 1
0.403941459390614 0.381108407059918 1 1
0.626902846201414 0.574119034605243 1 1
0.226141222605768 0.217342353799431 1 1
0.36845818962868 0.311250698602736 1 1
0.506369201710621 0.480874501787244 1 1
0.69757469248891 0.620010721173604 1 1
0.542566779665269 0.49415818353938 1 1
0.358673349534174 0.31678027736551 1 1
0.556366521967539 0.500563636984912 1 1
0.55059125920372 0.515080542799193 1 1
0.707639434561381 0.64291818688965 1 1
0.526703371036068 0.493992842270471 1 1
0.949547559491576 0.872783582337653 0 0
0.756231773924423 0.701758249928152 1 1
0.704985223080751 0.63449287048931 1 1
0.438576948661179 0.430839485812828 1 1
0.23058355012971 0.216713876864782 1 1
0.632948014391744 0.562841711807632 1 1
0.404349284074631 0.384183612301175 1 1
0.770235980292961 0.716278801145746 1 1
0.652193522690278 0.612734004224611 1 1
0.218242574856571 0.190752483800798 1 1
0.313453359146184 0.305481923349276 1 1
0.408508535584108 0.342661406292706 1 1
0.347011160440095 0.335283688230979 1 1
0.726378011077177 0.655296653636885 1 1
0.322549660758272 0.280981922381113 1 1
0.357267049538901 0.348370412550379 1 1
0.378731488956801 0.341618806077961 1 1
0.59760680543268 0.552485257687553 1 1
0.403944133964018 0.370027614959584 1 1
0.326020081192074 0.28742989666892 1 1
0.715122385221113 0.668151162886936 1 1
0.576808346641744 0.515403210744714 1 1
0.33934004893463 0.314513644533741 1 1
0.416829665644362 0.404291919972138 1 1
0.487945709963872 0.44714987179839 1 1
0.473803617381363 0.419423860520175 1 1
0.429791582151294 0.381267306975064 1 1
0.55784681762924 0.504280669813947 1 1
0.769314746309719 0.688901541698503 1 1
0.104390846683676 0.0694574160454955 1 0
0.20817364112934 0.195568769742736 1 1
0.3926982168723 0.362385432010696 1 1
0.355345703884802 0.321052987376293 1 1
0.777272914963866 0.713242293167673 1 1
0.633242199749946 0.591444914412184 1 1
0.353366674149087 0.30940667349712 1 1
0.0170603411190279 0.0155558636927989 0 0
0.43067952834117 0.38138286450241 1 1
0.692308914932268 0.628316940628538 1 1
0.461415736860737 0.415542366898265 1 1
0.431589033785385 0.39615707818614 1 1
0.582497980417247 0.512135298177734 1 1
0.478666223708182 0.44287056735111 1 1
0.31720998801251 0.293784313396801 1 1
0.464610651106044 0.44846654561452 1 1
0.445840052248725 0.435259620105399 1 1
0.607598335605137 0.557509189685751 1 1
0.264622711926002 0.235282801562391 1 1
0.736533505629247 0.641880986365765 1 1
0.405631426117599 0.360718651568547 1 1
0.669851630743894 0.606123488036391 1 1
0.455237717784924 0.41004441487398 1 1
0.397944085170144 0.369677461401809 1 1
0.614381688936864 0.54988131989538 1 1
0.475714683120243 0.444926800525278 1 1
0.445866189371331 0.408357966882232 1 1
0.474041688430842 0.423495808592225 1 1
0.473341136642841 0.422889505338229 1 1
0.448222641645216 0.397493617735383 1 1
0.530470779454658 0.487262750944031 1 1
0.711966782721201 0.653902048397206 1 1
0.534029179753864 0.501461340810827 1 1
0.507865414904331 0.46483796794056 1 1
0.534498586787477 0.502943762608405 1 1
0.275918358331506 0.251392616450629 1 1
0.625422496159002 0.568563525483455 1 1
0.415186027706436 0.358779767036487 1 1
0.452823411505132 0.403468404231631 1 1
0.281192906529814 0.256533935750041 1 1
0.663518249361314 0.611940729310853 1 1
0.516834321941808 0.428148882035878 1 1
0.416492015096748 0.389585430675741 1 1
0.649562876506589 0.591675338458888 1 1
0.567292908209983 0.538680993396289 1 1
0.340476062112909 0.315635209143437 1 1
0.587556310121293 0.522237881552224 1 1
0.169150746063073 0.152663757156585 1 0
0.4508051659209 0.410144113856787 1 1
0.578138899597555 0.503771286101328 1 1
0.158531800621231 0.148239621229088 1 1
0.515273347372844 0.44636470204333 1 1
0.512947344411834 0.442104960809375 1 1
0.577678215719038 0.526718455940122 1 1
0.140760523428658 0.125540134015761 0 0
0.526503465478559 0.47379097387368 1 1
0.378956037181283 0.33797031236546 1 1
0.213413378182707 0.176535623254973 1 1
0.841529314876433 0.779844617605787 0 1
0.291562292763515 0.277970201798832 1 1
0.466750500718695 0.428078237333696 1 1
0.440228400222061 0.419442058652641 1 1
0.306973242947083 0.284909096215127 1 1
0.516661079327699 0.487023593291027 1 1
0.551180788295642 0.493831436710182 1 1
0.573333976623456 0.468423291153011 1 1
0.579606800151141 0.528953948881061 1 1
0.868260198513827 0.784178911704068 1 1
0.268371435997533 0.261595202964567 1 1
0.313918068266379 0.271254945224156 1 1
0.657607562681003 0.594111906445356 1 1
0.633154428312133 0.563909273165404 1 1
0.556337040664228 0.515203598988055 1 1
0.354549946532931 0.342847617472473 1 1
0.350476376883707 0.308036026075907 1 1
0.168439384041335 0.174835073622851 1 1
0.268871953391091 0.233939989428565 1 1
0.566365248624699 0.540967148731568 1 1
0.47086851937101 0.427098521753889 1 1
0.165391454353152 0.152796710240474 0 0
0.396559376865984 0.340383760491794 1 1
0.295158251185501 0.265281111669577 1 1
0.697052327010584 0.612059562883852 1 1
0.721632416554326 0.64168327090945 1 1
0.392707071288045 0.368106232294681 1 1
0.360153727226353 0.343898218943792 1 1
0.645949176143142 0.604282361426955 1 1
0.462214340660917 0.445890868997178 1 1
0.0935712391528197 0.100428455933884 1 0
0.449866839339686 0.425072334218009 1 1
0.431721942894167 0.389099270414251 1 1
0.344231590960213 0.300107901718697 1 1
0.402506694788133 0.366242897650443 1 1
0.658425585451131 0.599387605377971 1 1
0.433701769032882 0.398274803516884 1 1
0.523014136713818 0.479984633672645 1 1
0.446068053215995 0.390657685932539 1 1
0.652915943321505 0.590808051371159 1 1
0.785959181605333 0.725514953624653 1 1
0.392441646771228 0.355318070014944 1 1
0.248076949396092 0.244080031170264 1 1
0.650204135221326 0.581931988637013 1 1
0.272116269280098 0.247173833397975 1 1
0.499117491971162 0.458299009871904 1 1
0.415037233084489 0.363911007599309 1 1
0.550719784208268 0.492399147932913 1 1
0.218513578455926 0.213739260488338 1 1
0.333498499751686 0.288303425307749 1 1
0.392776677137504 0.358977877504503 1 1
0.475821544835997 0.433521152111841 1 1
0.346252982896513 0.314418500597026 1 1
0.478147809671055 0.433385179346494 1 1
0.488475872139991 0.463916007046125 1 1
0.297391956581252 0.271409645608973 1 1
0.623715432807843 0.552716107938461 1 1
0.280852982186052 0.2327013986179 1 1
0.656640401326884 0.611411944143408 1 1
0.192394234727246 0.186720718324199 1 1
0.437156508442721 0.397388095824404 1 1
0.349428580054355 0.323359376309183 1 1
0.52798110532369 0.4851031073869 1 1
0.428231328321211 0.397832387469926 1 1
0.476790478200044 0.433830712477013 1 1
0.692161192357181 0.607678375369744 1 1
0.494451853943429 0.446191975787788 1 1
0.425777665745677 0.389319907272181 1 1
0.713630757707774 0.6146813134093 1 1
0.284220737338919 0.264595743301461 1 1
0.47956200730614 0.443556313076385 1 1
0.497542946823034 0.460790202563046 1 1
0.788111639399035 0.703965005029247 1 1
0.2545428795979 0.233523864945492 1 1
0.595428373437317 0.539229197273607 1 1
0.562103713402517 0.516144163717817 1 1
0.322160794665441 0.291948222888673 1 1
0.376549866685437 0.333662912579017 1 1
0.750354645995656 0.681745046064506 1 1
0.620205240868929 0.569437147711731 1 1
0.345543495447191 0.321212053880181 1 1
0.403925226375888 0.360468129288079 1 1
0.364639142780107 0.33738861125288 1 1
0.407543530640744 0.357053459304694 1 1
0.241586600660893 0.236519284216755 1 1
0.442855196605776 0.401198119595331 1 1
0.349303536259367 0.329176683503531 1 1
0.25355102197911 0.233094462466733 1 1
0.614177360639426 0.552015754941448 1 1
0.00578416699781685 -0.00330603359795919 0 0
0.10879175425412 0.0747956524893447 0 0
0.493446374964303 0.458497736704469 1 1
0.382120852333529 0.349571683763067 1 1
0.801361818382494 0.736063676824332 1 1
0.511868567251823 0.470073736822472 1 1
0.307243752189684 0.289028391317164 1 1
0.518894373310874 0.46366330343242 1 1
0.416711496316456 0.388552668155094 1 1
0.486864228337274 0.439676768344463 1 1
0.664272191345131 0.598052463508391 1 1
0.517012645675935 0.481771883787722 1 1
0.206816504595834 0.167758390530227 1 1
0.381183020706983 0.331881372833553 1 1
0.729517794699153 0.655381024839476 1 1
0.501587438182441 0.457627488859072 1 1
0.628174878486095 0.563649352441575 1 1
0.120310345461571 0.104040726084207 1 0
0.71872867402053 0.665302153094435 1 1
0.380080400792987 0.37656506963857 1 1
0.762761892999069 0.710418221009738 1 1
0.596451804791416 0.532740881453387 1 1
0.545506920102088 0.495602101380855 1 1
0.57753040845837 0.526389577026604 1 1
0.567449353484612 0.520079924408091 1 1
0.193177807447489 0.168514998354173 1 0
0.392577891068047 0.366233709846534 1 1
0.444310431101656 0.40121870847378 1 1
0.771229503525765 0.680015296812924 1 1
0.0586543025027908 0.0551976891912746 0 0
0.566146231628448 0.510656253372476 1 1
0.427182015203023 0.40986344975959 1 1
0.524584382575476 0.471104293627561 1 1
0.327089103200159 0.284693213843354 1 1
0.167890900963307 0.159627042996282 1 0
0.548008871299261 0.478875680291045 1 1
0.499577334256552 0.462567438277279 1 1
0.848503566904472 0.778364372228129 1 1
0.266870729087974 0.241298693606019 1 1
0.388667411188848 0.364989413349016 1 1
0.274132507986508 0.2670101691838 1 1
0.314262236919141 0.261250745128938 1 1
0.464537319192852 0.452165149551866 1 1
0.237125675401414 0.223002324225668 1 1
0.187936729763165 0.185290297484656 1 1
0.550484345731819 0.51218509690577 1 1
0.740517979246599 0.678071823184955 1 1
0.297707330671558 0.279693756138894 1 1
0.580908759419037 0.505938639475082 1 1
0.291156312438406 0.253754989811397 1 1
0.586034908463304 0.522535753286317 1 1
0.658655082956025 0.610966745526998 1 1
0.548212742358146 0.489419412058824 1 1
0.610091250176385 0.562904779057268 1 1
0.394193394152676 0.362350203411628 1 1
0.597031565697836 0.520767269853226 1 1
0.561613320733854 0.518881620971815 1 1
0.722675602576591 0.657146654883663 1 1
0.405347249775192 0.341293769694995 1 1
0.510707873853792 0.476359389578045 1 1
0.520015019128328 0.472679069938783 1 1
0.457450500866639 0.421590834137899 1 1
0.387900604170794 0.373323976847665 1 1
0.497816692976058 0.474623466840194 1 1
0.366936377144088 0.334116991764589 1 1
0.354507012338312 0.308664249959601 1 1
0.440352220834488 0.396617609198219 1 1
0.533200788652317 0.473088657276985 1 1
0.365372539192046 0.3195975289706 1 1
0.360887236659556 0.343935345578834 1 1
0.6401444338133 0.615845072402209 1 1
0.513839425640051 0.476905437161271 1 1
0.331039591604044 0.296820854456857 1 1
0.425761236422401 0.401203784313825 1 1
0.508018349792047 0.456540605017342 1 1
0.574317336531057 0.516367184164722 1 1
0.499981632567113 0.464695176818128 1 1
0.283820038385605 0.246791887320882 1 1
0.540256154605419 0.484808227679577 1 1
0.504613834955522 0.451442870012279 1 1
0.374873845997284 0.351915609324784 1 1
0.470631448742953 0.443701518191303 1 1
1.14781781402048 1.03083478288848 0 0
0.325147802409039 0.307018730570052 1 1
0.867782910308948 0.802281347720229 1 1
0.507225009470511 0.484434265192271 1 1
0.374344486000682 0.328183386024828 1 1
0.416075469312821 0.360964697405371 1 1
0.554063090248331 0.503111339903189 1 1
0.484162111829151 0.423397236970226 1 1
0.160080908201485 0.143579065025311 1 0
0.588392010977125 0.526409693840102 1 1
0.456554021509106 0.408563449279818 1 1
0.598745520593268 0.53116734325063 1 1
0.323915718173516 0.285017054078596 1 1
0.715396595734395 0.634938648429603 1 1
0.278491887310576 0.227974974019968 1 1
0.15394705240584 0.133571623643708 0 0
0.532301185011212 0.482847770413533 1 1
0.46922761138202 0.428530128463951 1 1
0.357975717937987 0.355913939707374 1 1
0.663414509098405 0.58370344555134 1 1
0.710611375552988 0.657533753977818 1 1
0.427154686389776 0.395904407902299 1 1
0.574961624091038 0.516464974500929 1 1
0.337721300705904 0.3489338854135 1 1
0.446917788615771 0.399631192170426 1 1
0.286354336926188 0.255319558435596 1 1
0.297882658152621 0.261730988070083 1 1
0.215685216411449 0.195634406677181 1 1
0.136902998671643 0.13620830289986 1 1
0.5823847326426 0.507239136488967 1 1
0.434764249967909 0.398968749596346 1 1
0.37230679312525 0.363056082535408 1 1
0.422356780850177 0.378772547896225 1 1
0.225814547368973 0.196213676288367 1 1
0.66824076801978 0.608909719242885 1 1
0.789827778787167 0.705687521553 1 1
0.540472466207855 0.484537038372084 1 1
0.801933274191162 0.740171077254552 1 1
0.544367354381215 0.532914745942282 1 1
0.469646277580373 0.437113625141999 1 1
0.677306571859141 0.600080994658281 1 1
0.624120400972392 0.587213608303056 1 1
0.203401454267677 0.192295545910259 1 1
0.466491221532853 0.455911605703244 1 1
0.550129502004882 0.498311090524147 1 1
0.420587300256458 0.384173470722061 1 1
0.65741748052224 0.578932760312563 1 1
0.54351987465199 0.499462072289102 1 1
0.43018761470834 0.393392408401753 1 1
0.493606668989125 0.450618221194291 1 1
0.145008706549067 0.129558528018847 1 1
0.326291587574541 0.297288988364404 1 1
0.42309762449301 0.403033488865082 1 1
0.281056821420996 0.257944791039321 1 1
0.425682203667412 0.414652615132013 1 1
0.659991707452214 0.605369296154658 1 1
0.570587677762464 0.52351420674897 1 1
0.290426300184626 0.265004070684644 1 1
0.475266744953151 0.399940851859135 1 1
0.310949740041235 0.284274601045649 1 1
0.510497790666985 0.480027202971373 1 1
0.230283684814607 0.230928948761294 1 1
0.331018926097484 0.330906568656851 1 1
0.435716190449525 0.41902055716848 1 1
0.336579526733852 0.336651569028669 1 1
0.494052080460605 0.441580789073784 1 1
0.35971594258704 0.357870710413337 1 1
0.373317584849588 0.371698111677439 1 1
0.288509223723076 0.279749878042701 1 1
0.533023758610257 0.491829358491916 1 1
0.705183812182738 0.636873672711291 1 1
0.321807401521368 0.293225959689001 1 1
0.435092691872058 0.369207270218773 1 1
0.203192130197098 0.178205940422945 1 1
0.551785758119302 0.50383795887092 1 1
0.579943173867928 0.552801957245461 1 1
0.591988500988472 0.53212665384777 1 1
0.3711167477323 0.339662240622609 1 1
0.616429155465084 0.573957723113851 1 1
0.296512652217591 0.269286099250345 1 1
0.717179588320338 0.667360807258743 1 1
0.201353514361614 0.184912354749625 1 1
0.726713039218258 0.671394140993442 1 1
0.626923168940279 0.581586106358603 1 1
0.491688506232471 0.44168905187178 1 1
0.390665235681717 0.341359225269849 1 1
0.570633427402693 0.54636928828701 1 1
0.258904164333764 0.251210650613618 1 1
0.338138122801293 0.30223211791938 1 1
0.106518400186492 0.098769602359793 0 0
0.444091123593135 0.410560346375389 1 1
0.565135793078504 0.512260928497965 1 1
0.501634409318106 0.454986011635014 1 1
0.636908449233353 0.558863888587334 1 1
0.883012683927629 0.807598544296127 0 1
0.638087999308683 0.596716285831181 1 1
0.621690125934173 0.547236121950152 1 1
0.590418879608338 0.537605440154373 1 1
0.529699665749579 0.482282926003732 1 1
0.590075369979535 0.529616226288628 1 1
0.334038481477504 0.306610345083382 1 1
0.493372463587749 0.441066718743946 1 1
0.652662591140158 0.605513127446931 1 1
0.489198573519872 0.416931920871961 1 1
0.685076907878009 0.601510474255197 1 1
0.586006843207182 0.524131007826439 1 1
0.624071743874617 0.557613960630503 1 1
0.00170717084108216 0.020459256555596 0 0
0.45755735342788 0.399963472729745 1 1
0.58141337565425 0.538515682253153 1 1
0.252938046805558 0.229034747526143 1 1
0.644756159523345 0.584714178828529 1 1
0.533739851636607 0.471967992039254 1 1
0.473032035691361 0.440467859479972 1 1
0.578653030435499 0.498652121157755 1 1
0.598563066533652 0.53878050689725 1 1
0.477975028857931 0.443588029140394 1 1
0.329154979006299 0.314385439806366 1 1
0.751490791246694 0.686214399417203 1 1
0.969827738722091 0.887167983605308 0 1
0.428152818217975 0.386564099491865 1 1
0.775941725082178 0.70085307651293 1 1
0.676361547139674 0.618138366071908 1 1
0.724499611438723 0.63856227026783 1 1
0.413406166273204 0.414316612409654 1 1
0.4378566822714 0.418569234773871 1 1
0.48617937947996 0.42944811714197 1 1
0.319119599009516 0.280508448390944 1 1
0.353797818680698 0.353425316035322 1 1
0.761811716322166 0.678373323079822 1 1
0.648762937052791 0.569156470475877 1 1
0.672082449254249 0.621543135972469 1 1
0.73556671809101 0.67791979993101 1 1
0.759850490242219 0.663470358627875 1 1
0.41533206805228 0.400007430021862 1 1
0.5792228704976 0.52003759161263 1 1
0.45281154922226 0.404670469875343 1 1
0.486171152461738 0.46074540966818 1 1
0.608498061418425 0.556930768255823 1 1
0.540870952701401 0.47646609228432 1 1
0.558952065190689 0.492612797145429 1 1
0.392380883890294 0.38890428593878 1 1
0.360115522598799 0.336858287983152 1 1
0.362031011384356 0.334805174626439 1 1
0.599305047115912 0.539155999652065 1 1
0.587408824229426 0.531269410388744 1 1
0.408946546497816 0.386795841846633 1 1
0.785775553013077 0.707062310981937 1 1
0.436743990510956 0.400437132023671 1 1
0.556480652766467 0.493885100104428 1 1
0.581071711124227 0.518023083901638 1 1
0.185141979426953 0.18749389869642 1 1
0.637789999227615 0.567301311129886 1 1
0.408237721818611 0.375803485509585 1 1
0.591641693216759 0.539768059972398 1 1
0.522149471451335 0.464761542925087 1 1
0.610801796500311 0.559752245080396 1 1
0.563439316637541 0.526968752300695 1 1
0.450550663786576 0.422655660479954 1 1
0.318191101695391 0.302453218821813 1 1
0.505837373998909 0.472449447710442 1 1
0.766291895804657 0.673733244640508 1 1
0.342671287470347 0.30540407785186 1 1
0.705278222022867 0.661539255107785 1 1
0.347641302782809 0.326233150537034 1 1
0.647713585671302 0.592136522752033 1 1
0.527038949284066 0.486877626277303 1 1
0.609077068681811 0.530435349596552 1 1
0.38284843879886 0.385142595425339 1 1
0.560760710221632 0.49715693334444 1 1
0.7002565786661 0.646308507026259 1 1
0.612092598041936 0.531911389673819 1 1
0.550093206548075 0.491104991329606 1 1
0.465528514765742 0.457008452490699 1 1
0.510656911866037 0.465427186715526 1 1
0.539906175727388 0.505932790845413 1 1
0.534212518183232 0.483378567639024 1 1
0.399903446147694 0.374180458344239 1 1
0.515480075182423 0.464772729624175 1 1
0.704599061971266 0.621435864106075 1 1
0.506214934897898 0.461254459658859 1 1
0.587499778467546 0.523128329138842 1 1
0.221758015932373 0.20400076909906 1 1
0.625665206516929 0.579453148633532 1 1
0.448166158944031 0.403440903563375 1 1
0.411992191447646 0.344936176389274 1 1
0.400235181971896 0.368936978507041 1 1
0.229255617343344 0.209998899732912 1 1
0.61654844886915 0.550736418942426 1 1
0.195894166262581 0.193549771756076 1 1
0.482118248994411 0.429589593766747 1 1
0.589987672553121 0.555572794604964 1 1
0.684377761424438 0.625889626855072 1 1
0.489738631467731 0.445777478885438 1 1
0.503941225855126 0.484875963271677 1 1
0.681279888835945 0.605491396609241 1 1
0.63854929494782 0.5725198360298 1 1
0.436378606125688 0.411482319259504 1 1
0.402193371425617 0.354609537615918 1 1
0.551757490521599 0.518271852971718 1 1
0.604368558944858 0.545210614959384 1 1
0.766603608576077 0.659331030352603 1 1
0.433103896036595 0.396286592784014 1 1
0.51250399823214 0.477186140598124 1 1
0.273308643279671 0.249873746518496 1 1
0.763716053488467 0.698209112731814 1 1
0.43903565136554 0.404764356701754 1 1
0.708640950757727 0.657271114762385 1 1
0.667219804603611 0.613106902933787 1 1
0.431791757525359 0.377950229759032 1 1
0.802516649376082 0.733907589493377 1 1
0.6535119911013 0.594230631687164 1 1
0.635175721086212 0.566798266215195 1 1
0.648963061068929 0.59125102362256 1 1
0.364432811178734 0.334194178094214 1 1
0.166572908723355 0.143968050067541 1 0
0.312832841531127 0.268848946770371 1 1
0.44312295576503 0.393952238384659 1 1
0.724286250972667 0.653224625671092 1 1
0.422572605295605 0.39205055415925 1 1
0.626071814367916 0.552918341163824 1 1
0.386747599587219 0.353365425334499 1 1
0.444174378294188 0.419222807836793 1 1
0.388135398620406 0.337365841395485 1 1
0.335263555113186 0.28730995448421 1 1
0.204178331823905 0.189105884766057 1 1
0.407985675762534 0.36606230901169 1 1
0.399925439481636 0.36683596092743 1 1
0.613278755117416 0.570937609575286 1 1
0.44277182556449 0.405553980547514 1 1
0.390315472645167 0.330563098684236 1 1
0.38616795630718 0.341464397639414 1 1
0.582921006845357 0.542767559710498 1 1
0.715888383172412 0.632404081100406 1 1
0.408372788377939 0.381129040712076 1 1
0.630016506488204 0.563464864312501 1 1
0.50582970317077 0.473692517696571 1 1
0.560106870447765 0.538843168564863 1 1
0.286166184449444 0.25926670257986 1 1
0.316464472211534 0.284471735875446 1 1
0.725585281086529 0.649498711463558 1 1
0.227475972613337 0.198122424870892 1 1
0.337301824724719 0.320045282677319 1 1
0.419542881033333 0.39181994428522 1 1
0.355321925176311 0.322885625479738 1 1
0.479456573981178 0.453937797714648 1 1
0.662399723800555 0.59009333079425 1 1
0.380665597901988 0.348097666428323 1 1
0.0867197981497767 0.0770308176124725 0 0
0.975910204835419 0.865051877248455 0 1
0.404884482858358 0.387881592298353 1 1
0.67102845589492 0.603906413643108 1 1
0.492553662795233 0.450817719577767 1 1
0.485646110355299 0.468688374707985 1 1
0.367727358699391 0.331771472046515 1 1
0.441911080198781 0.414232012896093 1 1
0.555955243650738 0.504678882089969 1 1
0.556412523018564 0.492275849038541 1 1
0.674912540862147 0.607785122769313 1 1
0.359560423977901 0.321030726709254 1 1
0.407496313812984 0.363884382170956 1 1
0.473001735226192 0.443931439763774 1 1
0.822318545969024 0.744069475950232 1 1
0.426489174730964 0.392818582746881 1 1
0.430373498672017 0.397912437550015 1 1
0.40137997659352 0.367026431440498 1 1
0.759147112293202 0.69282645108027 1 1
0.421956465501801 0.401468798227604 1 1
0.88359900151819 0.793916460367016 1 1
0.398656798672812 0.371679590571291 1 1
0.272690171173876 0.27508001854206 1 1
0.583991157488926 0.52765616402097 1 1
0.463501389314005 0.424804879131163 1 1
0.372569267854269 0.359543032935662 1 1
0.359895323999658 0.308136157940985 1 1
0.47662353664676 0.42176628407283 1 1
0.52102689846896 0.45352547797034 1 1
0.521450027063455 0.467340496070284 1 1
0.427366442349302 0.398052299378433 1 1
0.651282086594554 0.580381945413429 1 1
0.261002613250042 0.242826512161747 1 1
0.43449736225412 0.394815517077641 1 1
0.423366778546522 0.379748695634096 1 1
0.383775165435435 0.354785451854396 1 1
0.934821884324538 0.826214800701216 0 1
0.639619100631181 0.614897683201934 1 1
0.579773070254464 0.535320476245743 1 1
0.481909292430527 0.46097104217627 1 1
0.449477211622558 0.43141838866994 1 1
0.301738725242186 0.280834619224682 1 1
0.383235094428416 0.349226465155916 1 1
0.523367138399016 0.481195595077567 1 1
0.328499933626875 0.300514684296153 1 1
0.433733659124293 0.388686373874612 1 1
0.377550925540199 0.353189419765483 1 1
0.449797178996127 0.452083203358479 1 1
0.629551254066651 0.574186767366 1 1
0.518366788483735 0.468772136787274 1 1
0.542673768324529 0.492030999973081 1 1
0.135063498913431 0.122543585524319 1 0
0.620845822491998 0.571539255255752 1 1
0.244333688146096 0.235737328278263 1 1
0.548454324438298 0.502117170132854 1 1
0.6496506442653 0.582779308104848 1 1
0.49850866956563 0.442368821777899 1 1
0.378440517914981 0.338805328666417 1 1
0.410830091259637 0.363389029476623 1 1
0.381984384844052 0.354895988525279 1 1
0.270498054162824 0.225672517646755 1 1
0.593117738328942 0.547888310533233 1 1
0.604491105404843 0.552673090414328 1 1
0.600105382323349 0.536456586615647 1 1
0.532880966972673 0.506848578053006 1 1
0.601635019661756 0.554869549295054 1 1
0.406343949534895 0.371588512592723 1 1
0.536271035642578 0.467591263772264 1 1
0.427435774752129 0.382718709420222 1 1
0.38249444391965 0.346650026495303 1 1
0.47852174420409 0.462619014063286 1 1
0.498548850352802 0.46344585924184 1 1
0.629559623564849 0.582810996353616 1 1
0.679400581364007 0.601525005386787 1 1
0.310588837381103 0.263163328328138 1 1
0.214801616272449 0.204388742205487 1 1
0.44965133154093 0.39737235475534 1 1
0.782648789077615 0.705186956210978 1 1
0.623528060207407 0.56340899898913 1 1
0.625007658674684 0.550729926994023 1 1
0.438569933850193 0.410500268446663 1 1
0.639309719473984 0.563281635310426 1 1
0.722654442670646 0.649956826056674 1 1
0.67651691214646 0.613903593754729 1 1
0.598736203388653 0.539228461595345 1 1
0.564856363460805 0.481255189051995 1 1
0.122635830018683 0.103405275178367 1 0
0.497607411609804 0.451315145495538 1 1
0.608284867568912 0.559209862064869 1 1
0.620812560817067 0.570008521063032 1 1
0.728215544109678 0.653200188400753 1 1
0.629940543076476 0.581665493676004 1 1
0.519093469654606 0.495619163517801 1 1
0.402151699773424 0.365735832893718 1 1
0.793082900183601 0.71905919653859 1 1
0.356971558260558 0.315869905424577 1 1
0.0999184292696183 0.0594628066014998 0 0
0.724392864763392 0.645607318512658 1 1
0.438340311433762 0.405700589626218 1 1
0.326502588169011 0.272544243118977 1 1
0.303621172470778 0.303722549095548 1 1
0.421664391895512 0.397339383354278 1 1
0.218767847544157 0.209382840490267 1 1
0.396047843559918 0.375246026584669 1 1
0.432027411080106 0.395727767553561 1 1
0.648433075111003 0.586708112717978 1 1
0.33779539910365 0.317483878911968 1 1
0.286005370004359 0.268709368010167 1 1
0.784511529996762 0.716551300817156 1 1
0.491721388733734 0.441518582917207 1 1
0.345616195652383 0.287412845565658 1 1
0.112943996567136 0.118002855891545 0 0
0.355724298760271 0.313366466140686 1 1
0.729038990936442 0.6847019273837 1 1
0.451411521937975 0.435035834128771 1 1
0.555944605462551 0.502416804016184 1 1
0.649882954250344 0.567935179666561 1 1
0.351655661907934 0.303242132702124 1 1
0.561280751659064 0.513153372764921 1 1
0.542531111054281 0.49648925473102 1 1
0.405264511259946 0.378983449055675 1 1
0.522925859742172 0.473155773442858 1 1
0.670516749038156 0.619065674498302 1 1
0.574133823267542 0.525452898998541 1 1
0.383880287877771 0.308459093568706 1 1
0.348268562962035 0.350134539350058 1 1
0.609307307480153 0.552063340253996 1 1
0.770186387575042 0.683035728986696 1 1
0.580748904394902 0.561481045998999 1 1
0.95059071136984 0.869563512198964 0 0
0.316231053883674 0.308894240187228 1 1
0.356933951795697 0.320738376357894 1 1
0.169822533080438 0.161049503431651 1 0
0.380998287368515 0.351242837765579 1 1
0.692225400026282 0.617183167834112 1 1
0.552476250097855 0.524655286404391 1 1
0.361188479386357 0.319841019375057 1 1
0.431624547294511 0.383376398971585 1 1
0.705785361610156 0.652274684744276 1 1
0.703786413211316 0.662386268902055 1 1
0.887311770182229 0.825020001308502 1 1
0.401210243031408 0.351277997297486 1 1
0.565445581761997 0.561146299181769 1 1
0.374788448123719 0.326153809066225 1 1
0.309655231283583 0.292353783804393 1 1
0.652021677349053 0.578827995089374 1 1
0.582038384977545 0.537912856372666 1 1
0.510176284306481 0.456219744109135 1 1
0.672512475866555 0.607994278930488 1 1
0.374855908573891 0.320557852433083 1 1
0.363406455835296 0.317073846662897 1 1
0.407838088324203 0.374050828868127 1 1
0.510602163454491 0.473748675124541 1 1
0.417341493709343 0.388674191053827 1 1
0.335721925141976 0.310015478140505 1 1
0.646809868267745 0.565621109001497 1 1
0.547892073730095 0.472790311524337 1 1
0.605545028842349 0.550737015407108 1 1
0.519079109707753 0.496750057174839 1 1
0.466345079822951 0.414954253318986 1 1
0.281287947270525 0.263320643069066 1 1
0.561870244851087 0.508029970194417 1 1
0.776946173294698 0.678535069019411 1 1
0.450903399526876 0.419231485104905 1 1
0.72950183257846 0.654193536845306 1 1
0.489970089980207 0.466823984840662 1 1
0.722009899330617 0.636084585582089 1 1
0.473242652424672 0.426103514946598 1 1
0.574332390338112 0.523914557311687 1 1
0.566546290313813 0.509727991083815 1 1
0.322447778508025 0.27641226859291 1 1
0.47965827175706 0.439660957169593 1 1
0.899023385788092 0.819487567363119 0 1
0.41119057453326 0.381709518561839 1 1
0.436936938133786 0.376332601603233 1 1
0.347441726098684 0.310329344826948 1 1
0.501828642776232 0.471099830111235 1 1
0.393984220201104 0.356712392560855 1 1
0.58732629918067 0.537783759133249 1 1
0.617145854541434 0.570126551334299 1 1
0.573981656678428 0.515577343475695 1 1
0.231496938660933 0.197823798897457 1 1
0.819627799562939 0.747435421954451 1 1
0.422295858989989 0.394859926697581 1 1
0.341664870808514 0.305257236578117 1 1
0.734814242393469 0.653419888452765 1 1
0.487672687752666 0.449397025682571 1 1
0.436124850812546 0.381792219239414 1 1
0.336340096123225 0.311469991333166 1 1
0.697951966944006 0.617393568136599 1 1
0.353093742886082 0.324640638750055 1 1
0.612547524975141 0.556248811386326 1 1
0.375796399633491 0.352185050146746 1 1
0.601956350328244 0.530974637586317 1 1
0.468243627876854 0.410650701887959 1 1
0.383770602975503 0.349730358575696 1 1
0.613040518627921 0.54633265342846 1 1
0.32659609422103 0.284544912347352 1 1
0.779627205644668 0.709096147560707 1 1
0.393430055258943 0.356551363478863 1 1
0.52657458949088 0.478458410015527 1 1
0.369192523934019 0.341584159161626 1 1
0.484173269121746 0.431111254332229 1 1
0.729056080843763 0.633577568636756 1 1
0.494052647723344 0.443396183627891 1 1
0.406922999204863 0.369751408111957 1 1
0.381819566266427 0.369830135893998 1 1
0.604143685978591 0.551758359097114 1 1
1.06064765554851 0.936462223096802 0 0
0.570122475365053 0.510160410717518 1 1
0.563687907094602 0.505945628877156 1 1
0.420812466508854 0.394453494409672 1 1
0.376254408533559 0.333855962777373 1 1
0.716055028438505 0.665951821836866 1 1
0.497952162986466 0.465685966680791 1 1
0.456334536850806 0.420132718665181 1 1
0.441780011297017 0.419291970991373 1 1
0.987411881438943 0.874434435843184 0 0
0.554689301469367 0.498797785796234 1 1
0.619268823299573 0.554070417160576 1 1
0.524420617019323 0.46573286551526 1 1
0.451547871036035 0.411431859629022 1 1
0.477700954424443 0.439868833826399 1 1
0.611292041581764 0.531640746804974 1 1
0.565201354592412 0.508665817385415 1 1
0.625458077789576 0.585095480550247 1 1
0.556976793548182 0.517676787229238 1 1
0.756453740982832 0.683995857646225 1 1
0.635321040586578 0.561309750291723 1 1
0.485096063770313 0.411569968857943 1 1
0.595803659469034 0.53157896086286 1 1
0.483024805295641 0.426097916951761 1 1
0.196855208998933 0.177445376922987 1 1
0.270309571528437 0.232451818720534 1 1
0.672215356415587 0.623875950845656 1 1
0.585634899544552 0.54686086677786 1 1
0.511310955639358 0.472331193358032 1 1
0.331164134672873 0.305050354043407 1 1
0.419399372741825 0.372506740011148 1 1
0.147961790286887 0.150811431782464 1 0
0.727440223364112 0.626487176739333 1 1
0.807275609966398 0.734381850731004 1 1
0.437602205960729 0.390645418460534 1 1
0.300288630393777 0.266762290636041 1 1
0.353102761942194 0.311318175392346 1 1
0.606455926222758 0.559833597482424 1 1
0.388466460042451 0.346918365243745 1 1
0.318793372188803 0.281777007981674 1 1
0.642734782041913 0.589553563953319 1 1
0.537650900689604 0.476263576292707 1 1
0.194871624846771 0.171700129908953 1 1
0.49657104065136 0.462150708971011 1 1
0.363030826686124 0.315586988399207 1 1
0.460159340773512 0.420637173980709 1 1
0.552434665177849 0.526695401572813 1 1
0.611382455289718 0.563330499248966 1 1
0.432283968720286 0.406162745901951 1 1
0.679406856988011 0.613912658235112 1 1
0.380367365672172 0.364265031826181 1 1
0.510174628470511 0.471845553810515 1 1
0.470304594174203 0.448576362485763 1 1
0.517127786322816 0.472151260738365 1 1
0.453278895688695 0.410471897338129 1 1
0.396765257777014 0.363589297394613 1 1
0.12992931434995 0.139572775695688 0 0
0.524708743151965 0.471893234420796 1 1
0.526857795113303 0.471907577233571 1 1
0.44219472509388 0.404973968086648 1 1
0.476878329800002 0.444666744931614 1 1
0.444012853284238 0.40101267358767 1 1
0.528596193263564 0.495995501355824 1 1
0.506461081604353 0.450421707417217 1 1
0.579906539620011 0.511750572950958 1 1
0.219347275937983 0.200128432531068 1 1
0.40986016239978 0.367815876692632 1 1
0.521414846121507 0.468753501991374 1 1
0.614520178928924 0.568980311225197 1 1
0.446420612971898 0.397471333097059 1 1
0.351804146510468 0.327756546142383 1 1
0.795112429631262 0.724491227548725 1 1
0.36246148619519 0.336886439729034 1 1
0.76003545263358 0.692386634709188 1 1
0.54193675667068 0.512726378661811 1 1
0.412265009126785 0.379561789214682 1 1
0.707980721304644 0.612437281579556 1 1
0.482706760179458 0.422022900524739 1 1
0.571123614426403 0.504038530941281 1 1
0.623079483922895 0.564119887683968 1 1
0.245388619634379 0.226960056530944 1 1
0.601410635322768 0.55361340469703 1 1
0.467417396746891 0.411851744298892 1 1
0.460049790524199 0.423109282863838 1 1
0.216772309545776 0.208563825139541 1 1
0.483474946979829 0.428106554652241 1 1
0.457564938343354 0.433517572529668 1 1
0.436221156750624 0.405008151694652 1 1
0.178895744227544 0.127749013221127 1 1
0.390248763043801 0.367666612919114 1 1
0.143173473413365 0.146288114218546 0 0
0.460478816148382 0.42762182709417 1 1
0.343702428274828 0.326242932049868 1 1
0.344574905292328 0.322304700302986 1 1
0.602403726723788 0.541894634762356 1 1
0.222643381728266 0.191751104304625 1 1
0.811878315343882 0.740608170223193 1 1
0.719662421251648 0.637002441600178 1 1
0.567406330251611 0.490984475743649 1 1
0.225843033383071 0.204240680005222 1 1
0.418994820186983 0.386128968040483 1 1
0.543053973910875 0.507990099957183 1 1
0.776303533916041 0.708726829585683 1 1
0.617893601888989 0.553017721518969 1 1
0.522753960588483 0.481724152660673 1 1
0.567327188179527 0.521892075265923 1 1
0.540112147487911 0.491359830610259 1 1
0.326772977713839 0.31171003253442 1 1
0.283462554060936 0.275620339229911 1 1
0.694955946961636 0.628451541756723 1 1
0.566100483404164 0.568869464186306 1 1
0.338759380201315 0.314117922665982 1 1
0.441700273599983 0.423432892168317 1 1
0.275037915565837 0.2480847554332 1 1
0.458546134127783 0.403470605619576 1 1
0.621782973628096 0.529407963334847 1 1
0.775246400347501 0.700176081808669 1 1
0.120376294343164 0.0665604332050431 1 0
0.346126447537232 0.343252138487347 1 1
0.373342843511319 0.355794376616996 1 1
0.574346053373314 0.512341308043201 1 1
0.649480731269714 0.570974404578355 1 1
0.395786424878429 0.356486853323358 1 1
0.595485595641747 0.551804807028175 1 1
0.110657576098602 0.123335136595988 0 0
0.453809696791866 0.418799665619798 1 1
0.355271731606194 0.33318672110042 1 1
0.336854474185857 0.33545277259067 1 1
0.548701928564454 0.499431140485298 1 1
0.783753805815133 0.714789873587618 1 1
0.285038007859048 0.258502950406085 1 1
0.491627716257081 0.441280351965747 1 1
0.443520035229539 0.407024459884976 1 1
0.544481066754803 0.470273141534722 1 1
0.647694475772284 0.56992363738859 1 1
0.641432707464498 0.576227998751393 1 1
0.16095295420409 0.150988592683278 0 0
0.795028903533025 0.700967491414438 1 1
0.465608790135852 0.438400748276072 1 1
0.641169465169524 0.616443707448327 1 1
0.354902557801868 0.331152238199065 1 1
0.33975310196031 0.324713710401528 1 1
0.568099360921336 0.515820515359513 1 1
0.552493828438776 0.493129041866441 1 1
0.688862133864332 0.638468222838921 1 1
0.26246855364501 0.23655294123921 1 1
0.364200148995732 0.33149745500417 1 1
0.794449115614016 0.727146839180178 1 1
0.432487984848116 0.397532817365288 1 1
0.721962084098484 0.668604840809233 1 1
0.457293804818804 0.407526938177545 1 1
0.489379836041213 0.4458473896212 1 1
0.462403030040927 0.399658010038491 1 1
0.342751495963725 0.298284688051421 1 1
0.670509989152945 0.625707091235099 1 1
0.897648127147088 0.810607428220263 0 1
0.62777174666293 0.556917727022694 1 1
0.92499807604087 0.857535230404646 1 1
0.544604282354179 0.500672016549274 1 1
0.587858314258766 0.537781842601189 1 1
0.27105388016786 0.233729046472096 1 1
0.535307942361791 0.487703328292878 1 1
0.724098641260199 0.656597718218296 1 1
0.193760239100698 0.183911223052595 1 1
0.587426771089327 0.552886951822256 1 1
0.780898406084616 0.708256402139025 1 1
0.480146631047588 0.445812315687565 1 1
0.455084686871914 0.416255993237103 1 1
0.554379070511015 0.536446487443352 1 1
0.591821150150404 0.525764074404615 1 1
0.19669045376037 0.170863277535114 1 1
0.764797505037648 0.672689338720976 1 1
0.518216293036883 0.475243776768736 1 1
0.700511862145025 0.612700794464506 1 1
0.565096528835132 0.520120177245127 1 1
0.490042556941754 0.441414216904748 1 1
0.449401368705349 0.403434311511644 1 1
0.354737268947761 0.330222564996845 1 1
0.37638795511116 0.336124800093524 1 1
0.593878923842536 0.524444434220925 1 1
0.48170733079738 0.422363538586079 1 1
0.598315484282911 0.540439640856276 1 1
0.718793338594401 0.668960973539843 1 1
0.621206116534058 0.563591689616208 1 1
0.406094732130205 0.380936657880296 1 1
0.629565310199776 0.567718258553997 1 1
0.55698366607804 0.521212447934753 1 1
0.554378750670448 0.488501825493036 1 1
0.389737197806757 0.346405971431087 1 1
0.34791757115329 0.308689274916815 1 1
0.650443536882052 0.580408743139589 1 1
0.54607434491882 0.510567950663758 1 1
0.697173684143988 0.62738515403548 1 1
0.573759709345439 0.515174793912459 1 1
0.477285100194498 0.447075800700542 1 1
0.94846486349147 0.849461266370965 0 1
0.628011898097903 0.579026464886774 1 1
0.658578795015413 0.588322479019261 1 1
0.398087719496619 0.348676178242374 1 1
0.422219369424752 0.38743743076534 1 1
0.519018483050161 0.446082624001298 1 1
0.538993310917629 0.480071113294532 1 1
0.790565887991852 0.709901254424503 1 1
0.567583688221669 0.521530205461865 1 1
0.394011672974078 0.370837436827243 1 1
0.492784081746466 0.457577912858741 1 1
0.452259331408012 0.384883172426161 1 1
0.395027019307162 0.363087577244854 1 1
0.29369628351763 0.285169755840173 1 1
0.720581333876836 0.611283074400394 1 1
0.175414703205464 0.152334896869506 1 0
0.64508470117465 0.558312986231769 1 1
0.428122873025885 0.371719584521319 1 1
0.461552612161967 0.388020668986954 1 1
0.634879609495079 0.545824538956188 1 1
0.674591814165246 0.621325315249088 1 1
0.521317396150445 0.450066580085766 1 1
0.696279447730927 0.632518047581914 1 1
0.71451233077688 0.655723049793686 1 1
0.659688873474659 0.596658620920967 1 1
0.404131800773993 0.353876221411764 1 1
0.583688571644126 0.527858103015398 1 1
0.366374958611362 0.296825878228093 1 1
0.64694474762524 0.584957837645327 1 1
0.294302862069646 0.245884658208768 1 1
0.351964214308489 0.322643598363736 1 1
0.768614277687162 0.687918744052311 1 1
0.167895116408043 0.162876123312838 1 0
0.445535856786358 0.388289333658597 1 1
0.814914949030632 0.745147775621999 1 1
0.728770140094961 0.661598188958798 1 1
0.555072363251994 0.524088398622565 1 1
0.426032683780206 0.381069610776821 1 1
0.480014548010015 0.447309095754358 1 1
0.420727877076683 0.378621166548122 1 1
0.630688970325045 0.580720985814732 1 1
0.339646249102366 0.312790491843429 1 1
0.344744118873122 0.319399075056938 1 1
0.265675956187346 0.237426619986444 1 1
0.428995629400592 0.375061442994125 1 1
0.425721252772726 0.379506014841128 1 1
0.421068062601912 0.361142293720863 1 1
0.701992945855431 0.643926116254062 1 1
0.661919773912653 0.561527722872282 1 1
0.592424021953618 0.539282535136648 1 1
0.644355739649609 0.576984513839839 1 1
0.414870298528778 0.394333324467676 1 1
0.44686530031563 0.406206568643906 1 1
0.463187752207055 0.412072751769169 1 1
0.635760413250141 0.573896166097339 1 1
0.242475314453248 0.218532819061658 1 1
0.383123577249677 0.376819957393904 1 1
0.667844052903754 0.618003076533827 1 1
0.976330928796068 0.855746899146977 0 1
0.637135270507958 0.551425359829334 1 1
0.538345823121773 0.488991621985492 1 1
0.593006584658842 0.51844150423028 1 1
0.452944792680122 0.419409261304548 1 1
0.66571707933726 0.610033304572019 1 1
0.603286723802434 0.53627645548763 1 1
0.529568027243201 0.485843352901576 1 1
0.354064699741676 0.336091931146856 1 1
0.221084567204138 0.211572776239177 1 1
0.31809910216266 0.299139649922258 1 1
0.303337165320136 0.277830539556352 1 1
0.490896519887567 0.441638361625681 1 1
0.693303564327625 0.609771467633771 1 1
0.237726561841797 0.217105781526769 1 1
0.310280959102428 0.269791208447884 1 1
0.592087111837406 0.538851623709971 1 1
0.650134968342035 0.589384919306593 1 1
0.500874539763843 0.441507447327181 1 1
0.199203558606209 0.174333196998502 1 1
0.563557681557639 0.511691984678478 1 1
0.380300325168382 0.360400273263411 1 1
0.137721840102689 0.136408928425374 0 0
0.554713532551319 0.51367285940437 1 1
0.610285255384436 0.563279713854085 1 1
0.450590644480275 0.398405293258701 1 1
0.336419113239355 0.328170794930938 1 1
0.482908035596746 0.465342902070805 1 1
0.208663566916598 0.168723715814007 1 1
0.389810418008759 0.367470276265014 1 1
0.448580952419684 0.39875176493256 1 1
0.811932935610143 0.73835565733237 1 1
0.43171069400051 0.371815926071282 1 1
0.631288882090801 0.582015560235799 1 1
0.693567887030023 0.636882464584101 1 1
0.537121967148152 0.480815828178199 1 1
0.921564098260659 0.853517058347962 1 1
0.481362966335274 0.436411221049654 1 1
0.632573157418604 0.581141717955575 1 1
0.721140510813717 0.653664536663104 1 1
0.571567415463385 0.52231546020446 1 1
0.310214808850296 0.28256427528139 1 1
0.336969272090252 0.32342671122387 1 1
0.280383328548211 0.280375164628266 1 1
0.493950059595849 0.45185148443562 1 1
0.395481417580506 0.352567767750949 1 1
0.883388744269316 0.763043657396886 1 1
0.174949806532839 0.160151781643383 1 0
0.530480919918464 0.473890136808797 1 1
0.555640165398467 0.513602154491107 1 1
0.0994435246089338 0.0951087628052188 0 0
0.575318248275418 0.545150605124634 1 1
0.731712537567505 0.653538165089122 1 1
0.654096212758746 0.601220020732635 1 1
0.676877719355827 0.616789676966135 1 1
0.112554782221976 0.0904718784954537 0 0
0.528768809915214 0.481995934144516 1 1
0.591059057684128 0.550045360320023 1 1
0.415916434358583 0.388596796776029 1 1
0.333723061122421 0.298834841647896 1 1
0.524372935537391 0.45976007943276 1 1
0.495350719470438 0.45216369407593 1 1
0.522093689741753 0.470463252640589 1 1
0.500676082934171 0.453691891750367 1 1
0.938306432752999 0.818807567659842 1 1
0.124764692959218 0.103464361860356 0 0
0.433364968096457 0.408474669693291 1 1
0.581107027132273 0.529516944471319 1 1
0.496151399852455 0.454016898984697 1 1
0.367976511375015 0.339271145005772 1 1
0.193247933181415 0.166314579704426 1 1
0.562938661086292 0.500054811106169 1 1
0.286787808509897 0.304322928276331 1 1
0.430150723249504 0.407657930659891 1 1
0.567420946379929 0.52071908839305 1 1
0.14327376527991 0.13136342966294 0 0
0.603765054333157 0.543387748139739 1 1
0.360562512014878 0.341845260094003 1 1
0.310435979594463 0.278747282562392 1 1
0.522687587923381 0.500708544095319 1 1
0.5869883997313 0.500159937440738 1 1
0.355505111441001 0.311458679753812 1 1
0.336249997387778 0.300021362379427 1 1
0.178250041181319 0.149289847827078 1 0
0.35898999486259 0.348055166028599 1 1
0.393757109767231 0.37771530217256 1 1
0.433445296967043 0.380251373710945 1 1
0.202275642677661 0.195987109732104 1 1
0.475286814760624 0.434444390520639 1 1
0.34460012349795 0.314287855514858 1 1
0.655217103996619 0.590723236254839 1 1
0.393352905377183 0.36126993099305 1 1
0.541315001679902 0.504842008859818 1 1
0.572804047083458 0.522718465990856 1 1
0.654289653597314 0.586974652036717 1 1
0.619976118980138 0.548935220899777 1 1
0.427109675218214 0.398684698631646 1 1
0.320991729261671 0.255839260948708 1 1
0.5360058408997 0.500270301766628 1 1
0.577284869987222 0.527736592490664 1 1
0.630384131985968 0.585398913874411 1 1
0.603595103897608 0.539411757106174 1 1
0.725289520089175 0.692343487002952 1 1
0.54308061940131 0.49015461605272 1 1
0.440295367050096 0.419102128066616 1 1
0.239939595106525 0.208890392854156 1 1
0.330755605738315 0.28412539907766 1 1
0.396346293353814 0.368860271921158 1 1
0.54229194072776 0.553338174611403 1 1
0.363066868746898 0.340802779912126 1 1
0.407009251907138 0.378727081296373 1 1
0.840014988637204 0.756875427050231 1 1
0.559438773575504 0.483989607582728 1 1
0.444232782603155 0.401629251685992 1 1
0.425559564044177 0.396021708463484 1 1
0.37474144188819 0.32411230711885 1 1
0.595781991373342 0.52291828806987 1 1
0.692740679229 0.625785427345937 1 1
0.61021408957509 0.567669413984681 1 1
0.489263227901861 0.424232226941213 1 1
0.662984217933774 0.607208496410156 1 1
0.576582224561384 0.524209169923806 1 1
0.328611726456538 0.272340683143565 1 1
0.527677611489664 0.471834514289533 1 1
0.58479928218813 0.507724939126629 1 1
0.686253638528528 0.601374273582611 1 1
0.588952505326974 0.536800146443244 1 1
0.422947764948837 0.394125680575044 1 1
0.228461789307878 0.200493826562062 1 1
0.65541685304328 0.616929422733375 1 1
0.0933310477742746 0.0950796312293276 0 0
0.694433335709818 0.618989782625902 1 1
0.331093120597732 0.293338631567715 1 1
0.50302838755651 0.43073102909681 1 1
0.666109896092993 0.617881921883215 1 1
0.576271181033178 0.516119199285758 1 1
0.679397405775423 0.609111806244025 1 1
0.501043906514603 0.446379016127701 1 1
0.684112810238633 0.597167846379794 1 1
0.39205915406319 0.37059840706137 1 1
0.544672389328506 0.506930416276258 1 1
0.394788744646462 0.358535960683858 1 1
0.803679778132514 0.756492602493052 1 1
0.520280841376461 0.492279905444902 1 1
0.392977382023752 0.334212833204472 1 1
0.535672437078773 0.493691746479274 1 1
0.361006605683899 0.331062862539189 1 1
0.575637375892926 0.519897106238789 1 1
0.297977862097705 0.258829907420224 1 1
0.465146136005172 0.450271124135702 1 1
0.541491166702455 0.491661973664179 1 1
0.491763935329763 0.439716998206689 1 1
0.357233588912404 0.330787059213339 1 1
0.539265730264355 0.501768013158625 1 1
0.341396095035464 0.285407820889041 1 1
0.275556412514143 0.259371806325368 1 1
0.373617240340921 0.330562788620159 1 1
0.412488792850952 0.368100959463822 1 1
0.344596143334881 0.325970569667253 1 1
0.53012900407521 0.47034812441988 1 1
0.587247999407353 0.566504973176322 1 1
0.616226894569275 0.558215915192743 1 1
0.388127982087793 0.366810482720128 1 1
0.685332689066881 0.626914013226724 1 1
0.222108124701404 0.229694880521837 1 1
0.55713226108283 0.514641109575723 1 1
0.41664744997999 0.366765224928773 1 1
0.486040284752732 0.42411118307954 1 1
0.127683681659342 0.111007536268326 0 0
0.913729379833535 0.82620522042306 0 1
0.34558250817404 0.311793458481614 1 1
0.810986571185343 0.709994645165842 1 1
0.456358936208635 0.430580814872922 1 1
0.75149787489871 0.687064131992285 1 1
0.63591584909098 0.583030206036882 1 1
0.265186410170166 0.239470564502204 1 1
0.769716429747528 0.71550035507851 1 1
0.27633535294259 0.239010206471813 1 1
0.569233105027782 0.534354385307784 1 1
0.646408773871368 0.594760251134567 1 1
0.494039081778499 0.451611326914685 1 1
0.370039794264278 0.339368493947837 1 1
0.456878648547832 0.426403758378723 1 1
0.275218548634338 0.255768720754612 1 1
0.658518161903936 0.601887154064979 1 1
0.640420726039195 0.590044910906095 1 1
0.601860130271502 0.554589958691597 1 1
0.452131472544625 0.408420122586208 1 1
0.777964128085667 0.712022783034482 1 1
0.48482005974894 0.451030795475844 1 1
0.509589693568877 0.47945029130894 1 1
0.82219194776074 0.739539550553772 1 1
0.546846040001556 0.495716818712016 1 1
0.366454895015926 0.318166543154688 1 1
0.855713632933224 0.765926790576127 0 1
0.48496906371567 0.402624596678564 1 1
0.507876036329324 0.444929981214886 1 1
0.794664173680335 0.700222921938883 1 1
0.43407412566351 0.384265876573717 1 1
0.487403042533359 0.454125119555469 1 1
0.634854952623287 0.569716128317659 1 1
0.654062014903016 0.598825512141267 1 1
0.403660181544067 0.359200366713993 1 1
0.383540186842641 0.347959567077671 1 1
0.205566136605819 0.205347033454485 1 1
0.555170583996971 0.500186149211057 1 1
0.511472636753474 0.493080483105154 1 1
0.432299100469206 0.4092160735722 1 1
0.540539576119571 0.502118827563304 1 1
0.327412365665464 0.304631779132444 1 1
0.672408371954614 0.60215683140903 1 1
0.254807210196258 0.225645628406736 1 1
0.32343131820777 0.289124874300266 1 1
0.712221198987021 0.649199900418345 1 1
0.377418487694617 0.363914879439025 1 1
0.485951752998186 0.454366964066049 1 1
0.302522505978562 0.266278493518216 1 1
0.501105488831964 0.461588685529289 1 1
0.489776698706857 0.464925112935605 1 1
0.645212017460579 0.595562694018539 1 1
0.496205825426767 0.432375165844505 1 1
0.517961716470635 0.453471980058287 1 1
0.595643027441056 0.535755143566982 1 1
0.181723334843735 0.151290623696298 1 0
0.669198087577253 0.596482974996899 1 1
0.152012586272587 0.141335238910103 0 0
0.674586023708423 0.62254526009204 1 1
0.404893229591194 0.3665465186919 1 1
0.466420501767883 0.433168270921215 1 1
0.680998578619591 0.624165782939472 1 1
0.766077383147308 0.697937210226641 1 1
0.588183044723486 0.532699383581378 1 1
0.378211582702761 0.352952364810858 1 1
0.473906767767851 0.42497600334281 1 1
0.387254512778946 0.317368807058602 1 1
0.258965198123733 0.255927284958612 1 1
0.271789156691603 0.260624268693104 1 1
0.751453034273333 0.69711159507433 1 1
0.561180276828149 0.527928623976597 1 1
0.59727952331422 0.550148535397061 1 1
0.530761108932511 0.478248494731102 1 1
0.389389295823855 0.351582386840324 1 1
0.506189039544505 0.460782363155565 1 1
0.643239963675605 0.573030333011773 1 1
0.573664735776615 0.535716814719207 1 1
0.522164830905606 0.459883994024676 1 1
0.639930221203626 0.568613547800905 1 1
0.294914356040714 0.278170762980312 1 1
0.396276251553109 0.371944894488815 1 1
0.33354271142748 0.320080339241173 1 1
0.247385631222235 0.222947457984359 1 1
0.331110231975117 0.34004755252507 1 1
0.677676969827328 0.596451267211223 1 1
0.391994155584101 0.37583795937193 1 1
0.312098758724101 0.329607663008828 1 1
0.862375781596025 0.767637429942058 1 1
0.328829544520872 0.312341668218311 1 1
0.129199234151127 0.134475473700316 1 1
0.231228534753246 0.208336349601424 1 1
0.286972319145614 0.296384659354951 1 1
0.262781675825852 0.239339427374329 1 1
0.457199736268305 0.414067684928943 1 1
0.707556834999662 0.62952902323102 1 1
0.814913724556277 0.742161530547847 1 1
0.635778295557207 0.583016251244036 1 1
0.17728636741317 0.167126004287806 1 1
0.291659161553689 0.262695829078546 1 1
0.391726178436423 0.37322266057783 1 1
0.571661020437592 0.54645400044215 1 1
0.193623706777172 0.180359846754192 1 1
0.594764253769862 0.560302772288991 1 1
0.234906451544947 0.216781048204697 1 1
0.552239176986515 0.495376977629424 1 1
0.504407927326398 0.436784368102431 1 1
0.442945468119278 0.418999333357197 1 1
0.219751093856999 0.213438379963265 1 1
0.654747064089853 0.568584141539072 1 1
0.473226367745955 0.406636438350032 1 1
0.458275279388765 0.424375823528935 1 1
0.602892090144267 0.562588534121141 1 1
0.664781772802081 0.600834207431696 1 1
0.519457368881404 0.454459515934374 1 1
0.645099582987194 0.584400203455103 1 1
0.286649123683263 0.244940622536217 1 1
0.415528781732482 0.358130615383118 1 1
0.571824371013808 0.52327523299605 1 1
0.763781332163679 0.719000225876133 1 1
0.470675166211819 0.438665077933482 1 1
0.865784488709568 0.801604245417376 1 1
0.432944663859762 0.391898738337546 1 1
0.0749663733378601 0.0873443337478172 0 0
0.573535841988245 0.531114656605284 1 1
0.448770223100967 0.398866228574203 1 1
0.647108245296179 0.541736695043017 1 1
0.510330881406982 0.485199511624662 1 1
0.495188676215721 0.436935503556399 1 1
0.643535877663989 0.595939376084541 1 1
0.179945038944885 0.184534658978969 1 1
0.407532376513919 0.368158590332294 1 1
0.814296525334598 0.709602142588061 1 1
0.519961163594794 0.474572006134157 1 1
0.543165564033337 0.494688452515592 1 1
0.500625154519951 0.429697146217459 1 1
0.401551282902827 0.359119254644563 1 1
0.434575118070565 0.406475144269737 1 1
0.458419033458883 0.4269123553812 1 1
0.287201991974564 0.263684318126623 1 1
0.411195798493988 0.380567372080723 1 1
0.490091990933131 0.459245331138403 1 1
0.396103138469831 0.346344705401942 1 1
0.327164181847332 0.305080968258487 1 1
0.696431668109697 0.63355396047541 1 1
0.501509724960993 0.461006309598934 1 1
0.654341024215499 0.585326245276596 1 1
0.495900557329181 0.456669029425766 1 1
0.550372722554059 0.535395326199227 1 1
0.556599709012223 0.490630374271618 1 1
0.308469431721539 0.272995564413474 1 1
0.670776101363033 0.601096081181577 1 1
0.498828171102979 0.470718467804872 1 1
0.729821551439527 0.668710107183899 1 1
0.156714164990138 0.131151617967106 1 0
0.259499527637269 0.231230074610768 1 1
0.320547114012768 0.317732492267375 1 1
0.61104301739693 0.548634656719155 1 1
0.42946685685675 0.402711246805293 1 1
0.556911465498627 0.50594578484546 1 1
0.601412535659467 0.552230203882024 1 1
0.635901853638678 0.595030053766531 1 1
0.602168336125538 0.563553821903017 1 1
0.496563604524228 0.470596369392618 1 1
0.436496875566932 0.40979002790962 1 1
0.549163555966993 0.477415672921719 1 1
0.5624805398425 0.509392965013536 1 1
0.454630559277192 0.415987072372232 1 1
0.481414716883037 0.437791655989902 1 1
0.221923101113252 0.204860136047404 1 1
0.550231019844033 0.484730300451308 1 1
0.379495242447589 0.342350849369973 1 1
0.538670162476588 0.496860704872831 1 1
0.498230177632985 0.456745570146502 1 1
0.656052626984511 0.60623419233698 1 1
0.414323392571518 0.385518630233989 1 1
0.421536259951303 0.376164222305572 1 1
0.31793886577263 0.307856311754069 1 1
0.728437191863698 0.651923956181592 1 1
0.358770307166174 0.327847138237446 1 1
0.73794020599936 0.696883461662813 1 1
0.614096790576082 0.563723839766437 1 1
0.15318302273492 0.129023823362763 1 0
0.538752447943878 0.498433440710291 1 1
0.58955912436523 0.536066381651872 1 1
0.74395177234699 0.673102744390769 1 1
0.738572435252508 0.688802497754852 1 1
0.476058027830889 0.438894880073591 1 1
0.452602902612181 0.387212954741846 1 1
0.51806702112466 0.48064251525547 1 1
0.238142219857305 0.20042133387945 1 1
0.0637324616961601 0.0460927030242244 0 0
0.843638931197361 0.771961764430039 0 1
0.604871128814989 0.549902713881469 1 1
0.39111754261139 0.326068480800693 1 1
0.415291292014174 0.375400862401235 1 1
0.316417635473187 0.309961721034257 1 1
0.494493881716789 0.433851196493339 1 1
0.545207604218859 0.485253669102132 1 1
0.394108261620527 0.371123532995071 1 1
0.576521410595163 0.542366495126177 1 1
0.341967417042817 0.282265941031757 1 1
0.605474486827856 0.570818854192166 1 1
0.337920597825072 0.302303899838168 1 1
0.32102381221869 0.282669051466465 1 1
0.460075407170301 0.420533564784197 1 1
0.627125219191999 0.585028224330306 1 1
0.188808954357148 0.169625378398126 1 1
0.464281489576094 0.428746859453026 1 1
0.473444335566496 0.407306100798651 1 1
0.301923149410961 0.27734793201607 1 1
0.655509563190797 0.588612683960164 1 1
0.194118352111562 0.179763997787143 1 1
0.387239936116544 0.353495142093904 1 1
0.0922740358562058 0.0845583269735959 0 0
0.323943382698283 0.29373627235605 1 1
0.844609764261842 0.767356000381069 1 1
0.718996137997427 0.666163492653829 1 1
0.591786329940914 0.542329478264796 1 1
0.496763617324108 0.4806895860345 1 1
0.454843008806044 0.416086485923552 1 1
0.512352813830754 0.457391364117196 1 1
0.352978380782711 0.32097491091577 1 1
0.353179301437553 0.317240398383619 1 1
0.366565044357401 0.317672172680952 1 1
0.798353580692616 0.715390898389417 1 1
0.441187923177919 0.421802766636138 1 1
0.258752810519578 0.222647935698072 1 1
0.554325735574872 0.501978814854514 1 1
0.31712892947946 0.288773710436998 1 1
0.628700711708249 0.561322761846843 1 1
0.53279042671417 0.485309062618591 1 1
0.172241111343462 0.166177143530274 1 0
0.291879823781962 0.262538781192833 1 1
0.505899598698002 0.46840351511787 1 1
0.56572495467659 0.48722369536851 1 1
0.567493019645885 0.501045951972797 1 1
0.457753038275713 0.404662484044911 1 1
0.314195602210244 0.291595965742202 1 1
0.552289815342307 0.501923651263229 1 1
0.443016959142822 0.400709054375742 1 1
0.464817911614362 0.436443210350641 1 1
0.806580080214176 0.742576365373407 1 1
0.791086446374959 0.717589436686305 1 1
0.500134972245191 0.442346869346885 1 1
0.256146093979987 0.211927738853722 1 1
0.347769862634742 0.315433902929389 1 1
0.452468144041974 0.418351051523238 1 1
0.649831390988629 0.596082209961012 1 1
0.84489617093397 0.775183349484831 1 1
0.51451772045484 0.474341277139732 1 1
0.395336480669317 0.355981080679457 1 1
0.642918367595928 0.583491217400575 1 1
0.516645753313744 0.468501685972627 1 1
0.498584931987164 0.463037823301516 1 1
0.657415145792914 0.608673480510842 1 1
0.729533159083743 0.680286697286085 1 1
0.239834393948058 0.218825524047161 1 1
0.729003785707398 0.664954281125607 1 1
0.513853806186782 0.458934848559568 1 1
0.215203104586315 0.165748684256437 1 1
0.214709002314928 0.18800928495876 1 1
0.649774145722786 0.598753027045983 1 1
0.532221845820024 0.460079146596481 1 1
0.610485873247882 0.568713349916868 1 1
0.588220623571289 0.549828292690733 1 1
0.374433361862673 0.336488659466902 1 1
0.606713054225169 0.542254878239672 1 1
0.422129447254548 0.398018441254742 1 1
0.572086626818594 0.517809191289951 1 1
0.534216716182233 0.484739544485136 1 1
0.366182649837844 0.337107934702062 1 1
0.17343714980408 0.137878857129256 1 0
0.284526088131891 0.261268522121016 1 1
0.611414290451958 0.537769292340797 1 1
0.569623873115976 0.486542501202311 1 1
0.46587359977243 0.447183770510914 1 1
0.776294312334089 0.718696636839929 1 1
0.658931432836965 0.58967260410569 1 1
0.527368323107926 0.488308452545028 1 1
0.370438311094494 0.35463625509993 1 1
0.212315731569083 0.191042348051555 1 1
0.465752781034474 0.445439951513468 1 1
0.317247441761341 0.305769107449966 1 1
0.42833446204961 0.406249837148925 1 1
0.59343447510987 0.543000258521117 1 1
0.423204503274827 0.388153546590952 1 1
0.581673571530045 0.518992328310714 1 1
0.589910051052027 0.533128855795692 1 1
0.368045901839424 0.341890341107278 1 1
0.804258409429133 0.70494439703234 1 1
0.653295991223956 0.585629385575234 1 1
0.504060809213506 0.470929762668389 1 1
0.614337920562183 0.567358272170284 1 1
0.630814257438032 0.584423136966493 1 1
0.273468648113165 0.255659847785895 1 1
0.471528101433555 0.426456850302287 1 1
0.568581117719453 0.479280358634026 1 1
0.434779541906887 0.397883769385212 1 1
0.464251995443735 0.422585909219169 1 1
0.398980882663054 0.36325633739099 1 1
0.541085924366071 0.495309576433164 1 1
0.474190861239737 0.435494323900162 1 1
0.415486994108081 0.400487516150209 1 1
0.750132356497755 0.66480491386894 1 1
0.395793381225176 0.376395718322847 1 1
0.441926800823896 0.373418486127481 1 1
0.154782187630686 0.130630794052054 1 1
0.456663132299971 0.409847003468921 1 1
0.611167545097622 0.53436513992107 1 1
0.564797671957399 0.51327978512302 1 1
0.544722820773986 0.504548556721408 1 1
0.397923295436638 0.362154412372435 1 1
0.67309467081037 0.611363291918498 1 1
0.406460293286468 0.387140671821466 1 1
0.184792835837217 0.160877936596221 1 0
0.438446063826106 0.387960922431936 1 1
0.457098171500514 0.429135541104364 1 1
0.306322839582091 0.281902420589931 1 1
0.18563734236361 0.181504554299449 1 1
0.438175804174936 0.397610718777086 1 1
0.657482306062122 0.594883448431442 1 1
0.352317655704593 0.306380369347648 1 1
0.416852462803939 0.387989059775934 1 1
0.203054827796993 0.195189299938518 1 1
0.595358199478605 0.532160026921571 1 1
0.628956743189672 0.593985811016695 1 1
0.461325275057706 0.422067006068707 1 1
0.609415636009107 0.547174968513234 1 1
0.473562649347102 0.450106992570946 1 1
0.813356206131721 0.733061170592058 1 1
0.270766910025323 0.275477775745692 1 1
0.387934869286561 0.352413703082679 1 1
0.513689166942059 0.453210677245562 1 1
0.283654776568106 0.254433755565632 1 1
0.614626327660714 0.569963975616427 1 1
0.578512955944399 0.499290901289181 1 1
0.429689045205141 0.415657466368886 1 1
0.506639212692904 0.467040359460395 1 1
0.441248989377465 0.393694491448507 1 1
0.171759272479816 0.162858962535331 1 1
0.617774663067473 0.566773523236477 1 1
0.349617257283603 0.342369549276987 1 1
0.512105527325275 0.436653105058788 1 1
0.335813465381288 0.29163266310441 1 1
0.448863748287669 0.38778934239098 1 1
0.681027630926943 0.617209832096317 1 1
0.143873980125526 0.133767839465839 0 0
0.688981492955837 0.630187018436485 1 1
0.220475256034553 0.238628718443217 1 1
0.223199262638821 0.199748416775683 1 1
0.386349156557016 0.368721159873458 1 1
0.5501401410642 0.499259492080082 1 1
0.743119267223898 0.703631269542799 1 1
0.742960956386428 0.668157284573736 1 1
0.695949483197238 0.627744099207808 1 1
0.512933933051704 0.467480175123595 1 1
0.406244292304111 0.376425111655382 1 1
0.216516009022258 0.206023860461195 1 1
0.43492365312776 0.361522030688424 1 1
0.265001203599001 0.234594450648719 1 1
0.681402912857454 0.634030502883026 1 1
0.502842515335434 0.462761175096344 1 1
0.473888270031059 0.401170005007155 1 1
0.673086863801437 0.588021828811304 1 1
0.6262403886582 0.562813329618044 1 1
0.356156724401346 0.320587116991215 1 1
0.324840900142042 0.293146253709865 1 1
0.475867008703484 0.440822786025154 1 1
0.429811740084694 0.373038597311766 1 1
0.250178181461079 0.225905716202065 1 1
0.51796723658852 0.455216055946636 1 1
0.498654083981975 0.470421270703009 1 1
0.599495088625544 0.558297043376742 1 1
0.239317617937988 0.212069977313163 1 1
0.387882811488827 0.35390512373521 1 1
0.636924058028057 0.583619434947948 1 1
0.540225781478104 0.495971039811691 1 1
0.297431121598717 0.264067674907794 1 1
0.446430971462172 0.411455780273537 1 1
0.585651541729062 0.509147673994098 1 1
0.397467560122269 0.357701164288826 1 1
0.530136122431451 0.486269625919584 1 1
0.285890602970396 0.283305497110572 1 1
0.40512695890436 0.364346662030309 1 1
0.505030222495291 0.458153560045911 1 1
0.412823594100803 0.382404150331641 1 1
0.637405779478641 0.569003261911708 1 1
0.228730075520368 0.17868317267094 1 1
0.525517487368078 0.46880224026572 1 1
0.492076147623473 0.466297538685624 1 1
0.371777720977422 0.353945668788455 1 1
0.684169967979765 0.632436598408845 1 1
0.474745517587505 0.461919474114363 1 1
0.23394996069097 0.209578190132624 1 1
0.480895052010584 0.434693494734351 1 1
0.516593717556414 0.483532113984983 1 1
0.286050719494582 0.273850436262738 1 1
0.518080010133914 0.460540083256847 1 1
0.444824729527387 0.402918430321909 1 1
0.732486917169701 0.671651030523687 1 1
0.314281665750325 0.291839843058614 1 1
0.652859116780265 0.627471192645967 1 1
0.494886993298447 0.43862724494313 1 1
0.487530311769273 0.432958489083515 1 1
0.492521161372296 0.447430326757149 1 1
0.467384632011086 0.425510981078506 1 1
0.261002823925612 0.232912438346215 1 1
0.537691182442483 0.480529581283956 1 1
0.715131285523037 0.665637304834023 1 1
0.692187252467037 0.60132629511498 1 1
0.485785290294383 0.442900053267373 1 1
0.36258038156329 0.304421195649088 1 1
0.360743373090941 0.356180823075364 1 1
0.231614184864415 0.194858154987361 1 1
0.667774392135122 0.61247783600072 1 1
0.68820798956097 0.630412847647432 1 1
0.477243770671742 0.449365195636736 1 1
0.474896094724856 0.442124769627111 1 1
0.623488478522765 0.535231120998277 1 1
0.519333511316853 0.471086543467315 1 1
0.545595838431755 0.503234251888548 1 1
0.507053377788238 0.467526326445176 1 1
0.574526491387992 0.499832319379982 1 1
0.46084417700173 0.426451558064737 1 1
0.368653042394486 0.328088593571597 1 1
0.411281249132078 0.374050633449113 1 1
0.458780521896564 0.387696397645483 1 1
0.508416091045402 0.460495392833894 1 1
0.247313804051489 0.229790112318246 1 1
0.32853686363483 0.304295329511315 1 1
0.443735503062138 0.41064308735928 1 1
0.357248692917654 0.316493656413595 1 1
0.752338653654942 0.691947916919138 1 1
0.763893227059949 0.697047767630282 1 1
0.468016542759906 0.406324016891022 1 1
0.703487180648545 0.606650893229269 1 1
0.594435819973991 0.534821689793906 1 1
0.378368903395707 0.368112258767852 1 1
0.734681135870216 0.66579125945792 1 1
0.480654690369107 0.428378856381532 1 1
0.569831307682002 0.520770451427499 1 1
0.543926428649491 0.492120067264524 1 1
0.433491700424505 0.41073226364306 1 1
0.334612630175389 0.314089890592622 1 1
0.222305492311051 0.191151670473341 1 1
0.860283405048485 0.786433235346813 1 1
0.307448229378897 0.28120951219461 1 1
0.671400167264274 0.612804382564668 1 1
0.417245282938785 0.390434792111253 1 1
0.731546739742748 0.669473507495971 1 1
0.556401090464917 0.496372408464166 1 1
0.498902784954089 0.463129026116679 1 1
0.294114672525974 0.267066598523293 1 1
0.452035463139757 0.382351850990016 1 1
0.469241684388428 0.431789331894813 1 1
0.618977379980601 0.559563502695878 1 1
0.751040830430525 0.685021892830675 1 1
0.773685120950033 0.691295938469494 1 1
0.463986279368046 0.414945561134016 1 1
0.777928365106771 0.713953433393637 1 1
0.0227249402168296 0.0164183206385633 0 0
0.408145130410401 0.358253133513211 1 1
0.301708542070662 0.263544027991401 1 1
0.454377568917317 0.420799243321196 1 1
0.677367172853704 0.619006568879363 1 1
0.448812624443373 0.374749241414828 1 1
0.362621058185009 0.354072319531301 1 1
0.574763409398726 0.526534230650125 1 1
0.298573190240676 0.263690127572584 1 1
0.602452872900549 0.552907313922831 1 1
0.379718297565091 0.342316228730718 1 1
0.560820315427576 0.521140918065487 1 1
0.688181087259041 0.607901375020566 1 1
0.501265031732784 0.462686284524162 1 1
0.361835406639308 0.331298206522679 1 1
0.300894087946075 0.276940479060076 1 1
0.624714568431393 0.560553454909179 1 1
0.651442713806427 0.609144576761696 1 1
0.373996449039307 0.329830054735141 1 1
0.379287965610522 0.342101963613572 1 1
0.532842003590069 0.476434971585558 1 1
0.383221662072521 0.337055300753736 1 1
0.555332692600061 0.525411092708556 1 1
0.395535289921405 0.356460549631123 1 1
0.493364915488088 0.435224059587121 1 1
0.477425874404871 0.430506166144067 1 1
0.454526671136249 0.407969852994538 1 1
0.268850066311408 0.259119373918485 1 1
0.481588165399248 0.437189126425121 1 1
0.236975834334348 0.199535666985414 1 1
0.181533887143408 0.16399688561012 1 1
0.540525255211797 0.489336740230262 1 1
0.656040034866857 0.565316391400609 1 1
0.680656822072904 0.627020671657007 1 1
0.422950459540828 0.365881616338035 1 1
0.39204799491203 0.345497023290738 1 1
0.368701071423362 0.330229119700514 1 1
0.638186122774496 0.585725448338146 1 1
0.667893987710153 0.604286840970556 1 1
0.654232780346211 0.59700627069502 1 1
0.428180456210979 0.382769878748635 1 1
0.0562760278956885 0.0425427706452838 0 0
0.547463257971934 0.487862931850713 1 1
0.618285023167772 0.541450496842258 1 1
0.375772125939734 0.353963122644074 1 1
0.473661918247368 0.432770572671387 1 1
0.71214821901709 0.655544313549468 1 1
0.0952381957290943 0.0925061555503515 0 0
0.744438017546597 0.677594884753583 1 1
0.463772534424397 0.437669346159666 1 1
0.770750097333858 0.707588172297938 1 1
0.677198167920065 0.643687812776586 1 1
0.575517576943395 0.491950240136578 1 1
0.581248039109909 0.504476071530661 1 1
0.508087584653363 0.431420850537052 1 1
0.825204396203754 0.737631187671431 1 1
0.840033710745826 0.742754176825668 1 1
0.51077525243762 0.467880462679375 1 1
0.645033859538848 0.607039213308793 1 1
0.375516452377687 0.325183107222593 1 1
0.275960825267985 0.23869175142143 1 1
0.527191096674884 0.494392079198708 1 1
0.169576913564713 0.154466499409042 0 0
0.32395973430738 0.318554362785101 1 1
0.234235879593911 0.218435702821619 1 1
0.55898467097093 0.524522407065471 1 1
0.317886385035 0.292479372053635 1 1
0.42109951727716 0.371305233924361 1 1
0.524675018007332 0.4658130592817 1 1
0.776586451600325 0.69282743367204 1 1
0.497887924732136 0.434545136235693 1 1
0.991184484993792 0.909879716071594 0 0
0.420512071778098 0.413686823922371 1 1
0.261932591765305 0.23163416173174 1 1
0.163969656019696 0.147419026788905 0 0
0.511868946883564 0.478245933604072 1 1
0.312379368446486 0.324522620858394 1 1
0.372406887712658 0.358567176385824 1 1
0.164126725129645 0.158236571106159 1 0
0.138930860174395 0.145916588994204 0 0
0.17484427903745 0.161214854489249 1 0
0.473202793135697 0.419666347567256 1 1
0.486186099772504 0.444056963020905 1 1
0.200425255311206 0.205405930339705 1 1
0.555253276200633 0.500479415089775 1 1
0.56748306937859 0.48799599995934 1 1
0.0574299625681455 0.0679178351114619 0 0
0.365380722044528 0.335438041770941 1 1
0.423326452323851 0.372684625436675 1 1
0.423960432054583 0.370535780847672 1 1
0.31175726540222 0.292863246325094 1 1
0.541568632648728 0.470881754569541 1 1
0.576385179668927 0.518408586528645 1 1
0.184119080400218 0.171006045039865 1 1
0.491104503403933 0.448171972405124 1 1
0.446353271193645 0.415350174413972 1 1
0.224566405246445 0.209600146847672 1 1
0.275032350169617 0.246652214114056 1 1
0.450499060987139 0.412974994596285 1 1
0.457293844025634 0.406405878251472 1 1
0.45306994839323 0.396898634124216 1 1
0.60316819278174 0.564347230971794 1 1
0.793790862620534 0.7243253501404 1 1
0.658346957428468 0.575801070907678 1 1
0.604083072364856 0.541454371093138 1 1
0.562368961244919 0.506490261157985 1 1
0.234532392759988 0.219814983892107 1 1
0.482387222677292 0.428220967034533 1 1
0.348759752552154 0.320867490477609 1 1
0.108773514559163 0.108717879862939 0 0
0.253527546621136 0.244177129534316 1 1
0.636377506424429 0.580746994713198 1 1
0.406684340286212 0.352709508536497 1 1
0.374397378482483 0.349282798315126 1 1
0.395576211933228 0.339251313217134 1 1
0.225899411252359 0.191256854747422 1 1
0.240791509951335 0.221664009400238 1 1
0.610345129286525 0.560476920148223 1 1
0.590262469434084 0.558722996632998 1 1
0.815976267262905 0.723229227583276 1 1
0.85728076160684 0.782640312977803 1 1
0.516264354800799 0.495305333062533 1 1
0.237017932688127 0.222777802932553 1 1
0.157657850297772 0.158258720512911 0 0
0.377221931885432 0.32752366129601 1 1
0.332041980756928 0.323840159473547 1 1
0.607288202798095 0.550887029644371 1 1
0.382166616406273 0.359841761329123 1 1
0.873088431738417 0.798518632183242 1 1
0.44518284092947 0.408861731769631 1 1
0.565020231025409 0.494649915695327 1 1
0.151223275024324 0.145981858552681 0 0
0.45581946875769 0.44133633705363 1 1
0.702711815280736 0.653845726506582 1 1
0.415782352472211 0.396825872542738 1 1
0.261483039655354 0.208792422070155 1 1
0.791323955959913 0.715803662344697 1 1
0.345805269074763 0.315818941345111 1 1
0.446220151788194 0.398840078952335 1 1
0.458753021578087 0.416077141931322 1 1
0.233322659779974 0.230853174506228 1 1
0.579178731963833 0.496893232906468 1 1
0.515620463812749 0.478415285238092 1 1
0.689947692083711 0.636171529665346 1 1
0.297123438075297 0.285628369929345 1 1
0.336847817957809 0.305555481045858 1 1
0.449437542832872 0.419695882292415 1 1
0.599855847656583 0.566213168902147 1 1
0.2878671061332 0.285818565217471 1 1
0.27330317504444 0.257558674488306 1 1
0.522122568988064 0.468495840576111 1 1
0.337371297189839 0.327180127609373 1 1
0.554059443340747 0.482801230354958 1 1
0.673781709122745 0.602488271276519 1 1
0.493621785055718 0.464247687940706 1 1
0.523688886707982 0.481522674722577 1 1
-0.00902765573328918 0.0352825165440112 0 0
0.381916137171317 0.352064897778148 1 1
0.527983617640169 0.506552287462732 1 1
0.169819398537664 0.16297464389186 0 0
0.441565104445193 0.391009638794087 1 1
0.0342444993600699 0.00913183994380985 0 0
0.27122118927212 0.244672923361016 1 1
0.36951769147703 0.332109664616823 1 1
0.403598409571113 0.37206146745298 1 1
0.35605436923991 0.340676803797659 1 1
0.437978455303531 0.412701485747756 1 1
0.761260782085541 0.685454066907005 1 1
0.351131821138457 0.339841190075349 1 1
0.585727657180118 0.526816934606788 1 1
0.305236154216361 0.284429907525637 1 1
0.447573674450642 0.40984864925819 1 1
0.728044630288968 0.652667103880332 1 1
0.464288447080452 0.422442708321241 1 1
0.200593541244761 0.188058408584926 1 1
0.30586811723851 0.279710576006455 1 1
0.406261706331001 0.368069928241645 1 1
0.582439322903162 0.541217681528085 1 1
0.533808894340865 0.482702069061855 1 1
0.483153952803491 0.415444534349037 1 1
0.67466256324383 0.618515846759633 1 1
0.444975430917904 0.398829224107884 1 1
0.457001406524694 0.416091081716502 1 1
0.161377689864972 0.13928516921622 1 0
0.41583352077223 0.356294776653882 1 1
0.589625505535812 0.532111942722042 1 1
0.511410983890114 0.459410053068361 1 1
0.260800443567372 0.233782209530277 1 1
0.527634945701495 0.473642043532598 1 1
0.626179244336427 0.548215410401382 1 1
0.161450535595186 0.144610660760269 0 0
0.276567406475493 0.24211556745386 1 1
0.573757137076214 0.511715963437879 1 1
0.418594475629681 0.405703599753624 1 1
0.953657551157096 0.878273629315218 1 1
0.34493106368792 0.296387080622991 1 1
0.599661434870759 0.523800252864664 1 1
0.411606048291341 0.37727502145884 1 1
0.502869751360641 0.454388938740737 1 1
0.55406309655103 0.49098355531243 1 1
0.70977425882188 0.628658985609777 1 1
0.367405930854116 0.338907826004818 1 1
0.36342794274789 0.314305039636118 1 1
0.552068979336046 0.518637974007152 1 1
0.170098158468565 0.186546802021513 1 1
0.748446544550002 0.698663354495951 1 1
0.40725683412523 0.355098034829515 1 1
0.553275651116195 0.494503106633533 1 1
0.359367731580328 0.329126292901725 1 1
0.824029890003014 0.744589416006641 1 1
0.191914877456769 0.179266764844959 1 1
0.54056949345889 0.507052651721149 1 1
0.549933149928614 0.49280327874894 1 1
0.292389619838131 0.267325679872781 1 1
0.485326044816345 0.435611188832766 1 1
0.66598095727325 0.618663945666795 1 1
0.366532265603089 0.32968094373909 1 1
0.1106130164747 0.109961588924864 0 0
0.567988713249754 0.534730781554472 1 1
0.614519509083055 0.565167224576474 1 1
0.323981165067615 0.284502688978076 1 1
0.48973569091684 0.432510960681759 1 1
0.708759179910671 0.640110080053874 1 1
0.336781118990016 0.304224275279696 1 1
0.710162658111954 0.660173763943248 1 1
0.538626746955404 0.48677025911137 1 1
0.723095241888952 0.658923792649815 1 1
0.501253151303144 0.431780120771256 1 1
0.763202592571787 0.703544689327679 1 1
0.624028679602546 0.576857896158225 1 1
0.754033921019304 0.68712216961026 1 1
0.391276785345462 0.365216821694393 1 1
0.764185024333682 0.687623686544757 1 1
0.477155375462219 0.432744465382797 1 1
0.591235090413843 0.533360803062598 1 1
0.185628183354198 0.173051234106138 1 1
0.741804252745238 0.654237250019512 1 1
0.455200897776749 0.410824452955471 1 1
0.689252186524708 0.619224192442305 1 1
0.593155007554654 0.54281387758279 1 1
0.450229652623393 0.417711800946015 1 1
0.559722339782693 0.523464502914022 1 1
0.397716087155616 0.367834480139251 1 1
0.480010215726731 0.431570950149468 1 1
0.555607484550587 0.481191558809752 1 1
0.482215774723537 0.420146731763091 1 1
0.0966471503637475 0.0881093369102027 0 0
0.509187282462846 0.471610855198095 1 1
0.363815904363633 0.332431432135557 1 1
0.563561992714197 0.511390151043887 1 1
0.73630185614179 0.69918660285222 1 1
0.550023068848103 0.478613669593999 1 1
0.74154460378553 0.683524967519694 1 1
0.335542294561297 0.299096039486781 1 1
0.290806836494713 0.241692084496029 1 1
0.506007550507135 0.4990620269818 1 1
0.481035764749389 0.450794283070888 1 1
0.385258556795925 0.357895964647043 1 1
0.536267733702731 0.469045511869335 1 1
0.453672157750209 0.403940245708617 1 1
0.360521783738477 0.305806376976957 1 1
0.358780454813195 0.331236177208853 1 1
0.41134962386056 0.374405851366805 1 1
0.48133545679472 0.414582672287198 1 1
0.509001814659296 0.474315589964663 1 1
0.549491462657465 0.514125031047493 1 1
0.329563063154993 0.297136777337402 1 1
0.442716976336157 0.395559977214987 1 1
0.50557299133514 0.474995717397727 1 1
0.77348453289158 0.705841673972865 1 1
0.311465829641256 0.299273823677455 1 1
0.422297050809679 0.378514733612384 1 1
0.50622757599316 0.438246696250848 1 1
0.388029260282076 0.349537162525353 1 1
0.502424612733859 0.454953865203983 1 1
0.416205703156467 0.369430839682118 1 1
0.51448197541596 0.463244772140739 1 1
0.183490091927942 0.15101164645288 1 0
0.520296790964516 0.486749243450461 1 1
0.357375340191177 0.347689107023555 1 1
0.593318653994297 0.55481174139204 1 1
0.474220084035141 0.404722366664256 1 1
0.6057920538385 0.573495819564376 1 1
0.211869461522259 0.191715532099551 1 1
0.349272214951162 0.321187675775779 1 1
0.501911891802079 0.460341888445322 1 1
0.557865229183823 0.490392333425191 1 1
0.558972953965148 0.513072072611148 1 1
0.716633106123554 0.65736485637435 1 1
0.332532016398233 0.306523876819013 1 1
0.775528466680821 0.687733907554095 1 1
0.534530992782734 0.47341901837066 1 1
0.320110451387392 0.262490753437564 1 1
0.442338180902243 0.404133549142727 1 1
0.349854050144086 0.33725990938447 1 1
0.45779909230851 0.413913924086241 1 1
0.435868310445882 0.391336721396123 1 1
0.290930055862871 0.268407731815323 1 1
0.685895684875606 0.617247053329155 1 1
0.734841189555952 0.666528825349375 1 1
0.242945258271453 0.235077640435762 1 1
0.52845213492212 0.492987325111572 1 1
0.679617006662416 0.599512262352333 1 1
0.703333042120401 0.640586941456555 1 1
0.479368760465734 0.419804009922403 1 1
0.354135982456615 0.338288831942171 1 1
0.287438926305418 0.294350996750203 1 1
0.809558601917912 0.733501976184729 1 1
0.600317828714844 0.551556302648623 1 1
0.293196944908323 0.267464213178515 1 1
0.369064144982729 0.340291603666287 1 1
0.384690973225444 0.360418608878523 1 1
0.508757731143088 0.469245334171305 1 1
0.893390542604512 0.847363895745074 0 1
0.392020426634267 0.364160363571507 1 1
0.501263485642609 0.430013278754002 1 1
0.343570282434008 0.310654335964935 1 1
0.819961683887272 0.764327327344871 1 1
0.318397089104598 0.289736111997591 1 1
0.567335926921477 0.495058528531725 1 1
0.478895985251628 0.44202035080715 1 1
0.281092002490845 0.269259494309053 1 1
0.636587862206504 0.555993668654155 1 1
0.518595112409186 0.463809441719063 1 1
0.118741495736272 0.105244159290603 0 0
0.708083452975847 0.63343145973646 1 1
0.677237889460204 0.598297712823088 1 1
0.747903973564401 0.692615778842371 1 1
0.369030009125177 0.33377852981788 1 1
0.399277466771517 0.379847500895565 1 1
0.629452864489178 0.569867269022548 1 1
0.299433605160885 0.275162576553852 1 1
0.816925094486603 0.733514411623658 1 1
0.439706209487181 0.373079037452182 1 1
0.212765044584629 0.194951467878595 1 1
0.699276919117395 0.638226265962859 1 1
0.642087531638722 0.574228437501212 1 1
0.519818983645549 0.450497766709086 1 1
0.344704204338666 0.296462167345568 1 1
0.399730854441909 0.357439524458612 1 1
0.413701035742359 0.372446959713257 1 1
0.131174454988891 0.129280356722793 0 0
0.58246790275432 0.537314087905171 1 1
0.476971919858842 0.43362691805421 1 1
0.518011535125247 0.487938664824531 1 1
0.47822335983146 0.450053716468708 1 1
0.759213596542206 0.704406898775572 1 1
0.666121566094046 0.620988556675573 1 1
0.578823699127891 0.526782599903745 1 1
0.761407754069308 0.659590547839003 1 1
0.211736634325556 0.193960957461262 1 1
0.489868569194878 0.476114913800005 1 1
0.556168426658604 0.494347218543423 1 1
0.415495842271099 0.370366709320356 1 1
0.474290201813813 0.439789848784209 1 1
0.665944428678159 0.615971116537843 1 1
0.372496912069818 0.396432282484001 1 1
0.590633239918432 0.559341832253728 1 1
0.628167016186378 0.543693930509441 1 1
0.32554985182487 0.292097863338473 1 1
0.80810922101069 0.742616656079728 1 1
0.609786446435469 0.56205002525958 1 1
0.605487562427894 0.564244815447009 1 1
0.258451027478449 0.252246140604348 1 1
0.792770548690902 0.718866824007988 1 1
0.410000447660404 0.359996536702896 1 1
0.533770468334534 0.506056565500343 1 1
0.38968364417566 0.354681628617021 1 1
0.430407782076479 0.384384724855606 1 1
0.569074608650667 0.513643097695166 1 1
0.508115144045338 0.459457973140187 1 1
0.264614250769604 0.240256179888168 1 1
0.407202251871554 0.388279467899881 1 1
0.105393761868146 0.0914976007070673 0 0
0.675202382785928 0.638239840531192 1 1
0.45224445314466 0.417455079431802 1 1
0.784945342321059 0.695334347849892 1 1
0.502836615210313 0.452416086795228 1 1
0.446892896163083 0.389268961650108 1 1
0.173372589002904 0.14951332513676 0 0
0.601413539421449 0.551876089128507 1 1
0.333394434384655 0.302152667775732 1 1
0.837457006675615 0.742147692184765 1 1
0.593804719862867 0.532716197682906 1 1
0.424151415945766 0.401340869800994 1 1
0.301313064493901 0.263444169256274 1 1
0.397064031910743 0.358869820043931 1 1
0.66869731433098 0.618174290990319 1 1
0.270192248925927 0.251089784031898 1 1
0.723369296557839 0.656947209114827 1 1
0.465470139736053 0.447909220363779 1 1
0.629497251221569 0.564589256492622 1 1
0.420264485608218 0.377879025220608 1 1
0.571464553785537 0.513048914228752 1 1
0.466949412985906 0.429557474504522 1 1
0.49328449189945 0.461869040843339 1 1
0.32049382378021 0.29292829890605 1 1
0.564875741497784 0.511650296814578 1 1
0.82050653238959 0.73857325804396 1 1
0.425950706785245 0.39730966528077 1 1
0.623308042469069 0.542783255720727 1 1
0.695636149037465 0.634047481003936 1 1
0.428693969486818 0.382855446653773 1 1
0.536577714592198 0.492308677008311 1 1
0.764750099916443 0.703438121520364 1 1
0.595393784867251 0.555376568977908 1 1
0.628105380108505 0.566603602390475 1 1
0.559737345687157 0.515147431773108 1 1
0.432610619570661 0.400142520115251 1 1
0.212310661082264 0.1962698516123 1 1
0.827021856546882 0.79108679020416 1 1
0.602356903549547 0.566848277408707 1 1
0.711053263165454 0.648443355175003 1 1
0.524417680053728 0.453281248573841 1 1
0.443973137937625 0.41689909549791 1 1
0.498390080027465 0.439216573517948 1 1
0.38049009149715 0.348894901787521 1 1
0.425313485875673 0.396247195850736 1 1
0.45805328258937 0.433299663339172 1 1
0.332184766181212 0.28780248864927 1 1
0.629275259753393 0.591587817902744 1 1
0.225540038751521 0.21130852507088 1 1
0.505405940397785 0.469862271146883 1 1
0.387121220125277 0.322066234531149 1 1
0.419459832633138 0.386005197371696 1 1
0.45622470255313 0.397728562570857 1 1
0.628398452425235 0.555439917411806 1 1
0.656020879295027 0.567507171089133 1 1
0.156098548755003 0.158396041951706 0 0
0.342092682210905 0.30158341236816 1 1
0.509545064447527 0.454733664718728 1 1
0.536828349733314 0.479530784718075 1 1
0.195907160842132 0.190840052120953 1 1
0.605052347863937 0.550609627962361 1 1
0.269067216546394 0.26483010694843 1 1
0.329841263460568 0.301625334126917 1 1
0.480023923138799 0.42875512388446 1 1
0.44440943677711 0.400651465159435 1 1
0.294597784310637 0.256069087148293 1 1
0.305633869091528 0.242496000910864 1 1
0.627375697642416 0.566266880150667 1 1
0.531575521754731 0.476138101841226 1 1
0.506191940243186 0.462682509773158 1 1
1.05725641393289 0.956331051073461 0 0
0.226003117695624 0.182796108896011 1 1
0.238617413825053 0.210302510751682 1 1
0.433643328098784 0.403293003567051 1 1
0.159876418324117 0.140489321621651 0 0
0.753155509054142 0.690468554530239 1 1
0.344453585324336 0.33383062815697 1 1
0.487261593383643 0.446981008638193 1 1
0.436480657236202 0.405894483243731 1 1
0.588636837913245 0.540197317619635 1 1
0.358127510874222 0.326866257549553 1 1
0.459024383101103 0.434900861085143 1 1
1.01983051951628 0.920915434357994 0 0
0.34097710191319 0.315050497753623 1 1
0.805299220776453 0.72738128979251 1 1
0.255646235790467 0.218880582601836 1 1
0.567125099993242 0.509993495315649 1 1
0.475038078985209 0.48010453220869 1 1
0.581784467854235 0.520357267116591 1 1
0.526892562667427 0.478467735295821 1 1
0.424362082611961 0.398675572040097 1 1
0.470046768335346 0.419350468982624 1 1
0.564249736404094 0.529552257044662 1 1
0.579637690760233 0.484753754031206 1 1
0.205215752266675 0.191347129349516 1 1
0.507042414198282 0.444010692984494 1 1
0.415506630781049 0.39237436300097 1 1
0.752046368294053 0.690535177041117 1 1
0.795843573036241 0.695324936238983 1 1
0.272877397862902 0.267402553706099 1 1
0.561965452852009 0.508381990138044 1 1
0.437583210984047 0.376507342031191 1 1
0.20966307815242 0.190186641818958 1 1
0.504118438814713 0.455600851945093 1 1
0.635679543065701 0.566940995926773 1 1
0.447800061863151 0.421013912497828 1 1
0.56358854653751 0.490303931795097 1 1
0.627093389423889 0.586030747674656 1 1
0.548925501457401 0.503704130498815 1 1
0.272903612598793 0.254662953163794 1 1
0.156304831871811 0.144158363811109 0 0
0.30628342144801 0.273784896845148 1 1
0.305424183515676 0.272195289024048 1 1
0.358237757484561 0.345584683626425 1 1
0.324897190963345 0.312533840005151 1 1
0.52249319138895 0.474864288975816 1 1
0.304844893944574 0.276080108964036 1 1
0.630420421453511 0.57100649901985 1 1
0.681738607237021 0.665940670309127 1 1
0.671913251183609 0.606187651253589 1 1
0.513257218960286 0.474984015540193 1 1
0.698682265958973 0.653249865497232 1 1
0.425537906902692 0.393036416425087 1 1
0.699845257699945 0.638096792880674 1 1
0.329597214132623 0.287416472041704 1 1
0.446958419710083 0.407602776873462 1 1
0.643249545108333 0.571785380155332 1 1
0.685300856927752 0.618053852081404 1 1
0.62383656503218 0.526710226445536 1 1
0.37164439975675 0.31038765467712 1 1
0.468333533503357 0.422141369363149 1 1
0.615943365339638 0.548898325656725 1 1
0.564780433130043 0.513264236505368 1 1
0.357442119409061 0.331389528513844 1 1
0.563509735056032 0.496611835621051 1 1
0.434109222025639 0.402544928402158 1 1
0.462221647841071 0.431116983461468 1 1
0.615618033572117 0.565100378169064 1 1
0.495977187725645 0.448996289691932 1 1
0.437995738363949 0.392055182226983 1 1
0.378290149009541 0.335210977191245 1 1
0.539215734412338 0.485580221461392 1 1
0.608841324338675 0.543280051836718 1 1
0.489387267149053 0.448493175644295 1 1
0.377301371048844 0.321315131090084 1 1
0.289662003678014 0.277702797459631 1 1
0.628412185439152 0.55867670775589 1 1
0.641657243593861 0.586474770768486 1 1
0.318006971546673 0.277689864153961 1 1
0.706573044253754 0.630592075514751 1 1
0.311715050920598 0.297124527140186 1 1
0.29753791773967 0.246474367233315 1 1
0.454481120641474 0.417109614147996 1 1
0.503602851077491 0.476810911701022 1 1
0.790141418864276 0.731866435204683 1 1
0.57656915673623 0.533913990284424 1 1
0.345731034879267 0.35170633986394 1 1
0.445514211494091 0.38523077183745 1 1
0.607056914203628 0.557282078736218 1 1
0.422386991716258 0.378193172156972 1 1
0.361162612989131 0.340205391085021 1 1
0.28756445655766 0.256763689157539 1 1
0.342976980853123 0.296624653383621 1 1
0.506056419089239 0.465920809942659 1 1
0.270095243826428 0.260756846302129 1 1
0.427668697161604 0.370964188352937 1 1
0.423484334698062 0.387881240500762 1 1
0.495047540075415 0.463180506813602 1 1
0.378731872277862 0.337103334089966 1 1
0.235461723514518 0.190322915603414 1 1
0.409547825567268 0.387989766529461 1 1
0.591951360907245 0.539105449203509 1 1
0.344769501054453 0.309939602795425 1 1
0.359670257591373 0.34354236888966 1 1
0.27612642694786 0.243015202910923 1 1
0.333772123134526 0.289168563697625 1 1
0.535264068114371 0.495694980303631 1 1
0.317290544129813 0.295067742195443 1 1
0.787246013046534 0.718204436128137 1 1
0.549101038007274 0.525668684166178 1 1
0.18810227612389 0.178004794623611 1 0
0.568840790519744 0.521511969152994 1 1
0.492727887179029 0.420942563530932 1 1
0.571054657503996 0.522756201911989 1 1
0.628732621173461 0.561088720815341 1 1
0.453918795056509 0.440947361568323 1 1
0.567254417858939 0.536799096543531 1 1
0.485710584899779 0.446570789790516 1 1
0.44818922159336 0.368648888415491 1 1
0.583570681517315 0.519296608780108 1 1
0.372244790101294 0.34302791177955 1 1
0.542548916138122 0.49555624790683 1 1
0.334606623288724 0.308900464287964 1 1
0.372545564135247 0.342423646057829 1 1
0.559793150613297 0.514209411091568 1 1
0.563794382389321 0.523587627099522 1 1
0.289097403928825 0.280014585421765 1 1
0.415354959478479 0.372295303715577 1 1
0.407951346344341 0.361350034865297 1 1
0.401100410492753 0.35957681971472 1 1
0.395183392856515 0.370893652259374 1 1
0.727344584549187 0.662535807942679 1 1
0.692281491995944 0.623227099619084 1 1
0.426054704011318 0.396001309999998 1 1
0.764917734241453 0.677588895029492 1 1
0.283175377205502 0.249973340528831 1 1
0.562531629726501 0.500733058987263 1 1
0.577562183124503 0.543382171102851 1 1
0.358953472562853 0.272479166147254 1 1
0.346816924256665 0.308320247684038 1 1
0.476102047025644 0.454260894837198 1 1
0.393277495642909 0.350775612073033 1 1
0.404978510281278 0.40176567949616 1 1
0.468042515418508 0.461890030821586 1 1
0.561208806221591 0.508560226802452 1 1
0.329766566278004 0.298240709148442 1 1
0.514923963548096 0.456150301028084 1 1
0.485473301076361 0.448337322482089 1 1
0.454179801552633 0.421936031578863 1 1
0.369012323316307 0.352542106187734 1 1
0.645525278153094 0.600643156278212 1 1
0.307809781323459 0.294055830253694 1 1
0.174777431837995 0.162490707100885 0 0
0.413971670132602 0.35270757040216 1 1
0.407785541148902 0.353432624877181 1 1
0.477973174484476 0.427350667353727 1 1
0.418729026467575 0.402670069424571 1 1
0.478136564452217 0.411968539825047 1 1
0.136259561519139 0.151774197434029 0 0
0.353041504270342 0.337513580633227 1 1
0.306006621199084 0.276733353604775 1 1
0.455467545537247 0.408473876973818 1 1
0.66756636654164 0.617102017178333 1 1
0.598196958209663 0.552091904931784 1 1
0.551327901603065 0.513566072019819 1 1
0.33031898513367 0.3064347545206 1 1
0.743450544138062 0.678223665199668 1 1
0.5164176884846 0.476453203906077 1 1
0.168563161728578 0.150310983909951 1 0
0.345411030528611 0.328619554466439 1 1
0.468355755322377 0.438382842646205 1 1
0.805873797173751 0.706417810580839 1 1
0.495262973840811 0.442345401214302 1 1
0.735080553230536 0.622905258122801 1 1
0.512735808233084 0.449155982009748 1 1
0.287483922162106 0.267977562546302 1 1
0.531289529678793 0.477491979965388 1 1
0.702369966292799 0.629909585186359 1 1
0.492830091252381 0.465724332285767 1 1
0.892443914176052 0.795403818387687 1 1
0.163127721672191 0.150140283187409 1 0
0.632597493824288 0.559524987672091 1 1
0.552030798428838 0.457257402448695 1 1
0.458359191405505 0.413468319775297 1 1
0.377911717316662 0.334992006066191 1 1
0.440167729183246 0.393946397407135 1 1
0.381144163302369 0.328219562212021 1 1
0.450675031400712 0.406297543857805 1 1
0.313799457885899 0.296308846502342 1 1
0.386112151459658 0.349499077751858 1 1
0.544103895322468 0.507132424168925 1 1
0.593602211763858 0.541821065096728 1 1
0.79777615639892 0.719269165912872 1 1
0.54353874858752 0.500555067823455 1 1
0.642768276909027 0.574893608628882 1 1
0.394046643524788 0.366434136055956 1 1
0.451012360063599 0.423727459982098 1 1
-0.0690719288672764 -0.0604930276495202 0 0
0.388280333770281 0.391832042476269 1 1
0.316552468054171 0.293240048911525 1 1
0.385289209853328 0.349311087785846 1 1
0.64051459429303 0.58097268930151 1 1
0.620815996241798 0.547751600536123 1 1
0.713145916153683 0.641596917230743 1 1
0.504030628846485 0.456142294404038 1 1
0.495014102158593 0.44444772970029 1 1
0.414026063276913 0.366944990756534 1 1
0.411432610311592 0.391109034308345 1 1
0.65742645540656 0.61006376991475 1 1
0.400372872144592 0.370324592916057 1 1
0.559811617784467 0.502848609999907 1 1
0.162127405862217 0.147895971588615 0 0
0.499748705935772 0.453322364106268 1 1
0.373338399310382 0.365474818338147 1 1
0.747969695922829 0.694215723023477 1 1
0.557314413861403 0.493405725589467 1 1
0.483556821586495 0.424042660766047 1 1
0.352550892067582 0.325461286274717 1 1
0.49780746199559 0.443365232491355 1 1
0.71193357050967 0.64842679679673 1 1
0.589676424210821 0.517647565319059 1 1
0.536249061749539 0.499934262629663 1 1
0.247330687761707 0.23111639946193 1 1
0.817608063583662 0.752457393620002 1 1
0.742616947394804 0.674826266302566 1 1
0.83701043171082 0.756262114393749 1 1
0.3889098431706 0.366088799340028 1 1
0.489824842205402 0.443545760532395 1 1
0.596779441471957 0.549487529435254 1 1
0.311394409584097 0.308685851095365 1 1
0.236977833034356 0.21171843304899 1 1
0.463999290086845 0.426739062598502 1 1
0.458531943170333 0.415775959223442 1 1
0.504273361586725 0.450407321028475 1 1
0.370980664811343 0.343738893233614 1 1
0.266734125618452 0.254871724385832 1 1
0.526661017392977 0.4555413182387 1 1
0.677847088618798 0.607436232319986 1 1
0.572378763541527 0.502657152304085 1 1
0.609360771951032 0.558314758447505 1 1
0.455779053754322 0.412554710142122 1 1
0.413294800065117 0.367762413411033 1 1
0.251157487835967 0.221521943384216 1 1
0.402650582274649 0.351388834187314 1 1
0.63805970228716 0.560359164122394 1 1
0.338712387608864 0.295570850497225 1 1
0.525304479267849 0.481399585045233 1 1
0.572595853561863 0.51396384466068 1 1
0.811948204454801 0.709741803734943 1 1
0.366677129137953 0.33616192915932 1 1
0.314144905469226 0.270375088699 1 1
0.676673026527391 0.609925102025317 1 1
0.861344893584312 0.788919637496244 1 1
0.277834493355079 0.260211076834978 1 1
0.202555513271173 0.187152337328157 1 1
0.572661840007461 0.532667419188161 1 1
0.457321813524875 0.402643775455641 1 1
0.579900542296888 0.531310253729217 1 1
0.540709023628324 0.505174916397573 1 1
0.36605895937583 0.322032197830026 1 1
0.393861253359812 0.358772491884067 1 1
0.27184934044941 0.25841174757717 1 1
0.311662545073521 0.280160127067643 1 1
0.530878952230658 0.478128955193708 1 1
0.647281242479716 0.581924744913562 1 1
0.624660554518609 0.571594353751123 1 1
0.476553811010669 0.420109947232508 1 1
0.253668065967511 0.229267880990975 1 1
0.403410712631165 0.375716310921553 1 1
0.370366372853644 0.281658945365358 1 1
0.328506375693929 0.292147579087836 1 1
0.487258784619862 0.444075358992966 1 1
0.418161481822893 0.384816339861721 1 1
0.386654656192621 0.330010351777287 1 1
0.377703357971084 0.331631221354482 1 1
0.4520576391004 0.413296293275048 1 1
-0.187823828780639 -0.185441036751176 0 0
0.25562400624654 0.246154007129187 1 1
0.591040885019143 0.541900658048747 1 1
0.309475609752731 0.287145182206874 1 1
0.443168935154002 0.422062669045008 1 1
0.299297764801022 0.297452522862274 1 1
0.50348471551316 0.454961691422745 1 1
0.849424898051112 0.766237550509575 1 1
0.494434940317687 0.440569795849756 1 1
0.451821944282707 0.436148050824112 1 1
0.529004567661703 0.495828729408188 1 1
0.579460755236563 0.538664024817295 1 1
0.694972194004035 0.637305976967829 1 1
0.109007908710787 0.093587341221756 0 0
0.443123823183344 0.42651785476906 1 1
0.651351613579144 0.587861108718006 1 1
0.596925424070132 0.540311452058676 1 1
0.586954977473212 0.530494599261164 1 1
0.448540729469746 0.418502824349441 1 1
0.658935207134308 0.60154552124145 1 1
0.347853701901377 0.342698292342549 1 1
0.124863898329883 0.114295144882797 1 0
0.700721893825869 0.613224715489259 1 1
0.715879962726678 0.659102287564989 1 1
0.495206905932363 0.462177487770153 1 1
0.31759171576138 0.281417810082666 1 1
0.43893625769763 0.417362247538694 1 1
0.714083113307477 0.6660829971394 1 1
0.672413581617171 0.635348547510438 1 1
0.493862552696704 0.457980191131667 1 1
0.534656201460823 0.490585394739284 1 1
0.700184982062894 0.616246743419074 1 1
0.295243149607576 0.268016632360156 1 1
0.465580091417369 0.416759615573631 1 1
0.54105064794424 0.469643614481701 1 1
0.255711562762467 0.245675510551145 1 1
0.30152992612732 0.279802419014354 1 1
0.635721779067719 0.578086011087328 1 1
0.51881284671134 0.469903087024816 1 1
0.397695916122317 0.369358476363684 1 1
0.414492438038004 0.394870074847287 1 1
0.481598337083157 0.440768299622256 1 1
0.428020348637677 0.39063155588949 1 1
0.36470805729608 0.344277422870866 1 1
0.484263492178161 0.440989772900254 1 1
0.216673690379122 0.188866330415564 1 1
0.377101800183586 0.332262587890172 1 1
0.431370933033322 0.376096088814209 1 1
0.511102784118292 0.479709598816253 1 1
0.471698538898434 0.437147749229515 1 1
0.491518556312113 0.451700658712871 1 1
0.586658451292008 0.527648007302004 1 1
0.399335112709805 0.388004329582106 1 1
0.285023966428124 0.266892722673835 1 1
0.417886283612728 0.37798043614924 1 1
0.22881929373577 0.196149539843054 1 1
0.406253954909791 0.379994748543391 1 1
0.5701139101067 0.522536280158198 1 1
0.497229682622258 0.446161900583005 1 1
0.57023811709298 0.51368666159308 1 1
0.333003412310238 0.285023905786139 1 1
0.342940006649112 0.313556665798858 1 1
0.544588657623131 0.508244412162496 1 1
0.520764108564873 0.476533128687826 1 1
0.583089596190047 0.533886457820081 1 1
0.793073907979987 0.715617797286035 1 1
0.661246204407208 0.58304559454745 1 1
0.400316926048424 0.370023543591182 1 1
0.60899328108601 0.560551183504729 1 1
0.445211002574886 0.421248462588449 1 1
0.474903095512383 0.434393121851053 1 1
0.483924041360584 0.450397316194023 1 1
0.30425018791223 0.302483813732777 1 1
0.679082730779343 0.607959022662162 1 1
0.456644882343349 0.424120683606222 1 1
0.59741824815167 0.530652460741876 1 1
0.441447004092179 0.403708050788832 1 1
0.384321489813078 0.357978139891777 1 1
0.250354308641649 0.235769442708784 1 1
0.529857675217984 0.501668546680697 1 1
0.254114406524865 0.233838539391734 1 1
0.186844253320708 0.155844147247069 1 0
0.521960385332147 0.48923141871057 1 1
0.337269949920411 0.31573147443139 1 1
0.431230573272419 0.399743870031171 1 1
0.568402321906055 0.501658668641116 1 1
0.517144525720186 0.460431774983057 1 1
0.738977590126171 0.688114379998983 1 1
0.330527147955507 0.283503286711369 1 1
0.43270057388672 0.396983561806567 1 1
0.492027332310255 0.454646876170259 1 1
0.377028497706314 0.336160366057413 1 1
0.262148765511657 0.252478124509307 1 1
0.490999927540919 0.391852726946898 1 1
0.520598990508118 0.46768378091937 1 1
0.467885163153043 0.417151454358815 1 1
0.716967243359636 0.615889972020972 1 1
0.336133397463339 0.298554276452723 1 1
0.357289544066221 0.30408336820853 1 1
0.460813142581012 0.413929964454185 1 1
0.297355548866398 0.270769220008421 1 1
0.573283373922545 0.536178787582623 1 1
0.397764029281626 0.345773741117724 1 1
0.765434430962043 0.661242207680408 1 1
0.600536864113588 0.581506837110492 1 1
0.504142664622341 0.476092586582977 1 1
0.420421177941055 0.381602128753149 1 1
0.480812291281933 0.467627103858667 1 1
0.694072569668952 0.638935450060935 1 1
0.411654886323055 0.376024707161252 1 1
0.212625132294855 0.211684016118938 1 1
0.584542725597336 0.522490133442546 1 1
0.511670087268144 0.454383918350876 1 1
0.746537717033023 0.669256292858865 1 1
0.377871442106478 0.328588552605266 1 1
0.491759910771062 0.448038920957168 1 1
0.439126327109972 0.397156428467789 1 1
0.495694418343769 0.448176937811457 1 1
0.656949430928195 0.629696332154982 1 1
0.521207227570422 0.471461035662059 1 1
0.314580139804054 0.29162550326311 1 1
0.123427283370199 0.118606954558192 1 0
0.382597611096853 0.359743107444648 1 1
0.526655769136407 0.494928473318021 1 1
0.738502629344418 0.665220508538716 1 1
0.401527486606947 0.378199227325167 1 1
0.460360318973485 0.430070997614117 1 1
0.364266778927985 0.318577932073608 1 1
0.592795588923779 0.545573271203557 1 1
0.495398051672062 0.467991123666995 1 1
0.417191770169687 0.374222666582856 1 1
0.366039012119437 0.354918512889816 1 1
0.697044865780941 0.635663659020991 1 1
0.438150796141572 0.426927958686563 1 1
0.560247707153641 0.512351937727835 1 1
0.360378355103147 0.337045174186813 1 1
0.727907185557912 0.663374060141888 1 1
0.662909033412792 0.593376198898524 1 1
0.740365822719145 0.678007252932769 1 1
0.193783373147587 0.202314527110626 1 1
0.373700412835723 0.333314251453325 1 1
0.289663801843482 0.261543600593031 1 1
0.674171005406635 0.587413991640522 1 1
0.46627783093854 0.437012314557793 1 1
0.39952123528378 0.35470019149449 1 1
0.506435360850745 0.453299859011727 1 1
0.708103642865329 0.671593420976752 1 1
0.38781161320143 0.360762286598034 1 1
0.5292610827536 0.49373937757483 1 1
0.773131725366951 0.702120039352108 1 1
0.775042878584253 0.723994907010688 1 1
0.713412160484729 0.636299486281107 1 1
0.332403363586936 0.304309787896666 1 1
0.205999811580005 0.193724021929747 1 1
0.607760411022238 0.562402119620127 1 1
0.444856925718011 0.402005485234645 1 1
0.45182568684443 0.410949333473191 1 1
0.489256100793692 0.421257616253514 1 1
0.623165766748225 0.553800088070971 1 1
0.209744736505469 0.164193815869699 1 0
0.473250718819473 0.427097554624006 1 1
0.162620528336517 0.162297599723282 1 1
0.418784604654726 0.382624384440812 1 1
0.417389919269773 0.380525895158736 1 1
0.614275848713532 0.559127570639126 1 1
0.499144532635438 0.47790674971343 1 1
0.311212070337471 0.289642110532775 1 1
0.716788331517723 0.656126236912696 1 1
0.192194447883793 0.191797285048217 1 1
0.789546542246864 0.711971209900071 1 1
0.179939415552885 0.169829902237818 0 0
0.321589220092038 0.280922491398289 1 1
0.490935637606154 0.442709593265932 1 1
0.591786292771369 0.545411845654668 1 1
0.602270712111891 0.565523232267612 1 1
0.452122336930647 0.406512247836895 1 1
0.435612206364841 0.384357115654902 1 1
0.617059987273026 0.554170237108041 1 1
0.653003127240536 0.624511805342228 1 1
0.497259690749688 0.489693259186259 1 1
0.441143903130026 0.399563867631067 1 1
0.469415510464443 0.423122024922076 1 1
0.302941139107781 0.277599260654381 1 1
0.0189858635541286 0.00209077914171228 0 0
0.452395919747093 0.431729622764742 1 1
0.318918396999661 0.290669217004303 1 1
0.468040447057611 0.449583842923233 1 1
0.645820850522455 0.58355827799903 1 1
0.336295106784513 0.313133868106729 1 1
0.408213977979789 0.360102713468566 1 1
0.687581090823088 0.633628175053553 1 1
0.581101413835081 0.543202716627754 1 1
0.22634517105567 0.201879259344993 1 1
0.397695235299166 0.349725790529551 1 1
0.637597800070349 0.531318483514503 1 1
0.877631057289137 0.791382787555392 1 1
0.366095650855978 0.302621254111744 1 1
0.297305288619798 0.291748207729078 1 1
0.582889021889458 0.547227365963965 1 1
0.593492368294186 0.541881785225453 1 1
0.430839761747043 0.41978128327128 1 1
0.51926766321874 0.495249406814798 1 1
0.385695550791688 0.360683524636873 1 1
0.571726584393717 0.5224906343171 1 1
0.505525700217115 0.450438168612878 1 1
0.480676650709864 0.449448736255314 1 1
0.603668327467315 0.527275972413366 1 1
0.400593160228135 0.366285160326158 1 1
0.509702692404347 0.478393643996978 1 1
0.37455500539393 0.35437622154196 1 1
0.571163742304982 0.520550598504437 1 1
0.708834057730478 0.657436798649131 1 1
0.646353132760441 0.598897844990686 1 1
0.434579594498961 0.395422896826777 1 1
0.225738060731739 0.195746540098399 1 1
0.589942833114432 0.554674887394506 1 1
0.394774733107705 0.350436542067613 1 1
0.166900863710161 0.158743752992177 1 0
0.455017288451534 0.39681907804827 1 1
0.42643453598531 0.388005104752763 1 1
0.503735974727381 0.454865249797078 1 1
0.394730668773546 0.361399839226846 1 1
0.218069375141255 0.21122908097769 1 1
0.354939621438335 0.316982939750538 1 1
0.608860059242295 0.554816206940849 1 1
0.366575515178268 0.337119441215145 1 1
0.516114192478901 0.482754813752458 1 1
0.597503707874506 0.554164150319667 1 1
0.662847937613936 0.594522288640642 1 1
0.82032334003382 0.733441686717379 1 1
0.288792740866416 0.263354788313811 1 1
0.626691592748771 0.594679596426264 1 1
0.566704048475267 0.513563423198796 1 1
0.384917322722193 0.342989657976484 1 1
0.0363561413229764 0.034419412091579 0 0
0.253419581873682 0.233922274534331 1 1
0.300486649321956 0.268219066620022 1 1
0.633912518591325 0.562761497716867 1 1
0.415595403873401 0.373573375312086 1 1
0.440361438222108 0.396921587719136 1 1
0.464194801497064 0.414728279967025 1 1
0.265078704598011 0.227063854365006 1 1
0.561507973736076 0.51947178990596 1 1
0.195578892967146 0.194996396588332 1 1
0.333839538733203 0.29168299660312 1 1
0.363589832897595 0.326812701467331 1 1
0.403263503553324 0.373493040296006 1 1
0.86077925633882 0.779636641829971 1 1
0.269004376165928 0.248858315358454 1 1
0.446821291211014 0.422352463649411 1 1
0.48696095498751 0.442867682547315 1 1
0.556520687673922 0.492274367927174 1 1
0.632024708126671 0.55708423542716 1 1
0.582963043782684 0.521287229900912 1 1
0.277123449891614 0.249637139629009 1 1
0.304165649798376 0.272749257170687 1 1
0.366812573190663 0.338231434140615 1 1
0.594936652060508 0.541347989470832 1 1
0.411043520573207 0.373953118569351 1 1
0.310121818312456 0.27737728541557 1 1
0.603356201165217 0.55130553027949 1 1
0.421908111048638 0.403593840757622 1 1
0.556459955815592 0.514133463225852 1 1
0.651360802512797 0.611502725025541 1 1
0.793105112423393 0.743813690089626 1 1
0.407552207327824 0.389900589476885 1 1
0.294328605927797 0.283765314487656 1 1
0.500115032317244 0.458397687337239 1 1
0.648743332999396 0.594938726114656 1 1
0.542026151476177 0.499291987726343 1 1
0.568753239471511 0.5214334703671 1 1
0.547716253946739 0.533219433388867 1 1
0.489845254130204 0.451730602669939 1 1
0.436928595882676 0.39337959523905 1 1
0.720956643050988 0.665630194702474 1 1
0.809352544863937 0.729719755877058 1 1
0.284538149427992 0.252699223384921 1 1
0.409167577062156 0.388547152314434 1 1
0.302278582701275 0.27205831855134 1 1
0.679554795405017 0.628318437333595 1 1
0.540841391481739 0.459058641748725 1 1
0.298966927022392 0.26523142289676 1 1
0.6574709816648 0.601042308480002 1 1
0.363844237154634 0.338221067031988 1 1
0.608381518585776 0.54198645576987 1 1
0.317731251095379 0.270652788036009 1 1
0.319448270089526 0.283501250316537 1 1
0.640687565759236 0.582290877901288 1 1
0.298901770912823 0.269580419842155 1 1
0.545593255047628 0.490512797647862 1 1
0.409930278070557 0.345695217376311 1 1
0.303295078503959 0.269186419215391 1 1
0.846616577003612 0.761162048363027 1 1
0.707447462025238 0.62610831828569 1 1
0.550203661329957 0.489098478618977 1 1
0.32691263826284 0.292508602856255 1 1
0.359811473346896 0.337031167080677 1 1
0.524193553356785 0.471890937570455 1 1
0.310904697394396 0.29140736393069 1 1
0.573392313330274 0.519294953522043 1 1
0.0472041653356032 0.0507560771599709 0 0
0.423673332016649 0.385311363686238 1 1
0.555715109868341 0.495596735317253 1 1
0.575716810857681 0.532967573813644 1 1
0.543460924019358 0.493297654063458 1 1
0.594893624426042 0.540629985818734 1 1
0.870272188969313 0.801307002553809 1 1
0.333211447617816 0.290548766313305 1 1
0.736851882269853 0.677850425811472 1 1
0.492389662538551 0.458057181719768 1 1
0.277232168736569 0.259893403488809 1 1
0.24460826789458 0.228710618075096 1 1
0.569767343962619 0.515797208355223 1 1
0.446905026896998 0.413753123759086 1 1
0.420241253036619 0.383948568431162 1 1
0.409928584950092 0.354405494785951 1 1
0.16045688072548 0.16892289351395 0 0
0.491459371090704 0.436266622294152 1 1
0.270137206964159 0.238639024646383 1 1
0.398021601278992 0.354558459201672 1 1
0.887204871974433 0.796284127925402 1 1
0.489046958084234 0.431358653610434 1 1
0.636484348081658 0.597639796362369 1 1
0.37808338116869 0.343890624044608 1 1
0.489527387105102 0.432814772813158 1 1
0.179356820908274 0.160491847303422 1 0
0.374613074375224 0.323334123867108 1 1
0.735853810260044 0.666419784841329 1 1
0.51201428146757 0.494407865479354 1 1
0.674059894530608 0.617523530521957 1 1
0.554201774363175 0.514051475459097 1 1
0.358701879188649 0.338258176154112 1 1
0.441576347726262 0.410780800989937 1 1
0.868137225279695 0.785114402113845 1 1
0.619853978597827 0.568728263186327 1 1
0.691779790242676 0.648562974524103 1 1
0.55250005307035 0.513560410968164 1 1
0.554795564233294 0.484434101619745 1 1
0.571874800326722 0.533246381010947 1 1
0.325372533384725 0.28427400971315 1 1
0.372358455122314 0.330164951368515 1 1
0.60787631533367 0.566879597033458 1 1
0.466297846858681 0.422141609867456 1 1
0.295855939449519 0.230525972246229 1 1
0.543867365110925 0.549520663632438 1 1
0.389696244569092 0.341679102928288 1 1
0.348917155635044 0.316454936298117 1 1
0.66738995517654 0.597081165892641 1 1
0.549473407805259 0.476335855738152 1 1
0.491267749256598 0.445225303297786 1 1
0.402440318245642 0.357166391711008 1 1
0.52153133271133 0.475495542681898 1 1
0.394066657144561 0.367189694435796 1 1
0.476323331133358 0.438003316787107 1 1
0.710040202445641 0.643923479388967 1 1
0.454344543873319 0.402800396602069 1 1
0.598980483561998 0.556592761984729 1 1
0.790267878211561 0.722696045971711 1 1
0.51793512901884 0.464733983508092 1 1
0.470050229889865 0.432029501288342 1 1
0.585978192529385 0.518766344819633 1 1
0.686937511150699 0.618985810560925 1 1
0.491661379843556 0.451894215294768 1 1
0.407741626818753 0.356812821591443 1 1
0.497265767243219 0.440998166816151 1 1
0.667424430296717 0.598430693320546 1 1
0.373170517581642 0.325229875751677 1 1
0.305111603284922 0.2776380691525 1 1
0.638778707287238 0.568529149872211 1 1
0.471460815587101 0.443312709671159 1 1
0.726734805783541 0.67211456017693 1 1
0.399538934212918 0.366067537320104 1 1
0.462470540152551 0.413828074059847 1 1
0.398814807722006 0.359979107056531 1 1
0.458642373348735 0.419053882384248 1 1
0.743491086012252 0.684664022535373 1 1
0.315276676810217 0.268058011560148 1 1
0.444503641869487 0.401620512686766 1 1
0.667593868319353 0.602609855846691 1 1
0.582079727657664 0.54665083750906 1 1
0.708968889997123 0.658650049668548 1 1
0.820717957596277 0.719326470444213 1 1
0.567278013534777 0.507115742239994 1 1
0.382466835597768 0.352216376866584 1 1
0.631490220191734 0.578781128895911 1 1
0.303254378211051 0.275669729590099 1 1
0.495288857007219 0.460367409517944 1 1
0.24327014539964 0.244982452682437 1 1
0.395949381578458 0.358287996561728 1 1
0.450114121586869 0.392737823375485 1 1
0.206544905260956 0.194183809501896 1 1
0.239874612729571 0.209856202028391 1 1
0.656719659692138 0.611676526828141 1 1
0.364490052742313 0.337325633934436 1 1
0.575418109973332 0.526275841016574 1 1
0.644480729082601 0.588747984299485 1 1
0.305860162261887 0.284902561204565 1 1
0.840072398076272 0.722369058073112 1 1
0.651032264942309 0.601127066507149 1 1
0.485685500298159 0.44022946816164 1 1
0.746832557449051 0.694299261723968 1 1
0.205553995762767 0.199647228231034 1 1
0.619738076015138 0.548986697380741 1 1
0.380929455368629 0.33789222371908 1 1
0.734469420789752 0.64819518788551 1 1
0.308419815105334 0.274981693287981 1 1
0.49301449674761 0.447897947276575 1 1
0.447399800730566 0.4217113795045 1 1
0.455901841326267 0.436282330557934 1 1
0.335292051581502 0.320089550165888 1 1
0.371362737446407 0.364893090463795 1 1
0.658835371723564 0.619890377553387 1 1
0.451314823163741 0.374936570824393 1 1
0.704418045044342 0.655746605489474 1 1
0.396270263243191 0.360212880864094 1 1
0.3085309031554 0.266220700104866 1 1
0.367876514052415 0.337870068676392 1 1
0.381819202273111 0.331633137656794 1 1
0.474859864987006 0.433018913610079 1 1
0.535131414764653 0.505497089058604 1 1
0.459469859224819 0.417096824491701 1 1
0.521377542669353 0.493647607019071 1 1
0.165399251540756 0.17357127292539 1 1
0.50732405597627 0.464624976801867 1 1
0.453052223738279 0.405744182564981 1 1
0.460973227255949 0.405883449602109 1 1
0.413115355573831 0.38599201883433 1 1
0.993279817585743 0.902249137791644 0 0
0.256634393783385 0.226263344462544 1 1
0.385255582084281 0.339449199695822 1 1
0.496702242180757 0.43779731002391 1 1
0.362762964695277 0.330132094406505 1 1
0.47160422509558 0.420887421273394 1 1
0.186628571095812 0.143098252481064 1 0
0.569640160407847 0.523697681762918 1 1
0.535597022337153 0.432095725105416 1 1
0.455246565076073 0.401962124722702 1 1
0.767849195399845 0.689128003513116 1 1
0.643855830502671 0.574105522584563 1 1
0.310082508825314 0.282001017755273 1 1
0.496656490615707 0.428795084790939 1 1
0.334729559556583 0.292729815331638 1 1
0.316046403114628 0.316107042139297 1 1
0.405379005014093 0.351549320023556 1 1
0.78245989713769 0.731916259228213 1 1
0.799648425871548 0.748335483328705 1 1
0.642498272283908 0.612083501340608 1 1
0.599574161601404 0.545817903490279 1 1
0.616233576347076 0.56622944023269 1 1
0.523262389595941 0.466028481186196 1 1
0.762486326107978 0.667426682441055 1 1
0.388143327977061 0.355460460562057 1 1
0.650006273920553 0.598036147386957 1 1
0.593526574511864 0.594487135448187 1 1
0.315443225919467 0.295692735843256 1 1
0.496737004252048 0.450313121241849 1 1
0.69863330419006 0.63549881067794 1 1
0.517956766982054 0.479487868870371 1 1
0.273778010085767 0.267694297380848 1 1
0.594959296268307 0.52551883929614 1 1
0.609409665170467 0.526979075969187 1 1
0.0891834523409334 0.0679682238872896 0 0
0.816497232507394 0.710933722893692 1 1
0.475984928198343 0.437795927806846 1 1
0.904072039809842 0.794042219441929 0 1
0.358634124858461 0.326751677058913 1 1
0.561438541720281 0.528045801902276 1 1
0.483640956266758 0.41715926785486 1 1
0.266046038617409 0.246666183243164 1 1
0.581359019069511 0.517813480761749 1 1
0.404825018806712 0.361869214507903 1 1
0.535935169163423 0.49371157920296 1 1
0.699355552954039 0.6425380734586 1 1
0.520995598906479 0.490513630761833 1 1
0.254803950555492 0.223291227143141 1 1
0.49198667696213 0.4436232251891 1 1
0.651838203759724 0.587893250960112 1 1
0.810121422210042 0.743663201547111 1 1
0.507017094737241 0.443183069986201 1 1
0.815513304305154 0.748407095755108 1 1
0.593612713928795 0.485596414670406 1 1
0.413486575866625 0.381173505763455 1 1
0.726400227292536 0.653810126269121 1 1
0.473457196590609 0.439969641914177 1 1
0.757795950178177 0.701180705024849 1 1
0.444473236777145 0.402226902916882 1 1
0.39356178657379 0.361505060477108 1 1
0.701618089757268 0.639550388786987 1 1
0.480662190522832 0.425078261892835 1 1
0.182610253628847 0.179424625280333 1 1
0.323803943426193 0.314670062565377 1 1
0.384195796702165 0.351449611646608 1 1
0.405405272666566 0.369323578214584 1 1
0.530311696783608 0.484480826756162 1 1
0.323235570328319 0.316012804451711 1 1
0.48155979815642 0.443406112055769 1 1
0.435060163203926 0.384872106093777 1 1
0.620200893288919 0.565856092148248 1 1
0.433251453117726 0.399833733630472 1 1
0.511144691310236 0.464133350783965 1 1
0.467296356853264 0.416662657947331 1 1
0.38997426916945 0.36538276748107 1 1
0.741667291429717 0.664690522687657 1 1
0.378578733032883 0.337344387766066 1 1
0.387540873009731 0.345506094190253 1 1
0.605826032835764 0.530331230848114 1 1
0.149686832156174 0.156999012815278 1 1
0.428709947829478 0.39657355004822 1 1
0.00715836195049958 0.000452206558146963 0 0
0.67228223244354 0.617562290477722 1 1
0.63665110294146 0.589493801424069 1 1
0.892561316762773 0.831281312443798 1 1
0.491919185223913 0.426907493913869 1 1
0.672443827097721 0.603043778477251 1 1
0.365372266282289 0.336714766064972 1 1
0.558521249638402 0.512673876189634 1 1
0.423773650100867 0.404767311664846 1 1
0.83780797372452 0.761474376393105 1 1
0.564156589476321 0.509345472951636 1 1
0.623543139916046 0.56966703759147 1 1
0.581406997860594 0.51170975645281 1 1
0.0923784672583887 0.097969663463934 1 1
0.493345646014951 0.445316292968735 1 1
0.404043698170463 0.353259122994015 1 1
0.583114096368245 0.531374941985404 1 1
0.705224099790086 0.634619449437055 1 1
0.370679079192654 0.336002484903173 1 1
0.381614061092969 0.327239210628364 1 1
0.599120772090097 0.543442217835931 1 1
0.338853808936363 0.293880404517938 1 1
0.579513421312702 0.52257249799434 1 1
0.523937968944843 0.459941925774213 1 1
0.588483064513386 0.531391136344622 1 1
0.489552858603408 0.439379220098772 1 1
0.605789240762225 0.536766764691801 1 1
0.803588300249804 0.74056953960106 1 1
0.672847614610546 0.627279818843687 1 1
0.419836180756833 0.365388321907471 1 1
0.500666101390991 0.455586677336631 1 1
0.743331052698736 0.653026669284828 1 1
0.413281886610944 0.378655229250286 1 1
0.611036317399959 0.547700809205653 1 1
0.369365452090241 0.34113276623684 1 1
0.751746440344754 0.691334350587028 1 1
0.875318739175907 0.789412156075378 0 1
0.27759996026792 0.269891204016298 1 1
0.258641475025984 0.222660757843444 1 1
0.478660205589824 0.436734679298364 1 1
0.346217214362652 0.319192442983275 1 1
0.401658203578114 0.384196395710467 1 1
0.615169218409922 0.544580169469641 1 1
0.549258200624351 0.52108259155347 1 1
0.371315483993436 0.331910195100281 1 1
0.40428740900456 0.373069267491209 1 1
0.351371186302332 0.320501529558328 1 1
0.441458011676397 0.406131680933234 1 1
0.665290160280733 0.597030887018548 1 1
0.273848785021542 0.29262187016029 1 1
0.715717952173414 0.632873099875946 1 1
0.739399747084772 0.671164810168714 1 1
0.752300803794285 0.68390062515609 1 1
0.649759712154131 0.583986734280278 1 1
0.350702596173227 0.331640405480683 1 1
0.368230821894353 0.346694630282239 1 1
0.507171130167637 0.440346586090424 1 1
0.554276003058048 0.524028318377441 1 1
0.436052009111502 0.394903453602721 1 1
0.608076654216779 0.572203721050639 1 1
0.225448057097498 0.193782022250725 1 1
0.419137987838268 0.381889376577422 1 1
0.284579530056192 0.242280890927095 1 1
0.36887594167101 0.354199725222508 1 1
0.464965356682937 0.437490595771703 1 1
0.543071620966489 0.476421178963713 1 1
0.421669583809913 0.363494551604956 1 1
0.784419766817728 0.723611339990629 1 1
0.303212262944571 0.281918450676942 1 1
0.854315942649788 0.762075149721243 1 1
0.371520999942169 0.348280751427004 1 1
0.599743839940025 0.550614095429681 1 1
0.939734909118218 0.849685396476108 0 1
0.514554792226703 0.443010869887196 1 1
0.546548223163792 0.480927152914812 1 1
0.623771121868062 0.573431526587734 1 1
0.320074550026526 0.289818049871497 1 1
0.430736813481046 0.391511289540286 1 1
0.748705995267756 0.685494059192385 1 1
0.270987992027228 0.281394258520775 1 1
-0.0726568609032518 -0.0429089353887108 0 0
0.593958870869811 0.533084798254296 1 1
0.493853392625919 0.464316919569779 1 1
0.664032090196982 0.615682793976298 1 1
0.475539787478434 0.420296679221304 1 1
0.321562939886641 0.303407341623212 1 1
0.411442699976369 0.35071992803611 1 1
0.570084916241755 0.534354868352997 1 1
0.545221887020547 0.46905892916963 1 1
0.326325782207197 0.316059902922793 1 1
0.951008184335027 0.87138452117983 0 0
0.570819694615936 0.530072640150535 1 1
0.378027868204633 0.351604870971897 1 1
0.297865861586103 0.264082471319551 1 1
0.25430021310119 0.213075572047951 1 1
0.706110264338861 0.649037676456739 1 1
0.171458608894087 0.167352239313456 1 1
0.292228881455427 0.245921019180532 1 1
0.489989605906067 0.430874810867197 1 1
0.411864262383814 0.364970277682978 1 1
0.912672647917928 0.837201664611439 0 1
0.376977825467875 0.364300525949672 1 1
0.230913148485439 0.204016628627649 1 1
0.531228928762866 0.484899486757127 1 1
0.284516441778347 0.253364210230735 1 1
0.417894217471848 0.379151098757971 1 1
0.594785181191057 0.529112756321904 1 1
0.412626752339873 0.367944410891667 1 1
0.789156523225804 0.715424473158803 1 1
0.734990252724564 0.687936585252258 1 1
0.422078474791951 0.393010341152809 1 1
0.339915869186116 0.327232267781915 1 1
0.497497580871017 0.461305797834044 1 1
0.66534814910449 0.607768412329005 1 1
0.345151401702371 0.317629537060234 1 1
0.354063419909927 0.338163330745922 1 1
0.581640682061536 0.517836673306614 1 1
0.295796515312402 0.292506404850031 1 1
0.684074792896311 0.603995428571766 1 1
0.424185799093432 0.409277726905748 1 1
0.32759826301234 0.305284646772284 1 1
0.403065164035692 0.368899674797722 1 1
0.505709585025614 0.479034483156622 1 1
0.412328512611331 0.36770041934932 1 1
0.350736152256521 0.319626026573073 1 1
0.311440901224645 0.28182621036516 1 1
0.389531530172292 0.366636567153397 1 1
0.126100648097985 0.12290949716555 0 0
0.510326431052516 0.480698235491979 1 1
0.309852534597593 0.286246351084687 1 1
0.476894487293485 0.430258938546275 1 1
0.468435058044839 0.432709383356983 1 1
0.626580729468648 0.579784543259412 1 1
0.558216481963922 0.518613849462411 1 1
0.240229389381864 0.219394614475087 1 1
0.374634623305636 0.333994629695752 1 1
0.369427954551886 0.33555903849756 1 1
0.504080656118835 0.438109668449397 1 1
0.637549772164077 0.575895546311325 1 1
0.563129949458155 0.517749212656619 1 1
0.428797199028804 0.363382766635014 1 1
0.63682966999869 0.583571038660569 1 1
0.71768536727955 0.666032525357492 1 1
0.72190806684045 0.629193050683499 1 1
0.62666910005376 0.578327956114042 1 1
0.478803439725698 0.442737926827688 1 1
0.189738302774205 0.177348613162817 1 1
0.769343422703608 0.696013484808417 1 1
0.907036929320206 0.824427734043514 1 1
0.576702943821449 0.515523002292295 1 1
0.390374344284731 0.341747808934567 1 1
0.559134900632735 0.510183389416239 1 1
0.549747142156179 0.483555167401315 1 1
0.386381952000508 0.35419847236422 1 1
0.318187568111159 0.283010103717834 1 1
0.474361833376116 0.447507654443034 1 1
0.507997983767998 0.462895437478379 1 1
0.475055199324826 0.424925656254065 1 1
0.510020990927357 0.504875616287325 1 1
0.470406419818345 0.464468088069254 1 1
0.417264450751144 0.396354441396193 1 1
0.589848391919602 0.537404151062041 1 1
0.612258007862986 0.543754298118147 1 1
0.371106568924569 0.354346552150833 1 1
0.490314499592817 0.432143759884962 1 1
0.460166978180362 0.403819602994751 1 1
0.503144806118163 0.468689777916971 1 1
0.354478021526366 0.325348596031628 1 1
0.421841076213956 0.394686191309845 1 1
0.256267484703027 0.238333584091437 1 1
0.573096872769375 0.496505873318917 1 1
0.479606429877283 0.435739754392799 1 1
0.161508151461117 0.14846021353711 1 1
0.607490009005587 0.565769823998015 1 1
0.835242212052614 0.757380613655881 1 1
0.515616688026664 0.471251915214135 1 1
0.629711156218698 0.564823743190282 1 1
0.588942199664493 0.549716405068655 1 1
0.623086666593751 0.571055980149781 1 1
0.424595216932655 0.382049473724816 1 1
0.428026273876093 0.385823788955335 1 1
0.435767115462075 0.411346825889352 1 1
0.353152676744301 0.325005855155984 1 1
0.671106375183073 0.615673908403591 1 1
0.754161982935268 0.663696591148971 1 1
0.498424190446723 0.472970559273118 1 1
0.473214736363653 0.423641105837105 1 1
0.584344114276272 0.521587992421263 1 1
0.467337736470132 0.423431247433723 1 1
0.47648617521358 0.441957478499264 1 1
0.754514993493388 0.699789702742723 1 1
0.546609437099513 0.484963382752144 1 1
0.363164072973412 0.331183830959578 1 1
0.505086938815924 0.468932587750838 1 1
0.98791926118918 0.859206268504817 0 1
0.428351584239756 0.40799963373421 1 1
0.51029232958873 0.450293642181651 1 1
0.460768974400773 0.427657310071785 1 1
0.0710160181840481 0.0820359329138334 0 0
0.32724891627564 0.287332016191623 1 1
0.400356380804171 0.351477536631367 1 1
0.602988616177852 0.559425248117725 1 1
0.243333497972377 0.224950651121179 1 1
0.518763208044317 0.461160359450703 1 1
0.378578998424941 0.357668752923904 1 1
0.622106695012328 0.584020690351325 1 1
0.395810523709138 0.359537899067483 1 1
0.478710959777147 0.425336872116745 1 1
0.731014950212891 0.658170425688116 1 1
0.759822892299372 0.703403259219709 1 1
0.417645217129443 0.383437685357924 1 1
0.307680641946297 0.283168625443861 1 1
0.666476558001425 0.615633316595647 1 1
0.534309089743579 0.488009951989066 1 1
0.507410648492726 0.474459934309738 1 1
0.647219483428748 0.609157582833731 1 1
0.26981241647869 0.254437232290929 1 1
0.688278152820058 0.619330423822069 1 1
0.236183593449249 0.217545981252506 1 1
0.297624662305743 0.271461609267676 1 1
0.413463921884361 0.387742760625853 1 1
0.57656907468382 0.52833570056317 1 1
0.26616000564685 0.250865400535718 1 1
0.469104867848158 0.435425313918362 1 1
0.701237935452806 0.640946825339028 1 1
0.386189507485645 0.366879660406431 1 1
0.435617431194041 0.415577322778017 1 1
0.685403620020146 0.625029617422072 1 1
0.559739536586118 0.514745761349746 1 1
0.574318216333217 0.503354056868046 1 1
0.234627670066743 0.225074285339418 1 1
0.263298606981339 0.276685669521167 1 1
0.720625822762737 0.633302378065619 1 1
0.420480193436158 0.387973311848583 1 1
0.750123892691859 0.668614042870214 1 1
0.242126453435308 0.214910519584729 1 1
0.685297052099917 0.626248431878466 1 1
0.215046740751902 0.184486495279609 1 1
0.39846571352943 0.364233036698644 1 1
0.229245985310426 0.194203070629615 1 1
0.764074848387765 0.718423522545659 1 1
0.615752012943253 0.541360810070907 1 1
0.50797860483851 0.467075555920243 1 1
0.552946056703032 0.501276171575809 1 1
0.613335427246298 0.547539196907619 1 1
0.291324349972908 0.262227597734756 1 1
0.499913413941576 0.439372893448241 1 1
0.386552660708276 0.357395299680291 1 1
0.420517537493729 0.361821688027705 1 1
0.615162876001046 0.581617509799842 1 1
0.420758155398781 0.411881631346853 1 1
0.207923116195162 0.206844789785555 1 1
0.711243692604605 0.650631916752952 1 1
0.613391299785723 0.543024157924211 1 1
0.499405491292278 0.472494540941079 1 1
0.624796740003561 0.564926598689156 1 1
0.507459123377451 0.474449720215502 1 1
0.476551892604884 0.436562736819075 1 1
0.699958170741113 0.637956599830485 1 1
0.560545168310158 0.508995643870179 1 1
0.668896111004626 0.619516119252785 1 1
0.339523141555349 0.317792357511232 1 1
0.435334873920301 0.39040402851641 1 1
0.433310676193989 0.381393656929318 1 1
0.485359996656624 0.437010299560311 1 1
0.409265028340687 0.371797390451823 1 1
0.620990654965355 0.565060883487389 1 1
0.66416380381875 0.604763679814739 1 1
0.566416853523788 0.528436435493623 1 1
0.635119510928769 0.584635899025084 1 1
0.705638666194237 0.630835140692105 1 1
0.231978549478246 0.222762705853658 1 1
0.831607706707292 0.738841292160458 1 1
0.64190771304323 0.586371637102739 1 1
0.850887374050883 0.781750740336649 1 1
0.475545221028279 0.426351052581921 1 1
0.740205677777734 0.670345244175855 1 1
0.22552305916071 0.218830999869653 1 1
0.880473348734339 0.788644612247792 0 1
0.62068873647533 0.560371143721887 1 1
0.249194949534388 0.238019355188334 1 1
0.482433581079495 0.420448815093493 1 1
0.310605203237273 0.290810102447029 1 1
0.651619240687617 0.582308002410718 1 1
0.461312186148344 0.433819228095797 1 1
0.283603816900218 0.26355415840787 1 1
0.340110481133547 0.318931742165111 1 1
0.515184012791711 0.472558835225736 1 1
0.595080294832424 0.525055100646562 1 1
0.477114993461624 0.429489521755007 1 1
0.406174710741538 0.364771927465273 1 1
0.42279815440933 0.378607802905968 1 1
0.38443742544878 0.338357457646063 1 1
0.271932297711382 0.231357034492281 1 1
0.21157365717567 0.191065934482621 1 1
0.493974074018506 0.438865351431656 1 1
0.566791212225391 0.491485040295604 1 1
0.472664035195643 0.455991067884448 1 1
0.567563251586335 0.523528270182121 1 1
0.642841486833944 0.593097050304385 1 1
0.510956237625833 0.461878079567986 1 1
0.355571902732122 0.313175539473429 1 1
0.486861829249248 0.432009148295915 1 1
0.408379888672518 0.351943013967038 1 1
0.415170744666322 0.401621586943314 1 1
0.534523732193807 0.484916887158341 1 1
0.527814863217621 0.46897857261019 1 1
0.394177780714016 0.348170536384304 1 1
0.298617825144457 0.282495135172732 1 1
0.643962437482504 0.577096161091782 1 1
0.355832433975292 0.304613666370533 1 1
0.390789972754722 0.34183740937661 1 1
0.426885437470293 0.388690728860349 1 1
0.757872315002077 0.693402422690198 1 1
0.457338422569031 0.396210651228239 1 1
0.343377949147223 0.334593579067183 1 1
0.591849699205399 0.541571194867161 1 1
0.506063743294873 0.445854380086291 1 1
0.512332485028977 0.484032847719036 1 1
0.490311434516862 0.442166008881253 1 1
0.527796930776571 0.484827171330337 1 1
0.215929003948818 0.185865114031535 1 1
0.350900727010231 0.330123756443396 1 1
0.332067391838306 0.325847927222976 1 1
0.530839049031841 0.481325018620427 1 1
0.233003400758655 0.221038020169686 1 1
0.555275131220435 0.504646460984878 1 1
0.424940223723524 0.384990554286165 1 1
0.636522114881056 0.574162766252452 1 1
0.510358166865779 0.45616018585942 1 1
0.602430308922257 0.520439644121632 1 1
0.399999421428803 0.388284478190215 1 1
0.60465143747898 0.556269960762937 1 1
0.570585982620047 0.519049779836746 1 1
0.613137477434923 0.566742077412858 1 1
0.218249461188775 0.176766231767059 1 1
0.347367314301408 0.304056513453396 1 1
0.477834012656149 0.444345618710692 1 1
0.253185925692656 0.227235400985567 1 1
0.19547034111827 0.184528829749698 1 1
0.388621921964982 0.36110874419295 1 1
0.516625330721749 0.474844880430641 1 1
0.597571789744733 0.542378432058303 1 1
0.797242967896502 0.719401680143263 1 1
0.600820283320799 0.538986074443987 1 1
0.478496489648982 0.449857235901711 1 1
0.316048941701583 0.327580024051094 1 1
0.463879931397573 0.411778120160875 1 1
0.520815349990413 0.458374158766702 1 1
0.286729365941322 0.290193046326213 1 1
0.295356082828294 0.278623272162418 1 1
0.571409075343511 0.526426542336326 1 1
0.518434373441012 0.456345139881282 1 1
0.39182956303142 0.355506161216273 1 1
0.405454305157753 0.356177954434535 1 1
0.621859712636567 0.573674621646479 1 1
0.266418841238073 0.236151326224219 1 1
0.133243855111 0.147670451390557 1 1
0.498962682488367 0.437903465236938 1 1
0.733172581369987 0.662511776749993 1 1
0.422507470425887 0.432288148189547 1 1
0.663052813360878 0.612834134181621 1 1
0.403427597395219 0.354504620668201 1 1
0.958847776694584 0.812260344867443 0 1
0.718311913431979 0.692485773348133 1 1
0.688118680326856 0.606544419669958 1 1
0.220481607563314 0.202666123501071 1 1
0.810416207706744 0.748712152920485 1 1
0.664216680603713 0.610830907086289 1 1
0.44968660534939 0.416888172773909 1 1
0.551541090736048 0.48804910799254 1 1
0.352439365662604 0.336496443817721 1 1
0.428340699175638 0.39237535752297 1 1
0.749935161917203 0.693702326841117 1 1
0.445944866556535 0.387731678503614 1 1
0.555581771528238 0.520229803476491 1 1
0.379236724863386 0.354175611118647 1 1
0.613618926423688 0.556007714457321 1 1
0.25623708889557 0.239292454406608 1 1
0.40502564792113 0.359918509651132 1 1
0.494416670001901 0.443680526968722 1 1
0.320720308315018 0.288620540366659 1 1
0.52911301644554 0.436764282466806 1 1
0.746210814069809 0.663883199605046 1 1
0.518742505011635 0.469919468451023 1 1
0.697837874737449 0.63129917582213 1 1
0.759672492443833 0.710393339816521 1 1
0.564278788611631 0.506775392600113 1 1
0.831174713015593 0.778157382697911 1 1
0.595501689811204 0.555715093490635 1 1
0.422259955184301 0.38866780259928 1 1
0.228796010803366 0.199023339287147 1 1
0.58294906865979 0.552097794355665 1 1
0.142732304704988 0.12363361729878 0 0
0.37120763913144 0.347799497391561 1 1
0.575170571429606 0.530870725498133 1 1
0.628251550346159 0.579195507472172 1 1
0.38189242791812 0.34615403662533 1 1
0.540241986520988 0.500054862849231 1 1
0.897389715748125 0.831479116989174 1 1
0.788081746781623 0.722290438258221 1 1
0.473639386075148 0.445968954042382 1 1
0.520977642482161 0.469751332552551 1 1
0.30472281270124 0.281962304321514 1 1
0.363579754567394 0.336242399406482 1 1
0.547612416615973 0.511666207813827 1 1
0.458896467643114 0.41673988899274 1 1
0.405030366361812 0.358164990471164 1 1
0.562004086135771 0.527021595148668 1 1
0.44637228711857 0.413670591753855 1 1
0.153314114751395 0.149955106331709 1 0
0.806303285165175 0.711565725620171 1 1
0.531321533322815 0.482690632701297 1 1
0.450429902578335 0.385001877779788 1 1
0.355561162032876 0.31234272814005 1 1
0.513602139108015 0.474678052377039 1 1
0.789962513047448 0.700359607080956 1 1
0.703971666323482 0.658301734176855 1 1
0.696346328347048 0.626157862148273 1 1
0.524158338857255 0.485934010302181 1 1
0.686567766260706 0.62457714366803 1 1
0.382967267392645 0.340141546153682 1 1
0.286488026148372 0.268227887058487 1 1
0.246567710161075 0.232863794285762 1 1
0.854688007011465 0.767324754788006 1 1
0.434211781723649 0.376824974451656 1 1
0.677196914655632 0.608586692367721 1 1
0.370480972066841 0.344634842237999 1 1
0.325409683180357 0.28999113382099 1 1
0.366439875107865 0.356864038977004 1 1
0.464622403467088 0.402974603589624 1 1
0.413651981765008 0.386779051982425 1 1
0.255923743576005 0.230148249218891 1 1
0.145550779187754 0.150028890300447 0 0
0.237511527472393 0.217791516815584 1 1
0.349681951451801 0.321703346987573 1 1
0.391510658585029 0.351277948823287 1 1
0.547442919508417 0.496123036955044 1 1
0.431192700831066 0.368929235996948 1 1
0.523594878483001 0.473223785987682 1 1
0.664029465061713 0.598954352568303 1 1
0.371443411068331 0.355472349279575 1 1
0.417647601795584 0.378915078355893 1 1
0.28016852527271 0.266265238144058 1 1
0.736632011172343 0.684538413458657 1 1
0.380159005744459 0.354370798710846 1 1
0.321905258596062 0.282988266258144 1 1
0.341971970102994 0.308133701761619 1 1
0.399941856145185 0.368374722833848 1 1
0.699583516836622 0.590222023129645 1 1
0.804442478223367 0.733918253625761 1 1
0.497463962464592 0.453863215653811 1 1
0.162532803104562 0.13005931409773 1 0
0.47595040510711 0.434930784884872 1 1
0.643751933337686 0.588849437619453 1 1
0.447270512391806 0.392869054254394 1 1
0.528722124355164 0.483540647477924 1 1
0.575367760706912 0.531214391812595 1 1
0.616984705296708 0.548528719458639 1 1
0.463734821414824 0.422353428784685 1 1
0.632272678135203 0.577257336512995 1 1
0.313099143308801 0.254308110413532 1 1
0.462370998605606 0.431960873851052 1 1
0.348645377082407 0.315623977900778 1 1
0.382645840791527 0.39638230826874 1 1
0.205856895099124 0.192154181807381 1 1
0.588700465403087 0.531711513821536 1 1
0.599875551186363 0.559492281775844 1 1
0.715938059267268 0.658788090895387 1 1
0.477915937996749 0.468954807499688 1 1
0.622278315067696 0.582420306710366 1 1
0.372227072192047 0.337597478237558 1 1
0.936022170630305 0.836361406887729 1 1
0.720571901753897 0.662965518135248 1 1
0.689531501614571 0.579576762061896 1 1
0.259928067952951 0.22621561470569 1 1
0.451627185607505 0.415987648751648 1 1
0.760942459294738 0.69635381741785 1 1
0.17769504789438 0.157733160666988 1 0
0.258241396654411 0.242047522058915 1 1
0.393610776122355 0.360692123441757 1 1
0.50180860232753 0.457129152654009 1 1
0.413639314117915 0.390404802819823 1 1
0.573099643139331 0.508998139442438 1 1
0.43787970459008 0.389375555077148 1 1
0.278110717083114 0.253270013875441 1 1
0.614928090018416 0.565470009951247 1 1
0.242944014495657 0.222986349494178 1 1
0.580829768696652 0.522481041210566 1 1
0.579610234531769 0.517766862309984 1 1
0.404526487844087 0.355422526029291 1 1
0.447865740624405 0.390144410952846 1 1
0.513406636490612 0.446862430006591 1 1
0.64627884004925 0.56933917325669 1 1
0.346887899055018 0.313878708358369 1 1
0.438096366961209 0.399030845977341 1 1
0.371219355345926 0.336237929466671 1 1
0.636689233905145 0.579518551453481 1 1
0.724018568363069 0.689175696799866 1 1
0.560626409401499 0.532373815590506 1 1
0.65704137723187 0.61103654457293 1 1
0.566845623635002 0.536057474178894 1 1
0.139016686172886 0.115079734095202 0 0
0.520076332869874 0.487814589216479 1 1
0.510652653144432 0.451866408593589 1 1
0.561304901853234 0.516226812814633 1 1
0.705967785418867 0.642931875310902 1 1
0.982431876230763 0.898522281457768 0 0
0.497393788590528 0.455484524886725 1 1
0.502734627627659 0.444638580466597 1 1
0.377875479037695 0.360721778508701 1 1
0.364906414748279 0.30510339683002 1 1
0.421442822502509 0.424096389036023 1 1
0.274772378344835 0.259925457041042 1 1
0.398021731714734 0.363712801040827 1 1
0.380575652391376 0.345363401711227 1 1
0.766654925538168 0.706120819914989 1 1
0.451483339690952 0.426582261740166 1 1
0.536894549089474 0.493388072592452 1 1
0.498271135334952 0.461024008275136 1 1
0.47633638483074 0.452839119748779 1 1
0.458411230011318 0.397322106131901 1 1
0.514085906043778 0.455479132665246 1 1
0.322488442574409 0.296562628368718 1 1
0.636148672517775 0.580870399022261 1 1
0.726412390288985 0.661402997051255 1 1
0.576937317567607 0.507458540853639 1 1
0.647078410992895 0.594705329788387 1 1
0.651445021520532 0.60719858876418 1 1
0.214302935206732 0.194145141128346 1 1
0.448914605891652 0.420111732172179 1 1
0.330065870005904 0.258837822728435 1 1
0.327437523583924 0.293188049428405 1 1
0.50491345632561 0.456856142580303 1 1
0.550352152528753 0.51408971778821 1 1
0.364114854850642 0.305613288710489 1 1
0.530831492388322 0.48526959967965 1 1
0.222783216189727 0.20923657798872 1 1
0.650539913900713 0.584558027734025 1 1
0.722561523427213 0.624382706451474 1 1
0.829475099649123 0.74558908257835 1 1
0.576823660658951 0.526892669397258 1 1
0.305046555712653 0.277025656080397 1 1
0.293730736283721 0.265507564697281 1 1
0.628024535403341 0.566623962943338 1 1
0.468214273727897 0.425351098122944 1 1
0.458981520519816 0.396267321103045 1 1
0.225025108504724 0.213709492425899 1 1
0.416355611096722 0.400233053411552 1 1
0.448920261506249 0.410396393851888 1 1
0.549111294810298 0.496532576031207 1 1
0.595025986088913 0.4961409245081 1 1
0.652828120952695 0.598860000571553 1 1
0.500710081560635 0.455772155355218 1 1
0.360165466433137 0.322742656149332 1 1
1.1827034883475 1.03577172156355 0 0
0.520472787883866 0.47361086007163 1 1
0.524452545855384 0.495424373766863 1 1
0.469117398169926 0.440966333803534 1 1
0.496982621970522 0.454633528863273 1 1
0.540157343551147 0.475412920304589 1 1
0.606209567610459 0.51771087346057 1 1
0.217784340089754 0.198116897635783 1 1
0.506182387968596 0.451377680138232 1 1
0.355945425821335 0.337331086434385 1 1
0.24992925632118 0.208470391978331 1 1
0.317689147144376 0.311598027738041 1 1
0.388048417160863 0.342678453897189 1 1
0.744467696466798 0.665592351488889 1 1
0.389846087497325 0.338014453498247 1 1
0.780404373162811 0.688832352609474 1 1
0.673568445057337 0.591306861411005 1 1
0.307528266498655 0.26520551782228 1 1
0.680301378058032 0.613070325512339 1 1
0.16526805812792 0.159278263941298 1 1
0.192015014920044 0.17381231774974 1 0
0.669526183889196 0.61068101073531 1 1
0.468417851821563 0.438215812244735 1 1
0.472215603270397 0.439144819922695 1 1
0.425839594718946 0.400367867425425 1 1
0.677839372091173 0.620404631491798 1 1
0.60537216245506 0.538921394860559 1 1
0.31199495305864 0.289318018879146 1 1
0.480049509054538 0.439109377110666 1 1
0.490685071163402 0.457287114854281 1 1
0.51516884656886 0.475537275598481 1 1
0.523629338775618 0.496943325468647 1 1
0.265296061191779 0.239696631589799 1 1
0.583538754446381 0.514113670072252 1 1
0.656681319314444 0.616604760840544 1 1
0.20837734826475 0.227969619956783 1 1
0.531868550046151 0.494579304768653 1 1
0.41222436018691 0.361408385126321 1 1
0.618147976919443 0.543470892667581 1 1
0.596135973612308 0.534890508944457 1 1
0.559454394549239 0.515067347563079 1 1
0.522545533207576 0.477005519652074 1 1
0.473488310379329 0.431297762823149 1 1
0.510837395588731 0.450141672362426 1 1
0.361944409966432 0.319762512557438 1 1
0.413146547075182 0.38241928593249 1 1
0.425868050707747 0.395585178230029 1 1
0.868617988279707 0.790950672207836 1 1
0.739464882901953 0.670886040013616 1 1
0.277731770143381 0.243878447988949 1 1
0.646206909239217 0.591997696886665 1 1
0.378491817343975 0.328011149509642 1 1
0.488909080106736 0.454923698685881 1 1
0.191632435561479 0.173427930878085 1 1
0.215407428616024 0.209142355769144 1 1
0.568595832330588 0.514402870198609 1 1
0.506453563270988 0.451822513934451 1 1
0.523348527450931 0.471765011375346 1 1
0.379618152536463 0.34771572003636 1 1
0.318797472563625 0.294637759338779 1 1
0.493241129093738 0.466941886801355 1 1
0.651468946704688 0.595658728050595 1 1
0.627256257703572 0.566011211778179 1 1
0.455645900879783 0.406206155197185 1 1
0.277720819177528 0.244580277252388 1 1
0.542611981580058 0.48302543184243 1 1
0.200341269813649 0.181018391857655 1 1
0.55910205737419 0.523032674129662 1 1
0.249010176708339 0.231823264490178 1 1
0.343191523702477 0.294497955184289 1 1
0.286018683448937 0.287119863952781 1 1
0.621679255649855 0.573293067120465 1 1
0.484180796060933 0.42843456968125 1 1
0.901789704087217 0.805039240594002 0 1
0.668806266121818 0.607612336503295 1 1
0.776457887284928 0.721653766093955 1 1
0.710864328585307 0.641773396476455 1 1
0.285527968067445 0.254030417113804 1 1
0.664290347474369 0.588005008716032 1 1
0.524460286356893 0.468042525968263 1 1
0.472228745405318 0.400105716780215 1 1
0.532603945468214 0.490447485995258 1 1
0.681376128567638 0.61960771212476 1 1
0.462582053023616 0.415326881580325 1 1
0.33058226767215 0.282843607608253 1 1
0.977534094954909 0.908773425147508 0 0
0.21529468486393 0.201594362502613 1 1
0.735108799342706 0.667613963968559 1 1
0.52298020222849 0.480665749585052 1 1
0.704983712661762 0.638686559870393 1 1
0.452543081520934 0.40721665520127 1 1
0.310102463907341 0.272832585358805 1 1
0.684286467029208 0.625916511491595 1 1
0.488242108257995 0.444452518618207 1 1
0.754971357645199 0.698945924802612 1 1
0.389610422247107 0.359089271171593 1 1
0.443239196611109 0.406467358261048 1 1
0.611096249625454 0.55822396625693 1 1
0.489861278418147 0.439806800872485 1 1
0.424195163994029 0.380407596591818 1 1
0.654318060370699 0.604901736205702 1 1
0.690499139122962 0.634845380040958 1 1
0.422748163968593 0.391829022538277 1 1
0.431998858756544 0.393251341336555 1 1
0.361713470256638 0.342528945777654 1 1
0.368522406834171 0.34484374135617 1 1
0.574423772894142 0.512266919688243 1 1
0.49175339026283 0.459960044722699 1 1
1.00987877104115 0.913877197918202 0 0
0.643865303566928 0.571798608305777 1 1
0.247595453137111 0.228546787275356 1 1
0.169332983485389 0.16803092025128 0 0
0.418274561336625 0.35766591759106 1 1
0.336160129653214 0.292954248988107 1 1
0.578191749037615 0.507544018056812 1 1
0.403087531831781 0.358186922469839 1 1
0.379971282500571 0.340418314759946 1 1
0.489610733201395 0.435113336240255 1 1
0.400548666816834 0.33435850450317 1 1
0.3029365138853 0.258332466421535 1 1
0.587622084912848 0.526194071416008 1 1
0.497770126131539 0.444771394255092 1 1
0.136152148954108 0.120877043004234 0 0
0.627457491089671 0.551255063692447 1 1
0.221356232645025 0.200443461899029 1 1
0.322165303360772 0.302271687881269 1 1
0.464091716383751 0.45186297298016 1 1
0.318157084176728 0.33489747539995 1 1
0.525313398902696 0.499152809119285 1 1
0.312907302807124 0.298327222925157 1 1
0.305551665300325 0.299759924051666 1 1
0.346534721357004 0.313161019732075 1 1
0.341908770332134 0.303646026770386 1 1
0.453700938954717 0.416904371652831 1 1
0.641568469546824 0.573963236616697 1 1
0.64625702566335 0.604971730113197 1 1
0.295616495972816 0.251184713130013 1 1
0.735463161393719 0.627239275151048 1 1
0.340699341802194 0.307533598444823 1 1
0.68764043092774 0.613852325959502 1 1
0.40705681525293 0.364846838460694 1 1
0.544800672800494 0.492519176111545 1 1
0.451374386005684 0.408607181385688 1 1
0.577945995404138 0.511942594068613 1 1
0.39544311069478 0.35724283491099 1 1
0.523643257667347 0.474452372713574 1 1
0.528132580700875 0.477251636747773 1 1
0.46545275838229 0.429461985730068 1 1
0.513591719107933 0.462832498532842 1 1
0.396961666716588 0.36083375515482 1 1
0.322175584135306 0.287148802975263 1 1
0.486827922436829 0.441753216109968 1 1
0.554155231412007 0.500646922948758 1 1
0.593923192717528 0.535237065585667 1 1
0.598106221311569 0.556137444950708 1 1
0.456605778611806 0.423121743224663 1 1
0.838021040977657 0.760495298858569 1 1
0.732893758865123 0.676750018228142 1 1
0.592895995731503 0.537897490514461 1 1
0.482846637922177 0.437021784825968 1 1
0.486959174852054 0.435177788920374 1 1
0.362216421962283 0.318635626689978 1 1
0.505957731917564 0.4566282799 1 1
0.570195826854325 0.525690409096406 1 1
0.585298129959603 0.501012164114661 1 1
0.564446122672541 0.501941747220125 1 1
0.464164041498452 0.41811615896092 1 1
0.470876760949853 0.430020840858201 1 1
0.538283664343246 0.481263245011472 1 1
0.620137975038791 0.56107779934012 1 1
0.495851169002322 0.463974117658178 1 1
0.480860736595016 0.434141875117989 1 1
0.214045648140543 0.191620823591882 1 1
0.403952646412718 0.375276362957917 1 1
0.43981196883463 0.398147593500935 1 1
0.531060153832568 0.494332378853266 1 1
0.464839342818078 0.418822158063885 1 1
0.367707761301054 0.327707851813589 1 1
0.234709220465266 0.213208883156678 1 1
0.56194467201593 0.500780890070086 1 1
0.734846011183552 0.662715672611815 1 1
0.251034346413168 0.243329199955016 1 1
0.529924512209137 0.481307298451351 1 1
0.455732082030151 0.414904755739929 1 1
0.339780433649945 0.314245322151016 1 1
0.687624718676911 0.637728220650103 1 1
0.464507858220803 0.425574707635739 1 1
0.536469980200833 0.478816279957401 1 1
0.395123060957415 0.361665216335435 1 1
0.614805594127788 0.551156487523721 1 1
0.313410969473901 0.282623248467132 1 1
0.788332353979166 0.722834963581317 1 1
0.292566676334397 0.280059834031605 1 1
0.353755244159302 0.337289791825353 1 1
0.951247719387309 0.864259842342748 0 0
0.434062666657482 0.402505988261603 1 1
0.414128019867554 0.35747756786098 1 1
0.564916790551181 0.521190050817556 1 1
0.316977445799157 0.29067468479754 1 1
0.762855551552521 0.719272363347035 1 1
0.349968261060181 0.312652390354265 1 1
0.304766664605065 0.243013936770822 1 1
0.44492851223087 0.390070154955826 1 1
