# Supplementary material for: Bias caused by sampling error in meta-analysis with small sample sizes
Source: PLoS One. 2018 Sep 13;13(9):e0204056. doi: 10.1371/journal.pone.0204056 (PMC6136825; doi:10.1371/journal.pone.0204056)
Supplement: S4 File — (ZIP) [file pone.0204056.s004.zip › results N = 20 theta = 0.5 tau = 0 sz = 50-100.txt]

"cohen.dl.theta" "hedges.dl.theta" "cohen.dl.cp" "hedges.dl.cp"
0.609835155185592 0.603692432862477 1 1
0.60722680514684 0.601451980285221 0 1
0.480269663149231 0.475197250636715 1 1
0.550360795707485 0.545233320805498 1 1
0.460088952943377 0.455457605426863 1 1
0.566575905521218 0.561092590029425 1 1
0.430940895696081 0.426569738585881 1 1
0.487477684358842 0.482444728917505 1 1
0.452439729989275 0.447948155011249 1 1
0.518074937021903 0.512820416687639 1 1
0.377551444929831 0.373600886267595 0 0
0.419477074493135 0.415658629329935 1 1
0.468711368038536 0.463757506692092 1 1
0.453047709129833 0.448632540349753 1 1
0.488873321344205 0.484158819897496 1 1
0.508956600725733 0.504005699933302 1 1
0.456496900913871 0.451904553716901 1 1
0.554546980482687 0.549274209619108 1 1
0.548887302004918 0.543478641473703 1 1
0.475589993557081 0.470873421597173 1 1
0.575190562008468 0.570059819870299 1 1
0.540295149804861 0.534633236717044 1 1
0.441756171404866 0.436925251242882 1 1
0.556383103866188 0.550647046595153 1 1
0.465756000384414 0.461089147771082 1 1
0.520490003542964 0.514710454563023 1 1
0.538666453902977 0.533315942215588 1 1
0.524867058738311 0.519539722963562 1 1
0.490777239559483 0.485690145431374 1 1
0.488046567328435 0.483361369934815 1 1
0.499698185272728 0.495134132595086 1 1
0.523695762351867 0.518471592254339 1 1
0.543580336324522 0.538013967126767 1 1
0.59173013790928 0.586220134087672 1 1
0.556720800550864 0.551097102152536 1 1
0.470695649844327 0.465690929661591 1 1
0.519404945980599 0.514266957187835 1 1
0.581407424128141 0.575441126530396 1 1
0.566342624945003 0.561079294008061 1 1
0.556575460902743 0.551423395278549 1 1
0.502166456589357 0.497207134209895 1 1
0.399030348857507 0.394988740115165 1 0
0.562701378592721 0.556349450343303 1 1
0.472072840264191 0.467848217265119 1 1
0.569737648908578 0.564027182389049 1 1
0.467352586404506 0.462199967538451 1 1
0.482134066160531 0.477764772405263 1 1
0.465742497471175 0.461369620750908 1 1
0.509618004844486 0.504033792167012 1 1
0.458143468087901 0.453390707076632 1 1
0.459902957054351 0.455602192987662 1 1
0.526845691686963 0.521041956156072 1 1
0.497572541325775 0.493042103319702 1 1
0.522850867598306 0.517797009177398 1 1
0.489377332765419 0.484305946860972 1 1
0.550426708429329 0.544954762123972 1 1
0.469839799623464 0.465354928290527 1 1
0.443011385238158 0.43868575952821 1 1
0.469171535484226 0.464385595395612 1 1
0.53673982409679 0.531524129252848 1 1
0.545659316821209 0.54038009189739 1 1
0.542676672063783 0.536772139461691 1 1
0.496014012291192 0.491065754811682 1 1
0.484920479770549 0.48013702118078 1 1
0.457579650379269 0.453184859485646 1 1
0.512039264742185 0.507005257192705 1 1
0.525359303373454 0.51985392978237 1 1
0.517471043708314 0.512205936106462 1 1
0.443688307151292 0.439136690911245 1 1
0.526234066649604 0.520940588817124 1 1
0.48364972410994 0.47837803397914 1 1
0.557321153510691 0.552480925807295 1 1
0.531613287214841 0.525752245075655 1 1
0.509047070617255 0.503242175087414 1 1
0.426814402778418 0.422773816181055 1 1
0.462945327529521 0.458593018423276 1 1
0.502452578648291 0.497210922276851 1 1
0.653446243946997 0.646775123691991 0 0
0.514941049836432 0.509870981985442 1 1
0.480293664942155 0.47564045455636 1 1
0.44644581095758 0.442042445473697 1 1
0.471330720308555 0.466437051108026 1 1
0.510405904107099 0.50555156167693 1 1
0.406550736753175 0.402596685062576 1 1
0.501983015926125 0.496823654598772 1 1
0.44319423524312 0.438555226029361 1 1
0.578970192688297 0.573486849475297 1 1
0.473083941358139 0.468332886771458 1 1
0.435676200544999 0.431225998295932 1 1
0.500144620597826 0.495524859327846 1 1
0.510150101480069 0.505060324288612 1 1
0.407572210052133 0.403653733349903 1 1
0.466049997026497 0.461473792384578 1 1
0.494308796122187 0.489679147257169 1 1
0.533095676385978 0.528098745110203 1 1
0.542264380784867 0.536946382602371 1 1
0.398375913338768 0.394603850379705 0 0
0.353963357661176 0.350325572063392 0 0
0.480864951523915 0.476276196590712 1 1
0.453340150301865 0.448151319608081 1 1
0.524739086585008 0.519457580910949 1 1
0.575664801366767 0.568518591084056 1 1
0.520201494668366 0.514944783286415 1 1
0.380210834738061 0.376964599223264 1 1
0.549981955455345 0.544562872864815 1 1
0.50424328576795 0.498592413770506 1 1
0.550396198040636 0.544635589246934 1 1
0.45129537450166 0.446941740339556 1 1
0.549719128280298 0.544369027257961 1 1
0.511408732107861 0.506584596090798 1 1
0.419733194781215 0.415815449972791 1 1
0.495764919917379 0.491177867395736 1 1
0.537051993452886 0.531960067913542 1 1
0.565953538643145 0.560686935560913 1 1
0.480890480892087 0.476052976030136 1 1
0.490315860352292 0.48572938796381 1 1
0.489647214155501 0.484995805984649 1 1
0.515493508509684 0.509929951906273 1 1
0.505599502140038 0.500517060961989 1 1
0.538922065203728 0.533561254292364 1 1
0.495508575429358 0.490349367862314 1 1
0.568491823144028 0.562983223182613 1 1
0.427858838753447 0.423501498835729 1 1
0.497060544420028 0.492546329166115 1 1
0.459693451946563 0.455023444494743 1 1
0.549757822475723 0.544194794287937 1 1
0.519585806830514 0.514407621124822 1 1
0.525618013120227 0.520231813869713 1 1
0.507590513203598 0.50249045151888 1 1
0.521034835849333 0.515874871138821 1 1
0.461890019652444 0.457601277654133 1 1
0.396387588781224 0.392741540205124 1 1
0.424883162943463 0.420635740110116 1 1
0.549089727767316 0.542582412178738 1 1
0.508996254179989 0.50445362360312 1 1
0.457207665976059 0.452845203390057 1 1
0.485679948457088 0.480843599867578 1 1
0.536261579370527 0.531333543292469 1 1
0.608381075414579 0.602363976381594 0 1
0.525377507912123 0.520306052246828 1 1
0.552486174079336 0.54681920299148 1 1
0.554191595412912 0.549416703015317 1 1
0.491034530028647 0.485816790980847 1 1
0.500355228149661 0.495756456724745 1 1
0.57585580959506 0.570337645960988 1 1
0.548715376550701 0.543355718401111 1 1
0.532107833602183 0.527134571519838 1 1
0.525058008164947 0.519376925593874 1 1
0.476881768829247 0.471996700999812 1 1
0.494730114918908 0.489342532049232 1 1
0.517347946246457 0.512022650629598 1 1
0.432591722053241 0.427942117494451 1 1
0.486287344120888 0.481778290982877 1 1
0.470621522949216 0.465839579164175 1 1
0.468088659243614 0.463504573386622 1 1
0.525949541915935 0.519967098138066 1 1
0.486293694101277 0.481519509462625 1 1
0.510805782963936 0.505366073893865 1 1
0.461868926643226 0.457092586226274 1 1
0.489659477216448 0.484724668949201 1 1
0.491227057434448 0.487010359940091 1 1
0.502098226880096 0.497324341216913 1 1
0.576314688301954 0.570318189523072 1 1
0.521208549015797 0.516126895674633 1 1
0.508837237309054 0.503493486059922 1 1
0.525703657499517 0.52050361811905 1 1
0.476211966690169 0.472116906963098 1 1
0.474175525373727 0.469173682040257 1 1
0.458611240498724 0.454322799462906 1 1
0.402770550320185 0.398756028134566 1 1
0.521158574826604 0.515049809450107 1 1
0.464844221736405 0.460300341538281 1 1
0.507196373636843 0.501804228055865 1 1
0.483606923001553 0.479096945701165 1 1
0.549142750942022 0.543918493466955 1 1
0.526619084727522 0.521379348692386 1 1
0.486663717071886 0.481790582009354 1 1
0.439455161409431 0.434766174733293 1 1
0.467725245449205 0.462944264490039 1 1
0.501675898856454 0.496809929952778 1 1
0.556547699380354 0.550640297993229 1 1
0.504610974705053 0.499630976765828 1 1
0.466021769545418 0.460889461425033 1 1
0.549513179990561 0.544077605745002 1 1
0.458047714233786 0.453636928103509 1 1
0.518789148989471 0.513401603986175 1 1
0.503447935993152 0.498343810430058 1 1
0.523387367766056 0.518085531260001 1 1
0.444612436051561 0.440574525584577 1 1
0.539820981005906 0.533983180395532 1 1
0.585819968375064 0.580357744475431 1 1
0.494709573124072 0.49048315491568 1 1
0.494945105291833 0.489784932630312 1 1
0.546993996339624 0.54161819357486 1 1
0.51358410032115 0.508579770571091 1 1
0.479380509029524 0.47422324255371 1 1
0.512638286592722 0.507497216713501 1 1
0.529819510843241 0.524445467652419 1 1
0.44490263256457 0.44074611244995 1 1
0.555175440872642 0.550305267453095 1 1
0.515088966101607 0.509799982976848 1 1
0.480846395692528 0.476181683964533 1 1
0.546162601469975 0.540502465502318 1 1
0.464634642561846 0.460026141450324 1 1
0.50445513096993 0.498810777564696 1 1
0.479501726239837 0.474861742217792 1 1
0.510000176879624 0.504615451795142 1 1
0.48151816252993 0.476561127961827 1 1
0.597643970142797 0.591711202107789 1 1
0.517414337102204 0.51217358480233 1 1
0.532251242867016 0.527240851624676 1 1
0.543224249155283 0.537815048168225 1 1
0.536637438147892 0.531434853984147 1 1
0.45544576587619 0.45094610764484 1 1
0.527688270206905 0.522792747046839 1 1
0.562918173311451 0.55670051740556 1 1
0.511694505081455 0.505973045557548 1 1
0.450163626273448 0.445932327381626 1 1
0.544546710271377 0.539285531267978 1 1
0.523184939446469 0.518505358843204 1 1
0.456304015484745 0.451998249036142 1 1
0.559029470990416 0.553686638412205 1 1
0.524531288536894 0.519191966044418 1 1
0.480710001211093 0.476186977181586 1 1
0.43482594398801 0.430349290494257 1 1
0.513458835888768 0.507982304654742 1 1
0.421613935358947 0.417817311165419 1 1
0.483236885566803 0.478319374578192 1 1
0.482654669804942 0.478232556494609 1 1
0.490071381443318 0.485316634857182 1 1
0.436373816288977 0.431820187775197 1 1
0.437664130656282 0.433168100638932 1 1
0.619731629211101 0.614051975147832 0 0
0.514156041398931 0.509240263622356 1 1
0.528242743060911 0.523127402935729 1 1
0.349371158295657 0.34585336757543 0 0
0.506078437804484 0.501244835198963 1 1
0.532884289573419 0.527673342187887 1 1
0.558751046768616 0.553577704149345 1 1
0.452989434309877 0.448603327162616 1 1
0.498359731151249 0.493123490098328 1 1
0.467004949595549 0.462266902815175 1 1
0.538868323922903 0.533531111203283 1 1
0.518122082976735 0.513032319819418 1 1
0.52393485691599 0.519077188636313 1 1
0.529717981791334 0.523764407283473 1 1
0.502143487984763 0.497381218276466 1 1
0.461503515465221 0.456838588118264 1 1
0.565471152434392 0.559270080553135 1 1
0.489666615872625 0.48484417942651 1 1
0.639617720598345 0.633066163512735 0 0
0.507501431082159 0.502554813731336 1 1
0.494627225335136 0.489829394989329 1 1
0.419266279243703 0.415540021201531 1 1
0.490583111753637 0.486064145125077 1 1
0.530522944313187 0.52513034565811 1 1
0.513676513875961 0.508090716389279 1 1
0.497809100029034 0.492583876121569 1 1
0.572440664543714 0.566780490859537 1 1
0.433978511670281 0.429669825305367 1 1
0.501238255438338 0.496293381259336 1 1
0.558442215411332 0.553066426763305 1 1
0.460817335097705 0.456381234637183 1 1
0.428424659062979 0.424315308230062 1 1
0.47735042829686 0.472510807768152 1 1
0.549211496607581 0.543732028078139 1 1
0.478975496672881 0.47431284234778 1 1
0.470353028290488 0.465469841621494 1 1
0.568695513209406 0.562794368171738 1 1
0.417205573934901 0.412985188039699 1 1
0.531133251595601 0.525731402121585 1 1
0.37570310458971 0.371993798169016 0 0
0.486527771923832 0.481675803096327 1 1
0.517774439105872 0.512675494216699 1 1
0.549244766355412 0.543443985971491 1 1
0.460476349163246 0.456054313243371 1 1
0.46785625988319 0.463371902451807 1 1
0.480627499713281 0.475838367021398 1 1
0.531631609108146 0.525883501457011 1 1
0.525266609722185 0.520396859375928 1 1
0.543645368197055 0.538067565710738 1 1
0.47589962965495 0.471306676661053 1 1
0.512603482922103 0.508037324159021 1 1
0.528192345448781 0.52258495839108 1 1
0.463054034436273 0.458206241038111 1 1
0.480252783610648 0.475364799720111 1 1
0.397776823738227 0.393988547725983 0 0
0.518107792448501 0.512407783419958 1 1
0.499177465905881 0.494197703247021 1 1
0.504530230975707 0.499916594226644 1 1
0.589805472391041 0.58314524631729 1 1
0.518749467187608 0.513797769676123 1 1
0.414450348018523 0.409606907293632 1 1
0.404035725104558 0.399974828550921 1 1
0.422679960823979 0.418516452251621 1 1
0.50246197920819 0.497171593806377 1 1
0.524061329207708 0.518577402794685 1 1
0.541790643150017 0.536474478745697 1 1
0.421151476237254 0.416757123000296 1 1
0.546328716580554 0.540654342659468 1 1
0.437455613141865 0.433600518352134 1 1
0.373849237640376 0.37005640894451 0 0
0.49222517640058 0.486666246969198 1 1
0.443765948395329 0.439552444921371 1 1
0.470669527042063 0.466194817000908 1 1
0.550538818877927 0.545432979135395 1 1
0.546720279388688 0.541586875917302 1 1
0.519635392634282 0.514189022426525 1 1
0.467246166433447 0.461907232956324 1 1
0.501480581297084 0.496031276603568 1 1
0.5238034420235 0.518658657814011 1 1
0.571008575499573 0.565426517892261 1 1
0.520007956321896 0.514829461468622 1 1
0.463339191081929 0.458397833189406 1 1
0.567665242495598 0.561985229477721 1 1
0.586098913796944 0.579399953195868 1 1
0.449246445852175 0.444640612191677 1 1
0.53840047963088 0.533224820738943 1 1
0.491010791538076 0.486116319646368 1 1
0.494453214849381 0.489536856308593 1 1
0.553520079852494 0.548169821361044 1 1
0.455373189742043 0.450704057176109 1 1
0.419543738150163 0.415079812883275 1 1
0.431574518829097 0.426949892938197 1 1
0.465733668035241 0.461406055815048 1 1
0.541696296853977 0.535850043019406 1 1
0.530580370792391 0.525542420618418 1 1
0.395171972514308 0.391119348318492 1 0
0.502287369586633 0.497463929139897 1 1
0.54306203252474 0.537925873783762 1 1
0.449076323218748 0.444568773425102 1 1
0.530116769099399 0.524814570791884 1 1
0.459307265969858 0.454299340636038 1 1
0.487865074191301 0.482663339735659 1 1
0.382142317739993 0.378063492430331 0 0
0.524277666039451 0.519165618043567 1 1
0.542704546852141 0.537488993178808 1 1
0.535908651269081 0.530985203331228 1 1
0.43362048401027 0.429187212415205 1 1
0.441098662670688 0.436717034605501 1 1
0.599592420593073 0.593370346689408 1 1
0.53730958147825 0.531790638792553 1 1
0.434584906404929 0.429892302320734 1 1
0.511588656261295 0.507091626928132 1 1
0.518944556098179 0.513871530119809 1 1
0.490811152589668 0.486144964397861 1 1
0.462454799915088 0.457897998104138 1 1
0.538021384789487 0.531817247539197 1 1
0.482828261912986 0.477551812433141 1 1
0.467776520606751 0.46331946136511 1 1
0.442341610451355 0.438265550430938 1 1
0.437172880277179 0.432273649803406 1 1
0.475292232456638 0.470135130795694 1 1
0.459168362728485 0.454794119138299 1 1
0.543177931624617 0.537601537888616 1 1
0.602488888802608 0.596150284578179 1 1
0.427236783609498 0.42314487687923 1 1
0.475674319058427 0.470699321582872 1 1
0.439971119073139 0.435881470847098 1 1
0.506450669816947 0.501402249815002 1 1
0.500232695181514 0.495262656982082 1 1
0.443746114105023 0.439866689780145 1 1
0.530934916916264 0.525861078363142 1 1
0.465305767226486 0.461004882202654 1 1
0.473494766643633 0.469096521267327 1 1
0.506805256861538 0.501834764084635 1 1
0.512592743395836 0.507991919000853 1 1
0.473216348739039 0.468892272830935 1 1
0.441946791439276 0.437409804868141 1 1
0.455596009731606 0.450596205826495 1 1
0.512586067435783 0.50744152204902 1 1
0.482842533982371 0.477981087447742 1 1
0.451416165602084 0.447126776105736 1 1
0.511344224074378 0.506338769972386 1 1
0.49297848560239 0.488042275102519 1 1
0.53341337650704 0.527933113828615 1 1
0.591973845500285 0.586254301144899 1 1
0.528513994751891 0.522638121999437 1 1
0.424018578130446 0.419452748548532 1 1
0.426544211552497 0.422255160368709 1 1
0.53901443856588 0.533594433800147 1 1
0.526151533616603 0.520634521739946 1 1
0.529659240061664 0.525118028706362 1 1
0.530407440868965 0.525205862814616 1 1
0.53205040578544 0.526922522709568 1 1
0.375868883406784 0.372089205516412 0 0
0.549172973941138 0.543794487557251 1 1
0.579984612203874 0.574315987716126 1 1
0.572998099273112 0.566975418270634 1 1
0.596995433580763 0.591256364628292 1 1
0.481738932097182 0.476741886006112 1 1
0.538920680615724 0.533676881333921 1 1
0.501052537997529 0.496017942132965 1 1
0.505675451461797 0.500415458885397 1 1
0.582940574380502 0.576940849254866 1 1
0.523073891744624 0.5179217543365 1 1
0.518999183913798 0.514025060208816 1 1
0.535761896394212 0.530615683925519 1 1
0.485488349946209 0.48096636323981 1 1
0.530892019986577 0.525444944673503 1 1
0.461077380422984 0.456796074421154 1 1
0.46250245329015 0.457366450780825 1 1
0.436507749188399 0.432460857290002 1 1
0.485339351911545 0.47988952378008 1 1
0.5106318787322 0.505732409345975 1 1
0.62890259729615 0.621887694147392 0 0
0.499696915289757 0.494206316530096 1 1
0.512770751681313 0.507864148571872 1 1
0.495021787518191 0.490170416212351 1 1
0.462029932170191 0.457537955009687 1 1
0.474083232183331 0.469503841908182 1 1
0.464394835922995 0.459727633774546 1 1
0.509246089262519 0.504014004332249 1 1
0.584022543117996 0.578099931686165 1 1
0.515422080185592 0.510457633146595 1 1
0.534885769595676 0.529325587550119 1 1
0.429187626919907 0.424924542245355 1 1
0.483498566317536 0.477724689855692 1 1
0.500565035721423 0.495281620080459 1 1
0.555760897740683 0.549934353140831 1 1
0.546942999944344 0.54145289793401 1 1
0.458502688413284 0.454154175987409 1 1
0.55696700152281 0.551996160399976 1 1
0.42541535634353 0.421300832237578 1 1
0.500125241772139 0.494930005108387 1 1
0.479121877960612 0.474572532903903 1 1
0.542805188018483 0.537863741420145 1 1
0.472354608487401 0.467600711180456 1 1
0.52233385196813 0.517479457580815 1 1
0.441371531943114 0.437094837172983 1 1
0.531081918906852 0.525975471968586 1 1
0.42268835631053 0.418324079453516 1 1
0.538706669513232 0.533165586778709 1 1
0.515065521385478 0.50997915184008 1 1
0.517617938849931 0.512697252087131 1 1
0.441924864021326 0.437379948658304 1 1
0.450354343050722 0.445798100671607 1 1
0.496156753774752 0.4909909721602 1 1
0.499823238984826 0.494670261725232 1 1
0.542116572238524 0.536596035071555 1 1
0.386995833307013 0.382904392513201 0 0
0.478916652240393 0.474099036101726 1 1
0.478870175185484 0.47420083235694 1 1
0.488760326329575 0.483916163993905 1 1
0.495044366075268 0.490066611647499 1 1
0.557913484253629 0.552242216349075 1 1
0.622357372520887 0.616243950806242 0 0
0.438702191871035 0.434376452097734 1 1
0.502169746136885 0.497036732049016 1 1
0.601950905742789 0.595764809201084 1 1
0.41018966461958 0.406411307548951 1 1
0.528780758289997 0.523345510849811 1 1
0.420524947847815 0.416137903709321 1 1
0.605243036219562 0.599075454892551 1 1
0.459693191297623 0.45490875875481 1 1
0.50356369109986 0.498530926558898 1 1
0.459172485278732 0.454391852490481 1 1
0.452377364069781 0.447627190238838 1 1
0.534202402587624 0.52896808939184 1 1
0.450938012168923 0.446764536300855 1 1
0.443581214481361 0.438998011809675 1 1
0.531379753918185 0.526348674023167 1 1
0.519970127124096 0.514935602731402 1 1
0.539254842483674 0.53382464425392 1 1
0.473156423920096 0.46887375653494 1 1
0.513391086596672 0.508420287025581 1 1
0.539190930074473 0.533555352603769 1 1
0.434586234742175 0.429621630398956 1 1
0.466420214791221 0.461733842466965 1 1
0.491864516478497 0.486398379114524 1 1
0.512730316449695 0.506453411413547 1 1
0.43078032950388 0.426215257780395 1 1
0.540367081993046 0.535381872638407 1 1
0.468104951096057 0.463660819528771 1 1
0.508119894570517 0.503267781252579 1 1
0.467359803328397 0.462379428140592 1 1
0.446060869908512 0.44189328774089 1 1
0.542704206621904 0.536327501623026 1 1
0.511165676945912 0.505272489224978 1 1
0.493039288316634 0.488314184867352 1 1
0.521815802499001 0.516483754100593 1 1
0.533711013758499 0.528348864274702 1 1
0.508715137862851 0.50420592934694 1 1
0.476346017345295 0.471374524484351 1 1
0.576196047613825 0.570498875322636 1 1
0.47099325319973 0.466258720128014 1 1
0.560995186631296 0.555717526813894 1 1
0.545742583632783 0.540525673603149 1 1
0.524587829812119 0.51935452622779 1 1
0.496158638374912 0.490981755907069 1 1
0.506182924374738 0.50154161486612 1 1
0.52320675910843 0.518074131302606 1 1
0.545988645917088 0.540697766985152 1 1
0.562590335459965 0.557205366177152 1 1
0.441336248448296 0.436755651313517 1 1
0.572468134185268 0.566990185095112 1 1
0.454432955855275 0.449874128716726 1 1
0.480982515046632 0.476188589491234 1 1
0.559130099111627 0.553657000907433 1 1
0.471898468392771 0.467047609678162 1 1
0.460833497192892 0.456477696290795 1 1
0.479682512691869 0.474991390234962 1 1
0.509105933505807 0.503985866677444 1 1
0.460817289964829 0.456589208718545 1 1
0.509127102056913 0.504067612519528 1 1
0.542911269692361 0.537587059932555 1 1
0.552131408145616 0.546867107199195 1 1
0.471971396676759 0.467451735974267 1 1
0.570562727538936 0.564655051298326 1 1
0.470203855852613 0.465723175787798 1 1
0.386729461569496 0.383030044090123 0 0
0.456487829805824 0.452073476387813 1 1
0.473718106817656 0.468070298729702 1 1
0.461334670755096 0.456485939639936 1 1
0.469359134966029 0.464795813640931 1 1
0.530364890498766 0.525631009778893 1 1
0.503757283258452 0.498814921560886 1 1
0.472932274861258 0.468573127257295 1 1
0.457958670150223 0.453759609507197 1 1
0.555476822349178 0.549648528655791 1 1
0.530947801439595 0.526206169048664 1 1
0.489336871431163 0.484730519050557 1 1
0.50310142170824 0.498364791686625 1 1
0.644636953304244 0.63706134602469 0 0
0.39719054716082 0.392901599283523 1 0
0.497735196973957 0.493082480207307 1 1
0.577953362108201 0.572259837579981 1 1
0.529762885729053 0.524939489116081 1 1
0.48734891886565 0.482254312310282 1 1
0.445687438235711 0.440881927640645 1 1
0.494846391488455 0.489593510848931 1 1
0.464494907210428 0.460048320412309 1 1
0.500556152645299 0.495520837952241 1 1
0.517542447602071 0.512888404576655 1 1
0.50600203350605 0.500475695179211 1 1
0.500466410039964 0.495418306321349 1 1
0.437043697496321 0.433261917115775 1 1
0.42785848631614 0.423413212769104 1 1
0.481268043005923 0.475897043457104 1 1
0.507115202638147 0.502431090774635 1 1
0.480685585991753 0.475959003881284 1 1
0.380329812742709 0.376298303546513 1 1
0.504489896846812 0.499578737851459 1 1
0.482413557946602 0.477873199682434 1 1
0.544430011024269 0.539110916991137 1 1
0.488409460652394 0.483724397800045 1 1
0.519217188436424 0.514336739428559 1 1
0.506080565714488 0.50096241356527 1 1
0.511232805210743 0.506131896696578 1 1
0.397271995264882 0.393308740107984 0 0
0.414567092162519 0.410363768404048 1 1
0.512868801052279 0.50818635526876 1 1
0.463111306579071 0.458646705141605 1 1
0.484746874036792 0.480025745120102 1 1
0.446863236849042 0.442458365288808 1 1
0.502565060320109 0.49745668678569 1 1
0.609974786379883 0.603965251202118 0 0
0.601303400085821 0.595523616383779 1 1
0.440578572851648 0.43618062060346 1 1
0.560504216397481 0.555163560512235 1 1
0.440649550037318 0.436064550298384 1 1
0.497442904440362 0.492640811700566 1 1
0.534007978630922 0.528244433190454 1 1
0.575536400753322 0.569707080095181 1 1
0.539271552430398 0.534319272119286 1 1
0.54111587376122 0.535196929429968 1 1
0.516405999279928 0.510995123829807 1 1
0.424262674931699 0.420202125775519 1 1
0.440172169546955 0.436131924506952 1 1
0.474957663313875 0.470405671502436 1 1
0.455959381091151 0.451163163090688 1 1
0.526661063817007 0.521154164310355 1 1
0.5565176715921 0.551139874484797 1 1
0.370767460484594 0.367154104387534 0 0
0.489376571638006 0.484420586369047 1 1
0.495150182397872 0.490495253169878 1 1
0.456708225182483 0.452025324548475 1 1
0.622198616325561 0.616143243324344 0 0
0.484111692081336 0.478812815818153 1 1
0.480897699948972 0.476005976928005 1 1
0.509105189828443 0.504109280789732 1 1
0.465878130026519 0.461369119400322 1 1
0.466985637925195 0.462111007019453 1 1
0.546722548326616 0.541513063180716 1 1
0.501684956819919 0.496635505727006 1 1
0.418077310491847 0.413855375760164 1 1
0.4504853238499 0.446066412607453 1 1
0.465297400430404 0.460733304733601 1 1
0.537076043314755 0.531779254538522 1 1
0.502826494406051 0.497853185625228 1 1
0.531316754766876 0.525996855292101 1 1
0.481590081218195 0.476439165405269 1 1
0.517365233427219 0.512461214391191 1 1
0.582737743307301 0.577215737703829 1 1
0.512493254242181 0.507414823622946 1 1
0.5202078114876 0.515331533077295 1 1
0.533862436496929 0.528856737955766 1 1
0.636162593043907 0.629836712434199 0 0
0.470449618067938 0.465536689751723 1 1
0.532190659836664 0.526823166556967 1 1
0.436852157682761 0.432555797269661 1 1
0.52052845997641 0.515453693921396 1 1
0.598774928441106 0.593132456486378 1 1
0.578873353503861 0.572834173985849 1 1
0.556604769758943 0.551122408103707 1 1
0.533113163832462 0.52785287132394 1 1
0.519750960648122 0.514966260666202 1 1
0.519796004371925 0.514924119075273 1 1
0.457912228458293 0.453384438981838 1 1
0.584019436581797 0.577709711299354 1 1
0.49995509493002 0.49522058760964 1 1
0.455700136329768 0.451498293060641 1 1
0.530200526004301 0.524764891479392 1 1
0.47503545173821 0.469742943275 1 1
0.49828681945394 0.493475775276581 1 1
0.51479839419094 0.509835356482033 1 1
0.41512841042851 0.41118439844624 1 1
0.47805955847477 0.473309493281595 1 1
0.470107125302402 0.465321654979865 1 1
0.460144185436209 0.455744932978348 1 1
0.521205597674506 0.515827974495641 1 1
0.645460588105272 0.639398021914503 0 0
0.584136860749266 0.578674134605652 1 1
0.436370061299242 0.432085516739332 1 1
0.477342348237349 0.472978595155517 1 1
0.582480735293582 0.577296034372761 1 1
0.483192280738539 0.47826523129405 1 1
0.479272536119272 0.474536249107005 1 1
0.438674089895487 0.434315256319617 1 1
0.488927916245825 0.484018890502436 1 1
0.518312089668792 0.512951817207215 1 1
0.443121855017412 0.43866363309976 1 1
0.482787616106045 0.478201231765567 1 1
0.394619943271291 0.390758381212054 0 0
0.474340917657636 0.468980830759004 1 1
0.50689826353987 0.501749841584907 1 1
0.520425439662783 0.515463510027801 1 1
0.570304801637882 0.56467630166579 1 1
0.317085203190113 0.3140884935769 0 0
0.454156788964791 0.449835826759355 1 1
0.439433457893329 0.434620011853214 1 1
0.464213027305164 0.459178677111949 1 1
0.512190017982435 0.507447322850247 1 1
0.493587154077433 0.488959079382518 1 1
0.42136927256173 0.417120067440401 1 1
0.432770411013584 0.428453537164323 1 1
0.650401841898956 0.643441134981626 0 0
0.436780049108976 0.432740967572818 1 1
0.59439983661818 0.588762332195954 1 1
0.561572399439362 0.5562376232471 1 1
0.58059579598799 0.575073975949857 1 1
0.359990712681533 0.356427456547264 0 0
0.47916264115316 0.473781321076512 1 1
0.3874522589775 0.383750801623687 1 1
0.490600130686389 0.485534512169269 1 1
0.491299612997399 0.486159902877829 1 1
0.422657604432867 0.418350307694596 1 1
0.565991305897199 0.559722138933778 1 1
0.423629189177845 0.419696390685729 1 1
0.511448669917096 0.506764247691366 1 1
0.400809003372505 0.396833091824645 1 1
0.425879855404251 0.421707460754758 1 1
0.449390974015649 0.444863255705896 1 1
0.537233626848037 0.531817538613871 1 1
0.542903391841642 0.537394797606333 1 1
0.431781517558766 0.42763531766749 1 1
0.517066446256663 0.512095529957786 1 1
0.58103069445486 0.575023182330386 1 1
0.542260477763699 0.536921372804706 1 1
0.509413982423373 0.503555715458114 1 1
0.5191346032164 0.514068581131112 1 1
0.505261124862885 0.500295239952645 1 1
0.500705479991593 0.495997248641103 1 1
0.506488115827493 0.501036647568493 1 1
0.569853316837516 0.564135590502624 1 1
0.526109596028162 0.521221142299212 1 1
0.479650928074073 0.474769409555519 1 1
0.538292000650468 0.533157809964637 1 1
0.507052558543432 0.501938285442341 1 1
0.524553751539716 0.519507559126165 1 1
0.477230248051769 0.472280417290499 1 1
0.477666983182634 0.472954518927834 1 1
0.496382801813406 0.491411886320886 1 1
0.461247284347953 0.456333290955652 1 1
0.520983756118706 0.5161035218783 1 1
0.567591589412552 0.56246924928583 1 1
0.532005190840721 0.526646973584884 1 1
0.475341655970654 0.470753927478061 1 1
0.500040537513528 0.494998290147333 1 1
0.477335942415321 0.472614425226958 1 1
0.456495915578116 0.451860870185994 1 1
0.527432736735658 0.522398129106563 1 1
0.473192525348919 0.468748706085078 1 1
0.513313467869787 0.507360358076647 1 1
0.407550544473233 0.403192798112714 1 1
0.492257783942894 0.487031298457192 1 1
0.411301580345679 0.407025104652436 1 1
0.526399009310088 0.521183288789105 1 1
0.577708839006352 0.571823241823125 1 1
0.515534067012145 0.509733256461145 1 1
0.420077305149421 0.41598008533603 1 1
0.465245443404465 0.461012414264907 1 1
0.509903129557904 0.504865781981436 1 1
0.47821052683414 0.473257980991074 1 1
0.547429069584181 0.542567096897058 1 1
0.569848613978061 0.56438386014737 1 1
0.534641709772603 0.529432230844939 1 1
0.506243228886924 0.501362496824066 1 1
0.407714678912241 0.40407626801494 1 1
0.476596235533429 0.472131754803155 1 1
0.425727630259622 0.421330806366919 1 1
0.473284862041205 0.468233228887183 1 1
0.504905020746585 0.499914621490511 1 1
0.519017522355918 0.513936792508217 1 1
0.482377049543502 0.477178284060246 1 1
0.522255612977 0.517072489624563 1 1
0.495358366445719 0.490067070704406 1 1
0.486712861734428 0.482158477217395 1 1
0.525988759492055 0.520093797916847 1 1
0.526955339192246 0.521575245317009 1 1
0.530945129459862 0.525641518202885 1 1
0.557168908442794 0.55156312942992 1 1
0.505398220832361 0.499931771865867 1 1
0.593533016975146 0.587421691411268 1 1
0.496537651289539 0.491700624849256 1 1
0.52611953472895 0.520803298486627 1 1
0.559576758697358 0.553368091250259 1 1
0.351147422814893 0.347112289252656 0 0
0.538654173637832 0.533557980721283 1 1
0.472286618624315 0.46725737055422 1 1
0.508694791996882 0.503573188056297 1 1
0.547505668033312 0.542282553802278 1 1
0.385154490847632 0.38127726021645 0 0
0.386566742612197 0.382967876238614 0 0
0.548838501803497 0.543015462336128 1 1
0.528084056274522 0.522691636283718 1 1
0.449532221954137 0.445189919250009 1 1
0.514297042362299 0.50916439528237 1 1
0.569793618795896 0.564294680352202 1 1
0.411292712490929 0.407358863520112 1 1
0.422125268488919 0.418267533778241 1 1
0.550576984706959 0.545336352995991 1 1
0.574708201445008 0.569111222851467 1 1
0.545759252195442 0.540412660523546 1 1
0.517166119417998 0.512174718532238 1 1
0.549577253069032 0.5442824661549 1 1
0.479037068125087 0.474698173979761 1 1
0.551735108441718 0.545855528921558 1 1
0.514758633805466 0.509870738419227 1 1
0.490388469719933 0.485781362219821 1 1
0.506933377859707 0.501646596062297 1 1
0.372212339419052 0.368679163801895 0 0
0.552373630976568 0.546610071695312 1 1
0.412247203750224 0.408067357768898 1 1
0.588524652005982 0.582393198786241 1 1
0.402731366915482 0.398738073910836 1 1
0.53069237792569 0.525837733630304 1 1
0.46904314059238 0.463889397056188 1 1
0.414698212466816 0.410568174759359 1 1
0.647496810240803 0.641221624352326 0 0
0.502891755758184 0.498385304368933 1 1
0.524604216590006 0.518904224772681 1 1
0.527307290628471 0.522426167552432 1 1
0.576430600744525 0.571370683306475 1 1
0.535810820782339 0.530566620027141 1 1
0.457372233778056 0.45248476125357 1 1
0.487459435847033 0.482714816664739 1 1
0.411048226947616 0.407057187110651 1 1
0.559888442130079 0.553875949929536 1 1
0.566204362118288 0.560798019067807 1 1
0.519210463166625 0.514427840196883 1 1
0.419711771614414 0.415717301126912 1 1
0.407256703149311 0.403420213239333 1 1
0.461323008215597 0.456375435006746 1 1
0.502692092649952 0.497584025841967 1 1
0.361973930648086 0.358098827169535 0 0
0.509553814608034 0.504302712668631 1 1
0.490381801508706 0.485218410737104 1 1
0.4474094541045 0.442736947974344 1 1
0.466973065194831 0.46230019195067 1 1
0.458764936699161 0.453890356808469 1 1
0.402889188834504 0.399106420408422 1 1
0.463878988317879 0.459303396306705 1 1
0.50285019737906 0.498037163723814 1 1
0.434465249140666 0.430233720045985 1 1
0.519098686984151 0.513447991448428 1 1
0.510151066009185 0.505128979856643 1 1
0.459488041926577 0.454869479116138 1 1
0.597498227277105 0.591402335193561 1 1
0.477907677044389 0.473297806322643 1 1
0.461769657162261 0.457378501496529 1 1
0.520568602797884 0.515219304610817 1 1
0.479383464116406 0.474402322966392 1 1
0.418733016307867 0.414745235447606 1 1
0.469353780345551 0.465289401409393 1 1
0.50704081248584 0.502412626719066 1 1
0.590439209364831 0.58434996907212 1 1
0.529392177605914 0.523833205115996 1 1
0.501780115411387 0.496231673791696 1 1
0.554781592536415 0.549311803966636 1 1
0.475462534591311 0.470691639180985 1 1
0.509867163430195 0.504655751585013 1 1
0.531114917499598 0.52574974814131 1 1
0.533527324680168 0.528687714039772 1 1
0.475884965704103 0.471036615626561 1 1
0.507505801076769 0.502685673785119 1 1
0.513298518058438 0.508346100215294 1 1
0.521515548399418 0.51617501873783 1 1
0.485212731148134 0.479859696831996 1 1
0.534511687555304 0.529704975621003 1 1
0.529770462023881 0.524998189264722 1 1
0.520267303199524 0.515429915305166 1 1
0.514011273730066 0.50909246466245 1 1
0.583127228565219 0.576696743117557 1 1
0.605907441312723 0.600083265261142 1 1
0.509636671594529 0.504935785657055 1 1
0.454640486278483 0.44957825689606 1 1
0.455649995210455 0.451169464575896 1 1
0.448801634254095 0.444158892808666 1 1
0.512999116008089 0.50777007067656 1 1
0.475171439138908 0.470688686524737 1 1
0.533877829531439 0.528751123889442 1 1
0.589864386518942 0.583913047343986 1 1
0.427781410229452 0.423394150825499 1 1
0.521402432182319 0.516180231490091 1 1
0.424332211309185 0.420233143817923 1 1
0.549606798919793 0.54382910232646 1 1
0.458958549746442 0.454612229621819 1 1
0.476218255005563 0.471737728247185 1 1
0.472154788999047 0.46753192637699 1 1
0.47901855285386 0.474005231722043 1 1
0.524593148835195 0.51952609333329 1 1
0.4968326298523 0.491915939823289 1 1
0.444260700526346 0.439921728460955 1 1
0.586190487081724 0.580301095536345 1 1
0.505783358911986 0.500536618486224 1 1
0.434653308422593 0.430386520991418 1 1
0.487308229292629 0.482478435828238 1 1
0.500847288025262 0.495915194576467 1 1
0.554204027817205 0.548572279431729 1 1
0.601527220707052 0.595391423997408 1 1
0.521345093718288 0.516346065591605 1 1
0.539089600280547 0.533684226443523 1 1
0.481482630366085 0.476631587060166 1 1
0.36539939734927 0.362061790320693 0 0
0.413971419318813 0.409392863989739 1 1
0.510364926523796 0.504687867062176 1 1
0.506269439208599 0.501189508805071 1 1
0.525015250677662 0.519544207113295 1 1
0.449760288827388 0.445156960186143 1 1
0.507773799911527 0.502503081882498 1 1
0.535300212062946 0.528751221832888 1 1
0.433565123960551 0.429231718965909 1 1
0.524977756651016 0.519916039322557 1 1
0.505573496960235 0.501015963209962 1 1
0.464817377821899 0.460002987382716 1 1
0.415527215088266 0.411090271195214 1 1
0.484647829014875 0.479868766677072 1 1
0.552012226367066 0.546454006517898 1 1
0.517182353795034 0.512538984224975 1 1
0.464682196142682 0.459843415539925 1 1
0.491550205564617 0.486617979591695 1 1
0.454186142829424 0.449464953606924 1 1
0.543583926898487 0.537816108250604 1 1
0.534143090483731 0.528647676847772 1 1
0.52873779925804 0.523610662712521 1 1
0.390160925335093 0.386191009393224 0 0
0.517064757843083 0.51217070591006 1 1
0.5407794402659 0.535874555176519 1 1
0.531427461159348 0.526132726280303 1 1
0.508154973210449 0.503162353908869 1 1
0.490573251373924 0.485856383132804 1 1
0.451170447244512 0.447135038522291 1 1
0.487651522437189 0.48214335443493 1 1
0.467171252517776 0.462535006323251 1 1
0.425168570940228 0.421456213899093 1 1
0.472440753141519 0.468180189067704 1 1
0.477589408760432 0.472601715068713 1 1
0.494793773460138 0.4899461097389 1 1
0.484577070437544 0.479913852644017 1 1
0.450682256726337 0.446402508277066 1 1
0.509516560849021 0.503890512341977 1 1
0.421619183267651 0.417519779116477 1 1
0.508194800336911 0.503120640084603 1 1
0.316579189313254 0.313273782073121 0 0
0.591535595540478 0.585830392250141 1 1
0.485984176913662 0.48103968311538 1 1
0.45507797476964 0.450765209610971 1 1
0.539211508909023 0.533642875296265 1 1
0.523773743701276 0.518971090637983 1 1
0.520342888008649 0.514605159700758 1 1
0.569025325992784 0.563684782058956 1 1
0.548250310110451 0.543143572790639 1 1
0.458344531430163 0.45379030774741 1 1
0.545490012232165 0.54005870334062 1 1
0.618268173413686 0.611638296158268 0 1
0.533626122051292 0.528350630725918 1 1
0.524219133102148 0.518811845063722 1 1
0.523355385202961 0.518446817700243 1 1
0.526174989485195 0.520842651018778 1 1
0.53079901767171 0.525596175279704 1 1
0.496699671913034 0.491670650280299 1 1
0.457279719074586 0.45256475232988 1 1
0.48960349238909 0.483809661713937 1 1
0.56407420687819 0.558046641325352 1 1
0.536649929963176 0.531166674694589 1 1
0.518536601068994 0.513611954237806 1 1
0.530803986572094 0.525912602136479 1 1
0.573427542987233 0.56754419678029 1 1
0.430764378788471 0.425989154156437 1 1
0.457470428402514 0.452782292601694 1 1
0.463910732689182 0.459892363920906 1 1
0.499798259053846 0.495199525877805 1 1
0.472727157206426 0.467964935557345 1 1
0.486730597780306 0.481468509971094 1 1
0.462754592293504 0.458572204806601 1 1
0.529242802938221 0.523088636711142 1 1
0.520826425504101 0.515845842519769 1 1
0.525206243705283 0.519111083050863 1 1
0.588970731177445 0.582854878290605 1 1
0.595279447030884 0.589619365153722 1 1
0.486731959092383 0.482430017044663 1 1
0.570776572062108 0.565354971043491 1 1
0.4348341942101 0.430563170918667 1 1
0.486545483915979 0.481376649663652 1 1
0.485769587824774 0.480574068644348 1 1
0.487294452882716 0.482854922397069 1 1
0.494753195797701 0.489611308141315 1 1
0.495031807704913 0.490130635877109 1 1
0.503402428943626 0.498459211935559 1 1
0.471193014140577 0.466910200683913 1 1
0.545169646467556 0.539809704545674 1 1
0.499293443740358 0.494372928687094 1 1
0.510575077716945 0.50499319994696 1 1
0.43039479549178 0.426212108350422 1 1
0.486597792981521 0.482185306570007 1 1
0.513864777087764 0.508427478165202 1 1
0.463368089271308 0.458710159316255 1 1
0.557034278033629 0.551462733837989 1 1
0.456772043773268 0.452017359228654 1 1
0.534293468266838 0.529001548190489 1 1
0.621108202276942 0.614244459703384 1 1
0.414254626117584 0.41001267307019 1 1
0.567815806510812 0.562402784125982 1 1
0.584989235322055 0.578929037593793 1 1
0.457877437383584 0.453431147031756 1 1
0.517359769693496 0.512200129422552 1 1
0.465791513434899 0.461505300814986 1 1
0.467753757968785 0.463330247792712 1 1
0.497109213029551 0.49180538170026 1 1
0.564547819056529 0.558930470218476 1 1
0.528020996920716 0.522998554526505 1 1
0.497198338638441 0.492304116498691 1 1
0.471360097835771 0.466716058479085 1 1
0.47607852127788 0.471126887460179 1 1
0.545527572086222 0.540105791051175 1 1
0.462013427902317 0.456832566979595 1 1
0.447408570243254 0.442576405069847 1 1
0.52832506206511 0.523040940288894 1 1
0.520598538795457 0.514970022323775 1 1
0.397016518340557 0.392623493877102 1 0
0.44040206626754 0.436169823801934 1 1
0.512870368150306 0.507271646026424 1 1
0.517867212385392 0.513433282789756 1 1
0.458134279735482 0.453584500670814 1 1
0.370918552200919 0.367501988547339 0 0
0.507329596980285 0.502397012746424 1 1
0.487306194744629 0.482506508991522 1 1
0.567850392881519 0.562216744743043 1 1
0.479141838179671 0.473743755237569 1 1
0.495038577764419 0.489656867914836 1 1
0.463261008829588 0.458746708264961 1 1
0.590814209033573 0.584762943150552 1 1
0.516714039786257 0.51188609340658 1 1
0.541101269756299 0.535715101942485 1 1
0.547934365016071 0.542530580337132 1 1
0.598115403011208 0.592658466723274 1 1
0.504224659524472 0.49908551281881 1 1
0.471556909876194 0.467059158634256 1 1
0.450198258181587 0.445466497351722 1 1
0.471982616678059 0.467760245218346 1 1
0.552009373185798 0.546648366732534 1 1
0.522748023047194 0.517928101934435 1 1
0.567453154131554 0.561545792327381 1 1
0.462194271254145 0.457940492596227 1 1
0.579741537781817 0.57381834394293 1 1
0.449052127001528 0.44502926840094 1 1
0.524430113064623 0.519029849459177 1 1
0.557638388523667 0.552027607915331 1 1
0.503430608741829 0.497744028347136 1 1
0.480996253974138 0.476489442664131 1 1
0.469582489099602 0.464588220015053 1 1
0.557188692369215 0.55139409607276 1 1
0.513196374125483 0.50764114462234 1 1
0.525386900997793 0.520270654322024 1 1
0.494059049358007 0.489334861948732 1 1
0.46644081072806 0.461943702749808 1 1
0.514223385369718 0.508944187131624 1 1
0.502328702622932 0.497344628639469 1 1
0.533206380416139 0.527140447231234 1 1
0.585910342069951 0.58004090432595 1 1
0.379636200675861 0.376582062942812 0 0
0.47463331683107 0.469643820894657 1 1
0.521834489920573 0.516507508943427 1 1
0.523248524792258 0.518258384321172 1 1
0.530046045376693 0.524353117385039 1 1
0.497460635875066 0.492539878594559 1 1
0.505405559140775 0.500004795947644 1 1
0.516661338857678 0.511628637274656 1 1
0.507633701609193 0.503112316538203 1 1
0.585932164260161 0.58025418988528 1 1
0.48505116977657 0.480427245331186 1 1
0.483993592276571 0.479257701524642 1 1
0.314817589247591 0.311590344851463 0 0
0.502118064483968 0.497149620445657 1 1
0.517716970984231 0.512704665278323 1 1
0.454280309138562 0.449678877916305 1 1
0.46291197603578 0.458575832879664 1 1
0.51437609563866 0.509433991999747 1 1
0.479236459125668 0.474610175075741 1 1
0.471976571530111 0.467637228614751 1 1
0.611350580632117 0.604450443655411 1 1
0.441351700644941 0.436766234656612 1 1
0.439712103602503 0.435283324273725 1 1
0.468101571716112 0.463749147539896 1 1
0.501855358139152 0.496869804180367 1 1
0.511407464732307 0.506738352412339 1 1
0.591501618344463 0.585453415992169 1 1
0.562673429562362 0.557164279495681 1 1
0.614290978932275 0.607995908696865 0 0
0.531635613903604 0.526367598161923 1 1
0.422987303808104 0.419238198308458 1 1
0.495706370928968 0.491048313560363 1 1
0.512622876856849 0.507356146222616 1 1
0.482992762810586 0.478473957807325 1 1
0.562707086783084 0.557452865774583 1 1
0.580649871619314 0.575224460163007 1 1
0.533938033002988 0.528470180347694 1 1
0.473215355542872 0.468602942424281 1 1
0.590756973922156 0.58408655096669 1 1
0.467702953444274 0.46329160359463 1 1
0.535100158468316 0.530046877215993 1 1
0.624934894929455 0.618279680823349 0 0
0.589693109902569 0.583188172073 1 1
0.453830501424909 0.448966014352966 1 1
0.451187726531417 0.446658736158214 1 1
0.56734579587345 0.562265897978364 1 1
0.477038539223212 0.472096292393626 1 1
0.493345741843796 0.488974351889687 1 1
0.46820003446429 0.463382878405765 1 1
0.531269281368941 0.525828225169411 1 1
0.54081572031828 0.536170638294429 1 1
0.491821838202057 0.487145986868751 1 1
0.439293853104836 0.43500470644882 1 1
0.475117770265233 0.470342969184389 1 1
0.47562455853612 0.470629122082573 1 1
0.558501705648503 0.553300383671116 1 1
0.475244851304807 0.470969653600405 1 1
0.474252460182935 0.4689886443447 1 1
0.545353946544795 0.539908237503911 1 1
0.475083729757142 0.470474663777533 1 1
0.506980206368347 0.501827036614724 1 1
0.5204497928165 0.515336425875723 1 1
0.552783300545228 0.547351633894887 1 1
0.381925570749195 0.378044026822084 0 0
0.545764195315377 0.540968697639701 1 1
0.451907742909407 0.447015013692333 1 1
0.505325429805819 0.50036735380753 1 1
0.481062156346173 0.476573814357975 1 1
0.434922129703808 0.430373213922961 1 1
0.48435793312042 0.479757604602927 1 1
0.554220055039386 0.548150698173904 1 1
0.422093607454423 0.417950158444817 1 1
0.421641606835455 0.41749508151296 1 1
0.489912512453519 0.485267141485589 1 1
0.424464004389844 0.419679411506794 1 1
0.480442782335688 0.475660250228941 1 1
0.475530866687401 0.470939613785225 1 1
0.497541681930748 0.491973065451035 1 1
0.509749486092725 0.504807499355184 1 1
0.495800791137158 0.491350897124449 1 1
0.421046686073385 0.416835688052696 1 1
0.596845354234284 0.590583569755064 1 1
0.441174105557914 0.436560688614186 1 1
0.436616755229712 0.431421368262236 1 1
0.504736491743821 0.499632978525687 1 1
0.494815948169374 0.490075986614772 1 1
0.483332575716093 0.478350943044646 1 1
0.633920482831056 0.627839202916921 0 0
0.529017561372459 0.523608585403493 1 1
0.465402929391027 0.46064423602947 1 1
0.590541090412855 0.584899140451628 1 1
0.548179335162234 0.542694753940239 1 1
0.36385577707306 0.360275032530286 0 0
0.509137945475933 0.5037268012472 1 1
0.588033085757213 0.582197492152749 1 1
0.517359134889399 0.512103350695819 1 1
0.47292184951318 0.4682829474957 1 1
0.429699012687981 0.425608378113195 1 1
0.522760802648787 0.517694993030587 1 1
0.51439207922036 0.509767675284796 1 1
0.429748623068146 0.424987999247219 1 1
0.615485126241506 0.60985424341326 0 0
0.55863550618303 0.552887997631203 1 1
0.501049424457754 0.49609992395583 1 1
0.593682948665789 0.587986600853781 1 1
0.449815348665532 0.445214649312971 1 1
0.444667120284295 0.43964510585124 1 1
0.576440634464619 0.57062552694876 1 1
0.554509282110454 0.54897174588048 1 1
0.50284539672041 0.49781706752884 1 1
0.456380952179218 0.451922476354635 1 1
0.521857335241625 0.516346787007471 1 1
0.529366680006222 0.523744401504789 1 1
0.427612634891948 0.423746194032986 1 1
0.426625754450615 0.422399219743591 1 1
0.410715804268036 0.406591028152648 1 1
0.483471333396284 0.478749398917587 1 1
0.434829819508877 0.429768804736615 1 1
0.585492459048267 0.579729788341249 1 1
0.530615717977985 0.525089390468554 1 1
0.549021119383408 0.543467183303832 1 1
0.454465892833389 0.450177580542099 1 1
0.506175701871109 0.501341625591709 1 1
0.523548403782253 0.51853705934344 1 1
0.531229551085757 0.525949335125097 1 1
0.535834932033798 0.531070934175821 1 1
0.473721819868924 0.468950944392416 1 1
0.541264931617722 0.535999820517488 1 1
0.562506432819316 0.556863353396829 1 1
0.467883986637839 0.462773236059638 1 1
0.492240491695248 0.486975674589201 1 1
0.540627616800541 0.535055542535481 1 1
0.495677998558947 0.490616457314147 1 1
0.478607560746763 0.473774770551885 1 1
0.504351899692854 0.499539296630926 1 1
0.583930019181239 0.578522164988505 1 1
0.514315668213735 0.50939260270452 1 1
0.521259355260941 0.515523125702322 1 1
0.495898748634923 0.490842261505847 1 1
0.575158320111307 0.569235193578749 1 1
0.552528033427755 0.547368249306735 1 1
0.563990444155903 0.558406226047407 1 1
0.481275416307794 0.475948950386681 1 1
0.528608997410334 0.523561748863516 1 1
0.497134603646852 0.492468212539393 1 1
0.494719021481357 0.489586802846851 1 1
0.557590271176588 0.552148760879955 1 1
0.441779189075034 0.437464066543272 1 1
0.541159589267073 0.535842084241358 1 1
0.447163073053126 0.442741318525932 1 1
0.440770777979677 0.436606770025453 1 1
0.40503342391609 0.401145221707244 1 1
0.469933500732243 0.465658920283337 1 1
0.432604976137566 0.428970920072886 1 1
0.425754031889127 0.421032715713079 1 1
0.565159026219997 0.559366123936172 1 1
0.535107101202483 0.52997442253163 1 1
0.445353645796566 0.441351058688601 1 1
0.526661475362922 0.520766868574375 1 1
0.389466738184433 0.38563477564633 0 0
0.516641870153012 0.511028368319996 1 1
0.47262122798409 0.467946918474135 1 1
0.474140742707927 0.46945823246413 1 1
0.555631026164327 0.550374495427949 1 1
0.462236716870176 0.458080792609372 1 1
0.437746662921435 0.433488373629896 1 1
0.518363640622122 0.513986540537947 1 1
0.49055841809577 0.485336096878252 1 1
0.49514764277293 0.490378114337241 1 1
0.515026410727661 0.510093469646174 1 1
0.449920331049002 0.445526896627286 1 1
0.527873667680694 0.522642461841932 1 1
0.508290790127561 0.503147081402664 1 1
0.480708191941146 0.475341087626549 1 1
0.527846997279879 0.521800820775372 1 1
0.545818559913879 0.540377372860471 1 1
0.443220955797304 0.438711483766495 1 1
0.53080815901609 0.524767549080265 1 1
0.471677947472023 0.467159031361991 1 1
0.550180983726676 0.544514961160656 1 1
0.379796479938034 0.376059549574115 0 0
0.476226510777136 0.471439540264063 1 1
0.493538425597202 0.48856081048516 1 1
0.461970460414774 0.457545217358561 1 1
0.488809335625736 0.484045181763406 1 1
0.514662528707587 0.509674931944628 1 1
0.526643706435305 0.521651392117142 1 1
0.453790744620473 0.449068736158575 1 1
0.542632854400575 0.537477653717105 1 1
0.426075452274436 0.421913913690206 1 1
0.503131257037959 0.497927704024237 1 1
0.520000709506931 0.515265421309929 1 1
0.502730891852929 0.497974758926917 1 1
0.54469962638861 0.53979827091483 1 1
0.541397751584596 0.535842540563705 1 1
0.616902566371738 0.611192724359139 0 0
0.473143337053387 0.468756167937809 1 1
0.555688406752209 0.550100130399488 1 1
0.492303138267969 0.487404452245789 1 1
0.512293290566078 0.507287577224295 1 1
0.563319085440606 0.556638150208228 1 1
0.546912221944659 0.540961114921802 1 1
0.534443839523595 0.529149232825987 1 1
0.526509813852293 0.52157469742062 1 1
0.513847047691278 0.509051512408496 1 1
0.464336255372724 0.460041022674909 1 1
0.364190059994916 0.360603271957849 0 0
0.575189837799964 0.569467319827018 1 1
0.46276497356076 0.45793550818221 1 1
0.581606270626082 0.575527435842481 1 1
0.540570167369612 0.535305414661912 1 1
0.530580700618309 0.525434133422506 1 1
0.522865379802598 0.517890002210623 1 1
0.449168498149854 0.444913452466665 1 1
0.546648309618115 0.541422510751747 1 1
0.570098520482269 0.564405024205343 1 1
0.520752168191184 0.515674108373593 1 1
0.574603005904246 0.568617129560823 1 1
0.423176296642687 0.418677251186659 1 1
0.443738042348942 0.439140205215306 1 1
0.508373775758824 0.50382014863229 1 1
0.446970427932676 0.442532132856321 1 1
0.503002698897958 0.498364441178333 1 1
0.5122470295615 0.507634251164714 1 1
0.544479552719615 0.539418018653587 1 1
0.52017271273171 0.514935907216854 1 1
0.558021915167632 0.552510812996742 1 1
0.413689116517684 0.409365720418723 1 1
0.515626350563331 0.510474599171999 1 1
0.606348904802935 0.600510257017058 0 1
0.477448759660708 0.472823613119127 1 1
0.515551203387401 0.511075737247669 1 1
0.483669908798715 0.478432048662475 1 1
0.508492177354997 0.502584949158203 1 1
0.451552834885442 0.447536740883509 1 1
0.495053776450133 0.490192939765981 1 1
0.514132145608709 0.509140603988661 1 1
0.413248890146698 0.40909242844993 1 1
0.489851150432987 0.484232209177341 1 1
0.49404472028455 0.488818936531018 1 1
0.567107250380815 0.561833004740035 1 1
0.487199809542331 0.482562307864843 1 1
0.430024012916724 0.425874745869442 1 1
0.460013604297909 0.455647243111552 1 1
0.415622207621091 0.410947369736093 1 1
0.480841350241963 0.476097169290202 1 1
0.541861956130527 0.536416079990391 1 1
0.513043214993793 0.508228982592126 1 1
0.525097918094541 0.520283468514208 1 1
0.589502688534634 0.583145839806602 1 1
0.605944288195605 0.599766160627767 0 1
0.469541838944134 0.46480461558505 1 1
0.510335993454192 0.505185207993476 1 1
0.586575988679732 0.580334091409662 1 1
0.449051586638456 0.444197581138859 1 1
0.551168654760695 0.545854335638801 1 1
0.497982329394218 0.492883910385122 1 1
0.462569949534594 0.458182336378057 1 1
0.584524925915741 0.578616355565226 1 1
0.509028471590558 0.503224426684187 1 1
0.510249203653707 0.505667981455031 1 1
0.592798654556621 0.586889197392647 1 1
0.477402675015953 0.472532148124258 1 1
0.555319704295596 0.550064279213471 1 1
0.560431611725571 0.55458361904648 1 1
0.526976669041388 0.521480916985919 1 1
0.497768662425987 0.492717511565667 1 1
0.394839405189164 0.391103551644948 0 0
0.447534459553974 0.443594296824494 1 1
0.475065029055786 0.470274726448342 1 1
0.500911389497041 0.49569352674683 1 1
0.485352533565857 0.480258400884974 1 1
0.398920907053367 0.395154570199953 1 0
0.35863269665109 0.354842836944072 0 0
0.564842383473333 0.559050577782006 1 1
0.463206214857538 0.458983514460408 1 1
0.536903506746781 0.531253611701462 1 1
0.472896754650534 0.468320605359843 1 1
0.475518629092869 0.470759008831849 1 1
0.544764429186678 0.539630553993447 1 1
0.507125139830713 0.501587425997364 1 1
0.456312188169051 0.451666437558876 1 1
0.381333301858453 0.377608420992703 0 0
0.546277519183149 0.541281112392961 1 1
0.466119988984797 0.461620048533076 1 1
0.425418588010332 0.42138437502038 1 1
0.531679276148629 0.526271972915369 1 1
0.521245236726815 0.515606749981618 1 1
0.421676483839837 0.417455824935213 1 1
0.50781052642326 0.502948819800798 1 1
0.467168018508127 0.462106993917189 1 1
0.499129221013049 0.49417158486745 1 1
0.497190412578266 0.492192149371758 1 1
0.441923255015314 0.437349554919449 1 1
0.517399608770596 0.512219489313108 1 1
0.4956421906643 0.490902357196337 1 1
0.473553799363054 0.468761189920805 1 1
0.527839780802262 0.522898252119057 1 1
0.533869050087293 0.529151443084189 1 1
0.636419191350282 0.630246977090286 0 0
0.502882715018532 0.497447007091127 1 1
0.42433796709731 0.419961473260732 1 1
0.521228931668031 0.516156168887805 1 1
0.458675559478013 0.454449816334688 1 1
0.480122343413214 0.475679065418789 1 1
0.515900903175879 0.510558139690456 1 1
0.484692230543788 0.479798823065253 1 1
0.560613099509793 0.555591888268337 1 1
0.524073447158233 0.519278765024709 1 1
0.503672595070414 0.498133414552626 1 1
0.549418697044836 0.54420825021531 1 1
0.446711572902182 0.442685119952536 1 1
0.448102606823946 0.44355504069754 1 1
0.554743599493822 0.549017118806756 1 1
0.474088787106883 0.469243752010435 1 1
0.479610572452836 0.474742079422113 1 1
0.456555768328306 0.452049836581299 1 1
0.571237894909065 0.564739162797893 1 1
0.478638575929996 0.474035348018793 1 1
0.489591880279915 0.484658275425457 1 1
0.492754398411936 0.487753507585855 1 1
0.551639577413981 0.546533788173613 1 1
0.516691135082598 0.510745201309705 1 1
0.517429566526743 0.512353174081844 1 1
0.510227212662354 0.50525713446686 1 1
0.617406194026466 0.611687231248669 0 0
0.422354319770599 0.418250336838415 1 1
0.53073699183479 0.525669998900382 1 1
0.460780883854795 0.455979308273576 1 1
0.478430119822235 0.473695992511191 1 1
0.528907856751556 0.523427004417645 1 1
0.484084240355226 0.479768688955099 1 1
0.448266864320854 0.444087646228712 1 1
0.509896511712387 0.504781336738769 1 1
0.567547148857999 0.561799237832565 1 1
0.476010974126305 0.470978617554374 1 1
0.423709727080329 0.419317118126186 1 1
0.516818700167053 0.511836493336628 1 1
0.409442290401111 0.40549303828618 1 1
0.487944656912072 0.483164815633419 1 1
0.468246294960009 0.463402218968951 1 1
0.453178952986227 0.44871861454232 1 1
0.418919045570823 0.415426038023083 1 1
0.507403600684851 0.502414002044344 1 1
0.513835991993226 0.508610825461121 1 1
0.46121754080646 0.456534080126891 1 1
0.585975821545118 0.580186364551634 1 1
0.597662160049037 0.592064217807723 1 1
0.564358401429797 0.558938147472834 1 1
0.522617510326422 0.517439963153141 1 1
0.515868017457364 0.510589719393828 1 1
0.563604001473308 0.55773674496476 1 1
0.539916769130831 0.53426390581586 1 1
0.476895783096237 0.472307581469108 1 1
0.530352594884001 0.524741860978573 1 1
0.567224437992387 0.561362887517016 1 1
0.444232128358357 0.439869171463655 1 1
0.502759690224206 0.497573062925617 1 1
0.46636567107489 0.461329327514968 1 1
0.493019639429223 0.488288020466288 1 1
0.512876536716875 0.507536672647013 1 1
0.555285596538442 0.549868356982727 1 1
0.58664494612652 0.580522429651719 1 1
0.401530239334134 0.397676401914537 1 1
0.502676772238856 0.4977377288039 1 1
0.449429950141088 0.444393866677477 1 1
0.482820866109412 0.47802457528153 1 1
0.563540947415892 0.557874961406499 1 1
0.486766784231134 0.482003506615726 1 1
0.464103464153956 0.459942462750374 1 1
0.425317523902814 0.42142227210027 1 1
0.47389751436629 0.46922962558998 1 1
0.436843567768212 0.432459448662274 1 1
0.4439323311216 0.439394091433815 1 1
0.457348765159136 0.452835277456057 1 1
0.506193388700387 0.501472352662851 1 1
0.461042843389458 0.45687910172738 1 1
0.497363118866604 0.492017166827473 1 1
0.509990878413171 0.505145506277833 1 1
0.44946537758957 0.44527461994093 1 1
0.399494599471098 0.395340503082915 1 0
0.518798617812658 0.514167051105921 1 1
0.564676679903871 0.558789070194187 1 1
0.497608895069517 0.492551371980717 1 1
0.44436746476031 0.439746440697919 1 1
0.483487783148034 0.478927758689367 1 1
0.553364750318974 0.547639363295436 1 1
0.490821970565966 0.485618584875928 1 1
0.345765887036431 0.34238657927916 0 0
0.521687395703968 0.516358940920465 1 1
0.512856681781429 0.507525487173732 1 1
0.51316450126172 0.507559356154676 1 1
0.563683170484246 0.558144387044191 1 1
0.52321536774978 0.518184676584612 1 1
0.510039633264317 0.505244075192828 1 1
0.474382976782958 0.469854963932677 1 1
0.484971327655614 0.479420500710371 1 1
0.592259460031071 0.586459935722079 1 1
0.57048558617175 0.564719048949858 1 1
0.425585055683732 0.421439219876967 1 1
0.592579077092784 0.586338212015329 1 1
0.554398322399548 0.548845900544014 1 1
0.48356746382732 0.478557929350016 1 1
0.459040925438635 0.454623083198013 1 1
0.559308232862915 0.5534454404862 1 1
0.360837481419291 0.357166241497804 0 0
0.511103932992728 0.505405602720826 1 1
0.446819601235451 0.442456910374548 1 1
0.527566465165505 0.521995476536975 1 1
0.495861089075973 0.490885798097809 1 1
0.570495003214606 0.565017059064765 1 1
0.497046585242485 0.492227992047228 1 1
0.532376827944429 0.527369536760935 1 1
0.533890624927951 0.528844176746497 1 1
0.516653179990149 0.51154384688706 1 1
0.524292514351266 0.518791202872138 1 1
0.423867748999708 0.41946034681073 1 1
0.523597595917345 0.518254800213688 1 1
0.509828634706918 0.504287142641136 1 1
0.552195664179788 0.547301501599896 1 1
0.510293236197596 0.505270590028222 1 1
0.469311028330997 0.464738429533789 1 1
0.448777499066722 0.444799207294902 1 1
0.505482916836203 0.500536690752676 1 1
0.522009935194367 0.516551872222067 1 1
0.477229148248305 0.472353082306637 1 1
0.486671500243374 0.481763474142997 1 1
0.510765262247791 0.505185138827546 1 1
0.437583582808312 0.433454046576366 1 1
0.424540499526566 0.420238859509222 1 1
0.548340063803693 0.542852265795496 1 1
0.463727489698923 0.458288544183446 1 1
0.502154081365533 0.497033244898529 1 1
0.398451041233968 0.394681095744964 0 0
0.565608569862844 0.560370128670834 1 1
0.466046946619885 0.461466520286819 1 1
0.540998885924277 0.535621863795111 1 1
0.566130476425525 0.560595466056167 1 1
0.457896215978198 0.453572235585467 1 1
0.516081977700681 0.510794171330045 1 1
0.536685256188687 0.531863689826106 1 1
0.444702559767212 0.440314740826776 1 1
0.513511728945119 0.50848111503649 1 1
0.454125494492221 0.449260404860461 1 1
0.529852113432965 0.524300764776214 1 1
0.445838166977571 0.441575432590688 1 1
0.514659447558504 0.509778673912252 1 1
0.441318516501589 0.436920038065132 1 1
0.473694898382467 0.469313219474293 1 1
0.60140271499624 0.595207638196432 1 1
0.519983432592691 0.514671234559469 1 1
0.455490580387266 0.450728169443943 1 1
0.511220878707147 0.50621833323197 1 1
0.51571842954275 0.510665850498012 1 1
0.508402658657615 0.503506858179206 1 1
0.584129359748705 0.577239384098555 1 1
0.432654283797512 0.428325571680731 1 1
0.46430952038721 0.459958905501174 1 1
0.436530708771748 0.432484419452865 1 1
0.534664328204026 0.529287696106512 1 1
0.574602209852001 0.568434590561411 1 1
0.523587125508653 0.518432735997145 1 1
0.471294552962199 0.466804152222327 1 1
0.484545682374189 0.479898900762131 1 1
0.523282388296016 0.518059378768997 1 1
0.510195299722987 0.505529623050783 1 1
0.495744277048386 0.491258601943306 1 1
0.478797809957771 0.473937042643916 1 1
0.454034416004856 0.44944791316579 1 1
0.569826354272966 0.564659536201793 1 1
0.49725927504949 0.492272537425811 1 1
0.420778059914458 0.41652555603953 1 1
0.573570043846611 0.567834687949233 1 1
0.550334967817957 0.544959560735458 1 1
0.573037498671334 0.567601316135467 1 1
0.452176482024876 0.447862928156517 1 1
0.531357637817073 0.526209674558944 1 1
0.5463362026293 0.541344648646473 1 1
0.494033912535513 0.488942640824031 1 1
0.505487596002984 0.500235936149859 1 1
0.50338011063218 0.498451438331454 1 1
0.546654722874877 0.540401665416605 1 1
0.498221692401115 0.493095039439925 1 1
0.543310773582554 0.53772834079041 1 1
0.549267126214103 0.543243591591686 1 1
0.547489696698966 0.541896075522052 1 1
0.511786563747234 0.506857543356114 1 1
0.603762730905149 0.597809933174476 1 1
0.493340835785797 0.488735132983486 1 1
0.523456508300033 0.518281383120274 1 1
0.410155528313319 0.406271580244666 1 1
0.599599687913364 0.593439354183319 1 1
0.588098225337726 0.582380871104697 1 1
0.47175451567131 0.467174636351909 1 1
0.509550288650246 0.504112819664777 1 1
0.424064709308977 0.419894466526827 1 1
0.515037405787174 0.50933848698209 1 1
0.493805347562981 0.488975531089048 1 1
0.461635788634186 0.457218870077499 1 1
0.514198918084673 0.509014479063487 1 1
0.525513441159218 0.520048075988922 1 1
0.479619223977736 0.47488350771022 1 1
0.511212394714064 0.506229978039947 1 1
0.536193748756846 0.531232637646847 1 1
0.540685890486288 0.535201480930351 1 1
0.548381031823533 0.543024546827743 1 1
0.517066821611504 0.512230173009713 1 1
0.549432315397132 0.544212594848813 1 1
0.47403923592439 0.469211301900756 1 1
0.468836315413942 0.46418125842248 1 1
0.512043462900982 0.506709851414366 1 1
0.509659296122825 0.504345084324269 1 1
0.52137002822908 0.516537667047522 1 1
0.594860066507667 0.588885678923803 1 1
0.428352019959304 0.424633153878001 1 1
0.438792614530895 0.434588223968462 1 1
0.513732074641092 0.508530409647835 1 1
0.533510354841756 0.527765295115241 1 1
0.546831018553131 0.541101446326401 1 1
0.545689722247706 0.540319788752562 1 1
0.547631461022571 0.542637626497466 1 1
0.479923428409913 0.475177420828615 1 1
0.5255761179566 0.520638779250287 1 1
0.543230791902999 0.537546627166703 1 1
0.509205667194435 0.504031497171507 1 1
0.531909608908724 0.527086368527653 1 1
0.536413057793578 0.531316479975829 1 1
0.573080876389029 0.567404387409011 1 1
0.490663893343104 0.485878639119122 1 1
0.463845894173766 0.459259826591278 1 1
0.438923349712698 0.434015695750371 1 1
0.466408611215513 0.46190574645459 1 1
0.607756660391103 0.601199060028471 1 1
0.546694577385071 0.541377560728965 1 1
0.379788825325746 0.376136918355877 1 1
0.566670246907973 0.560974183928375 1 1
0.518451392458683 0.513161741075072 1 1
0.455884782063182 0.451172629835149 1 1
0.486507271106081 0.48173842646934 1 1
0.432246016879001 0.427760275507632 1 1
0.500527317174459 0.495303201710309 1 1
0.511919524206561 0.506867811869577 1 1
0.497968464215319 0.493020526834649 1 1
0.476418926075647 0.471365074121635 1 1
0.421500417460561 0.417433450461637 1 1
0.619733499416834 0.6131355824388 0 0
0.518404220211382 0.512932762045486 1 1
0.515411758537772 0.510367552915255 1 1
0.379329776191247 0.37588774393163 0 0
0.535120360630096 0.530096370313071 1 1
0.511611443366623 0.506646017050542 1 1
0.498669088321314 0.493893824598575 1 1
0.538818793476182 0.533738433469495 1 1
0.605159230508511 0.598094211680422 1 1
0.514934562291316 0.509435632505443 1 1
0.526385752683073 0.521352155199094 1 1
0.465900121575906 0.461201051024678 1 1
0.447707563449927 0.443561458094229 1 1
0.615004974419542 0.609128766091131 0 0
0.485877863293697 0.481226408127052 1 1
0.571997136599683 0.566360437247209 1 1
0.411116313366836 0.407145143664222 1 1
0.456715660368854 0.452205176748877 1 1
0.452534244746674 0.448026466198511 1 1
0.513389381099927 0.508557713290268 1 1
0.452387222825432 0.448128478674841 1 1
0.478749689712079 0.47412737493811 1 1
0.543198404499794 0.537933980157247 1 1
0.647429691610862 0.641299739693193 0 0
0.414339760185387 0.41030912882321 1 1
0.493142787040729 0.488434127241019 1 1
0.577143581029265 0.57091141933249 1 1
0.561000562737386 0.555681697596593 1 1
0.415322716032736 0.411204577380129 1 1
0.444426753650671 0.440044775569005 1 1
0.434711697093129 0.430530621624662 1 1
0.493881664636162 0.489108422939878 1 1
0.555928646243397 0.550196834340904 1 1
0.490892697476925 0.486096460002578 1 1
0.499581567697873 0.494679598387159 1 1
0.430171865898383 0.425944497534997 1 1
0.52096870937709 0.515427742602902 1 1
0.494634081906261 0.489479239661476 1 1
0.540416355895609 0.534665385652697 1 1
0.429319729065441 0.424922719843192 1 1
0.556783989186929 0.550646577325799 1 1
0.528718625563975 0.523494845426614 1 1
0.514833596492417 0.509444262050062 1 1
0.51147546037008 0.506596738790863 1 1
0.510539632852618 0.505369796348237 1 1
0.377589797697201 0.373530246117122 0 0
0.472123498644957 0.467796012342758 1 1
0.480118185618818 0.475701400308045 1 1
0.442839247920709 0.438367287359759 1 1
0.42493234713807 0.421453361407415 1 1
0.547849610694768 0.542410935625638 1 1
0.487347003422158 0.482407014183299 1 1
0.48092710450295 0.475123397307897 1 1
0.446879087992896 0.442300703962165 1 1
0.558515617843634 0.552833099066656 1 1
0.488992776937001 0.484162906346447 1 1
0.54624100107665 0.540967392836876 1 1
0.511687190151606 0.506601429762799 1 1
0.426860038146303 0.422982948860303 1 1
0.488234491662238 0.483160844348911 1 1
0.531333327718572 0.526289868626857 1 1
0.468010631310512 0.463249655333952 1 1
0.436448975790708 0.432163243408218 1 1
0.500241348374633 0.495061905420202 1 1
0.551820296959613 0.54622466724895 1 1
0.500504583075904 0.495561346592799 1 1
0.445093197771522 0.440054464236257 1 1
0.472506390233381 0.467955937910758 1 1
0.506981195239202 0.501813225245226 1 1
0.541722186374333 0.536353661293735 1 1
0.385342419958993 0.381842225498589 1 1
0.448575567488134 0.444346327806095 1 1
0.554875846707131 0.549628807116546 1 1
0.43158557958637 0.427353961092411 1 1
0.545086467655086 0.539614631455153 1 1
0.516053178940111 0.510849228006234 1 1
0.519471917217198 0.514375157620366 1 1
0.481790309752053 0.476681464447456 1 1
0.479929734148353 0.475602452531912 1 1
0.499768485209826 0.494775023674591 1 1
0.506560333930794 0.500956178419208 1 1
0.461019589677345 0.455550045658919 1 1
0.580368467596223 0.574696171341299 1 1
0.401073909176261 0.396910765487631 1 1
0.468514175184571 0.464055206419027 1 1
0.563631102636226 0.557953731638529 1 1
0.408682627332653 0.404133940432625 1 1
0.512388647283012 0.506920188987662 1 1
0.481893306934129 0.477122175469127 1 1
0.531024163223124 0.526196730845352 1 1
0.544701573454669 0.539326149311175 1 1
0.598515958985255 0.592376287532394 1 1
0.412673249015957 0.408734546945603 1 1
0.544373957233169 0.539026157426786 1 1
0.466878857294072 0.46201382553476 1 1
0.59168006751914 0.585780712484035 1 1
0.510304563389105 0.504928571538321 1 1
0.581531024178886 0.576192600913681 1 1
0.484953978953265 0.480351906141036 1 1
0.465459701349534 0.460967241192089 1 1
0.59140174553654 0.585083678721141 1 1
0.481528893383345 0.476563009297727 1 1
0.509668406993751 0.504923376017485 1 1
0.535112359942393 0.529887049053412 1 1
0.56864484678645 0.562856968747228 1 1
0.563623843517329 0.558160772723545 1 1
0.417504786305975 0.413577873703755 1 1
0.589059499121164 0.583146574533023 1 1
0.466563347714572 0.462307045650333 1 1
0.333789548488175 0.330333529455956 0 0
0.472842888910178 0.467772464003527 1 1
0.499638785989554 0.494542363333445 1 1
0.396111385180627 0.392453861433829 0 0
0.511165814713523 0.506375621166532 1 1
0.489766746171686 0.484550165007911 1 1
0.559102162770816 0.553485324194024 1 1
0.554384695689277 0.549288776092759 1 1
0.454641886411189 0.449974715570217 1 1
0.422959783716524 0.418777312120184 1 1
0.462288029160627 0.457902710687217 1 1
0.387302112063384 0.383387652786353 0 0
0.442624893623808 0.438369926363926 1 1
0.544288866653988 0.53843909352374 1 1
0.500390041370322 0.494839505066188 1 1
0.415842398889603 0.411823622043301 1 1
0.51078987040082 0.50615609311741 1 1
0.49696982173008 0.491976626446278 1 1
0.510976431633415 0.505939861599762 1 1
0.473712233358015 0.469052157423899 1 1
0.49441657610418 0.489823208518213 1 1
0.487164836492857 0.482223494970559 1 1
0.464150424319611 0.459667460132722 1 1
0.518911732836016 0.513801908474394 1 1
0.522973724194198 0.517992381788488 1 1
0.497798807996555 0.492581855778863 1 1
0.512102502213235 0.507053560939434 1 1
0.517434898403903 0.512415589077285 1 1
0.481054515460821 0.476647715463409 1 1
0.544721817372486 0.539299124396269 1 1
0.40171666808243 0.397835384896231 1 0
0.530005657934859 0.523858065576626 1 1
0.559112344284894 0.55332695401411 1 1
0.478704816892044 0.473390029253982 1 1
0.53249362316996 0.526974328162802 1 1
0.567691384456084 0.561939635650875 1 1
0.523893970755583 0.51908820040578 1 1
0.560992285182671 0.555416191799483 1 1
0.552158893216391 0.547204121774335 1 1
0.47043418001685 0.465741429705306 1 1
0.541002385490537 0.535215443593414 1 1
0.53707583065989 0.532233115870072 1 1
0.553785737211682 0.548458240113359 1 1
0.45986539442008 0.45533573164115 1 1
0.476275216858971 0.470985970936252 1 1
0.522559972431168 0.517221761156326 1 1
0.435332606410523 0.431042836367949 1 1
0.450717523505158 0.445864299405307 1 1
0.48688386643391 0.48178818658562 1 1
0.399167268310537 0.395519887414575 0 0
0.606294727918302 0.600242973881713 1 1
0.427592263142419 0.423269023684325 1 1
0.543642659846275 0.537994065511702 1 1
0.504935027668798 0.500120104763506 1 1
0.491946352094003 0.487106756062382 1 1
0.569144724533558 0.563702085016422 1 1
0.58911315645838 0.582290201493066 1 1
0.553739883703742 0.548386764307524 1 1
0.50495034123296 0.50009096243217 1 1
0.455589427459818 0.451022988724885 1 1
0.459983218316243 0.454972353240224 1 1
0.478700970670623 0.474514944355208 1 1
0.552387777535028 0.54716567636828 1 1
0.476365893675281 0.471564686803517 1 1
0.515526364674897 0.509603575394847 1 1
0.433157053717453 0.428923426515583 1 1
0.517675879192546 0.512327055415407 1 1
0.461468942461524 0.457155642037545 1 1
0.498925807439188 0.493885926455203 1 1
0.544529109214344 0.539304978218648 1 1
0.404159426304263 0.399584159060816 1 1
0.499592168098475 0.493987858321474 1 1
0.522426706543844 0.517309021227572 1 1
0.589151221641699 0.583009876456491 1 1
0.401632185981952 0.39769024271715 1 1
0.449853674943678 0.445556354999795 1 1
0.509303775794348 0.504230083869797 1 1
0.398742649112486 0.394677613878213 1 0
0.475540639474436 0.471003187866684 1 1
0.49939570113099 0.493913264336758 1 1
0.44451157719124 0.44021188487847 1 1
0.508517145656419 0.50360281510869 1 1
0.558377568388923 0.552926098225694 1 1
0.520040879785767 0.515009572463842 1 1
0.533369572693054 0.528508697080346 1 1
0.511196775286162 0.506176570592533 1 1
0.555316729888892 0.549985627061902 1 1
0.458547955077329 0.453948028981965 1 1
0.556560673192295 0.550948098858078 1 1
0.434878132289945 0.430220060046673 1 1
0.546350259541658 0.540915088604812 1 1
0.444407139701894 0.440113590044924 1 1
0.567561736101108 0.561681212452699 1 1
0.512790207072595 0.507758698991261 1 1
0.531283144297608 0.526023488170427 1 1
0.473487373098852 0.468311206505918 1 1
0.503764981827818 0.498519827426127 1 1
0.426854299912744 0.422575164420423 1 1
0.607501865929828 0.601719864881417 0 0
0.479916684327834 0.475450556490455 1 1
0.480690925316595 0.47581162718203 1 1
0.574728484737642 0.569693421271097 1 1
0.528378047535973 0.52300184884224 1 1
0.494135966815332 0.489473981648454 1 1
0.503034483200531 0.498040111147318 1 1
0.48812598378202 0.48339003336784 1 1
0.562665318302594 0.55691822349176 1 1
0.480859402039842 0.476522559753688 1 1
0.509130248472745 0.50396591724992 1 1
0.470585620853382 0.465839612896369 1 1
0.505192042182601 0.50030555464938 1 1
0.456915395584895 0.452734539822557 1 1
0.542609405959979 0.537111873100024 1 1
0.466447545976193 0.461703974356162 1 1
0.432714885215004 0.428563710561907 1 1
0.470464129316961 0.465583229014953 1 1
0.423901973178632 0.419733929275622 1 1
0.500881267648481 0.495687480982115 1 1
0.496352410929481 0.491238957703998 1 1
0.405323181370124 0.401439997171407 1 1
0.476276139055749 0.471641023438954 1 1
0.438493983368266 0.434407377183084 1 1
0.474372717045904 0.469911507622987 1 1
0.567523818944913 0.561992203337799 1 1
0.587453249685569 0.581283708359818 1 1
0.572241756385957 0.566848923586277 1 1
0.416695680402714 0.412117417646108 1 1
0.56902888886109 0.563475539426115 1 1
0.39739496442322 0.393781590660111 1 1
0.489302871131573 0.484598919284103 1 1
0.575839467218954 0.570352124372014 1 1
0.468668931703423 0.463970559545937 1 1
0.645888704865473 0.639066528779085 0 0
0.546936344320144 0.541149974192039 1 1
0.478299254298507 0.473166917943405 1 1
0.487557378738875 0.482378958943266 1 1
0.472394422784464 0.467748404498542 1 1
0.528231565402562 0.523279426988818 1 1
0.567407905691404 0.561834064818501 1 1
0.395202473825009 0.39140080273502 0 0
0.568894180946512 0.563460962381809 1 1
0.429467560642975 0.425121334112434 1 1
0.541302484467798 0.536002797244351 1 1
0.453289168734376 0.449267545338413 1 1
0.521206257575986 0.51571855276348 1 1
0.429318681038434 0.425130556535446 1 1
0.457810802938831 0.453382298591133 1 1
0.520961999383239 0.515855357706492 1 1
0.485101682068594 0.480227420213181 1 1
0.471776958597268 0.467386658347757 1 1
0.571012727908525 0.565089941989603 1 1
0.453645053754184 0.4491028144704 1 1
0.496455941830813 0.490815402694544 1 1
0.502944652381057 0.497912837947951 1 1
0.445723514681047 0.440755626943707 1 1
0.54728236566329 0.541660087175298 1 1
0.484625778132832 0.480167681635956 1 1
0.547610105932241 0.542023606087276 1 1
0.631381409062507 0.625192274652271 0 0
0.554086902669828 0.548982517197393 1 1
0.481817468964399 0.476911282704925 1 1
0.507068019930194 0.50159009028825 1 1
0.441893894977827 0.437243711932916 1 1
0.579621720773589 0.573518950436952 1 1
0.465329687418525 0.460782395811473 1 1
0.405319126929557 0.401119217742572 1 1
0.474026035399985 0.468509316719289 1 1
0.464237180797736 0.459819030644186 1 1
0.500031498058336 0.495255360459585 1 1
0.581863564483824 0.575212151962589 1 1
0.537062736321951 0.531887114066921 1 1
0.540655232109617 0.535585503404912 1 1
0.492583306988833 0.487613331776295 1 1
0.449328409248534 0.445058933147651 1 1
0.555630874202174 0.54955286900957 1 1
0.531076316578571 0.525754430929278 1 1
0.463450772624058 0.458379355453123 1 1
0.529376687414432 0.52347129295742 1 1
0.490294993593718 0.485427214375194 1 1
0.499289192120896 0.494749941702359 1 1
0.51561603565261 0.510437452170357 1 1
0.473123079888419 0.468269239996054 1 1
0.438656049719515 0.434298209307765 1 1
0.432394157247675 0.428144338470197 1 1
0.523179767229859 0.517902664266398 1 1
0.507709531614485 0.50288225126578 1 1
0.514053187475636 0.507989611901215 1 1
0.551690288360512 0.546370386243351 1 1
0.491124893063927 0.486182244096253 1 1
0.527376855698256 0.522228480379223 1 1
0.498515717274395 0.493613692511411 1 1
0.462090019104503 0.45795002381511 1 1
0.424653488471372 0.420391559326919 1 1
0.543256176805425 0.538032718678338 1 1
0.47335895896907 0.468799124723798 1 1
0.51376249796617 0.509123430546503 1 1
0.490822488445457 0.486088349802451 1 1
0.46905341618414 0.464169381578309 1 1
0.489370846842236 0.48440772243658 1 1
0.52919608426715 0.524333026357195 1 1
0.447578005717976 0.443288304476185 1 1
0.48229249436025 0.47747294525056 1 1
0.531730130660946 0.526759544167771 1 1
0.448117786714454 0.443994234527968 1 1
0.518603852545486 0.513801351660834 1 1
0.462902003806774 0.458404514631287 1 1
0.430240796251022 0.425863168524053 1 1
0.502138846239962 0.497314849023748 1 1
0.511825959273645 0.50678059801728 1 1
0.557302573097308 0.551263932743848 1 1
0.500754248792049 0.495602461061473 1 1
0.475431627240744 0.470491823106807 1 1
0.509338717347801 0.504605821549535 1 1
0.4812571591481 0.476476267644428 1 1
0.547342863318485 0.54180825094771 1 1
0.537896204256164 0.532906765952241 1 1
0.601567706378485 0.594966538733944 1 1
0.519354797051282 0.514182233144206 1 1
0.45860823643835 0.454096910693164 1 1
0.463668506578183 0.458925220730546 1 1
0.534988144983255 0.529485839022494 1 1
0.460396932539787 0.45572288406972 1 1
0.396710654907828 0.393188383504155 0 0
0.510745453439306 0.505487043056393 1 1
0.442124555675442 0.437530312732383 1 1
0.458047116885027 0.453712357699996 1 1
0.499872922502239 0.494904919609871 1 1
0.467794228296501 0.463169188537462 1 1
0.530581720593706 0.524934567473119 1 1
0.438338279214501 0.433765711900308 1 1
0.367747641902169 0.364157420841737 0 0
0.515049009213654 0.509687447947846 1 1
0.570144809467917 0.564391342319395 1 1
0.451359715385042 0.446514911271509 1 1
0.471385572896679 0.466896848625547 1 1
0.533192060893951 0.527465144242082 1 1
0.445832811897189 0.440913416880214 1 1
0.466098718591892 0.461503475604301 1 1
0.478527602302084 0.473700552498479 1 1
0.55082291768811 0.545412570569615 1 1
0.453095391225232 0.448726220875431 1 1
0.56267923274894 0.556766356141871 1 1
0.419618362093725 0.415450073075221 1 1
0.391649970903154 0.387774539834408 0 0
0.524491822454794 0.519263782441612 1 1
0.461728183612601 0.457033290536359 1 1
0.526375955245694 0.521326827086694 1 1
0.621975259491263 0.615351587279222 0 0
0.579418249144334 0.573414071359605 1 1
0.437364328320688 0.432640951830392 1 1
0.530858360109305 0.525559199072937 1 1
0.490504248691364 0.485565054845288 1 1
0.520050922435793 0.515536233809332 1 1
0.497465225969392 0.49230271135144 1 1
0.50319287052855 0.498351681567079 1 1
0.440344628043584 0.436378198089763 1 1
0.563708849100299 0.558330332748146 1 1
0.501158345078138 0.496310251282458 1 1
0.506365139185118 0.501523190621039 1 1
0.521442008857826 0.516375541902896 1 1
0.510265452230416 0.505197422403134 1 1
0.577791361432713 0.571994305003691 1 1
0.483185561402593 0.47879489676156 1 1
0.470235785848319 0.465620342576042 1 1
0.450787888724982 0.445983027882411 1 1
0.540010743547812 0.534586798254265 1 1
0.543756708273812 0.538468052495516 1 1
0.50843408984089 0.503041702226855 1 1
0.518652987033709 0.513435633358402 1 1
0.495070681784504 0.489570418825419 1 1
0.541268152194765 0.53585358232954 1 1
0.425279885036669 0.420812599374109 1 1
0.49339375955844 0.48859489083701 1 1
0.393602916179801 0.38965174923449 0 0
0.547805210747909 0.542613220765504 1 1
0.557958667596351 0.552732383791414 1 1
0.447335444254973 0.442304996444773 1 1
0.539056970135476 0.533618839037925 1 1
0.474608172619898 0.469681155340494 1 1
0.550748954596241 0.545520378840727 1 1
0.465554355810729 0.460853206802768 1 1
0.557218563210025 0.551678003835472 1 1
0.557178886907725 0.551846122874111 1 1
0.538032806727903 0.532532766876728 1 1
0.531222497561526 0.526046030253887 1 1
0.5380067284158 0.532684402680259 1 1
0.490077687965594 0.484755396527933 1 1
0.548266959468375 0.542997345227412 1 1
0.408400551835258 0.404796468463656 1 1
0.518500031360654 0.513748213580296 1 1
0.477560418242476 0.473069974227818 1 1
0.507794242869754 0.502908614310137 1 1
0.391292389531089 0.387522103711643 0 0
0.47630707146454 0.471813451199102 1 1
0.46768465074464 0.462437846911088 1 1
0.544858919116698 0.539481675406857 1 1
0.517602388067211 0.512375732104198 1 1
0.528141925008499 0.523051501669544 1 1
0.454043761660062 0.449213336756039 1 1
0.594602865944468 0.588658365537368 1 1
0.48398647003801 0.479274939650021 1 1
0.481380359868149 0.476856921790368 1 1
0.491731385440379 0.486313604353677 1 1
0.605602240251034 0.599284588190223 1 1
0.516877350599257 0.511457369836964 1 1
0.498062550508715 0.493040303618553 1 1
0.522317785045629 0.517378231520912 1 1
0.542726214471136 0.537363728647491 1 1
0.637154155007895 0.630607291070486 0 0
0.543116480793874 0.537254879203071 1 1
0.555707681038633 0.549677665769899 1 1
0.530861162630326 0.525576241127952 1 1
0.501349352113198 0.496637825696068 1 1
0.496686221622853 0.49204172496018 1 1
0.540307074134069 0.534882906027246 1 1
0.528562247212203 0.523166428510371 1 1
0.467690038687437 0.463252894416395 1 1
0.504050925110862 0.498950763251225 1 1
0.455736767694493 0.450439700823062 1 1
0.481512575212545 0.477311998760525 1 1
0.505695988180562 0.500533072971132 1 1
0.568976645901012 0.563323964089283 1 1
0.507345829824436 0.502257354247441 1 1
0.480628532205983 0.476142601014937 1 1
0.500088808270615 0.495278692927953 1 1
0.485981183021157 0.480620671465559 1 1
0.4594772605785 0.45524398313241 1 1
0.468937937910849 0.464179473432513 1 1
0.523035406568011 0.517663791643787 1 1
0.544889557657025 0.540030315835034 1 1
0.475211862420172 0.470199607032464 1 1
0.495724564731857 0.490859366902444 1 1
0.460724155848838 0.456646500071703 1 1
0.491726936884358 0.486906187436025 1 1
0.510763964469421 0.505838772959696 1 1
0.588252230774934 0.581845540366009 1 1
0.583376737883776 0.577686816840749 1 1
0.485845751779768 0.480719345995997 1 1
0.49631407573232 0.491552787155838 1 1
0.48925948107333 0.48414449666636 1 1
0.49941407124881 0.494627763016815 1 1
0.553183859316451 0.548123450223394 1 1
0.541009074740014 0.535537684661368 1 1
0.570978522969662 0.565378908428285 1 1
0.612593789478304 0.606653523099255 0 0
0.491477555385499 0.486668477169979 1 1
0.494593468904946 0.489915232460152 1 1
0.597779241765206 0.592118687843278 1 1
0.57962807800921 0.573834329443055 1 1
0.520239313376306 0.514709985228595 1 1
0.563308352449046 0.558135483600418 1 1
0.472116935588292 0.467388381222724 1 1
0.534521987002729 0.529794838860925 1 1
0.442257854251408 0.438003165197672 1 1
0.510124859688925 0.50504636512696 1 1
0.49111196392396 0.486198754048973 1 1
0.503452622568006 0.498192052018514 1 1
0.505409893738866 0.500381331026714 1 1
0.429064262154986 0.424713747112073 1 1
0.486972647706104 0.482226317192083 1 1
0.435561411390612 0.431318515585513 1 1
0.515117238471831 0.510115335228736 1 1
0.559065482640171 0.554092536401361 1 1
0.490275363760812 0.485295695858923 1 1
0.622069126675435 0.6157282790926 0 0
0.500521322830414 0.495067403619062 1 1
0.426734006367368 0.422662792978348 1 1
0.506862206903284 0.501829193771987 1 1
0.464147626394821 0.459433186026095 1 1
0.483109232040545 0.477944141522905 1 1
0.566228112548255 0.560312353847876 1 1
0.522113451118738 0.516603699518208 1 1
0.479767222994322 0.474953800512777 1 1
0.577320519770305 0.571553443200557 1 1
0.509077599215416 0.503957032036129 1 1
0.520758045758172 0.515785413540757 1 1
0.453134758818069 0.448434536492572 1 1
0.460037999815925 0.455763243042167 1 1
0.468823499922824 0.464281288463665 1 1
0.549102121532971 0.543810319925141 1 1
0.50592947128811 0.500958345029678 1 1
0.538183910896028 0.533256904370395 1 1
0.581089403621429 0.575124210814029 1 1
0.544978365170661 0.539729940091366 1 1
0.566675940102583 0.561415107771921 1 1
0.529075780956927 0.524054785099126 1 1
0.509288622043774 0.504454058794647 1 1
0.472157393997395 0.467631186447053 1 1
0.45294039691365 0.448579010133089 1 1
0.497243666947398 0.491650666453074 1 1
0.542129624492296 0.536603820365824 1 1
0.532912196465281 0.527831958580639 1 1
0.485987262389556 0.481066271033685 1 1
0.447982816550471 0.443553942384663 1 1
0.507758329430421 0.502438490634192 1 1
0.534492870010424 0.529327879380765 1 1
0.541646907154684 0.536367170149886 1 1
0.469829734154526 0.464983571343482 1 1
0.629197252873915 0.622786531081849 0 0
0.505450252576557 0.500586793064718 1 1
0.510477577433458 0.505420118188498 1 1
0.447179526896388 0.442856686528801 1 1
0.526123805795182 0.521015637950944 1 1
0.455777944188461 0.451389602045681 1 1
0.528424820297422 0.523022605076205 1 1
0.497530770659448 0.492695833628528 1 1
0.467386885533983 0.462581471968235 1 1
0.482347558624809 0.477012828152492 1 1
0.440912176144078 0.436734329758658 1 1
0.460208897266393 0.455866410907088 1 1
0.558091065448437 0.552521527682662 1 1
0.453475377175226 0.449216993466187 1 1
0.504701312390557 0.499346627484937 1 1
0.452793211016944 0.448207482395774 1 1
0.496762397669996 0.492314899162495 1 1
0.534807792617842 0.52925749477227 1 1
0.484853232936751 0.479513633944601 1 1
0.461427177965066 0.456453903335733 1 1
0.48207210908128 0.477206780648326 1 1
0.402683057602513 0.398769134348304 1 0
0.582159890663088 0.576426853365594 1 1
0.49115607186006 0.486288298844845 1 1
0.524199047256652 0.519362653074721 1 1
0.696032644513388 0.688939104764548 0 0
0.47893971358746 0.474589895414375 1 1
0.544703489738547 0.538586665742172 1 1
0.52591043352972 0.520741471252558 1 1
0.454262682504664 0.449429922160433 1 1
0.46647675821231 0.461779186425564 1 1
0.44504108582058 0.44060198741896 1 1
0.565880423432241 0.560227657440195 1 1
0.487768975983851 0.483147941600878 1 1
0.428631809745588 0.424236689085043 1 1
0.522565434882923 0.517750650348154 1 1
0.479694064826795 0.475329313236224 1 1
0.485709033078512 0.480494235883471 1 1
0.500748484213047 0.496236961721354 1 1
0.563422867992914 0.557483855424667 1 1
0.514716107526782 0.509817188933875 1 1
0.488747689610657 0.484025142691559 1 1
0.557701343136454 0.552203882624753 1 1
0.554360941965935 0.548732689885304 1 1
0.529843972830335 0.524664041925965 1 1
0.606924149573164 0.600546304131754 1 1
0.546310549350169 0.541255454540376 1 1
0.514573439725504 0.509417447348828 1 1
0.58117498157892 0.575073008533339 1 1
0.555276778864085 0.549783224507967 1 1
0.50050655880739 0.495842221167656 1 1
0.534548540894739 0.529604599625275 1 1
0.461803974761899 0.457435925352108 1 1
0.53905356024882 0.533754406321976 1 1
0.457919920762817 0.452954863239245 1 1
0.571771386242842 0.565961540813228 1 1
0.408957416087804 0.404944252914043 1 1
0.483121104149265 0.477957039181924 1 1
0.550106417256005 0.544396438409353 1 1
0.493449239027106 0.488901011432231 1 1
0.560505126088124 0.554700520036056 1 1
0.474225042465544 0.469918406913093 1 1
0.493187492339079 0.488463689963252 1 1
0.426318218215964 0.422075123262889 1 1
0.441331824250899 0.436245663135788 1 1
0.563327891717472 0.558345836929841 1 1
0.611414207135231 0.605490586420126 0 0
0.422615645113583 0.418169940426631 1 1
0.520038329605842 0.515380062146386 1 1
0.460335852677862 0.456048453831954 1 1
0.499614018500498 0.494619195252271 1 1
0.512692063198104 0.507789616181756 1 1
0.438183620234274 0.43389342051951 1 1
0.459295784734526 0.454686407362041 1 1
0.467524860982965 0.462833755567304 1 1
0.472216103117894 0.467497099986509 1 1
0.577179596018101 0.571675120340712 1 1
0.464938429086862 0.459982126888025 1 1
0.504120231048514 0.499053094520947 1 1
0.490420765280958 0.484569398717214 1 1
0.544438263838171 0.53923560572658 1 1
0.443507169045749 0.439060726609292 1 1
0.536504531183586 0.53126800841047 1 1
0.409093682896711 0.404995787139658 1 1
0.579459384083553 0.573718372070581 1 1
0.53444768119136 0.529381648206663 1 1
0.453722823344477 0.449651280768699 1 1
0.541640873320231 0.536068039147636 1 1
0.485476613107062 0.481186767520216 1 1
0.425080862403426 0.421108861862891 1 1
0.510527769572168 0.505563975118574 1 1
0.405687408772665 0.401771087558876 1 1
0.437655900645008 0.433394277178272 1 1
0.441696817945998 0.437203933952766 1 1
0.436461243658392 0.432006695628373 1 1
0.502102456034696 0.4967283665538 1 1
0.621821891188233 0.615588887083542 0 0
0.467333824845385 0.462252472449534 1 1
0.506378242427157 0.501399177672547 1 1
0.475543324380054 0.470849858895263 1 1
0.482054583638515 0.477425670743451 1 1
0.472922679293244 0.468088650485009 1 1
0.44648675575142 0.441880381701291 1 1
0.516211567212696 0.510851049883526 1 1
0.470554306006978 0.465594341907887 1 1
0.426475230156166 0.422103018183677 1 1
0.460701579766255 0.456280828929075 1 1
0.543883696320397 0.538811716942225 1 1
0.481269983702249 0.476870111332013 1 1
0.522721793588761 0.517985284979053 1 1
0.436541568952596 0.43207495642046 1 1
0.508537484115894 0.503680864378556 1 1
0.488420193985941 0.483429593640466 1 1
0.409667450508369 0.405631892135158 1 1
0.518326405317494 0.513229775809619 1 1
0.47812117926946 0.473752490437613 1 1
0.512340285876243 0.507387239113596 1 1
0.467136442747456 0.462599285227274 1 1
0.449944469867803 0.445198028665125 1 1
0.559488682565519 0.553403370240759 1 1
0.494652973564131 0.490106880050864 1 1
0.508514120006912 0.503163477169276 1 1
0.445645040104775 0.440758988614165 1 1
0.431029571970255 0.426663111415335 1 1
0.58750411187066 0.581771242180689 1 1
0.544044813089004 0.538697421832561 1 1
0.488418037815327 0.483740837319526 1 1
0.477979224855878 0.472832393958321 1 1
0.521184558052955 0.516263741614069 1 1
0.451466437620172 0.446205552860711 1 1
0.549784886529997 0.544708818629339 1 1
0.453012398198054 0.448155311840921 1 1
0.46079341579677 0.45578019672563 1 1
0.471556975255682 0.466974780256324 1 1
0.525593738684373 0.520018018279683 1 1
0.5535395795894 0.548064927363773 1 1
0.571307593410486 0.565800622080871 1 1
0.597594594018029 0.591631288693401 1 1
0.421499193418285 0.417493766299719 1 1
0.487394511563641 0.482760334601783 1 1
0.589131285650086 0.583226704571461 1 1
0.512457687312737 0.507120229803266 1 1
0.477070448571147 0.472101060088366 1 1
0.456262634470445 0.452160832353835 1 1
0.523963179735105 0.518678177669759 1 1
0.438307341912958 0.433031340889866 1 1
0.519097778091478 0.513692075722666 1 1
0.538967925317822 0.533193179238943 1 1
0.588039570286562 0.581970805563166 1 1
0.465236274762344 0.46063424379426 1 1
0.458068762405899 0.453732594980969 1 1
0.450115157293376 0.445146924038452 1 1
0.501227840686947 0.495609299719437 1 1
0.511109722178783 0.505587959667423 1 1
0.458400852224328 0.453623630277463 1 1
0.450775214404663 0.446510572816386 1 1
0.520960294956678 0.515802100279426 1 1
0.540142079940575 0.534924893732577 1 1
0.487925186846064 0.483357885038389 1 1
0.504418028117487 0.499736316915833 1 1
0.553535189829273 0.547736071623745 1 1
0.493914523667415 0.488874347173228 1 1
0.498263287764275 0.49344600076134 1 1
0.537249089475979 0.531881920415664 1 1
0.418049877357695 0.413458813056401 1 1
0.42894863586722 0.425166271633183 1 1
0.504763092491455 0.500066620957599 1 1
0.427528240379762 0.422814354640954 1 1
0.499231981373963 0.494162951250276 1 1
0.540689153418459 0.53544818573593 1 1
0.498794865563495 0.493933519556324 1 1
0.490909356421319 0.486241877357746 1 1
0.537824564543105 0.532980928803488 1 1
0.535087078999372 0.529716850031773 1 1
0.539637104515948 0.534482658296947 1 1
0.461628131442907 0.457845874135878 1 1
0.518678325892455 0.513408008859077 1 1
0.534006413152055 0.528359639546183 1 1
0.533182824082189 0.527787272935726 1 1
0.528304539615988 0.522900576497708 1 1
0.460748452973661 0.455885001008305 1 1
0.441591466189494 0.437046127364196 1 1
0.4619916737276 0.457159531645024 1 1
0.479348400370608 0.474551400560793 1 1
0.571839694464588 0.565592010909944 1 1
0.388821366549429 0.38501637556008 0 0
0.564960335862793 0.559377692179373 1 1
0.592062509180717 0.586197649233239 1 1
0.541315396869243 0.535951618398749 1 1
0.561670671796185 0.556616916292302 1 1
0.567012765801281 0.561525328086337 1 1
0.543386677307771 0.537465802843584 1 1
0.5029662210313 0.497800381261903 1 1
0.488423752421007 0.483858398477161 1 1
0.431981391916924 0.426978859767758 1 1
0.519198573130036 0.514024715157963 1 1
0.588095442093369 0.581978369680832 1 1
0.601712751757433 0.595171701108569 1 1
0.456096644956688 0.451308413941102 1 1
0.496077356493161 0.491012432706369 1 1
0.582691249041572 0.577048659677861 1 1
0.516026692643302 0.51072857716282 1 1
0.653921766799363 0.647315214261888 0 0
0.490981593047056 0.486042876374751 1 1
0.493207039802511 0.488101919124968 1 1
0.587744026622951 0.581824644228717 1 1
0.575198041818269 0.569619996775726 1 1
0.414098876890624 0.410252952259734 1 1
0.498862309336019 0.493779572554462 1 1
0.487803943615056 0.482733937431334 1 1
0.549666596477485 0.544294085387992 1 1
0.525237121893418 0.519189976528551 1 1
0.49931985168784 0.493521626679347 1 1
0.490963044716458 0.486219004174421 1 1
0.516708433290639 0.511526365071914 1 1
0.590369239624767 0.584583465337578 1 1
0.394378919546972 0.390604587934875 0 0
0.549316194466236 0.543906948269846 1 1
0.452841982162938 0.44861360398047 1 1
0.458386422519699 0.45403928653943 1 1
0.528723520813778 0.523492734044201 1 1
0.42576833776287 0.421198600268692 1 1
0.482637195174532 0.47829801205053 1 1
0.540504519348489 0.535484410526512 1 1
0.497043419249121 0.492085503986956 1 1
0.581762303221168 0.576407474085228 1 1
0.430724406788272 0.426377431772561 1 1
0.572852202016164 0.567203919527051 1 1
0.501714178864949 0.496253795597817 1 1
0.477059832172556 0.472588004798552 1 1
0.500171412530227 0.495529316567299 1 1
0.439844917162768 0.43571968972316 1 1
0.478202251482802 0.474032802187209 1 1
0.551681173067648 0.546335176534699 1 1
0.503596189323341 0.498418652672333 1 1
0.402876565149349 0.399118361442848 1 0
0.5185225809768 0.513170349371557 1 1
0.483815390931462 0.479183637761505 1 1
0.474531211152332 0.469413135574082 1 1
0.50792434035891 0.503114576004957 1 1
0.509114937821108 0.503850432801243 1 1
0.466251176352636 0.461349922066494 1 1
0.494125161927817 0.489517431848597 1 1
0.478742480980141 0.473869129709003 1 1
0.495684560647634 0.490221601963241 1 1
0.497249279896296 0.491817070058307 1 1
0.567217116318369 0.56162861188082 1 1
0.570260137527491 0.564446418466022 1 1
0.493216640442104 0.488803602115901 1 1
0.462059818081216 0.456484979599731 1 1
0.524316805384233 0.519355529550397 1 1
0.464683511286192 0.460038833663026 1 1
0.468195925921813 0.463129567869142 1 1
0.519864912623392 0.514733347083547 1 1
0.470128060292953 0.465543312897044 1 1
0.439955370951215 0.435849861201616 1 1
0.428449357715806 0.424054320909558 1 1
0.549611827997559 0.544163524500794 1 1
0.516516052512038 0.511535123992529 1 1
0.545929204248385 0.541148750155183 1 1
0.533179873676384 0.527609853887555 1 1
0.522068543752475 0.516780734089312 1 1
0.556381349723926 0.550737599497309 1 1
0.468920114461276 0.464237040882931 1 1
0.534791058519589 0.529478896892132 1 1
0.402671102742917 0.398962886519519 1 0
0.457882310049859 0.453199443191976 1 1
0.491121687861162 0.486221176395228 1 1
0.553050813117771 0.54780590751017 1 1
0.370149481497929 0.366411152830989 0 0
0.444226091195668 0.439495590339363 1 1
0.50319707719129 0.498080247882471 1 1
0.450926467816895 0.446651775259417 1 1
0.510454342869308 0.505772487562727 1 1
0.465174611852471 0.460914102054865 1 1
0.43472248245223 0.430182256178813 1 1
0.549649510604486 0.544079071206231 1 1
0.455519422117228 0.451076836346965 1 1
0.488208237468091 0.483206245497357 1 1
0.490269264181709 0.484741335086021 1 1
0.535977430538931 0.530552331067209 1 1
0.466651308190613 0.461605684074566 1 1
0.467470977044537 0.462725665918978 1 1
0.421041195919214 0.416711232478201 1 1
0.518860141434761 0.513777194332164 1 1
0.518193903764295 0.513128469544306 1 1
0.554667406552998 0.549556407217262 1 1
0.441995622431781 0.437615755199807 1 1
0.47790077476722 0.473584410412682 1 1
0.448413094477915 0.443852619017325 1 1
0.482810743884195 0.477971594378681 1 1
0.559477232007979 0.553907082356091 1 1
0.361021442611864 0.357262315034636 0 0
0.457840164775107 0.452896355492562 1 1
0.376076219693139 0.371874197258082 0 0
0.518605727961795 0.513568310151938 1 1
0.40930632422186 0.405124857716473 1 1
0.52141548750433 0.516035257389307 1 1
0.574838036561365 0.568512347832186 1 1
0.461474025372444 0.456936662378938 1 1
0.538007374990092 0.533064915910608 1 1
0.480940399662207 0.476109808578136 1 1
0.580609096961063 0.574569032910851 1 1
0.530561127645999 0.525315326645783 1 1
0.553444025945414 0.548039799880594 1 1
0.51877599742184 0.513986890379173 1 1
0.533714494673246 0.528536034851842 1 1
0.515704918349424 0.510448294749146 1 1
0.470237428686939 0.46529301512015 1 1
0.459681687958934 0.45482411776727 1 1
0.35940640555617 0.356270862515364 0 0
0.689531547960393 0.682648081523924 0 0
0.497036558886183 0.492205186405266 1 1
0.511276792559847 0.506162744733859 1 1
0.463225162222142 0.458663667149476 1 1
0.507865911137504 0.503066937742717 1 1
0.497654574907335 0.492899086621243 1 1
0.620175796685776 0.614339642959511 0 0
0.621002818101143 0.614884500341151 0 0
0.509870768734088 0.505299399156054 1 1
0.524087764681818 0.518895612326751 1 1
0.485347506026918 0.480403526839166 1 1
0.544074652786118 0.539001703560543 1 1
0.5504206211898 0.544726970594476 1 1
0.519825085367411 0.514222120132231 1 1
0.514327740498041 0.509587944251711 1 1
0.600310550624717 0.594359909230315 1 1
0.47408314490998 0.469229161289817 1 1
0.584550255677542 0.578467460055148 1 1
0.502693789577844 0.497818400945169 1 1
0.49460728465366 0.489332639854858 1 1
0.478054783666132 0.47303877417867 1 1
0.491789994300129 0.486881762667745 1 1
0.545711784330905 0.540199519561877 1 1
0.46945208220399 0.465047252997766 1 1
0.505248078341745 0.499679021432541 1 1
0.530877118561528 0.525364107506562 1 1
0.418598952922163 0.414305253809341 1 1
0.443940766148122 0.439616107006829 1 1
0.530752503573307 0.525393935892262 1 1
0.538959397944143 0.533579524494982 1 1
0.334241848990849 0.331242514351336 0 0
0.447926198933376 0.443143910381635 1 1
0.532489839844999 0.527543513497031 1 1
0.417627554835129 0.413630082474993 1 1
0.50623713499337 0.500971263950792 1 1
0.452042509894892 0.447494883731915 1 1
0.41941634388692 0.415697958168526 1 1
0.533696804193839 0.527935131631414 1 1
0.594949430591703 0.589362455194625 1 1
0.359779653208228 0.35593541347839 0 0
0.496897725030995 0.491948034817224 1 1
0.427286535137543 0.42311747443223 1 1
0.414138019765678 0.410022372657574 1 1
0.610566185488766 0.604825796910215 0 0
0.399537913708417 0.395338087106349 1 1
0.501976067706024 0.496848031392817 1 1
0.480046095526686 0.475551948019145 1 1
0.557129256477014 0.551213512513144 1 1
0.496028666127007 0.491475969187708 1 1
0.535318741737328 0.529693735267969 1 1
0.492225460983284 0.486840122248856 1 1
0.502465556000202 0.497157625422348 1 1
0.580419468881953 0.574370330764693 1 1
0.440626631525362 0.436118194402149 1 1
0.552147935397499 0.546626680958541 1 1
0.401539503480385 0.397440924536944 1 1
0.52557302902205 0.520304907569288 1 1
0.488410585560922 0.483481766115576 1 1
0.504014899134591 0.498956255069495 1 1
0.486246197875963 0.481163914016812 1 1
0.444464162807828 0.440301605996242 1 1
0.412724025186159 0.408474096556682 1 1
0.535888972833471 0.53066774431121 1 1
0.483927488982483 0.47813168581128 1 1
0.530646599269559 0.52551286012289 1 1
0.518182047184699 0.513245537663593 1 1
0.47942531428721 0.47439742953615 1 1
0.472186147769887 0.467417210613683 1 1
0.484569102146399 0.479760470809892 1 1
0.555547935701456 0.549790987938137 1 1
0.410510060806406 0.406545789136675 1 1
0.53109798507431 0.525671340702671 1 1
0.450626760638962 0.446109753745825 1 1
0.52267195868732 0.517543665940876 1 1
0.470699001624397 0.465999392588145 1 1
0.425469743415975 0.421175085833271 1 1
0.484799409939071 0.480494898630314 1 1
0.616685985613619 0.610731214455105 0 0
0.573142893756207 0.567453281505439 1 1
0.544792462013689 0.539580010420071 1 1
0.540632823487782 0.535189900406119 1 1
0.495682458798736 0.490844589698814 1 1
0.586967842625079 0.581242896623535 1 1
0.412165646638743 0.407705544219443 1 1
0.450954539657106 0.446145535009161 1 1
0.495654205837332 0.490596034353943 1 1
0.394705420396445 0.390706759393997 0 0
0.591973266869918 0.586001789791381 1 1
0.539773500174993 0.53471746475116 1 1
0.380395762040139 0.376368365259941 0 0
0.566477776658289 0.560824799627666 1 1
0.438144357374649 0.433427673074981 1 1
0.564989591030605 0.559333062727017 1 1
0.499646811753162 0.494589713659265 1 1
0.489324117775388 0.485110113594108 1 1
0.506125053181305 0.501660632873235 1 1
0.563639676676755 0.55794953913412 1 1
0.467905127221955 0.463432547148045 1 1
0.555775382341881 0.550365035693966 1 1
0.449375248665036 0.444989391027459 1 1
0.448375477133507 0.443864870831152 1 1
0.406840301322077 0.40257180367284 1 1
0.569208885105621 0.563735048182166 1 1
0.470171197249351 0.465623278963381 1 1
0.562344699765513 0.556793459600806 1 1
0.585290369884475 0.579834174590371 1 1
0.476242626048564 0.471802842625558 1 1
0.590534961798022 0.58471371671639 1 1
0.5975699071285 0.59162688876488 1 1
0.50688428396542 0.50209459172974 1 1
0.494692376999407 0.489985841164964 1 1
0.537830414234442 0.532384751046393 1 1
0.467560260894473 0.462768756859354 1 1
0.470434837078387 0.465872810190462 1 1
0.60545194270374 0.599632307724883 0 1
0.512769991804233 0.50775555517622 1 1
0.472906412934032 0.468174772325256 1 1
0.528797980863178 0.523703776508517 1 1
0.442512868278044 0.438212308133637 1 1
0.425662409677147 0.421632907130862 1 1
0.461706676845368 0.45739530212485 1 1
0.53487339291315 0.529725006345946 1 1
0.571610529455742 0.565745713697685 1 1
0.470468283142487 0.465516331285375 1 1
0.517329164621231 0.513221688363134 1 1
0.421020484518196 0.416702734725241 1 1
0.512903894451458 0.507690312525722 1 1
0.528129952805309 0.522970607507242 1 1
0.36811266583399 0.364578129114045 0 0
0.490763066183492 0.485733992311172 1 1
0.509410411293012 0.504228606745734 1 1
0.517860222781618 0.512899823694712 1 1
0.49300889119724 0.487954525265398 1 1
0.468351078407636 0.463330787869271 1 1
0.596287637090422 0.590625558892641 1 1
0.525880774298042 0.520603213832417 1 1
0.498335354634696 0.493116096481943 1 1
0.450331982216182 0.445458031563992 1 1
0.513257936156127 0.508789269251834 1 1
0.509896502465118 0.505102140817572 1 1
0.535164226348378 0.529393616024802 1 1
0.465898100195907 0.461568935904366 1 1
0.494833869118615 0.489827417636968 1 1
0.500388144732688 0.495545786883994 1 1
0.474341108141388 0.469818390297361 1 1
0.548198651723762 0.542497114842886 1 1
0.489654498031683 0.485069712718927 1 1
0.563106038074376 0.557461992542052 1 1
0.477000805891022 0.472315362969505 1 1
0.567279527782348 0.561830596756098 1 1
0.478459927080927 0.473993433330411 1 1
0.537470665383768 0.532080676470212 1 1
0.548082956420712 0.542520792021478 1 1
0.508461617513696 0.503155301592178 1 1
0.51608328895671 0.511139603608002 1 1
0.579218588333367 0.573365874552804 1 1
0.509543585486497 0.504129200417267 1 1
0.409161772810969 0.405248153264599 1 1
0.421330225861708 0.416826099635476 1 1
0.423075160119875 0.418291220040065 1 1
0.513359762807343 0.508263655528277 1 1
0.607208244188785 0.600884153133782 0 1
0.464709204356843 0.460089651989325 1 1
0.500822901706789 0.495692310912226 1 1
0.507877782897213 0.502134114482236 1 1
0.474620501908811 0.469850513563484 1 1
0.528288312222883 0.523059668580145 1 1
0.490616514285667 0.48522181456503 1 1
0.420271003975833 0.415713847014367 1 1
0.54488990502548 0.539520474160894 1 1
0.44779470699692 0.443637070821043 1 1
0.537773929434336 0.532702102893715 1 1
0.47229156890436 0.467980023596136 1 1
0.504814988091887 0.500044107000144 1 1
0.506061459169306 0.500972867515501 1 1
0.441581447761949 0.437270095942068 1 1
0.564669223262982 0.558502491906907 1 1
0.403133547063923 0.399047504263347 1 1
0.556036479574564 0.55014306456626 1 1
0.536383085573946 0.530865122232643 1 1
0.526649701754571 0.521388452111326 1 1
0.542694876278292 0.537485967888693 1 1
0.470369132708473 0.46595748452109 1 1
0.610278510454189 0.604342416957559 1 1
0.499145304776456 0.493932625187452 1 1
0.435476541001112 0.430796386142746 1 1
0.474147700371368 0.469636661736352 1 1
0.557760211188269 0.552484918442237 1 1
0.4964525371805 0.491692025264714 1 1
0.516051406236945 0.510983966090057 1 1
0.512887988429055 0.507813940428285 1 1
0.605116108428487 0.59914058135379 1 1
0.525110076002765 0.519717458603018 1 1
0.520466357936271 0.515291682407765 1 1
0.543687224453989 0.538530544867343 1 1
0.379730928184304 0.375608124314626 0 0
0.415096610303866 0.410824569795407 1 1
0.452542634216537 0.447970732993829 1 1
0.542158665093904 0.536805655412536 1 1
0.452525328418085 0.447749155516839 1 1
0.542667146357248 0.537522550168594 1 1
0.520815207922268 0.515826986080474 1 1
0.516587876891968 0.51148562710279 1 1
0.595422901670971 0.588368073239411 1 1
0.467389828698977 0.46269235738649 1 1
0.456291685353401 0.451517543466665 1 1
0.576820054046662 0.571209739781094 1 1
0.42110451844349 0.416646666763488 1 1
0.500410100189961 0.495358331482477 1 1
0.473655711534972 0.469462582326811 1 1
0.503824367748159 0.498507184342732 1 1
0.557014788284337 0.551794144442187 1 1
0.553181787065671 0.547515595849971 1 1
0.542193926675288 0.536474888329382 1 1
0.480615048726627 0.475990107857075 1 1
0.490067447872893 0.484802865860288 1 1
0.494692588250293 0.49006087974226 1 1
0.608801269314282 0.602895185607476 0 0
0.478864100451512 0.474055171914748 1 1
0.480215683912336 0.475330769975976 1 1
0.406364950048042 0.402320277961391 1 1
0.574133514981441 0.568513361114663 1 1
0.582150453123959 0.576416214886931 1 1
0.521444921451161 0.516077816991842 1 1
0.450341380775932 0.445224397494823 1 1
0.483511428509144 0.478628323241093 1 1
0.430275054837661 0.426322264900567 1 1
0.495626681400385 0.490664288027433 1 1
0.462436770807524 0.457505255706186 1 1
0.471293698713271 0.466856288460864 1 1
0.519743791523339 0.514358396909513 1 1
0.501879867647978 0.49703292826577 1 1
0.463382491406134 0.458933091391172 1 1
0.45134511597714 0.447195663593795 1 1
0.441271111563043 0.436820778390856 1 1
0.531302117427431 0.526314708639802 1 1
0.513516676702678 0.50854251082622 1 1
0.459411182033775 0.454842643631247 1 1
0.524413685735156 0.519044084791664 1 1
0.556330489306825 0.550718985462856 1 1
0.511309071437431 0.506066216306513 1 1
0.52567168256187 0.520522770215663 1 1
0.49088468395736 0.48593946884984 1 1
0.542698554173493 0.537357192154104 1 1
0.548759313199703 0.543473014399381 1 1
0.492217850348817 0.487286065127471 1 1
0.535408394834182 0.530513567860761 1 1
0.520015240978894 0.515126706561782 1 1
0.440598542398041 0.435689264778631 1 1
0.475823172831836 0.471585385361552 1 1
0.517637397092867 0.512832609103443 1 1
0.497670502980346 0.493062224379719 1 1
0.479949005483124 0.475066104536237 1 1
0.43034183056808 0.425886602572947 1 1
0.501218416741299 0.496297026335092 1 1
0.555814499561979 0.550426611525369 1 1
0.468249987224364 0.463388318189295 1 1
0.373804040855267 0.370012605940226 0 0
0.491871249542893 0.487104452970156 1 1
0.502700218051497 0.497814460852201 1 1
0.491326938235881 0.486632456623771 1 1
0.480850877406733 0.476213936508088 1 1
0.410990353099904 0.406644892678131 1 1
0.540028172466628 0.534911327255798 1 1
0.575446816988023 0.569456018540211 1 1
0.480542720360982 0.475939814713333 1 1
0.528813312776836 0.523631033999282 1 1
0.503369144100376 0.49872335501411 1 1
0.444597608009901 0.440043743783051 1 1
0.528618175505497 0.523248766874763 1 1
0.510398253622516 0.505731622038008 1 1
0.552284827225691 0.546950175061103 1 1
0.502989690614509 0.498115426375043 1 1
0.476534405370627 0.471733140028912 1 1
0.448044195388298 0.443558771525765 1 1
0.503784233190657 0.498512367198336 1 1
0.496718463189802 0.492246391235483 1 1
0.547270937504433 0.542097951997594 1 1
0.542161529187823 0.537111850930405 1 1
0.465868107567379 0.461009586023161 1 1
0.542891675718793 0.537748508945267 1 1
0.527040071268689 0.521841548688822 1 1
0.485707197415498 0.480709344616413 1 1
0.50949942340444 0.504383128293283 1 1
0.550733240121886 0.545089008520779 1 1
0.389514156158744 0.385743058422541 0 0
0.415791034858622 0.411846377021547 1 1
0.480079826164568 0.475349815863775 1 1
0.650383676556603 0.643797578151026 0 0
0.535787740569413 0.530124624669397 1 1
0.497180722804043 0.492252098902571 1 1
0.426537965301234 0.421771143878076 1 1
0.452417666855703 0.447643010133319 1 1
0.522426648570811 0.516471526451001 1 1
0.532465348788641 0.527360066902749 1 1
0.486461729505459 0.48155116250716 1 1
0.542754583028868 0.537797235516221 1 1
0.534437539182106 0.529512353797015 1 1
0.549737858000303 0.544332736645016 1 1
0.434395589698957 0.429719942642973 1 1
0.49964307558656 0.494170096036367 1 1
0.527920642958924 0.522632097198884 1 1
0.492198714660903 0.487197196839884 1 1
0.387117213041317 0.383360848065475 1 1
0.539191807812947 0.534058192965618 1 1
0.497235673013617 0.492637620674509 1 1
0.468875766170537 0.464312937278347 1 1
0.525911901908178 0.520699936739812 1 1
0.529861218546683 0.52457281279999 1 1
0.478052952415778 0.473834826037752 1 1
0.501244243310764 0.495546612133076 1 1
0.493588574238091 0.488685909279132 1 1
0.504794358561559 0.499689976498594 1 1
0.485640662925226 0.480750396678969 1 1
0.517489983630022 0.512665374779803 1 1
0.533234788991591 0.528022613123181 1 1
0.46102640501688 0.456523101821646 1 1
0.537955466965994 0.533030547567181 1 1
0.593366388815002 0.587820505950676 1 1
0.490219528882736 0.485320054300849 1 1
0.485656793830289 0.480132319856593 1 1
0.513912044917325 0.50868840476054 1 1
0.51598281598579 0.510714657202156 1 1
0.486627771777784 0.482291101437597 1 1
0.408202479159338 0.404435420804955 1 1
0.518394545972292 0.51314274451615 1 1
0.440996536255925 0.436581616438758 1 1
0.447077050694083 0.442619012183423 1 1
0.550980365269014 0.544799295115527 1 1
0.504758165435384 0.499828213855721 1 1
0.46415747792258 0.459573893541132 1 1
0.513571342629452 0.508816117677915 1 1
0.512207696540574 0.506961564788105 1 1
0.471044538511067 0.466577906898917 1 1
0.488152501328677 0.483267171149176 1 1
0.437454575847387 0.433010855813054 1 1
0.496008084188655 0.491203617219194 1 1
0.519920551065071 0.514703181881037 1 1
0.422856423101076 0.418380276098982 1 1
0.52017833845294 0.514671954985839 1 1
0.533138112928202 0.527634070967623 1 1
0.417193450402439 0.413241622927924 1 1
0.492652125510949 0.48792825051413 1 1
0.570330482615473 0.564676061186376 1 1
0.540820838352737 0.535695188651294 1 1
0.514930254832556 0.509110200111692 1 1
0.45811832359827 0.453753716470186 1 1
0.551051509802886 0.545635199107471 1 1
0.460616582961766 0.455962499801717 1 1
0.42476728785664 0.420272677759694 1 1
0.488670628310054 0.483673637328385 1 1
0.52210971841356 0.516970309155371 1 1
0.528040494275286 0.522940912605467 1 1
0.506591577301444 0.501881663088441 1 1
0.564366250143013 0.558616279062633 1 1
0.446720501151601 0.442215522889569 1 1
0.431936692342343 0.427448272953467 1 1
0.486083554809655 0.481150101263562 1 1
0.475271623598893 0.47030052568659 1 1
0.55615115014036 0.551238083393066 1 1
0.511871991540925 0.50681428518699 1 1
0.489659418316921 0.48456503315495 1 1
0.435247882154363 0.431002167756085 1 1
0.501842356760604 0.496928891490091 1 1
0.492682848657783 0.487132005077579 1 1
0.503412142604564 0.498423937453555 1 1
0.542328738813163 0.537041419771635 1 1
0.339329634427391 0.335931775237084 0 0
0.4591927223536 0.454919185359417 1 1
0.419761931208224 0.415759344751027 1 1
0.526742176239059 0.520721187968636 1 1
0.415959441366908 0.411577456697848 1 1
0.385256896826541 0.381378465379257 0 0
0.509838688027931 0.505213091524845 1 1
0.521042442490496 0.515698240737404 1 1
0.511239887756187 0.505976405077557 1 1
0.524206757351137 0.518974499011659 1 1
0.533315782162881 0.527990064813402 1 1
0.511361038566503 0.506460663574057 1 1
0.59528091884538 0.589381681142516 1 1
0.421983025973285 0.418010962640611 1 1
0.523307421822713 0.518112655452325 1 1
0.524354783778496 0.519207248606824 1 1
0.506206218583661 0.501070379089393 1 1
0.532804609371023 0.527438260138075 1 1
0.5325029518732 0.527094854213223 1 1
0.612123164655876 0.606235186716595 0 0
0.49820802630277 0.493103677311559 1 1
0.575504634156308 0.569816555318536 1 1
0.508853611456322 0.504167039047485 1 1
0.544146464091871 0.539125672314 1 1
0.490880421247749 0.48608693356948 1 1
0.522015016629128 0.517017031417081 1 1
0.406064862112334 0.402085237201767 1 1
0.577571339801067 0.571975113692271 1 1
0.447387374556186 0.443093374677434 1 1
0.515458403931825 0.510578316275571 1 1
0.498244345548391 0.493163867956476 1 1
0.46038774565591 0.455441108078201 1 1
0.552685864698793 0.547107499808654 1 1
0.499213401939842 0.494413151307335 1 1
0.457356526555057 0.453150456257807 1 1
0.516099192123108 0.511148983272752 1 1
0.433870579154981 0.429435540505885 1 1
0.526940803171686 0.521636133725562 1 1
0.478598648843503 0.473632529912878 1 1
0.500608730808154 0.496020316028881 1 1
0.523940621625085 0.518868688859013 1 1
0.463522688126351 0.458912850700663 1 1
0.470774725898928 0.465797154710279 1 1
0.522553997033533 0.517385173693222 1 1
0.563547043131984 0.557750257901345 1 1
0.465089080154402 0.460644175963536 1 1
0.471756437033483 0.467087513369128 1 1
0.484100215740357 0.479728069709276 1 1
0.468980589239165 0.46452833524268 1 1
0.639050137888023 0.632871849105156 0 0
0.519722919974164 0.514641118786126 1 1
0.421706990456477 0.417588106485032 1 1
0.575355927406155 0.569156112173815 1 1
0.500152246462119 0.49565160396304 1 1
0.509211369810818 0.503971746397705 1 1
0.425719275490277 0.420994929852064 1 1
0.570913380696735 0.565274375233552 1 1
0.398417609143826 0.394348303202343 1 0
0.531029748842171 0.525919897220677 1 1
0.474387556378657 0.469598015548532 1 1
0.52283484331365 0.518531855693745 1 1
0.377597520066363 0.37363902173603 0 0
0.385202231607568 0.381845819721662 0 0
0.549123227424936 0.5436564185439 1 1
0.624260121808984 0.61849220565388 0 0
0.537257447080133 0.53210318948981 1 1
0.421844865863033 0.417541281564817 1 1
0.594115044036519 0.588341397595041 1 1
0.522375293639654 0.51707539384366 1 1
0.551896793796407 0.546758102752452 1 1
0.520140738188691 0.514962010099407 1 1
0.60592698242187 0.600090122220377 1 1
0.469838219402696 0.464626237038948 1 1
0.451292628168556 0.447091013516022 1 1
0.505938995896791 0.501244492003201 1 1
0.398790350214494 0.394584988904587 1 1
0.572336569526539 0.566492156421905 1 1
0.522438432353229 0.517264974586501 1 1
0.588248660684768 0.582328949476304 1 1
0.543376443553084 0.537860821200167 1 1
0.487172423745043 0.482639261136094 1 1
0.548704455144021 0.542974529217879 1 1
0.487755023165179 0.482999008892612 1 1
0.575016768604609 0.56933262625128 1 1
0.469489228990224 0.465091572768667 1 1
0.555881692386342 0.55012933962796 1 1
0.46814520482195 0.463086480825787 1 1
0.408313119959496 0.404307091632761 1 1
0.494141978528508 0.489489351595758 1 1
0.624864020484301 0.618521677898369 0 0
0.555614911302988 0.550583958179314 1 1
0.518420515030756 0.512946687765508 1 1
0.523526195937734 0.518381315629124 1 1
0.434476458187541 0.430099488623308 1 1
0.570431438789868 0.564626269807186 1 1
0.448800783371187 0.445034066077367 1 1
0.575296669808356 0.569326930378904 1 1
0.398065696618438 0.394430681231782 0 0
0.493555363800757 0.489091915130702 1 1
0.559461179338296 0.554541545308998 1 1
0.538716721820443 0.533448423428449 1 1
0.594175555957139 0.588086342596777 1 1
0.546997170359174 0.54103223132067 1 1
0.461801904399537 0.457445269394383 1 1
0.563339158627785 0.558335192979498 1 1
0.504188815921985 0.499140456340023 1 1
0.451908805620808 0.447385734881442 1 1
0.499579694861623 0.494291119939327 1 1
0.503557530098044 0.498162875018414 1 1
0.493637780850742 0.489025122065639 1 1
0.544286835421292 0.538880608514715 1 1
0.537691530491756 0.532499583488411 1 1
0.463133385231769 0.458805805602988 1 1
0.468244539975755 0.463511551954518 1 1
0.47994524534128 0.474960607631383 1 1
0.574725795846077 0.568545355056359 1 1
0.509210557954965 0.504601775542304 1 1
0.473611303466754 0.469173549677988 1 1
0.482553886838981 0.477666942125079 1 1
0.456981193435398 0.452733676061173 1 1
0.4687898072513 0.464259771425262 1 1
0.57503341494318 0.569022714909854 1 1
0.450987382137209 0.446558026012673 1 1
0.588890734033729 0.58301044735308 1 1
0.476143952984011 0.471184797674053 1 1
0.484600213018938 0.479752919787539 1 1
0.463894753485845 0.459271879899651 1 1
0.536498397976744 0.53128423965798 1 1
0.559188464771578 0.55388095572062 1 1
0.623438571228185 0.617305806478713 0 1
0.523929109975989 0.518958291785056 1 1
0.551633050567106 0.546600883325091 1 1
0.494106060443189 0.489176001093751 1 1
0.546966267745217 0.541068917012053 1 1
0.487447167520413 0.482920983721736 1 1
0.330773853418602 0.327400105177721 0 0
0.475918339481417 0.470987843879116 1 1
0.483357980139811 0.478490614840259 1 1
0.490642758905857 0.485352503264248 1 1
0.449480350819779 0.44505832784531 1 1
0.41278198331864 0.409119922777063 1 1
0.478518026123421 0.473818727462755 1 1
0.427470732220224 0.423495804016041 1 1
0.372653151029502 0.36809814732251 0 0
0.571028108491151 0.56560101908251 1 1
0.59471763049432 0.58858773472702 1 1
0.488991358637013 0.483827651823156 1 1
0.515228405187398 0.509921725047422 1 1
0.536133055032584 0.530940201537058 1 1
0.484033524564434 0.479135357488262 1 1
0.577898391920072 0.571936502563619 1 1
0.50871575558044 0.503805150788375 1 1
0.467443559884107 0.462980688348774 1 1
0.395024209850787 0.391295112244349 0 0
0.525159270465495 0.520131676619891 1 1
0.517778574705924 0.513004968289223 1 1
0.506107302456926 0.500732731959653 1 1
0.44690214222973 0.442360193238423 1 1
0.484137044441 0.479468766926793 1 1
0.431348011655413 0.426853634396285 1 1
0.53473385494667 0.529120241388362 1 1
0.413487169824758 0.409604202657133 1 1
0.526510232164467 0.521378827554307 1 1
0.473392583932447 0.468550969184277 1 1
0.50836248980399 0.50334435842385 1 1
0.448453218004532 0.444060534234545 1 1
0.501629759921355 0.496227120873637 1 1
0.547112753252992 0.542115598601211 1 1
0.437291912145567 0.432757692382116 1 1
0.423164849050223 0.419275496787694 1 1
0.491758092712054 0.486761081837883 1 1
0.421963329348445 0.417423565360907 1 1
0.467657772422273 0.463172435537584 1 1
0.54348039461081 0.538531732971076 1 1
0.482838679293291 0.478113053765444 1 1
0.47074960628649 0.465836821877766 1 1
0.490171604408646 0.485333737170152 1 1
0.489628459423038 0.484865757212061 1 1
0.40822796392717 0.403917596296408 1 1
0.556931897527256 0.551819497008212 1 1
0.551657228356461 0.546148783493581 1 1
0.489946422037423 0.484970453255004 1 1
0.506859573288542 0.502017735078442 1 1
0.514098881782772 0.508957332896752 1 1
0.638483857934924 0.632223152470821 0 0
0.47364185112266 0.469073114233821 1 1
0.523627079601 0.518642802132363 1 1
0.584241748539215 0.578877049516861 1 1
0.416469882263065 0.412222951261873 1 1
0.48739600606114 0.482911977035146 1 1
0.447692124911661 0.443326810530036 1 1
0.508579779715946 0.503844886509527 1 1
0.581471753255312 0.575404480531556 1 1
0.512988189081467 0.507947073695459 1 1
0.532103521604547 0.527030210265981 1 1
0.46587142499738 0.461047664227954 1 1
0.490337335618933 0.486069803868098 1 1
0.502622152970339 0.497115871082764 1 1
0.561812442756382 0.55636795703308 1 1
0.477801057431386 0.472744616718793 1 1
0.512414977897735 0.507146668495646 1 1
0.523669492390207 0.518423621195829 1 1
0.552638494113644 0.547484753709668 1 1
0.532856190431182 0.527915179054678 1 1
0.483571817429658 0.479404894802296 1 1
0.538542258208008 0.533466704924248 1 1
0.582262615870198 0.576415126723847 1 1
0.447588537611239 0.443236420851129 1 1
0.488274209056347 0.482411272999023 1 1
0.473826480620988 0.469039202221399 1 1
0.523707570129196 0.518687997643402 1 1
0.560592347479863 0.554921041076932 1 1
0.460417681988827 0.45592443141126 1 1
0.509289092531166 0.504097084514421 1 1
0.437731151269221 0.433472528791917 1 1
0.489955434989274 0.485042388006435 1 1
0.441404233352348 0.43722436947269 1 1
0.526404239511848 0.521068193119749 1 1
0.519708583147607 0.514894919386722 1 1
0.444611424182312 0.440689571294726 1 1
0.571171682267547 0.565285678158781 1 1
0.554633986784934 0.548886846960828 1 1
0.429150375969888 0.424922131747954 1 1
0.556797650414418 0.551509271864583 1 1
0.557980110376429 0.552551925113796 1 1
0.456322053418213 0.451694779189556 1 1
0.344241584926434 0.340827788780469 0 0
0.541012916548099 0.535551676223272 1 1
0.585816805998681 0.579989953721712 1 1
0.517990710962914 0.512872552316312 1 1
0.478216163342189 0.473692863894649 1 1
0.463519073218611 0.459250946036807 1 1
0.447799628866017 0.443070664187583 1 1
0.483529796849367 0.478907068085486 1 1
0.540922458641288 0.535646198547389 1 1
0.456576661808971 0.452204233924505 1 1
0.622782747400082 0.616190964252412 1 1
0.500095036782465 0.494690659740426 1 1
0.520996185957065 0.515205972298635 1 1
0.520495277271458 0.514582905382466 1 1
0.511403574010133 0.506040377769754 1 1
0.435092297060556 0.431037194023116 1 1
0.574589479913395 0.568377731970429 1 1
0.618069391267736 0.612136295835284 0 0
0.548195755029542 0.542600093514752 1 1
0.620454998291928 0.614049635825874 0 0
0.388506000416063 0.384813932023393 1 1
0.487616630072584 0.482358258040863 1 1
0.532450049333472 0.527557206538756 1 1
0.507987764993539 0.502893735925945 1 1
0.412545758983332 0.40852555753938 1 1
0.481828496591661 0.477057091124616 1 1
0.469491733362679 0.464876322912972 1 1
0.542297335680008 0.536497820153435 1 1
0.477975432044802 0.473264505186729 1 1
0.445322598187157 0.440594087987678 1 1
0.534547493157649 0.52917919429212 1 1
0.504202098764732 0.499346619441649 1 1
0.436810279179988 0.432391355986671 1 1
0.506094949767453 0.501324144778737 1 1
0.53316684341007 0.527494663674475 1 1
0.42781646802376 0.423630581387859 1 1
0.523848285038082 0.518759879268918 1 1
0.557667651418627 0.552510855519937 1 1
0.554860537622448 0.549625141293889 1 1
0.474007608353691 0.469435009992856 1 1
0.54546560151914 0.539956033173453 1 1
0.547322592474517 0.54160003444698 1 1
0.542056484828988 0.53683096088558 1 1
0.540484180017094 0.535071224665005 1 1
0.581288633801868 0.574988400110664 1 1
0.505299540546753 0.500385646948611 1 1
0.405719894750076 0.401171398833585 1 1
0.449522711702274 0.444825876992597 1 1
0.552902728139024 0.547022170686469 1 1
0.489529559702079 0.484509354420974 1 1
0.504178181387211 0.499303931288306 1 1
0.477432560329879 0.472843239811671 1 1
0.475343349952493 0.470725997392395 1 1
0.530778988060955 0.525044228343116 1 1
0.47017714133301 0.465571909378831 1 1
0.44564880430796 0.441469089672883 1 1
0.473188529300263 0.468576151090318 1 1
0.486096145983912 0.481227894886934 1 1
0.486722507873777 0.481637406752987 1 1
0.538595091507295 0.533454860832012 1 1
0.458084582791003 0.453745498210455 1 1
0.480745293232447 0.476218847722237 1 1
0.438791287567988 0.433964058233549 1 1
0.477525099963639 0.472821756696248 1 1
0.433863795033312 0.429461103246928 1 1
0.519204373057974 0.513768461387683 1 1
0.468120975304121 0.463530721861727 1 1
0.537056644232842 0.531333322864017 1 1
0.410290830572529 0.406061609499676 1 1
0.472811488001011 0.468111084178203 1 1
0.50624771667345 0.501407556673786 1 1
0.54735683406507 0.541434169278213 1 1
0.630518531334926 0.624696610778773 0 0
0.592798124830185 0.586865065031814 1 1
0.500693363086608 0.495404466586086 1 1
0.532728502319925 0.527037773920086 1 1
0.470174607515811 0.465796892269215 1 1
0.472057015456496 0.467664071739441 1 1
0.499407278520438 0.494512251338026 1 1
0.542395667413651 0.537249185475178 1 1
0.442289940184441 0.437582729580002 1 1
0.45949894199337 0.454740683213119 1 1
0.414947157655686 0.410157513858429 1 1
0.519635822326832 0.514380103422217 1 1
0.479645548219288 0.474529119329925 1 1
0.555091528546067 0.549873337394286 1 1
0.432610581643061 0.428171430070793 1 1
0.477999568694377 0.473283284409364 1 1
0.550625162833642 0.545522584839871 1 1
0.52215776799223 0.516970163420456 1 1
0.472856921411703 0.467995423008282 1 1
0.516221038307357 0.511102403142274 1 1
0.373087317597567 0.369475058452507 0 0
0.485556428520087 0.48103131404829 1 1
0.442240249849417 0.438340344611605 1 1
0.621177235105987 0.614165612765354 1 1
0.472372550937066 0.468084448906116 1 1
0.47342454231684 0.468388765782056 1 1
0.513518911489052 0.50812453311123 1 1
0.4675201633388 0.462732618735127 1 1
0.507785652591815 0.502962207336144 1 1
0.441158659949414 0.436694656311737 1 1
0.488101852611114 0.483014036756857 1 1
0.485695582466028 0.480818691849569 1 1
0.462846592279249 0.458372381899615 1 1
0.587260687934011 0.581589051282667 1 1
0.529918419029068 0.524276218314234 1 1
0.518494357955245 0.513186727692616 1 1
0.486592662931039 0.482056820117997 1 1
0.580610692207126 0.57453656846436 1 1
0.574241023355564 0.568031677628596 1 1
0.484894070117424 0.479888019463234 1 1
0.532402196428683 0.52705060541073 1 1
0.620000412919293 0.614319338615096 0 0
0.471809823495885 0.467179228278213 1 1
0.516075811598803 0.511191262382344 1 1
0.541891397776996 0.536293704855444 1 1
0.586287556938464 0.580306485497254 1 1
0.526819910616578 0.521068662454867 1 1
0.562005600936527 0.555819069054414 1 1
0.516485644646653 0.510575727899956 1 1
0.50599683726959 0.501094475516302 1 1
0.622257812758607 0.616124590057401 0 0
0.458001652752226 0.453155014566115 1 1
0.53335776760685 0.527977083276694 1 1
0.513603839132419 0.508517345405868 1 1
0.472268805318339 0.46753954152877 1 1
0.426269160825898 0.421987755429008 1 1
0.550417225666646 0.545223103440295 1 1
0.522247658106289 0.516940370040815 1 1
0.494106101315687 0.489260332731993 1 1
0.499523316525998 0.494544525509076 1 1
0.536238846482929 0.531024856210418 1 1
0.463579948452892 0.45930719884926 1 1
0.524195056821583 0.519046595023628 1 1
0.535668813005786 0.530376057563345 1 1
0.497514711175017 0.492741084241038 1 1
0.428917881968557 0.425068442807299 1 1
0.421276909848929 0.416941415871748 1 1
0.49023196452663 0.48516916746325 1 1
0.475589057722233 0.471209348436463 1 1
0.563046617924717 0.556705525677692 1 1
0.472656422377673 0.46835056336326 1 1
0.464274738873017 0.459799414225208 1 1
0.586840397107511 0.58008978576954 1 1
0.490637156366523 0.485802070261431 1 1
0.506610105673356 0.501914967462651 1 1
0.434327667228424 0.430104902721674 1 1
0.580642412414557 0.575151248379315 1 1
0.377232589527726 0.373626808130153 0 0
0.498147490478145 0.493584963912057 1 1
0.546099601716745 0.540986699142395 1 1
0.500596362330869 0.495875461376179 1 1
0.423648118524208 0.419517767933218 1 1
0.567272712887904 0.561954220964558 1 1
0.561384715705409 0.556197107427387 1 1
0.430305858415237 0.425842963090539 1 1
0.473873833555206 0.469290403568294 1 1
0.42081220443094 0.416879832841699 1 1
0.50025614074626 0.49525216392821 1 1
0.514757335884029 0.509679057487839 1 1
0.580092340641479 0.574147963383637 1 1
0.436718551134897 0.432105420235622 1 1
0.503124670711855 0.498227455512235 1 1
0.506166704056614 0.50123712702269 1 1
0.554264192612781 0.548821203723102 1 1
0.487331817390077 0.482252852468625 1 1
0.552009243014636 0.5462040255114 1 1
0.449579022342877 0.444789916351152 1 1
0.542833855668969 0.537968601188752 1 1
0.569049797750346 0.563511366051329 1 1
0.543240951956076 0.53776815356345 1 1
0.494198639532458 0.489517026771293 1 1
0.481223599624027 0.476354397195889 1 1
0.541550232968702 0.536272737751881 1 1
0.424537378515842 0.419825342944979 1 1
0.460595756471141 0.455817716991049 1 1
0.535763936612444 0.530538394930481 1 1
0.569824557798459 0.562807828705496 1 1
0.430998730094252 0.427052682626158 1 1
0.457577278320876 0.453004415468943 1 1
0.489619975606947 0.484805683183453 1 1
0.477907119587654 0.473211816712313 1 1
0.546228108857975 0.540556229920329 1 1
0.405369675396491 0.401365264881805 1 1
0.495499961278082 0.490107172168765 1 1
0.484153054776902 0.479739376833342 1 1
0.487351750168228 0.482131348732467 1 1
0.493348813965295 0.488306338938137 1 1
0.480096991804783 0.475533312493163 1 1
0.460294843136832 0.456010074669119 1 1
0.41888005640918 0.414855100243883 1 1
0.577532295248448 0.571820510833748 1 1
0.490839555930362 0.486030119699904 1 1
0.506595243435881 0.501850035186399 1 1
0.529647622936322 0.524060149534514 1 1
0.457449722025237 0.452683864591521 1 1
0.450561935481935 0.44576168485074 1 1
0.542293407452689 0.536751402690274 1 1
0.495746018792651 0.49046867879644 1 1
0.478679084656967 0.474208207772719 1 1
0.551384964686447 0.546151585925645 1 1
0.544591405806674 0.538722523364103 1 1
0.641127218659921 0.634854802039702 0 0
0.527497587054554 0.521791883076487 1 1
0.563414129933767 0.558390578959922 1 1
0.574334131767486 0.568608087696798 1 1
0.495697726363116 0.490624697354619 1 1
0.481066052797703 0.476045962285912 1 1
0.604875649059792 0.598931855147904 0 1
0.501357527449207 0.496041842101194 1 1
0.510548383413521 0.505453493883917 1 1
0.389082793241609 0.384790232279741 1 0
0.449555540033685 0.445503317278596 1 1
0.445683501279193 0.441091882287355 1 1
0.483361003858168 0.478071963537558 1 1
0.394853884975691 0.39115759925409 1 0
0.409862939833631 0.404957841723609 1 1
0.420208361747639 0.415313394074248 1 1
0.524707453103942 0.519852141475505 1 1
0.476592217329398 0.472417627144634 1 1
0.459098703498225 0.454552198756497 1 1
0.490202228303516 0.484759630806428 1 1
0.478377077625058 0.473389132526867 1 1
0.561555080121946 0.556384888841436 1 1
0.525076417881887 0.520380973584313 1 1
0.472051866316809 0.467163129692712 1 1
0.522038316871388 0.517084824094165 1 1
0.359467517579711 0.355734886853221 0 0
0.560304609397886 0.55446950324221 1 1
0.504736157703674 0.499207824394432 1 1
0.424866918100867 0.420665156292133 1 1
0.496052824669638 0.49085359496343 1 1
0.514542843893743 0.509790256852898 1 1
0.489618587876606 0.484261533708227 1 1
0.513586603345647 0.508468716503237 1 1
0.465016455194467 0.460593002524032 1 1
0.522198441792837 0.517228354912575 1 1
0.474346632784878 0.469501344810938 1 1
0.449689067575221 0.444826352978325 1 1
0.471428141560806 0.466192736164762 1 1
0.487797393122478 0.482804512840711 1 1
0.525248423388923 0.519362797155842 1 1
0.647963850488981 0.641537977587475 0 0
0.431469181356533 0.427142968098176 1 1
0.456679227528107 0.45220312703061 1 1
0.53271121133599 0.52733918506775 1 1
0.52385308913884 0.518910709669524 1 1
0.464396159562701 0.45989293443253 1 1
0.542533142206081 0.537172502541394 1 1
0.587527071895365 0.581956153762138 1 1
0.46276746159773 0.458343170391818 1 1
0.505358437385788 0.500307230100967 1 1
0.461628419074171 0.457426681856715 1 1
0.623686504468077 0.617644692527893 0 0
0.534695921115279 0.529479905038252 1 1
0.515398123976292 0.510369895336283 1 1
0.464245108410121 0.459542468144391 1 1
0.467162185650865 0.462102042940184 1 1
0.475495993814333 0.470421771728959 1 1
0.479850356442802 0.474875676117828 1 1
0.468870485477783 0.46434992864021 1 1
0.394457080783973 0.389434196438504 1 0
0.45560296922056 0.451180170299212 1 1
0.509147532792811 0.503880443106461 1 1
0.550084258810298 0.544769687080611 1 1
0.498935633460307 0.493757764543526 1 1
0.592770560729869 0.58715822185203 1 1
0.509530752484782 0.504274799537462 1 1
0.478240392070398 0.473520776717135 1 1
0.50416065693015 0.499183159588186 1 1
0.509040904437293 0.503743432558744 1 1
0.506379311122474 0.501214355005857 1 1
0.495702563922312 0.490612337898246 1 1
0.509262702055073 0.504290226619245 1 1
0.487213577258895 0.482561680226935 1 1
0.463763097795793 0.459421740898507 1 1
0.556801943980477 0.551004152778131 1 1
0.434127281549476 0.430012643418523 1 1
0.481055644748731 0.475911373971534 1 1
0.440066451100087 0.435648306208882 1 1
0.562642071721945 0.556899071794389 1 1
0.573603990938163 0.567903936842039 1 1
0.590379208891792 0.584212474513543 1 1
0.538823883041131 0.533172513281988 1 1
0.509481329031113 0.504736407203712 1 1
0.493313713909231 0.488434606061347 1 1
0.447415415753152 0.443334076628771 1 1
0.451717879167351 0.447621948992867 1 1
0.456690820184946 0.452192899572176 1 1
0.553595698549615 0.548142201780381 1 1
0.488038956439649 0.482779730018407 1 1
0.589149183729613 0.583173997043947 1 1
0.636993702199618 0.630626187310898 0 0
0.523254055309361 0.517812916375229 1 1
0.53755319895787 0.532532237443998 1 1
0.546892206115813 0.540900223972766 1 1
0.514830108828027 0.509725179058896 1 1
0.438266816332893 0.433797551702969 1 1
0.524885231897898 0.519511828140883 1 1
0.464438533123958 0.459832614407869 1 1
0.564403080046923 0.559074941441901 1 1
0.487106889455666 0.481845739192071 1 1
0.507169417631731 0.501717427314596 1 1
0.487059948622556 0.482015815129392 1 1
0.552219830854906 0.546599843875982 1 1
0.446160387727966 0.441541903501275 1 1
0.555408969190193 0.550335978200453 1 1
0.453379994379764 0.449127657457088 1 1
0.442416795689691 0.437738028601746 1 1
0.547445982338715 0.541383517678044 1 1
0.478818307977924 0.473885826284883 1 1
0.477865792600216 0.473388762729923 1 1
0.418816342658103 0.415063920980799 1 1
0.432463385173781 0.427755208799855 1 1
0.506338311934926 0.501437143958736 1 1
0.554958661391789 0.549256297677825 1 1
0.48585117276467 0.480425640077543 1 1
0.496943857381174 0.492057020336832 1 1
0.50089930321978 0.496046448613609 1 1
0.484070952171604 0.478533255843985 1 1
0.558295477198362 0.553337590366502 1 1
0.54543848335948 0.539624139688886 1 1
0.441898960200467 0.43729548118186 1 1
0.443492078395822 0.438549908279618 1 1
0.569794329672065 0.564484495960905 1 1
0.506749763634645 0.501810146845064 1 1
0.575334876786705 0.569620015597207 1 1
0.51863619191284 0.513402753994147 1 1
0.498216643313189 0.492823070415849 1 1
0.53601948695976 0.530999258706685 1 1
0.500961411911557 0.495438403788289 1 1
0.46976762320079 0.465272354928197 1 1
0.516716059908918 0.511578860799063 1 1
0.453761239098353 0.449900149010301 1 1
0.485449253602731 0.480673808309161 1 1
0.521895653306105 0.516402010191274 1 1
0.488908211734737 0.484330920712483 1 1
0.486071276041603 0.481077205203481 1 1
0.485716914134318 0.481071272728846 1 1
0.529772689411284 0.524241028284149 1 1
0.478660350433911 0.473869517681105 1 1
0.416298468270448 0.412505027575951 1 1
0.504544152756486 0.499745464771979 1 1
0.534554849101459 0.528933374272652 1 1
0.562342263030475 0.556613658003817 1 1
0.469733966691331 0.465135252596489 1 1
0.557941134945581 0.552505334096239 1 1
0.539071247876516 0.533875660506489 1 1
0.428496698670085 0.424521325642473 1 1
0.488804939690675 0.483825004066285 1 1
0.480274143357676 0.475699026983477 1 1
0.559790494771538 0.554127121549941 1 1
0.55231633611253 0.546603972017404 1 1
0.579726567149267 0.57375548306744 1 1
0.385340801017296 0.381695188986818 0 0
0.479019307938363 0.474043923315191 1 1
0.601200634839042 0.595146403505296 1 1
0.536622237654314 0.531510085453079 1 1
0.60295566860762 0.596705747156592 1 1
0.648256916762616 0.641592079446087 0 0
0.548070103728014 0.542570326934038 1 1
0.489831276126508 0.485487834793108 1 1
0.457352875288655 0.452224341181389 1 1
0.569525633554083 0.564281057780418 1 1
0.407083434833732 0.403072098112128 1 1
0.524647604450931 0.519530161986517 1 1
0.542342644670367 0.537265045199074 1 1
0.513020801326168 0.507316848067237 1 1
0.383822436497479 0.380207332071825 0 0
0.474911299081017 0.470540404301309 1 1
0.456098649867901 0.451110087198277 1 1
0.538296046837377 0.533183574677107 1 1
0.578675621486332 0.572783077219259 1 1
0.494650263622369 0.489871061344033 1 1
0.457640620848629 0.452946450804637 1 1
0.484365538014585 0.479807659372551 1 1
0.481809175266136 0.476955599747761 1 1
0.502923429731724 0.497855518224684 1 1
0.451912549390901 0.447555043324152 1 1
0.553493255181234 0.548162213715756 1 1
0.5686934657103 0.563467823804469 1 1
0.448947812666649 0.44421009143034 1 1
0.53293002626025 0.527373764930856 1 1
0.502243371816256 0.496993295075025 1 1
0.467805526903021 0.462446940237225 1 1
0.444283860222661 0.440128590033008 1 1
0.401724684991863 0.398181132337697 1 1
0.41836250444861 0.41407546534208 1 1
0.441605184850028 0.437082357520715 1 1
0.450135976659507 0.445683305007867 1 1
0.611940080201544 0.605640483823834 1 1
0.499640054371953 0.494772933610951 1 1
0.585034786394569 0.579193858537757 1 1
0.528740085061199 0.523630073677905 1 1
0.501452818499561 0.49662397750455 1 1
0.444128134363988 0.440055323374962 1 1
0.467633833420755 0.462866642703943 1 1
0.602154948382764 0.595815945760831 1 1
0.483469520201876 0.47828182659086 1 1
0.455401183980741 0.450798976027515 1 1
0.464066956959986 0.459249658561436 1 1
0.548944587433492 0.543404426741852 1 1
0.463333416005011 0.45885729851577 1 1
0.571739007505957 0.565880109571798 1 1
0.497462264006912 0.492668144154497 1 1
0.554926945684947 0.549500035169617 1 1
0.483076699527664 0.478286911487642 1 1
0.540807192056064 0.535730136121896 1 1
0.412346874357627 0.408355146145223 1 1
0.419396159024697 0.414959133058748 1 1
0.476206491037245 0.471454792046576 1 1
0.460131610537924 0.455105729819788 1 1
0.555476773053288 0.550347438000503 1 1
0.52259576542449 0.51715465640272 1 1
0.615816199038715 0.609670181483978 0 0
0.51855499052181 0.513721881822817 1 1
0.465076832563235 0.460089802254766 1 1
0.558353825593406 0.553064682966927 1 1
0.447966808681118 0.44357447117828 1 1
0.583341761948451 0.577349516573955 1 1
0.402719972768195 0.399243672671395 1 0
0.500944006656492 0.49541743488522 1 1
0.465007229605838 0.460135304323587 1 1
0.518680879522656 0.51359431202447 1 1
0.563199393662619 0.55784438474827 1 1
0.425801887552706 0.421605641659226 1 1
0.518928271048126 0.514007825479541 1 1
0.399459223795396 0.395737442959452 0 0
0.538930047637154 0.534013359891461 1 1
0.600269292558955 0.593673960489144 1 1
0.464727042375189 0.460198669973554 1 1
0.416006166855173 0.412469208967053 1 1
0.479100451251809 0.473677539321087 1 1
0.457692629458688 0.453137072994293 1 1
0.55058156054593 0.545090851441495 1 1
0.454443008937345 0.450379832545944 1 1
0.569336117149539 0.562065263159833 1 1
0.540586673054275 0.534861446879579 1 1
0.522150310597155 0.517264695081543 1 1
0.460057391410916 0.455620643428408 1 1
0.468848695078192 0.464412013894957 1 1
0.604543576292612 0.598333497431767 1 1
0.529009893127868 0.524120427001894 1 1
0.464588886610118 0.460259117441553 1 1
0.492427383706151 0.488103167510763 1 1
0.643894703113076 0.637643964597167 0 0
0.394252372784274 0.390621096750359 1 0
0.500034400807614 0.495192104099298 1 1
0.488292380262158 0.483715024936756 1 1
0.443120180287922 0.438786371240408 1 1
0.45044348942189 0.445939112680342 1 1
0.482848823651451 0.478241077707453 1 1
0.514692984752378 0.509544943589463 1 1
0.477153007060378 0.472454368883339 1 1
0.457359797720863 0.45328585893004 1 1
0.491484712482413 0.48677397297852 1 1
0.496823785847059 0.491886722434235 1 1
0.511714674260487 0.507022190354736 1 1
0.460282798959609 0.455859080424696 1 1
0.476345161315248 0.471693581596161 1 1
0.540808378159975 0.535351303459224 1 1
0.478820907335716 0.474333313221705 1 1
0.486577377521114 0.482235662296551 1 1
0.556434148669495 0.55065571699084 1 1
0.4420428035525 0.438218850993979 1 1
0.478873290704335 0.47435016215828 1 1
0.540797916575637 0.53523324143374 1 1
0.492249161895611 0.487320548039974 1 1
0.568679613640084 0.563656095571471 1 1
0.560386680226164 0.555163631951319 1 1
0.552372071992106 0.54698959794312 1 1
0.469928185865635 0.465709695793424 1 1
0.523774075803031 0.518448186282664 1 1
0.359973836116234 0.356127206497969 0 0
0.538075422254076 0.532454425337378 1 1
0.425123192732818 0.420319028202543 1 1
0.540055992178682 0.534772732966421 1 1
0.499266887654477 0.494017353091516 1 1
0.437768444791701 0.433626548846701 1 1
0.452350773954898 0.447887163040566 1 1
0.493376091972698 0.488613933681183 1 1
0.473981949401968 0.469439354549672 1 1
0.542926787112466 0.538007594519558 1 1
0.517703590046952 0.512590691927508 1 1
0.456016682988595 0.451728366799869 1 1
0.523576225803193 0.517523058537298 1 1
0.401829202032804 0.397597950132004 1 1
0.476163561514834 0.47131786982234 1 1
0.475941538895245 0.4714203037545 1 1
0.511739748037644 0.507058888471796 1 1
0.421702228486015 0.417592469932116 1 1
0.500678949625978 0.495963837356754 1 1
0.572999867565795 0.567278282643533 1 1
0.582878078591479 0.577531949556467 1 1
0.404778349326823 0.400802470647616 1 1
0.504999972390032 0.499913023007699 1 1
0.507909748679149 0.503177590455147 1 1
0.588394860178462 0.582319578736244 1 1
0.484052286217833 0.479510348359123 1 1
0.479409174212231 0.474882256556052 1 1
0.540120355295159 0.534480213687969 1 1
0.457008033648526 0.452514895620122 1 1
0.481328102282199 0.476649266372372 1 1
0.52279604723272 0.517487911903506 1 1
0.469621911328767 0.464713345982342 1 1
0.531200862689689 0.525889244728295 1 1
0.556578552464643 0.550435680042163 1 1
0.519041312294 0.513467573855148 1 1
0.508383771844451 0.502637523501367 1 1
0.545255391340574 0.5393763754238 1 1
0.472975018220211 0.468231758580493 1 1
0.477233072223816 0.472337712444713 1 1
0.509252981017794 0.503908705565345 1 1
0.450445472487101 0.445975096922306 1 1
0.456558375064096 0.451810725539656 1 1
0.582253114335974 0.576932975564971 1 1
0.379824413746398 0.376172790014475 1 1
0.427196532698597 0.422862378327916 1 1
0.499662294020104 0.494560049078256 1 1
0.506322347606958 0.500884826907672 1 1
0.418024744393036 0.414086238727508 1 1
0.504961989620299 0.499539860531614 1 1
0.518767658818536 0.51372378206908 1 1
0.471920708066739 0.467243774501415 1 1
0.466254059202553 0.461937095894936 1 1
0.404985155753128 0.400808478152263 1 1
0.492772208988155 0.48708536716843 1 1
0.559904517890152 0.554133386597839 1 1
0.425440441042817 0.421010532212525 1 1
0.530041502470072 0.524706195275767 1 1
0.403571273882631 0.399318223618303 1 1
0.47390297130678 0.469297885661423 1 1
0.455521797415117 0.450618418602763 1 1
0.544882371565026 0.539689130811651 1 1
0.469381854277774 0.464443564437039 1 1
0.530295746801665 0.524724106476601 1 1
0.467771214417647 0.463030432256836 1 1
0.470411477570205 0.465516235050559 1 1
0.551964836375305 0.546171305654363 1 1
0.543512460381689 0.538354136446045 1 1
0.456344578495582 0.451355100472402 1 1
0.486273874591968 0.481445985977369 1 1
0.526264076523386 0.520851032787819 1 1
0.489743904915523 0.484960188888512 1 1
0.431213179464808 0.427183177153962 1 1
0.523903367320756 0.518614083580033 1 1
0.507770440077884 0.50259749896346 1 1
0.464691558766949 0.459994424936347 1 1
0.552033887472002 0.547070973237441 1 1
0.466112835145512 0.461464040778243 1 1
0.498757734142176 0.493831499207915 1 1
0.526576366670084 0.521148248632441 1 1
0.499963296038005 0.495246038855167 1 1
0.456950606049847 0.452223512609821 1 1
0.507789835080766 0.503195138498993 1 1
0.441690003846194 0.437125255397177 1 1
0.440466781023356 0.436184973784146 1 1
0.40135965566364 0.397456432992474 1 1
0.555990205294846 0.550894332085481 1 1
0.533413780453085 0.528191879102164 1 1
0.576415774270352 0.570656134065749 1 1
0.534373093326691 0.5287979112389 1 1
0.442770428786883 0.438346126753091 1 1
0.501532361062747 0.496495461619567 1 1
0.536906253018599 0.531304709923289 1 1
0.442412618678942 0.438002957523134 1 1
0.436653021190506 0.432395493774727 1 1
0.55299099027399 0.547763279598388 1 1
0.454207378523493 0.449903927204584 1 1
0.445546421200866 0.44111069729836 1 1
0.391775919419684 0.387931997594291 0 0
0.562105529420914 0.556174092228077 1 1
0.541175522464474 0.535849010905728 1 1
0.48021694135164 0.4751883553784 1 1
0.501247656767601 0.495350309003816 1 1
0.442301575135063 0.437800706278572 1 1
0.424127063667405 0.419776514573366 1 1
0.510880342368924 0.505815591598932 1 1
0.546594518522516 0.541345063851871 1 1
0.463223647710617 0.458130809921882 1 1
0.602300466965093 0.595999007329445 1 1
0.538777869164383 0.533742782366859 1 1
0.495136744746383 0.489874039429899 1 1
0.501802335725436 0.496550937768295 1 1
0.504759688196311 0.500185585417161 1 1
0.453157942561975 0.448579175239151 1 1
0.554511585519604 0.548824665855749 1 1
0.562350102084379 0.556671940544441 1 1
0.51946956257323 0.514101673738007 1 1
0.547342762945121 0.541151481184441 1 1
0.548114938462086 0.542975075762842 1 1
0.482966335389227 0.478281075751432 1 1
0.426451459228065 0.422345158477914 1 1
0.486067836012338 0.481151089587002 1 1
0.583388927070086 0.577091835959068 1 1
0.45404520634599 0.449002108114413 1 1
0.494650080117014 0.490334903476803 1 1
0.368662270400278 0.3648887685075 0 0
0.482491417798037 0.477434280441923 1 1
0.407949085124045 0.403772865129845 1 1
0.510588658085104 0.505972470289802 1 1
0.479337730714331 0.474604990955249 1 1
0.577659506889233 0.572726264024906 1 1
0.432045527297849 0.427695556576673 1 1
0.536780247552696 0.531575446606111 1 1
0.520248680184432 0.514960632044731 1 1
0.496496632613497 0.491684128152562 1 1
0.453426486098501 0.448733756323867 1 1
0.552782018847401 0.547642629376974 1 1
0.485218922978891 0.480237076102986 1 1
0.550769436525317 0.54519853014617 1 1
0.449800890712708 0.44526008014769 1 1
0.412769127940789 0.408762570189357 1 1
0.429064643118131 0.425204593860591 1 1
0.524033915669376 0.519063839035797 1 1
0.552010052968518 0.546338294887708 1 1
0.498632728580273 0.492390768469351 1 1
0.556186776770533 0.55050591592812 1 1
0.432746689193661 0.428196742242976 1 1
0.413385928869228 0.409235621950291 1 1
0.537438982388705 0.53211905648045 1 1
0.467253214198241 0.462618901867925 1 1
0.488844206830497 0.483813463290322 1 1
0.400132125009228 0.396013785123398 1 0
0.502124045216382 0.497172810501421 1 1
0.496406472916365 0.491866458709556 1 1
0.506414551482948 0.501424708723552 1 1
0.512033377211038 0.506752606632517 1 1
0.482033352183628 0.477609360789428 1 1
0.519223083159576 0.514453245578297 1 1
0.44927065171395 0.444949548737451 1 1
0.483818653777111 0.479015390298295 1 1
0.500138061256491 0.495353440869724 1 1
0.506808254207653 0.501553351851838 1 1
0.49925328762158 0.494450654264715 1 1
0.45734860138274 0.453026328710764 1 1
0.464267792583292 0.459668442983425 1 1
0.433437078706734 0.429013053963691 1 1
0.571733060566173 0.566451235046119 1 1
0.490725171342269 0.48555056334411 1 1
0.4628173818208 0.458145314342204 1 1
0.487400468191855 0.48288503688466 1 1
0.416080774732267 0.412432422444988 1 1
0.494326976676939 0.489470045010303 1 1
0.490992746768319 0.48655523203798 1 1
0.483445723641403 0.478671984061983 1 1
0.496501729780501 0.491229252829807 1 1
0.503262183726423 0.498400081770853 1 1
0.440748280042238 0.436691164917224 1 1
0.421358251675607 0.417535730732955 1 1
0.491524163164487 0.486505262484403 1 1
0.480760271595841 0.475817102978004 1 1
0.541359340657002 0.534879311829799 1 1
0.513405737956322 0.507805418762226 1 1
0.685674934631003 0.678586720624347 0 0
0.448709513586997 0.444053130122963 1 1
0.444606983268698 0.440328922976088 1 1
0.524867845077893 0.519678620680898 1 1
0.565968421169865 0.560575994599361 1 1
0.441807914097983 0.437989554505662 1 1
0.443308074600127 0.439222030872735 1 1
0.582664087670546 0.577356531301593 1 1
0.534502369144728 0.529110973851043 1 1
0.536579568797186 0.530500442741534 1 1
0.506749097502807 0.501377642091595 1 1
0.511853156681423 0.507225814367979 1 1
0.639315487513956 0.632454234022943 0 0
0.5154950115872 0.510696444326676 1 1
0.577870812402666 0.571953835226467 1 1
0.48085574900253 0.475892190764736 1 1
0.489395363428996 0.484880493465585 1 1
0.514428754062263 0.50917219132935 1 1
0.516933669108742 0.511721177167916 1 1
0.488803041834507 0.483935039244443 1 1
0.5235196984875 0.518533964474993 1 1
0.521156743648261 0.515938527419502 1 1
0.473224873975612 0.468494611231922 1 1
0.466087160553952 0.461064946167929 1 1
0.451306741826075 0.447064609083036 1 1
0.523780092959789 0.518685111004691 1 1
0.629191561240846 0.623003567246791 0 0
0.490580904505902 0.485236361003498 1 1
0.425553499402469 0.421512568752486 1 1
0.489845385023475 0.484931462868719 1 1
0.514398461082334 0.50944890440545 1 1
0.500126818685658 0.49503936954024 1 1
0.550218637431843 0.544814197099579 1 1
0.601740571627979 0.595526716822372 1 1
0.520748033341151 0.51554358451359 1 1
0.558305107049055 0.552375214039745 1 1
0.507002040684595 0.501870630781482 1 1
0.49864556279434 0.492860364697549 1 1
0.545778529817906 0.540258074316564 1 1
0.414342843135211 0.410302104821158 1 1
0.576421468360874 0.570276395696745 1 1
0.456111583611006 0.451583777880842 1 1
0.427423244097387 0.422935191986994 1 1
0.571803818358221 0.566152856643585 1 1
0.480812023578601 0.476118472882843 1 1
0.46048338897073 0.4559686654921 1 1
0.586368927784437 0.579863882103204 1 1
0.522879480884526 0.518103951131254 1 1
0.445891876410766 0.44137823956635 1 1
0.540848427066705 0.535748504402435 1 1
0.448920784333504 0.443857575686266 1 1
0.505847955678524 0.500028014000941 1 1
0.424270863181819 0.42007687060728 1 1
0.48714679645609 0.482385883943969 1 1
0.471389505837258 0.467039601821965 1 1
0.521310850781768 0.515694440787214 1 1
0.508125634734692 0.503172870702687 1 1
0.485932359633155 0.480887903543308 1 1
0.484518631849378 0.479566764454819 1 1
0.462446171298073 0.457651226664911 1 1
0.503583006127462 0.498692273342051 1 1
0.413755925853959 0.409617347582183 1 1
0.397180842251982 0.39350214961334 1 1
0.474041676990838 0.469414720272139 1 1
0.609441577264365 0.602860536502046 0 1
0.553423548542759 0.547886841946532 1 1
0.580582442876327 0.574948523178397 1 1
0.529368396487532 0.524578874808369 1 1
0.459964854622354 0.455187292748728 1 1
0.471911590607636 0.466963118506525 1 1
0.475473181286471 0.470769368665327 1 1
0.463536019940262 0.458926841746602 1 1
0.539760459057267 0.534402706712323 1 1
0.401342541457494 0.397633487584047 1 0
0.532883992651279 0.527449742235511 1 1
0.438221336632019 0.433638966546798 1 1
0.476603867821561 0.471726943479433 1 1
0.521001214111008 0.516254448993101 1 1
0.416879401053818 0.412743540119921 1 1
0.454670518390495 0.450069358451533 1 1
0.54153052033858 0.535661829165051 1 1
0.519199801320894 0.513461285908459 1 1
0.458816258473121 0.454488464900374 1 1
0.4179515920409 0.41387043143034 1 1
0.494477695124167 0.489609798213573 1 1
0.473629479433102 0.468652770662681 1 1
0.499709403720369 0.494504976483222 1 1
0.441344679282348 0.437140481734073 1 1
0.450794446208874 0.446010294628194 1 1
0.519006837240842 0.513765002730931 1 1
0.459341495681953 0.454828867314861 1 1
0.54206700612683 0.537113993155485 1 1
0.510018618908144 0.505164698539764 1 1
0.581643370987564 0.575985118944589 1 1
0.450981346402522 0.446752756398443 1 1
0.437681551294351 0.433650203442668 1 1
0.469599651419902 0.464745457875587 1 1
0.512813965743 0.507342482736861 1 1
0.468538979116147 0.46397569866621 1 1
0.397495122632915 0.393353736377003 1 0
0.446231697261734 0.4422733160955 1 1
0.474639332832834 0.469903529063194 1 1
0.52410728610179 0.517997830292245 1 1
0.513421281156474 0.507843990000099 1 1
0.517410011558677 0.512272893109964 1 1
0.508449117778457 0.503180831465166 1 1
0.464227325846425 0.459382994240543 1 1
0.432282449855004 0.427981649808667 1 1
0.511729800962649 0.506829712193113 1 1
0.537149052138828 0.531927014334669 1 1
0.439773154820644 0.435549884618014 1 1
0.505198645775531 0.50046100451661 1 1
0.497450952052243 0.492898415823053 1 1
0.482092929459205 0.477140036554 1 1
0.488573878833064 0.483856971940304 1 1
0.509139710916643 0.504498634212577 1 1
0.536218194775955 0.530846833589572 1 1
0.499800522026125 0.494884693091464 1 1
0.57211885090486 0.566732396192732 1 1
0.507634096151416 0.502766883357728 1 1
0.435095325978257 0.431123949931902 1 1
0.486681671220509 0.481896967576805 1 1
0.507380884591167 0.502262065412959 1 1
0.498369045133228 0.493246905740226 1 1
0.568992237889624 0.562499162877714 1 1
0.517138768792446 0.512121203538732 1 1
0.553924319996749 0.548244144464609 1 1
0.51987723791613 0.514705008085956 1 1
0.473296629546484 0.468423865417105 1 1
0.477107101572631 0.472995940509691 1 1
0.44358170091743 0.438991311803422 1 1
0.515676516137232 0.510553651701862 1 1
0.525783694400068 0.520637089455872 1 1
0.542384106303139 0.536917221968875 1 1
0.597595149487206 0.591786151509037 1 1
0.515901039144322 0.510564016658073 1 1
0.535062337918835 0.529769333739431 1 1
0.44967910276143 0.445153895972701 1 1
0.473337922077312 0.469078292217592 1 1
0.517479134128914 0.512134846022348 1 1
0.390412034028759 0.386309103809078 1 1
0.497100329446193 0.492257548930039 1 1
0.559009172397859 0.553627860408079 1 1
0.499047710677701 0.494052739744721 1 1
0.508635677110629 0.503115754877546 1 1
0.498195339635364 0.493838065866216 1 1
0.558772416955952 0.553724649466144 1 1
0.465162259170003 0.45998298903603 1 1
0.475023797011483 0.469814227327851 1 1
0.540492413125933 0.535254391525473 1 1
0.451205909393925 0.447005743933576 1 1
0.462503224620586 0.458188098364281 1 1
0.493702683550424 0.489241864772057 1 1
0.55268977999648 0.547790077018845 1 1
0.37806654277467 0.374358010490667 0 0
0.528432171981791 0.523283543216787 1 1
0.470911165678925 0.466610180470099 1 1
0.504979524807486 0.500044052174054 1 1
0.506254673507909 0.501445707420683 1 1
0.424849814896434 0.420996158441722 1 1
0.614512608942167 0.608239766640709 1 1
0.502850986423455 0.497986017332546 1 1
0.590336880392639 0.584229062031115 1 1
0.459487738801387 0.454592979228954 1 1
0.41207237322855 0.40792357417958 1 1
0.455381033504545 0.450662614556591 1 1
0.509613160762194 0.504353093053663 1 1
0.486323141661784 0.481464776799881 1 1
0.385484810324077 0.381400823825451 1 1
0.48222780376102 0.4776406748758 1 1
0.578539542033775 0.573114536149601 1 1
0.55083825721091 0.545076695426048 1 1
0.53964863253877 0.534066668568741 1 1
0.43143289138692 0.427231875582922 1 1
0.557327336800022 0.551550311273441 1 1
0.484182676390695 0.479278035116479 1 1
0.487634821363767 0.483030215561926 1 1
0.519684449340491 0.514764912015045 1 1
0.486732365141578 0.481793341073982 1 1
0.563042682997619 0.557731493731048 1 1
0.484861201027362 0.479890641955835 1 1
0.517252879213143 0.512018127948242 1 1
0.451884924891964 0.447274092628322 1 1
0.533311688376404 0.527560249562035 1 1
0.367322770131087 0.364231329964219 0 0
0.498385856849114 0.494017095997973 1 1
0.420717157749928 0.416348280287291 1 1
0.602203746826149 0.596145145444087 1 1
0.466161580990233 0.46143435688594 1 1
0.371165592195217 0.367594027854962 0 0
0.450871117016499 0.44634906883883 1 1
0.523605841525418 0.518620034343233 1 1
0.413806055377176 0.409132946523572 1 1
0.485289375093651 0.480737315634452 1 1
0.567623273154119 0.562319808782186 1 1
0.569152172564473 0.562913719033415 1 1
0.552531458490948 0.546929648648964 1 1
0.469814365275856 0.465371519227539 1 1
0.562633426776257 0.557251438497037 1 1
0.52306440796673 0.517982209845886 1 1
0.398297644158677 0.394324722724224 1 1
0.531185048867409 0.526211610786273 1 1
0.484133219965102 0.479402325223396 1 1
0.511773864749198 0.506496223818291 1 1
0.486786443680838 0.482041448949016 1 1
0.530175845979566 0.524531948735932 1 1
0.484604654644645 0.479333486834776 1 1
0.470497863935788 0.46575481728002 1 1
0.409270554355394 0.405634930790884 1 1
0.564181243280664 0.558469408448382 1 1
0.504651226480963 0.499698605618247 1 1
0.473552877490203 0.468487467412776 1 1
0.53779203411889 0.532349081553767 1 1
0.612031109953085 0.606277680938978 0 0
0.431008979094568 0.426520502910568 1 1
0.4296697697084 0.425726179787664 1 1
0.471059404094718 0.465915692041713 1 1
0.452485040982312 0.44807275011773 1 1
0.503761560208895 0.498690433164571 1 1
0.550418612739477 0.545502417294018 1 1
0.45397741738588 0.449389157151813 1 1
0.445001111688124 0.440458763779541 1 1
0.530906951937959 0.525230011950169 1 1
0.44251871945536 0.437348136485133 1 1
0.589569202667492 0.582914225222705 1 1
0.472574839460128 0.468358104740528 1 1
0.491198293017253 0.486124474995988 1 1
0.519219660544899 0.513939616077696 1 1
0.406050781574307 0.401786150084889 1 1
0.568675306106659 0.562712736150223 1 1
0.511836156187507 0.506967861602153 1 1
0.521736765040646 0.516311201177384 1 1
0.514866684702423 0.510050098033224 1 1
0.554550113483915 0.54894430901597 1 1
0.488911107604631 0.484070963733673 1 1
0.475470799025055 0.471082179490923 1 1
0.436310283301649 0.432003002782754 1 1
0.379640383681046 0.375742775846445 0 0
0.424118657119039 0.420246926901592 1 1
0.597651892587457 0.591815427407494 1 1
0.576447944865299 0.570962071088813 1 1
0.524219975886841 0.518902833883383 1 1
0.539532965658905 0.534287782554244 1 1
0.584221570992896 0.578849286054141 1 1
0.428266533591167 0.424222140547185 1 1
0.49836088826827 0.493647097368007 1 1
0.49310875945554 0.488067557205621 1 1
0.572699817039415 0.56660154341975 1 1
0.535701524899031 0.530421170549546 1 1
0.639144770039028 0.632021491331567 0 0
0.508821868539197 0.503608793633342 1 1
0.548449098810837 0.542894999803997 1 1
0.446702510590122 0.442057947075483 1 1
0.425274719089514 0.421167810974956 1 1
0.550087990460888 0.544720461876553 1 1
0.449308423670826 0.444855955269134 1 1
0.467918113278911 0.463111834233306 1 1
0.510895966582444 0.505994458985956 1 1
0.500952652664137 0.496101760771089 1 1
0.537222140460222 0.532242983430751 1 1
0.507255453607251 0.502177123961472 1 1
0.515074429412364 0.510128847917649 1 1
0.478994185741808 0.473729912241438 1 1
0.46719070665014 0.462875285281641 1 1
0.516401295527976 0.511404662419236 1 1
0.569884382442108 0.564421672770814 1 1
0.387994069290773 0.384027488758678 1 1
0.541098221542573 0.535835395099124 1 1
0.474210242444242 0.469749371523857 1 1
0.486922708674595 0.482055232938204 1 1
0.397225921147444 0.393189255162872 1 0
0.505216195675052 0.500356564875206 1 1
0.48384729956758 0.479140974564173 1 1
0.633277201064422 0.627351810585315 0 1
0.533716831324633 0.528641935806037 1 1
0.477192202905082 0.472844743619446 1 1
0.495367664205158 0.490700344278549 1 1
0.536014525243346 0.530728669469949 1 1
0.396066821727944 0.392371299520016 1 1
0.450085097156087 0.445362598408449 1 1
0.427835186374331 0.423478239608401 1 1
0.52426164749305 0.519069916005479 1 1
0.453607318229019 0.449186423791353 1 1
0.494384172407703 0.489692037573927 1 1
0.659993464156904 0.65339352735872 0 0
0.48676143183845 0.481684154864943 1 1
0.567932407413325 0.562639935749461 1 1
0.536267972936104 0.530914981913261 1 1
0.518718855144391 0.513523820153988 1 1
0.521012508147589 0.516096423100442 1 1
0.540901529435563 0.535261580500427 1 1
0.486808576381218 0.482249946871022 1 1
0.530290383819445 0.524559219194141 1 1
0.551306817403789 0.545944667937637 1 1
0.553662337167025 0.548277053762496 1 1
0.533077272720734 0.527721486164105 1 1
0.493870121090223 0.488969083251968 1 1
0.551079437856341 0.545723125439169 1 1
0.604170469387783 0.598546707318454 1 1
0.430564985587682 0.42663605809673 1 1
0.506366453588414 0.5011604906235 1 1
0.433384797017315 0.428367014787007 1 1
0.592839106885568 0.586661022795657 1 1
0.512076053043654 0.506800477213882 1 1
0.573742963929672 0.568402585008395 1 1
0.499334959217793 0.49465877732317 1 1
0.469883298352364 0.465906824036588 1 1
0.471980292376128 0.466984044193844 1 1
0.53965762066563 0.5345710472527 1 1
0.478954304830656 0.474616644119365 1 1
0.50665401114305 0.501439766319023 1 1
0.54718773928519 0.541717312823207 1 1
0.446647219726828 0.442457229245052 1 1
0.493333252488559 0.488426717870761 1 1
0.457376343248864 0.452942044912608 1 1
0.514033362453574 0.508897879506182 1 1
0.649357203277491 0.642851309727309 0 0
0.41410272548807 0.409841463392858 1 1
0.525023609247805 0.519747894488162 1 1
0.576566754640259 0.570981061965002 1 1
0.527035320494607 0.521584705539928 1 1
0.526401365963586 0.521244224036201 1 1
0.493083642960671 0.488156645566766 1 1
0.511941834437959 0.507079467641869 1 1
0.51209281120346 0.507122211977198 1 1
0.512303083731614 0.507037140895283 1 1
0.525581716563931 0.52001754945752 1 1
0.554327607013136 0.548487141058361 1 1
0.487527434787566 0.482361195027302 1 1
0.456452995010071 0.452070210137882 1 1
0.521601968493094 0.516714577288757 1 1
0.439563413496462 0.435362612269461 1 1
0.473851640408233 0.469464138013593 1 1
0.532569195130156 0.526966141824827 1 1
0.489684818203898 0.484822419288388 1 1
0.580338075458642 0.574996851958374 1 1
0.518728501824136 0.513535164086045 1 1
0.477548689462997 0.472950249878442 1 1
0.590781562897099 0.585435734166862 1 1
0.529011266438313 0.523924316179399 1 1
0.562889722600867 0.557303811514156 1 1
0.473765128191486 0.469139629497506 1 1
0.469457554677507 0.464581810097008 1 1
0.450672311163237 0.4464649356962 1 1
0.515962403075709 0.510490396502121 1 1
0.499346719985839 0.494139348050196 1 1
0.531714841827606 0.526408451669622 1 1
0.47474296262925 0.470571278175631 1 1
0.471104415615333 0.467025802064277 1 1
0.437165327185319 0.432804046560957 1 1
0.540584484758496 0.534932759685353 1 1
0.439672790426924 0.435587765004151 1 1
0.512735332202352 0.507857615935541 1 1
0.45712545315317 0.452632401999682 1 1
0.524415633091169 0.519355165748788 1 1
0.450737595592675 0.445715535642196 1 1
0.482651670837717 0.478177613104569 1 1
0.464164706287228 0.459593369037914 1 1
0.44242974975287 0.438188257449917 1 1
0.472784651638365 0.468049013888025 1 1
0.458060056961966 0.453354748461203 1 1
0.551820136543892 0.54603292620434 1 1
0.571225917399726 0.565339911307805 1 1
0.528952993889752 0.52343382257846 1 1
0.554775644365681 0.549293209623336 1 1
0.401135494982607 0.396908077466973 1 1
0.500382210598524 0.495520872206428 1 1
0.541217208251578 0.535390670756154 1 1
0.556306230962762 0.550657657707233 1 1
0.42464141918648 0.420718032546615 1 1
0.467706137173211 0.462724632282851 1 1
0.432230248658941 0.427982216838181 1 1
0.497461392062809 0.492383271066638 1 1
0.474682124338454 0.47005269968884 1 1
0.519229330536973 0.513855958261865 1 1
0.527005912282173 0.521940048208348 1 1
0.549770967803775 0.543704419507325 1 1
0.47170443628151 0.466941534594018 1 1
0.410330784058871 0.40637976262325 1 1
0.539699132449088 0.534256629109948 1 1
0.43275672767202 0.428127959070803 1 1
0.434683486900305 0.430490716381556 1 1
0.514470889708625 0.509140967218324 1 1
0.591699754671509 0.585447134702674 1 1
0.493842926859677 0.488829202597337 1 1
0.549758778393209 0.544739106230373 1 1
0.430141797437048 0.425784008894759 1 1
0.448571491129922 0.444149151532665 1 1
0.472397595958055 0.467678299106685 1 1
0.561987099234153 0.556019452955854 1 1
0.49678326622907 0.490731106726666 1 1
0.515878981493264 0.51021051614825 1 1
0.602794075675574 0.595673606522683 1 1
0.601669963425801 0.595617322231929 1 1
0.583674816790199 0.577604190524718 1 1
0.504623927286116 0.499356565896052 1 1
0.457003616880793 0.452730567419507 1 1
0.486753550705662 0.482054899324262 1 1
0.533674376735911 0.528142121056434 1 1
0.526886047213274 0.521824660437802 1 1
0.51827586607359 0.513109050749845 1 1
0.544898615931337 0.539552787324861 1 1
0.394041125962089 0.390031314600127 1 1
0.494651240365557 0.489722807790285 1 1
0.485511178233893 0.480886710657648 1 1
0.508072644414144 0.502919651097818 1 1
0.491600919623302 0.486639929382893 1 1
0.431066777361228 0.426797228894612 1 1
0.53186941051876 0.526724031282595 1 1
0.500284080428512 0.495510281237897 1 1
0.557165357479986 0.552217048830036 1 1
0.508223010234563 0.502596882265831 1 1
0.438642585930068 0.434173838328824 1 1
0.563007859772624 0.557557828206413 1 1
0.512443796371082 0.507058780226522 1 1
0.400414006544977 0.396076245559815 1 1
0.547959249149659 0.542957227802251 1 1
0.608018325615412 0.602004299675412 1 1
0.492269719349013 0.487306852468057 1 1
0.500854980610187 0.495856916172132 1 1
0.572046912442087 0.566708013724664 1 1
0.544004961582035 0.538248907630825 1 1
0.599288634511508 0.593441315039649 1 1
0.457908067286632 0.45362667944597 1 1
0.506345730487069 0.501174658345758 1 1
0.453430889155285 0.449369462033076 1 1
0.512870626647639 0.507071333893943 1 1
0.566613691700637 0.561295580751115 1 1
0.52679159584973 0.521940243162944 1 1
0.513817211970778 0.509133390144634 1 1
0.504804828521524 0.500085157598451 1 1
0.626911672552966 0.620357448304404 0 0
0.522145991844869 0.517154338392775 1 1
0.531096661768265 0.525609485126098 1 1
0.485826901213344 0.480946668913427 1 1
0.527264621535607 0.522554615953228 1 1
0.459457578174724 0.454399656693409 1 1
0.50498422362842 0.499682791612233 1 1
0.459541171710366 0.454627979840686 1 1
0.55801788038083 0.552606891320452 1 1
0.525328573588694 0.520034751777961 1 1
0.434541882621763 0.430799345223135 1 1
0.421167044581512 0.417033322548217 1 1
0.46960763418426 0.464732641115614 1 1
0.549228755247348 0.544125029532825 1 1
0.639148476811592 0.633142130879283 0 0
0.454302788968537 0.449655991668089 1 1
0.607829518595647 0.601962018992639 1 1
0.449091826443196 0.445126072509212 1 1
0.48450013552799 0.480057531041717 1 1
0.425020522113774 0.420810359668913 1 1
0.438501285417335 0.434246922313404 1 1
0.449953214521267 0.445392622568594 1 1
0.566802696864945 0.560729486147978 1 1
0.528211449087341 0.522969867978741 1 1
0.451443134518332 0.447064483921294 1 1
0.399711710027879 0.395742914778262 1 0
0.496986223895636 0.492070525350724 1 1
0.42438239804878 0.420658871718007 1 1
0.435528173730707 0.430736091123118 1 1
0.622482044647089 0.616444526991621 1 1
0.631460866867829 0.625548548285911 0 0
0.568516669788557 0.563241478579548 1 1
0.541409678589445 0.536293684797835 1 1
0.529133160839451 0.524011851091801 1 1
0.50478835705136 0.500310262265093 1 1
0.487674860915781 0.483084008165829 1 1
0.451102697168633 0.446223810181023 1 1
0.442670083100315 0.438259687312661 1 1
0.468781681204135 0.464034894782311 1 1
0.546921964054032 0.541011858679948 1 1
0.511963106169437 0.50717794177188 1 1
0.586680381607235 0.581257843367301 1 1
0.494679577638812 0.490215393409448 1 1
0.472406525833627 0.467773758698606 1 1
0.426509996341957 0.421836113710206 1 1
0.51294147308211 0.507756044703274 1 1
0.50588306134866 0.500875146129571 1 1
0.516656166412712 0.51160251655493 1 1
0.423695824961071 0.419510222079862 1 1
0.443334314478394 0.438574469621116 1 1
0.430585684270731 0.426441947576566 1 1
0.481916102700884 0.477248658976644 1 1
0.399957063073037 0.396047271859027 1 1
0.430528777679254 0.42555213952944 1 1
0.50579994424979 0.500393106939214 1 1
0.482061310974124 0.477567435532461 1 1
0.345168420045232 0.342357115031535 0 0
0.522674211900338 0.517794653891926 1 1
0.479519808240317 0.474824264726822 1 1
0.475859421492778 0.471040708096904 1 1
0.387502458665384 0.383626484563471 0 0
0.504493445422768 0.499614815535518 1 1
0.468862629876531 0.464403902408515 1 1
0.529133972718822 0.523710229332948 1 1
0.492335484292764 0.487468174584288 1 1
0.533220196139022 0.527923917949175 1 1
0.5161534247082 0.510647393130827 1 1
0.505637801808414 0.501107976501386 1 1
0.55578278372774 0.550293575179608 1 1
0.444791635269804 0.440562287395187 1 1
0.462838882679368 0.458505581631633 1 1
0.411368886149737 0.407149599334684 1 1
0.524531680982701 0.519176382763382 1 1
0.586494276219095 0.580831087708141 1 1
0.495784404499697 0.490984836039432 1 1
0.474598383202489 0.469988735262439 1 1
0.508045292868288 0.502790468694144 1 1
0.434074169202115 0.429817316297083 1 1
0.499609932676972 0.494784750597163 1 1
0.518776345147368 0.513931086111517 1 1
0.626011942587389 0.620186015611546 0 0
0.509002984632709 0.504173068603505 1 1
0.51057000175366 0.505947772151502 1 1
0.464694812754745 0.46018867911208 1 1
0.526166933977402 0.521085271922822 1 1
0.540848542282306 0.535427972010124 1 1
0.459411045988466 0.454135125611824 1 1
0.50744524068591 0.501980929017377 1 1
0.399740546295111 0.395697014723935 1 0
0.472018280226584 0.467329288443282 1 1
0.518540705301235 0.513088175730921 1 1
0.515081193810532 0.509970434058262 1 1
0.501377009461988 0.49602336486633 1 1
0.473449691690237 0.469206506799243 1 1
0.533746245200988 0.528898521373238 1 1
0.495022556718786 0.490254974383103 1 1
0.497138159148744 0.49242671391591 1 1
0.491981121291129 0.487310625507789 1 1
0.487959646674076 0.482792902329835 1 1
0.61301787036456 0.606316276259664 0 1
0.40441285429921 0.400435429148867 1 1
0.508852919368524 0.504082277049451 1 1
0.481520930197325 0.476648419226799 1 1
0.552701702883398 0.546895895729646 1 1
0.475329110678469 0.470558736377136 1 1
0.493416431941893 0.488518271366027 1 1
0.486828153088908 0.481725757750249 1 1
0.445200978122394 0.441021610916263 1 1
0.511039077974478 0.505837995877213 1 1
0.463563805016074 0.459012151795413 1 1
0.462109452570857 0.457223751080546 1 1
0.468170301258682 0.463101723801525 1 1
0.498490214169383 0.493684011030609 1 1
0.46907846850152 0.464467226720444 1 1
0.469371792080383 0.464362033909947 1 1
0.631377687710791 0.625312386503007 0 0
0.403827079202577 0.399820208172944 1 1
0.486865979848458 0.48178875985462 1 1
0.527500707600661 0.522222484494783 1 1
0.531355754997367 0.526078341218087 1 1
0.524818236555847 0.519367078791942 1 1
0.444945858449984 0.440209038282828 1 1
0.513935487409003 0.509485334989917 1 1
0.521285220983313 0.516078348554708 1 1
0.538131858579955 0.532534222891281 1 1
0.588934293164364 0.583209973645606 1 1
0.506956977767563 0.502332111010483 1 1
0.501668700307516 0.496940095841159 1 1
0.499285310014917 0.494137969183748 1 1
0.322971990891239 0.31991555828006 0 0
0.393371677763677 0.389563436880275 0 0
0.459845352965082 0.455114044106001 1 1
0.472451335470968 0.467640754504854 1 1
0.497833046194842 0.492620183526931 1 1
0.486712649797888 0.482152788692178 1 1
0.420351877187441 0.416321636895726 1 1
0.401311927448393 0.397733585632532 0 0
0.480387548605905 0.475763113725509 1 1
0.457204152527356 0.452567314973112 1 1
0.515916154691962 0.510840872208366 1 1
0.505227856602028 0.500415363085784 1 1
0.533284592506234 0.52785464607489 1 1
0.511293096389875 0.506183892325443 1 1
0.495173751963657 0.490116938235285 1 1
0.446238131764992 0.441887617891149 1 1
0.522265591157433 0.517312430132313 1 1
0.515908927394856 0.510845426144207 1 1
0.60811545818359 0.601908544421615 0 1
0.528522318130343 0.523526390257623 1 1
0.442780722469898 0.438398972242849 1 1
0.49722604929861 0.492816759076496 1 1
0.453285576960089 0.44873880639664 1 1
0.486185352694057 0.481744415436902 1 1
0.533014053994985 0.527350517352258 1 1
0.571143866964878 0.565136082120012 1 1
0.378472572611193 0.374314027086328 1 1
0.483954489827989 0.479151185820909 1 1
0.444201519225968 0.439955496985047 1 1
0.464875805324629 0.460108454510453 1 1
0.480782870429532 0.47629990594274 1 1
0.519384568403204 0.51363198927281 1 1
0.586565510233216 0.580691999872285 1 1
0.467635303281827 0.463383634183903 1 1
0.547593246597205 0.542176766996619 1 1
0.500943303957396 0.496653266534746 1 1
0.456827001334297 0.452405688402735 1 1
0.511544510859597 0.506460615924146 1 1
0.523480296508151 0.51836877125991 1 1
0.499452690398817 0.494183324595563 1 1
0.452871771441312 0.447929432289383 1 1
0.496352057230119 0.491682225182682 1 1
0.470862999965105 0.465728931114332 1 1
0.56840991732171 0.562606726628645 1 1
0.461879098907696 0.457342693757819 1 1
0.525622332035582 0.52036173056837 1 1
0.493974495010793 0.489207877801381 1 1
0.546789084066498 0.541676151803073 1 1
0.580941559540382 0.575449262235647 1 1
0.531977779806756 0.526561891313328 1 1
0.498429829274841 0.493340091742638 1 1
0.516437037308464 0.511482298920144 1 1
0.5476766835333 0.542343688768353 1 1
0.485100761713783 0.480537585305245 1 1
0.449296013592307 0.444819564632081 1 1
0.544252012288305 0.53837160112363 1 1
0.541059941667328 0.535826712542593 1 1
0.472887762372739 0.46841891942761 1 1
0.34203678001869 0.338528888812121 0 0
0.49848576215341 0.493269534576584 1 1
0.481018611478673 0.476067705514526 1 1
0.461263459898549 0.45668769020947 1 1
0.476783650245586 0.47174113332048 1 1
0.539793667210626 0.534193236055687 1 1
0.501597589468564 0.496496731708158 1 1
0.454169495153545 0.449807565872826 1 1
0.386560961192461 0.382307750627298 1 1
0.452394107824948 0.447502446772098 1 1
0.490628695746647 0.486168048539284 1 1
0.573530362272267 0.56783087955753 1 1
0.447238840700247 0.442380776812822 1 1
0.567613519517985 0.562092107049147 1 1
0.519751824980385 0.514077865508891 1 1
0.4824040073972 0.477400687620557 1 1
0.46467188267723 0.459772620578786 1 1
0.462223052693212 0.457473996081372 1 1
0.587256905644171 0.580266906967387 1 1
0.492000786835644 0.487377737853612 1 1
0.520561682951186 0.515636363515592 1 1
0.523382716182475 0.5175212577597 1 1
0.590835961714948 0.584139506277318 1 1
0.565419426809654 0.559240713736232 1 1
0.525760500771582 0.520392144488947 1 1
0.580683409292018 0.574675633341215 1 1
0.513304125752484 0.508047777561684 1 1
0.461521156974359 0.45687270213473 1 1
0.491537617378753 0.486778177282483 1 1
0.543793240069626 0.538138858866592 1 1
0.492951650926008 0.48846398711102 1 1
0.477015096530408 0.471819325523896 1 1
0.443218043665909 0.43876606645487 1 1
0.537779559969187 0.532032409431184 1 1
0.456453971102326 0.45214565096821 1 1
0.604699139405852 0.598446488471272 1 1
0.522238138536325 0.517489348766912 1 1
0.490948260232378 0.486151812746716 1 1
0.378613521942741 0.375061368116939 0 0
0.540298217775021 0.535174236126023 1 1
0.506205802843216 0.501015279012073 1 1
0.440254451981091 0.435210878345775 1 1
0.456985677658688 0.452595440209112 1 1
0.503717663290018 0.498975272188826 1 1
0.471077001688675 0.466510636676368 1 1
0.530152708297472 0.524859123132978 1 1
0.473668780098202 0.46851729370949 1 1
0.504881899225359 0.499496181659453 1 1
0.454770456470896 0.450246760866217 1 1
0.499512316881793 0.494412735654611 1 1
0.437177183250379 0.432488691205452 1 1
0.566461169398229 0.56117165179588 1 1
0.574218080870649 0.568455923364277 1 1
0.561911264354341 0.55601457058505 1 1
0.432798125608833 0.428331644688269 1 1
0.458338159515556 0.453906168750457 1 1
0.541646510092148 0.536560111140922 1 1
0.520812655830796 0.515759555330406 1 1
0.501402560706399 0.496612170098427 1 1
0.43485569582578 0.430696332958889 1 1
0.532031594282627 0.526804483311478 1 1
0.542161695051096 0.536673183626465 1 1
0.583799276090547 0.577642678163454 1 1
0.488548819402884 0.483919046151666 1 1
0.577062162238552 0.571548394955523 1 1
0.401987204956394 0.397827400822572 1 1
0.462619423793984 0.45761949750552 1 1
0.554701094685312 0.549735293157502 1 1
0.448144921186358 0.443703192490808 1 1
0.560323798433452 0.554682972731426 1 1
0.548418494007793 0.543553701224219 1 1
0.492903633660648 0.48838965678993 1 1
0.504244673982524 0.499519146194719 1 1
0.4727177376072 0.4681943107499 1 1
0.52087675633173 0.515852124824129 1 1
0.501956086083746 0.496837538721535 1 1
0.516045813215516 0.510215534930943 1 1
0.483066207267212 0.478137072760039 1 1
0.475936713691878 0.471242483971043 1 1
0.550279156883521 0.544570299463418 1 1
0.482444849922593 0.47797306937948 1 1
0.489247695433414 0.484689793226481 1 1
0.481624026242335 0.476769715255145 1 1
0.478400586650743 0.473839640029505 1 1
0.445735913314372 0.441466260935613 1 1
0.386192720022497 0.382295184059744 0 0
0.550197526394546 0.544269570554771 1 1
0.519016888570246 0.5140938838743 1 1
0.496100373905718 0.491150346766938 1 1
0.448603349070157 0.44443695783658 1 1
0.462833820481209 0.458455089346391 1 1
0.518392593588161 0.512992789797317 1 1
0.544384058176453 0.539005235644313 1 1
0.470975608052446 0.466553980160869 1 1
0.486259356962428 0.480908801046515 1 1
0.367792246091953 0.364051153739083 1 1
0.441728914833708 0.437333501707445 1 1
0.470895170372591 0.465856551207921 1 1
0.482585037944002 0.477888659645693 1 1
0.536748749551017 0.531255492667779 1 1
0.410539958769157 0.406270907069106 1 1
0.442151608281415 0.438034445268297 1 1
0.502645938528175 0.49710686142499 1 1
0.446114922282595 0.441581109637981 1 1
0.542391821770049 0.537192784154145 1 1
0.576185132769239 0.570302417725377 1 1
0.393573301245588 0.389710314974279 1 1
0.543476114872109 0.538309255582798 1 1
0.490014321353078 0.484704161026492 1 1
0.488142959349316 0.483036250096636 1 1
0.492358200769412 0.487555418242447 1 1
0.490370251148839 0.485753816189448 1 1
0.547335981829653 0.541971364663741 1 1
0.421632147447909 0.417538623439632 1 1
0.40065738829782 0.396261758246691 1 1
0.540088670445544 0.534252740229426 1 1
0.473611092842543 0.468840645064639 1 1
0.473344000313766 0.468407000399923 1 1
0.490490318997119 0.485393352572581 1 1
0.380441597372733 0.376625000950493 0 0
0.48945090463149 0.485009003819007 1 1
0.519489410519148 0.514513838223421 1 1
0.468509762975401 0.464415184086622 1 1
0.450189939464443 0.445911811021318 1 1
0.465522525139321 0.461333337214698 1 1
0.482513450087556 0.477826553205051 1 1
0.608505439680014 0.602603547442492 0 1
0.507921950169588 0.503334271590805 1 1
0.574316044814817 0.568356321799626 1 1
0.506160297612212 0.50139095280655 1 1
0.510507846919862 0.504857299787215 1 1
0.565925081425477 0.559774484595992 1 1
0.501155668909747 0.49659610782614 1 1
0.614655736220961 0.608920945121702 0 0
0.539221416350906 0.533928205657786 1 1
0.517918914543511 0.513051943066204 1 1
0.480691193913114 0.475669164549544 1 1
0.45451309832115 0.450416611902871 1 1
0.539351302561498 0.533606597747378 1 1
0.489776382539148 0.484848175060747 1 1
0.566035838599447 0.559991534321214 1 1
0.479954116297919 0.475445579593309 1 1
0.458761067028552 0.454007950250629 1 1
0.488391136011809 0.483753773500454 1 1
0.639113187418049 0.632189591064951 0 0
0.497743565186955 0.492583003603158 1 1
0.490597102341368 0.485459092047046 1 1
0.446478737036138 0.44198145076277 1 1
0.462482535221998 0.457985294172797 1 1
0.538673141076701 0.532796459335149 1 1
0.410171079254262 0.406225889451835 1 1
0.473278665292932 0.468498167568912 1 1
0.510780404845002 0.505911850020194 1 1
0.543986380534496 0.539190600128625 1 1
0.494520795898505 0.489755678093328 1 1
0.548665957984719 0.543570375860296 1 1
0.506641969433468 0.501711612751516 1 1
0.472860505867435 0.468492071059836 1 1
0.504538845011577 0.499321850468343 1 1
0.475552894817958 0.470885175854592 1 1
0.541190610517458 0.535783251095125 1 1
0.528093576899011 0.522554279013423 1 1
0.453151549688027 0.449124172755475 1 1
0.506732793574201 0.501629493358828 1 1
0.474524816062111 0.469479366605436 1 1
0.523653879941926 0.518862167808881 1 1
0.437850537886246 0.433625068744134 1 1
0.537448083370857 0.532297468794783 1 1
0.574524495321218 0.569100381567557 1 1
0.565933217798449 0.560348025666175 1 1
0.580119445005719 0.574554958963512 1 1
0.53797001181966 0.532535946291964 1 1
0.517562341431602 0.5118794621244 1 1
0.464426646827176 0.459967473903357 1 1
0.523430435273729 0.518120179613109 1 1
0.527911137203244 0.522739040217175 1 1
0.48072490167416 0.476012697114788 1 1
0.459441128627413 0.45502030731921 1 1
0.48755941578502 0.482618957437948 1 1
0.606148430640309 0.600112217431295 0 1
0.573472612449747 0.567904318419876 1 1
0.498587649612346 0.494111374993376 1 1
0.487813795982467 0.483042959129778 1 1
0.436953309494343 0.432606883393546 1 1
0.471350231662904 0.467080826777815 1 1
0.614489415296624 0.608761339519548 0 0
0.571956949540846 0.566291665110684 1 1
0.44109333759322 0.436696696943982 1 1
0.446080064684308 0.441567230688259 1 1
0.466652485446763 0.461863760830221 1 1
0.449292635179221 0.444747848931679 1 1
0.561583547789184 0.55629046141583 1 1
0.497397442401541 0.492086931543257 1 1
0.47452148784182 0.469451046313478 1 1
0.522963515843408 0.518247912598133 1 1
0.468921389301061 0.464792449979704 1 1
0.568271096241918 0.562770321040816 1 1
0.447110381774142 0.442569652639272 1 1
0.496394099267534 0.491230811446941 1 1
0.502832687227832 0.498009675237866 1 1
0.569707481952923 0.563887966243742 1 1
0.530875074374721 0.525572897039407 1 1
0.55050668472374 0.545274665705793 1 1
0.493995947232292 0.489344810254234 1 1
0.521875248963175 0.517020380250452 1 1
0.53850816451805 0.532729954327368 1 1
0.53270059723485 0.526207430966313 1 1
0.491847293336794 0.487087903268534 1 1
0.553372354408853 0.547748256919682 1 1
0.521867610503653 0.516188213589738 1 1
0.532939832175488 0.527863435419389 1 1
0.583594817645663 0.577386730230927 1 1
0.406567742310463 0.402488372396835 1 1
0.540240769881747 0.534765134662466 1 1
0.45830283911392 0.453308788101008 1 1
0.47681650204454 0.472175640538784 1 1
0.473035042366286 0.468261208912726 1 1
0.524221786407731 0.518774561229629 1 1
0.4936900392533 0.488938588561104 1 1
0.499598715135559 0.494870591797901 1 1
0.440122261276718 0.435399151148702 1 1
0.500670523865204 0.495328382374694 1 1
0.549385931361984 0.543818689744085 1 1
0.470720395176613 0.465653322194603 1 1
0.430638698196289 0.426863199154701 1 1
0.489747714256745 0.484565246656137 1 1
0.451715356518498 0.447152005984839 1 1
0.500768764104453 0.496432699868781 1 1
0.492194618367987 0.487390585121451 1 1
0.51899491155906 0.5139434287486 1 1
0.563056457873114 0.557156292088718 1 1
0.455193564487416 0.450605590834051 1 1
0.490240360647518 0.485891492657022 1 1
0.488618373648803 0.483953897570626 1 1
0.393730227086144 0.390036073034159 0 0
0.46140754768777 0.456618339154662 1 1
0.527546485800489 0.522689528842342 1 1
0.424024425388612 0.419808057934453 1 1
0.568518584733664 0.562611654475923 1 1
0.379557558558209 0.376153277165197 0 0
0.571996535686857 0.566277079258307 1 1
0.58216563212212 0.57652427580037 1 1
0.419845431384808 0.415664094418292 1 1
0.612699995230259 0.606506173339289 1 1
0.434197806177875 0.429739480578841 1 1
0.587309635365484 0.580394268338441 1 1
0.492291592576337 0.487392705796705 1 1
0.423406186494972 0.41961659918814 1 1
0.520958798347022 0.515084104638454 1 1
0.529783346660834 0.52454669521443 1 1
0.441115894098822 0.436269858470288 1 1
0.417357922919534 0.413226001909123 1 1
0.465924573337494 0.46151776236233 1 1
0.520455979233076 0.51572868603565 1 1
0.509811492281988 0.504633754265735 1 1
0.419549870502684 0.415137509973931 1 1
0.471732284113849 0.467188492979133 1 1
0.581322028188048 0.575398068046737 1 1
0.503642035200357 0.498762312929975 1 1
0.519730171132539 0.51472692674533 1 1
0.556146999295696 0.550509548606808 1 1
0.36279815176878 0.358950275505144 0 0
0.398096349815222 0.3940537252049 1 0
0.440957177712368 0.436780049228395 1 1
0.559266344793634 0.553244502427294 1 1
0.395944876067654 0.391780588817724 1 1
0.451184342048695 0.446611064226798 1 1
0.518295435888499 0.513483892656764 1 1
0.546733917019703 0.54154436040751 1 1
0.491398867176054 0.486265025771895 1 1
0.575171341042798 0.56944122704793 1 1
0.583710458108151 0.577479289494902 1 1
0.473988578137916 0.469395615774088 1 1
0.534258567233492 0.529007018433478 1 1
0.467116679279235 0.462674460037319 1 1
0.494656493124663 0.489979414680407 1 1
0.480944560194941 0.476364896713518 1 1
0.561588559518247 0.55607716499128 1 1
0.498973987977445 0.493969864862588 1 1
0.503350839723249 0.498311351430769 1 1
0.463977381860159 0.459192497124571 1 1
0.499581033052971 0.494778157251072 1 1
0.562599895479721 0.557393201544135 1 1
0.568025977091171 0.56273670683822 1 1
0.480184142681018 0.474821255128155 1 1
0.440685076758011 0.436339095449524 1 1
0.524211537092492 0.519217270872038 1 1
0.46874812953744 0.464143083618963 1 1
0.462997723526806 0.458958005798855 1 1
0.493205390039656 0.488432403242308 1 1
0.51928742641913 0.514100810430996 1 1
0.498577053786194 0.494028705698625 1 1
0.508489838912609 0.503581766629506 1 1
0.537929336237618 0.532589121919539 1 1
0.489556615559924 0.484788504446681 1 1
0.371532358852512 0.36791725671352 0 0
0.519338339402738 0.514193419439274 1 1
0.544921743432093 0.53881545207449 1 1
0.457990761239943 0.453164428358673 1 1
0.503527312789938 0.498184192954034 1 1
0.505054818650832 0.500471569946825 1 1
0.430620200791027 0.426165982159476 1 1
0.434789998576373 0.430596734798307 1 1
0.491803762131701 0.487096083029696 1 1
0.49754114786698 0.492776164612162 1 1
0.385524869245111 0.381426983181455 0 0
0.581807339044838 0.576249479194375 1 1
0.398412020874171 0.393941967926309 1 1
0.586481393371345 0.580463062488876 1 1
0.412533088430056 0.407679526758889 1 1
0.487223219027178 0.482103545817193 1 1
0.501381873132459 0.496877325131269 1 1
0.514453215351658 0.509166257445667 1 1
0.589690559172372 0.584279537295654 1 1
0.615659989126939 0.609086192296671 0 0
0.571243947875338 0.565944981657695 1 1
0.512758564267603 0.507944145795061 1 1
0.486750056680044 0.482299713175263 1 1
0.510648082054573 0.505540784725222 1 1
0.602487001120013 0.596395015274326 1 1
0.499450635772109 0.494420911855041 1 1
0.442058074884735 0.437526636983155 1 1
0.625176158778825 0.618582786063975 0 0
0.481041418531517 0.476373263145221 1 1
0.522651082633618 0.517459767306059 1 1
0.422993864930725 0.41923957020165 1 1
0.624671509356149 0.618099242312365 0 0
0.462011493155324 0.457591398627117 1 1
0.465896263977235 0.461090206198597 1 1
0.501996152567624 0.497042681018903 1 1
0.49053863960413 0.485112601404705 1 1
0.467489092763796 0.462984987268441 1 1
0.499372933675532 0.494108970489835 1 1
0.489463253682679 0.484415419853383 1 1
0.511250817887702 0.506517636138787 1 1
0.603041794610255 0.596849370239529 1 1
0.494371996892211 0.489271878188882 1 1
0.565652644027637 0.560171833212014 1 1
0.546257173026249 0.541689331706011 1 1
0.459155659450139 0.454435789096503 1 1
0.423540188210638 0.419852149815686 1 1
0.453347695529011 0.448993145219044 1 1
0.511991380715333 0.50720186729744 1 1
0.56507428377536 0.559874532514218 1 1
0.46569647705264 0.461194987634342 1 1
0.455426318578597 0.451002583834299 1 1
0.483757770566825 0.47916401021164 1 1
0.445502201605723 0.441291542556813 1 1
0.466307046331489 0.461372830810995 1 1
0.512826816927958 0.508277060552292 1 1
0.487438240803897 0.48271555306812 1 1
0.478446519420429 0.474055023543207 1 1
0.495086112911176 0.490196486274404 1 1
0.441798412099371 0.437607447360364 1 1
0.462102165463702 0.457422512590421 1 1
0.540269596775617 0.535151201218923 1 1
0.414339854643095 0.410043927589824 1 1
0.510223162196111 0.505060518285671 1 1
0.429672114875657 0.425216748849183 1 1
0.439021636181615 0.434594121389398 1 1
0.408041886606358 0.403958735537134 1 1
0.460898654321219 0.456107216162955 1 1
0.449240033506374 0.444837230932093 1 1
0.525407464226559 0.519792629600379 1 1
0.488387506249508 0.483212751490289 1 1
0.530672228761254 0.52538866014303 1 1
0.472775045005759 0.467827569888293 1 1
0.467766821433303 0.46319534590455 1 1
0.529377237797972 0.524349597669023 1 1
0.477848588097772 0.473254159245695 1 1
0.573873837249127 0.567927129197904 1 1
0.497200937989427 0.492435495211054 1 1
0.564220958449143 0.558581640819233 1 1
0.558008852774907 0.552731904111776 1 1
0.488102257298527 0.483699743638376 1 1
0.547701637118507 0.542560922540767 1 1
0.42574028988522 0.421807499408322 1 1
0.570554817412633 0.56535956619969 1 1
0.414611979156861 0.41057327168282 1 1
0.456467099476857 0.452083226539428 1 1
0.433104524301272 0.428670912418762 1 1
0.458926219633225 0.454414890818728 1 1
0.459415746225764 0.454300419612891 1 1
0.418165753434925 0.414045132144375 1 1
0.567342294555523 0.562161042875987 1 1
0.481892340989028 0.477783306881315 1 1
0.566151036917554 0.560481196255356 1 1
0.410142477010134 0.406065380455567 1 1
0.491664148605501 0.486355607609206 1 1
0.489381053754336 0.484662293665461 1 1
0.531577371012 0.52640758566698 1 1
0.480533775637402 0.47574607684762 1 1
0.485993252709581 0.480964583289635 1 1
0.485357507363982 0.479996276496229 1 1
0.430117601693346 0.425994286637036 1 1
0.433857095565124 0.429773253442925 1 1
0.583520260020391 0.577978965683751 1 1
0.444900591996623 0.44041251331505 1 1
0.476778937129054 0.472200097805149 1 1
0.542611860072002 0.537660509676255 1 1
0.591947528433113 0.585996156951501 1 1
0.559318372981735 0.553264487738658 1 1
0.471750387972904 0.467140391767984 1 1
0.579624878159116 0.573407306141173 1 1
0.541619775516317 0.535745088773607 1 1
0.536683646905961 0.531591829710459 1 1
0.550968868634048 0.544556255139702 1 1
0.577509723807499 0.571150081054806 1 1
0.494725689974863 0.489680957422753 1 1
0.502535754559611 0.49764519031454 1 1
0.543444927439385 0.537979377718666 1 1
0.468220540814301 0.463788097421326 1 1
0.599107069754271 0.59334396102375 1 1
0.52380922751378 0.518844582015192 1 1
0.484012228575651 0.479255039461725 1 1
0.526950586491214 0.521946751621276 1 1
0.45664568321551 0.452138589684615 1 1
0.557709742913221 0.552058863221589 1 1
0.543633257546404 0.537825955730244 1 1
0.426208758377807 0.421806611844004 1 1
0.40672726492392 0.402988720243836 1 1
0.467879732884302 0.463422130261482 1 1
0.480291073557459 0.475454647813651 1 1
0.557862655582006 0.5524845344518 1 1
0.486214910967369 0.481534759509531 1 1
0.463221194529317 0.458580444103725 1 1
0.524474212427439 0.518967208490212 1 1
0.597548851859051 0.591303813520389 1 1
0.432900729032154 0.427965517657616 1 1
0.483028953631053 0.478614011944838 1 1
0.47103758087114 0.466534132949553 1 1
0.511472749079302 0.506333915402618 1 1
0.429627765324146 0.425216927450823 1 1
0.500294309725614 0.495487950287984 1 1
0.438241837741095 0.433704218791417 1 1
0.445841035476839 0.441674534681815 1 1
0.525077105617791 0.51989260864314 1 1
0.401783649169869 0.397621905180433 1 1
0.492268935545678 0.487072369152393 1 1
0.365607368072475 0.362053597310999 0 0
0.45543141653493 0.450959522935041 1 1
0.527834362196345 0.52280461193359 1 1
0.45047144591122 0.445911477009617 1 1
0.486623853968974 0.481692783924003 1 1
0.506157137869322 0.501281243530703 1 1
0.556324610375408 0.551007514092873 1 1
0.547634153088593 0.542516458789345 1 1
0.475008724458939 0.470553816605813 1 1
0.505945656824549 0.500856218493972 1 1
0.558841641598529 0.553130464778696 1 1
0.526688058974494 0.52113652262503 1 1
0.481146305904759 0.476267499716119 1 1
0.511993494658919 0.506635344942573 1 1
0.567469893904515 0.56186983255108 1 1
0.503791489245888 0.498847787194155 1 1
0.487234027308926 0.482094787558144 1 1
0.476401105081134 0.471556061710569 1 1
0.44837825126345 0.44370059703869 1 1
0.556634646820704 0.550589837628247 1 1
0.518319391740056 0.513338233893823 1 1
0.566436545343908 0.560840874934405 1 1
0.461923719652881 0.457155272767764 1 1
0.499597454169616 0.494848329486371 1 1
0.601428760568957 0.594772295636391 1 1
0.526782412571259 0.521600782348127 1 1
0.600071123998077 0.593853348650471 1 1
0.537466130928732 0.531927313618106 1 1
0.479666764150553 0.47515116238675 1 1
0.483985697250291 0.479383885159605 1 1
0.494031560453678 0.48949301330421 1 1
0.473159406952803 0.46863425033729 1 1
0.498008114102119 0.492731507186232 1 1
0.515042858784983 0.510366013930815 1 1
0.537046037527694 0.531874602658779 1 1
0.480006078797022 0.475349306586625 1 1
0.514599318958836 0.509915587185078 1 1
0.522125605470805 0.517005839866692 1 1
0.527149328685192 0.521797623651834 1 1
0.55562977173521 0.549491102206191 1 1
0.4121731543508 0.408287484876744 1 1
0.477178261080545 0.472480061636916 1 1
0.539972779251628 0.534641503854558 1 1
0.457557030899992 0.452466280935337 1 1
0.492101437980827 0.487166558887126 1 1
0.519059627078675 0.514174041741997 1 1
0.43008244538795 0.426088599361659 1 1
0.513678736613458 0.50860237310834 1 1
0.507201269041718 0.502045784143671 1 1
0.447131186034574 0.442682681817091 1 1
0.545803660983107 0.540261093025602 1 1
0.492854137124515 0.488014264405151 1 1
0.455161536737223 0.450512626571479 1 1
0.476470806902483 0.47148829828132 1 1
0.457328758892581 0.452843928074206 1 1
0.458817254049368 0.454387102146509 1 1
0.553978301724874 0.548772454162626 1 1
0.469972306746149 0.465178656073212 1 1
0.473168205507724 0.468363377293683 1 1
0.562268025601913 0.557225765218157 1 1
0.469074935534491 0.464243078921741 1 1
0.542167100584098 0.536847287703336 1 1
0.466291058866677 0.46188860499591 1 1
0.474339002057334 0.469423011215621 1 1
0.416670719901541 0.412378059589904 1 1
0.399032312540937 0.394684534005818 1 1
0.456272645478904 0.451414419976617 1 1
0.527438072218485 0.522030730337917 1 1
0.573634423142147 0.567916326869158 1 1
0.442189994879206 0.437894267448628 1 1
0.545520008431952 0.539971367269092 1 1
0.349257149035913 0.345545879762752 0 0
0.416084159952532 0.411958164773671 1 1
0.551812331206749 0.546003277891937 1 1
0.491780287858939 0.487279966231893 1 1
0.454108135801912 0.449793232846217 1 1
0.404959508452528 0.400983788318103 1 1
0.462686077656312 0.457984375328235 1 1
0.506969660730556 0.501790340774233 1 1
0.497867759967178 0.493306839906136 1 1
0.548394415163224 0.542956277935443 1 1
0.401149473463227 0.396868399072847 1 1
0.498439426906151 0.49322744433216 1 1
0.480254611382309 0.475290521449151 1 1
0.465702926237913 0.461450664830601 1 1
0.550597660758679 0.545258514812562 1 1
0.411988776514002 0.408182828773787 1 1
0.442136125894444 0.4371823198068 1 1
0.472187952115744 0.467655821039693 1 1
0.413947416932974 0.409753133907836 1 1
0.528553356970838 0.523449268597829 1 1
0.466024485259405 0.461432715459842 1 1
0.495926338723469 0.490713863961764 1 1
0.417549898463854 0.413193427847013 1 1
0.465931361110424 0.460966134491293 1 1
0.525615151712068 0.519735943134309 1 1
0.526487110007708 0.52152542507061 1 1
0.542457372156183 0.53722920864207 1 1
0.608350663006224 0.602111591151658 1 1
0.510395903175436 0.50574997824006 1 1
0.500826956721963 0.495961625845795 1 1
0.499225096988638 0.494031237802129 1 1
0.46709080789262 0.462445958161523 1 1
0.500775424687926 0.495956803461337 1 1
0.591310402734743 0.585752852809581 1 1
0.475742778891012 0.471117404800248 1 1
0.466168079346155 0.461857637501151 1 1
0.45613755605852 0.451116515494472 1 1
0.619869632513022 0.613669013381288 0 0
0.435548554443659 0.430922953149026 1 1
0.520379337677207 0.514678080754601 1 1
0.542239583172649 0.537031917937179 1 1
0.480718940735301 0.476344623451583 1 1
0.497879559821473 0.492883086318775 1 1
0.533792129352469 0.528649193046027 1 1
0.569859536186414 0.564687707545001 1 1
0.544735809231811 0.539224227980491 1 1
0.505749286899596 0.500722582528434 1 1
0.47718059827775 0.471941719844021 1 1
0.472601239651245 0.46854176805237 1 1
0.45834087689196 0.453106588737324 1 1
0.441294816402803 0.436753652356704 1 1
0.490703392799149 0.485475453186789 1 1
0.543875031313678 0.538883058112918 1 1
0.493550039212581 0.488527331961881 1 1
0.571509555609422 0.565321637322382 1 1
0.480011299010188 0.475183112742809 1 1
0.429972758023072 0.425987001735968 1 1
0.484878303579492 0.480079151566535 1 1
0.493173818711308 0.488597650626358 1 1
0.499057940507238 0.494319852677735 1 1
0.54750959049102 0.541694717802977 1 1
0.50842965119602 0.5032790586509 1 1
0.609104063195887 0.603267692202553 1 1
0.481700990722095 0.477571615782991 1 1
0.478965943000085 0.474346775570183 1 1
0.480200005339038 0.475381167025007 1 1
0.563306604588794 0.557921292855606 1 1
0.497958820601238 0.492732112195791 1 1
0.494972541687242 0.490287044181628 1 1
0.523184993668484 0.517930754977572 1 1
0.541659015703686 0.536483838384967 1 1
0.537116068098721 0.531907948156518 1 1
0.540288514628117 0.534662443484762 1 1
0.497587158412731 0.492952244620898 1 1
0.508715715041605 0.503570622836399 1 1
0.464253144632874 0.459232404725764 1 1
0.56322124788128 0.557728403833284 1 1
0.55475039425633 0.549311014055398 1 1
0.456944322376499 0.452464349920872 1 1
0.445701596093289 0.441009229949098 1 1
0.416660296694236 0.412977794374543 1 1
0.533433920613918 0.528441867843833 1 1
0.654624549373983 0.647909540267772 0 0
0.446701559469557 0.44252143352415 1 1
0.583765135050654 0.578230844501391 1 1
0.522038030461315 0.516609119592162 1 1
0.501856610477173 0.497182186943533 1 1
0.577691288295832 0.571755682857933 1 1
0.434709054991745 0.430134418907683 1 1
0.458645453323425 0.454201664600891 1 1
0.4951574570832 0.490762827718539 1 1
0.488598651615262 0.483942991894159 1 1
0.481532615821294 0.476832245967657 1 1
0.505565204134939 0.50036714572687 1 1
0.483646862927678 0.478865545524654 1 1
0.486156992477126 0.481551844396957 1 1
0.48264208440152 0.477859678541599 1 1
0.459642731055334 0.454732132726725 1 1
0.505508107725026 0.500508333459718 1 1
0.486566662909594 0.482267212787861 1 1
0.421321510612244 0.417119257839449 1 1
0.571656989765162 0.565777316814825 1 1
0.481582395000277 0.476314048370529 1 1
0.499820945476552 0.494723667304204 1 1
0.47806621282651 0.472713157674292 1 1
0.545847696252472 0.540472966506243 1 1
0.510619718565128 0.505351763245933 1 1
0.442974256070279 0.438569237844631 1 1
0.381033287541679 0.377383333396602 0 0
0.413641546407681 0.409405566531654 1 1
0.439983372291645 0.435594828357949 1 1
0.447763149596213 0.443427464574131 1 1
0.503413799505961 0.498515458700016 1 1
0.382904726337992 0.379194161791741 0 0
0.609084113699504 0.603100417295356 1 1
0.440955795343619 0.4363169969343 1 1
0.546171942247828 0.540027206942168 1 1
0.47603592634378 0.471178642358491 1 1
0.535630967687804 0.530463495938456 1 1
0.533093814470279 0.527176835719587 1 1
0.42738263202445 0.42322939514459 1 1
0.476715941598237 0.471866957950251 1 1
0.534382089542818 0.529136422353586 1 1
0.48254963660046 0.478001753671197 1 1
0.495256948267436 0.49058047704274 1 1
0.541268870813651 0.536373612655126 1 1
0.441533469088863 0.437208316695983 1 1
0.449361660460686 0.445109469202104 1 1
0.589332265034188 0.582925013450558 1 1
0.519491273539399 0.514376306390453 1 1
0.472512838617889 0.467709010970942 1 1
0.508640746934951 0.503595745261924 1 1
0.472836732271055 0.468374308595714 1 1
0.42908334248238 0.424697820453503 1 1
0.510899952270104 0.505592686688313 1 1
0.507449413579171 0.502463579726269 1 1
0.427288741146568 0.423405830613636 1 1
0.57162799903967 0.56617713180655 1 1
0.450906788184699 0.446387965931556 1 1
0.549807069283894 0.544492414648475 1 1
0.425111843174221 0.420940199488084 1 1
0.503422549803997 0.497992333828631 1 1
0.537145287227833 0.531975600947358 1 1
0.479287249539149 0.474544498706857 1 1
0.466464397896337 0.461577585808161 1 1
0.463417029955385 0.458803499933442 1 1
0.495894877168639 0.491201716171839 1 1
0.494266670821401 0.489326704539466 1 1
0.484083752985787 0.479187630726549 1 1
0.555332940603705 0.549559246095095 1 1
0.476894869181979 0.472141258887199 1 1
0.520125068228189 0.5149333640545 1 1
0.588857760088997 0.582136069784738 1 1
0.48390675656955 0.479416213368493 1 1
0.492742296589415 0.488433125308813 1 1
0.486705302362269 0.481727460271854 1 1
0.468782937680441 0.464310578927424 1 1
0.467490074502938 0.462726645077337 1 1
0.467494097500412 0.462372841647376 1 1
0.52450185667509 0.519239622664638 1 1
0.491732645345592 0.486614016041518 1 1
0.525096283487793 0.519752095724245 1 1
0.429411297724033 0.425169632428611 1 1
0.474250800017754 0.46994407058009 1 1
0.422721394286686 0.418566502023618 1 1
0.540453792291923 0.534721506755826 1 1
0.538300674505212 0.533236980744463 1 1
0.505253503151115 0.499718626171712 1 1
0.505583799774728 0.500447246310075 1 1
0.47655785314611 0.471802097601817 1 1
0.436181710061194 0.432032278281951 1 1
0.535595399591343 0.530146435911754 1 1
0.519743151150367 0.514145550259624 1 1
0.458123020529142 0.453801181769974 1 1
0.453556588718151 0.448701873214592 1 1
0.392092361612853 0.388185554919575 0 0
0.535102219234905 0.529960012494851 1 1
0.479952514113682 0.475239215268026 1 1
0.611148569077829 0.604622714704562 0 1
0.511484635509345 0.506694019762102 1 1
0.473904915940987 0.469440078042147 1 1
0.572754034023107 0.566606998762923 1 1
0.555915286656437 0.550251538492964 1 1
0.469589528127241 0.465123676513324 1 1
0.498642278174719 0.493480548349721 1 1
0.479519197964328 0.474678460430767 1 1
0.506834597734102 0.50208346464753 1 1
0.506426239717284 0.50130511413774 1 1
0.501703719359538 0.497112069350367 1 1
0.495846646037175 0.490941311024402 1 1
0.440430348402914 0.435245977429416 1 1
0.48822058422981 0.483863860195461 1 1
0.444330358822235 0.440332487346212 1 1
0.491861211160808 0.486228414304706 1 1
0.485427763738522 0.480398411455034 1 1
0.393732303109918 0.389914124598643 0 0
0.492797241538302 0.488085341415658 1 1
0.487325530961678 0.482391651062727 1 1
0.482547368380088 0.477947728879549 1 1
0.386890837140237 0.383168814547186 0 0
0.404226680636291 0.399935592820154 1 1
0.500270532378968 0.49545628637751 1 1
0.5646327215105 0.559066147759717 1 1
0.494215897382288 0.488896765134789 1 1
0.473210185833995 0.468451760051898 1 1
0.503363689563323 0.498782836581427 1 1
0.533821205147894 0.528676461735635 1 1
0.520273011477609 0.515101227983815 1 1
0.483340401471194 0.479075905930788 1 1
0.460101974668797 0.455577653485929 1 1
0.450136433891888 0.445730566967168 1 1
0.523354584464774 0.518416540468862 1 1
0.506647460372093 0.501563765743633 1 1
0.565504045074373 0.56028329484465 1 1
0.495089585927171 0.490523837755637 1 1
0.497579167524849 0.492951978230138 1 1
0.527926521903851 0.522653401324425 1 1
0.625878327933706 0.619487558424003 0 0
0.469338259332699 0.463981432522096 1 1
0.522586510922972 0.517273988508015 1 1
0.466224426408881 0.461590354510122 1 1
0.530825199107064 0.525018228037703 1 1
0.551478040660673 0.546518470846984 1 1
0.517691080963981 0.512916725074512 1 1
0.599501814498335 0.593238813971428 1 1
0.493146521252032 0.488330007176949 1 1
0.47247114433401 0.467722832805167 1 1
0.454453233331616 0.449658801538125 1 1
0.503563272316665 0.497924942680383 1 1
0.46575567242654 0.461134617839538 1 1
0.542215537280434 0.536896654181298 1 1
0.486473371477005 0.481680283398308 1 1
0.506467419213776 0.501750955100896 1 1
0.523845923391766 0.518450852255911 1 1
0.451742649128519 0.447425937774517 1 1
0.511796068301001 0.50664182066935 1 1
0.517033345434861 0.512124462720518 1 1
0.447507898490793 0.443012844356716 1 1
0.496503168090296 0.491457196815907 1 1
0.527682947572559 0.52301071751826 1 1
0.450446534232021 0.445688983593437 1 1
0.517145206800518 0.512303563505842 1 1
0.494879879558693 0.489942471982589 1 1
0.454135984948213 0.44952992057442 1 1
0.516568905822707 0.511742494010152 1 1
0.506163310231667 0.500625766875415 1 1
0.460433065928935 0.455926592159736 1 1
0.467572167269246 0.463083179144264 1 1
0.503826700544631 0.499317738609432 1 1
0.506836026469236 0.501973741130418 1 1
0.520954051232143 0.515653014679946 1 1
0.443764440927012 0.439717454454004 1 1
0.548343163288387 0.543134782498251 1 1
0.541265101804613 0.535516626912268 1 1
0.560392365521426 0.554579072727298 1 1
0.429057204396146 0.42497608295057 1 1
0.453900297508549 0.449469602487434 1 1
0.507506585257055 0.502387459062485 1 1
0.556143365460641 0.550745671358735 1 1
0.608156315858177 0.60177105467109 1 1
0.476429641154183 0.471353386045493 1 1
0.448866921981809 0.444359297788964 1 1
0.563575347730208 0.557425380693088 1 1
0.643346762653234 0.636125313716175 0 0
0.523556777055311 0.517654052680706 1 1
0.489636087330442 0.48482378839466 1 1
0.43026694827288 0.425240468333412 1 1
0.433848985642296 0.429746110394138 1 1
0.483918490286583 0.479019827405603 1 1
0.455829210773433 0.451152754068933 1 1
0.525584707959832 0.520648904978287 1 1
0.404149699559319 0.399260674203787 1 1
0.506901313747895 0.501582451391425 1 1
0.431646075543409 0.427588205697818 1 1
0.577077603573184 0.571737056429243 1 1
0.435187926200798 0.430668168929252 1 1
0.501208652321602 0.496406198896376 1 1
0.53296290229275 0.527845691669415 1 1
0.444358699749333 0.440003851083095 1 1
0.579800515476913 0.573559207129508 1 1
0.558170450858014 0.552233971687791 1 1
0.520288882834217 0.515005564657655 1 1
0.435465429726824 0.431297898488362 1 1
0.483986378150531 0.479119132769734 1 1
0.596596392185446 0.59078487185096 1 1
0.511456170841317 0.506413901145107 1 1
0.49051310896286 0.485301334298236 1 1
0.509268350897769 0.504121144953378 1 1
0.508825620120466 0.503688909131652 1 1
0.413848672499709 0.409888623186048 1 1
0.523677526772191 0.518200182083021 1 1
0.500739765273978 0.495504592932046 1 1
0.478364599423603 0.473816524836669 1 1
0.489870778253562 0.484959670279449 1 1
0.498596169684621 0.493630769010753 1 1
0.540928001915795 0.535690208035499 1 1
0.506476710334475 0.501529018961755 1 1
0.576949268411743 0.570757198095856 1 1
0.500638610013271 0.495062646131197 1 1
0.484306505141517 0.479541019220212 1 1
0.518465741038022 0.513298532541175 1 1
0.538515888481485 0.532828597117326 1 1
0.485880211436065 0.480975612205506 1 1
0.491256033979553 0.486605478114201 1 1
0.528541168344889 0.523454487694036 1 1
0.455410015613711 0.450920107859083 1 1
0.521131947645681 0.516130982679359 1 1
0.51028486184303 0.505407933419606 1 1
0.509666643403661 0.504619501413225 1 1
0.494960868812347 0.489981862403612 1 1
0.478164642676345 0.473318563911528 1 1
0.483788125295788 0.479377039658398 1 1
0.520605792405492 0.515381296027087 1 1
0.439691976434624 0.435276496343785 1 1
0.614775254082061 0.608203023223098 0 0
0.454413207597681 0.449787040518507 1 1
0.488144495582726 0.483493672031948 1 1
0.495899065818161 0.490909728692478 1 1
0.574001578107598 0.568582116028796 1 1
0.550830081364916 0.545407530800588 1 1
0.472089288619334 0.467440886832105 1 1
0.478565069150161 0.473834059433747 1 1
0.431806549888101 0.42829975109206 1 1
0.520952954388816 0.515715193092885 1 1
0.539404774508819 0.5338786563603 1 1
0.474549281680277 0.469968661358467 1 1
0.411269032695395 0.407109910132564 1 1
0.488390060064108 0.48369809710914 1 1
0.537076193794839 0.531739479467954 1 1
0.550607431299806 0.545262453154268 1 1
0.293439827326956 0.290350781416783 0 0
0.506257230212217 0.500598644251606 1 1
0.527652695647873 0.522208113084293 1 1
0.446995763691944 0.442575517714325 1 1
0.48504125663511 0.480208826022699 1 1
0.620781370777313 0.614766389186301 0 0
0.446486084741059 0.441745586360726 1 1
0.390913658408005 0.38710889826144 0 0
0.489519922192161 0.484324460302112 1 1
0.482050092543674 0.477204989159259 1 1
0.506810263419612 0.501904264932324 1 1
0.505436351424715 0.500644426387071 1 1
0.522086898440057 0.516960351134815 1 1
0.48053479214208 0.476377508482933 1 1
0.477603236648071 0.473460290248411 1 1
0.534964407741916 0.529739363883881 1 1
0.460193960830856 0.455608263009902 1 1
0.501415622099378 0.496373173741588 1 1
0.52566773932173 0.52077030221685 1 1
0.448283296420944 0.443915832531854 1 1
0.525659601395788 0.52032827407289 1 1
0.485905577235981 0.481181434779164 1 1
0.528596466076225 0.523370971770609 1 1
0.515064680768102 0.510199465350105 1 1
0.508740892183744 0.503808282985585 1 1
0.488718624607061 0.484077697244478 1 1
0.361392711446971 0.357955059735051 0 0
0.502730284683593 0.497827540735786 1 1
0.505555080237413 0.500458618145632 1 1
0.41670040394092 0.412316738436315 1 1
0.546418768378036 0.54106764318455 1 1
0.4993371576848 0.493802641779824 1 1
0.564253564783336 0.558196704294302 1 1
0.503225136241739 0.49762946608243 1 1
0.479296140870534 0.474513905830926 1 1
0.575065417060069 0.569123274559229 1 1
0.541050365538931 0.535549722564268 1 1
0.430752503859759 0.426296792876771 1 1
0.412093426566569 0.407548346214028 1 1
0.546830866063898 0.541662226129727 1 1
0.433679598651569 0.42965227645273 1 1
0.495890271788946 0.491217611664737 1 1
0.455238842815553 0.450724806930296 1 1
0.477034339451909 0.47275108076497 1 1
0.410629709074378 0.406405803918591 1 1
0.487973818146978 0.483180447631708 1 1
0.468041656262304 0.462708702682931 1 1
0.464881802475147 0.460047520394027 1 1
0.538291312677987 0.533188897461361 1 1
0.518082538977694 0.512792882370861 1 1
0.49430782853949 0.489030774306374 1 1
0.534232739493342 0.528828343597719 1 1
0.561997190415871 0.556363030643841 1 1
0.472973372830253 0.468499254344762 1 1
0.421525142245753 0.41747337618346 1 1
0.401312120754522 0.397609884290075 1 0
0.513515149515689 0.507677460679447 1 1
0.436935654045462 0.432582812046154 1 1
0.54019213683322 0.535051679857444 1 1
0.45453417983564 0.449990659942149 1 1
0.590042300131183 0.584164550816212 1 1
0.466832787544139 0.462175536850281 1 1
0.482065845873754 0.477623781757981 1 1
0.503135413031835 0.497642153721193 1 1
0.516926212454114 0.51193638289464 1 1
0.56342731441572 0.55722022320266 1 1
0.489105430522314 0.484465995266752 1 1
0.618002864920617 0.612127753777229 1 1
0.500759647033378 0.495991666314775 1 1
0.503521541074257 0.498156227652076 1 1
0.529678693461949 0.524237132698862 1 1
0.541368131353093 0.536185217585691 1 1
0.52085173093142 0.515268686258011 1 1
0.575338661209702 0.569443845314834 1 1
0.429423883080593 0.425031138463955 1 1
0.577858141857983 0.572057704541587 1 1
0.492958015442321 0.487150960683678 1 1
0.43030516754168 0.426003198073005 1 1
0.551667110380183 0.545848606707206 1 1
0.389885525184302 0.386319353303727 1 0
0.498397536410045 0.493102480450987 1 1
0.515664719251351 0.510467191767906 1 1
0.473253687620736 0.468618621850075 1 1
0.439847738833739 0.435700916502606 1 1
0.494279434790098 0.489029066553349 1 1
0.54806307462164 0.541895152388805 1 1
0.495108668408849 0.490014811900055 1 1
0.572931708682453 0.567786654712476 1 1
0.534226868684607 0.528498962640935 1 1
0.49698486122956 0.491671767033047 1 1
0.42929990712991 0.424630463582923 1 1
0.417667005569812 0.412790065245037 1 1
0.47682169488681 0.472260674552375 1 1
0.461625094177629 0.457049722945037 1 1
0.525014857164858 0.519764630884301 1 1
0.548365690313983 0.542960787460485 1 1
0.537375624105724 0.532087966351052 1 1
0.550849298492313 0.545214340976004 1 1
0.519410649110243 0.514221139188898 1 1
0.564784183585355 0.559865467085869 1 1
0.546247127521955 0.540647196901707 1 1
0.463346877705026 0.459212995019651 1 1
0.521345894532329 0.516190429313656 1 1
0.487257755452907 0.482733127247716 1 1
0.545980534344055 0.540592689519209 1 1
0.493196725343734 0.487764379601562 1 1
0.504846480998479 0.499908725346158 1 1
0.403876077058646 0.399953525153094 1 1
0.4393761463602 0.43522522890498 1 1
0.474096245333466 0.468980871724311 1 1
0.601263748453058 0.595681459739214 1 1
0.440807189466642 0.436770764358393 1 1
0.508351603476057 0.502714599702092 1 1
0.549485743748856 0.543944345652281 1 1
0.510627146845206 0.505520243285614 1 1
0.514005250806572 0.509168642184613 1 1
0.45414257621935 0.449848235873115 1 1
0.500792171535947 0.495720329037947 1 1
0.491129774191389 0.485943652901849 1 1
0.608597443502994 0.602463188879042 0 1
0.559353420336874 0.55362447111096 1 1
0.508528364272442 0.503118865240717 1 1
0.57515637997247 0.569298535874408 1 1
0.471978610740585 0.467200171731629 1 1
0.417403938914216 0.413085571785433 1 1
0.511223848362768 0.506209384293469 1 1
0.545069131209238 0.53956308320758 1 1
0.515320195143175 0.509820098360067 1 1
0.485074926424713 0.480307700438414 1 1
0.469760874048723 0.465313302250295 1 1
0.407548627084783 0.403410587716717 1 1
0.505256226764202 0.50037437331899 1 1
0.519318784414366 0.514191572409986 1 1
0.469669296381091 0.465087592702173 1 1
0.617564557927227 0.611194132938172 0 0
0.500940954179559 0.495790690724149 1 1
0.510377801298596 0.505393318291309 1 1
0.359956880873368 0.356001819760032 0 0
0.583197351691494 0.57641549137018 1 1
0.500694119119466 0.496017630994241 1 1
0.549159291596981 0.543761950343053 1 1
0.418677522116366 0.414428861310154 1 1
0.507200604502714 0.501882367986192 1 1
0.554733340425005 0.548942829777936 1 1
0.500434221524642 0.495653387886269 1 1
0.38047961315166 0.376928676449299 0 0
0.47573319742888 0.471593961063269 1 1
0.519572915855061 0.514452820374403 1 1
0.453052043206971 0.448927976038974 1 1
0.592938613234891 0.586474592092417 1 1
0.381205121911705 0.377457455271227 0 0
0.597555100302937 0.592055522080976 1 1
0.475076786789817 0.470267322388378 1 1
0.568220381078946 0.56235080537573 1 1
0.486063160257217 0.481108236164338 1 1
0.551199504257025 0.545738513572643 1 1
0.396610473782537 0.393007303965556 1 1
0.399227089430611 0.395345063160391 1 1
0.50396127389153 0.499156802057981 1 1
0.64738621776166 0.641002770922157 0 0
0.566349882742486 0.560114310558525 1 1
0.52860107299218 0.523110506416066 1 1
0.456865537629333 0.451550696106273 1 1
0.477597999359514 0.472854128060586 1 1
0.575208072364845 0.569374060587803 1 1
0.476957977988352 0.472396389975304 1 1
0.486189012548455 0.481454933761465 1 1
0.478915359042373 0.47402535331267 1 1
0.458793324603163 0.454379572486254 1 1
0.458399477059096 0.453589244221474 1 1
0.475237998613761 0.470887115540339 1 1
0.555848628574785 0.550178290092822 1 1
0.517932015842744 0.512932300656846 1 1
0.456009886244038 0.450946787097117 1 1
0.451931678883891 0.447501276816982 1 1
0.464918911651288 0.460577335717727 1 1
0.493438197299037 0.488306638956265 1 1
0.445003932149845 0.44013505501476 1 1
0.453623430788851 0.448830424669781 1 1
0.597424535554105 0.591034523335506 1 1
0.43363059320794 0.429146473099724 1 1
0.528203779221323 0.52288886383382 1 1
0.525982935878327 0.520666796570112 1 1
0.530565128474332 0.525194459171344 1 1
0.430497228034759 0.426442435214657 1 1
0.502881187144021 0.497678929642923 1 1
0.609584102482649 0.603783484312516 0 0
0.479366777764714 0.474908445018159 1 1
0.471735652857325 0.466719268727892 1 1
0.484034456250119 0.478834500688434 1 1
0.53678492818222 0.531208122965694 1 1
0.519045191831041 0.513836987028837 1 1
0.606021945171693 0.600141351298902 0 1
0.564734030862091 0.558664527108405 1 1
0.526690070520941 0.52131348602518 1 1
0.483420297040228 0.478418853712106 1 1
0.610209800689687 0.604483968794369 0 0
0.487155577538749 0.48238547903375 1 1
0.548396079156298 0.543001664854324 1 1
0.555356174165125 0.550014163317216 1 1
0.551526203730058 0.546105645487175 1 1
0.484493924307866 0.479357630813561 1 1
0.403611011133252 0.399675498401774 1 1
0.531705234758117 0.526260193303849 1 1
0.541426221595352 0.536363416846722 1 1
0.549313041426296 0.543650250516264 1 1
0.46777100362454 0.463044251787777 1 1
0.47135208782015 0.467141292923102 1 1
0.494286599606957 0.48950947375746 1 1
0.461421855199454 0.457313744398212 1 1
0.565303182374348 0.559948136869883 1 1
0.550997255502924 0.54525314399681 1 1
0.567751357583517 0.562198934858366 1 1
0.592330711882468 0.586241385354593 1 1
0.479330151357185 0.474761510290926 1 1
0.440735158716971 0.436173130913494 1 1
0.466335329681387 0.461513137286956 1 1
0.456651114646613 0.452255094299914 1 1
0.442410819252176 0.438039995246516 1 1
0.483869245990401 0.478772909851574 1 1
0.49678815125372 0.492256543247945 1 1
0.503194148241845 0.49824827021669 1 1
0.450085487849625 0.445602720686201 1 1
0.491657644149486 0.486617407511046 1 1
0.548666007750441 0.543640901858023 1 1
0.45305775267446 0.449042302156383 1 1
0.511684521428485 0.506216835205672 1 1
0.463948487365673 0.459539084651314 1 1
0.515246664096433 0.50987409347056 1 1
0.493433632201146 0.489019020666881 1 1
0.447051018162882 0.442074692587221 1 1
0.444285193399236 0.439925836002795 1 1
0.493628077519068 0.488002025035329 1 1
0.52027391584355 0.515209579539601 1 1
0.499065996342907 0.493637457043099 1 1
0.546720420381556 0.540557071533096 1 1
0.55747911705561 0.55125706096377 1 1
0.428065505567292 0.424257088770276 1 1
0.429935651417367 0.425743379898251 1 1
0.460003474762084 0.455275747028676 1 1
0.484121152482432 0.479613847397638 1 1
0.463075345047504 0.458685832360097 1 1
0.445401687862913 0.440661864695958 1 1
0.441062873737537 0.437049128026476 1 1
0.518167231401539 0.512787755099571 1 1
0.445475484521409 0.44117465756197 1 1
0.466411016115454 0.461812019800804 1 1
0.485397160917756 0.480252524002949 1 1
0.496075508081688 0.49137580676725 1 1
0.490079316619366 0.485437462549391 1 1
0.555205104988077 0.54994478693906 1 1
0.49440882532036 0.488708156058633 1 1
0.519689186675661 0.514599318391127 1 1
0.495747791574622 0.491120155983529 1 1
0.523887341455173 0.518663748723634 1 1
0.508981493525454 0.503686911617462 1 1
0.437044686644949 0.432855089428564 1 1
0.424542940383404 0.420312543581514 1 1
0.537875037252919 0.532398254670932 1 1
0.504636431836263 0.499691157772065 1 1
0.450612525487132 0.446320321799405 1 1
0.502814792226982 0.497550482083519 1 1
0.566703037489235 0.560492534706926 1 1
0.480606183407573 0.476000028442115 1 1
0.491799236935201 0.487171997014274 1 1
0.597492300468375 0.591558984822801 1 1
0.600054444808024 0.594398208120991 1 1
0.47398904764595 0.468822729525334 1 1
0.578937829836775 0.573489133493122 1 1
0.631156154497579 0.624372926862237 0 0
0.453858999993958 0.44925686251949 1 1
0.512334735874099 0.50752098840743 1 1
0.410509246121297 0.406706344965963 1 1
0.526127851287601 0.520554367399614 1 1
0.54267195737372 0.536955710192234 1 1
0.599056401430953 0.592911374221798 1 1
0.49021101420219 0.485216709178136 1 1
0.523542986420899 0.5182119640034 1 1
0.498904590031364 0.493718031774131 1 1
0.498269777228809 0.493528082058883 1 1
0.4721505072122 0.467358506130625 1 1
0.515412718817805 0.509754725779562 1 1
0.575167402555143 0.569592916662064 1 1
0.517482907157215 0.512558222556938 1 1
0.488205457962341 0.483500413423668 1 1
0.375132926715487 0.371207622203149 0 0
0.486520250873983 0.481604373810804 1 1
0.518980046430625 0.513866184379328 1 1
0.47302385183981 0.468526375923934 1 1
0.461224362545561 0.456753027572854 1 1
0.520980084035075 0.515606198335827 1 1
0.548624052980802 0.542899617951363 1 1
0.42440693059753 0.420587663604491 1 1
0.468033540917426 0.463323315567552 1 1
0.521829397635716 0.516978772938466 1 1
0.562377690678398 0.556858125479554 1 1
0.450890485066374 0.446871148831832 1 1
0.472805397089218 0.467934257289763 1 1
0.400294672301161 0.395961828770504 1 1
0.530998309452011 0.525938474252499 1 1
0.502120811004257 0.496888855066861 1 1
0.443803890463644 0.439375197696721 1 1
0.560702442210645 0.554859148774429 1 1
0.466027624625589 0.461638651300649 1 1
0.410905863496823 0.40706132471612 1 1
0.415427952041084 0.411363490544735 1 1
0.44841768905109 0.443832821730196 1 1
0.522210825320294 0.51707429138257 1 1
0.449519932798114 0.445402681684428 1 1
0.582870502157769 0.576607304271472 1 1
0.533680972978984 0.527845579225774 1 1
0.480669229534985 0.476132811186103 1 1
0.455688413981894 0.45104256122936 1 1
0.594435972929907 0.588160495655328 1 1
0.587395227310447 0.581619255015885 1 1
0.442633733570718 0.438513888151922 1 1
0.384642156069857 0.381074976406996 0 0
0.506145161580981 0.501202806793139 1 1
0.481682576102304 0.47649129075503 1 1
0.532341498094787 0.527093145470768 1 1
0.423027834631377 0.418873738503205 1 1
0.554520695643013 0.549462146101692 1 1
0.541322884893509 0.536291956564581 1 1
0.527092999483215 0.5219136873749 1 1
0.417553284136835 0.41343112646382 1 1
0.516012703898173 0.510470300512951 1 1
0.520393892080326 0.515147890053341 1 1
0.472935152888119 0.468276959190127 1 1
0.499724938079173 0.494675535474738 1 1
0.543040137493389 0.537670623814241 1 1
0.425781620643665 0.421648700038804 1 1
0.431465126636497 0.427422683960592 1 1
0.469051694977205 0.464314430334804 1 1
0.491979542860583 0.487375425505353 1 1
0.503263757669862 0.498918700626858 1 1
0.488027718569517 0.48317489909334 1 1
0.569246447120575 0.563642387897325 1 1
0.501572104157136 0.496103267599934 1 1
0.566437899509872 0.561079712166081 1 1
0.618226808439419 0.611817353811661 0 0
0.568358572685608 0.562775236259792 1 1
0.398412523072653 0.394610809853457 1 1
0.434079347961822 0.429380716381427 1 1
0.534208875941127 0.528866414825866 1 1
0.559866911916925 0.554261189688988 1 1
0.518176183335955 0.513139175236548 1 1
0.485117625572875 0.480098760982145 1 1
0.375382580237271 0.371468925918191 0 0
0.480298421408461 0.47566227629882 1 1
0.3777794949563 0.373989576545831 0 0
0.498679310502534 0.493532710882873 1 1
0.509062355087998 0.503885155343246 1 1
0.420535941097165 0.416390093588012 1 1
0.44401650234443 0.439944714392975 1 1
0.585817903987508 0.579967366338789 1 1
0.465377055308076 0.461113380741071 1 1
0.522019436257109 0.517167562116619 1 1
0.368643295218266 0.36489978802968 1 0
0.417458950131027 0.413453664585016 1 1
0.518034752985631 0.51246044686221 1 1
0.466268398751914 0.461947837967591 1 1
0.495943846839738 0.490755969482126 1 1
0.542259278089598 0.53727421894224 1 1
0.589103514726869 0.583149744206196 1 1
0.525618225541552 0.519896422748364 1 1
0.476770420963335 0.471870642661007 1 1
0.427578600946035 0.423669789879467 1 1
0.542750124712683 0.537396429335677 1 1
0.556628817842942 0.550597740961046 1 1
0.529173553263872 0.523635444663721 1 1
0.493338542901081 0.488909606274048 1 1
0.340004579451827 0.336649043908472 0 0
0.4119446730707 0.407938644374417 1 1
0.453518211626362 0.449023312038049 1 1
0.499977023319222 0.494898968280376 1 1
0.457935696670453 0.453388638170983 1 1
0.482843002931211 0.477802030892388 1 1
0.53898784771216 0.53400701808792 1 1
0.542158030109249 0.536350150744101 1 1
0.47213695582677 0.467185868760333 1 1
0.56261941512434 0.557332073888147 1 1
0.523682457219872 0.518980085595817 1 1
0.453466873063173 0.449279987187192 1 1
0.49566858614203 0.490797692774109 1 1
0.487831991383192 0.483053871269783 1 1
0.526288054165221 0.520888861104224 1 1
0.535426557447586 0.530368638910004 1 1
0.55999800081989 0.55451952345716 1 1
0.543388554327336 0.537558597260493 1 1
0.497988288093621 0.492879865599295 1 1
0.431476869614101 0.427128715683775 1 1
0.52048118484907 0.515414977771242 1 1
0.411357868300161 0.407144541363328 1 1
0.522651934078166 0.516810781468825 1 1
0.57545571352112 0.569233460460892 1 1
0.543730869534439 0.538465507444762 1 1
0.53652898908708 0.531487677368082 1 1
0.536135435963309 0.530483997025159 1 1
0.559969100127626 0.55475574625313 1 1
0.489526225734139 0.48466658078731 1 1
0.532883570313566 0.527205694154239 1 1
0.54943727166229 0.544195503603214 1 1
0.45653876007265 0.452197516535676 1 1
0.495305370546955 0.490579079078359 1 1
0.449233842078158 0.444910030976576 1 1
0.477011948148485 0.472546537995592 1 1
0.482029047987774 0.477077934438853 1 1
0.533140624710264 0.527481095572698 1 1
0.453716107160385 0.449353525784631 1 1
0.487920865787922 0.483191973683491 1 1
0.528332216675435 0.523045851273367 1 1
0.398848757176504 0.394702203701209 1 0
0.540136922806226 0.535008839543874 1 1
0.476131213763314 0.471278792820375 1 1
0.461634771180803 0.456827361807204 1 1
0.601951812247576 0.596104388119506 1 1
0.56799795756309 0.562604429977555 1 1
0.595277422126432 0.589813389485655 1 1
0.457828828341837 0.453886806374876 1 1
0.607514742996833 0.601321978431426 0 1
0.501447687678314 0.49662069367231 1 1
0.495274384968257 0.490163406707943 1 1
0.465999590663475 0.46115808245315 1 1
0.551853204463817 0.546361296882006 1 1
0.484958142030844 0.480612868647496 1 1
0.51923160158506 0.514034958671125 1 1
0.580333614800273 0.57481915115899 1 1
0.545209621247513 0.539206716264061 1 1
0.561034169423413 0.555311495957004 1 1
0.548649117622444 0.543219682600104 1 1
0.449630419180507 0.445376119593745 1 1
0.50338922930314 0.498123571635005 1 1
0.590491031951365 0.58446232746437 1 1
0.512212386188251 0.507062449918938 1 1
0.469988682220646 0.465909440750207 1 1
0.494450215168946 0.489453387472596 1 1
0.48789421757823 0.482813919995086 1 1
0.5439574096079 0.538917660408967 1 1
0.502767492382905 0.497498892616352 1 1
0.501333646433738 0.496772164737028 1 1
0.492213396608309 0.487582835434186 1 1
0.578321857594399 0.572310547450804 1 1
0.502401541614923 0.497382081840394 1 1
0.551017005043238 0.545482779825452 1 1
0.491629467762262 0.486418549873715 1 1
0.547237629698954 0.541857351688511 1 1
0.584791701518228 0.578655497385866 1 1
0.580232544516428 0.574498088726504 1 1
0.557136216651845 0.55121337732924 1 1
0.487461917692808 0.482719509946174 1 1
0.491786684810319 0.487265845565828 1 1
0.49590243677192 0.491026355977302 1 1
0.44372854776514 0.439456924417822 1 1
0.496690191013578 0.491720173678409 1 1
0.511639249630054 0.507076394985307 1 1
0.490712847885366 0.486008294489346 1 1
0.455607350652385 0.451272795101644 1 1
0.574479324107868 0.568399977452974 1 1
0.486396960802437 0.481638721679958 1 1
0.46894485834029 0.46426622731892 1 1
0.449811450889029 0.445018426257785 1 1
0.496218329006413 0.491486184295439 1 1
0.479141878154254 0.474642594583718 1 1
0.567976634705715 0.562517830157685 1 1
0.446083568874176 0.441764385178107 1 1
0.530380335796788 0.525478312655413 1 1
0.508460743579816 0.503906309710882 1 1
0.534595436169894 0.529154864434798 1 1
0.49973781057119 0.49427854609296 1 1
0.492596534862865 0.488047723260837 1 1
0.549255508985656 0.543427209996357 1 1
0.492414773939483 0.487718585538123 1 1
0.495993586270722 0.491054907588412 1 1
0.477176705205039 0.472404892795619 1 1
0.552753219239031 0.547869048500566 1 1
0.448307488828753 0.444234641855788 1 1
0.572480652887949 0.567148631080861 1 1
0.429272140069098 0.424993466969556 1 1
0.435802759020957 0.430538075526693 1 1
0.63261542634314 0.626167634056797 0 0
0.52481813800265 0.520090810134449 1 1
0.56788149153349 0.561971823378771 1 1
0.470372042829583 0.46585105660318 1 1
0.443060180405357 0.438644105947022 1 1
0.464511112172632 0.460122283173001 1 1
0.474289700327103 0.469405072335262 1 1
0.499771566633723 0.494756754374848 1 1
0.474429114019863 0.469716980381858 1 1
0.494581634477309 0.48937988361236 1 1
0.499501516928514 0.494673105263959 1 1
0.562794457652158 0.556906977281841 1 1
0.509365130884371 0.503844908877008 1 1
0.510954575192955 0.50626954928235 1 1
0.504143737747262 0.499528354660806 1 1
0.520425045216289 0.515498244952525 1 1
0.50246063576526 0.497499014599929 1 1
0.417126703506264 0.412639305810898 1 1
0.520211774109099 0.515247638107728 1 1
0.520725471188194 0.515859542952952 1 1
0.490634289651516 0.485844304131565 1 1
0.567250977744766 0.561406966184059 1 1
0.43201562412151 0.427700510546134 1 1
0.477873817137204 0.473140817012676 1 1
0.586818606417343 0.5810076587903 1 1
0.549088368803586 0.543773900155276 1 1
0.448576584090112 0.444282422315853 1 1
0.355598236749278 0.351941290586496 0 0
0.497992500225388 0.493429294297463 1 1
0.442193268911252 0.437924015478598 1 1
0.389785047989587 0.3855252904006 0 0
0.515061324861988 0.510184007669159 1 1
0.511325436280727 0.506360950296389 1 1
0.486408629582953 0.48210588463622 1 1
0.642243134091215 0.635889340709778 0 0
0.569630562283743 0.56403729858524 1 1
0.431571124832375 0.42747620349401 1 1
0.491312485180931 0.486520158302729 1 1
0.335424190009222 0.331342239514422 0 0
0.460693183437974 0.455905402967027 1 1
0.543426347478646 0.537550447581494 1 1
0.438745166575279 0.434328633466517 1 1
0.472597314227279 0.467616391124709 1 1
0.535725797976757 0.530335638251211 1 1
0.446740608045519 0.442504542395656 1 1
0.409144192058162 0.405205645630036 1 1
0.542276344153175 0.536592765594024 1 1
0.538809349808573 0.533902917658748 1 1
0.508587347190606 0.503241513079253 1 1
0.504739441313396 0.499718486267041 1 1
0.457806499029647 0.453202608819212 1 1
0.46363332457037 0.459209141324087 1 1
0.535392856658169 0.530171036733269 1 1
0.491170176210845 0.48579640993031 1 1
0.464056578783827 0.459752984276666 1 1
0.514577385823628 0.509453434225702 1 1
0.563248741059262 0.557570448151747 1 1
0.437090979377143 0.43282276031807 1 1
0.413624161936049 0.408832408739558 1 1
0.489065807673631 0.484225629657577 1 1
0.532323808865502 0.526878545043761 1 1
0.527444941895654 0.522565557481324 1 1
0.58626484888231 0.580493346268406 1 1
0.517963455110918 0.512780634448449 1 1
0.496053929424402 0.491055084117647 1 1
0.529971782283093 0.524801652026071 1 1
0.529285011233051 0.52337435734662 1 1
0.536657970895078 0.531681562112801 1 1
0.597807194200722 0.592150475881112 1 1
0.429441955701883 0.425198691086351 1 1
0.529034426080056 0.523204010112304 1 1
0.573618903523633 0.567819718625966 1 1
0.6407021592615 0.634543560076195 0 0
0.528616554623836 0.523561989428297 1 1
0.40230047267739 0.398628594542343 1 1
0.480422833695888 0.475713481049975 1 1
0.455074118316285 0.450304594964986 1 1
0.536229197836828 0.530496641882564 1 1
0.573668217209166 0.567630287116682 1 1
0.500581432544357 0.495826036727854 1 1
0.499073855002838 0.493896933894979 1 1
0.498708690179448 0.493837781337321 1 1
0.454482133602562 0.450007428625911 1 1
0.483348484485203 0.47876268303629 1 1
0.514714854406877 0.509765581810426 1 1
0.5129534790136 0.507846822426135 1 1
0.50200308411174 0.497418822336028 1 1
0.545403026423072 0.539702549725079 1 1
0.511712542837835 0.506278553206075 1 1
0.568589823492068 0.562902775492262 1 1
0.498591847719102 0.493546832154081 1 1
0.575045059897363 0.569070158252761 1 1
0.522280094180866 0.51749795206197 1 1
0.514465923598961 0.50945257886356 1 1
0.500992329670565 0.496030278993128 1 1
0.497848796727224 0.492863843308384 1 1
0.573909985286305 0.567923482635264 1 1
0.51885436846454 0.513502095098154 1 1
0.61573906332843 0.609552658635132 0 0
0.519472475799254 0.514341385081403 1 1
0.396713051808353 0.392958594374457 0 0
0.516003626085909 0.511040772531777 1 1
0.509114463254257 0.503949514650011 1 1
0.448621171033075 0.444268908466305 1 1
0.459622924319384 0.455443277101239 1 1
0.439145648800243 0.434803389740815 1 1
0.545008990094885 0.539857581068053 1 1
0.489528164725996 0.48451460364086 1 1
0.503530526275902 0.498814833605254 1 1
0.412866267556079 0.408663208196007 1 1
0.434957839360697 0.43052889720201 1 1
0.482210261154266 0.477747259986547 1 1
0.49041165369658 0.485512729706232 1 1
0.535826409261601 0.530389048076208 1 1
0.42076205258352 0.416579168392855 1 1
0.454381422500636 0.449781114144755 1 1
0.626725305137481 0.620507827610997 0 0
0.481531866478472 0.477136628111442 1 1
0.491930946082321 0.487054842364638 1 1
0.54935318273133 0.543930548583426 1 1
0.436118028618502 0.431913675105555 1 1
0.541770735234234 0.535814117063281 1 1
0.542513701105453 0.536910913955379 1 1
0.570159612619341 0.564812803645092 1 1
0.49046807361238 0.48525427499699 1 1
0.484257688575643 0.479560203952881 1 1
0.408243562406946 0.40422469382309 1 1
0.49069291106345 0.485827481983973 1 1
0.526737985078983 0.521663825353782 1 1
0.536855050684111 0.531564677951277 1 1
0.439773964709986 0.435224352005617 1 1
0.418278986656108 0.414373102819983 1 1
0.646319811731307 0.639574788010357 0 0
0.457944191053505 0.453223467423683 1 1
0.466583726956659 0.462163258730994 1 1
0.514631075765872 0.509703412916903 1 1
0.529390353147857 0.523570512295215 1 1
0.560565046073669 0.555057251920775 1 1
0.517033563091349 0.511480607010094 1 1
0.519555102304826 0.513807505552557 1 1
0.515702615555395 0.510406942598131 1 1
0.466055394934709 0.461333504524109 1 1
0.51546694120418 0.510489369375764 1 1
0.623540905817059 0.617373678232184 0 0
0.512736128290769 0.507769086274496 1 1
0.434856652531614 0.430821424642856 1 1
0.534520216427498 0.529059541489703 1 1
0.514218958570885 0.509091250825227 1 1
0.612744669009628 0.606565561473036 1 1
0.514161064226619 0.509413431109526 1 1
0.512418034964193 0.507342200711079 1 1
0.483892253836476 0.478609112673719 1 1
0.459242231247903 0.454421363476562 1 1
0.539883471293978 0.534606595757712 1 1
0.503942544623537 0.498967014541043 1 1
0.42872313265128 0.424278775137073 1 1
0.484975786048804 0.480343411251166 1 1
0.561819702422694 0.556175477944348 1 1
0.434634389894748 0.430088147829147 1 1
0.508104663481259 0.502926640394091 1 1
0.401828776079362 0.397688254693578 1 1
0.476804670876454 0.472328830292222 1 1
0.49894678779458 0.494060424398219 1 1
0.484888132991643 0.479771960313081 1 1
0.498942943888508 0.493817534437548 1 1
0.524835108549598 0.51933362632951 1 1
0.505987790089939 0.500921340197718 1 1
0.539175055807991 0.53374906321116 1 1
0.495533440415776 0.489964938254348 1 1
0.579785699141398 0.573671750499674 1 1
0.357497880027222 0.354161558495306 0 0
0.462999740716202 0.458706022030059 1 1
0.505320311703963 0.500531224897292 1 1
0.461643856543354 0.45697096895237 1 1
0.454309667864364 0.449965472449524 1 1
0.481304275599003 0.476609289007673 1 1
0.50833975686672 0.503584314164678 1 1
0.53634898596463 0.530782855988767 1 1
0.564629761613372 0.558595972104905 1 1
0.384807209758925 0.380738533054923 0 0
0.419126828083812 0.414976847410413 1 1
0.418046179648966 0.414248491131646 1 1
0.541568274454956 0.536024287275194 1 1
0.470850351088017 0.466014020634889 1 1
0.378420549850823 0.374710694795567 0 0
0.534181081103218 0.528973418571238 1 1
0.463051399808413 0.458594415683981 1 1
0.495265526993352 0.489974050257888 1 1
0.438581548476519 0.434128145725888 1 1
0.432615218774669 0.428592801622928 1 1
0.503532580188926 0.498640010280659 1 1
0.397934568718629 0.393523012897068 1 1
0.519481281247147 0.51436062666446 1 1
0.471257584855875 0.467037391812866 1 1
0.488558072480235 0.483831167572187 1 1
0.464448715234757 0.460428745034378 1 1
0.45968119025785 0.455077232299937 1 1
0.520341808350477 0.514722483040469 1 1
0.437203163588333 0.432950590088863 1 1
0.511409899902633 0.506596425429535 1 1
0.474389744168095 0.469499807955374 1 1
0.612031227678371 0.605462199973998 0 1
0.50637425201821 0.501512077978846 1 1
0.433554311675207 0.429702610978164 1 1
0.52199414108169 0.517249473228375 1 1
0.552898975624317 0.547103230757299 1 1
0.530675640849307 0.525439400175017 1 1
0.509169939559574 0.504454190896165 1 1
0.55882247596087 0.553226554751726 1 1
0.473871531914878 0.469736571045248 1 1
0.532223642810772 0.526588328094814 1 1
0.528545957014846 0.523274355811481 1 1
0.461727777203934 0.457239751827434 1 1
0.461952112887039 0.457254717082237 1 1
0.529839927813917 0.52470645401274 1 1
0.562153903609584 0.556340494872564 1 1
0.454421790350122 0.449477320602195 1 1
0.553235092338987 0.547398833810073 1 1
0.417586474467759 0.413018292879322 1 1
0.428205044607642 0.424061294089506 1 1
0.520238545204874 0.51427711670157 1 1
0.521383294151708 0.5163452769393 1 1
0.50967114595761 0.504791009320082 1 1
0.525867098685873 0.520557435264294 1 1
0.43533621984781 0.430001864839885 1 1
0.577965502644017 0.571906204399229 1 1
0.436895605154038 0.432676425123212 1 1
0.480487411257996 0.475996364012569 1 1
0.501179487772139 0.496613610327074 1 1
0.502114074178702 0.497040774851764 1 1
0.537360758251182 0.5319478692902 1 1
0.53279288743121 0.527668001488572 1 1
0.455969907457268 0.451631811803589 1 1
0.422239842511099 0.418177899939225 1 1
0.49542446215673 0.490746020444342 1 1
0.52069443657535 0.515715613145177 1 1
0.461558337522951 0.457117108066473 1 1
0.526214876475488 0.521107402136393 1 1
0.575348852095268 0.569627307324085 1 1
0.441311027896721 0.436982984877572 1 1
0.515840459982342 0.510676961468842 1 1
0.418213650134055 0.414111742786397 1 1
0.514634197049312 0.510135225968819 1 1
0.520976199596675 0.515333926456039 1 1
0.55241293366813 0.546979368904934 1 1
0.473317995776685 0.468672406443212 1 1
0.506406420514582 0.501615678600494 1 1
0.521759277464338 0.51671679672572 1 1
0.582510892519513 0.576720558830188 1 1
0.497605492384179 0.492827108477331 1 1
0.521791121056137 0.516657962308382 1 1
0.437495411766185 0.432689969052067 1 1
0.544557340389347 0.539651195509881 1 1
0.507427759866626 0.501742099091589 1 1
0.502113734795068 0.496717357818299 1 1
0.47121520171171 0.466769677055107 1 1
0.536663762685542 0.531298378171059 1 1
0.515352319231991 0.510146179984861 1 1
0.553443770362448 0.548411218005397 1 1
0.50587491203249 0.50119634964346 1 1
0.520483416584694 0.515218057527726 1 1
0.541906666612021 0.536402709933311 1 1
0.395546359907242 0.391644350205474 0 0
0.538672614385789 0.533110689785914 1 1
0.519387446083101 0.514221487515417 1 1
0.558408267907458 0.552500507624259 1 1
0.503292822603931 0.498425960907475 1 1
0.483021207551026 0.478219177686595 1 1
0.444823219894287 0.440530934446329 1 1
0.661317529910456 0.655481327286311 0 0
0.442223512398432 0.437855880551449 1 1
0.542772990228164 0.537769949306323 1 1
0.511248960932608 0.505919499222149 1 1
0.467153840393349 0.462469957596142 1 1
0.538012924759724 0.532375862371433 1 1
0.504847120921192 0.499681494957527 1 1
0.490721111658207 0.4858883204582 1 1
0.526280948915776 0.521189356134245 1 1
0.527087280670287 0.522250300260681 1 1
0.493179843133879 0.488163881843171 1 1
0.529306870617468 0.523463057547564 1 1
0.514071216622807 0.508622172048093 1 1
0.47786827239336 0.473315197359336 1 1
0.500458363820104 0.495843072357278 1 1
0.435553055999202 0.431273216302103 1 1
0.450224914998693 0.446250907709762 1 1
0.442540210824425 0.438283060555675 1 1
0.56788865916598 0.562619345095367 1 1
0.434966184968107 0.430483779736231 1 1
0.448315893195919 0.44386099327529 1 1
0.494328801150163 0.489142595138698 1 1
0.550902815060182 0.545595595230699 1 1
0.504486074366336 0.499616416889158 1 1
0.58169432976654 0.57501787896132 1 1
0.546222387933752 0.540971902724351 1 1
0.575377179285119 0.570050859004584 1 1
0.432797700100948 0.428195185006348 1 1
0.532052552606641 0.526792447661546 1 1
0.596503336511733 0.590895047923361 1 1
0.435367526536301 0.430764785236524 1 1
0.455901209259083 0.451316244735196 1 1
0.550344923413117 0.544683457738597 1 1
0.474796400282885 0.47054102573816 1 1
0.530110762783798 0.525042287081184 1 1
0.540786928135624 0.534828372701863 1 1
0.473257467427997 0.468649999097418 1 1
0.412017771825912 0.408151140501637 1 1
0.497508781953071 0.492376557272643 1 1
0.535033461934251 0.529546578126537 1 1
0.524397664285191 0.519305026450267 1 1
0.490634134399401 0.485574057705149 1 1
0.639416757140665 0.633172861029184 0 0
0.562700159180222 0.556946908460259 1 1
0.495331260927972 0.490120735297265 1 1
0.506821567204715 0.50181488443113 1 1
0.458749253124865 0.454262961558058 1 1
0.485976874789666 0.481283345993691 1 1
0.41079939546092 0.40678955621773 1 1
0.476632255631347 0.472051955746329 1 1
0.508095080841516 0.502702311185762 1 1
0.549909849759151 0.544514816544153 1 1
0.532990747981757 0.528029655539974 1 1
0.437464951650137 0.43326510653753 1 1
0.521158450795458 0.515335891142139 1 1
0.536380240744798 0.530305084123427 1 1
0.596894046052205 0.591108656139314 1 1
0.503716614755973 0.498927834665241 1 1
0.395039234141869 0.391034117193258 1 0
0.451903473074496 0.447657225210077 1 1
0.627055903074757 0.620290474727391 0 0
0.469284815086474 0.464998607923163 1 1
0.48246689777558 0.477237513352179 1 1
0.483092492611818 0.478529926136704 1 1
0.481946764621561 0.477258445473931 1 1
0.485005816107692 0.48051984629955 1 1
0.461533589949289 0.456669270337119 1 1
0.443564495517485 0.438767914783885 1 1
0.571718528654122 0.566392879477009 1 1
0.539556067431431 0.534385772854432 1 1
0.486746594584229 0.481788295830343 1 1
0.420174243308808 0.416069074245932 1 1
0.436304611340035 0.431444055637349 1 1
0.446255388601882 0.441802319172799 1 1
0.557232619421513 0.551865783060999 1 1
0.501544423285923 0.496447554226214 1 1
0.524715949831929 0.519518828969874 1 1
0.432889881186876 0.429019337388683 1 1
0.510524747143942 0.505851748926689 1 1
0.50104885497681 0.49577742589649 1 1
0.513980390546462 0.508968910633059 1 1
0.504634040539154 0.500057680092676 1 1
0.509821180925944 0.504874270397168 1 1
0.437222787472738 0.432989446157186 1 1
0.457334811916234 0.452529434681 1 1
0.448203870382744 0.444048418987516 1 1
0.475853906367508 0.471249853304991 1 1
0.47520998118196 0.470604198705484 1 1
0.5396293281704 0.533614557269359 1 1
0.524049225588347 0.518900343041207 1 1
0.493840377792408 0.489075416865535 1 1
0.519312677370772 0.513789042934403 1 1
0.539946710273524 0.53466659100428 1 1
0.441120700136386 0.436703447577981 1 1
0.428439968381424 0.424378796782173 1 1
0.444493599630488 0.440212218135065 1 1
0.471184183680844 0.466861769421735 1 1
0.50860803517294 0.503542433969237 1 1
0.505648460384523 0.500707398400925 1 1
0.541162904763527 0.535778192972328 1 1
0.452012773513886 0.447181276084339 1 1
0.517920126577572 0.513118101487644 1 1
0.514646671030567 0.509884484548727 1 1
0.464871953215397 0.460386139535495 1 1
0.489055292508287 0.483982407956345 1 1
0.4031250696187 0.398976759069398 1 1
0.430752408669676 0.426537157994339 1 1
0.461326110267394 0.456914593629645 1 1
0.561590692226057 0.556205020360151 1 1
0.451990179734586 0.447242583227331 1 1
0.526756301750898 0.52184313029646 1 1
0.50779392860667 0.502757871835733 1 1
0.542224026456692 0.536950683992179 1 1
0.475737360783643 0.471221874379321 1 1
0.477497829285254 0.472693569386305 1 1
0.44291121708452 0.43823126042408 1 1
0.531031521536537 0.526087494262531 1 1
0.552762308173075 0.546697982994288 1 1
0.446811288463374 0.442505954410051 1 1
0.590922667782225 0.584858743078518 1 1
0.52364235113162 0.518910009942241 1 1
0.508670082802674 0.50356154957705 1 1
0.526195740831234 0.520674965876125 1 1
0.396003577134483 0.392167681358991 0 0
0.476364591589083 0.471817020062877 1 1
0.650070223689865 0.643826457213238 0 0
0.49191442487899 0.486954918180703 1 1
0.486350061450722 0.481229567854794 1 1
0.573150171294408 0.567939610266159 1 1
0.542506693133092 0.537127071887021 1 1
0.494684813300554 0.490040850684566 1 1
0.5352243194293 0.52962821237947 1 1
0.463288174029815 0.458679334517171 1 1
0.596998624039166 0.591747906210047 1 1
0.510879883506524 0.50563266719959 1 1
0.521945203454886 0.516999544855272 1 1
0.513688071815299 0.508397473384624 1 1
0.435168729656256 0.431161902473046 1 1
0.483198302463971 0.478323285932963 1 1
0.43171633068896 0.427601234928113 1 1
0.420746481887204 0.416467373178193 1 1
0.468280418404637 0.463698926729887 1 1
0.525865133461716 0.520525973991584 1 1
0.431218831881057 0.427497342591864 1 1
0.499790554003081 0.4949328722883 1 1
0.547039345490312 0.541859796087869 1 1
0.481780809031034 0.477246352315766 1 1
0.55214044220308 0.546543910053278 1 1
0.466731168949971 0.462303152913927 1 1
0.438955402645641 0.434626214495186 1 1
0.476916669118336 0.47263631349147 1 1
0.629740908127809 0.62355295549331 0 0
0.553623182139403 0.547847103651569 1 1
0.421458989918876 0.417394065697597 1 1
0.590578325728475 0.584711582024385 1 1
0.518333869397171 0.513331721532432 1 1
0.536035972082203 0.530560897424482 1 1
0.469388917121694 0.464889335316642 1 1
0.571341341909659 0.564982812631196 1 1
0.453025812909371 0.448809208704386 1 1
0.4636604000935 0.459087818242426 1 1
0.491829254695946 0.487030452381775 1 1
0.48717477014284 0.482044570017788 1 1
0.475003238351073 0.469815262706015 1 1
0.551125580738411 0.545660566085548 1 1
0.517199785752188 0.512041334964084 1 1
0.514496162121001 0.509127276673824 1 1
0.455386404495496 0.450973917761917 1 1
0.508379884793896 0.503575130801951 1 1
0.561062054707288 0.555476131047561 1 1
0.547614572937515 0.542202180689481 1 1
0.490487311782763 0.485613608772694 1 1
0.460351390571879 0.455153163560646 1 1
0.533980251222704 0.528567544075563 1 1
0.48981031102713 0.485201406545663 1 1
0.511666775912277 0.507015227077786 1 1
0.517839676992126 0.513205796206021 1 1
0.581557659999136 0.575744128577216 1 1
0.544452185804808 0.539410546541501 1 1
0.470826486390894 0.466522380379316 1 1
0.471155964315225 0.466241451008326 1 1
0.415842136683569 0.412099949685412 1 1
0.457855974220913 0.453386984856539 1 1
0.492277992202447 0.486832749810913 1 1
0.403926971514793 0.399995713983094 1 1
0.539529640547216 0.534193808451889 1 1
0.562712574278281 0.556391595489112 1 1
0.449919374776373 0.445407886707282 1 1
0.447158817063845 0.443127640177271 1 1
0.511531964607773 0.50633024861091 1 1
0.425120744014946 0.420571548558942 1 1
0.511142915939076 0.506351435354566 1 1
0.471728723504145 0.467512664943883 1 1
0.496746410924432 0.491771067994504 1 1
0.469718522217272 0.46533717239065 1 1
0.495531681399531 0.490727608370698 1 1
0.520863649508168 0.515713531632503 1 1
0.444570469922139 0.440199134656136 1 1
0.459236915039336 0.454683696253942 1 1
0.493536640873744 0.488282388721543 1 1
0.458650044755593 0.453640133002924 1 1
0.680355659160172 0.674260907534198 0 0
0.445907036943742 0.441748580112376 1 1
0.522500088272973 0.517736865629778 1 1
0.487525799095057 0.48285871922985 1 1
0.45403308184935 0.449372225860439 1 1
0.504173983345887 0.498063273716559 1 1
0.434148897248921 0.429744429143421 1 1
0.446976973909048 0.442841247705068 1 1
0.635186001191625 0.628700806885846 0 0
0.488090081921898 0.48280500285861 1 1
0.430470467049237 0.42615252677069 1 1
0.509566364743102 0.504682486850483 1 1
0.491688887960667 0.486895728547685 1 1
0.512284592199804 0.507456445129139 1 1
0.561025001776548 0.555300574896143 1 1
0.465308908698508 0.460174247112079 1 1
0.535607230594635 0.530496985946742 1 1
0.439320792042197 0.435208362670841 1 1
0.47585525246003 0.471229533033069 1 1
0.467601206592724 0.462620591182138 1 1
0.41693538770231 0.413099374655532 1 1
0.47833112867557 0.473521278016236 1 1
0.461707836694786 0.456762693244266 1 1
0.469190538565365 0.464745469829095 1 1
0.408150691169874 0.404362932505788 1 1
0.55272866058505 0.546795087747492 1 1
0.562426202486686 0.556663063687776 1 1
0.502508752285739 0.497726651985108 1 1
0.527191812194268 0.522071331304767 1 1
0.54335635197315 0.537965258548438 1 1
0.510778862823415 0.505655066528354 1 1
0.513056392331445 0.507773844173462 1 1
0.489982468173652 0.485619320387834 1 1
0.452396496916082 0.448163254066876 1 1
0.540822039728416 0.53590992786358 1 1
0.508889183125767 0.50405120475117 1 1
0.528174812147641 0.523384370807158 1 1
0.492828969401303 0.487785339202399 1 1
0.504147161032781 0.498737517129706 1 1
0.533891057526457 0.528869617106836 1 1
0.531678397340846 0.526318285705154 1 1
0.541040017264273 0.535600632120733 1 1
0.544209562147882 0.538795732986926 1 1
0.512815834223144 0.507748045707497 1 1
0.402288267001319 0.398428216271585 1 0
0.422576889454449 0.418770406507808 1 1
0.475949637148543 0.471493662566937 1 1
0.529013476890822 0.523877548809651 1 1
0.553277080996144 0.547618776148135 1 1
0.415893310495921 0.411778454042795 1 1
0.55753965796739 0.551777539119064 1 1
0.501845826078372 0.497120938910385 1 1
0.579031293861633 0.572915068234865 1 1
0.503198561583574 0.498774753829804 1 1
0.508907488102471 0.503284788270282 1 1
0.433231984104429 0.428980966751207 1 1
0.40385466657769 0.399552584955824 1 1
0.459499264453948 0.455303734319637 1 1
0.452592228974358 0.448098821505197 1 1
0.446015459527247 0.441768862410031 1 1
0.470499710297047 0.465672274938178 1 1
0.496396469002095 0.491221664245677 1 1
0.39406873708567 0.390267582015168 0 0
0.492487845373272 0.487103703493461 1 1
0.522686165178579 0.517575217027005 1 1
0.468315496764029 0.463873134171303 1 1
0.539443477882241 0.534019665734968 1 1
0.562405644400729 0.556581480814528 1 1
0.508474712290679 0.503059331754028 1 1
0.569920168425771 0.564279320502339 1 1
0.371989320645447 0.368242252351303 0 0
0.485299734105684 0.480619423217151 1 1
0.470636347072668 0.466067745467725 1 1
0.46302414977557 0.458141505843764 1 1
0.582871899036011 0.576874729640286 1 1
0.527644102358542 0.522457823456382 1 1
0.525125127314521 0.519599545741163 1 1
0.518889297257411 0.513284080568057 1 1
0.508008955420434 0.502945613494729 1 1
0.524669573198761 0.519310766955248 1 1
0.494284267599609 0.488818625855338 1 1
0.435155315051554 0.430786171932397 1 1
0.499467230458144 0.494756602862618 1 1
0.501875051155527 0.496799892382179 1 1
0.510333800810562 0.504962718117527 1 1
0.442837992007298 0.438330314921638 1 1
0.461491905573639 0.456698817365808 1 1
0.538134368733785 0.532992017805772 1 1
0.426395810965289 0.422053654200381 1 1
0.596360991675888 0.590492034145461 1 1
0.491831568761028 0.48704153437513 1 1
0.521383795056369 0.516082043513075 1 1
0.546648013406483 0.54055127889907 1 1
0.456857742869367 0.452317104947271 1 1
0.462220548179564 0.457730514677642 1 1
0.490153375718991 0.48566238425158 1 1
0.531544823173916 0.526361680504077 1 1
0.500433505624173 0.495965788423815 1 1
0.582415023935229 0.57673952677113 1 1
0.454536827358277 0.450168897458343 1 1
0.513605804556014 0.508800698903401 1 1
0.557452815543214 0.551711991575193 1 1
0.466115649458286 0.461200108464527 1 1
0.659001705063272 0.65188769301461 0 0
0.487663821927305 0.482743737800972 1 1
0.582282309690701 0.576917676764579 1 1
0.537391764390884 0.532149393331523 1 1
0.49996410982603 0.494881101864822 1 1
0.533567219061424 0.52801550985983 1 1
0.520171766130161 0.514995519532845 1 1
0.518405359902818 0.513375080341754 1 1
0.564993701370786 0.559497050915571 1 1
0.523339670787117 0.51769523021855 1 1
0.419892614464961 0.415385660782934 1 1
0.441653931348617 0.437720245490042 1 1
0.507954529510252 0.502551509140024 1 1
0.5157106200531 0.510546858143739 1 1
0.602456165406921 0.596383265424996 1 1
0.47814856091597 0.473305308578275 1 1
0.531104037197968 0.525700627708773 1 1
0.446958190629825 0.442719432814636 1 1
0.546307448435909 0.540403623135619 1 1
0.494796159166886 0.489865652792402 1 1
0.484166503928534 0.479544284844652 1 1
0.49835523726136 0.49341641737715 1 1
0.431319359719896 0.426795972304511 1 1
0.532916915396233 0.527710678932352 1 1
0.539171650621253 0.533687450789663 1 1
0.467922624718546 0.463458935891832 1 1
0.556170357689914 0.550738480694899 1 1
0.484604988567011 0.480266566952739 1 1
0.58037768040581 0.574866491170215 1 1
0.464063656604142 0.459776704118304 1 1
0.532875442159842 0.526768865645535 1 1
0.53551848899389 0.53019347909616 1 1
0.550228122641239 0.545090222297635 1 1
0.469485263235999 0.46518467581043 1 1
0.462534727303687 0.458078889010714 1 1
0.578021800478855 0.572582415200001 1 1
0.492087882362154 0.487392149892352 1 1
0.536573879200856 0.53085498990861 1 1
0.569289361241757 0.563213192972953 1 1
0.599484784570152 0.5935541196008 1 1
0.392838327634335 0.388958282028567 0 0
0.427755663102144 0.423384176663582 1 1
0.534097307806772 0.528440122730877 1 1
0.416161668573402 0.412033235898104 1 1
0.46719993950148 0.461940240391618 1 1
0.507839596713181 0.502971548430112 1 1
0.432192339095651 0.427652903190313 1 1
0.5514639651789 0.544729364063396 1 1
0.455304100313468 0.451090201233062 1 1
0.469086501896739 0.464287830874983 1 1
0.390825206562581 0.386550749995092 1 1
0.591900201475435 0.586010025319222 1 1
0.505308541709347 0.50012922447014 1 1
0.474814912754606 0.47022839906424 1 1
0.56190231049541 0.556303995329523 1 1
0.470519955847261 0.465822631640565 1 1
0.473984916565175 0.469405339416104 1 1
0.54502037336893 0.539602694962362 1 1
0.619459366819141 0.613392216118423 0 0
0.532936675640193 0.527716221491939 1 1
0.426665801362163 0.422326048799524 1 1
0.609116814605784 0.602721431143546 0 1
0.420967854596288 0.416614206900072 1 1
0.466733012847478 0.46226442381787 1 1
0.57918757669017 0.572441148480926 1 1
0.539809570208082 0.534807297610365 1 1
0.496046615705902 0.491210561894113 1 1
0.4422541206888 0.437876353546693 1 1
0.446426456568078 0.442108094998366 1 1
0.455037783614942 0.450703420360886 1 1
0.578171086006348 0.572953075148637 1 1
0.431039986448686 0.426702361329912 1 1
0.400217845076726 0.395966874169842 1 1
0.470355917070637 0.465280652174274 1 1
0.430809999349005 0.425896340413753 1 1
0.533410353468296 0.528537433658874 1 1
0.42072841394913 0.416815078578468 1 1
0.51211664698916 0.507107171795436 1 1
0.568326536684681 0.562287112537665 1 1
0.432061789381855 0.427649755404047 1 1
0.451616745474467 0.447537907743025 1 1
0.532730822692749 0.527404523350592 1 1
0.449163325873964 0.445100720539271 1 1
0.440926984711822 0.436274568772831 1 1
0.484437089057519 0.479762527577323 1 1
0.496256944082263 0.491747930213983 1 1
0.587328401310735 0.581722214737184 1 1
0.570570790353433 0.565675361877131 1 1
0.473452840842964 0.468178466414008 1 1
0.466313993532223 0.461637609586963 1 1
0.52350291682662 0.518146892888423 1 1
0.512649513796243 0.507827955692187 1 1
0.479357924197201 0.474827157860055 1 1
0.438369038402516 0.434405427719942 1 1
0.467181364911908 0.462892015708894 1 1
0.510986275675165 0.505393135316137 1 1
0.47931805232138 0.474607712221737 1 1
0.492907796070076 0.488206194458706 1 1
0.543906531347404 0.538627711025235 1 1
0.420373414474979 0.416066696458503 1 1
0.484105118067024 0.479157665249314 1 1
0.483544176122778 0.47871018880021 1 1
0.480388501728251 0.476048518078233 1 1
0.496172310264933 0.490205498803076 1 1
0.517884529776293 0.512585434372402 1 1
0.513789565142754 0.508881500297884 1 1
0.380534168725495 0.37655836647345 1 0
0.431316289333236 0.427409449982476 1 1
0.53107623901383 0.52570767566623 1 1
0.578001119461825 0.572196874319155 1 1
0.521710588949286 0.516680687190018 1 1
0.541538983178298 0.536356085743044 1 1
0.490992981329059 0.486353650785209 1 1
0.606795606037268 0.601055397117423 1 1
0.402119565150903 0.398034705069165 1 1
0.522732723096053 0.517432561536645 1 1
0.511322002002588 0.506070129436374 1 1
0.451120787136287 0.446800929251582 1 1
0.448408565439935 0.443846841404611 1 1
0.522833907839691 0.517731728875763 1 1
0.535111944319559 0.529968927572713 1 1
0.502918780276674 0.498193172907933 1 1
0.5072047990903 0.501793546126611 1 1
0.44262332684351 0.438079771462757 1 1
0.574709710141269 0.56803790428079 1 1
0.539695807494045 0.534101623812677 1 1
0.601278256639475 0.595160306144622 1 1
0.400085906291493 0.396235165262734 1 1
0.488162343970442 0.483048010431313 1 1
0.463547565625604 0.459120899178329 1 1
0.446905617579722 0.442950148164921 1 1
0.356797558110395 0.353608606404244 0 0
0.513047450221641 0.508105066868072 1 1
0.462750009904504 0.458053111059294 1 1
0.555952560472328 0.550436089919384 1 1
0.501751463820547 0.496894757254088 1 1
0.502632360422536 0.496840616314951 1 1
0.491896146209755 0.486918065515396 1 1
0.552068486840386 0.546572369365117 1 1
0.556858990964007 0.551016386877442 1 1
0.499576344386638 0.494659724217602 1 1
0.472679001543133 0.468011605159761 1 1
0.517112209400138 0.51219009899235 1 1
0.440665754648843 0.436160760212155 1 1
0.480553158189459 0.475683158646373 1 1
0.446724393300012 0.441729638687217 1 1
0.43558394219381 0.431138983857372 1 1
0.413972003007477 0.409801292515544 1 1
0.535598978727506 0.529742112840575 1 1
0.471308945683464 0.466344350757104 1 1
0.441206575969474 0.436780861017064 1 1
0.37743312438979 0.373294524783262 0 0
0.606343836498756 0.599925360938866 1 1
0.452966565425324 0.448406231321842 1 1
0.525968847381993 0.52054426979116 1 1
0.494692932787892 0.489229155252366 1 1
0.481077977095305 0.476464381375724 1 1
0.416541203604945 0.41242844663157 1 1
0.533826985380423 0.529112232962768 1 1
0.442499541617236 0.438251074971077 1 1
0.508726099719203 0.503584575301077 1 1
0.50524340501887 0.500012219929043 1 1
0.53376665972638 0.528496023079943 1 1
0.56389529558973 0.558310734020941 1 1
0.438928853157362 0.434854507823871 1 1
0.492188158288347 0.487052252892607 1 1
0.477657468020566 0.472536145842519 1 1
0.569150938530951 0.563657547471407 1 1
0.529383016035877 0.523385264378672 1 1
0.473965430855511 0.469271587164619 1 1
0.420411888853013 0.416282502505264 1 1
0.475321409630857 0.470440701441671 1 1
0.616362472670802 0.610035842480035 0 1
0.548408986157623 0.542874399318972 1 1
0.461315990349749 0.457282005333222 1 1
0.439380032136299 0.435193262121948 1 1
0.421635548393466 0.417317510229821 1 1
0.372199238877619 0.368569612409572 0 0
0.561533666799796 0.556048843449128 1 1
0.46310375490122 0.458518200018508 1 1
0.418258318220649 0.414154331636361 1 1
0.540840075237896 0.535761830555366 1 1
0.494766326708588 0.48972640886521 1 1
0.517035777717835 0.512038682348572 1 1
0.485476072117996 0.481120762074874 1 1
0.617551571611079 0.610819279514455 1 1
0.520018954683507 0.514477594348147 1 1
0.504657964424341 0.499230661378566 1 1
0.532847748373574 0.527548779174539 1 1
0.525704189788539 0.520751513080853 1 1
0.38657461340978 0.382361158528991 1 1
0.468510547760757 0.464024024397413 1 1
0.517644483949598 0.512555428175212 1 1
0.483870011313223 0.479044983933477 1 1
0.516482933728543 0.511471455073274 1 1
0.452182538004624 0.447872279036412 1 1
0.582186119468717 0.576093798027725 1 1
0.521764956092472 0.516417487148134 1 1
0.454234970463838 0.449776631587965 1 1
0.435111473688187 0.430972594602755 1 1
0.495999005914066 0.49084780994862 1 1
0.494503671340455 0.489694828070599 1 1
0.500682763582494 0.495848094901639 1 1
0.504120932182813 0.498865003115001 1 1
0.44166597712707 0.437402148008427 1 1
0.6180782804346 0.611900481686889 0 0
0.507304702812854 0.502167011476825 1 1
0.496513268314415 0.492091948041763 1 1
0.534322197718347 0.528656186063858 1 1
0.484260101479929 0.479573280486628 1 1
0.496200522686606 0.491505200083557 1 1
0.493055183645016 0.488528852552158 1 1
0.626120394511227 0.619352468689228 0 0
0.43343443244779 0.429397254993153 1 1
0.407182483867397 0.403151228412708 1 1
0.456472605272469 0.451713828068087 1 1
0.547014073514097 0.541852279663919 1 1
0.487954921848146 0.483072722169461 1 1
0.378219407903551 0.374429338484775 1 0
0.435497580781316 0.430745190732216 1 1
0.513427437522488 0.508342527789624 1 1
0.538610658344286 0.533560277767895 1 1
0.529819465480732 0.524122447765997 1 1
0.483855901692534 0.479140524540683 1 1
0.427185983904555 0.423137936128286 1 1
0.438087216951427 0.434167826119334 1 1
0.454026330056702 0.449538136967964 1 1
0.48990386425671 0.48507776840862 1 1
0.438192743751232 0.433731146053256 1 1
0.421479549421295 0.416651310878432 1 1
0.459058774946995 0.454612941894738 1 1
0.583413318672096 0.57798511912664 1 1
0.44330526971101 0.439075190263808 1 1
0.444092183836921 0.439774532369451 1 1
0.572987928528507 0.567649403241778 1 1
0.522825865180286 0.517890431052477 1 1
0.446466393077563 0.442245117904515 1 1
0.547412017929034 0.541762248528173 1 1
0.563256245444042 0.558113778003628 1 1
0.401680850959436 0.397582942688256 1 1
0.473157213780214 0.468771550629898 1 1
0.482274586354252 0.477572213785195 1 1
0.387065886541122 0.383167862137824 0 0
0.459505161613371 0.455010251248638 1 1
0.552861212971203 0.547475985232505 1 1
0.429924627193214 0.425917089397525 1 1
0.533574307364375 0.527653494270378 1 1
0.533100232312145 0.528097972034496 1 1
0.51026794828592 0.504720035242243 1 1
0.500759782200223 0.495922584466269 1 1
0.423050249666556 0.418618045515417 1 1
0.517082073705688 0.511714510633625 1 1
0.518364641723258 0.512999426900188 1 1
0.470767123859812 0.466346542215406 1 1
0.455297186535477 0.45112476604366 1 1
0.528495490866754 0.523283137758379 1 1
0.387429821052511 0.38342651510583 0 0
0.494133507884803 0.488607690599911 1 1
0.642922937705536 0.636568243698229 0 0
0.535975831216786 0.530954686588768 1 1
0.379449094590546 0.375452975501863 0 0
0.571574393766614 0.565487043215984 1 1
0.465190077162112 0.460566043939287 1 1
0.370672218684088 0.366569208701285 0 0
0.526301802541986 0.521608546773058 1 1
0.539934312520086 0.534079994421405 1 1
0.453129080085544 0.448563228677053 1 1
0.485095415569004 0.48035178102946 1 1
0.493588178241493 0.488687933864314 1 1
0.553823402504463 0.54800125612171 1 1
0.454846958156126 0.450471693167795 1 1
0.490620663048575 0.485807109516602 1 1
0.472827885172948 0.46833115970501 1 1
0.491047295626081 0.485949558233396 1 1
0.569712199833467 0.564360133106145 1 1
0.458098486697917 0.453549863709947 1 1
0.545930040888423 0.540441068355954 1 1
0.399370037943088 0.395313960005792 1 0
0.437507022916308 0.433237071069869 1 1
0.535516229683274 0.530241518040282 1 1
0.337197226413905 0.333655868305733 0 0
0.494357529840095 0.489525237991062 1 1
0.500263201894861 0.495274124009969 1 1
0.497203718690096 0.492628846605953 1 1
0.502034111724174 0.496930951913951 1 1
0.427019807348157 0.422674776399367 1 1
0.471243621534119 0.46605175250341 1 1
0.552603409404263 0.546137958762123 1 1
0.546924816888029 0.541014785723758 1 1
0.481471338854914 0.476560947099191 1 1
0.491995930125744 0.486958770043443 1 1
0.542335183212705 0.536776398803848 1 1
0.518399232513988 0.51321466937927 1 1
0.4351065417527 0.43088294252135 1 1
0.460162795384831 0.455539966864325 1 1
0.534384261951493 0.529269144872086 1 1
0.514879343183065 0.510084756281541 1 1
0.460038199807533 0.45531789585654 1 1
0.55719829584861 0.55169210966234 1 1
0.557412182143975 0.55225416710533 1 1
0.474426177220913 0.470163900108101 1 1
0.529193699659944 0.524010623720242 1 1
0.498640537475816 0.493419527649148 1 1
0.515268580923844 0.510065739255657 1 1
0.470856197556178 0.466453302063634 1 1
0.522422547867769 0.517069263534107 1 1
0.488645186415423 0.483632758961777 1 1
0.512674517559781 0.507507835780475 1 1
0.485271309894032 0.480952669073696 1 1
0.640600355059088 0.634291844079826 0 0
0.572854541532262 0.567352884609428 1 1
0.506748984743578 0.50173352560313 1 1
0.548514864400749 0.543042331354685 1 1
0.385640343738604 0.381642413345722 0 0
0.468838629751509 0.464188693908636 1 1
0.561062506641191 0.555611643764412 1 1
0.438372649571038 0.434257803770186 1 1
0.447029504106382 0.442785241222537 1 1
0.480307418331893 0.475120889641497 1 1
0.604167725849602 0.598324598847685 0 1
0.453847369804979 0.449218229447211 1 1
0.46191678955905 0.456873348780611 1 1
0.45760490221483 0.452741595736816 1 1
0.545281111195716 0.539957263840245 1 1
0.492809977439533 0.488059769836745 1 1
0.47724743392722 0.472206105447829 1 1
0.553336697294077 0.548046763604761 1 1
0.41665777068462 0.41247690647021 1 1
0.50659395226598 0.501308781704312 1 1
0.601774237566562 0.596045218359453 1 1
0.564462582541817 0.558957683999081 1 1
0.491021139215867 0.486264001547428 1 1
0.409755781599803 0.406117266578594 1 1
0.52757851506881 0.522395761260263 1 1
0.423848451658704 0.419676671067564 1 1
0.494995274814015 0.489592191012071 1 1
0.533308504632571 0.528698821670829 1 1
0.545913773405683 0.540755647583781 1 1
0.522073364014055 0.517347435089962 1 1
0.519884394379364 0.514782028969166 1 1
0.527481167817735 0.52240937381776 1 1
0.522036784570983 0.517025903888496 1 1
0.526892342207999 0.521913259703704 1 1
0.464222793273373 0.459280083818557 1 1
0.569191391282052 0.563352990852225 1 1
0.552833412280885 0.547548846735232 1 1
0.515390099980331 0.510243723641133 1 1
0.481401795381984 0.476365334104014 1 1
0.579609423433277 0.573442081181682 1 1
0.53180371650351 0.526617710534659 1 1
0.409257404741994 0.404938769906877 1 1
0.512511929130475 0.50738849376181 1 1
0.412909699993224 0.409188185955688 1 1
0.463068752608145 0.457927275885252 1 1
0.533101548770134 0.528140984152838 1 1
0.485663514671166 0.480969128599265 1 1
0.556206212541303 0.550643799266109 1 1
0.578966131358007 0.573620098078537 1 1
0.475234940288411 0.470610766287673 1 1
0.48161134954014 0.477071509239634 1 1
0.547004972892049 0.541686050940403 1 1
0.416441871447879 0.412640273470097 1 1
0.497396299888598 0.491848027860469 1 1
0.553042194978673 0.547836672189872 1 1
0.546773682526122 0.541247461563495 1 1
0.488357237248564 0.483268794968312 1 1
0.547158773767683 0.541723085537649 1 1
0.45692251868875 0.452323860863884 1 1
0.521232416586307 0.515760430653486 1 1
0.514619903369918 0.509405002690639 1 1
0.579757978580787 0.573552934310386 1 1
0.581040132380846 0.574668326128906 1 1
0.517630427853526 0.512854864098117 1 1
0.488891329248441 0.483754843105769 1 1
0.476981507249931 0.472644269854499 1 1
0.457402910933746 0.452985233237466 1 1
0.469004628709024 0.463722196190689 1 1
0.529282460769175 0.523743589812032 1 1
0.527693289737924 0.522302281620381 1 1
0.494175089153632 0.488739663588844 1 1
0.408021382124897 0.404138294659347 1 1
0.480229217379305 0.474197182413472 1 1
0.473950654699778 0.468859565676288 1 1
0.538806948785376 0.533649279949035 1 1
0.496844763744867 0.49191848127659 1 1
0.438930612123893 0.434481031780143 1 1
0.569434250504227 0.563308133034026 1 1
0.505834236037156 0.500954104482705 1 1
0.495642334369411 0.490587617318912 1 1
0.485499229061799 0.480612829272873 1 1
0.48200376920711 0.477164669932338 1 1
0.527312874082723 0.521916280518485 1 1
0.521349758147044 0.515622519959177 1 1
0.526421171457345 0.520791119622055 1 1
0.471758127505784 0.467445403494817 1 1
0.531550827144482 0.526256598698516 1 1
0.642544852833662 0.636165429792365 0 0
0.410894464919259 0.407097972541432 1 1
0.451991602839037 0.447347210136814 1 1
0.533789708895554 0.529116185012792 1 1
0.369813345385455 0.366134350235293 1 1
0.483905315248788 0.479048626338686 1 1
0.400727084794976 0.396036799163264 1 1
0.493779689445939 0.488944190507319 1 1
0.508482751395757 0.503841085261474 1 1
0.555157835925922 0.549700699397055 1 1
0.475466384968461 0.47081581256211 1 1
0.464085974847281 0.459544076620164 1 1
0.533743783666084 0.528607270959977 1 1
0.458382320974128 0.453872824690412 1 1
0.460517965838211 0.45600232622744 1 1
0.499550077354362 0.494645271281117 1 1
0.46705178970509 0.462854679698405 1 1
0.503491355580671 0.498208485097083 1 1
0.489047395413981 0.48382191699991 1 1
0.535726587183384 0.530670775382099 1 1
0.49835591175567 0.493504441481477 1 1
0.435552787404014 0.431595274629289 1 1
0.421621998221566 0.417386198645489 1 1
0.562482979614712 0.5565290566551 1 1
0.530981973189435 0.526109879265845 1 1
0.494907938842819 0.490136628310946 1 1
0.449713409908529 0.445055238843834 1 1
0.482474529183144 0.477516929603456 1 1
0.472309294255127 0.46781471479815 1 1
0.533528039900987 0.527894937901124 1 1
0.56208400886451 0.556389810134922 1 1
0.414041510818122 0.410389783263675 1 1
0.54306844179172 0.537314836544026 1 1
0.512566042606289 0.507680978059261 1 1
0.503020839542954 0.497930751495034 1 1
0.506387322319816 0.500827995128546 1 1
0.453030573813679 0.448263600301963 1 1
0.585322057866294 0.579814519032293 1 1
0.43863873291036 0.434731508246397 1 1
0.556690835309148 0.550009410113918 1 1
0.555142983464922 0.549340392345419 1 1
0.477437501820546 0.472768276179784 1 1
0.453411515365376 0.448857288780329 1 1
0.492406993566207 0.487470347530819 1 1
0.513326404920022 0.508280596178429 1 1
0.460264858428162 0.455090762630375 1 1
0.461553316124486 0.456526017659232 1 1
0.5391467250341 0.534040219537404 1 1
0.482777922496377 0.478220739612515 1 1
0.485597043580975 0.481042852433607 1 1
0.484293405028462 0.478862197425094 1 1
0.488618243575027 0.484212951423556 1 1
0.537137266412182 0.53106873239371 1 1
0.556177425781154 0.550687054406183 1 1
0.532096626589854 0.52663603628971 1 1
0.571967020392939 0.566216705812078 1 1
0.476121820235466 0.471322214762306 1 1
0.382562740558565 0.378298737499743 1 1
0.441891204316357 0.437761979762359 1 1
0.480779510719448 0.476304011942857 1 1
0.570673601348919 0.565098248628737 1 1
0.455092334480421 0.4502407502523 1 1
0.628793515631402 0.6222292104731 0 0
0.529923184938152 0.524397290007205 1 1
0.482040542283748 0.477280884556491 1 1
0.552903661848255 0.547644704666272 1 1
0.439200416945984 0.434977696429891 1 1
0.512844611825294 0.508255622350999 1 1
0.523021331575713 0.517905422354665 1 1
0.475386373491756 0.470372436687076 1 1
0.501621948810543 0.496683912940234 1 1
0.535742152815037 0.530345954420021 1 1
0.504387871004824 0.499147291021739 1 1
0.49680980348952 0.49199897375851 1 1
0.538383192586676 0.53318061728992 1 1
0.464352901658142 0.459564440317324 1 1
0.522089676401483 0.516778563446448 1 1
0.543052612757207 0.537402004508258 1 1
0.48014142396647 0.475850776256757 1 1
0.511191583546623 0.50591339355912 1 1
0.4804374673647 0.475565339433324 1 1
0.455411838616616 0.450926329999684 1 1
0.508737614353517 0.503412004198976 1 1
0.497509346838068 0.492543168742638 1 1
0.44465845207114 0.440540408220136 1 1
0.469991100872437 0.465175314860988 1 1
0.470173146989339 0.465071426142261 1 1
0.436952213621222 0.432679789642729 1 1
0.460643961192428 0.456523407601835 1 1
0.601568251491747 0.595625453578363 1 1
0.4445183037591 0.439611286217562 1 1
0.445528994923853 0.441255799966129 1 1
0.507386398732774 0.502806754265383 1 1
0.490799917741764 0.485693417049387 1 1
0.541678832320182 0.536723647575897 1 1
0.474720232520094 0.469994278278116 1 1
0.483303044574295 0.478419102731596 1 1
0.479689425295231 0.474981259005442 1 1
0.460890209299272 0.455579645746569 1 1
0.572292102975619 0.566517650500466 1 1
0.521480606093016 0.51665688019814 1 1
0.540662334515522 0.535450023533048 1 1
0.499132764879418 0.494037052512747 1 1
0.483720824020539 0.478985497311287 1 1
0.518952378386413 0.514006834638773 1 1
0.50626067854888 0.501355646975786 1 1
0.536195407179589 0.531013272042084 1 1
0.438927840771434 0.43433944195633 1 1
0.458729819765218 0.45408121842658 1 1
0.476467777365889 0.47215790938381 1 1
0.522971456209314 0.518115205755779 1 1
0.498904047588062 0.49416190823118 1 1
0.535716451146645 0.530484692427489 1 1
0.525138428205863 0.520177131372177 1 1
0.473772015544405 0.469414857155668 1 1
0.479544965694209 0.474569358578283 1 1
0.478401055005669 0.474003460206463 1 1
0.509709548807661 0.504688216102946 1 1
0.534141093388248 0.528933563584352 1 1
0.590740227568178 0.584078837522483 1 1
0.518240440679534 0.51282100577828 1 1
0.481830724454328 0.476914212108108 1 1
0.48658939556645 0.481994924626143 1 1
0.484217269209318 0.479590253106824 1 1
0.452650295593977 0.4484543053492 1 1
0.485625749427096 0.480729697963943 1 1
0.524245989185377 0.519141549445421 1 1
0.600106172321331 0.594250626801463 1 1
0.451050364735022 0.446413865564974 1 1
0.472023802868603 0.46721016613391 1 1
0.55661652787712 0.550678219399607 1 1
0.476351363357689 0.471580025697086 1 1
0.387434348572763 0.383734550621334 0 0
0.458175278999185 0.453321209214917 1 1
0.430669995128847 0.426327121563542 1 1
0.517036238975579 0.51167145158578 1 1
0.510228168574175 0.504958030856729 1 1
0.541897420737183 0.536509757438518 1 1
0.565087052679095 0.558666529931343 1 1
0.523302601152321 0.518170985932129 1 1
0.467003648021592 0.462843427093197 1 1
0.605605968594106 0.599208914154971 1 1
0.487420127640839 0.482968168599155 1 1
0.548240567977982 0.542423805557645 1 1
0.421273139696001 0.417100375493086 1 1
0.460083972040518 0.455434272837429 1 1
0.45665860375028 0.452458758128093 1 1
0.503732819748096 0.49870526343094 1 1
0.520961077532762 0.515928755389755 1 1
0.459976129677609 0.455241816247792 1 1
0.558850018184677 0.553236431545391 1 1
0.498508806633073 0.493233583826291 1 1
0.4914896554453 0.486892619107126 1 1
0.516110837342105 0.511126314883589 1 1
0.46890928788675 0.464798013108916 1 1
0.684368684115181 0.677632932756408 0 0
0.487911860033329 0.483334176733874 1 1
0.619252354826391 0.613401651823153 0 0
0.402159996182816 0.397940090379797 1 1
0.458242910709612 0.453566220056661 1 1
0.513753079539734 0.508652146250646 1 1
0.581444012543263 0.575499890416136 1 1
0.548697465234531 0.543559943519536 1 1
0.464405661337257 0.4596437834404 1 1
0.448300134524849 0.444075401043444 1 1
0.517137575771102 0.512253567194833 1 1
0.563794529192396 0.5575619718982 1 1
0.511056536406935 0.506245566370689 1 1
0.471316218593183 0.466363551194465 1 1
0.465119546400738 0.460973891403708 1 1
0.587316702280776 0.581506315724901 1 1
0.540234077394382 0.534679648181864 1 1
0.527523615063507 0.522381607184389 1 1
0.515760164983027 0.510513542290867 1 1
0.530428669475494 0.524992185857237 1 1
0.533168363381376 0.528284487149884 1 1
0.548043745518604 0.542079600639682 1 1
0.521190925488334 0.515805331119914 1 1
0.571932874417206 0.566423949385948 1 1
0.466761796494199 0.462085462533422 1 1
0.532139857747254 0.526663766969488 1 1
0.459515460527094 0.454930262486776 1 1
0.502304412811829 0.496992458518021 1 1
0.499882119001074 0.49507303307279 1 1
0.459951304140593 0.455318248602237 1 1
0.460320245402431 0.455440636855621 1 1
0.509053160922748 0.50412099512884 1 1
0.470020288045279 0.465462962524445 1 1
0.500294427431018 0.494434502676157 1 1
0.459271735621918 0.454593099324335 1 1
0.461102776114928 0.456798979563691 1 1
0.527617359840107 0.52259947539542 1 1
0.506402910705875 0.501433044073009 1 1
0.441070352871863 0.436384364785514 1 1
0.375837256499281 0.371948335918864 0 0
0.458999337619156 0.45458263020915 1 1
0.541622492517284 0.536016263805427 1 1
0.516583477866749 0.511272530290042 1 1
0.515065243141108 0.51001728972351 1 1
0.505165062432868 0.500186486456463 1 1
0.47747095042415 0.472878910705993 1 1
0.544296680951113 0.538843235679307 1 1
0.481801902479026 0.4767247397979 1 1
0.497468120044146 0.492220388358669 1 1
0.458306977733957 0.453506627115293 1 1
0.453544203664639 0.448556478628792 1 1
0.531403542796477 0.525635883767331 1 1
0.460528582940718 0.45567338691533 1 1
0.497303928445419 0.492671718635442 1 1
0.385222451815816 0.381484413762158 0 0
0.512020692298059 0.507095773659529 1 1
0.561138004795714 0.55558554119891 1 1
0.483712138593202 0.478646062999913 1 1
0.49732624976929 0.492548075766711 1 1
0.489332003697384 0.483775044604249 1 1
0.476470955824469 0.471552646158503 1 1
0.471850704234544 0.467418337784709 1 1
0.448881752425968 0.44460928558073 1 1
0.442775699320561 0.438401240563742 1 1
0.534750982110023 0.529668533706402 1 1
0.453808451785286 0.449305998530244 1 1
0.410349946326431 0.405774575254661 1 1
0.505152569446958 0.500249028634095 1 1
0.388715699936388 0.384754280894385 0 0
0.505586474543833 0.500721968606962 1 1
0.477271983665261 0.472657329274245 1 1
0.44417584070611 0.439751881345051 1 1
0.494350275421352 0.489798997211382 1 1
0.460263923814198 0.455265447498426 1 1
0.532261811599984 0.52698433063964 1 1
0.411814830865175 0.407927238566864 1 1
0.552507459262632 0.546602371887631 1 1
0.437289376124202 0.432859784869559 1 1
0.527405366381752 0.522732402932804 1 1
0.45938161331921 0.454575532245234 1 1
0.640325928315006 0.633489479450694 0 0
0.463547487388646 0.459250288574088 1 1
0.406308536255983 0.402451726219012 1 1
0.472823347471673 0.468187536949848 1 1
0.464361690897315 0.459546263934052 1 1
0.560344746390646 0.554421161684488 1 1
0.530499718894425 0.525529636265564 1 1
0.489900194443772 0.484978895051125 1 1
0.500225445719267 0.495497357951084 1 1
0.495527088637135 0.491097800780645 1 1
0.561769927068037 0.556446865964824 1 1
0.519946845244361 0.515295778195034 1 1
0.515356326089539 0.510670202442841 1 1
0.506529049876229 0.501590358286429 1 1
0.430273365671575 0.426237763586839 1 1
0.500416792702699 0.49549704078574 1 1
0.534613090320315 0.529453426213538 1 1
0.428876301654954 0.425239399271997 1 1
0.517531833985202 0.512167843229205 1 1
0.466959354732965 0.462496441504111 1 1
0.489009688043424 0.484043630822154 1 1
0.483470574509736 0.478821554733321 1 1
0.542918299641396 0.537774002580147 1 1
0.474376526773995 0.470117993724885 1 1
0.40486230148765 0.400800122023423 1 1
0.415963539542225 0.411709795965334 1 1
0.483400681151391 0.478688799347614 1 1
0.454333581813005 0.44949512675505 1 1
0.557237620246054 0.551810816504623 1 1
0.55194711889137 0.546277925847959 1 1
0.578875407714885 0.573235385717023 1 1
0.432972122001358 0.428761909590899 1 1
0.478227723652109 0.473599613895709 1 1
0.491728898975347 0.486650886890702 1 1
0.494962941917833 0.490170151700075 1 1
0.509479143212462 0.50431826716667 1 1
0.514645404763115 0.509395531015394 1 1
0.62809879286362 0.621006929210699 0 1
0.547305084306722 0.541591693017878 1 1
0.567799610185383 0.561843704139745 1 1
0.599762295942755 0.593704012649168 1 1
0.477106820981783 0.472346997377785 1 1
0.489434306203356 0.484345451703426 1 1
0.583486456158755 0.577804735920598 1 1
0.437958987429744 0.433638804501377 1 1
0.509284176840103 0.504064410136245 1 1
0.464108036765131 0.459339986731753 1 1
0.462818688340851 0.458368363320358 1 1
0.563215631097653 0.557619947122187 1 1
0.59030812227496 0.582955352710554 1 1
0.622049862525266 0.615980706039521 0 0
0.504503444927917 0.499683423272467 1 1
0.505231260812488 0.499252941668109 1 1
0.490950340900419 0.485695340949107 1 1
0.537957959268096 0.532507453816977 1 1
0.462938996493712 0.458441511247007 1 1
0.597457221049214 0.591508234690218 1 1
0.499969285202282 0.495383622693149 1 1
0.509057920036155 0.504189868582231 1 1
0.457373127716214 0.4528139383983 1 1
0.486121486610528 0.481407360521629 1 1
0.463549598060306 0.458303264925691 1 1
0.47567015478381 0.471157352237225 1 1
0.476982474781842 0.471275479980345 1 1
0.621975639501795 0.615408597076543 0 0
0.504860450655788 0.499791006014834 1 1
0.480279852862874 0.475751376113301 1 1
0.554027312609936 0.548415028571123 1 1
0.419883853422485 0.415866728219213 1 1
0.475126293917759 0.470378970115706 1 1
0.489007722546663 0.484498311142423 1 1
0.5377094847773 0.532824344556855 1 1
0.556913375543279 0.551222933607084 1 1
0.424994947815673 0.420602605984601 1 1
0.497802388668141 0.493040928063043 1 1
0.543394554390725 0.538241316009501 1 1
0.498713707529916 0.493438763772844 1 1
0.466717891930144 0.462101705259928 1 1
0.482248288162402 0.477153588041176 1 1
0.530307577041447 0.525167066887958 1 1
0.488338022594106 0.483716128094234 1 1
0.398684364265324 0.394677793690658 1 1
0.49900927518475 0.493212619966596 1 1
0.494079924621233 0.48921631805361 1 1
0.473272371220853 0.468066251332071 1 1
0.502838169530007 0.497495831571577 1 1
0.570753687685315 0.565227567644783 1 1
0.55662528207467 0.550499332469182 1 1
0.418949991074743 0.414434801369091 1 1
0.496863151784239 0.492300118108216 1 1
0.514430175888694 0.509564377148371 1 1
0.511500468119132 0.506635805989092 1 1
0.522141145481943 0.516779697857363 1 1
0.612773976864292 0.606570768411275 1 1
0.648650170379767 0.641772910135482 0 0
0.476329660304822 0.471330692907249 1 1
0.621804058254661 0.615156337915367 1 1
0.555160516649857 0.549889361258179 1 1
0.450275478451216 0.445613565503602 1 1
0.543799401501458 0.538766062494561 1 1
0.386577558553877 0.382929393773413 0 0
0.504712032311535 0.499864518739418 1 1
0.548629763566635 0.543188121690755 1 1
0.577370105529552 0.571151607975255 1 1
0.47339249688574 0.468672837577999 1 1
0.413860962924423 0.409673508428961 1 1
0.458594450129471 0.454137601446355 1 1
0.500312664349515 0.495638676327824 1 1
0.456132757762341 0.451109389648105 1 1
0.430197716562235 0.425673347100805 1 1
0.420116656288981 0.416471499629461 1 1
0.419583858128769 0.415627247298215 1 1
0.510722789822476 0.505834087928189 1 1
0.467745751700456 0.462961031828804 1 1
0.41910984810419 0.415293415195881 1 1
0.447498973312926 0.442997998561248 1 1
0.514518590112929 0.509345216257743 1 1
0.475647074368228 0.471206306672031 1 1
0.536117765254807 0.531018851786535 1 1
0.528223366181763 0.523130310287977 1 1
0.460725128913583 0.456240629674201 1 1
0.558309347997066 0.552713131624032 1 1
0.509631261824923 0.504326313993269 1 1
0.409114779454705 0.40524453058831 1 1
0.561765182133336 0.556407977596848 1 1
0.474319917934695 0.469845181089027 1 1
0.571670748415147 0.564951487598093 1 1
0.499293830004995 0.494419339474195 1 1
0.534043975346152 0.528862495912361 1 1
0.622681932402364 0.615841174311408 0 0
0.500223907170988 0.495316721360824 1 1
0.382199860971343 0.378258992120987 1 0
0.451324725040509 0.446667620858831 1 1
0.539243505181534 0.534127611082838 1 1
0.455948815622022 0.451588283180525 1 1
0.587950397153337 0.581473770608235 1 1
0.530205190950465 0.524962124285259 1 1
0.538540505878583 0.532908327365843 1 1
0.476761849884479 0.47186760251019 1 1
0.548000819074968 0.542872587560257 1 1
0.552432567145719 0.546571413203594 1 1
0.437646349861611 0.433234436968829 1 1
0.445077813801401 0.440783882540852 1 1
0.487020231435966 0.482074798484259 1 1
0.543020144578148 0.537633331602538 1 1
0.510961441048253 0.506087049617166 1 1
0.488745040767347 0.483824379781213 1 1
0.474464501218625 0.470012846262932 1 1
0.600636033352428 0.594581928148734 1 1
0.496023672448482 0.491487345322775 1 1
0.49084248189751 0.485937693082639 1 1
0.598083741179365 0.59140101124322 1 1
0.459470391630469 0.455307130075292 1 1
0.485168140206431 0.480156310080624 1 1
0.410416593192395 0.406335636972693 1 1
0.594582083819664 0.588315173454928 1 1
0.491494942286577 0.486839195074124 1 1
0.509146104091809 0.503984411677626 1 1
0.505064844471056 0.500498164759853 1 1
0.529193341775658 0.523731128332479 1 1
0.503675804426952 0.498837334836252 1 1
0.412586392917805 0.408832258748044 1 1
0.562523208475739 0.556526882893249 1 1
0.502266379618046 0.496533722844366 1 1
0.481021090084204 0.476184360006707 1 1
0.453031624821032 0.447706584587389 1 1
0.536923211547625 0.531632245659704 1 1
0.615862501645757 0.609813217526685 0 0
0.474255767362558 0.469685901860848 1 1
0.569299918244643 0.563325653127786 1 1
0.478416851878331 0.473636643461152 1 1
0.524966975754027 0.519918486072379 1 1
0.561854633854379 0.556066540061885 1 1
0.477210863606352 0.472499633722873 1 1
0.503674828053592 0.498866460113699 1 1
0.495934876297823 0.491113607283896 1 1
0.402165104052078 0.398601077265114 1 1
0.43632021083544 0.431885010016503 1 1
0.493974391446839 0.488863011516218 1 1
0.479620437864097 0.475270196278852 1 1
0.394367513274872 0.390415703835853 0 0
0.459358980356669 0.454885480147495 1 1
0.50943375211844 0.504384081238218 1 1
0.494384878378005 0.489426019920064 1 1
0.40495779844513 0.401048703936479 1 1
0.546470533058359 0.540419011447517 1 1
0.481014853641997 0.47606631741066 1 1
0.385045458163956 0.381094695573615 0 0
0.522334790138749 0.517216935833846 1 1
0.550048161138112 0.544907999315226 1 1
0.370754122479693 0.366969186851015 0 0
0.507666624960397 0.502421132975294 1 1
0.504004465412099 0.499070965899855 1 1
0.511524357001506 0.506545320696578 1 1
0.657876415162252 0.65159792650161 0 0
0.543743596647033 0.538080794725745 1 1
0.483061654472281 0.477962056206362 1 1
0.502967792319947 0.497946691939707 1 1
0.48582666465882 0.480830669804198 1 1
0.516890184797854 0.511537186412588 1 1
0.587639254507145 0.581770988178826 1 1
0.509664867819465 0.504335186379408 1 1
0.542678361704457 0.537010375129461 1 1
0.48650060832656 0.481466530603816 1 1
0.504562204767407 0.498914363955356 1 1
0.557082323031399 0.551665454137028 1 1
0.522319455567137 0.517420284596751 1 1
0.44608719684335 0.441634720146653 1 1
0.485723664469167 0.480504131457403 1 1
0.578863886303643 0.573134039732202 1 1
0.574102769346339 0.568195007680804 1 1
0.517348599592336 0.51233683010302 1 1
0.533437783413193 0.528011199613436 1 1
0.486310763570583 0.481950510895156 1 1
0.517663434827699 0.512257855244575 1 1
0.545306528081425 0.540059517562539 1 1
0.556730236486005 0.550631689321989 1 1
0.379824453764646 0.376239696671765 0 0
0.525823384686987 0.5205157590969 1 1
0.483005595588931 0.478252265386752 1 1
0.490404161409344 0.485088467044612 1 1
0.495055437740677 0.490096806601186 1 1
0.403209164821399 0.399310182246107 1 1
0.465100612861745 0.460339086105782 1 1
0.509156385116167 0.503855673040322 1 1
0.550610613852709 0.544247545331346 1 1
0.502565768841689 0.497709981539047 1 1
0.468447865253682 0.464061535454255 1 1
0.529086744626451 0.523574157424346 1 1
0.484264259979934 0.479407535415876 1 1
0.555354309527554 0.550118471179582 1 1
0.455548449105913 0.451477179405443 1 1
0.594613547324967 0.589054615330191 1 1
0.434084240434329 0.429683781450929 1 1
0.429689172532371 0.42547706039013 1 1
0.596246905822125 0.58975120893601 1 1
0.486611984073662 0.481548792272255 1 1
0.403937249354109 0.399897688695254 1 1
0.516201378941489 0.511231357138401 1 1
0.563459326877775 0.557316948973435 1 1
0.450723205401859 0.446088813915422 1 1
0.46420323306113 0.459679878272662 1 1
0.476205515871532 0.471893803886294 1 1
0.499269269975689 0.494485645162593 1 1
0.580598819772711 0.575023078091266 1 1
0.497906550504903 0.492847251692334 1 1
0.482178965367933 0.477252789909011 1 1
0.486040336145424 0.480936113245593 1 1
0.422520591888503 0.418459433153732 1 1
0.442410657967797 0.437883521246501 1 1
0.590146235188848 0.584021881409413 1 1
0.442384162977518 0.437874957519373 1 1
0.472446422834279 0.467651419902416 1 1
0.521806850477783 0.517026899080663 1 1
0.494221675242637 0.489561600488694 1 1
0.57692545276669 0.571222990966117 1 1
0.468114848389842 0.463618155530566 1 1
0.581650682914374 0.57559079264759 1 1
0.496637007726445 0.491886442716877 1 1
0.592013322357745 0.585972594525544 1 1
0.424355830155961 0.420330563948765 1 1
0.480939222803117 0.476351148528741 1 1
0.504562829683609 0.499287108348919 1 1
0.462772666496925 0.458206011620833 1 1
0.544704344200597 0.539546970548392 1 1
0.447390869109197 0.443040932510124 1 1
0.46384482565437 0.459436908125187 1 1
0.445421355888578 0.441200658624428 1 1
0.509981303514624 0.505393625155315 1 1
0.623756332868325 0.617269796203846 1 1
0.549021458964929 0.543612650124073 1 1
0.522292475262924 0.517035129033069 1 1
0.46080245034609 0.45576028018512 1 1
0.425690285427134 0.421151621475984 1 1
0.546776587687612 0.540790323411775 1 1
0.472264671815214 0.467685625325728 1 1
0.484618233410958 0.480154796995909 1 1
0.510745028481704 0.505709359961108 1 1
0.551687442515771 0.546231565059092 1 1
0.418479705274918 0.414612317598255 1 1
0.484537854279499 0.479659520347731 1 1
0.488136174675954 0.483455244492027 1 1
0.470248521076741 0.465773630886383 1 1
0.540179392332805 0.535383878673961 1 1
0.497688776551011 0.492600427688072 1 1
0.551504634249137 0.545931312278539 1 1
0.584612065952262 0.579076470935997 1 1
0.518046979195588 0.512980445822093 1 1
0.576419553479638 0.570159282033451 1 1
0.464348099635725 0.459578618920377 1 1
0.476761267743803 0.471814720730854 1 1
0.581510102664045 0.576074274485912 1 1
0.404678589835361 0.40058379169507 1 1
0.518803945910794 0.513160604477713 1 1
0.545472044552326 0.539893436161144 1 1
0.456631923820309 0.452452555329665 1 1
0.566167704536441 0.56102305289071 1 1
0.538952691577566 0.53316977263024 1 1
0.470162792108126 0.465943277598333 1 1
0.50605227365279 0.500660419550184 1 1
0.551003601763922 0.545439380155738 1 1
0.545307566094047 0.539674639685194 1 1
0.481820296993303 0.477338195762359 1 1
0.514590194726182 0.509406814497636 1 1
0.593303752781491 0.587868304102566 1 1
0.583603873131507 0.577606599082429 1 1
0.569714899874075 0.563780018184408 1 1
0.487268820789911 0.482372416494757 1 1
0.510893849552991 0.505531657937241 1 1
0.462318749456675 0.457933014679835 1 1
0.467801906421321 0.463062403085135 1 1
0.434541375058953 0.430038573357688 1 1
0.463537299583701 0.459158775371818 1 1
0.463305670724916 0.458299667707947 1 1
0.542858744858249 0.536807801781134 1 1
0.512336409905502 0.507728762543987 1 1
0.447648320246249 0.442772250660784 1 1
0.465256622564909 0.460472360786087 1 1
0.514656054171193 0.509605204438849 1 1
0.457170805301743 0.452460327275246 1 1
0.549938673216448 0.544629383648055 1 1
0.557665404351471 0.552283589098075 1 1
0.514686046297718 0.509392431843048 1 1
0.535583617009213 0.530495418225339 1 1
0.469825979921832 0.465372142603621 1 1
0.443562873311378 0.439128426595398 1 1
0.632620859605438 0.626338478824886 0 0
0.524093012764264 0.519247553352638 1 1
0.577933902979887 0.572460517176353 1 1
0.63152663146216 0.62446506879542 0 0
0.526787756093334 0.521533834632855 1 1
0.53799801531279 0.53314408344142 1 1
0.476338879401597 0.471643535199081 1 1
0.467422068451791 0.462773070553655 1 1
0.43283906436794 0.427606786295485 1 1
0.476591926670051 0.471668523288744 1 1
0.545443124134603 0.539821146620144 1 1
0.540454787007528 0.535149852636458 1 1
0.439135678058496 0.435252170933734 1 1
0.510686930795894 0.505064663725549 1 1
0.503545393573292 0.49884668677379 1 1
0.512840332451535 0.507616269016304 1 1
0.502745628946268 0.49690925856097 1 1
0.463348552183234 0.458997575399531 1 1
0.464962238230327 0.460494135212576 1 1
0.582637371020284 0.576590121079365 1 1
0.533262110966107 0.527889968394897 1 1
0.5443861808124 0.539384952386043 1 1
0.471866951158295 0.467161576412694 1 1
0.489307840883947 0.484637736978358 1 1
0.556273363513461 0.550487001106997 1 1
0.393469256408297 0.389831359791353 1 1
0.504985575619661 0.500000107645229 1 1
0.472455745911358 0.467678845752999 1 1
0.545759032850368 0.539861435740013 1 1
0.584295259942495 0.578238763869862 1 1
0.553834600166253 0.548819220653625 1 1
0.453777354499217 0.449387601823147 1 1
0.648782211416806 0.642086377422305 0 0
0.42535981930535 0.420945820909265 1 1
0.503136634672498 0.498220004635597 1 1
0.506381718215351 0.501307428660208 1 1
0.503479140082153 0.498318429012674 1 1
0.519677033472736 0.514831692541271 1 1
0.464260495181566 0.459664565575715 1 1
0.541284414663238 0.535089718994334 1 1
0.456470621713505 0.451907014316434 1 1
0.567163274258392 0.561513810011861 1 1
0.448182719162246 0.444112773072631 1 1
0.396371132422909 0.392685245180559 1 0
0.466303801014956 0.461606367663897 1 1
0.401910970698274 0.39741038659422 1 1
0.512521026111968 0.507494503236906 1 1
0.509756791188809 0.504249902194261 1 1
0.497903186049984 0.492790871024225 1 1
0.495099316382284 0.490207651211659 1 1
0.465723357066413 0.46123374527659 1 1
0.51158937581567 0.506778427176104 1 1
0.484966950242721 0.480240884981753 1 1
0.407363635491516 0.40316663706074 1 1
0.540353070845483 0.535292818016007 1 1
0.513095283348705 0.507370487934263 1 1
0.567013271978021 0.561673689637125 1 1
0.603948636063092 0.597987666643949 1 1
0.49817544178303 0.493419069533651 1 1
0.488002338814397 0.483433387329913 1 1
0.441254216666662 0.436882628771641 1 1
0.545875961218311 0.540357556624282 1 1
0.443782107647837 0.439349633454863 1 1
0.500801307283872 0.496457296084809 1 1
0.495306523689125 0.491004411234 1 1
0.570382301554706 0.564734306762288 1 1
0.531120851003361 0.525887819674434 1 1
0.448803962596414 0.444410386452509 1 1
0.556991457579931 0.551152277905943 1 1
0.460183163134025 0.455893614637948 1 1
0.539886828561768 0.534457615739433 1 1
0.531976867137335 0.526979684402627 1 1
0.503240224764679 0.49864310962352 1 1
0.428168010725126 0.42372098419492 1 1
0.507686636682204 0.502849141957628 1 1
0.534665313764486 0.529297459884041 1 1
0.482308968418098 0.477210049421715 1 1
0.48849495783178 0.482462731354917 1 1
0.509589932179947 0.504516082077441 1 1
0.483038546934075 0.477328658782548 1 1
0.418494841941392 0.414422170251277 1 1
0.46633515665087 0.46168845208251 1 1
0.496901589404916 0.492021986533924 1 1
0.428356735924348 0.42383805541232 1 1
0.451207383149708 0.447049421368063 1 1
0.542212030406822 0.536492149724497 1 1
0.461093049916554 0.456147909009784 1 1
0.478826123806601 0.474277106530833 1 1
0.532700926348063 0.52726127106825 1 1
0.453459463457725 0.449003113159023 1 1
0.598182460985146 0.591804371421308 1 1
0.49263144015645 0.488186558174071 1 1
0.386648293957909 0.382801907385441 0 0
0.537889915947485 0.532684680362245 1 1
0.493034069317503 0.488114389259104 1 1
0.52746729913986 0.521798194443586 1 1
0.479600669511475 0.474905460299835 1 1
0.448972138085388 0.444251415428149 1 1
0.471638613286466 0.466846791993388 1 1
0.488629593090101 0.483865708586848 1 1
0.476961568018258 0.471641579843051 1 1
0.535944789648356 0.530830567146744 1 1
0.435751749777522 0.431601520193284 1 1
0.433340362710985 0.428864592164536 1 1
0.452232971623403 0.447501526510499 1 1
0.537443695656659 0.531993289304044 1 1
0.437625404460044 0.433557992659466 1 1
0.471817501274555 0.466807856781613 1 1
0.466814156885947 0.461891808212044 1 1
0.462891232042971 0.458496079368006 1 1
0.569729782027984 0.564361490541701 1 1
0.472412542879814 0.467491898807183 1 1
0.580493486940148 0.574573075642901 1 1
0.491613334126529 0.486501560872634 1 1
0.433273930806888 0.42907571359618 1 1
0.533644754204702 0.52876588099289 1 1
0.410023528627956 0.40604822421021 1 1
0.541929137022677 0.536350919514745 1 1
0.655346576001092 0.648750002488542 0 0
0.480548647613857 0.47572928029871 1 1
0.494520816014776 0.489420410240239 1 1
0.42996105470163 0.42547715002621 1 1
0.560431980556686 0.55497004919322 1 1
0.501990213180713 0.497058178902137 1 1
0.516650084677736 0.511452818948851 1 1
0.450490205816546 0.446073271455865 1 1
0.460839135050266 0.456187244162837 1 1
0.540085311281256 0.534502191916958 1 1
0.421182285427849 0.417108251788535 1 1
0.509786383441139 0.504790171790514 1 1
0.477907038148857 0.472884327025293 1 1
0.423530883794746 0.419048466825832 1 1
0.552094710013271 0.546551893633451 1 1
0.493182729798953 0.488480180425689 1 1
0.436864150411618 0.432404220002203 1 1
0.42124151346301 0.417586437454991 1 1
0.589031490898396 0.582854690376999 1 1
0.544297581256505 0.539140738740935 1 1
0.537282700057018 0.531947649716683 1 1
0.47594919715987 0.471114305110108 1 1
0.439137807729828 0.43486722212283 1 1
0.489189075698206 0.48335889785488 1 1
0.510868717743861 0.50536954884285 1 1
0.458633358585083 0.454417448837336 1 1
0.492425123569771 0.487535008038787 1 1
0.469665249598735 0.464701212321897 1 1
0.455439995911143 0.450926637041716 1 1
0.435664626677267 0.431335098060641 1 1
0.463186592653472 0.458622238560481 1 1
0.38761605335023 0.383902446205723 1 1
0.528487998574308 0.523052394828207 1 1
0.511359303988731 0.506194367464616 1 1
0.444506742736076 0.44039228877522 1 1
0.543121199960068 0.537508271496313 1 1
0.513776778339798 0.508810697226572 1 1
0.52811233987478 0.522857705034739 1 1
0.460375373093117 0.455758639899141 1 1
0.542414460487072 0.536859645468249 1 1
0.511253094435022 0.505952680206512 1 1
0.432947034070451 0.428572795636501 1 1
0.381858857203411 0.378034230078223 0 0
0.464624258501482 0.459921517116438 1 1
0.4709399058676 0.466487653955242 1 1
0.542017273488392 0.536866588673646 1 1
0.60746101729136 0.601749428944118 1 1
0.498507434783644 0.493353971723953 1 1
0.463184472981442 0.458491110344232 1 1
0.465701812930116 0.461564583353695 1 1
0.494251901777418 0.488844299298962 1 1
0.488350215899441 0.483849777159866 1 1
0.465105611173084 0.460295069895847 1 1
0.541912940864473 0.536392324781462 1 1
0.487458114948522 0.482570081390635 1 1
0.436093111583507 0.432045046942658 1 1
0.451797701459072 0.447781351154702 1 1
0.478755168082143 0.473994944739164 1 1
0.560696960970392 0.554780665791528 1 1
0.466847172212336 0.462276522075501 1 1
0.499230172455019 0.494215068778641 1 1
0.497235934991039 0.491563763141195 1 1
0.583802113561266 0.578240769430989 1 1
0.518550151661244 0.512950077007901 1 1
0.540583290573028 0.534805159022925 1 1
0.507142815248241 0.502417757183166 1 1
0.521626096756184 0.516702621512472 1 1
0.469095240327584 0.464085189673293 1 1
0.552607094960014 0.547197980856509 1 1
0.492835025557832 0.488098821948595 1 1
0.644562825899546 0.637492283054647 0 0
0.500154688108842 0.495130378130999 1 1
0.403298116575901 0.399334617625822 1 1
0.493954880361292 0.48895642828447 1 1
0.402922716696739 0.39877988885781 1 1
0.499337431820379 0.494212424746721 1 1
0.435855573595662 0.431511194419848 1 1
0.54001694164623 0.535076884431932 1 1
0.426240024458699 0.422024793408212 1 1
0.481265667564725 0.476601907333504 1 1
0.623487000784806 0.617490051101094 0 0
0.454028168165013 0.449227143672051 1 1
0.469048273489008 0.464474328266715 1 1
0.49013400586754 0.485440173470015 1 1
0.548983439443527 0.543688049859683 1 1
0.505033322271025 0.499439033181977 1 1
0.5112518674794 0.50649439147915 1 1
0.518711339656703 0.514045705637358 1 1
0.450813066937926 0.445996228871407 1 1
0.582734814639668 0.576349097459315 1 1
0.49781662110347 0.492565943124807 1 1
0.524121761242074 0.519153935761869 1 1
0.476959730033802 0.472004582733874 1 1
0.503098680740126 0.498623614903127 1 1
0.587839251572393 0.581942673569515 1 1
0.528339835079939 0.523285444302371 1 1
0.528628817540396 0.523422791907012 1 1
0.57465301922472 0.568446286718925 1 1
0.459672445540438 0.455308273951815 1 1
0.333297110944356 0.330512116728969 0 0
0.466991833754072 0.462430046869234 1 1
0.522211837012561 0.517412032509327 1 1
0.521121610102679 0.515957909445538 1 1
0.420531589608261 0.416270033218047 1 1
0.484828241033299 0.480224708859814 1 1
0.514149320224472 0.509149297004652 1 1
0.433123701963435 0.429043148963492 1 1
0.546413449564041 0.540315286591499 1 1
0.520436913113626 0.514994084016663 1 1
0.445803118267017 0.440959365001153 1 1
0.532333147182701 0.52684059363006 1 1
0.549884071897146 0.544966032134202 1 1
0.559857208713884 0.554343895973913 1 1
0.440157631908662 0.435791536634011 1 1
0.525047673785302 0.520254837110799 1 1
0.481226008674028 0.476591704502331 1 1
0.451250154578144 0.446701412640587 1 1
0.581763643824414 0.575672773038557 1 1
0.543739513202096 0.538042752241367 1 1
0.491353866549192 0.486797885802289 1 1
0.5129171334712 0.508153841421197 1 1
0.404114710242327 0.400234195762012 1 1
0.450697617397093 0.446546118489611 1 1
0.476996359767214 0.471665425557663 1 1
0.565753171340577 0.560172022095696 1 1
0.480394612252584 0.475409733961028 1 1
0.475146423920106 0.470501340140093 1 1
0.417749990147619 0.413426537346112 1 1
0.44645939452938 0.441951001348026 1 1
0.488199167183173 0.483229717827431 1 1
0.47011896576103 0.46506418940009 1 1
0.483792868788295 0.479052633060157 1 1
0.545628755561148 0.539904347420122 1 1
0.434224098565606 0.429768418522652 1 1
0.435495040328182 0.431031095094792 1 1
0.464798264462667 0.460008068757753 1 1
0.565821916888165 0.560045899459373 1 1
0.465194964023548 0.460505310945423 1 1
0.533231619355533 0.527705273323694 1 1
0.5077565976661 0.503022166319951 1 1
0.371938836262682 0.367805065431402 0 0
0.586480251862226 0.580576036537494 1 1
0.622240940511743 0.616252701631311 0 0
0.52399567678599 0.51908975863062 1 1
0.631563563509106 0.625186179723 0 0
0.510615193274209 0.505603483657534 1 1
0.445234856564137 0.440810488858294 1 1
0.5262211945072 0.521372039130029 1 1
0.485109653917008 0.480723415142835 1 1
0.529013624907341 0.52320344847721 1 1
0.494567880969547 0.48986945950235 1 1
0.526167905645319 0.520055833829951 1 1
0.398247133131754 0.394588860227408 1 1
0.514837775583962 0.509714788823284 1 1
0.458321230042305 0.453980484273077 1 1
0.543310055394407 0.538451406630766 1 1
0.508800201230933 0.503716276788875 1 1
0.447913082669053 0.443356846320288 1 1
0.488068990995857 0.4832130831412 1 1
0.485161743430991 0.480358064288936 1 1
0.372990322358038 0.369423807630306 0 0
0.487454723943764 0.48257173532165 1 1
0.51936558050153 0.514432044987288 1 1
0.505468143141477 0.500398570546476 1 1
0.531638362955906 0.526280344439076 1 1
0.447682363700182 0.443528534589279 1 1
0.442438939931585 0.43812158729794 1 1
0.511592641715003 0.506398820488665 1 1
0.518252309464505 0.513300757151164 1 1
0.459454481167031 0.45505045008785 1 1
0.541801685812859 0.536348110867636 1 1
0.49527376596574 0.490601025670122 1 1
0.529541477258886 0.524449860004262 1 1
0.499018950115821 0.493522244014281 1 1
0.47453456067435 0.469363194831608 1 1
0.506576201782697 0.50135835053087 1 1
0.515571149984038 0.510593184406139 1 1
0.58990419482661 0.583585207808511 1 1
0.459140382137823 0.454318416951277 1 1
0.573192756751634 0.56764993871268 1 1
0.404333565672936 0.399919463653165 1 1
0.562219615184102 0.556705244168061 1 1
0.529939443238294 0.524766788170512 1 1
0.499834179214268 0.495001282769752 1 1
0.548234131511066 0.542611529379846 1 1
0.507529746075862 0.502468648421098 1 1
0.548038522708988 0.542796229870206 1 1
0.54519710416997 0.539373985444196 1 1
0.54553535231858 0.540256175196993 1 1
0.395222013611978 0.391101171989981 0 0
0.48858037711835 0.48318363976053 1 1
0.500180235652207 0.494820697398374 1 1
0.487947854716872 0.482933543019457 1 1
0.504432251161587 0.499641032674623 1 1
0.557500522466554 0.552313109998886 1 1
0.509922663661149 0.505513543856979 1 1
0.546031230549264 0.540826664634214 1 1
0.531304467988206 0.526386933754993 1 1
0.498865512005109 0.49391745006645 1 1
0.439546062156101 0.435302890217612 1 1
0.437994140096316 0.433630820140914 1 1
0.520460250633748 0.515229975206291 1 1
0.475069450349247 0.470392026554673 1 1
0.558064096286744 0.551681675626567 1 1
0.449479318212105 0.445211574395499 1 1
0.577707750289112 0.571910195938631 1 1
0.389784161651659 0.385869573687256 0 0
0.510348120929081 0.505770335661029 1 1
0.522567058084771 0.517408195689857 1 1
0.505717860278562 0.50089915538465 1 1
0.550720833652397 0.545067486351751 1 1
0.50136997502376 0.496457127197865 1 1
0.447382881491699 0.443193153118052 1 1
0.527085795573247 0.521715027675742 1 1
0.4653668496875 0.460932945389896 1 1
0.540183168832856 0.534965077283706 1 1
0.506047911819182 0.500857738397044 1 1
0.5356633991007 0.530922450809288 1 1
0.513433083270587 0.507566247843188 1 1
0.550380384973382 0.544954022967824 1 1
0.479340551088821 0.474453889020975 1 1
0.410317067730817 0.406362245122485 1 1
0.49969078645808 0.49465763281731 1 1
0.501939006672791 0.496824174619906 1 1
0.469902149214749 0.465676717987782 1 1
0.491643079047872 0.487211697399159 1 1
0.599615607509557 0.59328527450023 1 1
0.585409686861442 0.579957641753797 1 1
0.64286555468369 0.636255998096908 0 0
0.505567881888995 0.500244108067971 1 1
0.452306298751429 0.448408843523744 1 1
0.572839478989552 0.567295881845028 1 1
0.581169771148864 0.575679683338742 1 1
0.555141487369634 0.549593567014304 1 1
0.587889954932021 0.582237308868143 1 1
0.472779743804346 0.468439178556792 1 1
0.405541918401942 0.401904747400257 1 1
0.419198321420809 0.415219342807323 1 1
0.532858979902086 0.527722704382291 1 1
0.510401486502551 0.505747578344023 1 1
0.456988014298193 0.452815735948731 1 1
0.39608663824024 0.392197584804829 1 1
0.468421047199312 0.46409368926246 1 1
0.469039210565375 0.464396118382279 1 1
0.46617925656956 0.4612393469197 1 1
0.450322965428956 0.445960826761063 1 1
0.548578400334204 0.542774379955605 1 1
0.500042484528367 0.495158502616753 1 1
0.522001134278459 0.517011522066875 1 1
0.464473257921433 0.459600474590318 1 1
0.470144392910315 0.465417310508301 1 1
0.47518088452679 0.469530354236112 1 1
0.455795520196494 0.451393480279628 1 1
0.469846248437627 0.465030237553527 1 1
0.557780106220985 0.552345963223863 1 1
0.489877785030703 0.484558446154932 1 1
0.454960682643404 0.450499317679956 1 1
0.503816224113775 0.498866114529783 1 1
0.435719303339542 0.431400167109674 1 1
0.522914305537877 0.517687775865615 1 1
0.540355153228002 0.534416966604567 1 1
0.465008066744404 0.460396468179125 1 1
0.531918485772422 0.526246655380537 1 1
0.471184626655609 0.466184817740675 1 1
0.401672779619946 0.398116745320529 1 0
0.44292939532804 0.438807067923151 1 1
0.519545314379048 0.514561531530515 1 1
0.496000058226099 0.49124778710885 1 1
0.521535285569929 0.516562532700869 1 1
0.429235385249722 0.425084962181616 1 1
0.561700325838859 0.556167971127794 1 1
0.539426713304693 0.534049814774842 1 1
0.461476652768746 0.45693772840701 1 1
0.530612719036762 0.525640093122695 1 1
0.54022998265416 0.534860595209178 1 1
0.471999511842138 0.467610457505643 1 1
0.483884429342709 0.479171360920217 1 1
0.553621372520013 0.547595481670414 1 1
0.418014173546219 0.413508310722385 1 1
0.47679541934638 0.471888206413668 1 1
0.623821210692994 0.61742949126329 0 0
0.478951174080804 0.474417537452995 1 1
0.583943815483434 0.578151120958622 1 1
0.452163573762704 0.447886718830807 1 1
0.514867927510322 0.509668362081805 1 1
0.442109768229271 0.437835438268567 1 1
0.526934895920935 0.521273434210672 1 1
0.586586434703197 0.580407130312841 1 1
0.498691483262087 0.494066135999822 1 1
0.430814889201674 0.426570499630303 1 1
0.510977367868312 0.506151073999045 1 1
0.479390920332513 0.474771397433567 1 1
0.437855637590997 0.43356117652972 1 1
0.432226488426152 0.427836872981496 1 1
0.484017236256305 0.479636145671306 1 1
0.535812832909291 0.53071494146817 1 1
0.512813621171039 0.507773244426906 1 1
0.483406799332238 0.478559134031727 1 1
0.523314301478204 0.518098244468726 1 1
0.488359964466832 0.483015737163738 1 1
0.518904404323734 0.513943989767217 1 1
0.436955521377044 0.432643992365287 1 1
0.419920139777095 0.415926348438106 1 1
0.471039695131985 0.466102078488384 1 1
0.453808469035985 0.449071897304905 1 1
0.470079648173321 0.465711253909984 1 1
0.561131494287376 0.555233918045701 1 1
0.484345711727478 0.479886383830037 1 1
0.492057477076091 0.487127803802916 1 1
0.548181665228745 0.542567377300781 1 1
0.389203983546005 0.384839095388216 1 0
0.49433930673717 0.489607410523052 1 1
0.427966043097971 0.423358090844506 1 1
0.461621620049971 0.457445548673385 1 1
0.477056922148692 0.472024009477988 1 1
0.481012220285188 0.475889923168659 1 1
0.462895076623311 0.458272189181217 1 1
0.518795292551919 0.513895503794905 1 1
0.45837639072063 0.453890486938475 1 1
0.452391678038217 0.44774404073517 1 1
0.606645803289205 0.600305282195557 1 1
0.487046906959612 0.482102796711005 1 1
0.548215092307165 0.54229821756665 1 1
0.505999004701481 0.500150480093077 1 1
0.519027712769432 0.513778128543478 1 1
0.504191381594375 0.499212165354395 1 1
0.527315764844232 0.522527116263966 1 1
0.590645320661172 0.585151750022656 1 1
0.436156978072762 0.431597237109246 1 1
0.5431073299718 0.537905976592393 1 1
0.648571517865385 0.642506327908529 0 0
0.475118378838913 0.470503479662539 1 1
0.47369504069752 0.468860495367231 1 1
0.538175186836738 0.532967380470314 1 1
0.432056371764621 0.427603525083693 1 1
0.494296592896046 0.489211846582354 1 1
0.545396549454433 0.540199952325283 1 1
0.5308198380976 0.525892531063139 1 1
0.458479003031608 0.454117461886697 1 1
0.47809670769144 0.473398273507337 1 1
0.452318718304662 0.44802534779033 1 1
0.394011864685468 0.389984979540703 1 0
0.428231477310126 0.424192887135366 1 1
0.457089941936798 0.453190001696978 1 1
0.473310500368946 0.46817191491178 1 1
0.517944225467942 0.512664314829206 1 1
0.368931226525351 0.365506613486716 0 0
0.44148713944368 0.437245386047227 1 1
0.541139594186587 0.53604327031882 1 1
0.511025700136283 0.506181801516126 1 1
0.468585206061662 0.463718941140179 1 1
0.478269895463825 0.473467982511781 1 1
0.48611811034905 0.481228136645423 1 1
0.506398122260136 0.500646803652567 1 1
0.521073421933561 0.516020723778527 1 1
0.487074487429901 0.482390570994003 1 1
0.510147802905325 0.504669975258678 1 1
0.537292461063442 0.53214466445872 1 1
0.465160257255838 0.460649094963358 1 1
0.532034686937019 0.527004218483764 1 1
0.399776921503834 0.395872482850372 1 0
0.449794214023246 0.445294977188789 1 1
0.465503779958789 0.46119417571122 1 1
0.521254411825997 0.515895571103057 1 1
0.569984801796161 0.563402927600902 1 1
0.560284735943781 0.555061206590533 1 1
0.493371382098114 0.488576444430842 1 1
0.60098951808303 0.595411058672968 1 1
0.534403988376108 0.529209144635176 1 1
0.522949155208636 0.517734415652322 1 1
0.556641789121614 0.551201531902778 1 1
0.474861326382865 0.470519474275166 1 1
0.590687203809254 0.584378912974475 1 1
0.594624584002141 0.589035985898225 1 1
0.554600338852299 0.548696072464455 1 1
0.511863784676667 0.507019126720538 1 1
0.475101114760685 0.470092740045633 1 1
0.494740750362159 0.490132129239024 1 1
0.463029065200536 0.458243735232092 1 1
0.520426712878544 0.515026423882121 1 1
0.560697626109459 0.554969377072072 1 1
0.461616027889896 0.456669220833228 1 1
0.513727106644042 0.508550782718855 1 1
0.543063651150429 0.53785958370036 1 1
0.470929346800816 0.46641306572688 1 1
0.485950277091959 0.480505276071634 1 1
0.462356345228462 0.45834142236515 1 1
0.501988346956398 0.497196816807002 1 1
0.560177781490618 0.55468146611096 1 1
0.557308130179756 0.552241776008916 1 1
0.483006559403662 0.478445230536002 1 1
0.432127855572735 0.427630643213691 1 1
0.476931066112374 0.472042593660869 1 1
0.507367706435931 0.501828217502978 1 1
0.459509485882347 0.454975558823047 1 1
0.545720493957842 0.539886579504005 1 1
0.44823780401903 0.44348518782732 1 1
0.488693267545327 0.483954259533683 1 1
0.480192439145774 0.475822166389665 1 1
0.524905962485107 0.519707251436957 1 1
0.404868221052879 0.40055461588198 1 1
0.454215774360624 0.449841845916727 1 1
0.481271774832585 0.476983077403848 1 1
0.512160448955514 0.506731193543549 1 1
0.458843300369925 0.454129568358172 1 1
0.529267154362984 0.52431261324473 1 1
0.515768642222266 0.51052775506073 1 1
0.535693676299725 0.530096809139776 1 1
0.555178297752182 0.549987792621124 1 1
0.435046946448623 0.430803155738886 1 1
0.488122756390689 0.483285340646313 1 1
0.440756836966849 0.436019412441822 1 1
0.449237852562261 0.444637973568649 1 1
0.49373361240821 0.48891355175663 1 1
0.514054865346763 0.508974111887025 1 1
0.571259178688334 0.56570074245077 1 1
0.504015707250092 0.49917459970907 1 1
0.426663442685646 0.42281055879925 1 1
0.447172339787161 0.442987853067542 1 1
0.384848566444098 0.38070479401686 1 1
0.499751677073743 0.494803255016019 1 1
0.51742801565552 0.512345807847958 1 1
0.509989495697588 0.504829776908141 1 1
0.46816579106145 0.463542808954584 1 1
0.436216626273293 0.432158219864011 1 1
0.487936476826106 0.482843109098285 1 1
0.509262402015629 0.504172340869889 1 1
0.405343716216054 0.401150047249695 1 1
0.482362393287033 0.477714408977002 1 1
0.552311984844496 0.546696399549462 1 1
0.482177474104653 0.47701584331979 1 1
0.403508286817901 0.399345721509323 1 1
0.560853850990963 0.555545260110375 1 1
0.572342028283878 0.566157980315693 1 1
0.48819481427577 0.483270595726677 1 1
0.501944355505936 0.497387767588911 1 1
0.562455337526952 0.556860820021755 1 1
0.473967255340003 0.469644949206526 1 1
0.502629069577196 0.497669420790986 1 1
0.505494381646133 0.500711285493332 1 1
0.527864277961835 0.52212921563687 1 1
0.493928341123359 0.488978317516186 1 1
0.521410375080753 0.516045230610736 1 1
0.544964525248358 0.539307417651743 1 1
0.520112392151957 0.514876623661006 1 1
0.589049081358252 0.583016582391701 1 1
0.526678224742054 0.521451007715625 1 1
0.47121694200104 0.46651512603182 1 1
0.537888927244773 0.532289610217482 1 1
0.515971975722872 0.510744950977383 1 1
0.586254223985939 0.58054699167155 1 1
0.425683001528154 0.421379809473821 1 1
0.466616664079076 0.461365211861103 1 1
0.403766806039075 0.400135980630585 1 1
0.550992193955239 0.545435775963228 1 1
0.399952243608057 0.395948547199635 1 1
0.530493608265052 0.525405122438856 1 1
0.699167247196497 0.691747493151875 0 0
0.460406772831397 0.4558946851561 1 1
0.607769912159717 0.602018972724189 0 0
0.457136212205305 0.452599836205516 1 1
0.451102851034782 0.446761885748843 1 1
0.503240969588716 0.498574639174517 1 1
0.543369618843723 0.537656799771276 1 1
0.496801981047844 0.491850995850347 1 1
0.399093417236526 0.394997889649862 1 1
0.487978697468847 0.48301258619709 1 1
0.570706047808544 0.564503487652576 1 1
0.46046252974275 0.455229228050221 1 1
0.461998879609017 0.457540826377858 1 1
0.466479266505918 0.461452745553097 1 1
0.501426371339598 0.496379824002226 1 1
0.478786561616978 0.474224339678572 1 1
0.449546834905171 0.445553322898265 1 1
0.561522287177984 0.555434013848926 1 1
0.516962225817752 0.51159370811654 1 1
0.510936946025451 0.506110768603218 1 1
0.553446034284038 0.548304410779273 1 1
0.507537643222347 0.502767855224928 1 1
0.536957416614873 0.531873765414619 1 1
0.522658128712297 0.517517966439385 1 1
0.408795663892109 0.40501207727723 1 1
0.579689172691084 0.574081237690835 1 1
0.44927429415078 0.444575447155138 1 1
0.531736736475132 0.526368025124698 1 1
0.512839842373219 0.507587881240651 1 1
0.517910172786195 0.51317606926325 1 1
0.469233455848431 0.464685050326067 1 1
0.472893532049007 0.468232213787753 1 1
0.511048101113535 0.505817956080374 1 1
0.555706812228451 0.550138472861072 1 1
0.519997475172477 0.514656667015575 1 1
0.499068451732808 0.494139292927641 1 1
0.468055125448295 0.462839508745142 1 1
0.498808316466801 0.493621853865181 1 1
0.57400966117849 0.568221165081796 1 1
0.401404250044526 0.397729398431799 1 1
0.456546626073538 0.452246109671119 1 1
0.531135456336337 0.525368880530864 1 1
0.444274252519878 0.439840822633 1 1
0.481713981180905 0.477211396432665 1 1
0.531644461906973 0.526851710886202 1 1
0.536061925976636 0.531253626433171 1 1
0.45996658227403 0.455959571576969 1 1
0.460692601434305 0.456235933922722 1 1
0.492195925758136 0.487521424266939 1 1
0.42201931859781 0.417420471733835 1 1
0.513403201241542 0.508359163755583 1 1
0.507404541252926 0.502603880715299 1 1
0.483930872496921 0.47903447365212 1 1
0.482974772337522 0.478349642757632 1 1
0.519754427144217 0.514271547638502 1 1
0.561201198176086 0.555143519477524 1 1
0.483551575891792 0.478884389586599 1 1
0.453494515177093 0.448701320766665 1 1
0.524102729815767 0.519156973351667 1 1
0.496641576247757 0.492239505144214 1 1
0.504819779645566 0.499469400406299 1 1
0.520519018260778 0.515581692701563 1 1
0.429670386415075 0.425277859660896 1 1
0.585899807002384 0.579733771661898 1 1
0.45033976136581 0.445752965345455 1 1
0.570604545576012 0.565299736272155 1 1
0.549775751676852 0.544513973216835 1 1
0.484078142706174 0.479183194994946 1 1
0.544131207061722 0.538848264981514 1 1
0.415803165383083 0.411436475748496 1 1
0.372648373841815 0.368660338157931 0 0
0.546936333636568 0.541609356805825 1 1
0.464752159433655 0.460111046561243 1 1
0.489046873970081 0.484284900776071 1 1
0.549899339326258 0.544186719141079 1 1
0.54536756755027 0.539956773858092 1 1
0.428988043902916 0.424829916107792 1 1
0.495348569208534 0.490815444308535 1 1
0.483152793255552 0.478387630450337 1 1
0.473098732004062 0.468543410064803 1 1
0.465489103375848 0.461075596064863 1 1
0.526972037119209 0.522053204284511 1 1
0.461833884148582 0.456396352324014 1 1
0.551494422368411 0.546182837533224 1 1
0.65687462641721 0.650668963587237 0 0
0.494412920836091 0.489476522107801 1 1
0.46548405277238 0.460589657656752 1 1
0.511451213651839 0.506460152099954 1 1
0.494803816410367 0.490007772411705 1 1
0.559980710893579 0.55430641663102 1 1
0.466639898838947 0.462066797469419 1 1
0.518495546427079 0.513286435535075 1 1
0.477066659573595 0.472601613574907 1 1
0.431139153077392 0.426375682701716 1 1
0.454520241291786 0.449751528829626 1 1
0.493741130313536 0.489085444784391 1 1
0.466328393808612 0.461595286763019 1 1
0.55031454425812 0.544867198266166 1 1
0.461127680106371 0.456732768756783 1 1
0.493499160393131 0.488694187974781 1 1
0.524718785222264 0.519867941346591 1 1
0.407474636470942 0.403368546568293 1 1
0.543663572612129 0.538607862645685 1 1
0.487641537272469 0.483074030414134 1 1
0.587093627591432 0.581122908922692 1 1
0.460669436392751 0.456168865576676 1 1
0.495040038972549 0.490252815400266 1 1
0.491729958346049 0.486744591529866 1 1
0.579538400792538 0.573644817908197 1 1
0.414517486748326 0.409902248638029 1 1
0.54341479982077 0.538079071044663 1 1
0.584128189819761 0.578449652119051 1 1
0.507084604158625 0.502254053472897 1 1
0.53563343962793 0.530316800995573 1 1
0.501479142842655 0.496285610022858 1 1
0.442787752800227 0.438575665576671 1 1
0.487721038500633 0.483047019396986 1 1
0.541454228739829 0.53575815536284 1 1
0.556753222829147 0.551405687479046 1 1
0.466780367827365 0.462567618734597 1 1
0.496757430216808 0.491906118800933 1 1
0.528179313363582 0.523081211746953 1 1
0.507185529886636 0.502564901250256 1 1
0.458056978994824 0.453267454141362 1 1
0.500842143920873 0.495743051622584 1 1
0.605589623429798 0.599056458419117 1 1
0.449678060526281 0.445514837112536 1 1
0.54540561415231 0.540336308030514 1 1
0.488058380674632 0.483847330424931 1 1
0.533643190987521 0.528683799959882 1 1
0.468315389401918 0.463505514525976 1 1
0.492230244984425 0.487470900185532 1 1
0.469831418729434 0.465325510014488 1 1
0.532227271721467 0.527470945633956 1 1
0.470602652532692 0.466305826133116 1 1
0.517648567209348 0.512640837682659 1 1
0.379223159663065 0.375499087673467 0 0
0.578804049100622 0.572831909405381 1 1
0.522763149452058 0.517222918132751 1 1
0.489879553211231 0.484514237648189 1 1
0.48562096843312 0.480662151678781 1 1
0.453134841240294 0.448911506446577 1 1
0.567092648284636 0.561879373648627 1 1
0.49499346764375 0.490353761370654 1 1
0.457942947055186 0.453134014993985 1 1
0.509203109320889 0.503773474001529 1 1
0.513118655055005 0.508123158849966 1 1
0.49620015538272 0.490977574348772 1 1
0.443229864499045 0.438500729168529 1 1
0.554051442221137 0.548896129174995 1 1
0.458432554843222 0.453954880354909 1 1
0.459821249098633 0.455158158611816 1 1
0.536610501692945 0.531285747471434 1 1
0.498040226699674 0.493087854203118 1 1
0.584564545340558 0.57848441259532 1 1
0.621781589710898 0.615761204258649 0 0
0.460614770475415 0.456448511202093 1 1
0.474419520255683 0.469835216655444 1 1
0.545836411170132 0.540433973617487 1 1
0.555299427475401 0.549913345941153 1 1
0.515358432418668 0.510595321873004 1 1
0.507981993286634 0.503153024407711 1 1
0.501619623922589 0.496577297750174 1 1
0.459304069035356 0.455002682153124 1 1
0.563762270847736 0.557909747256571 1 1
0.515297954016819 0.510152357439236 1 1
0.51740909021139 0.512016728323328 1 1
0.496452174468556 0.491394147190601 1 1
0.52582491657073 0.520865751425045 1 1
0.535794664881311 0.530460224736805 1 1
0.493524063612408 0.488752084289723 1 1
0.499449696804966 0.494777502689897 1 1
0.630688126144406 0.624531491264032 0 0
0.509714424947376 0.504610010111643 1 1
0.531137573699325 0.525573829396863 1 1
0.534216951887619 0.52916296663837 1 1
0.513738510494481 0.508734057307363 1 1
0.576819073916849 0.571068723517841 1 1
0.580566288728455 0.575171990512809 1 1
0.465133668547862 0.460540885403449 1 1
0.526292150631 0.520996275847038 1 1
0.504188261593504 0.499580860570844 1 1
0.542312677868687 0.537364567355427 1 1
0.50129060537793 0.496651531228679 1 1
0.55496322754525 0.54973566834949 1 1
0.599477470856756 0.593740781664931 1 1
0.54591582608444 0.540679814693629 1 1
0.631310883983073 0.625032108093856 0 0
0.453865565915494 0.44949352086047 1 1
0.473680061324711 0.468969557391651 1 1
0.473515621645991 0.468916733873713 1 1
0.513514954376064 0.508256038348737 1 1
0.422708998652402 0.418785648150798 1 1
0.485810790251705 0.481344261586023 1 1
0.391344223380037 0.387838670843253 0 0
0.455353394992918 0.451052983375959 1 1
0.515811596919789 0.511015816275441 1 1
0.51209421295642 0.506943837824341 1 1
0.519273701438621 0.514095118065746 1 1
0.513098430111777 0.507922792462968 1 1
0.548008393429344 0.542538528217344 1 1
0.456323180875214 0.451951107432573 1 1
0.530271120091083 0.525549705081007 1 1
0.435578913953924 0.431274450162556 1 1
0.513848372749622 0.50854281264683 1 1
0.534541450563857 0.529338667272978 1 1
0.492254470522867 0.487262799996168 1 1
0.450475859572098 0.445793873681538 1 1
0.498318166206756 0.493509529917528 1 1
0.546165845324899 0.540905508862259 1 1
0.532427037299932 0.527179448629696 1 1
0.518832173253514 0.512851085862129 1 1
0.486554062304991 0.481810428584233 1 1
0.360340759033814 0.356908870617503 0 0
0.513625911382165 0.508494215284975 1 1
0.477478692451925 0.472375053526401 1 1
0.516149354548881 0.510806775207182 1 1
0.552156800067056 0.546719739035282 1 1
0.564327235519493 0.558887859891715 1 1
0.546686828847373 0.541872605391301 1 1
0.502723958183845 0.49808658868972 1 1
0.622090341951954 0.61566497911253 0 0
0.59791360453405 0.591934190869293 1 1
0.461311352711081 0.457221608158596 1 1
0.48365015788929 0.478533319146152 1 1
0.542088769931972 0.536420514037129 1 1
0.512286081655819 0.506689791438586 1 1
0.45896614779278 0.454057932551839 1 1
0.501351912127786 0.496570214321038 1 1
0.471435400804352 0.466780365768186 1 1
0.477189499966409 0.472906761978654 1 1
0.469260441638075 0.464780142181954 1 1
0.470587786859239 0.465773072810618 1 1
0.415576414368571 0.411035839293506 1 1
0.430734713009546 0.426361717815307 1 1
0.427468620562518 0.422968580995257 1 1
0.556146304937613 0.550134182115517 1 1
0.600241111636388 0.594832238058096 1 1
0.517244611802344 0.512278434751941 1 1
0.481501900748826 0.47647586904687 1 1
0.588972888971762 0.582721328372829 1 1
0.504801286963803 0.500178281174849 1 1
0.42480839061465 0.420722569789648 1 1
0.45141418717936 0.446693075886481 1 1
0.463286859056231 0.458493804393817 1 1
0.438932436641332 0.435040618828303 1 1
0.484063274382939 0.479569837295835 1 1
0.499610982838756 0.494811560445178 1 1
0.469232189125459 0.463759237756433 1 1
0.537770484263148 0.532092280676477 1 1
0.476965583090026 0.472082405044227 1 1
0.484968001066987 0.479980507744841 1 1
0.531844067381868 0.52669401078558 1 1
0.50202990436481 0.496765259999441 1 1
0.481541273877667 0.476860066840803 1 1
0.503220123474623 0.498152484809908 1 1
0.503902588976889 0.498561549539635 1 1
0.538792086510808 0.53343703260716 1 1
0.513647643369424 0.50844459939169 1 1
0.490528499145242 0.485229922837648 1 1
0.522674395993709 0.516709996198868 1 1
0.471750244628333 0.467019483396815 1 1
0.525893641194793 0.520874899212236 1 1
0.467330754514874 0.462693413192889 1 1
0.459310340018356 0.454694890573109 1 1
0.587039979442827 0.580800101079833 1 1
0.409729686026194 0.405504347917831 1 1
0.46488146689783 0.460307130777995 1 1
0.486349830169427 0.48199527704172 1 1
0.441494401316429 0.437268092315608 1 1
0.594534589645963 0.588174919219774 1 1
0.445310880098158 0.440757878625072 1 1
0.470485212935235 0.465878917467671 1 1
0.485607033361777 0.480271259482279 1 1
0.415071535193907 0.410298955762153 1 1
0.5099901082069 0.504823926914502 1 1
0.521171141813146 0.516095086392574 1 1
0.588178491514671 0.582557281863951 1 1
0.486735483610234 0.48150856915019 1 1
0.518973364090934 0.514106757631669 1 1
0.45557473725497 0.451292850515258 1 1
0.545435062432339 0.539834686114366 1 1
0.522097441544148 0.516797120534908 1 1
0.450547048942703 0.446022942967827 1 1
0.498784056612261 0.494016939310664 1 1
0.482413502161403 0.477796187024766 1 1
0.495203530582973 0.490366936848935 1 1
0.466676628079698 0.462131707224063 1 1
0.512008787746445 0.506262919738718 1 1
0.491711474960392 0.486851122829068 1 1
0.429181412948649 0.42489026803381 1 1
0.529208752192985 0.524226617086799 1 1
0.504723446646371 0.499741186175759 1 1
0.485429399194247 0.480056627730733 1 1
0.487355649806302 0.482460655599126 1 1
0.496569478162185 0.491054879700431 1 1
0.454770502317759 0.450163390434302 1 1
0.590673878735495 0.584626395007699 1 1
0.442190634583432 0.437914157880579 1 1
0.52163018663379 0.516468428890556 1 1
0.548552997359263 0.543255218260225 1 1
0.461965801132358 0.457775737322629 1 1
0.637622792497798 0.631075833799669 0 0
0.542920683408273 0.537458363757679 1 1
0.401244809718376 0.396965549820826 1 1
0.469814384581655 0.465147580658795 1 1
0.496473765419645 0.491798696539492 1 1
0.520602609100109 0.51593493958792 1 1
0.517523437165494 0.511944346077064 1 1
0.502367842179748 0.497257596747949 1 1
0.376299974953324 0.372261394317066 0 0
0.482065033553688 0.477440194651485 1 1
0.556835967374368 0.551763014965514 1 1
0.494956594730697 0.489185985880466 1 1
0.546869982141978 0.541403301483423 1 1
0.469634646524501 0.46487199298574 1 1
0.476547604224733 0.472065703332291 1 1
0.557448483226879 0.551908103604362 1 1
0.521802614680231 0.515769976134506 1 1
0.543629153211289 0.538450479095334 1 1
0.489571931914988 0.484877160771577 1 1
0.457146725942228 0.453072980655058 1 1
0.449034781449314 0.444579837877875 1 1
0.489412780163526 0.484558488414432 1 1
0.519938656329373 0.514641463792335 1 1
0.494599337056588 0.489425797146526 1 1
0.528497291632765 0.523443593922487 1 1
0.54800765150918 0.542289223578979 1 1
0.551847230057083 0.546660520767221 1 1
0.470531404593584 0.465808995891183 1 1
0.537236630569462 0.532031454352771 1 1
0.569110322494159 0.563561633688138 1 1
0.455610228944798 0.45127304560809 1 1
0.488159928378164 0.483328673213365 1 1
0.509801641151846 0.50494744833294 1 1
0.510406496220924 0.504799397188441 1 1
0.504753775242726 0.499517488229532 1 1
0.57396355313262 0.568410949091115 1 1
0.411528220930688 0.407424923603179 1 1
0.536404211144978 0.531169514561772 1 1
0.519534948336361 0.514751342305579 1 1
0.523231531705462 0.518002080726812 1 1
0.510936030858537 0.505900342161891 1 1
0.484034236213865 0.478835595773998 1 1
0.407376783382073 0.403540888908078 1 1
0.530865324170487 0.526214319821771 1 1
0.528379293601252 0.523577696551908 1 1
0.492732071196316 0.488092378645308 1 1
0.426558977075563 0.422472504894992 1 1
0.455434791359673 0.451361002578151 1 1
0.44665369770175 0.442092079572372 1 1
0.493001466081473 0.488103274555077 1 1
0.560023671352518 0.554959698717893 1 1
0.454620623638425 0.450429181885023 1 1
0.516855389446087 0.511297653491678 1 1
0.502126300677801 0.497322827632395 1 1
0.558528031680146 0.552944481235985 1 1
0.484616320203532 0.479877215060522 1 1
0.454135624187397 0.449651048835891 1 1
0.469887345586518 0.465097473969872 1 1
0.51625537092084 0.511551310659629 1 1
0.479194856215607 0.474499263061071 1 1
0.610070336133991 0.603952446269458 0 1
0.51277204581698 0.507184629068736 1 1
0.47868366730233 0.473945853156523 1 1
0.513202038146959 0.50845545833763 1 1
0.513593445820756 0.508324108266354 1 1
0.525173938957214 0.52012060596523 1 1
0.520119315132112 0.514683518703891 1 1
0.416256125703888 0.412052019768635 1 1
0.41209896751058 0.408029306218608 1 1
0.463528807280082 0.45923145399354 1 1
0.58723012077405 0.581747636320836 1 1
0.429188109122919 0.42459072489032 1 1
0.414258686669928 0.410254628486727 1 1
0.508851891134028 0.504546153093568 1 1
0.490266622761537 0.485543080284555 1 1
0.512472603494506 0.507287738337854 1 1
0.49001891662281 0.484666084732929 1 1
0.480903868859551 0.476087249968539 1 1
0.451620462205053 0.447668057463998 1 1
0.473686523505599 0.469083695303746 1 1
0.424159083594727 0.419870985262317 1 1
0.538094166593552 0.532922524482224 1 1
0.389592153371639 0.385760188940068 0 0
0.533197261489756 0.527612705465011 1 1
0.546959351259097 0.541339445702816 1 1
0.500920446018662 0.49585598106408 1 1
0.466159527424858 0.46122431131092 1 1
0.480038299052515 0.475461526947388 1 1
0.510999903527544 0.505509254005598 1 1
0.478357434580827 0.473058033731419 1 1
0.463519318175691 0.458920812857348 1 1
0.411891419020783 0.407821595768179 1 1
0.528731889124528 0.523259549833758 1 1
0.502358239682289 0.497387843855237 1 1
0.461436218765528 0.456617195698253 1 1
0.51705263526957 0.512143542317681 1 1
0.549537667957489 0.543635979150563 1 1
0.519245282209977 0.513941018477305 1 1
0.520195159259794 0.514909283353891 1 1
0.525435901544493 0.520365273914175 1 1
0.412850193075934 0.408780491024495 1 1
0.504546226031857 0.499462697206173 1 1
0.446014101365829 0.441390980778299 1 1
0.432451024834075 0.428244013963669 1 1
0.515477219239068 0.509852978422493 1 1
0.47982973754763 0.475323127484088 1 1
0.598125286323198 0.592415965327127 1 1
0.438804503928703 0.434539405227609 1 1
0.525251512966171 0.51932922564541 1 1
0.518668417159828 0.513804723381697 1 1
0.505632699274827 0.500562927253207 1 1
0.49910281012005 0.494074049241554 1 1
0.544603986248598 0.538858649444542 1 1
0.520555870768256 0.515165675717333 1 1
0.437620407924822 0.433119422043425 1 1
0.487392984628542 0.482401651110417 1 1
0.559510427033147 0.553783901949606 1 1
0.52659277523539 0.521141554603364 1 1
0.528269914330212 0.52329663123967 1 1
0.442080903911341 0.438095454345091 1 1
0.534554910931985 0.529402292434167 1 1
0.435499203061024 0.431192601669874 1 1
0.541132042996219 0.535624335364204 1 1
0.508434173844809 0.50360669020392 1 1
0.606498626816785 0.600535634651626 0 1
0.52810245118959 0.522762256530834 1 1
0.478181497573038 0.473459570745098 1 1
0.456103041618873 0.451115570568017 1 1
0.487826719443934 0.483236344715006 1 1
0.504172156422105 0.498936053907859 1 1
0.507470910544355 0.50234913642358 1 1
0.495893235851836 0.490814643259872 1 1
0.527813101481771 0.522603469829609 1 1
0.543310784192043 0.538106663752095 1 1
0.552520952511146 0.546969451545779 1 1
0.525076884463752 0.51972246834092 1 1
0.449328028778401 0.444670310972953 1 1
0.495363230013386 0.490177659688497 1 1
0.465591097390733 0.46069406966216 1 1
0.464406061193173 0.459870086656413 1 1
0.506052136868074 0.501061532788751 1 1
0.448296193840903 0.44395148909215 1 1
0.447764479965737 0.44311882057276 1 1
0.489021381330213 0.484359699032354 1 1
0.510564410975772 0.505240797635343 1 1
0.51941366923788 0.51450723372063 1 1
0.534740923240828 0.529992806286306 1 1
0.398850328722489 0.395226524826616 1 0
0.578465235581111 0.572690833641474 1 1
0.486392558406999 0.482269383391051 1 1
0.508835591774523 0.503579581216393 1 1
0.558195737225452 0.552742694492082 1 1
0.432723263547717 0.428128371347986 1 1
0.512893320176753 0.507322411583044 1 1
0.4825947882319 0.477578489310072 1 1
0.575056913641605 0.569401660521519 1 1
0.490579400820221 0.486102963791942 1 1
0.469012439327784 0.464685544619462 1 1
0.466259208775648 0.461654783392339 1 1
0.446947257652542 0.442596138469026 1 1
0.544427253534544 0.538658361330135 1 1
0.520637165142004 0.51556665411722 1 1
0.649904615798482 0.64244545760914 0 0
0.43046744179116 0.426227207546323 1 1
0.377524946396173 0.373784648439768 1 1
0.520486756381945 0.515521078263772 1 1
0.482077433146855 0.477958918555092 1 1
0.469838408273998 0.464775138201124 1 1
0.51520258730282 0.510184036127541 1 1
0.410710427912558 0.406328258394598 1 1
0.572625113659838 0.566971045978688 1 1
0.49818867711073 0.49341416464808 1 1
0.591683499597198 0.586135497338145 1 1
0.55900231057541 0.553151742978466 1 1
0.450398285666753 0.445715960380523 1 1
0.570140172001064 0.564915817616466 1 1
0.492283493869631 0.487231332795843 1 1
0.446454932254284 0.441915467161256 1 1
0.506758725761117 0.501616882915019 1 1
0.444746790118488 0.440130875776818 1 1
0.534710935379684 0.529533421932403 1 1
0.509953045818907 0.505102567731996 1 1
0.38954901995331 0.385929244335342 0 0
0.500776330703862 0.49571270238316 1 1
0.43595169042362 0.431802107375965 1 1
0.431684474829519 0.427290689339064 1 1
0.48035649779173 0.476269426954574 1 1
0.536031810747347 0.530632737814986 1 1
0.573368217418693 0.567419165567842 1 1
0.421999208479623 0.417685638865576 1 1
0.39074660225101 0.386252914311918 1 1
0.522767011320766 0.516768694126439 1 1
0.505355216450379 0.500223948597758 1 1
0.528979693879935 0.52354813736624 1 1
0.409800558166102 0.405669264429365 1 1
0.459115750872118 0.454635821418139 1 1
0.578226922028204 0.572724864675638 1 1
0.430090457945472 0.426205878349283 1 1
0.396872522818067 0.393058518827048 0 0
0.561204392144445 0.55524753640448 1 1
0.527923703758374 0.522637230734627 1 1
0.544269057161976 0.538823250191024 1 1
0.467037786094358 0.462616122274908 1 1
0.50288555205677 0.498235852550865 1 1
0.418159854936815 0.413924517173061 1 1
0.440746146277294 0.436177213946037 1 1
0.401333652602621 0.397289459207818 1 1
0.555524536172618 0.54981697591646 1 1
0.540672050484157 0.535318151590755 1 1
0.481503850846672 0.476344922333622 1 1
0.46742287873441 0.462730592974922 1 1
0.596951138712523 0.590957608996053 1 1
0.578674783097856 0.572816272302247 1 1
0.577847539705004 0.571863627941608 1 1
0.574597529030617 0.568402210870136 1 1
0.598681580921406 0.591859063190039 1 1
0.519668248543386 0.514772926856898 1 1
0.536513704232403 0.530716894571995 1 1
0.504424553806276 0.499158991047034 1 1
0.490841740207905 0.48615385702066 1 1
0.4915622725313 0.486669309147883 1 1
0.42436190058324 0.420162260692999 1 1
0.518406596877792 0.513400490908732 1 1
0.561125688223379 0.555822974298846 1 1
0.391280771407482 0.387494016301475 0 0
0.496137564931545 0.49078108134658 1 1
0.630364963674104 0.623963356535508 0 0
0.446256722162374 0.442083088296261 1 1
0.490282766426149 0.484868821324655 1 1
0.496999732834093 0.492228383730216 1 1
0.452726628533919 0.447942391432738 1 1
0.587575284032351 0.581655283771335 1 1
0.52438050220609 0.518997917473756 1 1
0.490072855139232 0.48552763205843 1 1
0.54940087474882 0.543313978253958 1 1
0.488534927250869 0.483676340227117 1 1
0.578859460832356 0.572952300423481 1 1
0.517767119669303 0.512820338046577 1 1
0.47540460970773 0.471072922452816 1 1
0.484785328404772 0.480108628100242 1 1
0.517357579886877 0.512356716731923 1 1
0.526584987614109 0.521634939552572 1 1
0.53945328341326 0.534282757441686 1 1
0.555713882662554 0.550592671709613 1 1
0.478832853015111 0.474428574969054 1 1
0.481001478810095 0.476304200187139 1 1
0.504715166442003 0.499905405881385 1 1
0.542604032050277 0.537202352514021 1 1
0.527000226688148 0.521328087182999 1 1
0.543869027748901 0.538952465339972 1 1
0.516391809368337 0.511735202197632 1 1
0.399231023660713 0.395295106797708 1 0
0.418958390557467 0.414863138122824 1 1
0.535426543777979 0.53025383543389 1 1
0.518170911636872 0.513004018736217 1 1
0.519224319352347 0.513291448096322 1 1
0.435648818119053 0.431346105858014 1 1
0.476657747445555 0.471563285890681 1 1
0.44697419016419 0.442608225068821 1 1
0.504912969424136 0.500013197793924 1 1
0.533582465311333 0.528895920314603 1 1
0.426887747831246 0.422306535375365 1 1
0.521329478897338 0.51633491705155 1 1
0.478975119546158 0.474486060713589 1 1
0.498313348712764 0.493615906175023 1 1
0.51362096309092 0.508861621506078 1 1
0.452241085872206 0.447495139021869 1 1
0.524148712791622 0.518619731789943 1 1
0.439011766125182 0.434940252933779 1 1
0.465840013376169 0.461411309731918 1 1
0.516995939062421 0.511451790516584 1 1
0.536604063671274 0.531085829722336 1 1
0.392783907242909 0.388315419317731 1 1
0.525828044618296 0.520485339154274 1 1
0.577955465154518 0.572037612810237 1 1
0.425298965712417 0.42116257586638 1 1
0.527568739450843 0.522338923454005 1 1
0.514663445179364 0.509423180266701 1 1
0.580107085470506 0.574805486742398 1 1
0.528159560746848 0.522952968257652 1 1
0.568259283270324 0.562518311143977 1 1
0.588308038688782 0.582258784004583 1 1
0.604074292739555 0.598591103677986 1 1
0.449347059756806 0.444586449199306 1 1
0.558800891673368 0.553081472516114 1 1
0.516418233255482 0.511344236307051 1 1
0.491868464631919 0.486704371041298 1 1
0.553934875153296 0.548735483067465 1 1
0.580907298560544 0.575066233519171 1 1
0.521452434897532 0.515978884903514 1 1
0.463974022852009 0.459449167145885 1 1
0.489562514275376 0.484333233028505 1 1
0.590507782490445 0.585005896222427 1 1
0.570066370768204 0.563601240271795 1 1
0.527177978492644 0.521976336489835 1 1
0.544522860825416 0.538801377165686 1 1
0.454498435698922 0.450299333509823 1 1
0.557657404192836 0.55230737949459 1 1
0.455459251694448 0.451167224436147 1 1
0.528476457749279 0.523051703347411 1 1
0.457624120070043 0.453342733992347 1 1
0.468372982183191 0.463569046912768 1 1
0.53542677752171 0.530269457823031 1 1
0.404157799826245 0.400616280941824 1 1
0.456829785375251 0.45216179278646 1 1
0.483876388210487 0.479229464950015 1 1
0.486581187312911 0.481628657785999 1 1
0.509919088025581 0.505217597347043 1 1
0.594700340160238 0.588463661578331 1 1
0.445816961878932 0.441485982506714 1 1
0.440259517872857 0.435722093486128 1 1
0.625155225627249 0.618763899870465 0 0
0.496018609976179 0.490769060309555 1 1
0.525375551109984 0.520170772935269 1 1
0.519146748158827 0.513513985773074 1 1
0.533916712102662 0.528650625928385 1 1
0.471682478485735 0.466809915408753 1 1
0.455427207538483 0.451065862798819 1 1
0.596723069672857 0.590835318615644 1 1
0.530876045772835 0.525224323330221 1 1
0.562862706135455 0.557511356441221 1 1
0.546758341064546 0.54171479773569 1 1
0.463808444680609 0.458759102159181 1 1
0.400710483876268 0.396861829389387 1 0
0.546258424889205 0.54114205886255 1 1
0.492755884042425 0.487427338998474 1 1
0.502696488398927 0.497775885781553 1 1
0.445626804761466 0.441190538073613 1 1
0.413833408191574 0.409726377450459 1 1
0.497808012376543 0.492854411089734 1 1
0.519993179225079 0.514769254816968 1 1
0.465317611103722 0.460696334767402 1 1
0.513320937635323 0.50851817563368 1 1
0.552957339751547 0.547929107382965 1 1
0.482099718933494 0.477280563179965 1 1
0.482251423604669 0.477668561380035 1 1
0.522228534901598 0.517303017182849 1 1
0.542051570404384 0.53608920455213 1 1
0.487504431612037 0.482226888497201 1 1
0.476656831814928 0.472009707231529 1 1
0.465796389342099 0.461110572918367 1 1
0.471013304806462 0.466403832821289 1 1
0.422676693556474 0.418228932278866 1 1
0.527916655546263 0.522737636087712 1 1
0.489695913352563 0.485153167225186 1 1
0.511278715785431 0.506154623614899 1 1
0.485265511514226 0.480659070364688 1 1
0.580121658434742 0.574520767273101 1 1
0.44606585491828 0.442037445019346 1 1
0.46630836911299 0.461644194180596 1 1
0.516595418926642 0.511318774743031 1 1
0.51657795327517 0.51141048792852 1 1
0.413498784610443 0.409095822639464 1 1
0.509383206473534 0.503817850776569 1 1
0.444399560923316 0.440085835548329 1 1
0.491031429925306 0.486299126380756 1 1
0.362172289116242 0.358785296277498 0 0
0.564443120485924 0.559229493144386 1 1
0.579943440148222 0.574008475418842 1 1
0.444021519747297 0.439799402724719 1 1
0.606670009728819 0.600768764904289 1 1
0.555977441041905 0.550411395802739 1 1
0.512622819080657 0.507374930421757 1 1
0.404868430950464 0.399997384079461 1 1
0.504141876034315 0.499353867255709 1 1
0.444713467709293 0.440362992916688 1 1
0.536344286994491 0.531359309765803 1 1
0.586720026504795 0.580976104767717 1 1
0.539369048189905 0.53423176050602 1 1
0.476009229173756 0.471684849626788 1 1
0.510600173991985 0.505631898472476 1 1
0.569396583605857 0.564104420946171 1 1
0.451068472977719 0.447188187184164 1 1
0.568472842742641 0.56282383894855 1 1
0.522865109119225 0.51753368778277 1 1
0.53100551184806 0.525501061393001 1 1
0.561275823777299 0.554720428025143 1 1
0.476064669880792 0.471100931602474 1 1
0.507298536343778 0.502568215536967 1 1
0.552261694332385 0.547033944927408 1 1
0.514081796601805 0.50869883957175 1 1
0.527128721420546 0.52192975711365 1 1
0.509747790921216 0.504463082433918 1 1
0.531949329604176 0.526841147382983 1 1
0.472301500648584 0.467984719622168 1 1
0.524916783155319 0.519460684662362 1 1
0.429413077834262 0.42554197529133 1 1
0.410105753235215 0.40614361929561 1 1
0.546435064238014 0.541321801928504 1 1
0.527736129072755 0.522166647910787 1 1
0.551727962882336 0.546518983565104 1 1
0.586613814173281 0.58093580301904 1 1
0.467478000746366 0.462844480852632 1 1
0.493323191508899 0.488624000030209 1 1
0.415141382602142 0.411216775401061 1 1
0.452013911571631 0.447477258344662 1 1
0.406639325175139 0.40240939255921 1 1
0.440980254813416 0.436885349381572 1 1
0.490309639384035 0.485107877474446 1 1
0.532589177736899 0.527464498697037 1 1
0.527315975385482 0.521757517035096 1 1
0.443491214039397 0.439124696217473 1 1
0.471293739388226 0.466463687439423 1 1
0.508652067197513 0.503806952176214 1 1
0.45538680272196 0.450878746269979 1 1
0.57703028589091 0.571443659054815 1 1
0.462474591550625 0.45791006313736 1 1
0.486887838673303 0.48228840789127 1 1
0.499740943788077 0.494339966869549 1 1
0.502527081190295 0.497876149691893 1 1
0.475559458872822 0.470934605170496 1 1
0.525278070093727 0.520366895705829 1 1
0.485060804370485 0.47947254141771 1 1
0.518760585566688 0.514112360729723 1 1
0.497918185726977 0.492921961577232 1 1
0.529045643582562 0.524017711693387 1 1
0.519280302440045 0.513500671820238 1 1
0.459250785289213 0.454715600035016 1 1
0.522729456718798 0.517769286338098 1 1
0.566800278489464 0.561200987252505 1 1
0.498002976602624 0.492893166907768 1 1
0.478607735506946 0.473984950186914 1 1
0.43438323451166 0.4299445261416 1 1
0.486978144033587 0.482222653315105 1 1
0.494580509251128 0.489683873211058 1 1
0.577473270584659 0.571856342968325 1 1
0.558572957695549 0.552844745473205 1 1
0.611734944881251 0.605225261441166 0 1
0.528515244711023 0.52362273192322 1 1
0.532700404667491 0.527656735388035 1 1
0.520319876025209 0.515371263303696 1 1
0.481832759743361 0.476714840753456 1 1
0.589483215319436 0.583278589493507 1 1
0.548379183086347 0.543254543236259 1 1
0.487875139287372 0.48350976756948 1 1
0.486326093674348 0.481106509559037 1 1
0.56805469188685 0.562600489328879 1 1
0.495985852230116 0.491415716114715 1 1
0.526041068886613 0.521160127242964 1 1
0.578059978861342 0.572511231504527 1 1
0.538267304751415 0.532946733165815 1 1
0.543184696439996 0.537777453800375 1 1
0.4713996278584 0.466652667531421 1 1
0.5210422804233 0.516209024902087 1 1
0.463878238997336 0.459131956747281 1 1
0.47532448255114 0.471087742849125 1 1
0.499501523282685 0.493805270768139 1 1
0.526707394990605 0.521740283253535 1 1
0.524194384744082 0.518782458328361 1 1
0.530981748507601 0.526143794323965 1 1
0.467381649867619 0.461956052655447 1 1
0.402561167823423 0.398446887577206 1 1
0.48466511144616 0.47969217104275 1 1
0.431793860896092 0.427633511095651 1 1
0.637300284707072 0.631151482335704 0 0
0.521001397669002 0.515998511995604 1 1
0.546614154304437 0.54136466078052 1 1
0.43845294761848 0.434011712123615 1 1
0.487802770767929 0.482685182234912 1 1
0.516890041037153 0.51119462692446 1 1
0.448513635842629 0.444224961861416 1 1
0.490556701190405 0.486129597398644 1 1
0.488783693606204 0.483481990182867 1 1
0.526534883866453 0.521438660362206 1 1
0.458498322982392 0.453387585737392 1 1
0.577788382897854 0.571965067473117 1 1
0.439800680695098 0.43543806075631 1 1
0.513616138860343 0.509159545399581 1 1
0.481840761752654 0.477118326475832 1 1
0.520197199793661 0.514997028489601 1 1
0.475144272221907 0.470229132136931 1 1
0.454409164961765 0.450142725425937 1 1
0.4854453853814 0.480890884593139 1 1
0.521539158165203 0.516277004955932 1 1
0.471303195647102 0.466563124084485 1 1
0.55278542003592 0.547520686520893 1 1
0.495490697489224 0.490569036407192 1 1
0.483156629173889 0.478615948428996 1 1
0.595725575930464 0.589621344237451 1 1
0.453872665194643 0.449330086260191 1 1
0.452040286129904 0.447413067852204 1 1
0.591075936352216 0.585380729515308 1 1
0.452588374901976 0.448053707452172 1 1
0.501145079212175 0.496566572241061 1 1
0.474446626901469 0.469753153337927 1 1
0.388354138509305 0.384793834857259 0 0
0.473433256838151 0.468785023035271 1 1
0.444620487297936 0.440369794872022 1 1
0.540491189860056 0.53515256658632 1 1
0.555771601146567 0.550547260677763 1 1
0.507176158692692 0.502116382030986 1 1
0.477008117311685 0.472100499023032 1 1
0.456134459120519 0.451750056272103 1 1
0.442898829926156 0.438565949144255 1 1
0.433522794524357 0.428953261651978 1 1
0.469289523473842 0.464406954171254 1 1
0.482149257436081 0.477686740676272 1 1
0.527226839629341 0.522201534046534 1 1
0.489167144559319 0.484332139797791 1 1
0.421881650272354 0.417860420900797 1 1
0.450079854833128 0.445389911962181 1 1
0.480907827888856 0.476405026604402 1 1
0.525224814880771 0.520066497400983 1 1
0.527129429368165 0.521337038050977 1 1
0.474993160245849 0.47031243928087 1 1
0.549401872446677 0.544070575774825 1 1
0.441417953420034 0.436815936206885 1 1
0.396166083503015 0.392168698882457 1 1
0.479084407272459 0.474541884227033 1 1
0.421352668481349 0.416995751403548 1 1
0.579205356249713 0.573441895010879 1 1
0.539632152365283 0.534076655525258 1 1
0.483105169062847 0.478181651048713 1 1
0.55516841804692 0.550083900903891 1 1
0.579143427616796 0.573079597824277 1 1
0.372782967872871 0.3695875296853 1 1
0.537442903168671 0.53185740635432 1 1
0.47470285808097 0.470458023890943 1 1
0.470153691408843 0.465489531135509 1 1
0.468323112670293 0.463853885807975 1 1
0.506853942943363 0.501850432116126 1 1
0.518075835693328 0.512910674858476 1 1
0.425580931636073 0.421398541064975 1 1
0.521633569915385 0.516905987470447 1 1
0.397705876849777 0.393765310920414 0 0
0.405894678342063 0.401791646387436 1 1
0.510712428806099 0.50605240055327 1 1
0.49256598606338 0.487773829596351 1 1
0.566089675194614 0.560614829463406 1 1
0.516003416799071 0.510728654521406 1 1
0.390219274126386 0.386180828175157 1 1
0.53646684174522 0.531405285176946 1 1
0.526054762355002 0.521183175456523 1 1
0.511657046447292 0.506437614335534 1 1
0.499847851469912 0.494958639167445 1 1
0.445532288035806 0.441445581346848 1 1
0.474112754026912 0.470024447662179 1 1
0.410636524561941 0.406534465060687 1 1
0.463784015514757 0.458741801120289 1 1
0.526274261181956 0.521092760444365 1 1
0.509305191173825 0.504414208817779 1 1
0.516206167368892 0.511027123673702 1 1
0.568811318048915 0.563284605548599 1 1
0.56838517441993 0.563043911629213 1 1
0.332805760512069 0.329540064368067 0 0
0.516219029900369 0.510897830496379 1 1
0.490136394675496 0.485293694135557 1 1
0.596773599461441 0.590822563192406 1 1
0.476226496319879 0.471684507812966 1 1
0.630104266889168 0.623996028532151 0 0
0.493596900465195 0.487937855597502 1 1
0.49061763217891 0.485739605321456 1 1
0.466561239171127 0.461689149423527 1 1
0.440490009326001 0.436011447820516 1 1
0.501540319923452 0.496340425538506 1 1
0.458174186682798 0.453310304428331 1 1
0.482553826502543 0.477230195225569 1 1
0.444736206726415 0.440181940357885 1 1
0.545118207340477 0.539524289878754 1 1
0.547104654692898 0.541809520201268 1 1
0.516495592999073 0.510969468963587 1 1
0.508374946142952 0.503216238035391 1 1
0.611639349445924 0.605481645399316 0 0
0.458008247265713 0.453409460145497 1 1
0.476552799552639 0.472450488687171 1 1
0.527750780146918 0.521879891363192 1 1
0.556849579699509 0.55101855858766 1 1
0.497618368224828 0.491722080587878 1 1
0.588928674386387 0.583489346907637 1 1
0.52550946675906 0.520728261597114 1 1
0.428128765033429 0.423866463526188 1 1
0.520736717100125 0.515611360418598 1 1
0.411286678159156 0.406399756725639 1 1
0.559788869563397 0.55491293310418 1 1
0.52960319211505 0.524547232091692 1 1
0.352986499847237 0.349541005783002 0 0
0.445432747846323 0.440465450295455 1 1
0.456557593385209 0.45185767301498 1 1
0.563497350539262 0.557878523400686 1 1
0.553622227089758 0.547796300837422 1 1
0.525485266886838 0.520125634567819 1 1
0.444788615208826 0.440539593189028 1 1
0.34540052178104 0.341873146759229 0 0
0.571108681861168 0.565759457694678 1 1
0.624080672102033 0.618276135824148 0 0
0.424731859866156 0.420732751503919 1 1
0.551554286602383 0.545074691484583 1 1
0.585810183226246 0.580312760927247 1 1
0.527548453760209 0.522260268349962 1 1
0.454869273641716 0.450280001157956 1 1
0.460877846154943 0.456291427144841 1 1
0.559090385871267 0.553337680272939 1 1
0.518639239141855 0.513923280040437 1 1
0.460133618059441 0.455951906846266 1 1
0.50659014681244 0.501252022372848 1 1
0.56351959809787 0.557655931432333 1 1
0.480539099003882 0.476006813115474 1 1
0.376214807534617 0.372648291999596 0 0
0.543682982614257 0.538217855680042 1 1
0.484923143113559 0.480395019332178 1 1
0.473380598695394 0.468355049848999 1 1
0.467476586638059 0.462821000096894 1 1
0.485432125602299 0.480766494150302 1 1
0.558582192221023 0.553272754265904 1 1
0.490283958186684 0.485765224773881 1 1
0.437930627381068 0.433406119112969 1 1
0.568055948229965 0.563008044741135 1 1
0.539023305769288 0.533470958003522 1 1
0.394676315967116 0.391065146598913 1 1
0.438613239683447 0.434325093565082 1 1
0.370803955638123 0.367332733926399 0 0
0.500118255760859 0.49522268661158 1 1
0.541074276376969 0.536050134447981 1 1
0.494305098999065 0.489831792091977 1 1
0.453119075299023 0.448784280314254 1 1
0.501575656518852 0.496207321487402 1 1
0.537293652496934 0.532055034530256 1 1
0.483405217241421 0.478739798153815 1 1
0.518149032058271 0.512892517663068 1 1
0.472841920929701 0.468341092225841 1 1
0.566306866102746 0.560561784310246 1 1
0.487866787492765 0.483171575841938 1 1
0.546512829531809 0.541131970134969 1 1
0.561140171867809 0.555477493286644 1 1
0.530774925035203 0.525315353325188 1 1
0.458627895956175 0.454232575364058 1 1
0.487413444441989 0.482586743120717 1 1
0.455899598549323 0.451092655755216 1 1
0.442396885569089 0.437949351033336 1 1
0.470353177840854 0.464790357884785 1 1
0.534404092876825 0.529689180606436 1 1
0.566611909152904 0.561012816214025 1 1
0.492364426689152 0.487614993621838 1 1
0.44643955381747 0.441665574244253 1 1
0.511827766649102 0.506914086908992 1 1
0.496134318781647 0.491439342700332 1 1
0.598803902346431 0.592762415242684 1 1
0.50630965484781 0.501137271624921 1 1
0.572417129093231 0.566368045180434 1 1
0.505567023989415 0.500715119442708 1 1
0.497216369787619 0.492336416972949 1 1
0.594414041934826 0.588511753000279 1 1
0.471490500925855 0.466798465271117 1 1
0.557167074182809 0.551396465995866 1 1
0.527244742274539 0.521935791686063 1 1
0.450699712395478 0.446458711887474 1 1
0.533079993262023 0.527455239081014 1 1
0.52185648537124 0.516790742227259 1 1
0.40810627410869 0.404079015973741 1 1
0.411765242727827 0.407626435096909 1 1
0.580775215655585 0.57509686664228 1 1
0.57657310923941 0.570704214994813 1 1
0.414949981719097 0.410848910408553 1 1
0.485185695551394 0.480347880272279 1 1
0.478160671568458 0.47370991162792 1 1
0.499934038016818 0.49458069607124 1 1
0.422578591448626 0.418295357209025 1 1
0.478279041803654 0.473727815721281 1 1
0.536251541915102 0.530809166686841 1 1
0.590438031455929 0.584716781945879 1 1
0.54706497490604 0.541532054672089 1 1
0.498666246538456 0.492416923348753 1 1
0.600543529099431 0.594019273240632 1 1
0.463002207489388 0.458600319910281 1 1
0.49993160977117 0.494975231322491 1 1
0.538771898264903 0.533346087908048 1 1
0.399058377260733 0.394623097848193 1 1
0.575198257926923 0.569649378640848 1 1
0.582473855228377 0.576923474348286 1 1
0.553861255503531 0.547967145837349 1 1
0.465123841703724 0.460606028466203 1 1
0.50157566646298 0.496493120620636 1 1
0.593948248092638 0.588341197551979 1 1
0.492361292767608 0.487436389038848 1 1
0.483024642125407 0.478072268257991 1 1
0.507475403904978 0.502165095588548 1 1
0.505026602318249 0.500260995324144 1 1
0.452967633717519 0.448542672886323 1 1
0.506127370388295 0.50089756520234 1 1
0.497846808336019 0.492985076096139 1 1
0.518728336311275 0.513628560146607 1 1
0.521454678140184 0.516068381535142 1 1
0.512906186612168 0.507969575267141 1 1
0.444736490724058 0.440793671770474 1 1
0.573446012752634 0.567594944654482 1 1
0.541280226299918 0.535273882411799 1 1
0.43995015309074 0.435889496049486 1 1
0.51101638975083 0.506328007662805 1 1
0.470659704665421 0.466094365816773 1 1
0.462225880072204 0.457788162626807 1 1
0.466844835975307 0.462496162550963 1 1
0.581637534665444 0.575744352574433 1 1
0.494756404294161 0.4901128367467 1 1
0.439716727114736 0.435741256876383 1 1
0.476343277253812 0.471666584015428 1 1
0.524930769494468 0.519900558622312 1 1
0.559951594551699 0.553565034470532 1 1
0.622462019464495 0.616721627441584 0 0
0.42757803255745 0.42345276629251 1 1
0.605247375386513 0.59931452190458 0 1
0.543352137796226 0.537431883952471 1 1
0.613144939900555 0.606598575201968 0 1
0.590620033679687 0.58473179094126 1 1
0.455961468590987 0.451742695091118 1 1
0.468128157860206 0.463654902070673 1 1
0.542142683825388 0.536463700902354 1 1
0.457751872955637 0.453006801821455 1 1
0.539872778264862 0.534566472448245 1 1
0.514877094299122 0.509779113028897 1 1
0.50820678051651 0.503052224849179 1 1
0.544720993900032 0.539304354324207 1 1
0.453936939147172 0.449575260946831 1 1
0.566609854692746 0.560402668187522 1 1
0.455401913681419 0.451258752742873 1 1
0.460653548560876 0.456060004234027 1 1
0.552960024672644 0.547399820731565 1 1
0.554117196959266 0.548736617142435 1 1
0.456252202739933 0.451309252781614 1 1
0.521465358018147 0.516404192091354 1 1
0.482284945926148 0.477556884635446 1 1
0.575946250492254 0.570126080802399 1 1
0.54871019991511 0.542921125989409 1 1
0.510534586052766 0.505218035876511 1 1
0.42432947850879 0.420398348493151 1 1
0.5391712425659 0.53410312204036 1 1
0.369417924797707 0.366085168527113 0 0
0.508622602290522 0.503489620501253 1 1
0.517179260136248 0.511543737355293 1 1
0.462589372485439 0.457925169116434 1 1
0.499342712477219 0.494689080401058 1 1
0.388841722700959 0.385190421138105 0 0
0.492094970922753 0.487560710388407 1 1
0.56801396356167 0.562867959356234 1 1
0.548299790438791 0.542629674096711 1 1
0.511313454080464 0.505996676151284 1 1
0.448899504159618 0.443643862486488 1 1
0.510388330898329 0.505615226890278 1 1
0.549371352497416 0.543873289755228 1 1
0.525591803603645 0.52039690879322 1 1
0.575842019968883 0.570352248513146 1 1
0.473021997598872 0.468362193586387 1 1
0.577878698373894 0.572325158537322 1 1
0.469273999967248 0.464413949945718 1 1
0.544688302240105 0.538962086935503 1 1
0.491232859417354 0.486734662704106 1 1
0.501070120254584 0.496549775165902 1 1
0.533911994295996 0.528583902883407 1 1
0.4114810201026 0.407344180012501 1 1
0.458820848625763 0.454771731923663 1 1
0.583470049805947 0.577518745764652 1 1
0.547791461087284 0.541534376069725 1 1
0.461116964671585 0.456631199946579 1 1
0.42572307352717 0.420921076322637 1 1
0.522179446022878 0.516904894920294 1 1
0.435767224821325 0.431357382350018 1 1
0.482064056663386 0.477369958499304 1 1
0.453380507307015 0.448679015367334 1 1
0.476083466045388 0.471448760604461 1 1
0.47996230651026 0.475430247800916 1 1
0.533346621927462 0.528115158444211 1 1
0.538634488028957 0.533075913846329 1 1
0.477760944627623 0.47297963620415 1 1
0.491529996921225 0.486027981423737 1 1
0.534340531033027 0.528827917575517 1 1
0.472394646016729 0.467895865801406 1 1
0.495810258980438 0.490398751747309 1 1
0.487044925223572 0.481856603265591 1 1
0.551515644249222 0.546229236984887 1 1
0.459378970085521 0.454684544517032 1 1
0.415564025936011 0.411253915785813 1 1
0.540232438686859 0.534857610600731 1 1
0.537446683338179 0.532405539292015 1 1
0.527161465403461 0.521873859580007 1 1
0.586968171985387 0.58132290091897 1 1
0.488430719170248 0.48394715615012 1 1
0.518502838298659 0.512916954864852 1 1
0.520502216465943 0.514361186895547 1 1
0.506137416348901 0.500990515593874 1 1
0.442355486734113 0.437572610515906 1 1
0.497589032817724 0.492482334888823 1 1
0.482276162095887 0.477055152714138 1 1
0.50108850498932 0.496089626354072 1 1
0.490465065235009 0.485257116969757 1 1
0.485037180650534 0.479128935979636 1 1
0.55220208494134 0.546477639117061 1 1
0.541885408489535 0.536623716022185 1 1
0.476901556279671 0.471941787188637 1 1
0.476049469799703 0.471721436536705 1 1
0.543663373458778 0.538115556443175 1 1
0.481835231235565 0.477320925920298 1 1
0.501711557241296 0.496369256944405 1 1
0.440025439924661 0.435125863143444 1 1
0.41479734151565 0.410882290107602 1 1
0.462561436045979 0.458071567862408 1 1
0.566439569920795 0.561237375646256 1 1
0.523104797801982 0.517568061469917 1 1
0.538536533688691 0.532421348506141 1 1
0.443866337065778 0.438895052367398 1 1
0.594283057273187 0.587699580503401 1 1
0.578265069286618 0.573071178112937 1 1
0.556791338018461 0.551135061270637 1 1
0.4658663178645 0.461167713114977 1 1
0.488378040995212 0.483441741075791 1 1
0.442706288739221 0.438416448427688 1 1
0.473086057895798 0.468323540487653 1 1
0.47568829361399 0.470006032037148 1 1
0.429309964490803 0.424755135596539 1 1
0.428098111755561 0.423802230572556 1 1
0.436812272361134 0.432579892264099 1 1
0.587348364848408 0.581418161531316 1 1
0.464102652486298 0.458561913572056 1 1
0.437627398355254 0.433290456977323 1 1
0.538218371172707 0.532346051874085 1 1
0.543027588406752 0.537607796297708 1 1
0.527381910955209 0.522600710162353 1 1
0.452471486120322 0.448119670050934 1 1
0.583467906881232 0.577450960545104 1 1
0.502650465224352 0.497572464713817 1 1
0.480906178623665 0.476193426592527 1 1
0.453027808809058 0.448612446916825 1 1
0.454666688930476 0.450277750111516 1 1
0.489254926883419 0.484446767474533 1 1
0.527054802189862 0.522141738890527 1 1
0.428072840540022 0.42380522873901 1 1
0.56815551250805 0.561949684215549 1 1
0.558932049781094 0.553890512000083 1 1
0.392281837587472 0.388373128871051 0 0
0.449243907404863 0.445204117004906 1 1
0.409655608725426 0.405118133540275 1 1
0.566662393905809 0.561078893629182 1 1
0.469343561361924 0.464882384401604 1 1
0.480764258302628 0.476341936469023 1 1
0.533659128372603 0.527535020222563 1 1
0.494975983932204 0.490388970369314 1 1
0.421144700775699 0.417011864181676 1 1
0.483863259289505 0.479249127958987 1 1
0.475495259952072 0.470200978459162 1 1
0.516585179112867 0.511658056203082 1 1
0.511859628955909 0.506945972748352 1 1
0.49294839299269 0.488497013438726 1 1
0.41645211440415 0.412013839439399 1 1
0.47750184817301 0.472696912005758 1 1
0.501010175744317 0.496147264032802 1 1
0.56298023685979 0.557482027707386 1 1
0.495404929935594 0.490018623800174 1 1
0.57918449064405 0.573347735220269 1 1
0.500384132579702 0.494505623731883 1 1
0.448052289313482 0.443506064047119 1 1
0.457696561541389 0.453538363520717 1 1
0.420105473029461 0.415732336327461 1 1
0.469000776119725 0.463987037557314 1 1
0.549621748640228 0.544154435509158 1 1
0.411635635028685 0.40745339838958 1 1
0.407540904528048 0.403646907055183 1 1
0.450861192152279 0.446123147642552 1 1
0.514284906560953 0.509238918375034 1 1
0.503743129626382 0.498987320590737 1 1
0.496484905760896 0.491533059028546 1 1
0.549342487331128 0.543970808288969 1 1
0.431157442969698 0.426736586402271 1 1
0.488628703778123 0.483418654613616 1 1
0.506434507153458 0.50177051861455 1 1
0.494497304004038 0.48966025495769 1 1
0.646893152909189 0.640675382307608 0 0
0.511498710192467 0.506665454097037 1 1
0.522845085055534 0.517770408328426 1 1
0.561781809214247 0.556340711062666 1 1
0.471720089015891 0.467104140818188 1 1
0.497757713670466 0.493027370400492 1 1
0.539405789635228 0.533701185264795 1 1
0.464254984188029 0.459603895609275 1 1
0.55841496271523 0.552816969208113 1 1
0.401493175818794 0.397600882808897 1 1
0.375740465743658 0.371565193712702 0 0
0.478990975956725 0.474532322692928 1 1
0.493699627235076 0.488824776427266 1 1
0.554640513459003 0.549161042084644 1 1
0.472498462500672 0.467121407457699 1 1
0.619802440423483 0.612779703780748 0 0
0.578622292528132 0.573435286251613 1 1
0.562575691450556 0.557019127797024 1 1
0.448065057061015 0.443506274073568 1 1
0.515354628224458 0.510168659402704 1 1
0.407803582547199 0.403871250686053 1 1
0.522673804562027 0.517187325893024 1 1
0.462656360558499 0.458509881861611 1 1
0.474239463376245 0.469740696031505 1 1
0.587548286938821 0.581668455570716 1 1
0.51744165744529 0.512110600516634 1 1
0.557630789331572 0.55217444238143 1 1
0.477826905316311 0.472729606431887 1 1
0.467370517477346 0.462601990761914 1 1
0.376034233768196 0.372072953056862 0 0
0.481763096320941 0.477398389945066 1 1
0.487434075542769 0.482830916842185 1 1
0.525538232186749 0.519690892046622 1 1
0.498386011988003 0.493372726611991 1 1
0.604680790594895 0.598545120299487 1 1
0.548577036878156 0.54317954076922 1 1
0.438927202717287 0.434214601376029 1 1
0.473251737734653 0.469023088596369 1 1
0.475961484268641 0.471460597264743 1 1
0.51183984098921 0.506751347320891 1 1
0.465370637380835 0.460831854640828 1 1
0.520181500306919 0.515288563757853 1 1
0.564459017633516 0.558692946440128 1 1
0.552064315085059 0.547038117593756 1 1
0.60036974769552 0.59450335059388 1 1
0.521273916735673 0.516150718516354 1 1
0.51291941761336 0.508533104814189 1 1
0.509901969090919 0.504975542108416 1 1
0.431580763447132 0.426794357737561 1 1
0.37257022685101 0.369033914349227 0 0
0.572783485880468 0.567066646224273 1 1
0.485305500764476 0.480397182501303 1 1
0.436386670518915 0.432167271283795 1 1
0.441357300026542 0.436725284913263 1 1
0.509304547265817 0.504347666383298 1 1
0.582424044501465 0.577175863914556 1 1
0.492671023683028 0.48759691552729 1 1
0.463751003153015 0.459265706340194 1 1
0.43098404745034 0.426761235783668 1 1
0.475201350710527 0.469683748667201 1 1
0.522614361607269 0.51756135496096 1 1
0.616136483593236 0.60921879685736 0 0
0.471289373016847 0.466480340865143 1 1
0.542402444852987 0.537267402038414 1 1
0.500154876098806 0.494452366460465 1 1
0.459680259622288 0.455164422368409 1 1
0.43810790966879 0.433968185493916 1 1
0.611188571168928 0.605078892289176 1 1
0.557363952027674 0.551606004972824 1 1
0.447783980978959 0.443640279797545 1 1
0.491868228716361 0.48684823392984 1 1
0.5735708411249 0.567779898252325 1 1
0.480374936828797 0.475457053910983 1 1
0.456294298552086 0.451350838932722 1 1
0.520648894137408 0.515457502594777 1 1
0.444244386797232 0.440475205636338 1 1
0.450939534171922 0.446270584888717 1 1
0.497262491593597 0.492561739628485 1 1
0.448541487812401 0.444089151838954 1 1
0.586433276220217 0.580736725403311 1 1
0.489420605595986 0.484768914149769 1 1
0.495911548162848 0.491091783665836 1 1
0.431303529975662 0.42728076856044 1 1
0.538080702137704 0.533042092565094 1 1
0.481342189246787 0.476541295073104 1 1
0.505248101036448 0.500594467385373 1 1
0.506771005512974 0.501780496608529 1 1
0.499759529399749 0.49461396590139 1 1
0.563327060339879 0.557716209425408 1 1
0.567458730677978 0.561822999335489 1 1
0.53576028494408 0.529931478540124 1 1
0.50809984626992 0.50302614210197 1 1
0.459977961375263 0.455479016166802 1 1
0.44434157821949 0.439940522670042 1 1
0.496572534022769 0.491565008016701 1 1
0.57202582349025 0.566013975079216 1 1
0.432204646790792 0.426840845183396 1 1
0.500010269878967 0.495265589379357 1 1
0.479370801940131 0.474623414320462 1 1
0.487624877219863 0.482952410830165 1 1
0.396690792422868 0.392844364870434 1 0
0.467503144992043 0.462845172024112 1 1
0.493610656804055 0.488684603737309 1 1
0.485397651936723 0.480455052501509 1 1
0.494285880118129 0.489451514654699 1 1
0.550060096669796 0.54416067543503 1 1
0.544138863834879 0.539011000842852 1 1
0.457166316022751 0.45262285516338 1 1
0.543726892094576 0.538741935463993 1 1
0.445069444772971 0.440370415524284 1 1
0.58506751786455 0.578849531841058 1 1
0.46480206165246 0.459770710172693 1 1
0.530059606761012 0.524676120284672 1 1
0.518111254948709 0.512638926577307 1 1
0.40947517262747 0.40558367422104 1 1
0.469398598473706 0.465176285606792 1 1
0.492304970977096 0.487452887459433 1 1
0.493119259038043 0.487567695757254 1 1
0.513106364281169 0.507998489039775 1 1
0.483059810754168 0.478027272510354 1 1
0.438138832691139 0.432983425353725 1 1
0.609742493677414 0.603319945087711 1 1
0.525067279949459 0.520296928163794 1 1
0.512500884000295 0.507863128585534 1 1
0.529498376149071 0.524474641736538 1 1
0.487566583177216 0.482712259153588 1 1
0.498784797695792 0.494047179303687 1 1
0.526145183920951 0.521467902957747 1 1
0.544637502418155 0.538717201075767 1 1
0.531973257046644 0.526645949890633 1 1
0.447058979713365 0.442788322016491 1 1
0.513042933595402 0.507640108535695 1 1
0.475729196926369 0.471364885375088 1 1
0.522772312392324 0.517459080280348 1 1
0.462511346437926 0.458357956346751 1 1
0.545111898634716 0.540169572895779 1 1
0.513684597251016 0.508658958125253 1 1
0.492009628549 0.487130374218025 1 1
0.421620184660225 0.417747636495629 1 1
0.452976325235254 0.448555642327946 1 1
0.584265281707966 0.578566120359043 1 1
0.474713992221917 0.470324645041107 1 1
0.509195909900939 0.504189213092201 1 1
0.453857504425013 0.449458559508326 1 1
0.472500975456087 0.467910735226499 1 1
0.618901228751292 0.612556452842275 0 0
0.444979930417967 0.440632696136792 1 1
0.503318304043021 0.4983041822268 1 1
0.38705698673638 0.382907617922431 1 1
0.465920923064276 0.461407106322672 1 1
0.461871514356605 0.457439236351712 1 1
0.474128285963542 0.46911341167046 1 1
0.586722120391741 0.580961038018234 1 1
0.554122720959383 0.548820625840102 1 1
0.50601535900291 0.50080528108547 1 1
0.480152076080272 0.475587946680066 1 1
0.444020484229638 0.439118386628098 1 1
0.500528857594244 0.495790614098917 1 1
0.407177896852878 0.40327770469664 1 1
0.348856671259804 0.345621811664068 0 0
0.550475149542355 0.545395020008243 1 1
0.477155258966214 0.472356044752736 1 1
0.554689409194089 0.549033999778488 1 1
0.468198206316415 0.463230531325268 1 1
0.612638586677362 0.606888757111941 1 1
0.497605935291884 0.492936101233237 1 1
0.557227841062559 0.551841592920398 1 1
0.61269322213214 0.606929235942093 0 0
0.436122595889497 0.431988208248833 1 1
0.467853917337044 0.463615929591314 1 1
0.412113053576992 0.408514171364205 1 1
0.41448599086294 0.410214487939481 1 1
0.548915337397675 0.54377789086369 1 1
0.431604626167236 0.427062266523271 1 1
0.417049659022171 0.412821706050652 1 1
0.436126009296675 0.431816710442885 1 1
0.563419494530197 0.557641961569897 1 1
0.491455119508255 0.486513199498216 1 1
0.538471486800918 0.533182693787556 1 1
0.43247826588826 0.428092642653944 1 1
0.412843134268016 0.409025413902107 1 1
0.478032936390526 0.473615215320283 1 1
0.513949827346549 0.508211933742532 1 1
0.456048102630254 0.452290361667835 1 1
0.532468101840722 0.526718108347873 1 1
0.52848669965329 0.52337006043617 1 1
0.50886839441831 0.503912841320586 1 1
0.409227978629601 0.405299737278754 1 1
0.470697331818368 0.466428242773575 1 1
0.595882663406825 0.590063414192032 1 1
0.506569467956811 0.501589287375985 1 1
0.526556802116997 0.521118150698336 1 1
0.507031581013713 0.502726775339347 1 1
0.614428095353775 0.608402403507231 1 1
0.382618063014136 0.378590208990436 1 0
0.516117091605465 0.51060915488006 1 1
0.534808421678794 0.529891251807626 1 1
0.398655132612934 0.39504344755647 1 0
0.450276009369775 0.446184997028046 1 1
0.470881874773972 0.465975773846913 1 1
0.388566722664196 0.384538721175903 1 0
0.454154670133905 0.449803550653857 1 1
0.548027645710271 0.542834642596115 1 1
0.483460526141245 0.478972587276375 1 1
0.524959014164422 0.52007342428891 1 1
0.568246400427071 0.562658262962074 1 1
0.485953061193078 0.481222581593828 1 1
0.584653474526665 0.579043604310997 1 1
0.446977226358345 0.441875654742167 1 1
0.504598347537207 0.499806607816658 1 1
0.420494667199693 0.416388102131726 1 1
0.464074760952712 0.459184738800858 1 1
0.529337207031148 0.524454871505807 1 1
0.523051366746981 0.5182047799278 1 1
0.410476094959933 0.406763038992379 1 1
0.509670000422955 0.504964435518657 1 1
0.394282471743972 0.390584616157171 0 0
0.568406159538255 0.562650219581172 1 1
0.583863188596102 0.577657474518899 1 1
0.445899679262905 0.441310595497237 1 1
0.509506722116948 0.50436821347901 1 1
0.596149858839071 0.590452570390722 1 1
0.504513427735524 0.499289403917971 1 1
0.548916733744748 0.54351188868736 1 1
0.511949620143281 0.5070546447824 1 1
0.50633333002713 0.501629327475021 1 1
0.513101767791062 0.508238077863645 1 1
0.590802488699102 0.58517242173853 1 1
0.605332915178889 0.599489393369554 0 1
0.507343613934981 0.502380027429317 1 1
0.533882314219261 0.52852331266975 1 1
0.488059748013256 0.483347795140759 1 1
0.574715410638378 0.56919373469012 1 1
0.501286186051493 0.496568637572602 1 1
0.43106903701363 0.426601890709157 1 1
0.504155278665918 0.499332162846388 1 1
0.550225116280524 0.544806970095686 1 1
0.45909962909752 0.45477843414386 1 1
0.450355849952101 0.445531933420714 1 1
0.551806309647299 0.545824278655127 1 1
0.430774692651653 0.425658231346033 1 1
0.491777126867803 0.486947926112454 1 1
0.45604463284979 0.451718227464319 1 1
0.510296708864905 0.505274006722961 1 1
0.499376876990679 0.494255559254682 1 1
0.572583266568079 0.567146075195792 1 1
0.445754296730947 0.44093518138746 1 1
0.485235698824989 0.480294627497593 1 1
0.426615864935805 0.421871484417358 1 1
0.526612440206824 0.521526614681203 1 1
0.557516419852958 0.551803352879365 1 1
0.496985304952157 0.492265886813634 1 1
0.513846609050116 0.508309339202046 1 1
0.556362198610631 0.551162883355907 1 1
0.48519097461785 0.480375500405182 1 1
0.506687626786225 0.501835271060073 1 1
0.432361529213877 0.428288266550818 1 1
0.553386242916385 0.547610355832667 1 1
0.490626898907934 0.485909219285375 1 1
0.530485862936972 0.525650344977152 1 1
0.466182321899997 0.461668393279075 1 1
0.52879939022967 0.523562693462735 1 1
0.543527161495615 0.537909051789473 1 1
0.531378254247954 0.52631266785744 1 1
0.425017539197768 0.421360647332007 1 1
0.530219200585723 0.525196964747947 1 1
0.376820170146876 0.372847057150339 0 0
0.545362511735099 0.539805114456003 1 1
0.489513119181781 0.484725186056398 1 1
0.381174765317535 0.37727618182683 0 0
0.430457312961057 0.426379273851885 1 1
0.542786226811252 0.537290236459544 1 1
0.509666945070655 0.504829844275606 1 1
0.495567618194552 0.490881098971135 1 1
0.432363661184981 0.428154946521739 1 1
0.51848229504762 0.513464782672703 1 1
0.524306647524262 0.518770324829315 1 1
0.524294574408891 0.519245199531235 1 1
0.516726487845708 0.511412129451253 1 1
0.494115531283826 0.489177554696541 1 1
0.567337269453943 0.561965879764257 1 1
0.507825098339229 0.502926539432133 1 1
0.562966290171682 0.557664155545995 1 1
0.49752965131206 0.492434779258813 1 1
0.527597655217259 0.522670217667781 1 1
0.386766049616876 0.383062422537318 0 0
0.369768511731372 0.365932225502291 0 0
0.601236814464344 0.595414626671278 1 1
0.537573931947315 0.532013729617581 1 1
0.542223998983205 0.536776921798129 1 1
0.540844501909932 0.535814876324818 1 1
0.445079612184714 0.440596525567345 1 1
0.477943489755663 0.473914426943266 1 1
0.540458422417326 0.535021604542182 1 1
0.536324459059054 0.531021764919246 1 1
0.568295252275977 0.562559596063138 1 1
0.500047284350123 0.494695327151042 1 1
0.550085150717479 0.544595110200474 1 1
0.511132900540148 0.50630948006921 1 1
0.485915952193545 0.481314123246044 1 1
0.49243234378512 0.487154726029392 1 1
0.505229094775555 0.500441060617718 1 1
0.322097420896079 0.319579525626475 0 0
0.402761073514784 0.399241765771834 1 1
0.516549355115122 0.511281411298402 1 1
0.431809467302544 0.427909884778193 1 1
0.465278532046415 0.460957231369155 1 1
0.622115922978948 0.615730556250196 0 0
0.434767066610995 0.430916189869031 1 1
0.559078566482034 0.553665452616818 1 1
0.405705596078932 0.4018441400876 1 1
0.557558017768789 0.552381944752623 1 1
0.562492750865876 0.556662215769341 1 1
0.439911493669627 0.434958085930772 1 1
0.503003985567374 0.49766904513058 1 1
0.594218898201265 0.588891308293062 1 1
0.51749151270761 0.512509792001148 1 1
0.488794967819854 0.483313549673702 1 1
0.461417457292274 0.456839000593318 1 1
0.476570007573174 0.471984123523498 1 1
0.48512960552973 0.480243526928831 1 1
0.455932819146193 0.45180731581244 1 1
0.511929172925363 0.506703311126976 1 1
0.551641104092576 0.546469669984738 1 1
0.417778252046409 0.412985822907118 1 1
0.571458123021785 0.56620245312142 1 1
0.463077702798602 0.458808987350349 1 1
0.461107438025803 0.456554545473903 1 1
0.511991664944237 0.506758520946935 1 1
0.573833194692579 0.568091118268856 1 1
0.523501897617992 0.518072514376964 1 1
0.498660201639636 0.493888287671988 1 1
0.48097793921266 0.476147911440851 1 1
0.519480393116084 0.51455716167063 1 1
0.486398286916581 0.481469173169742 1 1
0.583454976174725 0.577494506273922 1 1
0.444012623631589 0.439556503377716 1 1
0.535310291875199 0.529626730513356 1 1
0.523936159139968 0.519011930972237 1 1
0.480197438147764 0.474913301541007 1 1
0.4408691565454 0.436454248490707 1 1
0.440484312989722 0.435691008914233 1 1
0.524091096208636 0.518943606503573 1 1
0.452141868073629 0.448390132550658 1 1
0.533786759109819 0.528726884650253 1 1
0.523278668212926 0.51819956742166 1 1
0.459286889818842 0.455131108332131 1 1
0.551568069587053 0.545990323313963 1 1
0.492561103228316 0.487905309318655 1 1
0.399620500180446 0.396033044110758 0 0
0.50004263087609 0.494889648771413 1 1
0.526048562336453 0.520654894549403 1 1
0.51134432711642 0.506198123204549 1 1
0.467610941685521 0.462963630633352 1 1
0.525546439131123 0.520497838967622 1 1
0.471207300536479 0.466198495027928 1 1
0.512569267668054 0.506989878757862 1 1
0.522924105419071 0.517780442610352 1 1
0.479944704297578 0.475224836096313 1 1
0.446367899758044 0.441879270132521 1 1
0.396978310745079 0.392856112031079 1 0
0.504187716218733 0.498816998456692 1 1
0.487534310584203 0.483152972485579 1 1
0.592500959986682 0.58675683425083 1 1
0.481710563945527 0.476896942539655 1 1
0.473050607105943 0.468352151923041 1 1
0.564899297024314 0.559777831730619 1 1
0.500476950957153 0.495744304252623 1 1
0.553332771070954 0.547471972383578 1 1
0.478665303284091 0.474218701047937 1 1
0.53346448041966 0.527996360632127 1 1
0.437242409285051 0.432661355429604 1 1
0.504623900035039 0.499657557751216 1 1
0.432724534217956 0.428249913402803 1 1
0.507898239130316 0.502823288862866 1 1
0.579786971613553 0.574033300371605 1 1
0.485777456898509 0.481293291093664 1 1
0.555362000401274 0.54998382474896 1 1
0.541854146571016 0.536581604435288 1 1
0.664371831056338 0.65772680311489 0 0
0.428285217077805 0.424079509185273 1 1
0.481020349614267 0.476484627893977 1 1
0.537751716500466 0.532641188305553 1 1
0.456001395808742 0.451724881977583 1 1
0.448313317124122 0.443916283098709 1 1
0.389008681842268 0.385140275109591 1 1
0.479349754812767 0.474853352388242 1 1
0.409949479563494 0.405953094047064 1 1
0.54522958671417 0.539830563804904 1 1
0.510156594995487 0.504872943975739 1 1
0.5130283102122 0.508073020055265 1 1
0.440726774188687 0.436079944197363 1 1
0.508600133586408 0.503574839939942 1 1
0.437134118364119 0.432982791151702 1 1
0.440476896345277 0.43601603579281 1 1
0.534455093823015 0.528620855679642 1 1
0.517048886776935 0.511484070349676 1 1
0.596607141599271 0.591014845329499 1 1
0.398238430066016 0.394303270270141 1 1
0.483125157067262 0.478233609978038 1 1
0.483291469850546 0.478145833068878 1 1
0.586237502191477 0.580323182705265 1 1
0.52637029675208 0.521441430754427 1 1
0.470914367928329 0.466489732745798 1 1
0.482347132611531 0.477411610459041 1 1
0.351467120676404 0.348255900531377 0 0
0.536983010946029 0.531852522202212 1 1
0.565025635400054 0.559422639491159 1 1
0.505482562255064 0.50055402938445 1 1
0.486105060807152 0.4812943975997 1 1
0.362774633831018 0.359155463282531 0 0
0.446769075410903 0.442587663020922 1 1
0.409802234925686 0.405912129531372 1 1
0.580950510034668 0.575480739522928 1 1
0.473337061631695 0.46780218257068 1 1
0.459295248381796 0.454485634262102 1 1
0.570841675167702 0.565255287522385 1 1
0.515000346320716 0.509520855908585 1 1
0.510400088822792 0.50468168964069 1 1
0.3964116385225 0.392168963884601 1 1
0.549933320590508 0.545022890549289 1 1
0.503425305141975 0.498616742425297 1 1
0.439681973257666 0.434892068283634 1 1
0.552117606755377 0.54690073703529 1 1
0.550181951997774 0.544275458720119 1 1
0.471749264352261 0.467123606682623 1 1
0.504008850223831 0.498856794282149 1 1
0.429515914286332 0.42538561618804 1 1
0.430764064675478 0.426625155385041 1 1
0.538785732026252 0.533768576785351 1 1
0.543255162307033 0.537590346286036 1 1
0.489886449240545 0.484930187725469 1 1
0.497948573127183 0.493306499855421 1 1
0.494646145681548 0.489825886547775 1 1
0.530479799224242 0.525592870149438 1 1
0.399177166209461 0.395347009336601 1 1
0.506941013584491 0.501771595210555 1 1
0.533814944631676 0.528472282073816 1 1
0.505698386611282 0.501019535254634 1 1
0.492099277975284 0.487213494301557 1 1
0.521191488573082 0.516117823475039 1 1
0.635931038320367 0.630177146778512 0 0
0.453376147032004 0.448032932260397 1 1
0.605332688296625 0.598563830164466 1 1
0.442434803259786 0.43825447279505 1 1
0.521316180617036 0.51666199858459 1 1
0.492167636357224 0.487187872564876 1 1
0.452771142124144 0.448138716667078 1 1
0.506648874560097 0.501449892852631 1 1
0.490222478522179 0.485034801307417 1 1
0.412602289700059 0.40845802928447 1 1
0.496209362733741 0.491135698392033 1 1
0.568972183625371 0.563466275690835 1 1
0.437317595280163 0.432759586373236 1 1
0.525753129153645 0.520826069775871 1 1
0.44894446627873 0.444655789056621 1 1
0.50769748652335 0.502397848748011 1 1
0.50090273310439 0.496011534591288 1 1
0.588625652934415 0.582559711822426 1 1
0.482430216711167 0.477838409178722 1 1
0.59706634653615 0.590752025695579 1 1
0.467995975451584 0.463438821612669 1 1
0.504958652292879 0.499483132388284 1 1
0.476513529895236 0.471317033069138 1 1
0.554293713733658 0.548809656430043 1 1
0.631927442295182 0.625166673704324 0 0
0.395471814897755 0.391615715062221 1 1
0.546825162068448 0.541196727089806 1 1
0.528254834209793 0.523280829029426 1 1
0.471862830066223 0.46703113276398 1 1
0.446383399549202 0.441782145893172 1 1
0.517423899257753 0.512217185931551 1 1
0.454682458704633 0.450179741705163 1 1
0.496341852035772 0.491117615750186 1 1
0.463236561975353 0.458646827261041 1 1
0.55054803590623 0.545321202860605 1 1
0.423155252039818 0.418933369558386 1 1
0.461848209160375 0.457152408545781 1 1
0.483413108730305 0.478003990302583 1 1
0.477073374182482 0.471712755476485 1 1
0.567664007894903 0.562066699591914 1 1
0.521925012972791 0.517167483606301 1 1
0.464021150813403 0.459379895820499 1 1
0.547674288284191 0.542070760969993 1 1
0.585778465930319 0.58011835602666 1 1
0.526522563621987 0.521511877731316 1 1
0.449392096247655 0.444670554895467 1 1
0.512577232446487 0.507554002490874 1 1
0.55555104467145 0.54964396078845 1 1
0.484910611504487 0.480020964813231 1 1
0.531677151842373 0.526590606259665 1 1
0.472477627592909 0.467331614842689 1 1
0.54344617773253 0.538034712044552 1 1
0.472449523131666 0.467688036317216 1 1
0.629335151672946 0.623305061509095 0 0
0.495607334048942 0.490661036021691 1 1
0.490302085575965 0.485370840961314 1 1
0.588164146473434 0.582321546308063 1 1
0.54644032801994 0.541173116434565 1 1
0.407667497219876 0.403678024028302 1 1
0.489754544860812 0.485280371760484 1 1
0.499197414921805 0.494448259432437 1 1
0.620528617861527 0.614026783539029 0 1
0.557639444416922 0.552428720531675 1 1
0.475821688152587 0.471535031050731 1 1
0.414530031338864 0.410648830631912 1 1
0.440237623019582 0.43585853599953 1 1
0.530085465712751 0.525166756990047 1 1
0.434233322440491 0.429960230728938 1 1
0.462334898721735 0.45746450563957 1 1
0.514626106820235 0.509571285142417 1 1
0.343828101424749 0.340373476509598 0 0
0.567477026401584 0.562007273910236 1 1
0.471790796848387 0.467271635515183 1 1
0.61617688794104 0.609939139304091 0 0
0.563914278737001 0.558476318331574 1 1
0.547428594239006 0.541837780432186 1 1
0.486140609581309 0.480627479521178 1 1
0.426856229486313 0.422649860165087 1 1
0.509833292641297 0.504688453388363 1 1
0.51646675165582 0.511007142118141 1 1
0.400151330484542 0.396171936242695 1 1
0.540686296085695 0.535642406213651 1 1
0.487939961267816 0.483263361908854 1 1
0.411250151463084 0.40739175327132 1 1
0.499650135283849 0.494436323292548 1 1
0.559857606680789 0.554413933715098 1 1
0.534379146492552 0.529207574195501 1 1
0.513805235011922 0.508698659532034 1 1
0.496202453151688 0.490716083491825 1 1
0.525494850167553 0.520335700057927 1 1
0.509758899806881 0.504890326384854 1 1
0.436238702303298 0.432037945562017 1 1
0.409303372834009 0.405162647632627 1 1
0.512249502527629 0.50644206362753 1 1
0.564106185051715 0.558274651122497 1 1
0.496999761871729 0.492444905788241 1 1
0.593590538350594 0.587928745990728 1 1
0.538881717931071 0.53340875325122 1 1
0.462628724971955 0.457863231400233 1 1
0.568634362511597 0.563083355240843 1 1
0.566043346266102 0.560648136218354 1 1
0.558420740552523 0.552856080844454 1 1
0.519855516522256 0.514886336673985 1 1
0.501330219624111 0.496584575323547 1 1
0.535368357699332 0.530347619540005 1 1
0.454004628751271 0.449797431358071 1 1
0.467312288471582 0.462387632569842 1 1
0.50454179534955 0.499843594321502 1 1
0.580935404794168 0.575133434351924 1 1
0.474860946685629 0.470292470252679 1 1
0.346448650544032 0.343151064283414 0 0
0.456144118547688 0.451663517552349 1 1
0.530857594773542 0.525294157667877 1 1
0.507114035030216 0.502176370267486 1 1
0.423150125834766 0.418916280243907 1 1
0.421327197133577 0.417086760571967 1 1
0.577931683920549 0.571836930954589 1 1
0.525088060363732 0.519998291461971 1 1
0.597149367480345 0.591643850299714 1 1
0.506170072474626 0.501048168764037 1 1
0.568469755520567 0.562851250117782 1 1
0.483451146942132 0.478949257867435 1 1
0.443710243971003 0.439385068260785 1 1
0.477956162528618 0.473555910589658 1 1
0.573673812559807 0.568072733518729 1 1
0.526461493018715 0.521323948058327 1 1
0.455766398771742 0.451073794694603 1 1
0.484894898848933 0.480281786788254 1 1
0.593365553830122 0.586942094796862 1 1
0.550605744295517 0.545288133067098 1 1
0.436171303619565 0.432082699994066 1 1
0.490276645934777 0.485365977739087 1 1
0.447267970897422 0.442955606734082 1 1
0.522016660637175 0.516522773553983 1 1
0.553411565604069 0.547558705430765 1 1
0.499462064020887 0.494152310809735 1 1
0.536464820725312 0.531164025549354 1 1
0.457307367787573 0.453161376076322 1 1
0.545346340928166 0.54007178338156 1 1
0.531341929359295 0.526123093598339 1 1
0.441934336393909 0.4378002517053 1 1
0.433155378429674 0.429345416331681 1 1
0.448055695337895 0.443530007817943 1 1
0.527805656357025 0.522772210227012 1 1
0.542443277483559 0.536799440891779 1 1
0.492129671534131 0.487090373070712 1 1
0.507395386177157 0.502488378330762 1 1
0.497759498280593 0.49249000696297 1 1
0.517697605799374 0.51251899819889 1 1
0.496390371786402 0.491458379283205 1 1
0.491797129137882 0.487172154121979 1 1
0.554923415447919 0.549715203164985 1 1
0.512650314698154 0.507036503338514 1 1
0.538523957770284 0.532295236065765 1 1
0.537761684231695 0.532696560181197 1 1
0.495419653229566 0.490707824717573 1 1
0.533898027373151 0.528674140808879 1 1
0.455834673334902 0.451411241173652 1 1
0.589366520308199 0.583334250089352 1 1
0.490082661066904 0.485218569440621 1 1
0.501655148516387 0.49670227169224 1 1
0.529309646201956 0.523650333170503 1 1
0.408835527991537 0.404632381542963 1 1
0.533363226408305 0.528174158022984 1 1
0.490161765314349 0.485072604979229 1 1
0.503689940603582 0.498808116553804 1 1
0.477753493397129 0.473412963418809 1 1
0.403431635381495 0.398791996522881 1 1
0.567977552399505 0.562592662524405 1 1
0.404600468927048 0.400595350611496 1 1
0.499209419114091 0.494348060705621 1 1
0.539060049702811 0.533868700775046 1 1
0.504786262838487 0.499644772576488 1 1
0.534803280741783 0.529524310596323 1 1
0.343118590138242 0.33974411574918 0 0
0.553961361190879 0.548343744263098 1 1
0.563384684152389 0.557599618176629 1 1
0.447816652887381 0.443196457895586 1 1
0.474923532487909 0.470068590457503 1 1
0.59995773020928 0.594708125032391 1 1
0.427746583567235 0.423297110041868 1 1
0.544254619088728 0.538665329719977 1 1
0.531388367143459 0.526114480357506 1 1
0.472362731008932 0.467595239799951 1 1
0.492500415414746 0.488033474396896 1 1
0.405993575525933 0.401926016300872 1 1
0.611796773592696 0.605231996089614 1 1
0.464848248403757 0.459918565782808 1 1
0.466198455728439 0.46146743270578 1 1
0.517135739521149 0.511733530017596 1 1
0.494584050326423 0.489359382112571 1 1
0.419736811728493 0.415529836599637 1 1
0.462604070649092 0.458182634197899 1 1
0.493858475031525 0.488988897895354 1 1
0.466326176763743 0.461461671885957 1 1
0.37951006730155 0.375955037040221 1 1
0.54658022950067 0.541602919646464 1 1
0.457814836162887 0.453349789382888 1 1
0.449415947395022 0.444745865550721 1 1
0.466516564675854 0.461176376267713 1 1
0.574690766582831 0.569215327430296 1 1
0.559970422381905 0.554341576772696 1 1
0.545660335468902 0.540231127771944 1 1
0.566163312191523 0.560734658918031 1 1
0.468784690459015 0.464040555733276 1 1
0.454685887701163 0.449819245209744 1 1
0.538609058343999 0.533677496414299 1 1
0.426143670283125 0.422478355355162 1 1
0.50603733213092 0.501202403813891 1 1
0.492502016393411 0.487931507545432 1 1
0.54447109799331 0.539094101769688 1 1
0.592698829504514 0.587094903259715 1 1
0.404724732532878 0.400686170191974 1 1
0.59036631183644 0.584318814123539 1 1
0.531595019566663 0.525949335458974 1 1
0.460007773793653 0.455172082948652 1 1
0.481518887833716 0.475945944047169 1 1
0.461046045789327 0.456692514314122 1 1
0.461380846287159 0.45631346493272 1 1
0.476088992344575 0.471456232113769 1 1
0.51582938492367 0.511163024023364 1 1
0.51736693585267 0.512351051741966 1 1
0.441707597832397 0.43729489774914 1 1
0.473259584051761 0.468753386819893 1 1
0.54832068228124 0.542456820976919 1 1
0.540379707350105 0.534943640029371 1 1
0.513608938781543 0.508798377987837 1 1
0.464058379634197 0.459638572886342 1 1
0.533517395329281 0.527987700509422 1 1
0.591679092488138 0.586222942919889 1 1
0.488855993346438 0.483779858486242 1 1
0.543107970932219 0.538152087612543 1 1
0.553559085749538 0.547473489076171 1 1
0.47592552464565 0.471058959080198 1 1
0.472985672361319 0.468426786559722 1 1
0.501877937141048 0.496679662383166 1 1
0.504241408519327 0.499055901148208 1 1
0.525615551925798 0.520778021203695 1 1
0.531585271166222 0.526253838873783 1 1
0.552523620701559 0.547278096266907 1 1
0.480540461121601 0.476041365620407 1 1
0.543336760623118 0.537661152320526 1 1
0.381074404318428 0.377171146976317 1 0
0.508212788473849 0.50302132282672 1 1
0.566983533422922 0.561471070019333 1 1
0.558192641992805 0.552871043372743 1 1
0.498912326807149 0.494009200447077 1 1
0.576919334686377 0.571196610382166 1 1
0.506258133196934 0.501077362212633 1 1
0.556507733171529 0.550768765731246 1 1
0.444107753424961 0.43966600951465 1 1
0.518047190480116 0.511996005852851 1 1
0.562015845596405 0.556176742406946 1 1
0.485012136485673 0.480236936514102 1 1
0.542834408591003 0.5377241488259 1 1
0.476460887358351 0.471668009434863 1 1
0.470850429019961 0.466083692289744 1 1
0.447513097161168 0.443464954836766 1 1
0.527102947606942 0.521860377699487 1 1
0.413654243306216 0.409432098825884 1 1
0.43694235769996 0.433096575157867 1 1
0.468738266548675 0.463572803850724 1 1
0.538237736830054 0.53251245980363 1 1
0.437641161046058 0.433266475047212 1 1
0.502073735232382 0.49752995305008 1 1
0.478052190664146 0.473018406947731 1 1
0.466987911336394 0.462398347562898 1 1
0.569828023435486 0.564891435180745 1 1
0.558592666276305 0.553485756917896 1 1
0.440741689816634 0.436374294255666 1 1
0.469945602739646 0.465136014434523 1 1
0.562553084285473 0.556590959102724 1 1
0.521233620208788 0.515826461859476 1 1
0.513575231006489 0.508157718871397 1 1
0.532748817610381 0.527646640248068 1 1
0.528844590701573 0.523513309828318 1 1
0.432981809553999 0.428405204179499 1 1
0.480417829942915 0.47566633454726 1 1
0.491364293164061 0.486631939277439 1 1
0.500754346760206 0.496276712868181 1 1
0.464767999695398 0.460264144001595 1 1
0.534810973297672 0.529794577689057 1 1
0.45856634872735 0.454174296863152 1 1
0.518961487105865 0.513707721588945 1 1
0.443228677539912 0.438396688160511 1 1
0.537125214803409 0.531062847639894 1 1
0.558781090354215 0.55319301454709 1 1
0.613302783664689 0.607322188083794 0 0
0.515433120705685 0.51012079728131 1 1
0.490087110708283 0.485469381366392 1 1
0.511770232650724 0.506646184148137 1 1
0.457959681567842 0.452776715582969 1 1
0.472180149779346 0.467447061797642 1 1
0.429989842105212 0.425218307965064 1 1
0.524605100198846 0.519635175307961 1 1
0.381921728601794 0.377557914977936 1 0
0.480566725709769 0.476098458799467 1 1
0.440644604867449 0.436547734013307 1 1
0.516695356054403 0.511596191903945 1 1
0.519999635528491 0.515073635774359 1 1
0.522939317239561 0.517779592899607 1 1
0.528460915045219 0.522840690118896 1 1
0.508443632832754 0.503472742765557 1 1
0.571793379682845 0.56600102901799 1 1
0.516103365242037 0.510970230006687 1 1
0.455665748932686 0.451044187365932 1 1
0.450855591493758 0.44627593106893 1 1
0.522118643707907 0.516832298577978 1 1
0.505916290122607 0.500330159082357 1 1
0.477184501502253 0.472629227303774 1 1
0.565318260368526 0.55996008777312 1 1
0.481132730399459 0.475617857586302 1 1
0.463090734384918 0.458351234274637 1 1
0.488477510936182 0.483234554464154 1 1
0.502338101434663 0.497570740482521 1 1
0.599386482556422 0.593334485476617 1 1
0.565269126800467 0.559317342799383 1 1
0.521302678318037 0.516100823317302 1 1
0.58848250284469 0.582489065292574 1 1
0.605794664176561 0.599867843129526 0 1
0.487622233347017 0.482603051313088 1 1
0.501763696513334 0.497002598313483 1 1
0.469252801014754 0.464342775918015 1 1
0.511333087777789 0.506388982196202 1 1
0.524055365673612 0.519145004596444 1 1
0.49872154612903 0.493075309678631 1 1
0.551068457694648 0.545904142521747 1 1
0.448436209396474 0.444277823508435 1 1
0.564058242146371 0.558106802649413 1 1
0.510003222040925 0.505110713663347 1 1
0.503784427293209 0.498074116863419 1 1
0.477915598999846 0.472887625783713 1 1
0.493709083640216 0.488882278133159 1 1
0.550056070152841 0.544923157373767 1 1
0.549801201338906 0.544711369541478 1 1
0.43768611761219 0.433783858638655 1 1
0.507212037262994 0.501939911883306 1 1
0.486394089592567 0.481516499560535 1 1
0.500918199060216 0.496281646071293 1 1
0.456098002557718 0.451541170142292 1 1
0.547004874791565 0.541509380863813 1 1
0.430176136236141 0.425976337421336 1 1
0.528945646808547 0.523918109308909 1 1
0.454169432518916 0.450041366639513 1 1
0.496711286890158 0.491852747564309 1 1
0.49945403326286 0.494044897523101 1 1
0.477597537796931 0.47273313375262 1 1
0.523733280365944 0.517906161151279 1 1
0.55866110549906 0.553102447875049 1 1
0.498192161486487 0.493377058511669 1 1
0.526635683161101 0.521563680153194 1 1
0.456718128664966 0.452036702195348 1 1
0.521748773986016 0.516869514464424 1 1
0.492954268711175 0.488319460519162 1 1
0.463435368333313 0.458489958408614 1 1
0.544277632673637 0.538665371531072 1 1
0.546933770452836 0.541388000016785 1 1
0.442122968002147 0.437273885158215 1 1
0.563873552763506 0.558073727382558 1 1
0.437055941975546 0.432693292081056 1 1
0.466866846316924 0.46199489551493 1 1
0.498486773934318 0.493837530698938 1 1
0.473366747595421 0.468811954053184 1 1
0.458378475821623 0.453583497822332 1 1
0.549200170165725 0.543070876227641 1 1
0.474441450992933 0.469821542063827 1 1
0.440686349838194 0.436312870588129 1 1
0.547193026823653 0.541639218610915 1 1
0.529285843252929 0.524150724345756 1 1
0.513870143559831 0.508711408799665 1 1
0.416598901466875 0.412555189484964 1 1
0.607084927317598 0.601188763072272 1 1
0.514070341850224 0.508805867921066 1 1
0.512421728908908 0.50736811213335 1 1
0.469984174179115 0.464916155101234 1 1
0.568401046163265 0.562832559613057 1 1
0.499590379311565 0.494529998297439 1 1
0.529623635990463 0.524763152609389 1 1
0.482238675433016 0.477600724528664 1 1
0.522981967440312 0.518074118391142 1 1
0.500396171576226 0.495825888682321 1 1
0.476764460358773 0.471918634719325 1 1
0.584934819376026 0.579349041295923 1 1
0.468468259405835 0.463866188647146 1 1
0.467972689103724 0.463376292007651 1 1
0.57357998086997 0.567715379900042 1 1
0.517644484140536 0.512767217531751 1 1
0.452139747736028 0.447391674947245 1 1
0.497184739758208 0.492373777213081 1 1
0.46872881919738 0.464152537113101 1 1
0.585131875299788 0.579264591517428 1 1
0.499447011229624 0.494597154594555 1 1
0.502826232005658 0.497527013151742 1 1
0.612181235906847 0.605559742715591 0 1
0.418457391520623 0.414727750636214 1 1
0.463992162203939 0.459495372062803 1 1
0.50976102538519 0.504960471173109 1 1
0.487219845960173 0.482301910278502 1 1
0.48606319946499 0.481145251612462 1 1
0.519862858895442 0.514468106684717 1 1
0.482593927005547 0.478013025997513 1 1
0.515636306366932 0.510796801896392 1 1
0.466591408133 0.46212954940798 1 1
0.447183711603034 0.44286685922388 1 1
0.454309252031931 0.449851638208783 1 1
0.491854918691698 0.487143642155769 1 1
0.551363462334123 0.546205460449918 1 1
0.537847036396948 0.532578746492125 1 1
0.578612417519274 0.572682306260416 1 1
0.472670172317344 0.468133893410902 1 1
0.446271695920339 0.441919547998113 1 1
0.459214713178892 0.454526621505259 1 1
0.538583030770383 0.533255656402701 1 1
0.520927459165412 0.515908621968856 1 1
0.511745279601011 0.50666915823047 1 1
0.51974953928477 0.514553483638539 1 1
0.467227576428781 0.462240536607589 1 1
0.485481611933469 0.480893003099521 1 1
0.49022947184229 0.485371974095694 1 1
0.517323103835754 0.512496806775183 1 1
0.50586023666265 0.5006823309313 1 1
0.496670604342052 0.491528417891544 1 1
0.531475691823128 0.526179343073741 1 1
0.50856906450332 0.503722802356993 1 1
0.532003203142215 0.526396054406777 1 1
0.528690703295222 0.523425591798656 1 1
0.361699759756035 0.35826029316543 0 0
0.550572073461992 0.545209042955179 1 1
0.496050177699773 0.491097004181988 1 1
0.525503988935118 0.519918547310006 1 1
0.382070210434876 0.378095315034965 0 0
0.500907726971503 0.495907497298185 1 1
0.498356969632648 0.493610525913201 1 1
0.501991547662509 0.496042226082002 1 1
0.556117511541606 0.550794111984728 1 1
0.526923228337559 0.522386470798827 1 1
0.55483134446898 0.549592286171241 1 1
0.368189464728744 0.363946694000733 0 0
0.522397420435367 0.517327921367134 1 1
0.503021577194336 0.497976032483916 1 1
0.508105625628896 0.503179937793278 1 1
0.507567581917831 0.502619541741726 1 1
0.470300255019412 0.465516597410024 1 1
0.463560643580828 0.459195636158518 1 1
0.478538565202217 0.474058911991618 1 1
0.428666496920809 0.424712320744785 1 1
0.508881134198233 0.503389941930677 1 1
0.406230069139064 0.402700300022778 1 0
0.468818301852392 0.46431254914957 1 1
0.544971930703747 0.539614061224956 1 1
0.478011521968835 0.473308616770025 1 1
0.57248412646485 0.566537072559583 1 1
0.48710817016509 0.482106308920564 1 1
0.493315914101444 0.488751639798298 1 1
0.496524355282173 0.491513203902086 1 1
0.454137509394356 0.448532634586123 1 1
0.472686954392523 0.467640053201713 1 1
0.410175053443241 0.406168334742145 1 1
0.420130091381623 0.416122101532337 1 1
0.491237734797037 0.486494626652477 1 1
0.494677668549647 0.489717446159749 1 1
0.484901789424516 0.479943701939807 1 1
0.49062756281889 0.485317530333909 1 1
0.461765960082568 0.457177682019348 1 1
0.569275278963186 0.563826035087313 1 1
0.556859251419631 0.551611736808173 1 1
0.432577081861748 0.428472907942881 1 1
0.424000231215964 0.419765976324462 1 1
0.644293540362484 0.637922331396845 0 0
0.447319819742902 0.442914036482303 1 1
0.670029954523492 0.662916419225594 0 0
0.457103532608788 0.45273715048481 1 1
0.523934135737201 0.519015615527249 1 1
0.501155557567513 0.496236803879304 1 1
0.512795403370154 0.507908127165376 1 1
0.547864354427881 0.542345962993087 1 1
0.49388451514079 0.488736806019909 1 1
0.491581041368621 0.486648310785914 1 1
0.482511381673435 0.477577295477594 1 1
0.423668791057287 0.419805378199426 1 1
0.475178601467797 0.470835529913057 1 1
0.481051875149503 0.476298959415765 1 1
0.451023054787217 0.446084693960816 1 1
0.640619725953059 0.634790350678708 0 0
0.527909723892543 0.522784548927257 1 1
0.424178293506561 0.420324885576293 1 1
0.463020745188032 0.458120117659598 1 1
0.514387538763207 0.50942028436411 1 1
0.457903727679083 0.453908085451557 1 1
0.503687620576615 0.498477775151004 1 1
0.447233260358742 0.442939578101936 1 1
0.572615531738264 0.566651368529354 1 1
0.494561746886673 0.489605197961159 1 1
0.462101082536709 0.457618115813571 1 1
0.495755485893889 0.4908410019259 1 1
0.483566688984213 0.478605148688587 1 1
0.458583098238952 0.453516701973613 1 1
0.396596898567205 0.392738921776174 0 0
0.51013766722223 0.505397569743206 1 1
0.544235070807441 0.539126468633591 1 1
0.587222461567502 0.580975087591559 1 1
0.579174642238961 0.573722590099452 1 1
0.555571466597719 0.550214599769183 1 1
0.398318836638004 0.394107410456324 1 1
0.538970872986426 0.53319002167046 1 1
0.422933374511777 0.418578617697867 1 1
0.443313847458976 0.439345192563599 1 1
0.573396069641079 0.567745265580111 1 1
0.478378108144195 0.473289137458108 1 1
0.530081039501497 0.524494665090972 1 1
0.453105763647575 0.448483855148751 1 1
0.574339426561686 0.568713184876671 1 1
0.484158150102275 0.479539119562436 1 1
0.487267995675352 0.481816270955359 1 1
0.560918288240328 0.554907596443023 1 1
0.578376064346964 0.572646773114039 1 1
0.407894618041163 0.404116149040602 1 1
0.555081791741172 0.549322828387122 1 1
0.473952101467641 0.469101852113106 1 1
0.490013413889738 0.485073389937341 1 1
0.507985381930848 0.502935354357197 1 1
0.516224451852309 0.511277719263544 1 1
0.535062317565518 0.52956068500616 1 1
0.496309099572771 0.491749694070346 1 1
0.525979769075066 0.52050853030049 1 1
0.521543022607906 0.516393114743253 1 1
0.510705486104342 0.505552609606538 1 1
0.455412247841586 0.451007491104814 1 1
0.528457018426246 0.523589330741957 1 1
0.549873686230712 0.544613618651167 1 1
0.465487715765156 0.460889018083527 1 1
0.485109145189013 0.480480281949607 1 1
0.479934752515265 0.474723636645288 1 1
0.485920070455823 0.480905752133821 1 1
0.428366978316737 0.423844641211775 1 1
0.481889783734911 0.476791929872701 1 1
0.554441386151315 0.54885210293254 1 1
0.531376094787896 0.526160601448255 1 1
0.581773154669786 0.576561804505106 1 1
0.451824608085944 0.447627623027874 1 1
0.533796048141986 0.528390575925486 1 1
0.553919112272386 0.548732209076411 1 1
0.526701125017901 0.521100344357268 1 1
0.563153646888661 0.557429625816619 1 1
0.491769606404409 0.486925977203784 1 1
0.482340822945086 0.477761283257089 1 1
0.499500930089921 0.494759202468365 1 1
0.537097271426954 0.531577465056314 1 1
0.448956448750748 0.444504179462394 1 1
0.391816636545204 0.387940988162733 0 0
0.399673729514969 0.395520956971963 1 1
0.490614290079897 0.485941843919275 1 1
0.489925271001694 0.484124641347817 1 1
0.542462022797355 0.537155430679986 1 1
0.592534444894678 0.586763808861475 1 1
0.391987572425183 0.388079763062831 1 1
0.533694096708359 0.528003742051772 1 1
0.469358536968237 0.465027495005937 1 1
0.543517637802411 0.538203360709865 1 1
0.427146539377259 0.4229417277841 1 1
0.533982201028454 0.529026133944084 1 1
0.531714061052931 0.526074216482623 1 1
0.516069230918982 0.51107314527074 1 1
0.548489375675481 0.543304925865011 1 1
0.528618815536746 0.523543730957975 1 1
0.491742636617987 0.486917564853155 1 1
0.511344816996904 0.507119297098466 1 1
0.424496544991471 0.420586330057467 1 1
0.429829373841285 0.426152943826806 1 1
0.434459903360042 0.430139863519523 1 1
0.471741672594818 0.467125186212817 1 1
0.554160603878056 0.548101172372049 1 1
0.462690964879807 0.457956414929253 1 1
0.532397858725947 0.52740119556825 1 1
0.469759695364221 0.46509189262642 1 1
0.47249843273248 0.467741823662704 1 1
0.493123714023382 0.48813347431816 1 1
0.429020267731838 0.424742364692861 1 1
0.494557192218845 0.489324425615968 1 1
0.502766961569275 0.497766020983649 1 1
0.587923098243968 0.582290557904807 1 1
0.411513631764997 0.407698631391024 1 1
0.50840739571619 0.503472539278912 1 1
0.600187361229095 0.594085267276568 1 1
0.485193152549433 0.479902235675688 1 1
0.536080065591454 0.530483452178195 1 1
0.496595931393386 0.491562693022666 1 1
0.5421563116237 0.536483678138208 1 1
0.599736520359215 0.593588836835052 1 1
0.522884371456446 0.517106011556797 1 1
0.37115535374744 0.36770493318665 0 0
0.483182723830154 0.477913281918362 1 1
0.505421361378171 0.500126825038451 1 1
0.483158718145215 0.47853547310307 1 1
0.42904580692853 0.424974116235379 1 1
0.486736612240681 0.481875649961118 1 1
0.540189128087098 0.535105987863824 1 1
0.401967931666376 0.398272068607267 1 1
0.517144473542237 0.511877011844065 1 1
0.549284690929642 0.543816693119638 1 1
0.433992601916211 0.42962037129618 1 1
0.538378520385516 0.533458966459403 1 1
0.54087897335497 0.535415876780177 1 1
0.474953130325728 0.470420374836278 1 1
0.509070775052078 0.504338406995345 1 1
0.518193020398561 0.512885459319807 1 1
0.495217710033602 0.490862169144804 1 1
0.551538733618476 0.546348423358611 1 1
0.557345328784494 0.551800474768883 1 1
0.531956894855215 0.525832358544971 1 1
0.528732686125269 0.523428704280962 1 1
0.503907281469375 0.498535322599188 1 1
0.487026146492421 0.482069939465024 1 1
0.469580838946518 0.465036150921018 1 1
0.423737917034296 0.419694181963216 1 1
0.573183782082524 0.567367147658718 1 1
0.497879962432778 0.492811022072869 1 1
0.643773376370649 0.636857993588998 0 0
0.561950995356657 0.556185758609382 1 1
0.48915531754472 0.484415139798784 1 1
0.429304845139139 0.425476351441237 1 1
0.476204427137746 0.471523270106713 1 1
0.550606351510995 0.545088358079848 1 1
0.480248121612556 0.475350076138982 1 1
0.427472859511348 0.423495716225417 1 1
0.589330874669073 0.583455160986828 1 1
0.523035538934622 0.51779629091905 1 1
0.436158238736952 0.43206209411043 1 1
0.456285539257018 0.45200821650039 1 1
0.554163155657445 0.548605561072491 1 1
0.565937395167863 0.560406538622663 1 1
0.585762703433193 0.579727478241041 1 1
0.54360311071641 0.53807530099902 1 1
0.587047255485114 0.581690782750656 1 1
0.488072181443668 0.48320967927843 1 1
0.549162372715485 0.54341059830951 1 1
0.544585815912778 0.538968885217667 1 1
0.498157810192229 0.49291385217292 1 1
0.488474660107806 0.48384179290885 1 1
0.541191415498793 0.535745658860106 1 1
0.496506869290323 0.491507228505712 1 1
0.515043203029127 0.509676633428549 1 1
0.593731811956592 0.587748408240598 1 1
0.510300182377208 0.505293156659368 1 1
0.555698856550981 0.550556859080629 1 1
0.485097076639015 0.480164864234697 1 1
0.478310986054227 0.473587967963912 1 1
0.535514610508907 0.530672902796936 1 1
0.470070321976923 0.465689154078174 1 1
0.503548397682649 0.497711017416901 1 1
0.468283865888365 0.464025051448537 1 1
0.624400201443107 0.617128921854884 1 1
0.511574328656 0.506518231428616 1 1
0.468977741509484 0.464413321829223 1 1
0.48436655739007 0.479724038755429 1 1
0.543141919493133 0.536991741078496 1 1
0.485781800176002 0.481316950046494 1 1
0.482146992048615 0.477443952251003 1 1
0.387182474108766 0.383305790452163 0 0
0.50083116820912 0.495447169210346 1 1
0.571032502271426 0.565087919183809 1 1
0.462925256602809 0.458477154168038 1 1
0.476778233323324 0.47231598939501 1 1
0.552980367784185 0.547398230157031 1 1
0.452293348730501 0.447859085427801 1 1
0.535190741427689 0.529705106159963 1 1
0.424406536165878 0.420167587369205 1 1
0.490891331446233 0.486027640397387 1 1
0.507639528331535 0.501994110103816 1 1
0.525639566824906 0.520219100073265 1 1
0.427751420289979 0.423213399606914 1 1
0.548553016374225 0.542416509553079 1 1
0.589865824577285 0.583937298500396 1 1
0.489107589236823 0.484255714827825 1 1
0.39524301785001 0.39118550457646 0 0
0.542542194328465 0.537043102330771 1 1
0.421175343539945 0.417060233639974 1 1
0.524831472358659 0.51945994492247 1 1
0.470171153969932 0.465559797962379 1 1
0.545390226118549 0.539845961917416 1 1
0.467816289844773 0.46306176686249 1 1
0.466232830981185 0.46180372126919 1 1
0.46943245515643 0.46469926828732 1 1
0.388513116671166 0.384624020722648 0 0
0.507041096884185 0.501964132050502 1 1
0.447857313229574 0.443754870940428 1 1
0.488614942546524 0.483904460702896 1 1
0.500534941548427 0.49586901171864 1 1
0.462651571817302 0.457749365656082 1 1
0.543568001011261 0.538505230834799 1 1
0.515075487120802 0.510338634223899 1 1
0.522894711311122 0.517891447241556 1 1
0.519699012018383 0.514409706788396 1 1
0.416683372139027 0.412570798019004 1 1
0.478811245132903 0.4740428795023 1 1
0.499169691038461 0.494247314725776 1 1
0.531533325133625 0.526161385860268 1 1
0.559555115966651 0.554060059040583 1 1
0.46450780979597 0.460082097414234 1 1
0.562031921363181 0.556762391622644 1 1
0.479624219523149 0.475146090673652 1 1
0.448951511025864 0.444853028214464 1 1
0.570648420545084 0.564898880668275 1 1
0.45000682540204 0.445509432665455 1 1
0.48446676935961 0.4801335397823 1 1
0.478116873718536 0.473180590914426 1 1
0.480351632441738 0.475109246743649 1 1
0.484061841117515 0.479407589841838 1 1
0.591880173207168 0.586074957747464 1 1
0.442913665942735 0.438759172988757 1 1
0.393436305404538 0.389535917680999 0 0
0.507815735430392 0.503346025057699 1 1
0.451779241697704 0.447032821870675 1 1
0.418157749051628 0.414016598015441 1 1
0.488385501727431 0.483451926704973 1 1
0.511343478035466 0.506479600568315 1 1
0.623036790534555 0.616786158219824 0 0
0.385309251871759 0.380882187727557 0 0
0.583699582825645 0.578018381272475 1 1
0.49890837337729 0.494273481044634 1 1
0.508297487957534 0.503269694016888 1 1
0.413424018524261 0.409620398645899 1 1
0.448252731768252 0.443631099757472 1 1
0.432237322489699 0.427959538463331 1 1
0.396578017166953 0.392716160232632 0 0
0.468622891149802 0.464450511116267 1 1
0.503545929961021 0.498736755363815 1 1
0.617968183792574 0.611628427291847 1 1
0.463993570623036 0.459804450777748 1 1
0.454270954561731 0.449657750073755 1 1
0.433121180609272 0.428608764896724 1 1
0.50234006216858 0.497381670150581 1 1
0.49624489871699 0.491115077982652 1 1
0.490535126975643 0.485928016797191 1 1
0.460516849717725 0.455924100946409 1 1
0.585266840633128 0.578621510776203 1 1
0.491113699559145 0.485995459224146 1 1
0.464702630661437 0.460412677087364 1 1
0.452467985413909 0.447847562379845 1 1
0.456614518638308 0.451540635481469 1 1
