# Supplementary material for: Bias caused by sampling error in meta-analysis with small sample sizes
Source: PLoS One. 2018 Sep 13;13(9):e0204056. doi: 10.1371/journal.pone.0204056 (PMC6136825; doi:10.1371/journal.pone.0204056)
Supplement: S4 File — (ZIP) [file pone.0204056.s004.zip › results N = 20 theta = 0.5 tau = 0 sz = 500-1000.txt]

"cohen.dl.theta" "hedges.dl.theta" "cohen.dl.cp" "hedges.dl.cp"
0.525756899861831 0.52523973013469 1 1
0.505665538439693 0.505141720741564 1 1
0.523089030903995 0.522582217568731 1 1
0.487493886542473 0.487025970356588 1 1
0.49952810935756 0.499021887974057 1 1
0.490790111118296 0.490314958052112 1 1
0.500673319523163 0.500172791700849 1 1
0.508113847550761 0.507587258534395 1 1
0.456617497202267 0.456155586604292 0 0
0.4955597657791 0.495058151906418 1 1
0.502574120636462 0.502049605871857 1 1
0.493556164818511 0.493106499101977 1 1
0.48967523932441 0.489147851851574 1 1
0.490669074585841 0.490175140763894 1 1
0.476849790971133 0.476388824018997 1 1
0.507124292966085 0.506614117537784 1 1
0.488619240187718 0.488102805650259 1 1
0.502930494200463 0.502437217262699 1 1
0.506047042851584 0.505536793795096 1 1
0.504168641118735 0.503659659608548 1 1
0.498380374920173 0.497915351656765 1 1
0.471402718360475 0.470923344158134 1 1
0.492671359194835 0.492162872717956 1 1
0.516581898206393 0.516037027712771 1 1
0.550823486098505 0.550264989181675 0 0
0.503864595385742 0.503324139436888 1 1
0.503754317151556 0.503249139895718 1 1
0.476541560219812 0.476057987189934 1 1
0.497877974546422 0.497369397986006 1 1
0.481516197839029 0.481050721755609 1 1
0.495074331549546 0.494626137248837 1 1
0.481316909611796 0.480826205598621 1 1
0.502264222441692 0.501748598335936 1 1
0.491961504555057 0.491481483860334 1 1
0.515254206346643 0.514726791832245 1 1
0.498842784160124 0.498282328481338 1 1
0.501454648011787 0.500963293473673 1 1
0.506477202795278 0.505963977799185 1 1
0.496315179001987 0.49581397260111 1 1
0.538250559351259 0.537737703083288 1 1
0.510907630491171 0.510400586123489 1 1
0.507895779741553 0.507372416385412 1 1
0.481714599070119 0.481207564060162 1 1
0.500719750695067 0.500272265906791 1 1
0.515340877119844 0.514839723828924 1 1
0.458007712494669 0.457527072292555 0 0
0.510032545159975 0.509528670811562 1 1
0.532152216118848 0.53164619800806 0 1
0.521636995468944 0.521089672206514 1 1
0.493341413320277 0.49280932442381 1 1
0.502340183060735 0.501859394781641 1 1
0.487381067344921 0.486845244848678 1 1
0.501865320617328 0.50139384171349 1 1
0.526700863126836 0.526202076160233 1 1
0.47237805670116 0.471885016248714 1 1
0.485707445024662 0.485200365313135 1 1
0.499390586690579 0.498912810003856 1 1
0.503124340278005 0.502619857007689 1 1
0.483021642423894 0.482534719536296 1 1
0.49416676168077 0.493675102786246 1 1
0.478542562997297 0.478072907250018 1 1
0.499468745564288 0.498966689170424 1 1
0.458567438906304 0.458097117254023 0 0
0.491389922832843 0.490888509258715 1 1
0.513290903773199 0.512779865612552 1 1
0.525703432034579 0.525191213772013 1 1
0.49655441254677 0.496030005902294 1 1
0.524503051720329 0.523979828297442 1 1
0.483313270990229 0.482807853904993 1 1
0.514596263510362 0.514071313650965 1 1
0.523374235784627 0.522801421000167 1 1
0.491540040552593 0.491089827870865 1 1
0.49843625522238 0.497929288316442 1 1
0.514639444401778 0.51411628393541 1 1
0.500053245748687 0.499573701261407 1 1
0.489307158029883 0.488824853644248 1 1
0.496256806101521 0.495740882501286 1 1
0.510762944602479 0.510269298300207 1 1
0.508139836807042 0.507653816152601 1 1
0.506266790914424 0.505775994934143 1 1
0.519202087321705 0.518686452137623 1 1
0.475883166064193 0.475379416543904 1 1
0.498288506402462 0.497790385211854 1 1
0.494461495258036 0.493961732988014 1 1
0.478856253101603 0.47834132939757 1 1
0.526872402570306 0.526335132413985 1 1
0.501398908768685 0.500926509180416 1 1
0.521606164066168 0.521094838320243 1 1
0.503911925363006 0.503392669920557 1 1
0.502766610261773 0.502275530569571 1 1
0.510416607831755 0.509899730483598 1 1
0.490222872667661 0.489739504110263 1 1
0.507094444656156 0.506588690676503 1 1
0.473822570807233 0.473374030379843 1 1
0.487861234360835 0.487383475256496 1 1
0.509662901914149 0.509143267679841 1 1
0.506136588007431 0.505645275907542 1 1
0.486326187211462 0.485788317378916 1 1
0.503057974093673 0.502579313398156 1 1
0.491349560062643 0.490801008213014 1 1
0.510984631291066 0.510475880733365 1 1
0.503491309323844 0.5029730366717 1 1
0.49968909331476 0.499197600836379 1 1
0.498752718228785 0.498262542622247 1 1
0.521790309163843 0.521248284477153 1 1
0.488666440703197 0.488170855154697 1 1
0.47735242081743 0.476834673939428 1 1
0.523997616296912 0.523484768941706 1 1
0.489959622521056 0.489471185688267 1 1
0.525889739573367 0.525394908813133 1 1
0.497937203369254 0.497428865788078 1 1
0.518343875072788 0.517801467350831 1 1
0.50742039711392 0.506935790212132 1 1
0.496606303046658 0.496133610936131 1 1
0.522571690835922 0.522035076088992 1 1
0.503578978435942 0.503107224302022 1 1
0.471775625245259 0.471314916708491 1 1
0.529748332905046 0.52919446720453 1 1
0.512042818312796 0.511532813283428 1 1
0.510060013281064 0.50955708441065 1 1
0.492998416416101 0.492477465681972 1 1
0.508290899589969 0.507799208638267 1 1
0.520694013038921 0.520157258258249 1 1
0.526147061850247 0.525632216632333 1 1
0.476308646879784 0.475819129863758 1 1
0.499175131753296 0.498628796615117 1 1
0.506421587567613 0.505909670262673 1 1
0.524415206837207 0.52388352598437 1 1
0.470922030722897 0.470453257791268 1 1
0.507058269192441 0.506557655944921 1 1
0.470406992384697 0.469945704418904 1 1
0.507011621986516 0.506518480656435 1 1
0.495910782443366 0.495402885924906 1 1
0.500849862548884 0.500300647636256 1 1
0.504794001404257 0.504308944279812 1 1
0.533066471107844 0.532532183971386 0 1
0.511955464646377 0.511417477907715 1 1
0.499639776821546 0.499159932308232 1 1
0.495355321139646 0.494859352680534 1 1
0.514075438036482 0.513566362580525 1 1
0.522536273164295 0.522008768127625 1 1
0.497337625465579 0.49690043893386 1 1
0.53184823486755 0.531305362312964 1 1
0.533203848878503 0.532706690475738 1 1
0.507520763756909 0.507030345845461 1 1
0.492637025921724 0.492133807673705 1 1
0.496033820788004 0.495553907288917 1 1
0.510493402651056 0.509974510359268 1 1
0.489890497708819 0.48937484285259 1 1
0.510290304194195 0.509739239798015 1 1
0.532247768505767 0.531690076669245 1 1
0.498074097076708 0.497581872455881 1 1
0.527864568109038 0.527355100761767 1 1
0.512065675346406 0.511518791127386 1 1
0.509416548070657 0.508881046440902 1 1
0.48562780732862 0.485105097416248 1 1
0.491370310341624 0.490887808639958 1 1
0.511395333342016 0.510889673571034 1 1
0.490533492822776 0.49001832779912 1 1
0.506955412498465 0.506405601765287 1 1
0.492288424070259 0.491824206663798 1 1
0.511521336323548 0.511034270806723 1 1
0.49942058964324 0.498893337239106 1 1
0.495414809380193 0.494948033126233 1 1
0.506252826395112 0.505722829949677 1 1
0.519638844601249 0.519122814033664 1 1
0.506482500427029 0.506022223954752 1 1
0.519974215747612 0.519439057827155 1 1
0.479709045963066 0.479231903318646 1 1
0.482773446540134 0.482244332814956 1 1
0.482362575859733 0.481876405465082 1 1
0.519267118408519 0.518737873148064 1 1
0.497584747035533 0.497054267332632 1 1
0.502846514361332 0.502361502286182 1 1
0.451524378761621 0.451096549851249 0 0
0.489025913048114 0.488535260116969 1 1
0.491094064004373 0.490599108465324 1 1
0.496337156508778 0.495798686986185 1 1
0.514479505054513 0.513971842917763 1 1
0.472169137502309 0.471693110709104 1 1
0.540317873507263 0.539755253647745 0 0
0.507387641910143 0.506877119833997 1 1
0.507810897361925 0.507278017246102 1 1
0.525204090053427 0.5246843783911 1 1
0.509188660132338 0.508689420334734 1 1
0.48214325565973 0.481635496243766 1 1
0.511181483578322 0.510680341285976 1 1
0.49592758685275 0.495426159335882 1 1
0.486688965013539 0.486223521624818 1 1
0.496245964352017 0.495744509341787 1 1
0.501106470502622 0.500631306203964 1 1
0.503918090713772 0.503438610313612 1 1
0.504468239249814 0.503952622551468 1 1
0.530523477257529 0.530021949081515 1 1
0.505388406338358 0.504897864201356 1 1
0.499920256676248 0.499417516042144 1 1
0.494220345173783 0.493699941183864 1 1
0.491750101673033 0.491275094259588 1 1
0.508674310204259 0.508175806538279 1 1
0.490111841120979 0.489677363430325 1 1
0.476077487148076 0.47559478053922 1 1
0.484571840710717 0.484073684823104 1 1
0.47505053343728 0.474591741097406 1 1
0.504358510148521 0.503812856409434 1 1
0.475898854608131 0.475393575271316 1 1
0.49703081863669 0.496535921461768 1 1
0.493906282386079 0.493389225094596 1 1
0.48885224267834 0.488382818979494 1 1
0.500588876030356 0.500101954037881 1 1
0.481734521325576 0.481241936067634 1 1
0.498594475814059 0.498106555268763 1 1
0.515972717258235 0.515456152000498 1 1
0.514731607191833 0.514242584687379 1 1
0.483490977217543 0.482996670176288 1 1
0.505789463854699 0.505308864611274 1 1
0.51031287837121 0.509749719797828 1 1
0.50214763115613 0.501606608624313 1 1
0.527108867039441 0.52657198622782 1 1
0.476805415005525 0.47632120058096 1 1
0.528791474658181 0.528320287717052 1 1
0.484221621151998 0.483756614980256 1 1
0.492056414692867 0.49158816877658 1 1
0.504200861498024 0.503679480990949 1 1
0.498876181278187 0.498397654270947 1 1
0.497183274339929 0.496658850495635 1 1
0.505421057903964 0.504848033488777 1 1
0.484847728152934 0.484390791761885 1 1
0.49745052596906 0.496949776731509 1 1
0.481195303068022 0.480749903627506 1 1
0.50965397613365 0.509123368672892 1 1
0.504735968548689 0.504245815389703 1 1
0.50239383289546 0.50189005618736 1 1
0.501745061508515 0.501241241917596 1 1
0.469402824504953 0.46894994103061 1 1
0.487042248368019 0.48654158514066 1 1
0.504212188851811 0.503688401733382 1 1
0.499146252113708 0.498661457035229 1 1
0.521754957209075 0.521240236501527 1 1
0.510056994908196 0.509568688333294 1 1
0.511279240978214 0.510759297331587 1 1
0.492625698277081 0.492120343092803 1 1
0.509991291901448 0.509465049751238 1 1
0.499435459949741 0.498946619593739 1 1
0.5362482907287 0.535713691333978 0 0
0.490459577963672 0.489981451697005 1 1
0.515810577456445 0.515266384417437 1 1
0.482150981672583 0.481679006116325 1 1
0.525940438603925 0.525425648393426 1 1
0.491696239822628 0.49112483041916 1 1
0.489881256545983 0.489403048265849 1 1
0.504607432029242 0.504104380513687 1 1
0.500814814328229 0.500297702843876 1 1
0.467525197424692 0.467044695733752 1 0
0.536336621027362 0.53581786007024 0 0
0.483336092591137 0.482883944926981 1 1
0.466614308313713 0.466131868027351 0 0
0.506398382652452 0.505869441033634 1 1
0.507009801564141 0.506460796689823 1 1
0.515457239958188 0.514934864844031 1 1
0.470307974942689 0.469835339252074 1 1
0.509844443893094 0.509312403043947 1 1
0.494018712961153 0.493565830447001 1 1
0.487102340609045 0.48663491113292 1 1
0.48207263967619 0.48161700109528 1 1
0.507821961886434 0.507311229730273 1 1
0.495509246908824 0.495003037918896 1 1
0.503247431181816 0.502746747064581 1 1
0.510724328014704 0.510199203110498 1 1
0.526905904876788 0.526364792588753 1 1
0.513079714305497 0.512548340441261 1 1
0.509773744445904 0.509246533935275 1 1
0.490373320938515 0.489874869937201 1 1
0.479711220986866 0.479230191587968 1 1
0.52231426334761 0.521801735716279 1 1
0.494704355000871 0.494135434104021 1 1
0.47618323140621 0.475728811848655 1 1
0.510054160839666 0.509544009303098 1 1
0.480790479068577 0.480302127472128 1 1
0.508180313190187 0.507666462783992 1 1
0.50845063067066 0.507965359974324 1 1
0.502154473157347 0.501619257773854 1 1
0.510888099125862 0.510396918271851 1 1
0.488666912662151 0.488221878767008 1 1
0.495348954833502 0.494823442796014 1 1
0.513824796600116 0.513287129473785 1 1
0.509213364274299 0.508707215692241 1 1
0.494254093010908 0.493779840229753 1 1
0.502786432166304 0.502252278313945 1 1
0.470516422081232 0.470042582319452 1 1
0.490479640487029 0.489971524871691 1 1
0.511211073089934 0.510633657176733 1 1
0.470794938974991 0.470360672386866 1 1
0.503999613969676 0.503492007974472 1 1
0.480889799591453 0.480403314498788 1 1
0.49525493943009 0.494787677663356 1 1
0.504781211833662 0.504246320914981 1 1
0.514196327631134 0.513629257717351 1 1
0.518975984028172 0.518452470706554 1 1
0.491630719095642 0.491100206732742 1 1
0.511781069069338 0.511234817374728 1 1
0.53864178717232 0.538152948825436 1 1
0.477237807418804 0.476733335901527 1 1
0.505359238307953 0.504829603182968 1 1
0.522172173802578 0.521657586064271 1 1
0.480667831905355 0.480160258752478 1 1
0.483770208323547 0.483322521696438 1 1
0.499051892738921 0.498567085555214 1 1
0.478195255275248 0.477706090781678 1 1
0.490344864417872 0.48981762019508 1 1
0.48240713864106 0.48192338583678 1 1
0.525389891411014 0.524854076954248 1 1
0.490532121733567 0.490047516804747 1 1
0.492558562747364 0.49206161558195 1 1
0.51844179200821 0.51789789873754 1 1
0.524657006773029 0.52410511756407 1 1
0.510984941233993 0.51045101553494 1 1
0.50445999815795 0.503930159380835 1 1
0.515356913185776 0.514857970260508 1 1
0.522014115441472 0.521483625711628 1 1
0.525849763390556 0.525315878762923 1 1
0.49128819367562 0.490804502453493 1 1
0.482167935694633 0.481660761945976 1 1
0.486096417222384 0.485605742591065 1 1
0.48635260756589 0.485834941495186 1 1
0.500692821266466 0.500227439015198 1 1
0.48736894508038 0.48688716231319 1 1
0.529588009911827 0.529055518641423 1 1
0.521069610882216 0.52056048701611 1 1
0.475850478585564 0.475375809938703 1 1
0.522978952652038 0.522491651002889 1 1
0.474094285416889 0.473620327533413 1 1
0.516529951414028 0.516023913914804 1 1
0.477201548753876 0.47666543932527 1 1
0.528597081408744 0.528063444880739 1 1
0.511781813047588 0.511239282721315 1 1
0.506966477041099 0.506466635082202 1 1
0.534746630291644 0.534244138671701 1 1
0.502979277594827 0.502471265079346 1 1
0.482341283150017 0.481846353517719 1 1
0.51278797645613 0.512288933400176 1 1
0.515273399000882 0.514735884286377 1 1
0.50110531104002 0.50061038332323 1 1
0.521153265874062 0.520607360311757 1 1
0.506746490195392 0.506278423976395 1 1
0.497015258790637 0.496528615741373 1 1
0.509088551995941 0.508572336697498 1 1
0.474969315271307 0.474517910965023 1 1
0.498303852167631 0.497725068184006 1 1
0.505175173553605 0.504637199120761 1 1
0.485126478472091 0.484640912066214 1 1
0.483107825608814 0.482669866965191 1 1
0.511048624083146 0.510452395019241 1 1
0.515002974075577 0.51444535757034 1 1
0.497166962856083 0.496679467741986 1 1
0.480896827500868 0.480407522595738 1 1
0.463228636189704 0.462749509753581 0 0
0.500000657136068 0.499528709421412 1 1
0.45403903296001 0.453568730761119 0 0
0.490784243720266 0.490284941829667 1 1
0.483736798428076 0.483249712306993 1 1
0.507800318177692 0.507302910083583 1 1
0.517275562737312 0.516778477052554 1 1
0.528608874997591 0.52809519278843 1 1
0.488450810218455 0.487989047531371 1 1
0.484753929506805 0.484271418399522 1 1
0.494413043352521 0.493901085614838 1 1
0.486959302726337 0.486512872447861 1 1
0.526097033015517 0.52557076593353 1 1
0.48696492038221 0.486488746962003 1 1
0.477578423248497 0.477081412032104 1 1
0.494233374997636 0.493741343895446 1 1
0.492040284832024 0.491536325546903 1 1
0.487881454085144 0.487416931516967 1 1
0.508344113516896 0.50783518378982 1 1
0.498633728111596 0.498124937445016 1 1
0.468893924616907 0.468414312375156 1 1
0.497595439839379 0.497108657952729 1 1
0.473031582989069 0.472543089707728 1 1
0.495645805262273 0.495128473329771 1 1
0.498861557322809 0.498347094782119 1 1
0.491362789538411 0.490890573544569 1 1
0.485352583497192 0.484841485601055 1 1
0.508355888490646 0.507872627418457 1 1
0.5051259709799 0.504623953245456 1 1
0.50906154250592 0.508515367242998 1 1
0.475972577551869 0.475487554383134 1 1
0.515200729425539 0.514644727828476 1 1
0.477426041927179 0.476959208025748 1 1
0.493305128620732 0.492780390415885 1 1
0.467195963945562 0.466730005338941 0 0
0.481945675354616 0.481440688550763 1 1
0.467399730281265 0.466935923081772 0 0
0.495075169978379 0.494566033379985 1 1
0.47771181018233 0.477209753622716 1 1
0.476625984473043 0.47612634827442 1 1
0.485112766273593 0.484619649310384 1 1
0.481765041183348 0.481280746021957 1 1
0.513887892039317 0.51337278529779 1 1
0.513056254805758 0.512579376510885 1 1
0.491985306205684 0.491498280218458 1 1
0.523102332058008 0.522596137025903 1 1
0.499082809786613 0.498570555559979 1 1
0.499002250085099 0.498500683030329 1 1
0.484558743757662 0.484052339432646 1 1
0.49162892748957 0.491136794882132 1 1
0.490266321850702 0.489757099761982 1 1
0.47780492583673 0.477280722004178 1 1
0.533779564107888 0.533263424635551 0 0
0.519570786284344 0.519046604441627 1 1
0.507415215070372 0.506938830759901 1 1
0.510413850784982 0.509914904953767 1 1
0.512751502403125 0.512266800869608 1 1
0.517369943789382 0.516833483569337 1 1
0.486629355382435 0.486129364491944 1 1
0.501089301535373 0.500629161156955 1 1
0.523015220548478 0.522479407072971 1 1
0.507367572201854 0.506859853499994 1 1
0.478320299768735 0.477778823703603 1 1
0.478399639906363 0.477883856832415 1 1
0.5298264232303 0.529260846759705 1 1
0.489735907926119 0.489243977840161 1 1
0.482782291621734 0.482311001691887 1 1
0.481838797816234 0.481402861961335 1 1
0.490654775429269 0.490170431712659 1 1
0.493324255883419 0.492792486473009 1 1
0.47899537551275 0.478531633714662 1 1
0.50447239989905 0.50399411738185 1 1
0.522615165087666 0.522090899643932 1 1
0.521909680807967 0.521393153844888 1 1
0.462853801570632 0.462403098481506 1 1
0.502673164891191 0.502176119497881 1 1
0.472385839031618 0.471897354934716 1 1
0.519774088970558 0.519207022109843 1 1
0.477592283987227 0.477110411821063 1 1
0.531151767234031 0.530611014294436 1 1
0.508789711383491 0.50823756402887 1 1
0.517931669284415 0.517351828060835 1 1
0.498106890167237 0.4975865521241 1 1
0.499587785119392 0.499068848072628 1 1
0.486400890901809 0.485898057626815 1 1
0.487845612308932 0.487337372388773 1 1
0.505876404852467 0.505347699548333 1 1
0.475083847686306 0.474608268166704 1 1
0.494079652501541 0.493574418204188 1 1
0.511916689657417 0.511389805715224 1 1
0.49422953200823 0.493685106292599 1 1
0.515055801909579 0.514534838813701 1 1
0.489669642239876 0.48917195854399 1 1
0.483110530194964 0.482625554683488 1 1
0.489421508474268 0.48891373486415 1 1
0.497879743090278 0.497408780624142 1 1
0.486189522233304 0.485676742906363 1 1
0.497873740523568 0.49739215672539 1 1
0.508325520478467 0.507803905990856 1 1
0.48592827568865 0.485415234039465 1 1
0.513285999257355 0.512755009123733 1 1
0.540237244804607 0.539639733293329 0 0
0.510496509526528 0.509961589963097 1 1
0.512987373255357 0.512478967541336 1 1
0.511546625466015 0.511039263292685 1 1
0.523560961809357 0.52304473882563 1 1
0.48415400473057 0.483681124900606 1 1
0.513351012640466 0.512834750890644 1 1
0.523842239924514 0.523324730261481 1 1
0.497990212864469 0.497531890457633 1 1
0.496661885648752 0.496172053571126 1 1
0.499849777266416 0.499356650732466 1 1
0.502601148766485 0.502045891308982 1 1
0.488933437498477 0.488432429014327 1 1
0.496736319201832 0.496167470947331 1 1
0.467495538599374 0.466951398019176 1 1
0.496780600507515 0.496248826007216 1 1
0.473858774617729 0.473397925496151 1 1
0.49109149642228 0.490592858917179 1 1
0.475725688469101 0.475260909506885 1 1
0.533308416736455 0.53273562902781 1 1
0.508257956775374 0.507761091289702 1 1
0.480356714382057 0.47983866333572 1 1
0.496336980373489 0.495822145487561 1 1
0.476673674629739 0.476223792649474 1 1
0.486613558715168 0.486133909834663 1 1
0.509277860705274 0.508710795658948 1 1
0.482003597958225 0.481543016832593 1 1
0.498583789189316 0.498070923478519 1 1
0.48887721174516 0.488387116556803 1 1
0.521846767774492 0.521296593005406 1 1
0.490963726529764 0.49048971358041 1 1
0.484015855871313 0.483553252304445 1 1
0.525551671464491 0.525016007104324 1 1
0.483273048526968 0.482783003443081 1 1
0.501232393542173 0.500765491438969 1 1
0.474738139287905 0.47424924151521 1 1
0.518517956764513 0.51800800626677 1 1
0.51214040616262 0.511643213006347 1 1
0.511151956261013 0.510646564226256 1 1
0.475495803993671 0.475022165504401 1 1
0.508914029182277 0.508391486249226 1 1
0.482948835386898 0.482447843600469 1 1
0.489569716178825 0.489071372006149 1 1
0.51355919220641 0.51299888808456 1 1
0.503936879232127 0.503437774202186 1 1
0.505115077722034 0.504575669046765 1 1
0.483161508567502 0.482668964825219 1 1
0.531354417361204 0.530819416782019 1 1
0.50338724697589 0.502861282489991 1 1
0.479633170090909 0.479138374547552 1 1
0.515230452937529 0.514750136268217 1 1
0.500004975703761 0.499514540734183 1 1
0.496297397788797 0.495794595872252 1 1
0.50041879758207 0.499934007309474 1 1
0.460647439183553 0.460182137911907 0 0
0.517622949989363 0.517111105780786 1 1
0.493848482611898 0.493327387267928 1 1
0.475501706437946 0.475009826449427 1 1
0.48569544474576 0.485223767758333 1 1
0.457774671175618 0.45735149193647 0 0
0.520825713799552 0.520313764239085 1 1
0.485076512253732 0.484621513039534 1 1
0.480454263262235 0.480017754802284 1 1
0.477286700266225 0.476793251746189 1 1
0.508418700731883 0.50793916595498 1 1
0.502568047316923 0.502063744045667 1 1
0.504937950444039 0.504439082860167 1 1
0.491013407847388 0.490494988583856 1 1
0.474283353021058 0.473771664242125 1 1
0.492816212981624 0.49234538392435 1 1
0.478178314247198 0.477698236795263 1 1
0.508074475234272 0.507580548672401 1 1
0.513950027006774 0.513451739345273 1 1
0.493359137822587 0.49285123443505 1 1
0.466343605302332 0.465827189977783 1 1
0.507182809960323 0.50667680151371 1 1
0.516015682133972 0.515500118938347 1 1
0.514298651325571 0.513811240437813 1 1
0.499154507826772 0.498607030570254 1 1
0.505932987361285 0.505403242484814 1 1
0.493490329002751 0.4930126400175 1 1
0.464132874764465 0.463640037509919 1 1
0.506519520053447 0.505954853694614 1 1
0.509247817156413 0.508751768525844 1 1
0.526146471040808 0.525619237242488 1 1
0.496004450032896 0.495512884050764 1 1
0.479688112074879 0.479225666242246 1 1
0.480798036493835 0.480335060524415 1 1
0.512999413728737 0.512492254993516 1 1
0.464418657637392 0.463967103627881 0 0
0.475501408220172 0.475045854190767 1 1
0.527316543305287 0.526771931139116 1 1
0.505936840870328 0.505416692491204 1 1
0.503230582785715 0.502717677282921 1 1
0.53727196904965 0.536698051983245 0 0
0.499177724807495 0.498714020086666 1 1
0.501352623199216 0.500858803674247 1 1
0.498458774508345 0.497966561784454 1 1
0.528979630023811 0.528439679177852 1 1
0.478991502573555 0.478496523178763 1 1
0.525217781211528 0.524707976781362 1 1
0.504700291992465 0.504211767868491 1 1
0.539188967668623 0.538647515355501 0 0
0.480478612051721 0.480004007118109 1 1
0.4512029968475 0.450747997277817 0 0
0.494581107038344 0.494094019608689 1 1
0.492957597346482 0.492443586375242 1 1
0.493506042482337 0.492979335370036 1 1
0.500434649256484 0.499956767265641 1 1
0.478619769224771 0.478097417844537 1 1
0.455897939289173 0.455426295392638 0 0
0.493511829970362 0.493020708404142 1 1
0.491493363908857 0.49102019072809 1 1
0.500091361242304 0.499564363655135 1 1
0.491351440926063 0.490835726462129 1 1
0.500677666279468 0.50013695928954 1 1
0.483364534673266 0.482896294991934 1 1
0.508981209699257 0.508458279001849 1 1
0.494444727994594 0.493983661418256 1 1
0.477796091438607 0.477336125012442 1 1
0.500471359403487 0.49995365155982 1 1
0.496524168104606 0.496034866917073 1 1
0.508647163488557 0.508100712518894 1 1
0.519455614242746 0.518912731943079 1 1
0.50613631772657 0.505622908693165 1 1
0.518296356090275 0.517786183089072 1 1
0.508660614611376 0.508136707050722 1 1
0.489792237492271 0.489319298197255 1 1
0.49942843998366 0.498939875043045 1 1
0.503410659794681 0.502881332460449 1 1
0.526011068899853 0.525460435846908 1 1
0.493546188194948 0.49304232969408 1 1
0.519179210203229 0.518659148320929 1 1
0.489914222942964 0.489428685349279 1 1
0.485945217862318 0.485486557021843 1 1
0.49644346978122 0.495933668561276 1 1
0.519994572909738 0.519486355877396 1 1
0.530843202865043 0.530334982261019 1 1
0.51182874977382 0.511331372858235 1 1
0.509533266458971 0.509024626134084 1 1
0.503494717791916 0.503006681770466 1 1
0.490145919765314 0.489652412723077 1 1
0.520240305223028 0.519714983961957 1 1
0.490406680613525 0.489928593359708 1 1
0.502082648714128 0.501577712624294 1 1
0.487371189588172 0.486847300494744 1 1
0.470997239464207 0.470545316569763 1 1
0.513139335846947 0.51257016670772 1 1
0.487252431698127 0.486771873250944 1 1
0.499068747087454 0.498581147133269 1 1
0.477356376697968 0.476895365340843 1 1
0.483368119618325 0.482887500161053 1 1
0.472530807824827 0.472069244177474 1 1
0.484234515577992 0.483745572244469 1 1
0.490228247042555 0.489749637520851 1 1
0.504368797766521 0.50387513163373 1 1
0.48441224334661 0.483918375149707 1 1
0.496744112953382 0.496231139313816 1 1
0.471729499292044 0.47125035694436 1 1
0.509506918587544 0.509002602213932 1 1
0.517887705756427 0.517385931598458 1 1
0.52356832815201 0.523013220099381 1 1
0.493490142048951 0.492977170899638 1 1
0.514435702668742 0.513910103827685 1 1
0.476137929354709 0.47564325230303 1 1
0.457997147819796 0.457554477587736 0 0
0.505664083990931 0.505166855484546 1 1
0.480659178919193 0.480188292055303 1 1
0.485337528889827 0.48488136151338 1 1
0.463824442085661 0.46338587219399 0 0
0.520460238858843 0.519892792852347 1 1
0.496306013714799 0.495809185375151 1 1
0.502833778533873 0.50233758081184 1 1
0.513640994434729 0.513118343995544 1 1
0.494614635727311 0.494082278679703 1 1
0.50578067026511 0.505273958413944 1 1
0.473865513474845 0.473392949740049 1 1
0.490900466949963 0.490433834500096 1 1
0.530279108447074 0.529756500969244 1 1
0.499855070343604 0.499353373909705 1 1
0.486845876940167 0.486385440148712 1 1
0.480022683214478 0.479542975918823 1 1
0.503170908258494 0.502689206422897 1 1
0.453465607941607 0.453014103144101 0 0
0.519861249135553 0.519309049260364 1 1
0.495706353101662 0.495206396894735 1 1
0.521983759094563 0.521456416446152 1 1
0.496988395630698 0.496486604916261 1 1
0.512864517245409 0.51232527801753 1 1
0.487714122868186 0.487225576263039 1 1
0.494560655259127 0.494071919034988 1 1
0.523121017999468 0.522637295069586 1 1
0.51552449974137 0.514999505773185 1 1
0.503560665111319 0.503072261893785 1 1
0.49446334295445 0.493987618913085 1 1
0.512751460001178 0.512234039325456 1 1
0.498877799883317 0.498354729904862 1 1
0.453318272884207 0.452848565807082 0 0
0.505320246382004 0.504830706728275 1 1
0.505607034043131 0.505076236736649 1 1
0.506737065100023 0.50620524305404 1 1
0.510268605799732 0.509734889276463 1 1
0.503982769239375 0.503501110145122 1 1
0.495849257210579 0.495381899730368 1 1
0.496154175386136 0.495656288525248 1 1
0.499266543684127 0.498786823982406 1 1
0.506455292352537 0.505943256601243 1 1
0.482647668308328 0.482179692469819 1 1
0.51212014017974 0.51162655815749 1 1
0.4925224535519 0.492039723756175 1 1
0.507678508839873 0.507176511222473 1 1
0.475820748981746 0.475320816835213 1 1
0.49411335212595 0.493629495800531 1 1
0.47851588484299 0.47801485652139 1 1
0.499475178313283 0.498979486842339 1 1
0.493816395890539 0.493325221128586 1 1
0.506170941394206 0.505662456308265 1 1
0.516569127538364 0.516031009910843 1 1
0.489098171944832 0.488606350474594 1 1
0.481323908071856 0.480875457019278 1 1
0.518169475438365 0.517639489234671 1 1
0.48924727820091 0.488738785278513 1 1
0.491614545198311 0.491104016729013 1 1
0.487366927918783 0.486868329666509 1 1
0.519018190682212 0.518490754353068 1 1
0.522730262189755 0.522212827216156 1 1
0.513776030706293 0.513290908425141 1 1
0.484175351091566 0.483653649591084 1 1
0.518689465741568 0.518189783974635 1 1
0.523500621652841 0.522990967232336 1 1
0.490768747298698 0.490269063875984 1 1
0.476457617651616 0.47599508888767 1 1
0.493037326979886 0.492528816957552 1 1
0.493731439908002 0.493224424079037 1 1
0.525126444979337 0.524580296151249 1 1
0.495062134313381 0.494581373266483 1 1
0.502167822184611 0.501696078476636 1 1
0.454891130392939 0.454432122603901 0 0
0.496512087975479 0.49599803035851 1 1
0.4977415966899 0.497196556460957 1 1
0.511790788100588 0.511267025036519 1 1
0.48744911820961 0.486949133369666 1 1
0.500802700445377 0.500289884307025 1 1
0.517168267546766 0.516620201159381 1 1
0.492365479894009 0.491876394008117 1 1
0.476183236798425 0.475722043233459 1 1
0.508501616561055 0.507968822132717 1 1
0.498378041502486 0.497889252332038 1 1
0.515280728178154 0.514801843484125 1 1
0.507540176555135 0.507057641970111 1 1
0.492566031585242 0.492078927180907 1 1
0.506030260074338 0.505539414615399 1 1
0.496724471208187 0.496270997105838 1 1
0.495328788432691 0.494855246823504 1 1
0.519466929762554 0.518960766462381 1 1
0.476919800171723 0.476394695028607 1 1
0.520336283955813 0.519820507113122 1 1
0.504915124366337 0.504410425354112 1 1
0.49862481621626 0.498078210133957 1 1
0.504974211806718 0.504471360242352 1 1
0.502370754702509 0.501840540263422 1 1
0.523205575833162 0.522700731269465 1 1
0.463138531634108 0.462679023808974 1 1
0.500111449015173 0.499596888160371 1 1
0.482639916353367 0.482151681710067 1 1
0.495773289634867 0.495281892918662 1 1
0.52191995627843 0.521357076172146 1 1
0.510134471849954 0.509606330403913 1 1
0.52133109282205 0.520838098336957 1 1
0.492198595915158 0.491682899668158 1 1
0.479434636073551 0.478927157261113 1 1
0.506689332042869 0.506163241773088 1 1
0.495524652787195 0.495041725028063 1 1
0.495855557786795 0.495385409499424 1 1
0.541245079281449 0.540655434546671 0 0
0.521235197887136 0.520735794555885 1 1
0.505528270478626 0.505023926490207 1 1
0.489993619112403 0.489526207831221 1 1
0.489101909610037 0.488583718114489 1 1
0.517110388435685 0.51655526018336 1 1
0.501149411726518 0.500660991475902 1 1
0.492679698724474 0.492176509092982 1 1
0.487372037102082 0.486898162963567 1 1
0.482407169274719 0.481932828282817 1 1
0.494551621418077 0.494082250144105 1 1
0.496550149946436 0.496068049721222 1 1
0.478809123746021 0.4783189406992 1 1
0.503427906406575 0.502929510392285 1 1
0.499406160315375 0.498927126289096 1 1
0.483063093132934 0.482584016639874 1 1
0.526682534232978 0.526184411520074 1 1
0.499218177540614 0.498706356205178 1 1
0.477277505595198 0.476815986233116 1 1
0.505427958154212 0.504927451312461 1 1
0.489848131552515 0.489329166649097 1 1
0.49785540632667 0.497348460357826 1 1
0.525311632419783 0.524778341335325 1 1
0.499348530581183 0.498853059075908 1 1
0.483416006160151 0.482947091996405 1 1
0.5044560520737 0.50395372535352 1 1
0.522742283016588 0.522238130082868 1 1
0.519026657511779 0.518457315376421 1 1
0.497420308759818 0.496930911917281 1 1
0.496735439669846 0.496236076567028 1 1
0.514734903083461 0.514244857194043 1 1
0.508128368264527 0.50758634434029 1 1
0.487006210177459 0.486558278959022 1 1
0.501594690862982 0.501131601756968 1 1
0.5190639668701 0.518559838615673 1 1
0.497594037079405 0.497111168218756 1 1
0.502458022252325 0.501971639580117 1 1
0.510908328011309 0.510399976863653 1 1
0.484737417758062 0.484227954807949 1 1
0.512856906850806 0.512366526554667 1 1
0.487579552067693 0.487099530573373 1 1
0.504532714726975 0.504032895038771 1 1
0.487391764881715 0.486886817762311 1 1
0.497105793422663 0.496603508142769 1 1
0.496219203165905 0.495683600521158 1 1
0.50156902554147 0.501070049914599 1 1
0.495860981696511 0.495322769829488 1 1
0.517437267814097 0.51690040735003 1 1
0.461394275543762 0.460920890919143 0 0
0.499423716591663 0.498916481226321 1 1
0.497444756357327 0.496895209347075 1 1
0.506433326485688 0.505938736860838 1 1
0.530140210583208 0.52963231130518 1 1
0.531416039276149 0.530873887739412 1 1
0.495648443911425 0.495137977910968 1 1
0.546955575053079 0.546343776213432 0 0
0.517003542995252 0.516488757198211 1 1
0.499501702276874 0.499018657837573 1 1
0.497135822507554 0.496606850750913 1 1
0.506427272268138 0.505939080234882 1 1
0.501870992016404 0.501375627009284 1 1
0.501135369550877 0.500621847228601 1 1
0.47975446011201 0.479276753020305 1 1
0.513195693592033 0.512720562456817 1 1
0.537257537468156 0.536775037962745 0 0
0.521285641294679 0.520794326854371 1 1
0.485555273259279 0.4850683385179 1 1
0.508334052163105 0.507788229523487 1 1
0.486188697662175 0.485676300300461 1 1
0.51532904983756 0.514797483286501 1 1
0.505439900536511 0.504973736647351 1 1
0.518304944713811 0.517763340068211 1 1
0.512865469466098 0.512352361525816 1 1
0.511703296690997 0.511219264824669 1 1
0.496787988991759 0.496269723850978 1 1
0.507639297296177 0.507141471374773 1 1
0.506345938434806 0.505845055218959 1 1
0.500583180492604 0.500047369890082 1 1
0.504354774832546 0.50382165808859 1 1
0.544694643293367 0.54419639730854 0 0
0.504535885205916 0.504061939506969 1 1
0.525376421630503 0.524877122761003 1 1
0.493450685487203 0.492981855832477 1 1
0.486975982250635 0.486429512799672 1 1
0.509293383249754 0.508790897342668 1 1
0.488764377393137 0.488269850632235 1 1
0.526398198496922 0.52587179332918 1 1
0.516251081483958 0.515742186956471 1 1
0.483007618068531 0.482510774338542 1 1
0.521498838036379 0.520974302437257 1 1
0.493912897270317 0.493429804003982 1 1
0.534029152836043 0.533509692718206 0 0
0.506661859433939 0.506145372424136 1 1
0.501231697485869 0.500722200076998 1 1
0.516132420082353 0.515611911907768 1 1
0.503789195525017 0.503307075046445 1 1
0.514693728351701 0.514187920796131 1 1
0.477944958240028 0.477484912484928 1 1
0.503277080465435 0.502780976225348 1 1
0.519979902378309 0.519447428523502 1 1
0.492978565071329 0.492452681393253 1 1
0.510066424548933 0.509574797596313 1 1
0.52060024320288 0.520054614769811 1 1
0.493944278596919 0.493445362397925 1 1
0.492140339672934 0.491640933397114 1 1
0.455823561326382 0.455374542072787 0 0
0.525880534321298 0.525359118936745 1 1
0.527494771738831 0.526944402259606 1 1
0.468637330841451 0.468172660069736 1 1
0.48619463463395 0.485663442228962 1 1
0.489006349628544 0.488479176783471 1 1
0.496206522861178 0.495709694470888 1 1
0.494762994080438 0.494265989873292 1 1
0.535882449646623 0.535326206181599 0 0
0.52749556121427 0.526949788133071 1 1
0.498960650320293 0.498457363121156 1 1
0.471489684040546 0.471012717929849 1 1
0.523972007510012 0.523435994863264 1 1
0.517114282031263 0.516578282514597 1 1
0.474523680082489 0.474067777312507 1 1
0.468866193368096 0.468416751332483 1 1
0.500739512217281 0.50018653185717 1 1
0.499583370681855 0.499088919772071 1 1
0.516485119685214 0.515956383961311 1 1
0.483438137025185 0.48299538726197 1 1
0.488277221609558 0.487768432647235 1 1
0.51693093512119 0.516352879436748 1 1
0.47426003400527 0.473783213165434 1 1
0.494083489461907 0.493606203223479 1 1
0.484030582149412 0.483591299405611 1 1
0.479818769196221 0.47936248124869 1 1
0.507191644076384 0.506692543984904 1 1
0.516704451663957 0.516171963556082 1 1
0.49146424544437 0.490953863085432 1 1
0.481208313704432 0.480717774927028 1 1
0.520509582162187 0.519996353364681 1 1
0.482698264110653 0.48221914593016 1 1
0.493538747607384 0.493069116185135 1 1
0.506075247441944 0.50559245664113 1 1
0.515333830617333 0.514814427660502 1 1
0.501833544460778 0.50133197453616 1 1
0.514359215149035 0.513844562848393 1 1
0.506832416407373 0.506367653592084 1 1
0.521075915562257 0.520540323968827 1 1
0.517957975202296 0.517447707901115 1 1
0.532505892592215 0.531969158154664 1 1
0.487004020696885 0.486561854380443 1 1
0.471101303851415 0.470604013256858 1 1
0.480591280831219 0.480115604573054 1 1
0.485298100215341 0.48481496988394 1 1
0.494951482796934 0.494477594674284 1 1
0.51465792642775 0.514073585464321 1 1
0.509628830163249 0.509130684020196 1 1
0.476056851629932 0.475577472458708 1 1
0.504252105619601 0.50374191955156 1 1
0.489007026744202 0.488517598016526 1 1
0.498319568557573 0.497798748156805 1 1
0.483714504678948 0.483259828262067 1 1
0.486986391246982 0.486451920982616 1 1
0.480288721813081 0.47979971386283 1 1
0.497367927267785 0.49683163501189 1 1
0.523843114931436 0.523378383251647 1 1
0.509046934286643 0.508555440225861 1 1
0.507324005109186 0.506805172214258 1 1
0.538106193667388 0.537572867851258 1 1
0.519715770736484 0.519185918016396 1 1
0.510342762819777 0.509822685004671 1 1
0.488522751328708 0.488034305429742 1 1
0.51063849006166 0.510144133263475 1 1
0.486010874221413 0.485520349971375 1 1
0.494572974218692 0.494075839945189 1 1
0.505012371443423 0.504503269124157 1 1
0.514212128073888 0.513717752401326 1 1
0.473644024072472 0.473143873340164 1 1
0.500012909953749 0.499508169701997 1 1
0.519762933589316 0.519221331552371 1 1
0.499278667382846 0.498800497107615 1 1
0.520106415302763 0.519603485712987 1 1
0.52716134213714 0.526614177241212 1 1
0.48974394347173 0.489242709178438 1 1
0.514365621919631 0.513830208283961 1 1
0.516184771940133 0.515680710396876 1 1
0.505325930672766 0.504843625027519 1 1
0.501420886031412 0.500900971738562 1 1
0.490859765513788 0.490326747562393 1 1
0.518076733781716 0.517596897188032 1 1
0.529420211659728 0.528848618334169 1 1
0.501268542932242 0.500772782570729 1 1
0.534046367947662 0.533485632379528 1 1
0.472551734702727 0.472063279858566 1 1
0.513746814964068 0.513243759797496 1 1
0.518971866149503 0.518472385847458 1 1
0.516889048549307 0.516406015620771 1 1
0.490083153841767 0.489589239283309 1 1
0.515803538011123 0.515267519593575 1 1
0.478141908952797 0.477646805381499 1 1
0.515690019787828 0.515194291160924 1 1
0.49558748983437 0.495071629926403 1 1
0.516527234826393 0.51598602056501 1 1
0.495576738067869 0.495064175905714 1 1
0.458244813216466 0.457791685400466 0 0
0.50305210527835 0.502554114981254 1 1
0.491535954678181 0.49104617175356 1 1
0.547367450811889 0.546801079134954 0 0
0.495778411263718 0.495281859732325 1 1
0.507585627393539 0.507109485249447 1 1
0.48532992824637 0.484816215761382 1 1
0.507306143778372 0.506781451523669 1 1
0.507261321449505 0.506741582142425 1 1
0.511628691920763 0.511083326200834 1 1
0.495479620312812 0.494958398843279 1 1
0.526986459480893 0.526407903492947 1 1
0.508463822514854 0.507945272421715 1 1
0.527987665671706 0.527467796025805 1 1
0.514550377400961 0.514011693355425 1 1
0.503721845587514 0.503229375374274 1 1
0.517258584023528 0.51672042507961 1 1
0.490535192700582 0.490059074849829 1 1
0.511761373408185 0.511273907842536 1 1
0.501075853017353 0.500541919221587 1 1
0.496836365998376 0.4963513916809 1 1
0.505252956694339 0.504744675964541 1 1
0.508696593947551 0.508189118811049 1 1
0.47443968722527 0.473985579089794 1 1
0.504092498342434 0.503582551296982 1 1
0.482971890191442 0.482502474991089 1 1
0.521228102160585 0.520675911228185 1 1
0.474233085908739 0.473719011781005 1 1
0.49472682687662 0.494234534241289 1 1
0.520004634782291 0.519462553092208 1 1
0.522797634391127 0.52224097457567 1 1
0.490805931198728 0.490324897440193 1 1
0.501727892659868 0.501203332495076 1 1
0.494034285295814 0.493577219368046 1 1
0.487976099550742 0.487480722492953 1 1
0.526596938404232 0.526075635418178 1 1
0.474464487632722 0.473994085686034 1 1
0.5318458347858 0.531299827514292 1 1
0.491468624307964 0.490971762754266 1 1
0.486984444238429 0.486492613513516 1 1
0.487646509646801 0.487154862591264 1 1
0.495333581944731 0.494835503307886 1 1
0.475680348746549 0.475205543706002 1 1
0.506605701930965 0.506093844793315 1 1
0.52379854653144 0.523298895941688 1 1
0.477425383646721 0.476939916185823 1 1
0.492994465247264 0.492531858246813 1 1
0.495980277163192 0.495480532706587 1 1
0.520086090987812 0.519580987484635 1 1
0.516636134280962 0.516094772937126 1 1
0.51259269658206 0.512117149715184 1 1
0.487217176284086 0.48673726073456 1 1
0.500271865289273 0.499773463379562 1 1
0.489907631853837 0.489389196609888 1 1
0.485680031416435 0.485221776011603 1 1
0.492017971121316 0.491531866918828 1 1
0.482480539197318 0.482015742050267 1 1
0.509346575351643 0.508828383378702 1 1
0.47439947417225 0.473924065472622 1 1
0.522740076293402 0.522223253694796 1 1
0.512227999161071 0.511724542895379 1 1
0.489166474291269 0.488645222954442 1 1
0.490257181672977 0.489752142431583 1 1
0.519996328482586 0.519470861185913 1 1
0.499618419711322 0.49912190664858 1 1
0.506243440220762 0.50575318148984 1 1
0.478148749899705 0.477676629399192 1 1
0.513634525063753 0.513094906223664 1 1
0.484919827527462 0.484433332032063 1 1
0.500716855588726 0.500186265253265 1 1
0.498797261101063 0.498287995767648 1 1
0.515045741771754 0.514549963149321 1 1
0.508709170892706 0.50818700653255 1 1
0.47725638405664 0.476777274780129 1 1
0.519315155895493 0.51881091237965 1 1
0.491677940951507 0.491165654343733 1 1
0.504798195646416 0.504290546927921 1 1
0.501763665441855 0.501249076732906 1 1
0.479643039459875 0.479156127424138 1 1
0.510586918351843 0.510092753431537 1 1
0.532052059428674 0.531494828453706 1 1
0.483591706911496 0.483111854354831 1 1
0.493985403497258 0.493493046363692 1 1
0.497783070025391 0.497293669749567 1 1
0.500591637454964 0.500098315782912 1 1
0.492249124707668 0.491764974850246 1 1
0.492919898112642 0.492427646918903 1 1
0.49606745326278 0.495580855713679 1 1
0.539583967082162 0.539054155651369 0 0
0.499308774003943 0.498800640022565 1 1
0.504532361273824 0.50406859726363 1 1
0.537260071176409 0.53664081565876 1 1
0.511486159346611 0.510918720467541 1 1
0.508383161782253 0.507863968426248 1 1
0.485675159420895 0.485219214302793 1 1
0.489738798529416 0.489237521504953 1 1
0.494947213858353 0.494480951523736 1 1
0.489293185661447 0.488789326744777 1 1
0.508869390434477 0.508358785140077 1 1
0.472835152807315 0.472345127887902 1 1
0.483590170687347 0.483114691948422 1 1
0.516163806121161 0.515695903705242 1 1
0.50552878487628 0.505054235054374 1 1
0.506138165944449 0.505626814882881 1 1
0.515543338632915 0.515028692095408 1 1
0.488887459931677 0.488422642400127 1 1
0.510363797979774 0.509875778628445 1 1
0.515418258785333 0.514890438924037 1 1
0.50002806800804 0.49952695015496 1 1
0.512012567169504 0.511438351128485 1 1
0.475360079678095 0.474890702814558 1 1
0.528038984444658 0.527521086475085 1 1
0.510270199291366 0.509725411474011 1 1
0.489221213842762 0.488693366837382 1 1
0.516611863213882 0.516100155886212 1 1
0.472691314150027 0.472202440737131 1 1
0.495728875862091 0.495262866105913 1 1
0.516371504045624 0.515826633876172 1 1
0.498189971191199 0.497715704713711 1 1
0.508156865879291 0.507633726159227 1 1
0.471866990274591 0.471378913913726 1 1
0.483391347121296 0.482972421238152 1 1
0.502891813576046 0.502402128132134 1 1
0.477759473408311 0.47728365295293 1 1
0.492212992950977 0.491704174087411 1 1
0.50470375068134 0.504200027043287 1 1
0.484718552130952 0.484258198884697 1 1
0.478642531609179 0.478193935918089 1 1
0.49403648389261 0.493542729006701 1 1
0.499988625390105 0.499484979025681 1 1
0.514253993582049 0.51373339489835 1 1
0.49196931222251 0.491448850771176 1 1
0.496330304821091 0.495844632333458 1 1
0.470553370938255 0.4700903362703 1 1
0.488897175906586 0.488401294427785 1 1
0.526377085948231 0.525866935575892 1 1
0.509385737999286 0.508893937017399 1 1
0.492944242984124 0.492455142776667 1 1
0.487463028332749 0.486951343209752 1 1
0.510624927351865 0.51008872595707 1 1
0.51834308701126 0.517836158366836 1 1
0.486649315323145 0.486135434099941 1 1
0.484676046250191 0.484194210882834 1 1
0.513814032293165 0.513319837694974 1 1
0.515661528237844 0.515137452559572 1 1
0.517070096633559 0.516496917736712 1 1
0.509951663050915 0.509491772771678 1 1
0.47861400876544 0.478153115409302 1 1
0.482191776637302 0.481682269184899 1 1
0.49402555987613 0.493548283610989 1 1
0.508557851456554 0.508099710318648 1 1
0.48488769072252 0.484354820286471 1 1
0.493110569046075 0.492603449385672 1 1
0.481315138415255 0.480810252335794 1 1
0.495137891353597 0.494639642086603 1 1
0.485783017247234 0.485288892583965 1 1
0.483656208765326 0.483200967081068 1 1
0.484973996024856 0.484472906616515 1 1
0.503895525292065 0.503414032087194 1 1
0.510259316116656 0.509735548786732 1 1
0.503842849845394 0.503316936807747 1 1
0.508597592023607 0.508094696366164 1 1
0.490679654983318 0.490164340822877 1 1
0.492375492237224 0.491870279836919 1 1
0.469641863162375 0.469131054053674 1 1
0.490537451334237 0.490051282819446 1 1
0.501521675747338 0.50103160526621 1 1
0.488302166707772 0.487818325205962 1 1
0.484739648884472 0.484258947582394 1 1
0.502121402939351 0.501627998300613 1 1
0.533852089118092 0.533339452986987 0 0
0.506847044187445 0.506309108181391 1 1
0.515346761008215 0.514865542708718 1 1
0.516446166641794 0.515925532071129 1 1
0.497379315950629 0.496896625547444 1 1
0.480823411665763 0.480345909149462 1 1
0.471007796819735 0.470506503799264 1 1
0.507146955254501 0.50656912956086 1 1
0.50218085977889 0.501696076977385 1 1
0.512950414138304 0.512432445201297 1 1
0.515583092515657 0.515084965708589 1 1
0.498304592175802 0.497809979244152 1 1
0.477689883596699 0.477207918206543 1 1
0.493252722787326 0.492708954891255 1 1
0.513542899280124 0.51305518202729 1 1
0.525855407385903 0.525320587293304 1 1
0.497458531740193 0.49694520475753 1 1
0.482363541229474 0.481870046456765 1 1
0.504329299825317 0.503792335108331 1 1
0.490137692996759 0.489635258283272 1 1
0.514430512197747 0.513883892157549 1 1
0.51093303331898 0.510421802573046 1 1
0.501226330593625 0.500730277491654 1 1
0.481734153546657 0.48127679371017 1 1
0.491397659665928 0.490928577510095 1 1
0.488755751791341 0.488223599032936 1 1
0.512937196090668 0.512428520657559 1 1
0.546136356592553 0.545585806355609 0 0
0.511055994697018 0.51057692298935 1 1
0.486042696851539 0.485554648590179 1 1
0.472801320093799 0.472320777949609 1 1
0.482269209387032 0.481751950118087 1 1
0.515830385070062 0.515281119434704 1 1
0.513081137283179 0.512542349173001 1 1
0.497762921564512 0.497259249940199 1 1
0.50103382330073 0.500551373530057 1 1
0.490675405658369 0.490189153739174 1 1
0.470919001193896 0.470469512766964 1 1
0.482427931376143 0.481909651311011 1 1
0.502582797526975 0.502049810931544 1 1
0.5223618510127 0.521814174935391 1 1
0.513641785650693 0.513159844898299 1 1
0.494692892391602 0.494202393302548 1 1
0.516567297462324 0.516060936731027 1 1
0.514465876294153 0.513946193096979 1 1
0.51212603087799 0.511604098658432 1 1
0.474402686171118 0.473911993831297 1 1
0.500162825407623 0.499666096801681 1 1
0.509322890955875 0.508768131386541 1 1
0.498710702282427 0.498195588891419 1 1
0.505527949638682 0.5050243116882 1 1
0.496590041315237 0.496118595735786 1 1
0.478446947570194 0.477962918494521 1 1
0.492954868449829 0.492523168028694 1 1
0.516009297739687 0.515543623963491 1 1
0.54252881546841 0.542001180300639 0 0
0.507845508704347 0.507311070061446 1 1
0.504238579046388 0.503754593920427 1 1
0.500326756110325 0.499846379670693 1 1
0.510126784527744 0.509552981656381 1 1
0.465526881978564 0.465052005952141 0 0
0.499650900911109 0.499141256464829 1 1
0.494354731603187 0.49386951836411 1 1
0.501786271213695 0.501287027879871 1 1
0.522061073085579 0.521529449332928 1 1
0.519765023196874 0.519274138057196 1 1
0.513987657285942 0.513475395183023 1 1
0.507688652946443 0.507217369716173 1 1
0.513095431470353 0.512570069385813 1 1
0.534503340892444 0.533981270005022 0 0
0.482431412919714 0.481972959084026 1 1
0.505777053974288 0.505253898251949 1 1
0.519623889076317 0.519074423419998 1 1
0.50294059568781 0.502419190554793 1 1
0.483779825621263 0.483244254339011 1 1
0.511357197296849 0.510804167811771 1 1
0.503842613092813 0.503331606034285 1 1
0.505514580373421 0.504992988742543 1 1
0.48923471175026 0.488722585585591 1 1
0.494269310201433 0.493795988157743 1 1
0.510937525531154 0.510428641501929 1 1
0.503430583827691 0.502926608868838 1 1
0.504756511320439 0.504252304591483 1 1
0.467493317672036 0.467003838776533 1 1
0.530334123830345 0.529792968148115 1 1
0.505862058968931 0.50534961115573 1 1
0.538020727120998 0.537456334512237 0 0
0.490225683649633 0.489740573138614 1 1
0.491748031623912 0.49125396172172 1 1
0.500177195324642 0.499676397276163 1 1
0.53180083625148 0.53127193238895 1 1
0.497211224569208 0.496689417676431 1 1
0.472050555159312 0.471612314042509 1 1
0.532062795192495 0.531539952427962 1 1
0.516540070862829 0.516072624811999 1 1
0.487655934106214 0.487146583601763 1 1
0.501400642358157 0.500905023585081 1 1
0.524708681256287 0.524182878224949 1 1
0.502980372456198 0.502473267450681 1 1
0.518921248157692 0.5184082668636 1 1
0.513017494133278 0.512497439942425 1 1
0.540041599315852 0.539455683183622 0 0
0.498847127922395 0.498343681881634 1 1
0.514058290863427 0.513570589637992 1 1
0.516506409040253 0.516013437233034 1 1
0.4671428501549 0.466681193362777 1 1
0.539697052572801 0.539148425182006 0 0
0.490341118378962 0.489829867012052 1 1
0.5156645142113 0.51516036113414 1 1
0.504940205774911 0.504400937261802 1 1
0.509630855477586 0.509127143653438 1 1
0.511709527486214 0.511210717011593 1 1
0.496573061607016 0.496085632638984 1 1
0.52722390620986 0.526703469097374 1 1
0.508147579786485 0.507639856137428 1 1
0.496779938877481 0.496297396561732 1 1
0.469197168979507 0.468730350159752 1 1
0.503533031896528 0.50303110827556 1 1
0.508412273764687 0.507861758386329 1 1
0.483446774292837 0.482953419282182 1 1
0.529389618182583 0.528853854907345 1 1
0.483588057720201 0.483138102108754 1 1
0.509976936482749 0.509446070341323 1 1
0.502306046871089 0.501835944529995 1 1
0.5160958418188 0.515617693290954 1 1
0.499566107499737 0.499088248005204 1 1
0.522405026436587 0.521880270094015 1 1
0.521778032867224 0.521261607270199 1 1
0.499740060159712 0.49923773873071 1 1
0.487534441787336 0.487002869117334 1 1
0.469563786716739 0.469099534760592 1 1
0.512080163670429 0.511548035260052 1 1
0.506920354850684 0.506467541797222 1 1
0.484740762707401 0.484177425435081 1 1
0.470957204688898 0.470483452638457 1 1
0.486743339420272 0.48627944490424 1 1
0.518588065372961 0.518063585932029 1 1
0.483528305377794 0.483053392951912 1 1
0.476489792025977 0.476032135886276 1 1
0.519181719331055 0.518634546086436 1 1
0.494101071540879 0.493614896305961 1 1
0.490250106747479 0.489770195492263 1 1
0.553238720711696 0.55269293767234 0 0
0.513686260754537 0.513196100304805 1 1
0.500469074732544 0.499993224891387 1 1
0.487337981575955 0.486847973878114 1 1
0.513506215123904 0.51300453268856 1 1
0.499357465973448 0.498850578189256 1 1
0.481994823043362 0.48154298498837 1 1
0.500698505980416 0.500200743060916 1 1
0.503516896767599 0.502971935952137 1 1
0.4935224793965 0.493025774019568 1 1
0.482046775271176 0.481574788040136 1 1
0.50399324277135 0.503489687691037 1 1
0.498185358094362 0.49765228662543 1 1
0.508566809138758 0.508000500793297 1 1
0.506386825741198 0.505870544782822 1 1
0.49163833033517 0.491150342973074 1 1
0.515640497409476 0.515121841549078 1 1
0.500232552154119 0.499722996452135 1 1
0.51153896310208 0.510991658235994 1 1
0.497602473170947 0.497117922332168 1 1
0.556344611439597 0.555781430218708 0 0
0.500965759328734 0.500449251261875 1 1
0.509325733194328 0.508838278503303 1 1
0.493880908437452 0.493391667229155 1 1
0.520701753762636 0.520140518468954 1 1
0.498126878205565 0.49762675693946 1 1
0.498401728638627 0.497911331256664 1 1
0.498043274264266 0.497549390903368 1 1
0.498086929385901 0.497620101030516 1 1
0.508982672117204 0.5085056501027 1 1
0.480239141993697 0.479726441577296 1 1
0.521917175383797 0.52138941625822 1 1
0.500649278208292 0.500140276952751 1 1
0.508041622560831 0.507519827261452 1 1
0.499690861506937 0.499221275023236 1 1
0.503460333622729 0.502970098673096 1 1
0.475548237993971 0.475056553344107 1 1
0.538813337748831 0.538287267748715 0 0
0.513775253084606 0.513270481590083 1 1
0.508423707616176 0.507877212552981 1 1
0.486965397495279 0.48646435794036 1 1
0.53763363914108 0.537095608909447 0 0
0.48041444590766 0.479964316663596 1 1
0.482271178247872 0.481824274688426 1 1
0.508412256913749 0.507892488807326 1 1
0.520523121957904 0.520003245417707 1 1
0.509223872522041 0.50867576204498 1 1
0.480661272273462 0.480189583928402 1 1
0.499307949553345 0.498809089486301 1 1
0.502322910869386 0.501842131295246 1 1
0.477537353977867 0.477051252812677 1 1
0.501326181421909 0.500818293880911 1 1
0.509689729465997 0.509143002928977 1 1
0.487803204998113 0.487316836785608 1 1
0.504258809477837 0.50374540761136 1 1
0.482207884880455 0.481725342369156 1 1
0.499994215563541 0.499508653479733 1 1
0.495469788481235 0.494991075265268 1 1
0.462186829917719 0.461732931918146 0 0
0.504966892664539 0.50443739949814 1 1
0.51104213921259 0.510498646962061 1 1
0.492071894822192 0.491589299417899 1 1
0.479315789362783 0.478852622685662 1 1
0.503612443940914 0.503145063472244 1 1
0.544195137940587 0.543675931237959 0 0
0.492208291174772 0.491709078636059 1 1
0.482608223627618 0.482147476636955 1 1
0.472224047912671 0.471770587776605 1 1
0.491311149393151 0.490787117940978 1 1
0.48753246451759 0.487057531645451 1 1
0.478502037414728 0.478056168225925 1 1
0.492469469109079 0.491953369435322 1 1
0.500179473717002 0.499664705044698 1 1
0.502637590961685 0.502126822229828 1 1
0.549417284350489 0.548854421876306 0 0
0.505704741095533 0.505197391117808 1 1
0.541980325323079 0.541411196136231 0 1
0.496533824706755 0.496049513455021 1 1
0.493053921977918 0.492518420950838 1 1
0.498062328668962 0.497568539670977 1 1
0.486732195287366 0.486270910298441 1 1
0.502539948011156 0.501995702094042 1 1
0.512880972879075 0.512340194622356 1 1
0.479261019642999 0.478801339430863 1 1
0.493411761256876 0.492923908189088 1 1
0.483877613067301 0.483409533371542 1 1
0.511897018692063 0.511336067918657 1 1
0.515954878863291 0.515439435222632 1 1
0.491338132041723 0.490848420099158 1 1
0.488904941250831 0.488451433468093 1 1
0.518210813380826 0.517704181893361 1 1
0.477599855001865 0.47713975343593 1 1
0.499611338227618 0.499115637238911 1 1
0.503302837751126 0.502788866934797 1 1
0.495206415665443 0.494680338952801 1 1
0.49824700409763 0.497737433542564 1 1
0.489056797974759 0.488579501377127 1 1
0.497532071862621 0.497043287630721 1 1
0.48605740397155 0.485602248662219 1 1
0.485317430735905 0.484803926631968 1 1
0.50926518984131 0.508766996519824 1 1
0.525820272005383 0.525320685046768 1 1
0.484074411513333 0.4836010398126 1 1
0.504500321329909 0.503979767732457 1 1
0.524031184430351 0.523483352366374 1 1
0.512202934120181 0.511683935423322 1 1
0.511917102824854 0.511415458029004 1 1
0.516806670149136 0.516299783106374 1 1
0.49574179588882 0.495239891203856 1 1
0.51333141927203 0.51283954844965 1 1
0.490371374994705 0.489847259681095 1 1
0.520089994048478 0.519541562150177 1 1
0.494315219488708 0.493801798665135 1 1
0.524624247413528 0.524075825764635 1 1
0.484625348678576 0.484127841608482 1 1
0.469309448496194 0.468842341436559 1 1
0.482237675384989 0.481732441219875 1 1
0.523499879996807 0.522937455566896 1 1
0.516689838248026 0.516179251734872 1 1
0.487434013666455 0.486937732401199 1 1
0.490400123996337 0.489943594135895 1 1
0.534663359564436 0.5341133097708 1 1
0.469887167131546 0.469415091462215 1 1
0.509756557070218 0.509245428098545 1 1
0.499284966962965 0.498775925297579 1 1
0.490882102934335 0.490382174116285 1 1
0.49984533191466 0.499352847846822 1 1
0.456257889606934 0.455799502662697 0 0
0.473153278355888 0.472713835264526 1 1
0.505643345263164 0.505138172414186 1 1
0.50644737236085 0.505933305172913 1 1
0.522792646448356 0.522288494981545 1 1
0.488807241613417 0.488341106057368 1 1
0.489996516249611 0.489507299701983 1 1
0.492977461154147 0.492467214118877 1 1
0.472720035180355 0.472289475752477 1 1
0.508810693872476 0.508208113828613 1 1
0.499147801751613 0.498660721340228 1 1
0.498067395941084 0.497603043521313 1 1
0.500735313263706 0.500210275975538 1 1
0.504404491323162 0.503941080252936 1 1
0.4704179462198 0.469928783205268 1 1
0.520437239462959 0.519923658838913 1 1
0.51981090284155 0.519267492431536 1 1
0.509230990959406 0.508731878774343 1 1
0.503844378813979 0.503359595518238 1 1
0.494324069873444 0.4938292726438 1 1
0.486362876423841 0.485906874767711 1 1
0.514799374522789 0.514284290170354 1 1
0.518024134068929 0.517491613481028 1 1
0.499189850501175 0.49864496120128 1 1
0.500712671644805 0.500240645391481 1 1
0.487734421501739 0.487257659001423 1 1
0.493996305462049 0.493522159812122 1 1
0.512155272402378 0.511665037860214 1 1
0.527635628429475 0.527095231582405 1 1
0.485568065795235 0.485073684014814 1 1
0.515244491285684 0.514689574437319 1 1
0.493335469500563 0.49283063673739 1 1
0.469836945196682 0.469325141869753 1 1
0.496538701014075 0.496005483862378 1 1
0.49533474206151 0.494861156470956 1 1
0.51693144008385 0.516406026105533 1 1
0.518465547283907 0.51794328565335 1 1
0.492352750140859 0.491851693320471 1 1
0.522950665258052 0.522415483565504 1 1
0.505503744504659 0.505000515647013 1 1
0.509837744013427 0.509309650909353 1 1
0.497765672045724 0.497254353290037 1 1
0.481846822154477 0.481368481393981 1 1
0.498470248931383 0.497976109450093 1 1
0.489260636316449 0.488813093387678 1 1
0.487760266909884 0.487267960012139 1 1
0.478046870077173 0.477543519595245 1 1
0.527385230138815 0.526854330873807 1 1
0.472264216488194 0.471762482722167 1 1
0.507265191072783 0.506735538340722 1 1
0.515155294567848 0.514620626111625 1 1
0.52589328323114 0.525400449212563 1 1
0.489567356857622 0.489100437025234 1 1
0.482559253781447 0.48207885246477 1 1
0.522365900707312 0.521873721576593 1 1
0.496617459111735 0.496118952899747 1 1
0.520242385331537 0.51970601444801 1 1
0.516304750437441 0.515732497452883 1 1
0.502929747101659 0.502419128201104 1 1
0.507066720044789 0.506492904071313 1 1
0.487375045566428 0.486894788107561 1 1
0.502608664730223 0.502073454895116 1 1
0.477085944287348 0.476593575967209 1 1
0.507720375548536 0.507151431850933 1 1
0.486229052274477 0.485709824954577 1 1
0.491443462253572 0.490980199112761 1 1
0.493492360091046 0.493024210682822 1 1
0.461194183852708 0.460754895725359 0 0
0.506686545943581 0.506181178165136 1 1
0.513644192991415 0.513132200102397 1 1
0.504155138853223 0.503672991711592 1 1
0.511505104053659 0.510979927989713 1 1
0.479023170599277 0.478581442056185 1 1
0.510619204784017 0.510102907848321 1 1
0.481528903569152 0.48105994968631 1 1
0.507790754499855 0.507247203738871 1 1
0.501428424015549 0.500901194755671 1 1
0.486980645203888 0.486496973418203 1 1
0.517055104169184 0.516552180386953 1 1
0.496786584754408 0.496278512561662 1 1
0.518873876276775 0.518374898214099 1 1
0.487823332974971 0.487310595995604 1 1
0.490846560438458 0.490329109973114 1 1
0.501003657902803 0.500479135233777 1 1
0.47851749281821 0.478032017517765 1 1
0.526131530841684 0.525600397394053 1 1
0.512881397766392 0.512392961975352 1 1
0.515244492161927 0.514683521632022 1 1
0.469573110614184 0.469105216103819 1 1
0.508898257423125 0.50841059627377 1 1
0.517943527661313 0.517434530799725 1 1
0.498342330180534 0.497840028269332 1 1
0.51217359597314 0.51159337772498 1 1
0.496005399579095 0.495507286703716 1 1
0.487290160717964 0.486824554811586 1 1
0.49467918264803 0.494162472055283 1 1
0.494045060542771 0.493532676210467 1 1
0.504680228953174 0.504184582797922 1 1
0.47384806839928 0.473374271144281 1 1
0.461555114108454 0.461083136335631 0 0
0.483359356007544 0.482830889443438 1 1
0.500375392861518 0.499910822456135 1 1
0.485961414575523 0.485430372513115 1 1
0.517174697046738 0.516637674076943 1 1
0.479462083125838 0.478942458740371 1 1
0.490940925015329 0.490456722792305 1 1
0.517077239224916 0.516578093269284 1 1
0.504610087675215 0.504117304742445 1 1
0.488097385182357 0.487620256015555 1 1
0.498620457628236 0.49814518508361 1 1
0.502044667786423 0.501526032388182 1 1
0.509574675797691 0.509058084710895 1 1
0.52079611081702 0.520282751313206 1 1
0.5170318570347 0.516490461051837 1 1
0.496116492017724 0.495604093345736 1 1
0.522229048154957 0.521666773923537 1 1
0.498038314351284 0.497516580109542 1 1
0.520906204593917 0.520371496266527 1 1
0.507339527001609 0.506826547023356 1 1
0.525218089660147 0.524698957350933 1 1
0.508915470761469 0.508418260176564 1 1
0.491827862820685 0.491338684897185 1 1
0.511195089944606 0.510699045153182 1 1
0.482435606611022 0.481927346495301 1 1
0.504017294883769 0.503504906274897 1 1
0.520416581585259 0.519897058866826 1 1
0.474422707353952 0.473925749966725 1 1
0.514704748421165 0.514161298740648 1 1
0.506066506349041 0.50552896840406 1 1
0.49904959056382 0.498529651241412 1 1
0.513392243704711 0.512897428074076 1 1
0.498781370604536 0.498288610302302 1 1
0.514272870207591 0.513741121947342 1 1
0.504702537526652 0.504196066092223 1 1
0.487947610553207 0.487459884761498 1 1
0.504158711910685 0.503672674157791 1 1
0.522030457562701 0.521495338136904 1 1
0.509101693313488 0.508593621624629 1 1
0.488030446631203 0.487577043931092 1 1
0.476135476555832 0.475658478499934 1 1
0.499828875645775 0.499307067331222 1 1
0.461529757582679 0.461055152128406 0 0
0.510682290859575 0.51017672966806 1 1
0.467939337088978 0.467422308994281 1 1
0.485630712831148 0.485176029880488 1 1
0.525177324123267 0.52464900156864 1 1
0.513130984363512 0.512658071305458 1 1
0.475194568073429 0.474730315547261 1 1
0.504679273658074 0.504162502355083 1 1
0.505394599555331 0.504865643861464 1 1
0.508112257378502 0.507586119665368 1 1
0.499181028257546 0.498688471262495 1 1
0.523783013074283 0.523279623293305 1 1
0.530873426835965 0.53036633762417 1 1
0.48837989683068 0.487903396679636 1 1
0.511810807157909 0.511283387116729 1 1
0.520204056803136 0.519677825228786 1 1
0.508800431405383 0.508306648059185 1 1
0.506785887065328 0.506296098271256 1 1
0.479353482915241 0.478869765044768 1 1
0.521074012137269 0.520552448788299 1 1
0.501410280070531 0.500917070464061 1 1
0.472023386433141 0.4715350978875 1 1
0.535543520162652 0.534995631845802 1 1
0.507375038914655 0.506819675042495 1 1
0.497829285898844 0.49733962858578 1 1
0.521242142447839 0.520725311265007 1 1
0.486471736809299 0.485968386493748 1 1
0.493620964882938 0.493136595417556 1 1
0.486314925356196 0.485800693249437 1 1
0.503421208749498 0.502907599856255 1 1
0.514746396003631 0.514197225056869 1 1
0.497903030564459 0.497413208211991 1 1
0.462903422133853 0.462442824514916 0 0
0.501831743863082 0.501338352372482 1 1
0.502019288671882 0.50152311253845 1 1
0.50235872517647 0.501890656528272 1 1
0.493388148675055 0.492869663951421 1 1
0.497988058415446 0.497452225144076 1 1
0.464245491409577 0.463788290436359 0 0
0.525847003594908 0.525372002752295 1 1
0.500411852794954 0.49994136422891 1 1
0.525729527249536 0.52521385689487 1 1
0.49249483929561 0.492011065919192 1 1
0.502921477633687 0.502405560062105 1 1
0.508648537473517 0.508111576219496 1 1
0.474226462258763 0.473724496922439 1 1
0.518692348621454 0.518184704476616 1 1
0.493687783789571 0.493207532465694 1 1
0.478403617897323 0.477910972487178 1 1
0.483081830099822 0.482591772498504 1 1
0.487154378356847 0.4866888617808 1 1
0.503328929637665 0.502839080546923 1 1
0.482195977001557 0.481727016965404 1 1
0.52761882956197 0.527076390160647 1 1
0.504681332075809 0.504162965414038 1 1
0.509050238179704 0.508557281969113 1 1
0.517401162512264 0.516902478375488 1 1
0.485129702068611 0.484655479984812 1 1
0.504208922185662 0.503697844778087 1 1
0.498794267103296 0.498317506457792 1 1
0.493479417484725 0.492980598540656 1 1
0.529032323885424 0.528482975413832 1 1
0.483487550788966 0.482952728736144 1 1
0.482452253389502 0.481996363908324 1 1
0.50187902827267 0.50135376936896 1 1
0.493730050628472 0.493235824377712 1 1
0.496818258581187 0.496342698999407 1 1
0.503455336082319 0.502964556768822 1 1
0.48529786262884 0.484798148310083 1 1
0.50166944713865 0.501173667542011 1 1
0.515259475480772 0.514711483573358 1 1
0.507531253969586 0.507019735418426 1 1
0.479646986013605 0.479162169951898 1 1
0.494413857275742 0.4938914657729 1 1
0.496423787912619 0.495933551374811 1 1
0.521488883946 0.520957475197603 1 1
0.531046021569132 0.530444505022814 1 1
0.503970715276872 0.503468323144148 1 1
0.480002233109004 0.479503843260221 1 1
0.491226259349256 0.490740922435462 1 1
0.490135573314074 0.489625664366771 1 1
0.516547898090287 0.51598412138336 1 1
0.493509270816964 0.493037712492307 1 1
0.500169404260527 0.499680613043497 1 1
0.496776282780167 0.496255539351416 1 1
0.519299992216815 0.51880965737616 1 1
0.500925874415087 0.500416246002956 1 1
0.508462738060895 0.507932898055845 1 1
0.528904180370144 0.528298177967392 1 1
0.492757183683207 0.49225363673557 1 1
0.518145081379374 0.517609735635485 1 1
0.493828075423085 0.493332090070995 1 1
0.504388390977509 0.503894125451714 1 1
0.48787333815553 0.48738382750867 1 1
0.51068257755256 0.510182577435093 1 1
0.500164934456434 0.499644896331405 1 1
0.485319344326728 0.484848137285817 1 1
0.518431072462356 0.517904575491892 1 1
0.528853298032034 0.52833272708328 1 1
0.49893899980403 0.498432571027621 1 1
0.506573605764519 0.50605354496841 1 1
0.507909927007576 0.507394649229238 1 1
0.501738739403427 0.501190125733939 1 1
0.514582380708325 0.514091147837061 1 1
0.502587394840207 0.50207733681864 1 1
0.460592593184758 0.460127828125276 0 0
0.492730192642958 0.492235367544915 1 1
0.535615674193323 0.535086239049728 0 0
0.506766890147803 0.506283636586755 1 1
0.52627426453093 0.52573364748598 1 1
0.507766953050088 0.507249969181624 1 1
0.48473286977248 0.48426185500475 1 1
0.529633645728126 0.529083255951997 1 1
0.45720756013196 0.456723798243004 0 0
0.521751411783092 0.521249223621904 1 1
0.489572303093468 0.489096652612053 1 1
0.490788011796878 0.490230680328167 1 1
0.475939809065984 0.475426144582586 1 1
0.497171256364848 0.496674828745708 1 1
0.51982364131497 0.519278127524108 1 1
0.494993040005133 0.494508051610492 1 1
0.545788638729472 0.545210145100731 0 0
0.478948953886661 0.47843072459652 1 1
0.514138604247507 0.513577169565872 1 1
0.482906274273574 0.482431510731331 1 1
0.498022002079678 0.497535838916528 1 1
0.499379132157907 0.498889317826826 1 1
0.493600859423345 0.493095821789336 1 1
0.493254618670234 0.492767289420454 1 1
0.498784473392718 0.498267431117353 1 1
0.537232861953469 0.536677825599168 0 0
0.498770966476021 0.498254504802664 1 1
0.511035099446816 0.510525162926879 1 1
0.489323202386674 0.488853061720943 1 1
0.492403054554808 0.491926052891598 1 1
0.494686939415947 0.494201426263762 1 1
0.489697381154244 0.489163313613259 1 1
0.50891857962602 0.508414151521916 1 1
0.487245435103027 0.486785126575337 1 1
0.493707076897383 0.493231923184435 1 1
0.456113270205548 0.455668807751104 0 0
0.487271719929461 0.486791645790656 1 1
0.513037489111811 0.512518357611259 1 1
0.476444987369261 0.475971044995468 1 1
0.519288070071056 0.518810185647555 1 1
0.512912658635915 0.512411203866993 1 1
0.493445664007409 0.492919015513552 1 1
0.496731852150167 0.496223702520965 1 1
0.499328643407607 0.498852231780052 1 1
0.499802415238563 0.499320435685566 1 1
0.520085791419165 0.519546790178268 1 1
0.491647533943748 0.491155845534998 1 1
0.5109227599452 0.510427985499201 1 1
0.511014387201702 0.510508007081692 1 1
0.497345858902076 0.49684655863391 1 1
0.525618323194653 0.525118569301931 1 1
0.477865784157697 0.477388047507228 1 1
0.461856772680267 0.461423035675576 0 0
0.501704991052279 0.501184205221037 1 1
0.458163360434783 0.457656472008587 0 0
0.49506653939389 0.494574679109402 1 1
0.504507709913368 0.504030791704415 1 1
0.501666982245712 0.501164016521398 1 1
0.479127971512501 0.478642559122911 1 1
0.495145119088702 0.494664194824479 1 1
0.49358243538969 0.493098249896869 1 1
0.500182671446784 0.499694796840723 1 1
0.50417875275005 0.503687286129394 1 1
0.493986752225536 0.493520566834116 1 1
0.514587108670599 0.514095655914764 1 1
0.503006780777915 0.502450925284738 1 1
0.477523455326455 0.477040084031245 1 1
0.512689627811891 0.512177012106972 1 1
0.480429243342524 0.479972617972375 1 1
0.483243920404896 0.482766786336626 1 1
0.489409852485075 0.4889323659222 1 1
0.508157864786117 0.507629316573442 1 1
0.510985639396547 0.510484840529462 1 1
0.519197950316315 0.518655092328914 1 1
0.492594651804377 0.4920668741851 1 1
0.534721149469213 0.534171034466875 1 1
0.523998195366776 0.523524713695794 1 1
0.477207572358646 0.476732188766671 1 1
0.548890153197717 0.548400782225927 0 0
0.486837388027029 0.486350431935305 1 1
0.499344190473816 0.49884909934497 1 1
0.499416000774116 0.498928147101722 1 1
0.499098956477471 0.498603081146152 1 1
0.532145030511858 0.531618143599149 1 1
0.497269398783774 0.496723452221944 1 1
0.491409041327994 0.490918274817927 1 1
0.525385178770032 0.524861393028501 1 1
0.518653174582187 0.518128269475434 1 1
0.5197385576114 0.51919735580042 1 1
0.485559620878488 0.485120690189367 1 1
0.494275564610668 0.49378224383493 1 1
0.466637140464277 0.466148462073004 0 0
0.49626453438704 0.495765829605941 1 1
0.499009998274166 0.498509421929729 1 1
0.509458749288194 0.508924914517968 1 1
0.507122861822632 0.506636495992592 1 1
0.489694979909041 0.489150611743707 1 1
0.464784726357142 0.46433062679092 0 0
0.484393377841651 0.483922700019517 1 1
0.518112644130293 0.517581719782209 1 1
0.508172410496371 0.507668505721243 1 1
0.484381091461973 0.483938667242312 1 1
0.498367597476139 0.497890031393677 1 1
0.48002690869536 0.47952796843737 1 1
0.488454435861051 0.487971424294907 1 1
0.502323599747533 0.501832110800885 1 1
0.481646633007962 0.481138495604777 1 1
0.4991262396547 0.498637886031205 1 1
0.530366839459368 0.529825146152865 1 1
0.500861636918228 0.50034667952304 1 1
0.527270701074155 0.526659277115214 1 1
0.500240199578327 0.499712105328295 1 1
0.479714007290235 0.47922552846035 1 1
0.514797600631163 0.514241827927684 1 1
0.484803718160488 0.484310056829706 1 1
0.497941419476792 0.497487895333859 1 1
0.508460355815993 0.507924868970022 1 1
0.49978051129938 0.499272427401481 1 1
0.512104850256404 0.511595952169092 1 1
0.523567269874022 0.522997510203635 1 1
0.491728406864788 0.49123729346231 1 1
0.508995063336611 0.508481355144283 1 1
0.519386852030184 0.518865599945934 1 1
0.478374069398148 0.477901727690187 1 1
0.51239486127134 0.511924562784283 1 1
0.523388964079638 0.522855835093805 1 1
0.477847891504879 0.477372621024376 1 1
0.513330536419323 0.512827755852141 1 1
0.50662474382123 0.506105021561052 1 1
0.50546596239488 0.504920385635838 1 1
0.511839318853946 0.511344677520958 1 1
0.484975437886817 0.484482244438157 1 1
0.528870293592152 0.528316222280324 1 1
0.500591374934404 0.500104362309643 1 1
0.503955297820584 0.503454572322164 1 1
0.502750655254082 0.502193275242293 1 1
0.47900989079506 0.47851699123726 1 1
0.490479671590868 0.489981491667227 1 1
0.508089808837588 0.507602944612312 1 1
0.509196800162386 0.508723145302158 1 1
0.492307872770022 0.491828028654591 1 1
0.517812015505333 0.517319459736974 1 1
0.503229714071186 0.502723104058509 1 1
0.496651712936704 0.496150328612012 1 1
0.473410513638645 0.472925295055937 1 1
0.49573140131295 0.495237390608018 1 1
0.521086886505111 0.520547802397954 1 1
0.497438244034825 0.496978220130879 1 1
0.494079864062724 0.493548198256088 1 1
0.495302144942087 0.494813041473796 1 1
0.532296168972879 0.531761436754638 1 1
0.502436833678104 0.501974234303673 1 1
0.496930164094662 0.496407605460097 1 1
0.492984440901101 0.492484510144575 1 1
0.514190305549237 0.513679511851508 1 1
0.493585934069297 0.493087748723598 1 1
0.50964949831178 0.509145097607687 1 1
0.494847858098033 0.494320411849673 1 1
0.475040816690696 0.47454776092772 1 1
0.490095173965189 0.489624248801535 1 1
0.475557091263867 0.475098964873454 1 1
0.519055194659583 0.518547195945039 1 1
0.484920775650776 0.48444607294653 1 1
0.508807240794192 0.508309608268531 1 1
0.502164410179795 0.50164063809724 1 1
0.48065786755534 0.480200620644454 1 1
0.492638192234482 0.49216092608935 1 1
0.511187622824757 0.510656134767654 1 1
0.475636135615465 0.475175092292876 1 1
0.490759785964887 0.490283890223252 1 1
0.507136961671567 0.506648934855143 1 1
0.483190587166955 0.482685599122883 1 1
0.520936495386126 0.520439258153591 1 1
0.522869284407759 0.522314605586742 1 1
0.496489558886906 0.495943406862293 1 1
0.492894302948035 0.492374137251909 1 1
0.509281512228645 0.508752690561742 1 1
0.485859889783712 0.485391815366023 1 1
0.488178288306384 0.487708872643261 1 1
0.489677070399996 0.489202337314272 1 1
0.49583196263604 0.495361005909965 1 1
0.489294142401884 0.488788931337105 1 1
0.522385721890614 0.521873057135567 1 1
0.514445126074067 0.513971509830239 1 1
0.489770600870267 0.48924243927766 1 1
0.53249932310366 0.531948341360969 1 1
0.518698438666452 0.518178983696268 1 1
0.501820470188516 0.50129310215215 1 1
0.498766360631619 0.498259281597366 1 1
0.504715907955466 0.50424315952054 1 1
0.50770218857308 0.507192447651507 1 1
0.504257855752532 0.503750113477955 1 1
0.502119552456421 0.501603345280179 1 1
0.513043289804225 0.512544375654201 1 1
0.466349273043293 0.465850832883283 1 0
0.501306597061177 0.500772151165774 1 1
0.508792478605024 0.508321727493353 1 1
0.502411962687005 0.501908178315406 1 1
0.525990322422993 0.525459490730466 1 1
0.505983749584331 0.505487954952908 1 1
0.526359800958552 0.525817032544348 1 1
0.468701877269542 0.468181545009332 1 1
0.5112117969391 0.510679202656933 1 1
0.479968950925731 0.47947034901341 1 1
0.471034111238924 0.47054066261793 1 1
0.489276666418724 0.488777490128322 1 1
0.50785730426963 0.507296652538646 1 1
0.470680702676534 0.470217920169646 1 1
0.477808781042809 0.47734498372721 1 1
0.514380700571358 0.513794808184043 1 1
0.513071488737095 0.512575055495255 1 1
0.465118464305976 0.464671463867863 0 0
0.515675910435399 0.515147791323417 1 1
0.492190285438144 0.491709651885262 1 1
0.50329310879924 0.502749406746184 1 1
0.492353354451478 0.491856899031651 1 1
0.47835450937742 0.477834198154871 1 1
0.478946517052678 0.478414988474711 1 1
0.487079039203161 0.486603224470288 1 1
0.49288920694566 0.492431276773907 1 1
0.498298577427544 0.497797030157849 1 1
0.498360675372813 0.497821924999833 1 1
0.501651297881387 0.501136758534127 1 1
0.493723911133616 0.493224869149584 1 1
0.48679989177739 0.486303574102337 1 1
0.494842940478978 0.494343127313367 1 1
0.462492121057178 0.461962307922172 0 0
0.516630051442065 0.516123311151261 1 1
0.499692767940643 0.499198251252612 1 1
0.52292816476537 0.522420880703337 1 1
0.512018393608877 0.511523441122086 1 1
0.4907093698815 0.490242186810095 1 1
0.501260287890433 0.500732068471221 1 1
0.465591289528842 0.465129623976874 0 0
0.506192447356104 0.505695222023957 1 1
0.519055116789542 0.518581269840996 1 1
0.477646052638777 0.477151769840717 1 1
0.502774430915765 0.502270680599277 1 1
0.492701938212316 0.492204495874384 1 1
0.501372990016856 0.500894460418772 1 1
0.483431565549784 0.482939998040121 1 1
0.495707417149094 0.495195809207506 1 1
0.490643117387476 0.490175029331959 1 1
0.514562754567283 0.514093696091022 1 1
0.51425174141695 0.513773465242943 1 1
0.46806363931905 0.467580647187486 1 1
0.509437871167693 0.508922294725872 1 1
0.493027674740735 0.492556206993974 1 1
0.491657560487729 0.49114874450198 1 1
0.475141167168416 0.474614590547325 1 1
0.495574094572981 0.49505806533321 1 1
0.510717585574713 0.510185451929996 1 1
0.487191049810621 0.486721428413598 1 1
0.49222330280786 0.49173219690215 1 1
0.500353897844473 0.499849382268096 1 1
0.535950377946188 0.535447264069803 0 0
0.460198223449156 0.459736417238492 0 0
0.5112052346945 0.510705255332408 1 1
0.472521922264263 0.47204162631763 1 1
0.514326804394039 0.51378220677033 1 1
0.513852521936084 0.513323782831856 1 1
0.504653771766483 0.504149273165705 1 1
0.489735728995173 0.489288869918681 1 1
0.503510633840942 0.502965105042878 1 1
0.517109130449315 0.516567413203609 1 1
0.504169648118485 0.503684374522173 1 1
0.519999556367506 0.519470503323023 1 1
0.501901535886767 0.501397050772505 1 1
0.484588559051744 0.48409412836006 1 1
0.516092023894385 0.515525864451473 1 1
0.509321654346976 0.508798796859415 1 1
0.519611161048838 0.519055930548699 1 1
0.480510834067707 0.480007973866447 1 1
0.507467245913184 0.506917707050249 1 1
0.531001415361627 0.530477120780995 1 1
0.516165216567427 0.515589734449593 1 1
0.49641870337598 0.495877955472268 1 1
0.505817261742312 0.505278759942582 1 1
0.473061829870018 0.472577775833346 1 1
0.493252567907601 0.492746214083897 1 1
0.527990847973382 0.527490791152962 1 1
0.456418187426829 0.455940766555401 0 0
0.480425674661655 0.479938570803816 1 1
0.501535788179607 0.50100890533039 1 1
0.515416456344639 0.514897518735425 1 1
0.509808653409438 0.509277871408514 1 1
0.503232717416859 0.502740343598165 1 1
0.515360418845958 0.514812636945873 1 1
0.515751716448611 0.515198761142313 1 1
0.51614934582971 0.51562407531323 1 1
0.523531788516241 0.523011467678491 1 1
0.503216379522099 0.502701610675948 1 1
0.464214262906197 0.4637918469592 0 0
0.513239714486805 0.51269832415462 1 1
0.494140569878446 0.493646137297928 1 1
0.513653599157341 0.513180500204444 1 1
0.453447259586173 0.453007322865319 0 0
0.472843709602431 0.472391691954391 1 1
0.511048796366738 0.510543121551251 1 1
0.501859298736286 0.501349787549803 1 1
0.495289108522846 0.494782407098623 1 1
0.525869658694115 0.525329189095154 1 1
0.502267269513602 0.501787318179958 1 1
0.476354004538204 0.475850372781358 1 1
0.498978888376781 0.498429130406762 1 1
0.53714945235929 0.536601649483462 0 0
0.512366333889736 0.511843939819675 1 1
0.52085281202905 0.520328458603426 1 1
0.499310025917744 0.498813946694464 1 1
0.498752863723422 0.498154572738343 1 1
0.530221528466514 0.529680730116279 1 1
0.517975692815186 0.517415441831908 1 1
0.493507150033903 0.493021305379468 1 1
0.521769885696965 0.521234786405356 1 1
0.490333494104305 0.489845773178252 1 1
0.51406289636542 0.513565532614511 1 1
0.489795018038913 0.489256774067688 1 1
0.461158232547928 0.460659301798068 0 0
0.536347053986488 0.535785019140325 0 0
0.496708125508306 0.496214350224674 1 1
0.499897592437577 0.499388084608714 1 1
0.520949352893033 0.520416929490095 1 1
0.519744184675673 0.519240629321928 1 1
0.490673452112078 0.490177607296363 1 1
0.510849053378029 0.510345113005915 1 1
0.498414365987633 0.497913119098594 1 1
0.47705759323306 0.476551353088157 1 1
0.50939295300846 0.508905482757134 1 1
0.499832296789397 0.499337608762646 1 1
0.489551958742374 0.48908681846762 1 1
0.502677698676462 0.502192853508882 1 1
0.470992506255807 0.470533735202078 1 1
0.508594577979291 0.5081038827161 1 1
0.480957697639616 0.480511696047906 1 1
0.51661323378239 0.516081112050789 1 1
0.493032133894221 0.492510051431412 1 1
0.504887048472918 0.504373338302104 1 1
0.505647889948949 0.505135238960004 1 1
0.479314167714258 0.478815432639771 1 1
0.490488166407706 0.490000046182846 1 1
0.519125024051104 0.518605174456314 1 1
0.500731202355295 0.500214705947167 1 1
0.514919840758941 0.514364377219069 1 1
0.501764933102081 0.501263151289242 1 1
0.509279454291319 0.508742005371707 1 1
0.496247347531208 0.495717152540937 1 1
0.500375077668009 0.499906594717449 1 1
0.487973195706418 0.487481690136514 1 1
0.471485260751624 0.470998633834104 1 1
0.493717927198293 0.493194128365077 1 1
0.493019121621237 0.492541383927859 1 1
0.511742770581595 0.511204033493962 1 1
0.47880786544487 0.478341523337245 1 1
0.50611075759155 0.505602857278287 1 1
0.522351512217219 0.521864090685166 1 1
0.502186735171012 0.501686839761172 1 1
0.492528347058456 0.492062635525356 1 1
0.496611569132618 0.496110234526451 1 1
0.527640333099902 0.527069980651668 1 1
0.509152736945445 0.508693249703901 1 1
0.530076300821595 0.529558010528743 1 1
0.494717394242173 0.494211995801424 1 1
0.496315412784379 0.495810654717581 1 1
0.517434422580303 0.516940716693199 1 1
0.494270312035605 0.49378917332981 1 1
0.534868241539234 0.534279306750674 0 1
0.483863983658822 0.483414548481556 1 1
0.476074768087144 0.475594696164446 1 1
0.503154730533198 0.502645679948501 1 1
0.476870535149078 0.476433801278738 1 1
0.496249906316786 0.495731058298714 1 1
0.506625845599187 0.506132056648441 1 1
0.493110118087846 0.492640308585693 1 1
0.491423976384439 0.490923498347861 1 1
0.517726818533236 0.517224489188386 1 1
0.489893450821403 0.489363260299064 1 1
0.50711574125427 0.506606124792649 1 1
0.494327742331522 0.493830082082385 1 1
0.502178175836001 0.501674042684886 1 1
0.481622290670733 0.481101101082263 1 1
0.45403474103361 0.453594424696796 0 0
0.517934998774455 0.517449669797781 1 1
0.510075681283565 0.509548701039342 1 1
0.518001993055859 0.517488597917616 1 1
0.524401518920557 0.523893730642014 1 1
0.528028869557623 0.527478273215114 1 1
0.48211693878839 0.481642531302271 1 1
0.493606519194935 0.493117803694093 1 1
0.49786727196383 0.4973645787025 1 1
0.481949691724113 0.481460065107346 1 1
0.467290595237089 0.466859500265397 0 0
0.505421169379448 0.504918099113857 1 1
0.510159638022254 0.509694876856705 1 1
0.471344800139653 0.470883163162479 1 1
0.53134463945033 0.530816774674854 1 1
0.510343166273785 0.509817855711655 1 1
0.521616289856822 0.521083828981756 1 1
0.496152921585044 0.495651178059949 1 1
0.503424045468118 0.50289884242816 1 1
0.520335839309779 0.519795811787713 1 1
0.531148353583541 0.530619817448338 1 1
0.505071578239539 0.504532088826088 1 1
0.48487246691926 0.48443373943366 1 1
0.511814360924217 0.511289016937815 1 1
0.518335341623308 0.517815423784412 1 1
0.503740624940987 0.503181362078961 1 1
0.512584644682496 0.51205309954422 1 1
0.476924349227341 0.476429122903107 1 1
0.511600248501234 0.511064767520826 1 1
0.492790698263433 0.492274941109823 1 1
0.514222392367253 0.513682775648852 1 1
0.489277147776869 0.488799617009014 1 1
0.489330505070581 0.488832568109748 1 1
0.489327956198188 0.488848351407883 1 1
0.50858279808103 0.508054229366931 1 1
0.512704738960905 0.512185742108826 1 1
0.489220814882319 0.488724620424214 1 1
0.508184160100963 0.50770090383305 1 1
0.50665195397274 0.50614279868072 1 1
0.477385138429056 0.476916519449752 1 1
0.48424991333658 0.483730001502265 1 1
0.504012948048198 0.503515638630187 1 1
0.501023802598018 0.500489034947541 1 1
0.501478722376078 0.500980507628306 1 1
0.504802954079491 0.504306086417989 1 1
0.512647377316218 0.512149582861622 1 1
0.531797750840649 0.531281771485449 1 1
0.472879368675253 0.472419008858573 1 1
0.508977619410374 0.50845532570557 1 1
0.491965662732612 0.491437495073919 1 1
0.49638665570231 0.495878782519293 1 1
0.517949740050518 0.517451806383137 1 1
0.493190522005463 0.492681140314768 1 1
0.496765342032541 0.496259395815564 1 1
0.498698415576894 0.498179879115156 1 1
0.483993661980144 0.483510787135236 1 1
0.4792889287208 0.478797896840109 1 1
0.497701970357271 0.497190358559275 1 1
0.492638391859315 0.492122631558273 1 1
0.500325333558668 0.499821363055807 1 1
0.502628085828104 0.502121580152159 1 1
0.533593625741531 0.533063729779452 0 0
0.494153895501516 0.493608974916279 1 1
0.495606063745377 0.4951392535432 1 1
0.534714272606299 0.534186788221762 0 0
0.488119290363029 0.487654584839844 1 1
0.463662342949295 0.463205079487582 0 0
0.484531080199816 0.483961204304751 1 1
0.518944573824213 0.51844591678204 1 1
0.483478481872719 0.482998722480314 1 1
0.489255675615132 0.488758312663458 1 1
0.520381240283374 0.519868805004724 1 1
0.487388667633013 0.486915276854262 1 1
0.508539950665248 0.508017446142268 1 1
0.47998537506891 0.479539995401352 1 1
0.522493022769405 0.521967147655579 1 1
0.490310691150445 0.489789860641365 1 1
0.48207215259358 0.481561888600547 1 1
0.499431429690785 0.49892755780991 1 1
0.495615482428101 0.495130899259934 1 1
0.48689784722033 0.486416284436982 1 1
0.494025279627483 0.493568663606163 1 1
0.500691458874846 0.50019959009612 1 1
0.479203458631256 0.478709861453772 1 1
0.492992603213525 0.492534039754323 1 1
0.527730757450486 0.527185482009549 1 1
0.464862197429642 0.464415292304031 1 1
0.518386422954531 0.517843139908743 1 1
0.492057090891503 0.491567385111616 1 1
0.48340028679365 0.482916727042528 1 1
0.461245137488915 0.460786367982357 0 0
0.45681620522001 0.456384192832904 0 0
0.497893098161916 0.497409595953386 1 1
0.493196343176183 0.492725552739039 1 1
0.482803217151428 0.482343567676839 1 1
0.501977766829046 0.501453154557594 1 1
0.518389150557348 0.517924017421083 1 1
0.49897280619827 0.498450057922595 1 1
0.498958168113915 0.498429864131319 1 1
0.519749397051459 0.519237374525659 1 1
0.506959018887399 0.506446038779627 1 1
0.49541224625259 0.494895002002969 1 1
0.492071341164189 0.491593298322341 1 1
0.487589384618142 0.487108899343189 1 1
0.488756189844999 0.488293543762422 1 1
0.488790617432952 0.488287985051972 1 1
0.501391317657435 0.500894440841986 1 1
0.518569102551504 0.518012606884189 1 1
0.506338330775411 0.505864802414336 1 1
0.490767370836866 0.490304898531771 1 1
0.495350040434966 0.494880289538528 1 1
0.490520279056409 0.490057782278701 1 1
0.507000692505909 0.506468102897311 1 1
0.480820992550321 0.480327356839878 1 1
0.51732185052773 0.516794236998502 1 1
0.459661048990902 0.459152448556427 0 0
0.480180590329572 0.479666219112864 1 1
0.505707876758123 0.505213821059753 1 1
0.503481637628026 0.502947902893942 1 1
0.518237872201168 0.517765142273511 1 1
0.513605424746817 0.513100973245203 1 1
0.531074787895432 0.530533939805863 1 1
0.497048692565191 0.496505228060607 1 1
0.495698720033354 0.495218941958291 1 1
0.509875924848759 0.509386716278728 1 1
0.530382703726712 0.529837412273788 1 1
0.494395465571639 0.493905938966013 1 1
0.468250197520672 0.467797036753138 1 1
0.493155513242787 0.492650750140931 1 1
0.517394835034129 0.516887097035814 1 1
0.499803745180718 0.499296693188017 1 1
0.51257013098137 0.512044399836539 1 1
0.500628261553408 0.500094004963291 1 1
0.48401670879662 0.483529501524136 1 1
0.49290866607031 0.492410649748655 1 1
0.506851707862846 0.506305290634981 1 1
0.494731366726776 0.494248935011223 1 1
0.484391951725459 0.483867314937833 1 1
0.493265269402292 0.492764883401403 1 1
0.502462377415368 0.501960022702206 1 1
0.484408128344494 0.483921380753931 1 1
0.482879670700992 0.482394675183657 1 1
0.513132442312814 0.512641484056172 1 1
0.520933065766552 0.52038498205648 1 1
0.475530808435858 0.4750888912789 1 1
0.520093449183412 0.519548856291586 1 1
0.494158668511822 0.493692020340482 1 1
0.479726389164434 0.47926031074134 1 1
0.503066215698177 0.502582764985151 1 1
0.482993943643559 0.482507349131033 1 1
0.539261514321506 0.538741104091223 0 0
0.45813905649854 0.457669083552749 0 0
0.504520587365903 0.503994624703407 1 1
0.491965030871964 0.491466327768035 1 1
0.466193000504203 0.465715216933875 0 0
0.507161367626163 0.506616992066009 1 1
0.464462601852728 0.464007321300156 0 0
0.489650787094795 0.489178317986909 1 1
0.53033900999726 0.529820559063572 1 1
0.509160241969731 0.508634346297018 1 1
0.487160883737363 0.486658144363311 1 1
0.528977800802553 0.528418047479816 1 1
0.50081054521612 0.500310599962001 1 1
0.51826460926823 0.51770139053638 1 1
0.51192549125827 0.511431721943579 1 1
0.529157269899299 0.528617025214466 1 1
0.483357973691308 0.482878762048551 1 1
0.4861356406312 0.48568599467533 1 1
0.502589194402569 0.502088081916917 1 1
0.524389924799563 0.523886356309064 1 1
0.505808132354331 0.50526925735278 1 1
0.479992183159931 0.479521039668543 1 1
0.490041190624548 0.48955948887326 1 1
0.50511841715269 0.504643476213382 1 1
0.500327694602638 0.49984280988548 1 1
0.487153560766211 0.48666042550592 1 1
0.498378527839006 0.497855898890962 1 1
0.518651635675378 0.518093940297457 1 1
0.446602442567466 0.446180189299911 0 0
0.462419661626065 0.461936240209545 0 0
0.506185180623454 0.505668769535344 1 1
0.500529533765882 0.499996763083067 1 1
0.480608650427057 0.480115387457104 1 1
0.497091732193073 0.496596227131101 1 1
0.487458360752342 0.486991666809424 1 1
0.505896646266687 0.505351164110253 1 1
0.524697073002423 0.524188377980022 1 1
0.493942443396991 0.493453514213426 1 1
0.482939896140245 0.482490249808162 1 1
0.483257216516476 0.482763713106902 1 1
0.481449835359905 0.480989080181955 1 1
0.446595098659399 0.446162557383329 0 0
0.502908201545086 0.502391494378737 1 1
0.502920581922171 0.502422285439451 1 1
0.487406532122339 0.486924432506431 1 1
0.507268736418993 0.506753010037846 1 1
0.480131660215579 0.479656617061038 1 1
0.515132219540498 0.514605421747023 1 1
0.506198656384665 0.505678169301061 1 1
0.511899894076363 0.511362371088723 1 1
0.486892011648819 0.48638674249159 1 1
0.517062362969118 0.516538190707495 1 1
0.487643881034249 0.487140449531608 1 1
0.483350149559966 0.482833938558533 1 1
0.479843604400011 0.479354766251614 1 1
0.510434016827862 0.509899093818732 1 1
0.464119418222577 0.463676654774709 0 0
0.518913349829477 0.518386438384748 1 1
0.503029353479872 0.502551987924923 1 1
0.517399981977601 0.516859709952719 1 1
0.509918987816571 0.509396840926824 1 1
0.497063817483363 0.496513891950189 1 1
0.527606668181933 0.527036647044988 1 1
0.525461174859569 0.524952618246481 1 1
0.483122074101367 0.482639289932655 1 1
0.51275163134485 0.512212584221248 1 1
0.512006511545143 0.511506501356645 1 1
0.500254255286581 0.499788642708899 1 1
0.493431332959868 0.492902957299939 1 1
0.492809130724987 0.492318004576799 1 1
0.510081076598952 0.509583414275449 1 1
0.493466922152209 0.492963221078903 1 1
0.494015395064697 0.493476998587742 1 1
0.519446203823838 0.518944430446014 1 1
0.521703891189756 0.521192490111219 1 1
0.515868499226127 0.515349138090475 1 1
0.503203355671477 0.502694247253317 1 1
0.502298672730087 0.50179834315867 1 1
0.531943996949031 0.531400728421688 1 1
0.500373754441039 0.499885909185811 1 1
0.501478990212217 0.501026490668133 1 1
0.520508980932965 0.519939055588326 1 1
0.508541105128228 0.508042973496877 1 1
0.496773814503392 0.496304244093044 1 1
0.490370877131947 0.489869210278964 1 1
0.520845540039831 0.520296197261393 1 1
0.499480892476917 0.498971602556037 1 1
0.488548847240648 0.488038714305367 1 1
0.481886226871664 0.481397602534322 1 1
0.491310355173701 0.490800992802415 1 1
0.503300319405535 0.502758777850232 1 1
0.511508120996267 0.510961418420702 1 1
0.483265810333041 0.482783884436759 1 1
0.514836034850904 0.514305049629228 1 1
0.519395385534108 0.518880255986586 1 1
0.477513614081106 0.477036959100384 1 1
0.503186437127975 0.502672665021493 1 1
0.491695466944711 0.491203155523235 1 1
0.47394300704815 0.473463095852155 1 1
0.510021066612217 0.509448973302773 1 1
0.497269108896788 0.496749606352422 1 1
0.499154857049406 0.498641390846134 1 1
0.52089549419294 0.520326917474494 1 1
0.493693322404188 0.493190702658302 1 1
0.494173177615371 0.493661698252634 1 1
0.533592246524918 0.53303322598292 0 1
0.498217199886909 0.497679882371388 1 1
0.490573488132047 0.490070407150354 1 1
0.470578703726356 0.470110683690601 1 1
0.501834509887909 0.501304177507561 1 1
0.523808920098237 0.523235724335892 1 1
0.506558382446979 0.506034595642708 1 1
0.491312514568945 0.490845346526636 1 1
0.479343222095806 0.478846842382616 1 1
0.482124016711435 0.48164886545214 1 1
0.483433064998115 0.482981764008506 1 1
0.507423761199966 0.506906088079832 1 1
0.527673311020636 0.527112504821307 1 1
0.502268381379952 0.501752623432781 1 1
0.492846121468752 0.492284336294172 1 1
0.487746001304001 0.487212992223481 1 1
0.496214575689075 0.495729339242157 1 1
0.494363404989101 0.49386230074659 1 1
0.522901410917676 0.522358910530035 1 1
0.495823757267072 0.495302786359096 1 1
0.49226224655595 0.491779152128576 1 1
0.474376779954866 0.473919028476934 1 1
0.524823615854442 0.524285556706991 1 1
0.506155276606443 0.505662689071851 1 1
0.512491612490775 0.511923189152509 1 1
0.491673568174526 0.491172724118222 1 1
0.507521491029494 0.507044680105844 1 1
0.503573077471402 0.503061403451903 1 1
0.513408218008181 0.512934096079694 1 1
0.510579873235489 0.510063706718839 1 1
0.513006723291485 0.512485800717105 1 1
0.499365653753094 0.498802561793001 1 1
0.499919582379081 0.499451103434028 1 1
0.513508069014293 0.513005591543625 1 1
0.50683620750795 0.506343790540385 1 1
0.520060467743052 0.519576591424422 1 1
0.473122693040364 0.472657461156213 1 1
0.500088990749923 0.499562849306919 1 1
0.500352792395333 0.499872228687643 1 1
0.495832752701085 0.495339815164339 1 1
0.502011063948515 0.501508764908932 1 1
0.49903300907678 0.498511360081392 1 1
0.486968743596276 0.486502118564668 1 1
0.510847179684595 0.510316011863265 1 1
0.487860738544834 0.487337459383587 1 1
0.51567504678854 0.515169876984433 1 1
0.476610202070274 0.47612999892014 1 1
0.503437733134567 0.502900503493513 1 1
0.505903170904083 0.505361534496258 1 1
0.480589276742735 0.480085425859691 1 1
0.495454382634204 0.494949213565014 1 1
0.496551709707952 0.496080696305094 1 1
0.482452498484526 0.481880770577722 1 1
0.495551276054272 0.495080256461645 1 1
0.474284572891655 0.473799701977867 1 1
0.489865014162152 0.489347539520337 1 1
0.494208589678609 0.493717903193235 1 1
0.49034047162617 0.489843765380072 1 1
0.504614005840009 0.504118409234598 1 1
0.486189999449722 0.485675501185908 1 1
0.50211862252476 0.501589860996148 1 1
0.491483715767749 0.490982226035521 1 1
0.527608894558677 0.527127191760103 1 1
0.496814978632343 0.496309946974027 1 1
0.53147677259342 0.530939285976434 1 1
0.496836716185877 0.496331544186656 1 1
0.510135058520771 0.509580367887599 1 1
0.49877614172994 0.498272295491022 1 1
0.485450711484972 0.484992215353883 1 1
0.497391568001349 0.49687033805035 1 1
0.489900933723931 0.489408067618201 1 1
0.489275282808977 0.488784950273785 1 1
0.499616725607022 0.499126325475425 1 1
0.503391879800748 0.502877652091777 1 1
0.507054136169321 0.506517837700524 1 1
0.495991617665029 0.49550950716782 1 1
0.528154646981445 0.527664062415669 1 1
0.51411306202253 0.513624384679473 1 1
0.498858866870204 0.498327602902584 1 1
0.494110447551677 0.493618063060597 1 1
0.510593369030738 0.510094561765182 1 1
0.51711332445925 0.516560157496733 1 1
0.472528877460949 0.472051744582426 1 1
0.506848990776139 0.506317105862086 1 1
0.491145942837917 0.490621984732129 1 1
0.51281982103956 0.512295651872869 1 1
0.480725078969296 0.480232802044771 1 1
0.531422567483011 0.530896730701672 1 1
0.507669152138709 0.507163217514826 1 1
0.499845381105486 0.49938699054859 1 1
0.482384061045555 0.481893002104347 1 1
0.524001439427814 0.523500394780582 1 1
0.468285630402729 0.467792530082862 1 1
0.504492438121195 0.503988493597337 1 1
0.485580408759799 0.485076583872997 1 1
0.504017889232074 0.503494839651798 1 1
0.503812557633875 0.503265879748816 1 1
0.524534341403466 0.523987082245257 1 1
0.509261963152288 0.508776414849406 1 1
0.479857069514592 0.479366489848267 1 1
0.531878853443213 0.531315963336181 1 1
0.494853105403246 0.494354120853203 1 1
0.499239975354964 0.498731372500375 1 1
0.494929828811412 0.494461903587582 1 1
0.494190869000332 0.493713062225406 1 1
0.501976334303203 0.50147178052857 1 1
0.497021984732765 0.496528344005535 1 1
0.481700141452006 0.481215542409878 1 1
0.47341803834322 0.472980615805601 1 1
0.485432089017886 0.484965586215872 1 1
0.497478380944716 0.496978611544008 1 1
0.524485223495948 0.523945099502114 1 1
0.498283134654678 0.497756333646758 1 1
0.505942091940918 0.505487344906726 1 1
0.482496248112826 0.482018394421799 1 1
0.50582216474685 0.505319788578017 1 1
0.505419343376084 0.504894841184011 1 1
0.478104659644646 0.477636963243799 1 1
0.502498998937469 0.501986177300325 1 1
0.508459907825885 0.507967940878497 1 1
0.500066605647864 0.499581912611902 1 1
0.515404535771686 0.514886248526396 1 1
0.531370514055064 0.530885363743602 1 1
0.487305152509249 0.486803616934274 1 1
0.481578006501321 0.481058591532271 1 1
0.491687453648489 0.49122925690602 1 1
0.515444277612281 0.514915071306202 1 1
0.494220538455529 0.493685979753376 1 1
0.517229433705025 0.516722822346869 1 1
0.499664965523246 0.499182310953292 1 1
0.507491964973755 0.506972194721446 1 1
0.500899718435211 0.500364331220348 1 1
0.516991548339891 0.516490668135303 1 1
0.530561747286171 0.529961461105234 1 1
0.457082234775943 0.456607860077381 0 0
0.495099692882662 0.49459174719795 1 1
0.525585450480026 0.525050645612541 1 1
0.46935551724812 0.468888854144219 1 1
0.47127457795758 0.470799672973854 1 1
0.518251743216611 0.517757501504778 1 1
0.499837876571755 0.499314936635622 1 1
0.504643147155749 0.504110858488116 1 1
0.490161318318046 0.48968427615678 1 1
0.486561000399674 0.486079855875008 1 1
0.517965107905249 0.517453481334211 1 1
0.507113632039586 0.506582039036275 1 1
0.53571007614161 0.535210757713267 0 0
0.527844297923137 0.527337772203741 1 1
0.518989434092396 0.518458343997512 1 1
0.485274021037047 0.484796482271506 1 1
0.507261268374419 0.50671782091384 1 1
0.523605162601931 0.523044997901333 1 1
0.505553955242909 0.505037533113133 1 1
0.489194504143733 0.488679895303139 1 1
0.50112028754293 0.500650395141312 1 1
0.517675694168844 0.517168453920197 1 1
0.508356973972915 0.50786328198206 1 1
0.498589062324861 0.498108699066334 1 1
0.499208825172372 0.498662444700721 1 1
0.489361912177197 0.488858859646814 1 1
0.465876491387775 0.46544191619741 0 0
0.506450174246095 0.505887634842517 1 1
0.535784756992344 0.535287986688076 0 0
0.519065507087414 0.51853157581756 1 1
0.487524328565247 0.486991050263547 1 1
0.513006677908299 0.512473123257881 1 1
0.48265294752065 0.48215034829561 1 1
0.480954811163588 0.480464523217651 1 1
0.538699145119694 0.538153840157472 1 1
0.482082850457163 0.481599247497573 1 1
0.536794724117915 0.53624396859393 0 0
0.469999618180813 0.469542719586736 1 1
0.500791762734887 0.500273892445239 1 1
0.492858394456007 0.492353346265218 1 1
0.49279644384201 0.492300249407155 1 1
0.518614497906729 0.51808136738008 1 1
0.507213907410626 0.506708985695659 1 1
0.530117055096214 0.529571306848388 1 1
0.496758365604374 0.496242833570612 1 1
0.515368700952751 0.514854602713715 1 1
0.508382902676609 0.507877218278481 1 1
0.500399987055353 0.499896317810725 1 1
0.508251692295988 0.507749813924275 1 1
0.489142293776889 0.488644638761966 1 1
0.500477925807724 0.499969000058117 1 1
0.494920777091816 0.494415153792454 1 1
0.464910143505708 0.46444219324967 0 0
0.488827953748527 0.488336657053426 1 1
0.501386043105766 0.500860708265376 1 1
0.509489791654015 0.508987116629107 1 1
0.507782111142104 0.507315917051606 1 1
0.503368693861583 0.502865799892452 1 1
0.505873747407124 0.505364917662131 1 1
0.504748583487124 0.50426508557916 1 1
0.484218823006852 0.483726910102374 1 1
0.491136549328346 0.490649155445604 1 1
0.532644018962437 0.532092717682777 1 1
0.487052977302408 0.48654435006345 1 1
0.497206996526496 0.496724499816307 1 1
0.478489402728306 0.477984682214697 1 1
0.475539285587998 0.475069363633258 1 1
0.494515593029546 0.493982980419105 1 1
0.505103149767851 0.504608087057968 1 1
0.521028927558849 0.520487788588708 1 1
0.505015737536275 0.504520689242908 1 1
0.509717860616454 0.509212773934367 1 1
0.50493608382553 0.504451805882328 1 1
0.506945555899689 0.506417236279771 1 1
0.491121580191319 0.490655278176102 1 1
0.499856230940347 0.499414899357977 1 1
0.512056057649358 0.511497004204886 1 1
0.505278383030454 0.504741207424943 1 1
0.498975909758573 0.498489765311488 1 1
0.484942479335974 0.484437523220756 1 1
0.485225304713605 0.484733789844063 1 1
0.531466321222532 0.530922051984902 1 1
0.507114298579129 0.506618074868838 1 1
0.49469736624758 0.49424866439877 1 1
0.501272714889574 0.500771709871406 1 1
0.497186457737984 0.496681522934656 1 1
0.505769545691566 0.505287324631879 1 1
0.499112826530018 0.498601389049928 1 1
0.47716750374359 0.476690368802705 1 1
0.502926318152366 0.502455687689225 1 1
0.513086992597169 0.512603363218399 1 1
0.514676844935929 0.514147143372837 1 1
0.474968327762138 0.474501099303829 1 1
0.497421287722649 0.496911594194067 1 1
0.48434736677901 0.483877878916056 1 1
0.509608838962064 0.509080213025104 1 1
0.510547354391838 0.510035522115621 1 1
0.497779287760581 0.497296271468783 1 1
0.474865895893196 0.474375626897226 1 1
0.501767214094084 0.501275464085385 1 1
0.496434275817099 0.495958919002186 1 1
0.493708829522137 0.493214813591628 1 1
0.526514544075226 0.525978885473639 1 1
0.495307220526592 0.494816192629524 1 1
0.49431954053355 0.49387396974583 1 1
0.462608593232908 0.462111717179723 1 1
0.502956729337063 0.502453328529376 1 1
0.517157485138439 0.516642569329885 1 1
0.502472368397525 0.50196911660008 1 1
0.476236169255075 0.475734276443868 1 1
0.531541091087844 0.530994389723898 1 1
0.52599944954217 0.525478387717417 1 1
0.501189804458798 0.500684843039085 1 1
0.501003327518897 0.500504890954333 1 1
0.459713652182262 0.459244258283769 0 0
0.510829374867945 0.510286659425512 1 1
0.477463162203944 0.476971340045178 1 1
0.505759468447858 0.505222677951406 1 1
0.515243932049675 0.51476135269145 1 1
0.514642409956874 0.514146102702393 1 1
0.499170402172822 0.498658123553846 1 1
0.520328999012924 0.519846225765784 1 1
0.50468734604982 0.50418276967254 1 1
0.516486470586915 0.515981268048592 1 1
0.488763978930901 0.488301149479814 1 1
0.507564482872957 0.507029229631858 1 1
0.542668535104268 0.542139794462321 0 0
0.50433089906677 0.503822538311238 1 1
0.478144918685448 0.477669142919283 1 1
0.498940794165528 0.498451803085504 1 1
0.483641642646785 0.483179766937601 1 1
0.480055661811747 0.479570019787063 1 1
0.492559523404934 0.492048409777279 1 1
0.525669207834057 0.525143130986821 1 1
0.511957767189544 0.511451542209382 1 1
0.501601199368775 0.501072925972013 1 1
0.521766285516946 0.521215576360209 1 1
0.507689551892642 0.50719161108725 1 1
0.501699944118767 0.501175752474771 1 1
0.521636714614745 0.521066295312276 1 1
0.469690112660336 0.469205019322271 1 1
0.476535842231376 0.476033576605355 1 1
0.480399222894457 0.479941512703702 1 1
0.526124153798476 0.525568123494493 1 1
0.489993742263349 0.489393437835107 1 1
0.514586360538076 0.514065380942181 1 1
0.518587119827581 0.518073060216133 1 1
0.493423801896321 0.492913130239353 1 1
0.502426105509507 0.501907882768714 1 1
0.490634706315476 0.490153158370579 1 1
0.506518378298516 0.506025711350128 1 1
0.527957506948295 0.527438053465599 1 1
0.50401306605475 0.503532141011086 1 1
0.50586873237917 0.50535764236123 1 1
0.502877263474652 0.502351906061711 1 1
0.506641795023558 0.506127349665181 1 1
0.50156408176408 0.501036040603502 1 1
0.491514097931643 0.490986374002893 1 1
0.525994317688288 0.525438083665129 1 1
0.50836973754355 0.50785757254765 1 1
0.468902492800953 0.46843471588638 1 1
0.508356556898363 0.507858485519002 1 1
0.491828856034017 0.491368002938342 1 1
0.507560762227504 0.507046095113642 1 1
0.515895227008292 0.515349173075192 1 1
0.478819459370157 0.478344110835922 1 1
0.495585834369899 0.495111577475118 1 1
0.496879249990981 0.49640277945245 1 1
0.503574983093198 0.503078601233008 1 1
0.501181195671282 0.500693200024826 1 1
0.506879650584214 0.506387436337653 1 1
0.505530012111982 0.505030508151197 1 1
0.513757029330768 0.513256548492759 1 1
0.509325470633991 0.508815154281714 1 1
0.498003229631817 0.497515467117611 1 1
0.48099544018344 0.480510739480808 1 1
0.511958627262513 0.511408377022482 1 1
0.488431454905428 0.487966606004212 1 1
0.511653456194499 0.511137608666065 1 1
0.494033626939142 0.493504796442883 1 1
0.500108277603138 0.499612676206472 1 1
0.509650721890493 0.509166503695957 1 1
0.490638258401478 0.490131861896669 1 1
0.502377581243949 0.501833703937434 1 1
0.524327157034289 0.523785960802564 1 1
0.482977559396543 0.482476205389625 1 1
0.49572621529811 0.495225920011205 1 1
0.522442510129969 0.521879981148029 1 1
0.518382346612642 0.517871519630006 1 1
0.505832054955672 0.505345036829501 1 1
0.483538435162961 0.483031782104794 1 1
0.501094145592731 0.500630088650069 1 1
0.485888724566071 0.485401299048663 1 1
0.510527211755666 0.509972679286822 1 1
0.498221615015059 0.497733346530661 1 1
0.495535609208227 0.495025583640113 1 1
0.492338066108568 0.49185650675249 1 1
0.471144015318712 0.470677898148768 1 1
0.500259376505608 0.499755933501084 1 1
0.454488823585406 0.454032262367199 0 0
0.494907662088573 0.494403889903246 1 1
0.501786428360342 0.501295877534367 1 1
0.510027880611188 0.509500266816139 1 1
0.490914374862195 0.490400048189941 1 1
0.490664552232122 0.490172782153157 1 1
0.511907647577102 0.511349725709207 1 1
0.493798353702821 0.493320120189303 1 1
0.475369812959025 0.474903439084671 1 1
0.517069915761767 0.516551284900897 1 1
0.484549439699071 0.484078640274103 1 1
0.488295295047307 0.487787083358778 1 1
0.486231481593693 0.485759455892049 1 1
0.510327233837646 0.509819125694614 1 1
0.49167867595799 0.491200842284091 1 1
0.51979723745638 0.519289933887077 1 1
0.515174115986724 0.514698271914106 1 1
0.507870412646247 0.507370476790045 1 1
0.521313106059268 0.520766557017777 1 1
0.475369409763159 0.474901273032693 1 1
0.48513362615896 0.484644927270765 1 1
0.507417183551483 0.506886151345538 1 1
0.502887275808261 0.502404286863455 1 1
0.486607069257135 0.486142029269138 1 1
0.507546359078081 0.507049145403798 1 1
0.499922846382327 0.499444710753175 1 1
0.487161075980002 0.48668294900574 1 1
0.475790378828768 0.475330752485125 1 1
0.490229487723312 0.489746414020629 1 1
0.497963215293573 0.497421325292366 1 1
0.500057765216113 0.499584020427744 1 1
0.485303168761771 0.484839448928406 1 1
0.505407946840696 0.504931741560741 1 1
0.482598815876725 0.482112026494835 1 1
0.511984227902483 0.511440477431644 1 1
0.496328412116153 0.495845024379225 1 1
0.482810095945407 0.482350631740917 1 1
0.481783188205838 0.481279513507292 1 1
0.517496362080052 0.516988749252051 1 1
0.501389558000273 0.500910422203407 1 1
0.506926576418954 0.50643096935835 1 1
0.488962115469066 0.488468697678232 1 1
0.51131760224876 0.510850894366784 1 1
0.465326503688441 0.464841767306414 0 0
0.469709204042111 0.469239346089665 1 1
0.500364129131887 0.499855847193901 1 1
0.498989911006235 0.498502977534669 1 1
0.478626753851086 0.478143316634366 1 1
0.486635474009448 0.486191841042189 1 1
0.491688211785321 0.491148469183469 1 1
0.510810773784585 0.510295486962341 1 1
0.484927871497623 0.484425876093014 1 1
0.492848994100173 0.492350947256662 1 1
0.533264721176961 0.532738308848184 0 0
0.485435075225294 0.484932548711465 1 1
0.498905087331495 0.498404608184521 1 1
0.501042741371795 0.500529261041645 1 1
0.51909617123642 0.518624865075055 1 1
0.480836995597865 0.480374568467941 1 1
0.520244848939305 0.519745898552675 1 1
0.488469321996936 0.487972368452477 1 1
0.493201992637674 0.492725586506153 1 1
0.492985058044229 0.492507729098146 1 1
0.516603365531307 0.516069459615149 1 1
0.52407928314071 0.523533738668248 1 1
0.480228886288719 0.479752146479342 1 1
0.504789556021827 0.50424875122602 1 1
0.515891436482684 0.515396204215895 1 1
0.496698210612075 0.496201384548685 1 1
0.493756721442076 0.493257360839818 1 1
0.539781211009225 0.539206370413898 0 0
0.516223023405222 0.515689920336687 1 1
0.531108596374782 0.53052900454484 1 1
0.523360404982481 0.522809585772086 1 1
0.508924925228523 0.508418758232862 1 1
0.498431216745966 0.497951604955016 1 1
0.508778305629717 0.508273730934495 1 1
0.483639842169017 0.483198672873364 1 1
0.512083322152777 0.511600976424757 1 1
0.529363331477849 0.528865297113551 1 1
0.523463620413794 0.522883033263155 1 1
0.490251616311345 0.489751233603073 1 1
0.505559846134286 0.505063334603778 1 1
0.511086068614936 0.510520827831995 1 1
0.520181214597725 0.519616755331326 1 1
0.489836362128856 0.489367892919388 1 1
0.48434134341467 0.483865949026582 1 1
0.506402012314582 0.505882853544882 1 1
0.520975966217334 0.520461674690814 1 1
0.506282337316643 0.505773740495152 1 1
0.506502505554268 0.506034082598337 1 1
0.486964429327751 0.486463421501063 1 1
0.481964286482635 0.481494348717102 1 1
0.5118566260306 0.511324641757572 1 1
0.466225461886645 0.465752284753157 0 0
0.51530473042924 0.514804837774966 1 1
0.495691875110165 0.495167862267766 1 1
0.513142614615305 0.512625946089156 1 1
0.496910579622734 0.496466518958439 1 1
0.510909132380021 0.510431090429158 1 1
0.515573228574482 0.515060618560199 1 1
0.500488332611886 0.499985396388289 1 1
0.519193635081566 0.518660506602859 1 1
0.524324819868592 0.523784858939738 1 1
0.500710639026544 0.50021932482144 1 1
0.508063379512656 0.507588437393623 1 1
0.487458105934848 0.48696818630984 1 1
0.505665314117384 0.505155313474107 1 1
0.513295383377515 0.512764989445013 1 1
0.501325929416536 0.500788137883143 1 1
0.489453587054314 0.488973474829814 1 1
0.467278791580915 0.466816619863941 0 0
0.494470253251014 0.4940092770136 1 1
0.501189465387989 0.500718650521533 1 1
0.515075791716134 0.514553554491087 1 1
0.507784797569989 0.507277255586965 1 1
0.468347043744912 0.467852659018103 1 1
0.461524901068932 0.46106232454561 0 0
0.500432038613818 0.499936702926884 1 1
0.515125547945586 0.5145953593499 1 1
0.51557610337166 0.515029980208055 1 1
0.510423026376205 0.509888052648096 1 1
0.501216986438749 0.500717908912699 1 1
0.509317115364063 0.508829492661605 1 1
0.502343636968511 0.50183099245847 1 1
0.520193895695713 0.519677875135096 1 1
0.49198645958326 0.491420098091957 1 1
0.494979310475192 0.494490167977021 1 1
0.520056031422078 0.519526815543746 1 1
0.505901550959764 0.505367277448123 1 1
0.522654632674113 0.522118170285893 1 1
0.530074723863826 0.529529944567528 1 1
0.505887141839268 0.505350241024955 1 1
0.514536018105056 0.514017830397014 1 1
0.519311616046898 0.518778811446212 1 1
0.487147398364296 0.486681166449825 1 1
0.493672212759318 0.493163675030898 1 1
0.554814757751929 0.554254005660533 0 0
0.501885568138435 0.501365662711442 1 1
0.508531894306211 0.507991298862709 1 1
0.506602506955279 0.506110290563861 1 1
0.48662895212649 0.486162069957747 1 1
0.518369940731609 0.517814562109308 1 1
0.500896788482661 0.500374539050996 1 1
0.506273041745405 0.505747086257086 1 1
0.512837128505086 0.512306847346579 1 1
0.508473060481537 0.507950934929068 1 1
0.510506633843549 0.510003752014825 1 1
0.483519179455874 0.483043380467384 1 1
0.515154698579052 0.514646309807073 1 1
0.498193441019233 0.497696499279324 1 1
0.52418103596592 0.523647400370436 1 1
0.503531487233631 0.502992921633442 1 1
0.509688777807604 0.509165096963455 1 1
0.514155425459536 0.513673485064299 1 1
0.511100647232915 0.510569092056929 1 1
0.484987655707395 0.484490440542806 1 1
0.503026986090808 0.502524319517238 1 1
0.512533953743604 0.512026492158926 1 1
0.474960309701005 0.474494001796433 1 1
0.493040247607753 0.492517228728514 1 1
0.48970589735164 0.489236711593537 1 1
0.502185969154985 0.501695662174228 1 1
0.512092037638686 0.511592400520962 1 1
0.4973949614996 0.496901427226991 1 1
0.50222159615635 0.50170904890266 1 1
0.491797692502779 0.49128971001777 1 1
0.52261955292127 0.522110795441772 1 1
0.514474657731702 0.513933851909485 1 1
0.466572543584362 0.466113151020298 1 1
0.515097022197388 0.514590232234632 1 1
0.482860098850575 0.482391414911026 1 1
0.538671437836677 0.538151137680119 0 0
0.502037156363795 0.501557797895757 1 1
0.521398466442751 0.520876294780286 1 1
0.498140983635329 0.497657187506723 1 1
0.501720029136876 0.501221382546784 1 1
0.506276749805907 0.505793957551173 1 1
0.507692339532622 0.507195846836272 1 1
0.476646331342741 0.476162847021727 1 1
0.50831281890497 0.507786563139262 1 1
0.535567503109139 0.535070714313589 0 0
0.491696780093334 0.49123115970699 1 1
0.518241564221836 0.517735530804734 1 1
0.477269998172822 0.476769081552472 1 1
0.469593150048364 0.469104863484924 1 1
0.522632585797509 0.522076821819651 1 1
0.49741150309229 0.496917530063191 1 1
0.494596606546549 0.494093819823312 1 1
0.501969193519856 0.50147023212914 1 1
0.477703927868489 0.477189878933514 1 1
0.524725959687392 0.524192805462669 1 1
0.520776835428709 0.520277037084827 1 1
0.465023508444358 0.464585523648193 0 0
0.512938678895194 0.512427814563517 1 1
0.515972433706802 0.515480809482759 1 1
0.511789496760233 0.511298894845553 1 1
0.51481671258942 0.514312491799595 1 1
0.480439654312552 0.479966221952193 1 1
0.500658046173911 0.5001737149106 1 1
0.513133116708083 0.512599198947479 1 1
0.502016940747656 0.501544363435629 1 1
0.492360626264245 0.491858111797461 1 1
0.471699042085493 0.471209992861544 1 1
0.51016861432939 0.509636661487562 1 1
0.487155257127083 0.486663755000185 1 1
0.51809022377987 0.517561615978353 1 1
0.488709330321137 0.488206009017511 1 1
0.510655082957555 0.51020322369253 1 1
0.515134707290936 0.5146221483847 1 1
0.49997439269954 0.499518994677109 1 1
0.502301779671458 0.501779780142883 1 1
0.474457946213817 0.47397719396747 1 1
0.519060903911426 0.51857782382566 1 1
0.534499773751705 0.533957615309155 0 0
0.496770586951939 0.496271508200081 1 1
0.514238377003774 0.51368530390621 1 1
0.472898905700029 0.472447190673645 1 1
0.516630132367697 0.516105113282317 1 1
0.489029721467372 0.488534593553704 1 1
0.498824270782726 0.498321035850308 1 1
0.47968858006567 0.479225998996524 1 1
0.529354123351692 0.528849724709915 1 1
0.521686249145353 0.521147291348099 1 1
0.508866900292731 0.508356495383871 1 1
0.47165857331511 0.471195757831668 1 1
0.490314600929659 0.489822299356586 1 1
0.506136985413585 0.505643492336122 1 1
0.486380424522331 0.48592824266724 1 1
0.51857769007114 0.518045012121018 1 1
0.470018186313313 0.469555766265691 1 1
0.497877860222514 0.497368355539698 1 1
0.492241119254476 0.491766561641256 1 1
0.486382703135243 0.485883137564368 1 1
0.492765272110674 0.492230513631452 1 1
0.495001740251476 0.494539009418805 1 1
0.496265587615026 0.495789163797053 1 1
0.522948582043881 0.52241852650433 1 1
0.493804777733123 0.49336155708226 1 1
0.536009322853264 0.535461172557073 0 0
0.489923559753335 0.489426885524931 1 1
0.48265231682422 0.482159902414326 1 1
0.50068838036677 0.500181116539737 1 1
0.496233778074447 0.495762394691887 1 1
0.496395260916177 0.495889034566017 1 1
0.503832365688797 0.503351847994971 1 1
0.501956310230267 0.501503813699368 1 1
0.494599419066539 0.494151874192925 1 1
0.483932523991967 0.483450982621784 1 1
0.504072566047425 0.503538739644787 1 1
0.519959100225821 0.519374097535979 1 1
0.50060052613647 0.500123928029082 1 1
0.500963390213062 0.500506114692055 1 1
0.503449197497503 0.502916308928444 1 1
0.493339947491192 0.492820520468561 1 1
0.504355102013816 0.503846144949001 1 1
0.50155508828506 0.501074195672189 1 1
0.501094943806129 0.500622564270917 1 1
0.475086507873204 0.474609475129837 1 1
0.484985000330453 0.484523910508733 1 1
0.519247430428312 0.518753383661367 1 1
0.518007290879046 0.517471872887023 1 1
0.511513705741158 0.511023850299195 1 1
0.502949946048451 0.502406052974425 1 1
0.520836730735977 0.520368642986818 1 1
0.501946197983856 0.501433912969353 1 1
0.502043440011255 0.501526017719935 1 1
0.507722697988343 0.50723911251139 1 1
0.488427542448057 0.487945385895583 1 1
0.499025566247054 0.498504147222155 1 1
0.486673115832566 0.48618235929379 1 1
0.484463988450829 0.48395077527623 1 1
0.509744579563006 0.509185026596103 1 1
0.505028555503412 0.504516454683717 1 1
0.509309697368353 0.508796973235835 1 1
0.520512614271298 0.520013820849693 1 1
0.52257066195931 0.522046760160771 1 1
0.507924213068394 0.507392928540253 1 1
0.527930672195331 0.527422185911439 1 1
0.485763052732795 0.485309315932046 1 1
0.503432294265887 0.5029120621695 1 1
0.516680497970364 0.516109399481698 1 1
0.494036608101816 0.493570174832757 1 1
0.502196872774352 0.501679725581464 1 1
0.477833858309224 0.477358977747752 1 1
0.501547208459231 0.501032466149246 1 1
0.513396062594568 0.512859651794557 1 1
0.506089200815414 0.505580935058761 1 1
0.481388901440934 0.480901374410376 1 1
0.510355287891636 0.509834892222387 1 1
0.476020924260498 0.475571691063348 1 1
0.511486746436106 0.510958594419222 1 1
0.481942958956862 0.481471490678229 1 1
0.454406774087878 0.453925755681002 0 0
0.544372709170108 0.543786359942923 0 0
0.5053260271835 0.504806583281123 1 1
0.480963008044413 0.480486051413867 1 1
0.493803579722127 0.493295873928713 1 1
0.474802960186226 0.474317757065114 1 1
0.505428646586217 0.504925236534489 1 1
0.511586704774375 0.511070426188155 1 1
0.514160571915239 0.513659574049961 1 1
0.507171333015285 0.506674312653725 1 1
0.479780807440225 0.479308646836072 1 1
0.514040920780934 0.513478949661016 1 1
0.518831183105164 0.518309058680116 1 1
0.470287278047612 0.469840652621184 1 1
0.530398141377537 0.529879098527492 1 1
0.48603850514258 0.485567532687523 1 1
0.49817695438014 0.497685045536223 1 1
0.501856822791792 0.501377110489337 1 1
0.51273908145294 0.512200370740954 1 1
0.481405801952311 0.480935373282069 1 1
0.529327672608653 0.52880843633857 1 1
0.507368197294486 0.506854583734162 1 1
0.471542341152357 0.471109894981896 1 1
0.492661640804435 0.492151410990542 1 1
0.484362636220719 0.483888329639156 1 1
0.514559806011073 0.514009935797371 1 1
0.478264069109731 0.477785893739515 1 1
0.495572743736315 0.495078925944005 1 1
0.553869858977767 0.553356608430585 0 0
0.522531639055687 0.522024708994305 1 1
0.518156573843509 0.517572308196107 1 1
0.522135358314434 0.521643508741058 1 1
0.500025499455406 0.49952799996168 1 1
0.487884720471067 0.487394854243667 1 1
0.502651374549264 0.502183875790981 1 1
0.507947410380366 0.507447081542319 1 1
0.522761362709552 0.522223190155664 1 1
0.500001539970674 0.499520030467832 1 1
0.4677073096607 0.467230792558375 1 1
0.477866982374824 0.477422053891893 1 1
0.534254675492489 0.533740430282549 0 0
0.505211386381094 0.504722543501023 1 1
0.5386081847058 0.538099812700062 0 0
0.495134724266656 0.494658162832298 1 1
0.505563463072273 0.505101261033709 1 1
0.484862077071122 0.484367908079136 1 1
0.487539567910363 0.487088622165683 1 1
0.497842502271605 0.497315719776091 1 1
0.492617310414411 0.49214038351635 1 1
0.499267978224589 0.498785440355132 1 1
0.505054702570277 0.504539182209606 1 1
0.496492425693227 0.496029671224299 1 1
0.495264176074407 0.494766678586482 1 1
0.508511446659955 0.507996462611109 1 1
0.503995482025572 0.503466199946382 1 1
0.493857645491658 0.493339309758799 1 1
0.499908842669298 0.499396806880907 1 1
0.499541152776322 0.499038382035428 1 1
0.483820809833189 0.48335501340507 1 1
0.459310601424187 0.458876720183039 0 0
0.511857951198198 0.511378957140526 1 1
0.522076553045179 0.521557009555061 1 1
0.53327545478306 0.532749388792967 0 0
0.480126214982667 0.479579736239166 1 1
0.502818678879562 0.502307905631894 1 1
0.511418606161403 0.510898846110254 1 1
0.493976110042241 0.493478408125989 1 1
0.493248110855822 0.492763941108875 1 1
0.518768315752177 0.518248163207311 1 1
0.471681132268376 0.471235269155675 1 1
0.507053650063526 0.506546198002477 1 1
0.509079169228853 0.508577120570295 1 1
0.494057197772607 0.493559878643109 1 1
0.490624990070171 0.490168558408521 1 1
0.523605247489924 0.523121569755866 1 1
0.495115439763271 0.494611377252993 1 1
0.511649845300968 0.511136779982401 1 1
0.486156487198727 0.48566245460934 1 1
0.518396760652468 0.517866388743317 1 1
0.517413231266486 0.51690415388305 1 1
0.492085356799357 0.491578777752811 1 1
0.50104076671067 0.50055360021877 1 1
0.485807160844078 0.485322984767159 1 1
0.518209159907228 0.517669515237967 1 1
0.492053995201841 0.491540099848696 1 1
0.515405664022312 0.514932210308523 1 1
0.506393104180135 0.505911382759741 1 1
0.493115253387711 0.492593451753976 1 1
0.507885735343565 0.507412280910945 1 1
0.50020889851495 0.499713888062464 1 1
0.508565404935764 0.508036266365328 1 1
0.504957368158521 0.504457361959439 1 1
0.495932290253765 0.495444936975457 1 1
0.51800540265432 0.517454706672659 1 1
0.524251816662773 0.523693138937395 1 1
0.484733089399179 0.484225997892361 1 1
0.51336552559754 0.512862416731287 1 1
0.545157671585392 0.544586815758505 0 0
0.487841377880979 0.487351561894131 1 1
0.521441307334122 0.520907672132072 1 1
0.520585617877106 0.520053148209977 1 1
0.493145801253266 0.492652125717038 1 1
0.513399354571747 0.512849998589751 1 1
0.486866914453629 0.486410416077523 1 1
0.498281894944381 0.497770613291587 1 1
0.50439612560185 0.503866696582247 1 1
0.517756303678883 0.51723055729756 1 1
0.479769595971422 0.479292234762456 1 1
0.488417163741825 0.487894321867489 1 1
0.506360884787822 0.505843733082894 1 1
0.479848519433355 0.479345134561469 1 1
0.496284112715329 0.495775816469888 1 1
0.522674557893927 0.522145764225093 1 1
0.500350760500989 0.499832255422548 1 1
0.507682199573264 0.507196162589335 1 1
0.512350335394009 0.511804985496575 1 1
0.494046945625916 0.493555842067205 1 1
0.485196838130557 0.484718506611277 1 1
0.515702937222645 0.515210461042609 1 1
0.508003162914888 0.507516087511225 1 1
0.488464891883338 0.48797800445496 1 1
0.521543922181845 0.521031503953746 1 1
0.487151526959172 0.486628451671525 1 1
0.505789933564296 0.505293845691185 1 1
0.49569188114655 0.495190969381265 1 1
0.48774264658255 0.487209347930459 1 1
0.498902061452668 0.498418685516461 1 1
0.516374052591303 0.515857876733442 1 1
0.518420516532401 0.517826041350161 1 1
0.524140050525974 0.523622934341088 1 1
0.513535518224871 0.512970641490874 1 1
0.520156693478223 0.519650461528851 1 1
0.509985108526136 0.509478439288996 1 1
0.517580362138539 0.517070505563607 1 1
0.482393754394716 0.481879622261913 1 1
0.520161819530989 0.519653754363465 1 1
0.502242760854129 0.501756308495407 1 1
0.476113618608744 0.475639827593962 1 1
0.454199069649351 0.453738883463702 0 0
0.505785668912549 0.505214298333181 1 1
0.500520437344884 0.500034340909583 1 1
0.496550127101476 0.496076408426549 1 1
0.501369154311128 0.500907918634784 1 1
0.529506625501134 0.52898023335283 1 1
0.487961669434975 0.487467473206673 1 1
0.471410770374518 0.470938845910392 1 1
0.519911052389232 0.519339848121417 1 1
0.502111567612742 0.50161394962362 1 1
0.475348137535564 0.474864785489917 1 1
0.497537433747966 0.49703007080671 1 1
0.510411045894644 0.509898542070299 1 1
0.516310598156298 0.515811904520785 1 1
0.506913899823179 0.506358844679455 1 1
0.485348788034849 0.484887844658566 1 1
0.464822215973295 0.464343728668897 0 0
0.508681338909712 0.508134061986291 1 1
0.504480545038367 0.503945986661048 1 1
0.483354817010178 0.482884295522075 1 1
0.527825045019402 0.527299216988508 1 1
0.504071256016404 0.503579031647424 1 1
0.491498958186828 0.49102531696971 1 1
0.518797410055731 0.518279835905726 1 1
0.486253302222492 0.485744774172216 1 1
0.500841716469621 0.500312593571837 1 1
0.486284516671448 0.485794183692375 1 1
0.485706093844018 0.48518775064047 1 1
0.488035742487702 0.48756949143664 1 1
0.50514715745621 0.504588180287263 1 1
0.521677989679066 0.521151188265615 1 1
0.526703209859047 0.526207149786138 1 1
0.501961728077521 0.501467369890461 1 1
0.473976304350631 0.473463862194993 1 1
0.480611348368629 0.480112772118309 1 1
0.509005882892973 0.508502962945944 1 1
0.508148129860304 0.507662327439036 1 1
0.507249070680282 0.506778229663719 1 1
0.466121963510167 0.465608686295532 1 1
0.474862999527998 0.474418797742189 1 1
0.506178900195371 0.505650539765044 1 1
0.47686860686666 0.476401435356343 1 1
0.480184093797625 0.479693584906003 1 1
0.488555371582481 0.488068784939548 1 1
0.479954812635458 0.479487780842068 1 1
0.511588022898683 0.511040900933725 1 1
0.482670440145425 0.482181007956292 1 1
0.507316014981481 0.506814792879717 1 1
0.50290680476839 0.502407067662854 1 1
0.493761821455852 0.493224048851689 1 1
0.485311561066749 0.484795824451548 1 1
0.483340748709613 0.48287291589116 1 1
0.512925584244371 0.512413914089228 1 1
0.494203506315224 0.49367469732574 1 1
0.522216788322277 0.521664040041151 1 1
0.475929496280828 0.475478177109369 1 1
0.47629413547547 0.475852668464761 1 1
0.517795666612489 0.51725597228632 1 1
0.512418681195628 0.511915694037731 1 1
0.504878204953877 0.504342927492773 1 1
0.489651780843817 0.489134565647683 1 1
0.49723857595811 0.496731125044992 1 1
0.527379708732773 0.526798377405127 1 1
0.510962018243594 0.510404067061511 1 1
0.501445528533163 0.500954299484823 1 1
0.517301178659401 0.516795078640354 1 1
0.48240740332237 0.481910764666509 1 1
0.490388477472188 0.489892802195152 1 1
0.494220051590667 0.493716341147934 1 1
0.512602573057236 0.512065455020499 1 1
0.517627463068781 0.517103524610442 1 1
0.514692623470961 0.514195156395299 1 1
0.492612403199715 0.492080410355069 1 1
0.496552377192097 0.496050464928904 1 1
0.480668140896286 0.480193203006306 1 1
0.524003367681001 0.523506980696311 1 1
0.490108183462555 0.48965677168937 1 1
0.485707353084545 0.485239049446947 1 1
0.483390830678376 0.482891713483881 1 1
0.48149320917202 0.481025221139928 1 1
0.502643121844391 0.502185679404487 1 1
0.460465796268577 0.459987725143884 0 0
0.501931549034897 0.501408297540006 1 1
0.502187276410721 0.501678040172983 1 1
0.483427938853757 0.482934609302421 1 1
0.497435308428368 0.49694619258375 1 1
0.505439314470085 0.50495108681527 1 1
0.512272625114998 0.511707056423073 1 1
0.515968136804092 0.51545331278008 1 1
0.498310003016474 0.497825703158968 1 1
0.501391797245094 0.500896626371049 1 1
0.498470603388655 0.497955113737112 1 1
0.527840873576679 0.527336347776628 1 1
0.516574530520472 0.516076938745465 1 1
0.492411165013896 0.491948646163781 1 1
0.508546682141168 0.508058920146794 1 1
0.503367661566502 0.502907328279727 1 1
0.468279149614318 0.467836987417859 1 0
0.502737652930081 0.502246934361595 1 1
0.531037952068068 0.530475425869569 1 1
0.503254681082992 0.502777373470472 1 1
0.49938445003118 0.498853006633417 1 1
0.514776936558127 0.514263359694761 1 1
0.530981323438005 0.530409593992926 1 1
0.495493824312531 0.494978875590674 1 1
0.48509995478417 0.484609581324643 1 1
0.503054370951366 0.502578534064312 1 1
0.512045244548001 0.511542098223533 1 1
0.493220366237596 0.49274944307198 1 1
0.506039867907541 0.505505479529932 1 1
0.459424573088156 0.458930195675417 0 0
0.526657875352335 0.526088591749435 1 1
0.502856148258331 0.502398434679652 1 1
0.4974570772533 0.496964814727581 1 1
0.476054886720962 0.475576467860933 1 1
0.465986384036348 0.465545748288906 0 0
0.493686643060662 0.493168684853861 1 1
0.505104063559585 0.504586800899577 1 1
0.481354357526509 0.480876913144705 1 1
0.517098859240717 0.51661431381057 1 1
0.487192821864895 0.486706006691822 1 1
0.509113662582516 0.508526583846505 1 1
0.52874671264728 0.528250332965273 1 1
0.487499161378809 0.486982258417352 1 1
0.505385855664253 0.504905631584402 1 1
0.48365510049151 0.48315742652374 1 1
0.524398447075425 0.523866610291087 1 1
0.513935729334497 0.513415441789441 1 1
0.492025020219338 0.491514977907166 1 1
0.509760260997757 0.509284345727679 1 1
0.501935899807123 0.501418647414435 1 1
0.517127536933317 0.516595777113473 1 1
0.510765908749505 0.510255719513092 1 1
0.496944360666854 0.496465198041153 1 1
0.544685517248119 0.544097142294941 0 0
0.52017211839135 0.519637347220499 1 1
0.513317087323307 0.512797470608509 1 1
0.490733504831364 0.49025413026769 1 1
0.505895651162253 0.50535478110088 1 1
0.479009967334626 0.478490421237222 1 1
0.499106248613987 0.498552964461539 1 1
0.475236658765452 0.474757233146692 1 1
0.518502077811199 0.517983077200858 1 1
0.481089639595799 0.480626207433691 1 1
0.493162378890667 0.492712076149261 1 1
0.503076651131511 0.502516778431629 1 1
0.513796750486069 0.513293719092871 1 1
0.478555845871812 0.47808694584721 1 1
0.501217086980788 0.500734542822748 1 1
0.513352042029836 0.512799480576832 1 1
0.490393352693267 0.489913225649871 1 1
0.488673426509773 0.488177270418312 1 1
0.475259309100352 0.474780465970329 1 1
0.491455482930174 0.490921021282403 1 1
0.503238984645142 0.502741323699273 1 1
0.471972089896904 0.471466132783909 1 1
0.525145071463252 0.52463666610408 1 1
0.520208655394181 0.519682504484701 1 1
0.464720811622528 0.464214079780165 0 0
0.5115522129213 0.511066128928732 1 1
0.510738734119901 0.510235744206996 1 1
0.48408938796917 0.483576797664191 1 1
0.489030927766161 0.488568431539656 1 1
0.492159574082458 0.491703596141156 1 1
0.495962667819146 0.495476425052221 1 1
0.512375808348199 0.511836801833728 1 1
0.529604489365126 0.529043866403566 1 1
0.481282804088488 0.480828595244823 1 1
0.47235641779092 0.471927008653143 1 1
0.505340800553645 0.504805251391288 1 1
0.505082504763743 0.504592390705062 1 1
0.497155291071724 0.496634441384321 1 1
0.49259074069943 0.492073714459471 1 1
0.513604032049444 0.513093505266237 1 1
0.547148198813491 0.546582333289834 0 0
0.500139475248394 0.499629154164124 1 1
0.438752387712803 0.438322778785296 0 0
0.488846928353102 0.48831424475059 1 1
0.503000657543833 0.502470696496265 1 1
0.51809899148479 0.517583728199314 1 1
0.494008525541909 0.49352968131902 1 1
0.514038828446598 0.513526885845326 1 1
0.492366632237699 0.491884137896265 1 1
0.473269470163884 0.472787303170029 1 1
0.516819713118062 0.516254545892361 1 1
0.498120103871955 0.497587830564009 1 1
0.480870570127191 0.480385189131969 1 1
0.499556577593539 0.499032980071903 1 1
0.500501390920914 0.500001643214846 1 1
0.495959739917392 0.495430600345188 1 1
0.514735865772128 0.514247987408146 1 1
0.497860465437367 0.497344273457025 1 1
0.495938693843057 0.495439951806351 1 1
0.50286584911234 0.502384488283535 1 1
0.503626823820242 0.503133460926221 1 1
0.461773255710439 0.461295927826537 0 0
0.485205972646146 0.484749156518714 1 1
0.514299329986852 0.513798213818691 1 1
0.536137396382061 0.535598251198637 0 0
0.511492053329778 0.510979204412962 1 1
0.510353272250997 0.509834072634986 1 1
0.481290115848569 0.480765710744741 1 1
0.522178103712873 0.521677623044843 1 1
0.507439644124803 0.506898267783692 1 1
0.501918009466337 0.501430818463997 1 1
0.513311264999057 0.51274829061835 1 1
0.512875822028818 0.512360292912575 1 1
0.517660040897669 0.517138087854998 1 1
0.530424557362915 0.529899885977116 1 1
0.485050598395179 0.484540103798078 1 1
0.487661696949758 0.487196143999544 1 1
0.520516575153688 0.519980126949938 1 1
0.492486123611592 0.491976663445889 1 1
0.54178966516347 0.541238652366475 0 0
0.50170802045018 0.50120675600087 1 1
0.527155514239848 0.526606852220213 1 1
0.507901095579286 0.507355285736707 1 1
0.539580071028441 0.539055838359801 0 0
0.51114875051617 0.51063895740813 1 1
0.477318620127427 0.476851549491185 1 1
0.510728037598667 0.510176478082135 1 1
0.489605759951568 0.489141432429715 1 1
0.494046783963412 0.493505248031881 1 1
0.524882330452238 0.524360276652739 1 1
0.501127300059457 0.500619368007865 1 1
0.498422654142183 0.497911130514126 1 1
0.49320928555296 0.492688512780962 1 1
0.504024988035561 0.503489917304732 1 1
0.505070343146887 0.504561554472809 1 1
0.508758438113467 0.508244790382901 1 1
0.496584255400873 0.496100258084235 1 1
0.52529806178071 0.524817159251328 1 1
0.506688352210771 0.506208675842773 1 1
0.452788928195836 0.452311519721994 0 0
0.521571567118228 0.521014677961482 1 1
0.480362875541933 0.479885317769054 1 1
0.467041152162849 0.466586429758076 0 0
0.469352826697492 0.468880631267845 1 1
0.489736020004382 0.489260332612976 1 1
0.494149486779792 0.493605707829065 1 1
0.507441835697877 0.506924898282647 1 1
0.487725112749125 0.487222425712877 1 1
0.49734937863534 0.496857594025848 1 1
0.492906236965308 0.49240170252775 1 1
0.497848860158283 0.497374261488423 1 1
0.494828170256652 0.494313238905669 1 1
0.492124472189576 0.491642398875727 1 1
0.508735166035885 0.508223215392988 1 1
0.518175313281592 0.517636069838909 1 1
0.46824914935951 0.467772125399871 1 1
0.506751573347798 0.506285269977542 1 1
0.486682560749673 0.486203215274818 1 1
0.49965660064192 0.499131309048174 1 1
0.478078967364218 0.477604721103229 1 1
0.481159486867333 0.480660620809902 1 1
0.49334956011388 0.492863649565135 1 1
0.52381659488676 0.523272852605858 1 1
0.496451967524192 0.495932497169137 1 1
0.50998916531651 0.509496473499649 1 1
0.511520074766718 0.510978273128151 1 1
0.499369783605014 0.498843881470493 1 1
0.50022970564422 0.499722503413602 1 1
0.504803473724839 0.504327265618571 1 1
0.489891600104491 0.489384421991647 1 1
0.491480669037121 0.49099733278584 1 1
0.488018284348536 0.487529491139108 1 1
0.469223866610255 0.468781496867514 1 1
0.484479371050393 0.483937472527832 1 1
0.49990024754153 0.499423479822678 1 1
0.524406249860286 0.523876453859105 1 1
0.485085488266736 0.484590555681935 1 1
0.495927843792626 0.495458955391652 1 1
0.476973870255703 0.476457962130742 1 1
0.493879610785056 0.493417250242009 1 1
0.521511832475629 0.520976688107758 1 1
0.492604589822915 0.492145901564224 1 1
0.490741574473471 0.490244451689872 1 1
0.510063464003926 0.509612107670359 1 1
0.528468851245676 0.527931230504088 1 1
0.516878064016742 0.516316616844882 1 1
0.517079762921767 0.516596775814556 1 1
0.502935974741573 0.502411584164179 1 1
0.476521548196206 0.476069614183912 1 1
0.484767108515348 0.484249610370211 1 1
0.504308605852604 0.503805471433613 1 1
0.515384188877713 0.514898877814126 1 1
0.501736211580603 0.501260725574282 1 1
0.4928646892664 0.492347214881593 1 1
0.513309189291743 0.512782161919679 1 1
0.469029544070382 0.468548457397526 1 1
0.507480871203997 0.506974674509417 1 1
0.495183203050232 0.494707330028126 1 1
0.482167517877289 0.481686602943359 1 1
0.487419709313888 0.486897239130907 1 1
0.490924644439216 0.490449606966674 1 1
0.51306748415562 0.512545619681395 1 1
0.476075036206921 0.475597525277634 1 1
0.511029000719992 0.510495735228 1 1
0.512818898618232 0.51229310775398 1 1
0.500362500475414 0.499869178517074 1 1
0.520478846669905 0.519929186535377 1 1
0.503345038148016 0.502841809587315 1 1
0.50458087543302 0.504080411844544 1 1
0.504987775333114 0.504470452807988 1 1
0.508581819217577 0.508075478133708 1 1
0.49589800822862 0.495421147346198 1 1
0.481840395139088 0.481366826675213 1 1
0.4918524486593 0.491393082520935 1 1
0.456645146173929 0.456185330878647 0 0
0.505888495814777 0.505377273965201 1 1
0.485317725629296 0.484848172252771 1 1
0.498952303256804 0.498422199034769 1 1
0.494810524554012 0.494308599295037 1 1
0.490963141627077 0.490478264219293 1 1
0.489314779093743 0.488825870824287 1 1
0.509975280965277 0.509469932246285 1 1
0.536637067316113 0.53612066135851 0 0
0.487272621872819 0.486796849151353 1 1
0.510361110533151 0.509823467047574 1 1
0.506890300789908 0.506408053594365 1 1
0.493198613738993 0.492684302416363 1 1
0.520391587001604 0.519871046408159 1 1
0.548895592103615 0.548398463029315 0 0
0.489840939681148 0.489359955299946 1 1
0.499045014186253 0.498577392126983 1 1
0.514451468905103 0.513916046594199 1 1
0.471662902538917 0.471164367129598 1 1
0.52174510007284 0.521200024918215 1 1
0.510166016359757 0.509615828754311 1 1
0.528356503534894 0.52784881847183 1 1
0.495146172047147 0.494661336070724 1 1
0.527778592170871 0.527239699057473 1 1
0.492310904003468 0.491780840647517 1 1
0.479252981467923 0.478787982110809 1 1
0.533196803092772 0.532638117562942 1 1
0.521535354483756 0.521034418997265 1 1
0.485443895323657 0.484974000724431 1 1
0.522391765216652 0.521875917353751 1 1
0.508075210290337 0.507560074851919 1 1
0.505918022423265 0.505466117490052 1 1
0.485957128288543 0.485478645744908 1 1
0.507878912882944 0.507345996173525 1 1
0.499702085354937 0.499154308685415 1 1
0.518699870154119 0.518180451091248 1 1
0.502846427965306 0.502384200816 1 1
0.50756109274702 0.507053750946139 1 1
0.49931208870435 0.498819533952745 1 1
0.509512106568454 0.508968977889884 1 1
0.518880690919398 0.518374514101571 1 1
0.492569999875835 0.49208113763127 1 1
0.515907759232007 0.515393210686891 1 1
0.486400355187813 0.4859631832381 1 1
0.504275595043117 0.503789489338848 1 1
0.534013389638014 0.533453688029909 0 1
0.500869458265859 0.500332306075799 1 1
0.496659956073881 0.496135193925629 1 1
0.507434765505909 0.506963893116808 1 1
0.471523410568787 0.471044114499105 1 1
0.516149030041789 0.515623826833586 1 1
0.533866855134903 0.533357817522953 0 0
0.489304097795764 0.488785171526713 1 1
0.506293580168224 0.505812615891438 1 1
0.500285906710578 0.49976169725851 1 1
0.500853625080424 0.500341248746098 1 1
0.505807224108881 0.505296805592002 1 1
0.498749801024822 0.498208343072879 1 1
0.49218268313688 0.491673823382981 1 1
0.504485260088583 0.503982018473279 1 1
0.510446677215695 0.509962974009516 1 1
0.515353509253118 0.514829529469156 1 1
0.476630320375305 0.476153369121384 1 1
0.50800899902703 0.507523353814468 1 1
0.515439384558269 0.514933136710339 1 1
0.510984863658771 0.510395005819058 1 1
0.519247064620536 0.518732597593964 1 1
0.512762572311368 0.512274663084333 1 1
0.506629170158371 0.506079440795795 1 1
0.493497388986596 0.492997817237977 1 1
0.517052058140989 0.516526701935229 1 1
0.484491224571176 0.484033773715883 1 1
0.504938813647631 0.504389310820591 1 1
0.49794908390488 0.497424487427403 1 1
0.517338811572639 0.516848511322146 1 1
0.502949167991872 0.502447621951176 1 1
0.518613054454327 0.518115141429925 1 1
0.491542490117514 0.491048694847233 1 1
0.508125836753768 0.507649706047 1 1
0.476368390013511 0.475884982824038 1 1
0.480746987210747 0.480285273414722 1 1
0.496122082067956 0.495622984041554 1 1
0.509604048429043 0.50912715477818 1 1
0.483669580188156 0.483186171838918 1 1
0.513712724139291 0.513227447384087 1 1
0.497596749920127 0.497101743496153 1 1
0.508654561275128 0.508141557557509 1 1
0.515132589925321 0.51463069713472 1 1
0.507906458110415 0.507421486352974 1 1
0.485669929316155 0.485174120131324 1 1
0.487157133175708 0.486710190231654 1 1
0.494926221422336 0.494427641017312 1 1
0.522871910110099 0.522339749614187 1 1
0.497590767427879 0.497121349292653 1 1
0.504731533525828 0.504250982700432 1 1
0.492715762178753 0.492230803540531 1 1
0.495927482792661 0.495419042053399 1 1
0.515775227296302 0.515276094436133 1 1
0.507173086966899 0.506702901618585 1 1
0.49136010779957 0.490879061121247 1 1
0.495227938418385 0.494746362310466 1 1
0.50825425312911 0.507768913274174 1 1
0.518467474302447 0.517931928059178 1 1
0.502814803557011 0.502297482810909 1 1
0.490881142279592 0.490433054863823 1 1
0.497215803837218 0.4967297328124 1 1
0.514780919225203 0.514263751031711 1 1
0.473406438035667 0.472954513903905 1 1
0.504855090820764 0.504334904803093 1 1
0.493094971489135 0.492573459137433 1 1
0.53946184758335 0.538902081216072 0 0
0.529774690003165 0.529220290701603 1 1
0.527773756059263 0.527229854653666 1 1
0.48434626936852 0.483837848740519 1 1
0.506241080090451 0.505738125028426 1 1
0.491406167666337 0.490921784339958 1 1
0.487209322511886 0.486752962823107 1 1
0.50394946614619 0.503445293095706 1 1
0.501871501274522 0.501404617074737 1 1
0.487498505857373 0.487006625459973 1 1
0.500005320667378 0.49952757730574 1 1
0.485188511523599 0.484656880736328 1 1
0.517855449496648 0.517313944785411 1 1
0.489934454781714 0.489425944765944 1 1
0.480178420156947 0.47971086060726 1 1
0.490567705651527 0.490120511102746 1 1
0.47169773636717 0.471203617437476 1 1
0.516296368231858 0.515797584549897 1 1
0.536808422794897 0.536273081706816 0 0
0.523983832333626 0.523450302697059 1 1
0.511309475027042 0.510813953729141 1 1
0.490437479442621 0.489940294697261 1 1
0.487773652579743 0.487314953563054 1 1
0.474459484746288 0.473970174575003 1 1
0.530166398459407 0.529651004934664 1 1
0.477077775978769 0.476614953983235 1 1
0.530328145133455 0.529772878076497 1 1
0.495830586471817 0.495340100292892 1 1
0.483930189900916 0.4834464325941 1 1
0.478968239040711 0.478454613038985 1 1
0.514853201326506 0.514305393364153 1 1
0.482204989023258 0.481709370353816 1 1
0.482549518111691 0.482047904060001 1 1
0.505789112332144 0.505302347807828 1 1
0.50824891170603 0.507741095709611 1 1
0.527412880473209 0.526881162221896 1 1
0.502206645088756 0.501701816604018 1 1
0.492000415371667 0.491488636148767 1 1
0.520530423303137 0.520021842037582 1 1
0.50279612623781 0.502303467172186 1 1
0.503180766507055 0.502628836773613 1 1
0.488883189493023 0.488408353411172 1 1
0.48203955489746 0.481500948159684 1 1
0.498912127592415 0.498421231144865 1 1
0.479189279468399 0.478719325164241 1 1
0.50758728038645 0.507040049678252 1 1
0.499955271165111 0.499478999747734 1 1
0.480334168523484 0.479829860125063 1 1
0.488852015093305 0.488363850096023 1 1
0.49093200206161 0.490420161658908 1 1
0.511615779278241 0.511130833157187 1 1
0.516815210904322 0.516249734255409 1 1
0.511039168268501 0.510512909124506 1 1
0.504635277304525 0.504088863815805 1 1
0.488758692258102 0.488247908397307 1 1
0.453697312205108 0.453244890078999 0 0
0.46731436703099 0.46680566917026 1 1
0.484404027506815 0.483917277713738 1 1
0.478869095506365 0.478363930775939 1 1
0.518907097762795 0.518397938697619 1 1
0.527313722084385 0.526758060229952 1 1
0.495612087358773 0.495086273997784 1 1
0.464235494320555 0.4637281622606 1 1
0.495100300644409 0.49459780946386 1 1
0.511816774384201 0.511262138241559 1 1
0.52501588447577 0.524496670188172 1 1
0.496016262676927 0.495474499848642 1 1
0.501289881105223 0.500763580980646 1 1
0.512173866669872 0.511657895348617 1 1
0.510474090925624 0.50993412562156 1 1
0.492134969325077 0.491636267851233 1 1
0.46388475057337 0.463400980283628 0 0
0.504218976160083 0.503707698028645 1 1
0.500321576003278 0.49982857730326 1 1
0.509749574104765 0.509283696212643 1 1
0.486957100788632 0.486449175036419 1 1
0.496733714272626 0.496234017650242 1 1
0.495890318607415 0.495367484917625 1 1
0.510772720581696 0.510301419310166 1 1
0.510114470458317 0.509573056899061 1 1
0.498610546718267 0.498123980473158 1 1
0.504603840687741 0.504075571283494 1 1
0.503302784015296 0.502791872281501 1 1
0.496836223542274 0.496328970624562 1 1
0.513241783118024 0.512758172797058 1 1
0.474987260805274 0.474538077754622 1 1
0.497461875785166 0.496967346160748 1 1
0.512570967761967 0.512031446412758 1 1
0.486938617262975 0.486433704928147 1 1
0.556246657465585 0.555673175682651 0 0
0.485521862771809 0.485019957039128 1 1
0.48873005650401 0.48823211367864 1 1
0.488532526744269 0.488058697253996 1 1
0.480901910262553 0.480448329680418 1 1
0.509933592167469 0.509446373647217 1 1
0.528105706643688 0.527563400572266 1 1
0.504840526633142 0.504336024607725 1 1
0.522696824353171 0.522153984505983 1 1
0.49862912381498 0.498138505744296 1 1
0.489390961553503 0.488895431965123 1 1
0.501557209009172 0.501019061364686 1 1
0.508016097609411 0.507497360280159 1 1
0.490802633498819 0.49028645338235 1 1
0.503516417098737 0.503002459047092 1 1
0.498618380006235 0.498125317457456 1 1
0.49952120510171 0.499002915049783 1 1
0.521795897273459 0.521246572852933 1 1
0.530252182763594 0.529740058793362 1 1
0.476257625195973 0.47574804708211 1 1
0.477356540798355 0.476843707023592 1 1
0.489753681595573 0.489309563896033 1 1
0.489730229047206 0.48922606646245 1 1
0.503345745334614 0.502836724404176 1 1
0.529106800074658 0.528563031948719 1 1
0.504390918204513 0.503871474323525 1 1
0.534036779696238 0.533486661297664 1 1
0.501777013275315 0.501299623663324 1 1
0.476597469442705 0.476126879028995 1 1
0.493142546932453 0.492650918447562 1 1
0.492356401320586 0.49185566619193 1 1
0.521410269467282 0.520845069719579 1 1
0.50421268920026 0.503694844920771 1 1
0.517151622236802 0.51665911737861 1 1
0.490083707391851 0.489580606651379 1 1
0.499345514969383 0.498869454464301 1 1
0.475173417876289 0.474662765799493 1 1
0.513313649886677 0.512828891793993 1 1
0.513554315911821 0.513029383986927 1 1
0.516297125112445 0.515816200413257 1 1
0.508876880607416 0.508341692815071 1 1
0.516557369875227 0.516022658419027 1 1
0.516958808580362 0.516430840537999 1 1
0.471825616239798 0.471354757431419 1 1
0.507496649072176 0.506960630572318 1 1
0.505804912956585 0.505328531157776 1 1
0.484887380134753 0.48439309323433 1 1
0.51503944319149 0.514508251637224 1 1
0.506983767516332 0.506498864926586 1 1
0.482426154505795 0.481946387085899 1 1
0.483770150604943 0.483311752392721 1 1
0.528261650379121 0.527705827547186 1 1
0.502137841597135 0.501611193015027 1 1
0.529090128096762 0.528511718990424 1 1
0.49733104187739 0.496825277477659 1 1
0.487352648899218 0.486856021116044 1 1
0.50093761533214 0.500411612297016 1 1
0.48490948258148 0.484425833445361 1 1
0.510517371094848 0.509998803627683 1 1
0.526991356187298 0.526424147642477 1 1
0.478934122253117 0.478471088080355 1 1
0.489049144803123 0.488565803590218 1 1
0.501756050477283 0.501275928001149 1 1
0.473734683927074 0.473284928222057 1 1
0.496538454228322 0.496039270543734 1 1
0.493849246222689 0.49335250540289 1 1
0.481811942638849 0.481359792715552 1 1
0.51446543995446 0.513967988368682 1 1
0.472904511227565 0.472428969289563 1 1
0.501310179575921 0.500807405407636 1 1
0.50644334496954 0.505921018308943 1 1
0.493598237166582 0.493090768811728 1 1
0.518465736162568 0.517965619190167 1 1
0.509277467483056 0.508736943050187 1 1
0.509833697509246 0.509318436159859 1 1
0.50942193268512 0.508939932935068 1 1
0.477812187209366 0.47731687751323 1 1
0.493064076870005 0.49255002911546 1 1
0.471586300798572 0.471140911788094 1 1
0.509323489631788 0.508851652753289 1 1
0.507218991574786 0.506700467840381 1 1
0.486258894492079 0.485790136120945 1 1
0.51515965828042 0.51462802684342 1 1
0.496337182147958 0.495807151390443 1 1
0.517528342083236 0.517040165385838 1 1
0.505849897703092 0.505374930586048 1 1
0.529574788684975 0.529046661762022 1 1
0.509745184179066 0.509234507537357 1 1
0.502958890425745 0.502435870373641 1 1
0.501051294832631 0.500522198818277 1 1
0.493923685914281 0.493384238064654 1 1
0.488962005264924 0.488481191272223 1 1
0.479566245439322 0.479063764714567 1 1
0.48641530735377 0.485953408125224 1 1
0.512075032268895 0.511576261607995 1 1
0.499525279228422 0.499036568055216 1 1
0.477027774438767 0.476550971379302 1 1
0.50734402943398 0.506839754845813 1 1
0.506431964480588 0.505957351738285 1 1
0.494482634894861 0.493982223809467 1 1
0.528183274963295 0.527626396818811 1 1
0.517237634803016 0.516684214987092 1 1
0.503652923348583 0.503162275981886 1 1
0.48342907412582 0.482876816446007 1 1
0.49449713575395 0.493998776564536 1 1
0.481879420996015 0.481355474018068 1 1
0.492250531138031 0.491732418334939 1 1
0.486842188258722 0.486370637787697 1 1
0.510816748496737 0.51030264219526 1 1
0.476842999818396 0.476357273752429 1 1
0.548945971046461 0.548360320298564 0 0
0.516368782233372 0.515864180438257 1 1
0.495360223212278 0.494874156252141 1 1
0.50442728813504 0.50391880368232 1 1
0.513693044370288 0.513138117705095 1 1
0.495142088091773 0.494669068679012 1 1
0.501734022227577 0.501235141347999 1 1
0.498726939435925 0.498205449016659 1 1
0.517610124143765 0.517050451572573 1 1
0.504193589243678 0.503709395575181 1 1
0.504053761460129 0.503555149459784 1 1
0.490035566731497 0.489563503060597 1 1
0.563114427541839 0.562522474025962 0 0
0.494867314366343 0.494375739472088 1 1
0.500740260866703 0.500196072204783 1 1
0.49941910525178 0.498914467089895 1 1
0.478195545897663 0.477694593473101 1 1
0.495348836126652 0.494845394564189 1 1
0.504215158636088 0.503686286753809 1 1
0.54403317841572 0.543451825969577 0 0
0.483108029875173 0.482631713480537 1 1
0.49275514553852 0.492237255158943 1 1
0.525224362497578 0.524680369139115 1 1
0.520592536110949 0.520024923302849 1 1
0.506261750555989 0.505756088575281 1 1
0.483723711129811 0.4832471317982 1 1
0.482025592973571 0.481548945899294 1 1
0.508943785770974 0.508389416861094 1 1
0.463704977042496 0.463262708668276 0 0
0.516238826796809 0.515726644786803 1 1
0.520614446934836 0.520127134120884 1 1
0.497190214383388 0.496680019426329 1 1
0.490024566595508 0.489517129216761 1 1
0.494366260211865 0.493876886906527 1 1
0.48902637747095 0.488551752466363 1 1
0.491210300237052 0.490758153794028 1 1
0.501377606787318 0.500834144353029 1 1
0.514952368500375 0.514438783987561 1 1
0.500081325808528 0.499552197313198 1 1
0.511995851562282 0.511461714111753 1 1
0.500742650125562 0.500203135862563 1 1
0.503891877365771 0.503388711113341 1 1
0.519933931174513 0.519416633383483 1 1
0.526978547700331 0.526380217654415 1 1
0.503869424870904 0.503362888777875 1 1
0.488990537950736 0.488472656846988 1 1
0.500475660401485 0.499964376798288 1 1
0.514065561995017 0.513554793787754 1 1
0.502016804716327 0.501561213328954 1 1
0.508759348089673 0.508217072137028 1 1
0.509048946183711 0.508515316226276 1 1
0.485526066919331 0.485043524401066 1 1
0.499031373977925 0.4985090026132 1 1
0.497228889441901 0.496720904764327 1 1
0.503721388354255 0.503222218418743 1 1
0.508344187839915 0.507792574395963 1 1
0.486687680918037 0.486175987055521 1 1
0.509020679760553 0.508491750540035 1 1
0.481781844475605 0.481330223312657 1 1
0.501945092108364 0.501412539333022 1 1
0.503300035351607 0.50279445301168 1 1
0.491814658788864 0.491293759899614 1 1
0.505283218097466 0.504786059543658 1 1
0.524846946309862 0.524332066898971 1 1
0.51999785402366 0.519459514996062 1 1
0.458780741509104 0.458315112983022 0 0
0.501500323883494 0.50098987863494 1 1
0.518492549933207 0.51796102603223 1 1
0.511060516244964 0.510553578453 1 1
0.507932539289922 0.507393837282882 1 1
0.486329274647046 0.485842417985983 1 1
0.532442093380728 0.53191107960294 1 1
0.509091898596575 0.508580486692967 1 1
0.481140046339118 0.480680399691901 1 1
0.48713884342347 0.486639786711826 1 1
0.507114454413448 0.506621686984905 1 1
0.525959702002561 0.525460596739696 1 1
0.510439727588496 0.509901625119311 1 1
0.508953608432844 0.508396684420028 1 1
0.488012877413868 0.487535484404212 1 1
0.496306555176541 0.495799787388006 1 1
0.475352304023794 0.474916917758536 1 1
0.497742857588755 0.49724365000929 1 1
0.508793332883805 0.508181195279973 1 1
0.494388900526419 0.493857551128924 1 1
0.473090908501037 0.472625501726177 1 1
0.500179398984657 0.499652215915287 1 1
0.498572166877455 0.498053858524604 1 1
0.495929093564224 0.495446585190103 1 1
0.509447159425832 0.508954799357984 1 1
0.499508670882655 0.499026796114067 1 1
0.549153448686951 0.548602039855552 0 0
0.523024520662787 0.522507342072991 1 1
0.49290062656981 0.49243104802355 1 1
0.526435353123569 0.525912392384834 1 1
0.477157283206049 0.476688514966017 1 1
0.485001039483955 0.484530733609017 1 1
0.510090423956537 0.509614781226767 1 1
0.518531252620914 0.518023690736797 1 1
0.510359873151154 0.50986754240503 1 1
0.487955192072116 0.487485574759259 1 1
0.505571743977208 0.505081421323665 1 1
0.501127788929519 0.500621548495484 1 1
0.506805437681532 0.506293220231197 1 1
0.504352557531369 0.503837744835545 1 1
0.515784205239076 0.515228814882797 1 1
0.535657393984223 0.535114639104182 0 0
0.499537500195405 0.499020234766675 1 1
0.491540062382969 0.491056325311961 1 1
0.519043128657678 0.518530768497052 1 1
0.492309463133451 0.491873504092234 1 1
0.500750144858584 0.500223681966781 1 1
0.50009959533402 0.499605941205177 1 1
0.49672471221055 0.496227360174182 1 1
0.521522149349653 0.521002556594072 1 1
0.471433790920741 0.470972625375954 1 1
0.507947538763647 0.507415457820554 1 1
0.491347222082895 0.490826004423786 1 1
0.490272704223953 0.489769687474243 1 1
0.5007625623613 0.500320575666301 1 1
0.499832793067786 0.499341295124567 1 1
0.511023582096165 0.510496445244858 1 1
0.466849559939384 0.466389188874582 0 0
0.53508270963884 0.534556596843725 0 0
0.508692174652995 0.50817921212208 1 1
0.500209576353001 0.499670227161517 1 1
0.521338932615998 0.520851665824798 1 1
0.51157245207724 0.511086218841652 1 1
0.507038051302713 0.506511630089312 1 1
0.49751141150027 0.497017592465255 1 1
0.50534997415065 0.504852756436142 1 1
0.495568928410748 0.49509884801028 1 1
0.509942533535977 0.509451932347849 1 1
0.504925455910807 0.504455897473543 1 1
0.481037510496256 0.480568751486704 1 1
0.518213190889513 0.517696887698323 1 1
0.503285648289761 0.502778768230608 1 1
0.520182745417564 0.519683349944886 1 1
0.490599224689879 0.490079159380374 1 1
0.504083388045337 0.503589546386063 1 1
0.492497622757142 0.491986196661335 1 1
0.498350501102408 0.497817332903637 1 1
0.469171361393297 0.468724567908732 1 1
0.521943392857603 0.521376725717167 1 1
0.505915734763859 0.505364075294842 1 1
0.522782683257981 0.522250847189963 1 1
0.485376203229605 0.484884851261917 1 1
0.505161819135556 0.504644836465113 1 1
0.485164154824133 0.484679523881058 1 1
0.528014410620921 0.527425284716685 1 1
0.487196574631527 0.486711682119729 1 1
0.499008627469333 0.498524587323815 1 1
0.499423262986905 0.498881462243381 1 1
0.502378208383781 0.501854525018584 1 1
0.486964157340302 0.486479759237206 1 1
0.510322152946117 0.509789573790327 1 1
0.502634309140082 0.502121710294504 1 1
0.497941829279521 0.49747827851275 1 1
0.494200422857204 0.493713908586917 1 1
0.494172608289714 0.493666586464123 1 1
0.496974484083656 0.496492655759972 1 1
0.48883448087054 0.48829668789452 1 1
0.51949100795657 0.518971502784392 1 1
0.51371662794711 0.513205790970077 1 1
0.489622917227681 0.489103296751149 1 1
0.522953728064951 0.522468055058456 1 1
0.47882999556087 0.478396919313177 1 1
0.506894661208284 0.506329644159426 1 1
0.536629371490277 0.53608163132227 0 0
0.488304362643548 0.487810088016916 1 1
0.514723144572361 0.514217559963521 1 1
0.487568028462935 0.487085160498346 1 1
0.516953948547999 0.516440586065384 1 1
0.487512611483377 0.48699789175233 1 1
0.528384850618494 0.527873225714927 1 1
0.519986071848405 0.519501248327723 1 1
0.483407317828245 0.482890134949269 1 1
0.497119447701019 0.496615574060775 1 1
0.504618490762413 0.504141694391673 1 1
0.494095554137192 0.49361046425366 1 1
0.484229479245108 0.483748018342069 1 1
0.489552218793702 0.489052851238737 1 1
0.480459673280965 0.480009966306298 1 1
0.483558079171208 0.483085822152069 1 1
0.512524272185202 0.512002295276582 1 1
0.471011783624288 0.470540231535838 1 1
0.482589308770441 0.482078938261032 1 1
0.494578025846455 0.494108168493873 1 1
0.507241076147064 0.506725693355536 1 1
0.501841970802654 0.501332186680337 1 1
0.467435475267845 0.466974782857768 1 1
0.513108016283325 0.512585791238948 1 1
0.503816869733263 0.503265918245178 1 1
0.527717572815621 0.527172976598168 1 1
0.510527233096138 0.510037766363678 1 1
0.464587825839012 0.464122495395335 1 1
0.499492367336107 0.49903716358867 1 1
0.508045339386254 0.507481748035969 1 1
0.501352870606639 0.500841921264154 1 1
0.508592916935877 0.508081727738443 1 1
0.504925660841569 0.504472562930755 1 1
0.51757428983433 0.517037025355354 1 1
0.492356248186292 0.491854762000198 1 1
0.501939538334989 0.501376429250889 1 1
0.525105311137923 0.524547757285281 1 1
0.502337230210807 0.501803780584721 1 1
0.529611912725111 0.529128751897722 1 1
0.459850138793217 0.45936960275444 0 0
0.524533592881393 0.523980288754821 1 1
0.508398086409245 0.507901340598873 1 1
0.516648049284788 0.516153351627508 1 1
0.504550618965057 0.504056993054844 1 1
0.492451608722142 0.491964565679539 1 1
0.503492027199342 0.50301656818599 1 1
0.509189086790961 0.508669145014775 1 1
0.500926922259975 0.500423461480059 1 1
0.49736937131647 0.496898209855135 1 1
0.492774267682409 0.492254999572271 1 1
0.47520814922098 0.474724510828332 1 1
0.490524846671848 0.49006912747213 1 1
0.505771069354912 0.505267601623231 1 1
0.521808867207464 0.521308682803721 1 1
0.512772965164985 0.512242131476524 1 1
0.513641062625831 0.513125130824132 1 1
0.529371677428052 0.528861966261254 1 1
0.473397344138621 0.472933471359387 1 1
0.531532958553951 0.531010546780189 1 1
0.49568239432659 0.495147813119137 1 1
0.523064678168519 0.522531012625257 1 1
0.51566883899231 0.51515274180083 1 1
0.506361809111088 0.505810398275898 1 1
0.526735302416391 0.526202304791442 1 1
0.499200299107745 0.498678074147899 1 1
0.513698729599699 0.513168419509147 1 1
0.482389577393188 0.481931182853229 1 1
0.492989534101922 0.492531822010931 1 1
0.476709574317774 0.476248915615644 1 1
0.484701914874672 0.484191143270857 1 1
0.488018035103036 0.487537965354941 1 1
0.508298044763085 0.507773369804061 1 1
0.500388112766267 0.499901539247661 1 1
0.473842031111184 0.47337571177857 1 1
0.502677039757074 0.502169899197821 1 1
0.484737614494086 0.484236312959852 1 1
0.49552056157356 0.495028245199899 1 1
0.479151368442005 0.478669581154607 1 1
0.495228767008475 0.494736106960784 1 1
0.518149147267555 0.517640443591566 1 1
0.480394404061654 0.479925175608996 1 1
0.513232762276999 0.512720844538296 1 1
0.482261603666868 0.481756566166574 1 1
0.498559464810807 0.498047966074387 1 1
0.479038695783974 0.478553222289784 1 1
0.530945057690107 0.530430953083586 1 1
0.507065933365389 0.506595973577211 1 1
0.516692326393686 0.51618616675036 1 1
0.4901091476823 0.48963624061677 1 1
0.508727282786594 0.508236958000197 1 1
0.520005352992327 0.519464623430216 1 1
0.501147288201438 0.50062056455759 1 1
0.499711713254191 0.499186337034665 1 1
0.461600152468591 0.461112991303117 0 0
0.506965781249045 0.506473114057502 1 1
0.487392375888882 0.486915344231308 1 1
0.486629924221893 0.486164062973473 1 1
0.521880050377579 0.52134987312561 1 1
0.501061681113856 0.50054910025555 1 1
0.485765058847787 0.485281736995222 1 1
0.518792723166099 0.518274793020347 1 1
0.479123020611787 0.478668727620912 1 1
0.519054872057242 0.51856302420638 1 1
0.491608739495694 0.491131809347505 1 1
0.512326306246539 0.511836603224104 1 1
0.493320382492986 0.492788205984134 1 1
0.495239359115126 0.494744282377166 1 1
0.51032925388761 0.509816161441767 1 1
0.512232360161819 0.511693520504594 1 1
0.533088211889281 0.532567358048884 0 1
0.485262777833301 0.484793434908044 1 1
0.53007121246521 0.529564671614008 1 1
0.529710972511383 0.529168917136595 1 1
0.492136091644221 0.49161045264329 1 1
0.492044948793121 0.491498126713685 1 1
0.519930048785886 0.519395999632046 1 1
0.506586691449001 0.506075193477082 1 1
0.45484049670733 0.454380730371064 0 0
0.509488007226499 0.508973563071673 1 1
0.484627859503793 0.484188869223884 1 1
0.514185076021851 0.513634749252491 1 1
0.513116473975 0.512638150373336 1 1
0.510881089915171 0.510415383999433 1 1
0.533302252121238 0.532780067003542 0 0
0.480330654493378 0.479840427559078 1 1
0.464055213352181 0.463564342735237 0 0
0.553340725852494 0.552777858250362 0 0
0.518166334095448 0.517668454876268 1 1
0.498055802114658 0.497559503485032 1 1
0.517398845259351 0.516881906741747 1 1
0.477146297372528 0.476643718222988 1 1
0.495101558610462 0.494599102028077 1 1
0.507149775940091 0.506651736056999 1 1
0.503299750077857 0.502783820639677 1 1
0.494718462349574 0.494216038840855 1 1
0.494784647957597 0.494285359084373 1 1
0.520305238196312 0.519801040959121 1 1
0.499040283199686 0.498564210175145 1 1
0.488415461991887 0.487916160620521 1 1
0.510955360636215 0.510416484232893 1 1
0.495411622290212 0.494918905625597 1 1
0.489188465373712 0.48865894114989 1 1
0.474535063369601 0.474089079565249 1 1
0.505711059876441 0.505218420678632 1 1
0.535670759051927 0.535156230979888 0 0
0.499553580587147 0.499049469458518 1 1
0.535069252773598 0.53451330590247 1 1
0.538369666119679 0.537834387944127 0 1
0.50267680664333 0.502201299155408 1 1
0.506499670942818 0.505992875536777 1 1
0.496587862721952 0.496099479414494 1 1
0.512536881107361 0.512058610157086 1 1
0.488777997225703 0.488299940530261 1 1
0.476138732873368 0.475639543135195 1 1
0.48142978183442 0.480952081903977 1 1
0.502516061735494 0.502030406984899 1 1
0.508710404699657 0.508202667142663 1 1
0.479074191523587 0.478574415296471 1 1
0.487222902805975 0.486722832329268 1 1
0.466079375733746 0.465623494164005 0 0
0.503042543507624 0.502603483014888 1 1
0.515997335548459 0.515500477049137 1 1
0.509882383239783 0.50937544466266 1 1
0.4951577026614 0.494637553171293 1 1
0.507411215482715 0.50693155320297 1 1
0.476985368511337 0.47649902718633 1 1
0.485172688791984 0.484708337759866 1 1
0.486032970789545 0.485561458660839 1 1
0.481607705000529 0.481067275948338 1 1
0.51773487893914 0.517256263156206 1 1
0.487221363478549 0.486739689239934 1 1
0.490713635711514 0.490238483369049 1 1
0.510657700190407 0.510133955923443 1 1
0.513007875726393 0.512467919199741 1 1
0.521577122737627 0.521018996401304 1 1
0.503192953551012 0.502683254371318 1 1
0.49486325451981 0.494365593526263 1 1
0.510064442766845 0.509545671918864 1 1
0.51022154739748 0.509701146417461 1 1
0.499623115030349 0.499123794231774 1 1
0.490682583185378 0.490143395191105 1 1
0.517691045120751 0.517163671042159 1 1
0.534982372872134 0.534475765992838 0 0
0.494531039285946 0.494007334788121 1 1
0.452088940999774 0.451657041296825 0 0
0.528858405605111 0.528304849728941 1 1
0.511028230422801 0.510506883719451 1 1
0.48469369046908 0.484191400243278 1 1
0.517942495022069 0.517452466842988 1 1
0.501357456144123 0.500845976491277 1 1
0.50806590934519 0.507537991949987 1 1
0.516281593958971 0.515772595009483 1 1
0.488783560158208 0.488288314079241 1 1
0.514696588940002 0.514127035627045 1 1
0.478978255106232 0.478476140426319 1 1
0.463954789070099 0.463456171789841 1 1
0.494175122796087 0.493623427759617 1 1
0.465161429603266 0.464689268009461 1 1
0.524763754368744 0.524264222305591 1 1
0.513865386314477 0.51334625819929 1 1
0.50506117219033 0.504524704774185 1 1
0.521459891113371 0.520953826358127 1 1
0.504448889256646 0.503897196055257 1 1
0.504621559385795 0.504032490810492 1 1
0.498558160168704 0.497993913494426 1 1
0.483630749093986 0.483083395643643 1 1
0.518321148560694 0.517781525368332 1 1
0.483834221101553 0.483337135726337 1 1
0.532525937300686 0.531982154102748 1 1
0.502625063158219 0.502136944159208 1 1
0.486478185097094 0.485985060247386 1 1
0.5252008622561 0.524643401615892 1 1
0.506877307487128 0.506375413943926 1 1
0.486510319967261 0.485999746850775 1 1
0.478230255992559 0.477755633513998 1 1
0.471758267336603 0.47129947351436 1 1
0.483940046655324 0.483473093876349 1 1
0.526248508773631 0.525714405115207 1 1
0.507444237308107 0.506920056323516 1 1
0.464771751113099 0.464290842768972 0 0
0.493204171177114 0.492684821513014 1 1
0.509795781277915 0.509286504160936 1 1
0.49078738448353 0.49031557872908 1 1
0.525347504948033 0.524849100756951 1 1
0.499692724136019 0.499160807119244 1 1
0.488796128594896 0.488310089126515 1 1
0.52600856072527 0.525477539889058 1 1
0.495954068824269 0.495435238707412 1 1
0.487811918631773 0.487276332816847 1 1
0.495627809339401 0.495158588155815 1 1
0.455951786524987 0.455491505476074 0 0
0.49556280562454 0.495045376737873 1 1
0.516730217315089 0.516216461163768 1 1
0.510307436457965 0.509803552298497 1 1
0.49831315695269 0.49778303195126 1 1
0.502343857004134 0.501864234636351 1 1
0.497886209471676 0.497418752457579 1 1
0.497391562943153 0.496902000200899 1 1
0.493073314418044 0.49262727308054 1 1
0.497088078668587 0.496569249187537 1 1
0.481905145351531 0.481433988741607 1 1
0.48459920815148 0.484132740268495 1 1
0.48786238269398 0.487404524419772 1 1
0.519302813681902 0.518815858115234 1 1
0.491193726679456 0.490668175190543 1 1
0.505825926722937 0.505333368197819 1 1
0.486157182295156 0.485650114368565 1 1
0.479136777313609 0.478668915167826 1 1
0.486001325236033 0.485544173810176 1 1
0.502351002207946 0.501809572425518 1 1
0.518677079218873 0.51813428396664 1 1
0.489923033677177 0.489415667881431 1 1
0.492525638758458 0.492043357563834 1 1
0.522414361781338 0.521886324490986 1 1
0.48384216379767 0.483407296315791 1 1
0.487560337304137 0.487106527460437 1 1
0.51608115311682 0.515546995566991 1 1
0.527039523232678 0.52649638454815 1 1
0.459609290463557 0.459184775703984 0 0
0.49709711873822 0.496619242324137 1 1
0.498355060171007 0.497872099525008 1 1
0.530168427939674 0.529643518731404 1 1
0.494787231897927 0.49431974946182 1 1
0.505422465974099 0.504923936655765 1 1
0.493588891246187 0.493099965402794 1 1
0.487374859490131 0.486865728716408 1 1
0.518045116215844 0.517503331828215 1 1
0.517951194183916 0.517442371602625 1 1
0.498745477842432 0.498243667147767 1 1
0.499451695088408 0.498939595121279 1 1
0.494861334952957 0.494372313620587 1 1
0.485935068495012 0.485442234219394 1 1
0.524881952153389 0.524356238518848 1 1
0.519037930401034 0.518551153390015 1 1
0.500137330468857 0.499662218847281 1 1
0.525995706513347 0.525496709594602 1 1
0.498847839791945 0.498366640607437 1 1
0.504760866003168 0.504290358646021 1 1
0.498616290610251 0.498162085845495 1 1
0.503118827666187 0.502636966869038 1 1
0.519442145152322 0.518910859786172 1 1
0.511594335625768 0.511070194100107 1 1
0.50833720054221 0.507826711413427 1 1
0.492438528125629 0.49194363698731 1 1
0.513910536379519 0.513413042238817 1 1
0.502299959102266 0.501832059002325 1 1
0.485800137100992 0.485354064159872 1 1
0.520861132712075 0.520355630885853 1 1
0.49108138637309 0.490567636513036 1 1
0.47340054236896 0.472911745074708 1 1
0.524981544895156 0.524450872362003 1 1
0.50403641557132 0.503539115122457 1 1
0.498730625060726 0.498240258772508 1 1
0.4868909692626 0.486358091432331 1 1
0.504499603869288 0.504012486213588 1 1
0.491009762776738 0.490522677308372 1 1
0.506887025440327 0.506369279539917 1 1
0.488339109303572 0.487782004665294 1 1
0.520302410304032 0.519720683798957 1 1
0.521894502096107 0.521397875959792 1 1
0.515604793460232 0.515111885008885 1 1
0.521529629787433 0.521033265523845 1 1
0.519148008173599 0.518626476885341 1 1
0.539718095729086 0.53917288563624 0 0
0.476199983844195 0.475722875050637 1 1
0.509419458833731 0.508905870321982 1 1
0.510722424379477 0.510236973206482 1 1
0.503997775999449 0.503481951433176 1 1
0.512860637487041 0.512356614920851 1 1
0.486006857958962 0.485524191474292 1 1
0.492915978531722 0.492402868440702 1 1
0.503885851446515 0.503427940383256 1 1
0.504837900456118 0.504339371813179 1 1
0.479807571907795 0.479322260809886 1 1
0.515787731608661 0.515288810340532 1 1
0.514191293431071 0.513684274269616 1 1
0.485730106280674 0.48523794557347 1 1
0.523429743133029 0.522915789515647 1 1
0.477360350095675 0.476906224712075 1 1
0.513854178262582 0.513344837742266 1 1
0.523083469715482 0.522522703916047 1 1
0.464235963775327 0.463758305705252 0 0
0.500211949314373 0.499716522149564 1 1
0.511065211876782 0.510564214217571 1 1
0.49083292306034 0.490362568304168 1 1
0.504410902205523 0.50391875505819 1 1
0.512748440577353 0.512268548261376 1 1
0.514452110751406 0.513930647508411 1 1
0.493367077189404 0.492855749114616 1 1
0.497366762755719 0.496893896260918 1 1
0.525067446238009 0.524457552706744 1 1
0.488132897513699 0.487605746590361 1 1
0.493849559578613 0.493347963220657 1 1
0.505972093401084 0.505464900045729 1 1
0.504327094226436 0.503794250824789 1 1
0.502669045263922 0.50215515315683 1 1
0.519850078137928 0.519288917596071 1 1
0.493195042031916 0.492732531104661 1 1
0.497556445900314 0.497089227265169 1 1
0.512613627398332 0.512112696583871 1 1
0.498698955539142 0.49821110795861 1 1
0.518478606365974 0.517932074498041 1 1
0.486318438601025 0.485826709377916 1 1
0.48283261103131 0.482325554571909 1 1
0.505328053901547 0.504820121488621 1 1
0.499903187333237 0.499429762407458 1 1
0.487606702622663 0.487087188508523 1 1
0.475404075485907 0.474892919815762 1 1
0.495401061430116 0.494902305604116 1 1
0.490239281983218 0.489743298216804 1 1
0.506495531466486 0.505958463012622 1 1
0.493805030069991 0.493332261382812 1 1
0.504338297333492 0.503827464521443 1 1
0.522576285658758 0.522056496627635 1 1
0.488885755936673 0.48836428405316 1 1
0.526896256214492 0.526313832390795 1 1
0.509824396911117 0.509336461888661 1 1
0.472546891309911 0.472067557457164 1 1
0.496313686991075 0.495785836065116 1 1
0.505271452546913 0.504787707750699 1 1
0.529899928886002 0.529368577522316 1 1
0.503036602253727 0.502496240986076 1 1
0.48140850277251 0.480912806594611 1 1
0.498624599947298 0.498111551170913 1 1
0.522929905125736 0.522388367242901 1 1
0.489308377323309 0.488810109575833 1 1
0.490888700935845 0.490450193834718 1 1
0.498623017386127 0.498129996042129 1 1
0.495645328680047 0.495162499013905 1 1
0.514439431745684 0.51392987686941 1 1
0.506937765717609 0.506467071516023 1 1
0.523382865171231 0.522854993048194 1 1
0.512150731633909 0.511660452946925 1 1
0.494345550185929 0.493855274878847 1 1
0.513004944016703 0.512510376633037 1 1
0.520288839581574 0.519721361209806 1 1
0.50739570676852 0.506861702513899 1 1
0.505194918048962 0.504655992523226 1 1
0.488585592459162 0.488118767780936 1 1
0.503893387193413 0.503404176652349 1 1
0.519790341870134 0.519316812636539 1 1
0.507883851480249 0.507389145472635 1 1
0.515046345615429 0.514515683048917 1 1
0.497141384713088 0.496651039860905 1 1
0.480547600022746 0.480087958925842 1 1
0.510966545249329 0.510451037984711 1 1
0.508808659345153 0.508336586808411 1 1
0.512067161382814 0.511503370411076 1 1
0.514449115445017 0.513928763029471 1 1
0.482637928679804 0.482146222684295 1 1
0.52756753067968 0.527027744369729 1 1
0.5256847335677 0.525150809211504 1 1
0.49443067905599 0.493938558748537 1 1
0.479761032228832 0.479283774716783 1 1
0.522974845590036 0.522482263669774 1 1
0.514095804056763 0.513556393003429 1 1
0.483523807088237 0.483028047493134 1 1
0.516587496090502 0.516037088721825 1 1
0.518839985387487 0.518295935493338 1 1
0.512263411124467 0.511732163063546 1 1
0.517105829377368 0.516583926382633 1 1
0.491839146155466 0.491354632036334 1 1
0.486878028455499 0.486381366786612 1 1
0.503909871754709 0.503432913188705 1 1
0.4939867496079 0.493496169578645 1 1
0.481476824498547 0.481002676825867 1 1
0.505731835170972 0.505269197257032 1 1
0.519129557271998 0.518611839957047 1 1
0.494494767013061 0.494015572990266 1 1
0.510262965703318 0.509763024651912 1 1
0.491303315798107 0.490807426018652 1 1
0.524153309472932 0.523601421753524 1 1
0.491391987769961 0.490876891854824 1 1
0.521761090714949 0.521174699701801 1 1
0.477836323099691 0.477330337177149 1 1
0.520401570381094 0.519876966175827 1 1
0.545357270861581 0.544779170178284 0 0
0.466909113302827 0.466439639397691 0 0
0.525660256492523 0.525113842594054 1 1
0.489553308279733 0.489081541804038 1 1
0.521465438103593 0.520948857789928 1 1
0.460920379499913 0.460474589062219 0 0
0.517221686736797 0.51668373476029 1 1
0.511806611563468 0.511290747680585 1 1
0.523449199175836 0.522927695541945 1 1
0.492152005227076 0.491662929637588 1 1
0.498079274857477 0.497594791606904 1 1
0.483754752316167 0.483276080707489 1 1
0.48713922989218 0.48665039147929 1 1
0.51937064662274 0.518847724639284 1 1
0.482582575429427 0.48212826895081 1 1
0.486009265969757 0.485507406386795 1 1
0.497322007228042 0.496816413206587 1 1
0.451886281507564 0.451410826432513 0 0
0.516338974073622 0.515830619818795 1 1
0.509298745933486 0.508788442401844 1 1
0.526017252006854 0.525461093608687 1 1
0.497487429249704 0.496990346698811 1 1
0.455948982507175 0.455503983881508 0 0
0.503679047033417 0.503162063978129 1 1
0.496262536945596 0.49574100143729 1 1
0.500465439963574 0.499974448243004 1 1
0.482967123343581 0.482464196346696 1 1
0.495967998217495 0.495438117573108 1 1
0.523237278353466 0.522730729912132 1 1
0.505097480584246 0.504581905815676 1 1
0.51775400701267 0.517231650842782 1 1
0.461563351851638 0.461100170993206 0 0
0.484024726104577 0.483533830258282 1 1
0.47919407464412 0.478678330755922 1 1
0.500698235461932 0.500205732462277 1 1
0.490330782974859 0.489860442527479 1 1
0.486888314310778 0.486378453742181 1 1
0.487021664673958 0.486510525004955 1 1
0.503386928082759 0.502844804077033 1 1
0.536377849356816 0.535807044140202 1 1
0.469282994803408 0.468806865837057 1 1
0.492606653551164 0.492105216391433 1 1
0.511239263588827 0.510730308431673 1 1
0.518884887232408 0.51837066663167 1 1
0.519020425086854 0.518478725811005 1 1
0.49345345488967 0.492987641957122 1 1
0.487370079037616 0.486833425551614 1 1
0.498791436189254 0.49829319458792 1 1
0.500165948208746 0.499652608695157 1 1
0.474949920337248 0.474503197610487 1 1
0.480514252964456 0.480018423439304 1 1
0.467971242325701 0.467528411131099 0 0
0.485184751299536 0.484721165748598 1 1
0.508784909864744 0.508264544736467 1 1
0.495101120044495 0.494610415367094 1 1
0.478134531043494 0.477670308148604 1 1
0.509376590711518 0.508877034312707 1 1
0.471352710345373 0.470888633183135 1 1
0.508104381286546 0.50761803468287 1 1
0.496864211097439 0.496358155501059 1 1
0.488593869347717 0.48807734179938 1 1
0.518788163388799 0.518264602792197 1 1
0.497803483983632 0.497285177008622 1 1
0.501174013762267 0.500664778489725 1 1
0.511154402077705 0.510635020271871 1 1
0.514464501270377 0.513905264076127 1 1
0.507746121722528 0.507262766427279 1 1
0.49748243979434 0.497008810224356 1 1
0.47393894994384 0.473435276638094 1 1
0.492286934606887 0.49181224499963 1 1
0.516487242278634 0.515988605124739 1 1
0.515088569011816 0.514607009929226 1 1
0.487237622404454 0.486741559952626 1 1
0.47260686885412 0.472126672256601 1 1
0.488490022323184 0.487996360988447 1 1
0.482619773007285 0.482163859713204 1 1
0.500895382771264 0.500375837112035 1 1
0.492585453488398 0.492053701918451 1 1
0.4947285422055 0.494234808340335 1 1
0.499492840044266 0.499003849485808 1 1
0.50418688580013 0.503657367581442 1 1
0.496520623091904 0.496053228778606 1 1
0.466291068879002 0.465848601944952 1 1
0.50460902820816 0.504108141578186 1 1
0.530343277373831 0.529800873721351 1 1
0.517277362117667 0.516792383039753 1 1
0.525884374406464 0.525394343982868 1 1
0.482144781873528 0.481684362735252 1 1
0.516435029570609 0.515943237184069 1 1
0.500039711514215 0.499561747165594 1 1
0.521971440028642 0.521446774155698 1 1
0.521344250621419 0.520796395794626 1 1
0.512806584674263 0.512276067802414 1 1
0.485860669876045 0.485385803522425 1 1
0.494316330158779 0.49380206180117 1 1
0.497520979780336 0.497045870238582 1 1
0.471803254030107 0.471364678411195 1 1
0.510074305634977 0.509541690001308 1 1
0.503325784154274 0.502823794762612 1 1
0.484401729614295 0.483913086057195 1 1
0.51723820082341 0.516697174014232 1 1
0.520980830371016 0.520421563858157 1 1
0.512642835980602 0.512153876298437 1 1
0.478001377115455 0.477518781124677 1 1
0.518305792451135 0.517817223437373 1 1
0.492900235870762 0.492417770649784 1 1
0.523998836833076 0.523452911723079 1 1
0.498963922795922 0.498450279627928 1 1
0.475774073568264 0.475322290980501 1 1
0.464315235642474 0.463816787114455 0 0
0.481332253321217 0.480839811073272 1 1
0.499346521935263 0.498832195923613 1 1
0.504377094776158 0.503880603378911 1 1
0.497135311304442 0.496633430827767 1 1
0.474806602818148 0.474311247962129 1 1
0.492226929721763 0.491737242474947 1 1
0.514656880824707 0.514153577065481 1 1
0.494611541798423 0.494101047232516 1 1
0.519478764759071 0.518944300535149 1 1
0.5012200058152 0.500733683816171 1 1
0.509908404347822 0.509384981859321 1 1
0.518521287196024 0.517993502606387 1 1
0.514174191903139 0.513689382742549 1 1
0.50473574332361 0.504207447575032 1 1
0.494115944060941 0.493606667986034 1 1
0.480575312075167 0.480085126891238 1 1
0.498720772920027 0.498242952165481 1 1
0.520997538896616 0.520479424303373 1 1
0.483724161029117 0.483223591332207 1 1
0.482001452708636 0.481505230347881 1 1
0.511845980687064 0.51131797874607 1 1
0.499035045995172 0.498513070665046 1 1
0.51753207338191 0.516993605529449 1 1
0.500052014678092 0.499514187126124 1 1
0.487140685120164 0.486649025487652 1 1
0.51132588104304 0.51084454303286 1 1
0.512766905141815 0.51226251052559 1 1
0.513641523628473 0.513144614471735 1 1
0.515798143561835 0.515306003121391 1 1
0.478972999661985 0.478523492785078 1 1
0.486932833382775 0.486461494929354 1 1
0.511426854849936 0.510916902535709 1 1
0.494844526355017 0.494379167830115 1 1
0.512591427121453 0.512072163068969 1 1
0.500551873658409 0.500073687942894 1 1
0.509755890134755 0.509173353580875 1 1
0.502711158543037 0.502195592530585 1 1
0.475571760200165 0.47513205938422 1 1
0.489482301103279 0.489024588745505 1 1
0.508618984240643 0.508101552698861 1 1
0.507519734090519 0.507013949744943 1 1
0.482481016129686 0.481979603654887 1 1
0.519270880861917 0.518777536413586 1 1
0.486996644203447 0.486504954703182 1 1
0.494264917777032 0.493742158288835 1 1
0.488352504322014 0.487858650572712 1 1
0.494399494002222 0.493946888120235 1 1
0.509973073708943 0.509440404118365 1 1
0.508716711931268 0.508227963954306 1 1
0.511135691866892 0.510571306869142 1 1
0.515696497189378 0.515120513819172 1 1
0.495471010781714 0.49495358006529 1 1
0.530584513428343 0.529998166148217 1 1
0.490056598284926 0.489570289181472 1 1
0.485229087945593 0.484698968970368 1 1
0.493961460854021 0.493480680587783 1 1
0.493343299450652 0.492841638965168 1 1
0.502615091448075 0.502132771505357 1 1
0.519695273135746 0.519213814577191 1 1
0.520459017372123 0.519944906127539 1 1
0.495706259918336 0.495227378087577 1 1
0.504892151362272 0.504405889116851 1 1
0.524117435409533 0.523602847930627 1 1
0.519435322960747 0.51887375636671 1 1
0.510875144125609 0.510362811546279 1 1
0.505918237772115 0.50539760071382 1 1
0.472315353521201 0.471838957764642 1 1
0.491827995304186 0.491347031896213 1 1
0.487088850552199 0.486601952484283 1 1
0.502377499405841 0.501837065061671 1 1
0.492362553139293 0.491909926682833 1 1
0.513898853767373 0.513377915137635 1 1
0.487369797300693 0.486898209500152 1 1
0.52887174747764 0.528359436700643 1 1
0.462712625765119 0.462241215482988 1 1
0.496528447229497 0.496003662786753 1 1
0.507360923186689 0.506829184315136 1 1
0.499808531446529 0.499256798520685 1 1
0.504132292078077 0.503643354252133 1 1
0.503611083580608 0.503099777964857 1 1
0.508873345840713 0.508353862674161 1 1
0.515866147033785 0.515382542302884 1 1
0.507162731203717 0.506678695902419 1 1
0.489283529317703 0.488782655729622 1 1
0.481598565977004 0.481122069967165 1 1
0.513841035359581 0.513336287326101 1 1
0.468556100241383 0.468098978217602 1 1
0.504017666265785 0.503499311548919 1 1
0.467322133318906 0.466849752997884 0 0
0.510135550886203 0.50966143437223 1 1
0.497542458672289 0.497077971278497 1 1
0.520648662574441 0.520106515361472 1 1
0.485566571510366 0.485070058242006 1 1
0.498265766827822 0.497753998862769 1 1
0.497507897056723 0.496994475992205 1 1
0.498742991819411 0.498245559503403 1 1
0.486393582436981 0.485914290439085 1 1
0.512872397997545 0.512335992693106 1 1
0.500278891207462 0.499765704532522 1 1
0.525493054585036 0.524982392087826 1 1
0.492988001684023 0.492518227286532 1 1
0.537787753077892 0.537256911238169 0 0
0.510059561496362 0.509541336272591 1 1
0.475289047988968 0.474803948373839 1 1
0.493870808040007 0.493400283820972 1 1
0.513698132858705 0.51317496333611 1 1
0.515915259005998 0.515411845749516 1 1
0.505167389783863 0.504682300650454 1 1
0.472994036614068 0.472516035556466 1 1
0.530545905198761 0.530051764624309 1 1
0.505407975422147 0.504862606716727 1 1
0.49626023653683 0.495731103598303 1 1
0.498828941526309 0.498338412187084 1 1
0.486029281199874 0.485527628280255 1 1
0.491468579524377 0.490978130554389 1 1
0.485122027905121 0.484635707091081 1 1
0.479983575995082 0.479516941417728 1 1
0.485663375876794 0.485160818850211 1 1
0.495051386155084 0.494539888714456 1 1
0.501073242916121 0.50055351925987 1 1
0.500106964888752 0.49960203998306 1 1
0.496528670220258 0.496037461337945 1 1
0.497772355839039 0.497256108599043 1 1
0.498730202092636 0.498214055831345 1 1
0.48466621814189 0.484202585951887 1 1
0.503908427625763 0.503401660037258 1 1
0.488817795372059 0.488315933768657 1 1
0.512226719871159 0.511725997604481 1 1
0.461136434089589 0.4606374271463 0 0
0.514874528542401 0.51441433816305 1 1
0.508837826546399 0.508266101332842 1 1
0.512467070099323 0.511915455121685 1 1
0.504075834486468 0.503610505651509 1 1
0.499865318060071 0.499370972089559 1 1
0.527860758133008 0.527315423229437 1 1
0.502708593063893 0.502164527931431 1 1
0.491105386858744 0.490598718106149 1 1
0.48850160351028 0.488035531502699 1 1
0.495441131578503 0.49497028736505 1 1
0.49475647591986 0.494272622751806 1 1
0.515937291876095 0.515416755960182 1 1
0.512892927046016 0.51238613508423 1 1
0.498233858083605 0.497738354627797 1 1
0.513966864621147 0.513432135159345 1 1
0.527459030400331 0.526917875936885 1 1
0.502771467365976 0.502252972760762 1 1
0.483473075529867 0.483000077963082 1 1
0.477273847783835 0.47680269944064 1 1
0.497948118037314 0.49746375172168 1 1
0.520270091570151 0.519731314764555 1 1
0.499763910744975 0.499236584977309 1 1
0.514428289838526 0.513901941126674 1 1
0.467525470950378 0.467099961317478 0 0
0.507923180385459 0.507341432145259 1 1
0.506627130836214 0.506143882657645 1 1
0.47816749186921 0.477653968205638 1 1
0.473565781947248 0.473099280108782 1 1
0.474701579192384 0.474246980523172 1 1
0.496010198271092 0.495541120004161 1 1
0.490560871545901 0.490031646290264 1 1
0.510117446359373 0.509577210714246 1 1
0.528304514558778 0.527782514194942 1 1
0.512988578192552 0.512443873837653 1 1
0.503510441971624 0.503008655984898 1 1
0.488639492577624 0.488174753121842 1 1
0.520836525946697 0.520283251078308 1 1
0.502449941192939 0.501921093228415 1 1
0.503370864394664 0.502871469106475 1 1
0.484585960513059 0.484129494553224 1 1
0.479779232685648 0.479263134622705 1 1
0.515670944768589 0.51511953070238 1 1
0.537845068520263 0.537284559126485 1 1
0.515675474641683 0.515167002098741 1 1
0.479041632629898 0.478572729273012 1 1
0.506087389773148 0.505572225191582 1 1
0.484495934351165 0.484027266726321 1 1
0.496036801714866 0.495516124976021 1 1
0.512103723434886 0.511587836044457 1 1
0.507109073960083 0.506580383217395 1 1
0.515302552190564 0.514792098238964 1 1
0.481082372347686 0.480617799156136 1 1
0.514593524929045 0.514103600943614 1 1
0.501132699596143 0.500618902228451 1 1
0.455281428443837 0.454805003105045 0 0
0.499756664889998 0.49926893396019 1 1
0.501439630736797 0.500962861209984 1 1
0.515213918014774 0.514702390771338 1 1
0.479559872020718 0.479106795994818 1 1
0.498381442778801 0.497907378343859 1 1
0.530899896710469 0.53031731564225 1 1
0.510431697900844 0.509926054773445 1 1
0.493148081959922 0.49267936831867 1 1
0.483873082835844 0.483386115893135 1 1
0.490820381823309 0.490346739044818 1 1
0.505487611718384 0.504982381793477 1 1
0.52808977515436 0.527555366702091 1 1
0.510652964394132 0.510162790793744 1 1
0.466148715071728 0.465694467460144 1 1
0.52824364906314 0.527714671073044 1 1
0.497701903386984 0.497189152453775 1 1
0.521261420126495 0.520738333995285 1 1
0.506981575755525 0.506492596276201 1 1
0.470074475242467 0.469565883205924 1 1
0.519240400732821 0.518709728407599 1 1
0.471943441202404 0.471417742718372 1 1
0.511999069737127 0.511476333313532 1 1
0.532255186740132 0.531704356413732 1 1
0.505678902252848 0.505194290588104 1 1
0.497338151899467 0.496846731906122 1 1
0.499627544606408 0.499142213223571 1 1
0.502688670482695 0.502165964041838 1 1
0.474483637752026 0.474019634124064 1 1
0.526890958548011 0.52631573362881 1 1
0.503703141954928 0.503205953535235 1 1
0.508509433625965 0.508011536844946 1 1
0.507219888215714 0.506714129311082 1 1
0.484677265909371 0.484242644591187 1 1
0.492332997510312 0.491836217846167 1 1
0.498213931106143 0.497745627610809 1 1
0.527098131858317 0.52650895645123 1 1
0.465406944161864 0.464976274049435 0 0
0.511232331620972 0.510765094388576 1 1
0.521481687515709 0.520998030289474 1 1
0.50294203469245 0.502411606239463 1 1
0.523227278228593 0.522682998581342 1 1
0.493953913198049 0.493423349483979 1 1
0.488600990902144 0.488096160062193 1 1
0.500285640868534 0.499764623568391 1 1
0.511030800328448 0.510527061157546 1 1
0.497459339236214 0.496960754381285 1 1
0.476551081178337 0.476114717091218 1 1
0.487802528490591 0.487297156067885 1 1
0.482629256103272 0.482145335383132 1 1
0.492049851785102 0.491556749222568 1 1
0.497898505033849 0.497412157293587 1 1
0.492973005846529 0.492454360409986 1 1
0.500862586425207 0.50036166271147 1 1
0.511781941511408 0.511240476544557 1 1
0.493799451304342 0.49329414733265 1 1
0.473111936745615 0.472653832723841 1 1
0.494481150436899 0.493965443254154 1 1
0.519806660185427 0.519243398055891 1 1
0.51669799198722 0.516178857488366 1 1
0.499979090082567 0.499529448180059 1 1
0.518321813156352 0.517790836967143 1 1
0.479780153999375 0.479302163388144 1 1
0.529467532774066 0.528948365427548 1 1
0.48984748238866 0.489371526293099 1 1
0.498131013827062 0.497651021319209 1 1
0.498048932895895 0.49754946512742 1 1
0.48922226059322 0.488723210876645 1 1
0.488555924286737 0.488108258780019 1 1
0.476534398282114 0.476072510651382 1 1
0.475581603480416 0.475103609151463 1 1
0.508882261227977 0.508418355368018 1 1
0.515210044051493 0.51469033491566 1 1
0.483507364403153 0.483026890749235 1 1
0.504052016909508 0.503564038833905 1 1
0.501021189079278 0.500533345967612 1 1
0.514698067998198 0.514173694946119 1 1
0.46769667097511 0.467255234778851 1 1
0.499949751449089 0.49943115418133 1 1
0.503727149797568 0.503211327014841 1 1
0.509930032321047 0.509402445278063 1 1
0.499636982902222 0.499129141149594 1 1
0.499798204931639 0.499274369998991 1 1
0.493382217606023 0.492882166204866 1 1
0.525808838293111 0.525285320004736 1 1
0.486120864485863 0.485640427782702 1 1
0.475913744356507 0.475393088909206 1 1
0.488903286993555 0.488401781671702 1 1
0.497701581885314 0.497178154445035 1 1
0.488332938134831 0.487827264480597 1 1
0.50765988510799 0.507166095635955 1 1
0.499030843040443 0.498538621365014 1 1
0.507812113709926 0.507280973099176 1 1
0.521032553571453 0.520521994402418 1 1
0.495313092741943 0.494821747871449 1 1
0.480029160383215 0.479559377591148 1 1
0.529089585356192 0.528596859156903 1 1
0.518252796811822 0.51776901974363 1 1
0.518533789648619 0.51803906886021 1 1
0.506936200402474 0.506429328212131 1 1
0.478058226898156 0.477600316928589 1 1
0.503989457385554 0.503481847025401 1 1
0.48120645596016 0.480733810680291 1 1
0.499048326714652 0.49855339232057 1 1
0.502330543827907 0.501820850271374 1 1
0.529596717434916 0.529071823096301 1 1
0.506867276806284 0.506383835582382 1 1
0.479838189645338 0.479406512334531 1 1
0.492734249486213 0.492255362108129 1 1
0.499019960500035 0.498494470854367 1 1
0.515174589553393 0.51462897077733 1 1
0.495198108275945 0.494718292217565 1 1
0.516282638118972 0.515777634273185 1 1
0.489077906041968 0.488597659349039 1 1
0.486898878967183 0.486392925210714 1 1
0.524869426901967 0.524323336629443 1 1
0.522655143340708 0.522134094118069 1 1
0.505812139286429 0.505323996641693 1 1
0.507379001812074 0.506862503945646 1 1
0.487372574857798 0.486864860979163 1 1
0.501572642819258 0.501069144631963 1 1
0.519549433860919 0.519048512606797 1 1
0.487587558313652 0.487109149047897 1 1
0.4941944619027 0.493684428483001 1 1
0.509309193129034 0.508806157755694 1 1
0.51515420254325 0.514629890422455 1 1
0.514374943391172 0.513814679056498 1 1
0.4863125523238 0.485833224194434 1 1
0.520996366859236 0.520417447724285 1 1
0.509801001176131 0.509260184513546 1 1
0.499942209286212 0.499443852068058 1 1
0.523461688864643 0.522934637456081 1 1
0.486162385536295 0.485658859402583 1 1
0.511253566312714 0.510752798136019 1 1
0.49528408034855 0.494802313403849 1 1
0.51962933522073 0.519125410755422 1 1
0.516605226856231 0.516068890436717 1 1
0.488685053924759 0.488217153497044 1 1
0.47327634255085 0.472810140006319 1 1
0.513796817738994 0.513266693779468 1 1
0.537480861236449 0.536905139176996 0 0
0.47585248436207 0.475386018400015 1 1
0.521868565337337 0.521391603349903 1 1
0.493490213580687 0.493015539959658 1 1
0.459234886371329 0.458792340479371 0 0
0.487538979916665 0.487066822821412 1 1
0.474013895180893 0.473556085110474 1 1
0.4843980153544 0.483897619589436 1 1
0.497096523389656 0.496557362035139 1 1
0.492233350630631 0.491679968012086 1 1
0.475487581756202 0.47496605652021 1 1
0.488866581176656 0.488403418336174 1 1
0.499092928046259 0.498570512351484 1 1
0.497679753578761 0.497159637667245 1 1
0.486382431358842 0.4858595589545 1 1
0.492354027552926 0.491875382726342 1 1
0.468879546782641 0.46838865063655 1 1
0.481318227495197 0.480848342271853 1 1
0.488259791521453 0.487760894245381 1 1
0.500195001809319 0.499676370120941 1 1
0.508541216920583 0.508030995288072 1 1
0.501214235723129 0.50071626683949 1 1
0.500436902904984 0.499964628938145 1 1
0.508567942729164 0.508062547384751 1 1
0.499156897062009 0.498640356549476 1 1
0.517928786540512 0.517418074486901 1 1
0.510978116285317 0.510470404903174 1 1
0.515524604948029 0.515026961077657 1 1
0.513728614906233 0.513218082650054 1 1
0.492143422395122 0.491658393830453 1 1
0.49687026705539 0.496372509843543 1 1
0.514672198380713 0.514140784228957 1 1
0.50792038320872 0.507361927984197 1 1
0.482979469438626 0.482512248030835 1 1
0.512256953949524 0.511722921693624 1 1
0.525466616219613 0.524931789721404 1 1
0.508069977951688 0.507572489591713 1 1
0.516954973507629 0.516397604637962 1 1
0.479384118995666 0.478888113787638 1 1
0.489034087587115 0.488518337469757 1 1
0.501570931741126 0.501035342722411 1 1
0.523145272657593 0.52262234885944 1 1
0.505359505767789 0.504842785195753 1 1
0.515013352810579 0.514484102942233 1 1
0.48182587889447 0.481365935744751 1 1
0.515847367784939 0.515268670711633 1 1
0.495682218507155 0.49518964035644 1 1
0.515930046820435 0.515379141001749 1 1
0.489211364104753 0.488710509941633 1 1
0.528464454737653 0.527948951938147 1 1
0.500438696233895 0.499954781446474 1 1
0.495567078344512 0.49504352892071 1 1
0.509735018486232 0.509220145567621 1 1
0.536051418546618 0.535491916074773 1 1
0.481596291944945 0.481134868486825 1 1
0.526385287635057 0.525901577811286 1 1
0.491622827760199 0.491133838925947 1 1
0.497573984370116 0.497097349351003 1 1
0.476776727733946 0.476288885072354 1 1
0.492574333311493 0.492072321614189 1 1
0.499320646462286 0.498794576848634 1 1
0.486131140771416 0.485642271114827 1 1
0.50842537073194 0.507913887647651 1 1
0.494191417232478 0.493706587152516 1 1
0.51475550504373 0.514178350474891 1 1
0.454446489904726 0.453984338482624 0 0
0.517330603108682 0.516842185746102 1 1
0.507997466052256 0.507512733083093 1 1
0.528654869557752 0.528134668814695 1 1
0.475636648601599 0.475140929782178 1 1
0.491284056767476 0.490786287375581 1 1
0.473141532815008 0.472660045598011 1 1
0.46712834316 0.466650432272717 0 0
0.484128564069156 0.48363628449091 1 1
0.467775096630437 0.467281772435637 1 1
0.486524384950679 0.4860089946658 1 1
0.52286729393829 0.52235957497618 1 1
0.501571828569006 0.501087270087354 1 1
0.543549579190823 0.542986238521897 0 0
0.505187493449312 0.504655975726456 1 1
0.51117848347019 0.510678235489985 1 1
0.490424186838667 0.489907561568569 1 1
0.529652162062861 0.529111183774096 1 1
0.508727460312292 0.508230900991944 1 1
0.469052705568276 0.468552463446285 1 1
0.481011855941455 0.480490624352976 1 1
0.531020045188845 0.530484329429014 1 1
0.527177788705295 0.526620993205905 1 1
0.515851715955554 0.515309558354471 1 1
0.512166803330622 0.511656697513693 1 1
0.505571736274935 0.505079548915089 1 1
0.484234677722698 0.483753033010497 1 1
0.483213013899683 0.482703555985528 1 1
0.490470198451648 0.489984500279488 1 1
0.517521889675149 0.517023384318687 1 1
0.507486676463837 0.507003657352193 1 1
0.479059010060161 0.478594389165822 1 1
0.482230284517439 0.481751219140094 1 1
0.497544103512368 0.497040910511368 1 1
0.507004276295363 0.506464658235696 1 1
0.526772125375205 0.526255327675519 1 1
0.502245596155802 0.501730282347507 1 1
0.500198535759649 0.499701813166602 1 1
0.500277873580748 0.499759367062388 1 1
0.491943572171547 0.491432198832505 1 1
0.516817365806583 0.516318896176074 1 1
0.506348380068952 0.505853620643578 1 1
0.50755815123104 0.507058887305636 1 1
0.469810266308297 0.469335712491062 1 1
0.522873302182779 0.522373981212029 1 1
0.507600321448112 0.507064118701023 1 1
0.479381788933308 0.478916340403418 1 1
0.529034791936128 0.528511890786875 1 1
0.495439080520346 0.494927227616888 1 1
0.514033079895566 0.513547275643264 1 1
0.49811220526633 0.49761204579113 1 1
0.505660141489141 0.505121371888722 1 1
0.473814770962193 0.473345703344112 1 1
0.520024871525795 0.51950816304437 1 1
0.513758866836661 0.513240069925578 1 1
0.495496830519165 0.495037611115316 1 1
0.548497319683482 0.547969463871186 0 0
0.480246908830505 0.479745841779117 1 1
0.492640647978845 0.492139844100271 1 1
0.485413613781449 0.48492291100628 1 1
0.525321402489176 0.524819276632407 1 1
0.480681722686313 0.480214008154997 1 1
0.479468900822838 0.479008216329624 1 1
0.466100136387941 0.465588057376744 1 0
0.466727240585257 0.46623763666279 0 0
0.507004033881546 0.506471441081276 1 1
0.504622926819944 0.504083968998982 1 1
0.475379847979304 0.474915890415454 1 1
0.516638665016634 0.516153901794465 1 1
0.471604614648325 0.471112285411741 1 1
0.507182102202189 0.506687493531515 1 1
0.496499844048564 0.496030315305278 1 1
0.521175571978 0.520645426578951 1 1
0.528190816610957 0.527590199102226 1 1
0.475286767650857 0.474802103973015 1 1
0.534875024922323 0.534370967381265 0 0
0.50490646442792 0.504364234700865 1 1
0.492328938556412 0.491825395686695 1 1
0.47276191679677 0.472238390170996 1 1
0.506164329231297 0.505669366089555 1 1
0.515525316948206 0.515004797151281 1 1
0.494646000583845 0.494130877793976 1 1
0.495630570574592 0.495129201396821 1 1
0.506010566717081 0.505503102880369 1 1
0.467112433751305 0.466672647011684 0 0
0.517255786197439 0.516783774368767 1 1
0.492102622232644 0.491634250441885 1 1
0.514341599910138 0.513786499102718 1 1
0.484225423681318 0.483735428967819 1 1
0.498857131390844 0.498368362049182 1 1
0.526802315655461 0.526288398252948 1 1
0.523292535992976 0.522755278857803 1 1
0.478014635585027 0.477533896536358 1 1
0.474983209807005 0.474513701212276 1 1
0.476791210959026 0.476299790474864 1 1
0.494909003983669 0.494441207870156 1 1
0.518835917142284 0.518310700965365 1 1
0.492434193489848 0.491958011592688 1 1
0.500128848707902 0.499637716859746 1 1
0.49748634412643 0.496981698018156 1 1
0.481813008443955 0.48134739948378 1 1
0.489382017362276 0.488874123783894 1 1
0.47802216066317 0.477506422337074 1 1
0.484043353969489 0.48357119437582 1 1
0.496235180256086 0.495746361804415 1 1
0.493723840584132 0.493244418370003 1 1
0.493553911433986 0.493033075579192 1 1
0.503539402992652 0.503060192526192 1 1
0.523201805279661 0.522675354559479 1 1
0.510942539035235 0.510428079402588 1 1
0.501658258328278 0.50117629027857 1 1
0.497561052593517 0.497088344092342 1 1
0.467907560505063 0.467416202657862 1 1
0.498976963996548 0.498489104349422 1 1
0.500096115324282 0.499571673462679 1 1
0.4863796698526 0.485864842504081 1 1
0.503567141659978 0.503061791707269 1 1
0.496166209639128 0.495677829121971 1 1
0.510119731337056 0.509597040911068 1 1
0.496232774372318 0.495715827241917 1 1
0.490427696166239 0.489919101898332 1 1
0.544353730784868 0.543814257775526 0 0
0.515020305277612 0.514497408986291 1 1
0.487980351193889 0.487499866625516 1 1
0.470742031606635 0.470269403429841 1 1
0.474812898908599 0.47434253950613 1 1
0.492890470823293 0.492421914998881 1 1
0.481189300352927 0.480707237845086 1 1
0.498367909313071 0.497855214859894 1 1
0.49965335226005 0.499134373978821 1 1
0.48587024338013 0.485382044697916 1 1
0.467838836853137 0.467353954858553 1 1
0.493847498941736 0.493349006973598 1 1
0.488605294111144 0.488091061625506 1 1
0.487912205668922 0.48741862282912 1 1
0.4889940908637 0.488509767214407 1 1
0.51723675166141 0.516703219282401 1 1
0.479099466547597 0.47861697524607 1 1
0.498569796455693 0.498089098476295 1 1
0.495254371911443 0.494760921746824 1 1
0.49170821538512 0.491218080115159 1 1
0.527257358558434 0.526706814993897 1 1
0.501925059123598 0.501440495466231 1 1
0.486173178482737 0.48563725819359 1 1
0.503703595842374 0.503162827779103 1 1
0.503272669878002 0.502784098648425 1 1
0.48762978516778 0.487104706843589 1 1
0.467398070239887 0.466926048693719 1 0
0.497196925185028 0.496692765295409 1 1
0.484016380345283 0.48353870802379 1 1
0.513812241545916 0.513301148928589 1 1
0.496143897384108 0.495660491420476 1 1
0.518762276340035 0.518247141478709 1 1
0.473249585108978 0.472784706404075 1 1
0.500336192369519 0.499851041018409 1 1
0.519645516204356 0.519068048651768 1 1
0.490418320224038 0.489932997912659 1 1
0.499542443756246 0.499039429247487 1 1
0.508643804928702 0.508126695577433 1 1
0.487462979622559 0.486997179947521 1 1
0.529122298247318 0.528563877157135 1 1
0.482021839206617 0.481508543542709 1 1
0.519670616246621 0.519141672047291 1 1
0.50434892747128 0.5038183067315 1 1
0.525930305104656 0.525438339937794 1 1
0.463991261950774 0.463533770969828 0 0
0.516158564068046 0.515635215376348 1 1
0.52779739117549 0.527261974133174 1 1
0.504467534619799 0.503936775591116 1 1
0.507876296006973 0.507394562552802 1 1
0.498568773435751 0.498081918194062 1 1
0.479327264091731 0.478789028826637 1 1
0.510957812397747 0.510440948440758 1 1
0.492662813823801 0.492189112140703 1 1
0.48431556499288 0.483808458688493 1 1
0.483898845383334 0.483397121602125 1 1
0.512766787108196 0.512226044492011 1 1
0.504281761340077 0.503784756418762 1 1
0.496306278205105 0.495821300693533 1 1
0.496942452478547 0.496415336364641 1 1
0.462954178223877 0.46249288947626 0 0
0.519726158528012 0.519223419941382 1 1
0.495470999315634 0.494963119457759 1 1
0.486368799679249 0.485891015075465 1 1
0.490175718536704 0.489690771104518 1 1
0.541485413357863 0.540902462203258 0 0
0.549033959301994 0.54847677270539 0 0
0.509970455814771 0.509436675014087 1 1
0.53328294804521 0.532738564261374 0 1
0.496234053288721 0.495731687067289 1 1
0.497041257269304 0.496562766048314 1 1
0.505715648835707 0.505219692403283 1 1
0.507693678749833 0.507146715711925 1 1
0.504247666885979 0.503764577637996 1 1
0.462340640364097 0.461842783945805 0 0
0.500784482628715 0.500268814710402 1 1
0.47359089264131 0.473115010984805 1 1
0.478613378712595 0.478139783094814 1 1
0.516649905513953 0.516133124113776 1 1
0.477131519334524 0.476639934248675 1 1
0.497054491023955 0.496571269941454 1 1
0.498340134760481 0.497808292398684 1 1
0.525835295856203 0.525304174524426 1 1
0.501195263208951 0.500711384800675 1 1
0.497735799660117 0.497246472041942 1 1
0.489756950015334 0.489238097536586 1 1
0.475711681171785 0.475263313744368 1 1
0.506848387223124 0.506361137706724 1 1
0.514489593221415 0.513969225027181 1 1
0.501750256361398 0.501217983214173 1 1
0.512559207978929 0.512062210553433 1 1
0.502612733268122 0.502098275265641 1 1
0.477217292752247 0.476741395090713 1 1
0.509439205351439 0.508950539601372 1 1
0.495436832935989 0.494922845845571 1 1
0.491125903622211 0.490675575375127 1 1
0.482357137777164 0.481862996225708 1 1
0.486153108512966 0.485632384737035 1 1
0.491055660783737 0.490580402678241 1 1
0.490857977264818 0.490370716762963 1 1
0.467178403446751 0.466669127476248 1 1
0.502128035825228 0.501585592046474 1 1
0.5013934964957 0.500877442662492 1 1
0.485006434964206 0.484541149023504 1 1
0.492329772843822 0.491816989839579 1 1
0.505512237217151 0.505003333567332 1 1
0.495561765248388 0.495072119061481 1 1
0.498273607011449 0.49775630824915 1 1
0.509595760253709 0.509087603260131 1 1
0.494911610449147 0.494425086562189 1 1
0.510592110681962 0.510064243060918 1 1
0.505806647523523 0.505306185946477 1 1
0.52805438078862 0.527573767923559 1 1
0.489057351001459 0.488565575077776 1 1
0.507757097509191 0.507247710992154 1 1
0.522707095197722 0.52223162866895 1 1
0.468217483058021 0.467753464328121 1 1
0.502375734706007 0.501871431604351 1 1
0.513429423493553 0.512942854687635 1 1
0.490377317029997 0.489880209368363 1 1
0.524178677108031 0.523691864816048 1 1
0.490481208479752 0.490021634171506 1 1
0.50319991816551 0.502680578942673 1 1
0.471446351781415 0.470972371957409 1 1
0.536878855988809 0.536281875565131 0 1
0.483846818148789 0.483339240381142 1 1
0.519836190253186 0.519293256588254 1 1
0.49602964473505 0.495549493246815 1 1
0.507880577192432 0.507336715995178 1 1
0.525681204985526 0.525189431509659 1 1
0.514592448370196 0.51409860158337 1 1
0.497359778995516 0.496867882476856 1 1
0.49875442112991 0.498257115867384 1 1
0.497550092911756 0.497056834118251 1 1
0.499203699751464 0.498697510858113 1 1
0.5016000409468 0.501075661836163 1 1
0.477400907922481 0.476932426686236 1 1
0.517684745763853 0.517162932825369 1 1
0.500018009072625 0.499524120996261 1 1
0.527037912625482 0.526512779088669 1 1
0.519039413152109 0.518501945219255 1 1
0.52910027291034 0.528564874697764 1 1
0.483628387719342 0.48312674776491 1 1
0.531222666670394 0.530675197640017 1 1
0.48960298342499 0.489101846043803 1 1
0.504717131749355 0.504207124039394 1 1
0.492149637516584 0.491701251600053 1 1
0.51422691633817 0.513711441817434 1 1
0.498124611571002 0.497644824376873 1 1
0.469386922320366 0.46892167507867 1 1
0.549689305357867 0.549134567424601 0 0
0.51476771751927 0.514270468831503 1 1
0.481518884681512 0.481012665249549 1 1
0.509761474953591 0.509254656851934 1 1
0.463676926882316 0.463227096050521 1 1
0.488879816755413 0.488416304122575 1 1
0.536597685005077 0.53607185992229 0 0
0.490368770381922 0.489853957153508 1 1
0.484779334854945 0.484324535387369 1 1
0.488790552591365 0.488296179910376 1 1
0.504112247369517 0.503587678089629 1 1
0.5025260578913 0.502022091134923 1 1
0.494752060503284 0.494266745797732 1 1
0.466694322275699 0.466222314949763 0 0
0.507037041078154 0.506517517946696 1 1
0.494778220197843 0.494284715669302 1 1
0.498587769258526 0.498046296113976 1 1
0.473043848476555 0.472539209571832 1 1
0.482569196265952 0.482070637712986 1 1
0.510348602991399 0.509789418363763 1 1
0.552004958848275 0.55144451934687 0 0
0.498662199126549 0.498136421452921 1 1
0.499517246855769 0.499032348060672 1 1
0.498287265438874 0.497782656529771 1 1
0.50649135660239 0.5060097582131 1 1
0.501298975895409 0.500784406980934 1 1
0.48621394181658 0.48572359676834 1 1
0.508952705633588 0.508460634150365 1 1
0.51153591441054 0.510951582108014 1 1
0.513320103001006 0.512805426207669 1 1
0.493436151454373 0.492952709504171 1 1
0.50255913455206 0.502079485117316 1 1
0.496107053610534 0.495595983210267 1 1
0.500280806293833 0.499791696001567 1 1
0.51492569757921 0.514429840077761 1 1
0.504885323326442 0.504381630407938 1 1
0.485124146738821 0.48463342928237 1 1
0.524830782135586 0.524310419124047 1 1
0.458277206648629 0.457806283672787 0 0
0.497132577975933 0.496653770963833 1 1
0.494059910536016 0.493574110444579 1 1
0.4978875011926 0.497384841225083 1 1
0.470225247784221 0.469753574972778 1 1
0.471359021730309 0.470840609807431 1 1
0.510099896338964 0.509584649950597 1 1
0.516790571481063 0.516253883036688 1 1
0.470393402073288 0.469916060839009 1 1
0.472776177475134 0.472269226002129 1 1
0.483044841289697 0.482535268981376 1 1
0.483191411678025 0.482726818234092 1 1
0.4993792041406 0.498889023438491 1 1
0.48551963314257 0.485043928191613 1 1
0.482900356047597 0.482444290971184 1 1
0.523780600828367 0.523260694937151 1 1
0.475979724030434 0.475472525147026 1 1
0.482555539135361 0.482051139205641 1 1
0.488734295989968 0.488227369208137 1 1
0.481209431406464 0.480709854784304 1 1
0.501954150744421 0.501466338526812 1 1
0.487734731192314 0.487228386402632 1 1
0.483961055254509 0.483506170572642 1 1
0.499345163004272 0.49886273778739 1 1
0.497527374958351 0.497018396650713 1 1
0.495995467052379 0.495518250131013 1 1
0.5156842687016 0.515193858360808 1 1
0.507725938915248 0.507205733016518 1 1
0.47526529752434 0.47479333430386 1 1
0.509650082850925 0.509163912430769 1 1
0.491218689292959 0.490746776056413 1 1
0.519746036731932 0.519246336325444 1 1
0.509596048716931 0.509104296930938 1 1
0.487970858631203 0.487450590877008 1 1
0.49530451221654 0.494805422009233 1 1
0.490591755081116 0.490098728777387 1 1
0.487372246185357 0.486900836993513 1 1
0.494300384723759 0.493809293388148 1 1
0.516832082071678 0.516310684228669 1 1
0.491381648878703 0.490912616920295 1 1
0.513233511796472 0.51269911826465 1 1
0.505572791096209 0.505099888716142 1 1
0.508149434587928 0.507626782720942 1 1
0.494265469568529 0.493762606461423 1 1
0.466965404618536 0.466484826217049 1 1
0.49949261829824 0.498966846919846 1 1
0.48491217231075 0.484445172190236 1 1
0.492502547087589 0.492002613141104 1 1
0.510245595718674 0.509740359542675 1 1
0.506100234270233 0.505549789149782 1 1
0.495979934920512 0.49545048469357 1 1
0.489764591578938 0.48925992463702 1 1
0.48212301380061 0.481678477801009 1 1
0.449213886521814 0.448746754053288 0 0
0.498546215044847 0.498024663626246 1 1
0.466888059789285 0.466378824556477 1 1
0.502734699250882 0.502217788433751 1 1
0.507639306395712 0.507137328102771 1 1
0.4962637053472 0.495771884764799 1 1
0.497525352715917 0.497030255205752 1 1
0.507456460347233 0.506960993093455 1 1
0.492443835551211 0.491951255935994 1 1
0.481994655576323 0.481512762817907 1 1
0.498993526291028 0.49848793940546 1 1
0.506000794626306 0.505469198288328 1 1
0.539094454553935 0.538549234598774 0 0
0.508219007023348 0.507697893737616 1 1
0.514781392469769 0.514276212445716 1 1
0.524361571850908 0.523832596973857 1 1
0.496692116657998 0.496194743401527 1 1
0.525299800461051 0.524784920358364 1 1
0.520593274661022 0.520075322273466 1 1
0.489772662221359 0.489278630719968 1 1
0.498846309663424 0.498344589907974 1 1
0.487761872323346 0.487277564442778 1 1
0.515844788381598 0.515319004681652 1 1
0.481767919348119 0.481292436905473 1 1
0.510020526601696 0.50949112673719 1 1
0.487406541895379 0.486884665056206 1 1
0.491738469451333 0.491240367150688 1 1
0.499550416933741 0.498997386418171 1 1
0.527354643153522 0.526801924059414 1 1
0.49149980133068 0.49099823751021 1 1
0.480368494650234 0.47987482955543 1 1
0.505408110286594 0.504879458188416 1 1
0.494116027937492 0.49362565232142 1 1
0.505174699638777 0.504677027376694 1 1
0.513286598873902 0.512712562791101 1 1
0.489773333778474 0.48930249262258 1 1
0.487554500765951 0.487090680948181 1 1
0.482038494942955 0.48156729486364 1 1
0.522025639656808 0.521494474475916 1 1
0.519300713507134 0.518829956385605 1 1
0.500287352083706 0.499760121103444 1 1
0.49549242298396 0.494993851820495 1 1
0.500061729869628 0.49953481636538 1 1
0.481563407185024 0.481045998117201 1 1
0.492912833212253 0.492438902603104 1 1
0.4983400052577 0.497840956634075 1 1
0.500588362702158 0.500058069772642 1 1
0.486552679412009 0.486074457201384 1 1
0.501957527382354 0.5014420480567 1 1
0.495040009067681 0.494567930026554 1 1
0.485075739851961 0.484591700227868 1 1
0.484688477170003 0.484218769892753 1 1
0.512390503526326 0.511840593217795 1 1
0.518816462827164 0.518283627374359 1 1
0.501802114920979 0.50130325115896 1 1
0.508470428035581 0.507940726921637 1 1
0.521798139068128 0.521265484065513 1 1
0.544403090278912 0.543854472638355 0 0
0.499701727010202 0.499220187234835 1 1
0.502919188128218 0.502373933234425 1 1
0.484644532533689 0.484159469136554 1 1
0.483880673718361 0.483354307159543 1 1
0.48820030192686 0.487721697282706 1 1
0.509216245114575 0.508695750638503 1 1
0.500426897884355 0.499927302978749 1 1
0.487540748767511 0.487025036363786 1 1
0.476124803616507 0.475598441977997 1 1
0.481256361216211 0.480780223963375 1 1
0.499546946418666 0.499029100818124 1 1
0.480147796643667 0.479648181691084 1 1
0.505798736674006 0.505275183241164 1 1
0.530743715334842 0.530159333146793 1 1
0.500817880873104 0.500260482092427 1 1
0.498880585317417 0.49835706938959 1 1
0.525085405912643 0.524489194834248 1 1
0.50968838076641 0.509158689054248 1 1
0.480154322165076 0.479687764636583 1 1
0.50597764013411 0.505467760664845 1 1
0.477793464340235 0.477333964068458 1 1
0.469255447986555 0.46882717481431 1 1
0.498136838941144 0.497587316692907 1 1
0.497122171030672 0.496592559503161 1 1
0.491647113052413 0.491127270156099 1 1
0.50685107105943 0.506388012624706 1 1
0.478275628242482 0.477796254224388 1 1
0.502686594208225 0.502161666657135 1 1
0.520829002685619 0.520298543463521 1 1
0.507222104065654 0.506680626765839 1 1
0.491742008208176 0.491238868212636 1 1
0.487688148971734 0.487200779046875 1 1
0.494442743966317 0.493921991278614 1 1
0.493475272505549 0.492987151090075 1 1
0.526101135191965 0.52557080927179 1 1
0.50943205023207 0.508908573391135 1 1
0.480975197362693 0.480516772129792 1 1
0.498996506096759 0.498521650882933 1 1
0.509488231369032 0.508981492484282 1 1
0.489381181183936 0.488941100626231 1 1
0.486650842346819 0.486164993048092 1 1
0.458759905531785 0.458313184354949 0 0
0.476736358301335 0.476256956224307 1 1
0.511512691395803 0.51100430160657 1 1
0.444501341214954 0.444050013286868 0 0
0.500732601028141 0.500236838656184 1 1
0.498433004319009 0.497932314419932 1 1
0.520137805259451 0.51960173955168 1 1
0.499123993406707 0.498649436400638 1 1
0.496617415169903 0.496128475201594 1 1
0.499431185982459 0.498946490124247 1 1
0.494998154332877 0.494459056857726 1 1
0.497585457763182 0.497105877072363 1 1
0.490501900886309 0.49003283917044 1 1
0.525242957159687 0.524742755264403 1 1
0.514486514280922 0.513965727195494 1 1
0.517582449840021 0.517069775390743 1 1
0.488143196992668 0.487631233558609 1 1
0.478263694864386 0.477759527616727 1 1
0.501686500165249 0.501198088194564 1 1
0.48586806582608 0.48538081024399 1 1
0.495879474690524 0.495378126504356 1 1
0.491726505580778 0.491240214622962 1 1
0.538099908670628 0.537564436643438 0 0
0.466402263027511 0.465929384005644 0 0
0.531567171811144 0.531031802127237 1 1
0.519326565929153 0.518792514327526 1 1
0.487262613381864 0.486783977134387 1 1
0.520977672256229 0.520462445044049 1 1
0.521183149567611 0.520674101675114 1 1
0.509346892812882 0.508838136834226 1 1
0.531697071202304 0.531185956986819 1 1
0.497338761230126 0.496819430701515 1 1
0.503978419217591 0.503459391046133 1 1
0.509470156910815 0.50889913887757 1 1
0.489066781393489 0.488577211945638 1 1
0.482695566639972 0.482127829175823 1 1
0.491211411792773 0.490726332229169 1 1
0.531533135904265 0.53102275919584 1 1
0.486819295391804 0.486327729660275 1 1
0.485642814268975 0.485164148660646 1 1
0.500810276638973 0.500311240623866 1 1
0.49055404548272 0.490072503416997 1 1
0.52118338102605 0.520664765811315 1 1
0.515993493049556 0.515487049479995 1 1
0.510269811137078 0.509760778999332 1 1
0.523565346871122 0.523069532390265 1 1
0.493674825299023 0.49314377962262 1 1
0.503349478915055 0.502850828503878 1 1
0.495725864740425 0.495255941845993 1 1
0.497880848935222 0.497373001967292 1 1
0.47309440546743 0.472617646188649 1 1
0.514633301887398 0.514088327888541 1 1
0.506706330040721 0.506169548501329 1 1
0.518610333605285 0.51809628908014 1 1
0.501134923640167 0.500634229252181 1 1
0.467898156273878 0.467439307382873 1 0
0.501351503465707 0.500864611411621 1 1
0.492285127977491 0.49177374560014 1 1
0.513104820333449 0.512575943280602 1 1
0.495260027107857 0.494764331952898 1 1
0.522728728239673 0.522217530888635 1 1
0.505357812270694 0.50484449510578 1 1
0.528834806009352 0.528330770647625 1 1
0.488257677875587 0.487783533195893 1 1
0.522327023376855 0.521799149772506 1 1
0.489287286565744 0.488813592786159 1 1
0.473470680781369 0.472972205499782 1 1
0.506591327566417 0.506093968991693 1 1
0.513301030034773 0.51279380424005 1 1
0.479585338044078 0.479133260320627 1 1
0.51490528107129 0.514395233190225 1 1
0.49790185245014 0.497400417520326 1 1
0.506428735358589 0.50592981474428 1 1
0.548018590806908 0.547448949078248 0 0
0.505896034711679 0.505375457209842 1 1
0.494812228715342 0.49430191459318 1 1
0.502125620278709 0.501610883553143 1 1
0.542884178668003 0.542344459460343 0 0
0.479672553609293 0.47918160204913 1 1
0.522076211277775 0.521550189219181 1 1
0.503041518579468 0.502506932715084 1 1
0.500588654875314 0.500095255015308 1 1
0.508311420514946 0.507770958540366 1 1
0.502896010364006 0.502399317547426 1 1
0.514782988903864 0.514269020228529 1 1
0.458124330172611 0.457673103192253 0 0
0.483915726105532 0.483423368403684 1 1
0.501098132470401 0.500573762497583 1 1
0.500694012476947 0.500209177319115 1 1
0.493921973823677 0.49344632682176 1 1
0.517348155488888 0.516798505279006 1 1
0.484237416530326 0.483739179713223 1 1
0.493017336877794 0.492530946983268 1 1
0.515520442045542 0.515007094269254 1 1
0.504702154704958 0.504192042865606 1 1
0.500277577497279 0.499768401332318 1 1
0.503092303680611 0.502601840152604 1 1
0.501194496845367 0.500711079799909 1 1
0.519959753564806 0.519420794924905 1 1
0.501094094579276 0.500583102319735 1 1
0.517024568066985 0.516496425124817 1 1
0.507290271547764 0.506804942102027 1 1
0.522070145216703 0.521538151288654 1 1
0.500702876486183 0.500168570568433 1 1
0.498502783797549 0.498002865048299 1 1
0.493970292732299 0.493453686418576 1 1
0.50341536673625 0.502984155054187 1 1
0.493531217584107 0.493030054519366 1 1
0.482309474810787 0.481803238958775 1 1
0.488910272857031 0.488429234045169 1 1
0.483901173487746 0.483398176135663 1 1
0.485349944000839 0.484880424209359 1 1
0.511997355445636 0.511420396095155 1 1
0.522501776862216 0.521957548896184 1 1
0.51219307180468 0.511677405896641 1 1
0.496360459628824 0.495858495712095 1 1
0.491160989808362 0.490653852893097 1 1
0.484062392289826 0.483605608033259 1 1
0.485436437195845 0.484936241761525 1 1
0.500476325045769 0.499974259137454 1 1
0.502349762250448 0.501817959110411 1 1
0.473627679817541 0.473174516240692 1 1
0.4987768912753 0.498302401587093 1 1
0.496899277147846 0.496392479716822 1 1
0.489616672018341 0.489153270517795 1 1
0.511157852897433 0.510636518004885 1 1
0.487669188033423 0.487175622050112 1 1
0.493238531881015 0.492693975888607 1 1
0.464771325172172 0.464335036715931 0 0
0.48314435265148 0.482662297227576 1 1
0.506342458047121 0.505813931841661 1 1
0.473222539880625 0.472702628738386 1 1
0.487804797553398 0.487299674156468 1 1
0.510214842807005 0.509642340195677 1 1
0.506892448597437 0.50642208037238 1 1
0.51192057492006 0.511411968578582 1 1
0.480837548019045 0.480314406698289 1 1
0.505730216427847 0.505240662213692 1 1
0.464740394006577 0.464291235442881 0 0
0.516594216028879 0.516042037296006 1 1
0.511038827836426 0.510569723953714 1 1
0.534963039194744 0.534421952936261 0 0
0.509712553556172 0.509195524445568 1 1
0.524021371420526 0.523495334689187 1 1
0.507835367940429 0.50734825384489 1 1
0.487836919445228 0.487353621438145 1 1
0.50838931701528 0.507887302216662 1 1
0.515254475800669 0.51476499121222 1 1
0.487420633872116 0.486918448798319 1 1
0.508954002733371 0.508449076180362 1 1
0.486166462889551 0.485712184009527 1 1
0.493488498719798 0.492985212189602 1 1
0.497863095290822 0.497344123969122 1 1
0.497059015375563 0.496575510811728 1 1
0.529596841448671 0.529048652369312 1 1
0.507631097436158 0.50710412217696 1 1
0.51533222510276 0.514825261645613 1 1
0.491198490675054 0.490716111971754 1 1
0.534226950932988 0.533649807862955 1 1
0.513409157837939 0.51284906325819 1 1
0.518558019231337 0.518069621711122 1 1
0.501971886243303 0.501480761823206 1 1
0.508817307353427 0.508311555372755 1 1
0.496563023202241 0.496078106145993 1 1
0.492872858636272 0.49238143049218 1 1
0.48874507405457 0.488274458782712 1 1
0.474530918576585 0.473997842624372 1 1
0.498864444171105 0.498364079989572 1 1
0.495840832334181 0.495358146972504 1 1
0.528088409036791 0.527593049388901 1 1
0.470900233644298 0.470392564869859 1 1
0.50717440399658 0.506637641276345 1 1
0.511039961308106 0.51051348378134 1 1
0.514950856818713 0.514430548706155 1 1
0.50153659809219 0.501007281742316 1 1
0.501582681614067 0.501061205495898 1 1
0.489183346727054 0.488687698756419 1 1
0.52962485647015 0.529096667410449 1 1
0.489459129891645 0.488978475260813 1 1
0.493998768741268 0.493516191329322 1 1
0.521614227155571 0.52110473205078 1 1
0.468907438267199 0.468430706252595 1 1
0.496646948382602 0.496131999672073 1 1
0.516873872595949 0.516343428196559 1 1
0.521917884914582 0.521419367434239 1 1
0.522167807129856 0.521647804663644 1 1
0.490114438261344 0.489639344160958 1 1
0.498953318005106 0.498443055150753 1 1
0.503318011489954 0.502783267816328 1 1
0.532802337818308 0.532259771813047 1 1
0.507291420787804 0.506759302017052 1 1
0.519553505528472 0.519052983424141 1 1
0.519397324576827 0.518885493918078 1 1
0.497326176328896 0.496850122826709 1 1
0.489816745561179 0.489306500924613 1 1
0.542569123132913 0.542015188491841 0 0
0.462368413942866 0.461912804536069 0 0
0.484491017157481 0.483990087724688 1 1
0.498444300677132 0.497949011695054 1 1
0.500129578730385 0.499631356793541 1 1
0.48591432298799 0.485458059186599 1 1
0.501619200883374 0.501107803386454 1 1
0.489116838349229 0.488623760717405 1 1
0.494178786144824 0.493654185613741 1 1
0.515999429433828 0.515477764046123 1 1
0.49913678755123 0.498649940687637 1 1
0.521225930724337 0.520653684262512 1 1
0.501922052991899 0.501368669340707 1 1
0.497847853733983 0.497387270213334 1 1
0.495540181644876 0.495032502926385 1 1
0.491331126151584 0.490819149031271 1 1
0.532575320900411 0.532033047100033 1 1
0.496261766309496 0.49579097615919 1 1
0.495406352177877 0.494938903289728 1 1
0.489095731950246 0.488610049239836 1 1
0.506362469000328 0.505849006815624 1 1
0.483182869202959 0.48271677026191 1 1
0.475421206660189 0.474961480626111 1 1
0.493045538425314 0.492578492006122 1 1
0.521085268254898 0.520580220721429 1 1
0.51025691511126 0.509730522071442 1 1
0.508797166175717 0.508281750052441 1 1
0.519200927377094 0.518629328850643 1 1
0.516174813670045 0.515662974333431 1 1
0.526737453484735 0.52620428293341 1 1
0.507466024402322 0.506950913729568 1 1
0.500424320431668 0.49991420732098 1 1
0.49475308735106 0.494264197549989 1 1
0.507785256210436 0.507288839431601 1 1
0.530495677782874 0.529950077713363 1 1
0.489117294073469 0.488657464923797 1 1
0.49530705026577 0.494833242802992 1 1
0.509509998999645 0.508991849751519 1 1
0.497159802304039 0.496688372329381 1 1
0.461124640093957 0.460639189438018 0 0
0.484091108361103 0.483634649680982 1 1
0.537177301269869 0.536587181920819 0 0
0.485637321532127 0.485124831396268 1 1
0.459217882393282 0.45875705660234 0 0
0.489239517188323 0.488730361603404 1 1
0.507978364235401 0.507448561498777 1 1
0.506545690468847 0.50604497405165 1 1
0.519058259973546 0.518550353657172 1 1
0.484892938829463 0.484395219715262 1 1
0.486851536858636 0.486351341686949 1 1
0.515005749908043 0.514493949509225 1 1
0.486031120734219 0.485550555978495 1 1
0.501251278431633 0.50072935556925 1 1
0.497035121185358 0.496552725092836 1 1
0.524742482264948 0.524220909888939 1 1
0.492346900583092 0.491864902041901 1 1
0.487708082624936 0.487205954533133 1 1
0.463202692284809 0.462780052808807 0 0
0.478805794211642 0.478297160615735 1 1
0.489050277576653 0.488544610195576 1 1
0.488082061220553 0.487611879742125 1 1
0.496444066986075 0.49590697347126 1 1
0.463657277886267 0.463213393934266 0 0
0.527149576588126 0.526591885239872 1 1
0.518882504503968 0.518395412296019 1 1
0.49541397677483 0.494902348191499 1 1
0.474599443026553 0.474090820637641 1 1
0.497776215318046 0.497268066332652 1 1
0.504389601517124 0.503912150670792 1 1
0.511330586544284 0.510822549009155 1 1
0.488670649968276 0.488141089258719 1 1
0.483595677560947 0.483109189930747 1 1
0.507833249142202 0.507345610099182 1 1
0.518272431061303 0.51775523795187 1 1
0.537314602847341 0.536774563331285 0 0
0.482716142953034 0.482228600777762 1 1
0.506515419709253 0.505961429822741 1 1
0.527894760526013 0.527355682735933 1 1
0.486125370681277 0.485629025636522 1 1
0.498649054177982 0.498164862419462 1 1
0.477616980508297 0.477113875054279 1 1
0.49982518805168 0.499305181088539 1 1
0.493164538543197 0.492692816093012 1 1
0.492546503255823 0.492090775345269 1 1
0.509306400552559 0.50880638683024 1 1
0.514693804145446 0.514162062974639 1 1
0.490224835009848 0.489757708488846 1 1
0.480877302034102 0.480402613610416 1 1
0.504369950173264 0.503876829578659 1 1
0.474296580592535 0.473814752543216 1 1
0.520592229530309 0.520071923737621 1 1
0.490279196358767 0.489783141752923 1 1
0.510248942187271 0.509736944809417 1 1
0.50621591932202 0.505737266447938 1 1
0.499795611872652 0.499265101277522 1 1
0.502484530611309 0.501946828151456 1 1
0.488456421246374 0.487928703771108 1 1
0.484213534290616 0.483729348800544 1 1
0.454679338379263 0.45424920558858 0 0
0.493136002114189 0.492599262776164 1 1
0.484932730545972 0.484470103842284 1 1
0.4978507894331 0.497364473244432 1 1
0.520607303781139 0.520040692075561 1 1
0.499297196181831 0.498806128742076 1 1
0.503556764604102 0.503062953159895 1 1
0.490248865055315 0.489775634985495 1 1
0.492427526792825 0.491937598992821 1 1
0.511418266985112 0.510936471866789 1 1
0.500778281971411 0.500244136043205 1 1
0.522090446618839 0.521537525041667 1 1
0.483877142469126 0.483389200129024 1 1
0.505006605333944 0.504519277088925 1 1
0.485131616820151 0.484640128813891 1 1
0.527594310825507 0.527045519439395 1 1
0.525493715861136 0.52497703022433 1 1
0.460723193462156 0.460257096509191 1 0
0.50033925439343 0.499827503816969 1 1
0.494980280460308 0.494486081547896 1 1
0.492784894137003 0.492286793609016 1 1
0.513538495204474 0.513054064598763 1 1
0.479415666751867 0.478961209224199 1 1
0.509454176393171 0.50895694920915 1 1
0.496563847807449 0.496061584489783 1 1
0.521226875163222 0.520699793629564 1 1
0.476022478107231 0.475518741284626 1 1
0.459009226284534 0.45855613908655 0 0
0.512025752572552 0.511562152414275 1 1
0.500158283510207 0.499618423799564 1 1
0.498723464688429 0.498243021871845 1 1
0.506503019014907 0.505968262987464 1 1
0.499976638511841 0.4994470345034 1 1
0.483069121250915 0.482565517791 1 1
0.506432272008004 0.505951936251492 1 1
0.473589386016093 0.473084180883169 1 1
0.483818656758525 0.483326452710383 1 1
0.50144091252208 0.500920494922693 1 1
0.504130555792092 0.503634318990366 1 1
0.502262538407938 0.50175517874764 1 1
0.499131297213098 0.49860374301836 1 1
0.493913475919798 0.49344409975848 1 1
0.488383391565432 0.487864984852471 1 1
0.491371709129409 0.490904590065347 1 1
0.500127769473822 0.499651276679282 1 1
0.521925134227693 0.521418224510939 1 1
0.501888126298186 0.501370412982846 1 1
0.518426122311342 0.517880107016681 1 1
0.508055594055544 0.507512604374031 1 1
0.492109768793202 0.491613261529964 1 1
0.473599564841952 0.473092924719563 1 1
0.482796117001662 0.482299092252433 1 1
0.491229937720292 0.490733108556064 1 1
0.482566352449269 0.482094800846094 1 1
0.506857980150035 0.50639618421816 1 1
0.497542272458781 0.497031256925901 1 1
0.505654183254608 0.505172520518286 1 1
0.535516734471859 0.534986749292566 0 1
0.508858982841132 0.508386668652176 1 1
0.520643530542363 0.520101348139128 1 1
0.526271079244857 0.525757630826567 1 1
0.480360738997049 0.479840358862943 1 1
0.502349721251847 0.501854841129215 1 1
0.497249336480924 0.496748182688406 1 1
0.505224545929502 0.504725046024777 1 1
0.486756258167821 0.486282792883725 1 1
0.493855369037008 0.49338399805716 1 1
0.500139993497246 0.499637275208469 1 1
0.50654976134162 0.506061734114347 1 1
0.53919900125241 0.538679444491548 0 0
0.496393729064602 0.495930129079014 1 1
0.49209766139614 0.491635275972333 1 1
0.507489542779871 0.506934399326477 1 1
0.480688829232633 0.480257635241827 1 1
0.510647477668756 0.510145344966022 1 1
0.490174218743262 0.489713508031611 1 1
0.474320569823284 0.47384769962758 1 1
0.490152343590317 0.489662199698845 1 1
0.5299890571932 0.529502820807032 1 1
0.49444625872457 0.493982994873671 1 1
0.509114240789625 0.508632355027158 1 1
0.49277553813316 0.492261753737415 1 1
0.498734380135328 0.498192974719937 1 1
0.498560820985339 0.49802294398275 1 1
0.483991944373865 0.483540132786072 1 1
0.514270530561205 0.51376787597984 1 1
0.487098771252583 0.486645259019837 1 1
0.497336769913516 0.496833500220328 1 1
0.538288810764819 0.537749128784742 0 0
0.494782186902759 0.494267490193481 1 1
0.479175526897958 0.478675287468205 1 1
0.519755909159186 0.519231847848675 1 1
0.486938795186639 0.486451032716283 1 1
0.498987928610849 0.498507565886628 1 1
0.527003403746843 0.526460248678269 1 1
0.512668458908661 0.512139991243455 1 1
0.466029859670698 0.465579593201288 1 1
0.478175323928872 0.477696368470274 1 1
0.523905951689587 0.523404313474492 1 1
0.500052075413805 0.499556950385697 1 1
0.48329074062167 0.482784845236761 1 1
0.525847699615262 0.525334451527003 1 1
0.486855506526546 0.486388843310885 1 1
0.499405582222862 0.49890732039661 1 1
0.51599402948318 0.51546240338469 1 1
0.491886336349239 0.491396638117642 1 1
0.495303532685111 0.494785211627368 1 1
0.487987420192058 0.487539906676057 1 1
0.487268192874761 0.486767329524607 1 1
0.493604442068606 0.493093309774279 1 1
0.506342314179758 0.505838144992342 1 1
0.504452420282151 0.503976069771062 1 1
0.513917355387243 0.513397068257343 1 1
0.501852667915266 0.501336900617389 1 1
0.520778774747617 0.520282129737724 1 1
0.525307767345046 0.524784337512923 1 1
0.49143821474516 0.490984256434873 1 1
0.503683363761427 0.50315761420497 1 1
0.483909952858902 0.483445537754438 1 1
0.487972368019661 0.487492420686686 1 1
0.491038479139263 0.490551863747691 1 1
0.502045877573886 0.501525483003543 1 1
0.532381572162436 0.531817248495495 1 1
0.493304299791644 0.492776209974385 1 1
0.490126266965229 0.489626567344983 1 1
0.474059233917765 0.473566983114268 1 1
0.509998609524863 0.509510578903609 1 1
0.47396145563606 0.473503069302668 1 1
0.469147110173514 0.46866737920214 1 1
0.519363887330871 0.518832538000592 1 1
0.471417471405232 0.470992878743316 1 1
0.526382451536307 0.525871881157224 1 1
0.490080470923075 0.489607754461025 1 1
0.495944412590181 0.495419798863292 1 1
0.49363151273971 0.493119182407013 1 1
0.490156153045084 0.489661826733963 1 1
0.523412782929678 0.522857444978927 1 1
0.501306202169291 0.500810698487928 1 1
0.50270486043208 0.502172132193118 1 1
0.503929028787 0.50342531492841 1 1
0.50412758338407 0.503618720908057 1 1
0.516419091744114 0.515894314608571 1 1
0.496190661695175 0.495681345325925 1 1
0.479448333852788 0.478962487614826 1 1
0.485922201952947 0.4854424493775 1 1
0.482624617161972 0.482113839736656 1 1
0.50005273761524 0.499562492420474 1 1
0.527077702009769 0.526514847155669 1 1
0.490191402082645 0.489713145689777 1 1
0.523679781299574 0.523121067007699 1 1
0.494133956439172 0.49364502305296 1 1
0.506593642753284 0.506096718375172 1 1
0.513407821465608 0.512909817907827 1 1
0.5337217313734 0.533147741913845 1 1
0.501175771010591 0.500665002877035 1 1
0.504653545468421 0.504157266105597 1 1
0.516848616038017 0.516328608133938 1 1
0.467671470643277 0.467216973689389 1 1
0.48771731144305 0.48722654654706 1 1
0.528732319923888 0.528181874698225 1 1
0.47938520361859 0.478910586912282 1 1
0.491446561211238 0.49093077476811 1 1
0.477752599514403 0.47730523706173 1 1
0.487214495031015 0.486711435329423 1 1
0.494389683192467 0.493901867006068 1 1
0.525028530990338 0.524516376450861 1 1
0.493683133236028 0.493195738246936 1 1
0.500139054953125 0.499657305355743 1 1
0.528776735904841 0.528263003152927 1 1
0.521917773827718 0.521401323524794 1 1
0.481319775407778 0.480815204667995 1 1
0.507946594945128 0.507426565310268 1 1
0.48712535261303 0.486628606952718 1 1
0.531404138996499 0.530843716770804 1 1
0.522652129270828 0.522095307864417 1 1
0.489492193828978 0.489025307470152 1 1
0.484506617535811 0.48403113277538 1 1
0.487987021637454 0.487492793450162 1 1
0.490867381507293 0.490374747682099 1 1
0.50259909954916 0.50207919308145 1 1
0.516300997117353 0.515762801085095 1 1
0.486666829592685 0.486192047551859 1 1
0.519769783338122 0.519223357786875 1 1
0.508885637748318 0.508404585334073 1 1
0.536875487308275 0.536343927429438 1 1
0.51686591366774 0.51636751511897 1 1
0.503603074922323 0.503104305285995 1 1
0.514012632611793 0.513496213996307 1 1
0.526502267800878 0.525980568377722 1 1
0.480689672010742 0.480234001972079 1 1
0.502104070343573 0.50155770524391 1 1
0.494775791755335 0.494309461669813 1 1
0.527121360234085 0.526569806205918 1 1
0.509020922085579 0.508505767226122 1 1
0.489834899655366 0.489366136439839 1 1
0.500117679251348 0.499613996574036 1 1
0.518186197253804 0.517654529163228 1 1
0.484408730536076 0.483956705291401 1 1
0.495465891949827 0.49497212343314 1 1
0.495468321011153 0.494975469867763 1 1
0.469843892971015 0.469393239802959 1 1
0.511452675056673 0.510960150411994 1 1
0.511187274901819 0.510633261435486 1 1
0.508878483702122 0.508388606571367 1 1
0.485601186645209 0.485113047555416 1 1
0.503190205913792 0.502655712369865 1 1
0.501968465352514 0.501487143598037 1 1
0.523907638796222 0.523355307090895 1 1
0.498605077014937 0.498085949493167 1 1
0.515213205752368 0.514689420721167 1 1
0.492273382996831 0.49179202694783 1 1
0.514639305496497 0.51413201043444 1 1
0.527939012946295 0.527388977177565 1 1
0.489938867487739 0.489413671389916 1 1
0.484820180598675 0.484320220447407 1 1
0.493649079575121 0.493133889054575 1 1
0.480351627900037 0.479849758445054 1 1
0.511571613275135 0.511069885427674 1 1
0.488721696101671 0.488253274516199 1 1
0.473685464647804 0.473200289910574 1 1
0.49847363514085 0.497969077163316 1 1
0.505415836665033 0.504886506202743 1 1
0.493705528590814 0.493174545710652 1 1
0.5287062994897 0.528152753052344 1 1
0.508420932610552 0.507886734551882 1 1
0.525919048156525 0.525390707419313 1 1
0.505014379504887 0.504519208470125 1 1
0.490939651081002 0.490449675680396 1 1
0.52791599494759 0.527411960792492 1 1
0.506177025878055 0.505661563784207 1 1
0.500795246193372 0.500290285062819 1 1
0.502406940062337 0.501897393403062 1 1
0.506776999609074 0.506309457722719 1 1
0.477295960070566 0.476822541160641 1 1
0.481906292308638 0.481379332599971 1 1
0.493460767191365 0.492970209886856 1 1
0.50329324613065 0.502783380366688 1 1
0.519662457633064 0.51913483770279 1 1
0.502385984657148 0.501854393136928 1 1
0.492665686246547 0.492199697172083 1 1
0.468789344387251 0.468301891958852 1 1
0.498426192287653 0.497896251739301 1 1
0.505222650760008 0.504718653567139 1 1
0.480421500201401 0.479915315299845 1 1
0.508763977232299 0.508260298920551 1 1
0.500764916291397 0.500265716942736 1 1
0.504397415516387 0.503894847978172 1 1
0.49167494890879 0.491168671728665 1 1
0.522342701450924 0.5217857455351 1 1
0.512557596241431 0.512023759014246 1 1
0.516195510111622 0.515678501672476 1 1
0.47541498519532 0.474873018240159 1 1
0.496196582378516 0.495683835063047 1 1
0.524492338688981 0.523996285418389 1 1
0.536917161146385 0.536412622311866 0 0
0.510409239035757 0.50992488183663 1 1
0.512917360553999 0.512426829766897 1 1
0.492250209826299 0.491789582085751 1 1
0.490060558976303 0.48956402871932 1 1
0.508491110107389 0.507998344409995 1 1
0.49531374417302 0.494817437577483 1 1
0.522088577877047 0.521542761362767 1 1
0.538151132484446 0.537560632683723 0 0
0.529173593861804 0.528609033949174 1 1
0.464902560575106 0.464488093124889 0 0
0.495282268143694 0.494769820898369 1 1
0.516953060240514 0.516412877156242 1 1
0.491143120490341 0.490653168490845 1 1
0.514554250212866 0.51404058037411 1 1
0.517516542426039 0.516965411488937 1 1
0.470882294076429 0.47037641486819 1 1
0.47956841871216 0.479089552168545 1 1
0.487049115213955 0.486543287509184 1 1
0.488322942187097 0.48783841318147 1 1
0.506112606991637 0.505576176212782 1 1
0.489359631707045 0.488884359989337 1 1
0.4739594200545 0.473533373396825 1 1
0.512649881708263 0.512138569817834 1 1
0.496705997987425 0.496214946176191 1 1
0.494181925337534 0.493697424633774 1 1
0.501557288037712 0.501047088573784 1 1
0.49604833640862 0.495560073408399 1 1
0.518677083556712 0.518164927121902 1 1
0.479135446888919 0.478634908097279 1 1
0.49626332605243 0.495751506376739 1 1
0.525326809539301 0.524812221056349 1 1
0.487384136062352 0.486912695146088 1 1
0.507302336419797 0.50679686503236 1 1
0.486356855803456 0.485851764628941 1 1
0.496071407635081 0.495562588038301 1 1
0.49870055672211 0.498210721832199 1 1
0.504102922738945 0.503600748485987 1 1
0.496859034739649 0.496419871439753 1 1
0.530616332703151 0.530018933549982 1 1
0.531556780285725 0.530997267784759 1 1
0.509906444417488 0.509395526384151 1 1
0.483055058996786 0.482518042895524 1 1
0.51326303309201 0.512738053536253 1 1
0.469372412455813 0.468925203988978 1 1
0.502948247496612 0.502394198326149 1 1
0.511434605177803 0.51089177811914 1 1
0.502543036993695 0.502029011641895 1 1
0.505031723915478 0.504511774212942 1 1
0.466580333601611 0.466040649709699 1 1
0.491121446606416 0.490647475240767 1 1
0.505327915819744 0.504863818803484 1 1
0.503354580540917 0.50285187770976 1 1
0.503597522474117 0.503040818165032 1 1
0.48722541790839 0.486725420883488 1 1
0.507992681065794 0.507503821095444 1 1
0.528427921255508 0.52786242893145 1 1
0.513120778772546 0.512614308440536 1 1
0.500998252153545 0.500507402610724 1 1
0.486149359640375 0.485647237471691 1 1
0.462633630720893 0.462150322696772 1 0
0.496334525690697 0.495847705083306 1 1
0.500754057347248 0.500272957464342 1 1
0.503767944925211 0.503299921225675 1 1
0.535206920600357 0.534680036106952 0 0
0.481671891805551 0.481181288968763 1 1
0.506580101343344 0.506087308804149 1 1
0.498089527052742 0.497584881817339 1 1
0.508621785964324 0.508108063227612 1 1
0.510239726475681 0.509703624474701 1 1
0.507550484784486 0.507037067715175 1 1
0.493491443739647 0.493011539266103 1 1
0.495091432961054 0.494535992323171 1 1
0.500087252919533 0.499585470095434 1 1
0.534004755480439 0.533478277108501 1 1
0.514694587400068 0.514189294496432 1 1
0.513177525233845 0.512645344948468 1 1
0.47966726118054 0.479177775764822 1 1
0.53610859729309 0.535584624767519 0 0
0.525808142198338 0.525293969779812 1 1
0.480442513880688 0.479915375266749 1 1
0.495936115957097 0.495472940470296 1 1
0.502276786499054 0.501754365201533 1 1
0.50140038868483 0.50086416063259 1 1
0.503569100040052 0.503082804146201 1 1
0.50234969187484 0.501870296544388 1 1
0.485894038740054 0.485372277370701 1 1
0.527698984565588 0.5271889175233 1 1
0.516767849408038 0.516256950934722 1 1
0.469798545671169 0.469331445984805 1 1
0.498318745150281 0.497834657391897 1 1
0.533169558975023 0.532632900748302 0 1
0.494423278062412 0.493926046024924 1 1
0.501391573667171 0.500882748542728 1 1
0.526106457012521 0.525547137731465 1 1
0.511592743216601 0.511077608505789 1 1
0.535430536411824 0.534869674991862 1 1
0.500818732534482 0.500337231163525 1 1
0.492567228805091 0.492116161572584 1 1
0.506858189720183 0.506339472363853 1 1
0.503136539210195 0.502665213707847 1 1
0.508491894494673 0.507979999332804 1 1
0.49035551947683 0.489889100719402 1 1
0.513647043793114 0.513142593634298 1 1
0.474755018797458 0.474252454202869 1 1
0.482344677242976 0.481867609996491 1 1
0.50302043834374 0.502527960202934 1 1
0.544582842804106 0.544061739416883 0 0
0.501763636113905 0.501255971858767 1 1
0.542929887998555 0.54238239957985 0 0
0.496060557540108 0.495514592582686 1 1
0.46800953516835 0.467556619184146 1 0
0.504959124656487 0.504488125540136 1 1
0.505867636413716 0.505374952956797 1 1
0.51546125088005 0.51498933440464 1 1
0.479868300572832 0.479401744403836 1 1
0.505926475355538 0.505447692785711 1 1
0.516108021361313 0.515583916890075 1 1
0.50691928099915 0.5063661916902 1 1
0.49941690545881 0.498915979143205 1 1
0.501780208224783 0.501301242224383 1 1
0.477950901371139 0.47748283722229 1 1
0.499070754546892 0.498536478802761 1 1
0.508653410256836 0.50815344513719 1 1
0.506645506759369 0.506179918198445 1 1
0.485634378594921 0.485132428658855 1 1
0.502335016240732 0.501836997848076 1 1
0.498917303060287 0.498424877968753 1 1
0.492367893494239 0.491868760214327 1 1
0.522327470545467 0.521783950825945 1 1
0.499876455898074 0.499367254499675 1 1
0.512614673074606 0.512145807333106 1 1
0.481520830526124 0.481056676823533 1 1
0.511792371158806 0.511268260495995 1 1
0.481113247017271 0.480633402853677 1 1
0.539635999303367 0.539109343889717 0 0
0.503723287962657 0.503215369705812 1 1
0.486372274885082 0.485868229919954 1 1
0.466912830282918 0.466447145872761 0 0
0.498585436617694 0.498040519200449 1 1
0.491650784811434 0.491159244906802 1 1
0.488642218075091 0.488134589467182 1 1
0.502768382764739 0.502232695152529 1 1
0.502294094893928 0.501783572417114 1 1
0.495438841632557 0.494966896069606 1 1
0.494141690626734 0.493673277946401 1 1
0.48605518191443 0.48559476331567 1 1
0.510694178471378 0.510191297029541 1 1
0.493577700472079 0.493039610208388 1 1
0.518294793434591 0.517778414236424 1 1
0.504543888342258 0.504053430290894 1 1
0.503396965603204 0.502903592418737 1 1
0.524862727625509 0.524323274320768 1 1
0.503667818230658 0.503147375900137 1 1
0.511595348329781 0.51108902646381 1 1
0.483888543062962 0.483413450712558 1 1
0.515522830941771 0.514998733612035 1 1
0.494936088507381 0.494461206932814 1 1
0.492634291965201 0.49208940188754 1 1
0.468000473830661 0.467513420726799 1 1
0.493226151368134 0.49273361227235 1 1
0.47133336022167 0.470870221409249 1 1
0.480481924222995 0.480015595369178 1 1
0.523697490196515 0.523187573996027 1 1
0.457482845986691 0.457044538252675 0 0
0.479884385517892 0.479337076737798 1 1
0.487791026310117 0.48732493110559 1 1
0.49749980904023 0.497008069110066 1 1
0.471773257657713 0.471288701640252 1 1
0.510874650883478 0.510391508704148 1 1
0.512428388848739 0.511894794793254 1 1
0.489353543834791 0.488845901778538 1 1
0.47942505587352 0.478960975987435 1 1
0.479612361209868 0.479137487489883 1 1
0.516492852427689 0.51595760076259 1 1
0.482464823350249 0.482026052828646 1 1
0.523135817098567 0.522645198932835 1 1
0.518224620505574 0.517681948158196 1 1
0.482640402467831 0.48215690421747 1 1
0.488891889533833 0.488419699545993 1 1
0.487453409832874 0.486955986580415 1 1
0.492436721230033 0.491950259846858 1 1
0.481232122122778 0.480739349098472 1 1
0.495838912283552 0.49532124347259 1 1
0.542284694446026 0.541754761562876 0 0
0.491033950527824 0.490547502950898 1 1
0.50713024429264 0.506566733576243 1 1
0.473481377989736 0.473018776172183 1 1
0.523985812834551 0.523493939260205 1 1
0.498261580857682 0.497756952170751 1 1
0.494643840941134 0.494156871849924 1 1
0.495070578266919 0.494590085026567 1 1
0.513392941616132 0.512879587239504 1 1
0.470644503293701 0.470154902187729 1 1
0.529800667134574 0.529314147830027 1 1
0.490545109883871 0.490046233717831 1 1
0.492590683632641 0.492113651012451 1 1
0.517109515362084 0.516585546440962 1 1
0.533173930667503 0.532620792059131 1 1
0.529041431812971 0.528545311453095 1 1
0.48786946152684 0.487399230688538 1 1
0.483606805064009 0.483115532568764 1 1
0.502992047326691 0.50246302598844 1 1
0.481781139932753 0.481293803925258 1 1
0.510220988285483 0.509719271316536 1 1
0.500914424755969 0.500409211440682 1 1
0.505502276020161 0.504998641760492 1 1
0.468945425634139 0.468468694734746 1 1
0.470933437773724 0.4704684916646 1 1
0.506973472983853 0.506476000228684 1 1
0.491594556827887 0.491111284245515 1 1
0.52273453855837 0.522229363161326 1 1
0.496175719800976 0.495664233801684 1 1
0.508035954986742 0.507511631256098 1 1
0.507630090469643 0.50713998232528 1 1
0.502014566598071 0.501517194136754 1 1
0.518820422999333 0.518328716559745 1 1
0.48891623235872 0.488419378440173 1 1
0.515064359038989 0.514572805674541 1 1
0.500267236302286 0.499753586777212 1 1
0.506027527103356 0.50546244885468 1 1
0.526747629574495 0.526224284016479 1 1
0.484838978761429 0.484360944103326 1 1
0.469609610114338 0.46913576066014 1 1
0.4968036684084 0.496332841351331 1 1
0.521340997260079 0.520785308350555 1 1
0.47371165071269 0.473258139987969 1 1
0.498928997866483 0.498420957709696 1 1
0.503654810456267 0.503161868067298 1 1
0.495458928094875 0.494930591931452 1 1
0.532268109254402 0.531732670015348 1 1
0.501034287003156 0.500582544779951 1 1
0.508795110769699 0.508271330290419 1 1
0.505382218337339 0.504879154540811 1 1
0.494968834290525 0.494438599033581 1 1
0.51042568626213 0.509932339477162 1 1
0.517614629243493 0.517075085831218 1 1
0.495408768716527 0.494916323354211 1 1
0.476549167000674 0.476079943964919 1 1
0.476226273726735 0.475747829876308 1 1
0.50312911045048 0.502649049232778 1 1
0.467384323831177 0.466916444675124 1 1
0.496160577493639 0.495659215333819 1 1
0.527422312248627 0.526929983775847 1 1
0.486101960774818 0.485629686162027 1 1
0.492066223267951 0.491559665537829 1 1
0.505350403623574 0.504855379942547 1 1
0.466697671189936 0.466260478663125 0 0
0.472304859174812 0.471835602528592 1 1
0.48538009880356 0.484936174304154 1 1
0.496067299594358 0.495564034065038 1 1
0.516776992813036 0.516261809944307 1 1
0.522543181151172 0.521995188936684 1 1
0.48988282072819 0.489403495005982 1 1
0.513620553521344 0.513097753163871 1 1
0.484413826097962 0.483937546867454 1 1
0.480891474728218 0.480352678721782 1 1
0.505621807113426 0.505138397948443 1 1
0.492116097157823 0.491644344725471 1 1
0.517806289586063 0.517282957372007 1 1
0.488654137775078 0.488140658719502 1 1
0.484445956701796 0.483960893113029 1 1
0.497691470440568 0.497179144416064 1 1
0.446782505030045 0.446340288349925 0 0
0.495778490628964 0.495288232036433 1 1
0.488663105506125 0.488168654092905 1 1
0.52319702004723 0.522697725227623 1 1
0.506236512021802 0.505750129059254 1 1
0.488350612001391 0.48784352320001 1 1
0.516468468104805 0.515930313785903 1 1
0.485464551484317 0.484971664638818 1 1
0.509903004088211 0.509381431550503 1 1
0.474346337009947 0.473890818807593 1 1
0.489048586029907 0.48858452851582 1 1
0.503148497095498 0.502689656277707 1 1
0.507586097356804 0.507088312524515 1 1
0.491505628070228 0.491040562836514 1 1
0.503907922493724 0.503444090499935 1 1
0.494057852012992 0.493543916418038 1 1
0.502769366748131 0.502298763336675 1 1
0.483992509559799 0.483525099682446 1 1
0.506324778118384 0.5057953046256 1 1
0.498818073738142 0.498319118183638 1 1
0.516338028869354 0.515823944178709 1 1
0.512720938908421 0.512172270447909 1 1
0.495160804521481 0.494617653513558 1 1
0.507904174021326 0.507437794614932 1 1
0.514667365719836 0.514121220192688 1 1
0.502533807369336 0.502048710184118 1 1
0.491516011318705 0.491046754967773 1 1
0.5025135375451 0.502063720306407 1 1
0.480914780024102 0.480454192097582 1 1
0.489053697486825 0.488594691465116 1 1
0.499762789311496 0.499274564258165 1 1
0.504664756640392 0.504173814475537 1 1
0.482462443393981 0.481986374583255 1 1
0.507980554347779 0.507449411979117 1 1
0.532684627732855 0.532147876758551 1 1
0.499589638346818 0.499067249236311 1 1
0.461815215824108 0.46138486010314 0 0
0.5226925047709 0.522199895352746 1 1
0.517138744043287 0.516639268093442 1 1
0.494016856504252 0.493533479526645 1 1
0.522842425924258 0.522308004822174 1 1
0.498324399989511 0.497798630424663 1 1
0.472899294611284 0.472423691534251 1 1
0.493009083865475 0.492527708496607 1 1
0.50489133394168 0.504369442095576 1 1
0.524023186565308 0.52345564669148 1 1
0.513330824925048 0.512829014340876 1 1
0.499180224589783 0.498690851578116 1 1
0.505229323236565 0.50474119428576 1 1
0.498199711619218 0.497727382046993 1 1
0.490714214949682 0.490213137912874 1 1
0.493896105694893 0.493406976305946 1 1
0.477054848152912 0.476578682379334 1 1
0.513830329686429 0.51333750858312 1 1
0.489551297269262 0.489034045842801 1 1
0.495438494217151 0.494907840560812 1 1
0.535638525327063 0.535152078898969 1 1
0.492354667754648 0.491861620251521 1 1
0.495467478608463 0.494917412929598 1 1
0.483529223152942 0.483075897946906 1 1
0.498029706210209 0.497558108029206 1 1
0.509565261378105 0.5090039190452 1 1
0.492983678157758 0.492457890492142 1 1
0.514123714976293 0.513627778565514 1 1
0.474052681829428 0.473585367562413 1 1
0.496004439903274 0.495508662686098 1 1
0.486845812630283 0.486341509231295 1 1
0.486860614581597 0.486380384257636 1 1
0.50638355653132 0.505918457390706 1 1
0.492316116211607 0.491859040852344 1 1
0.514520938662716 0.51404687253251 1 1
0.495706048113305 0.495225734358331 1 1
0.519607347611229 0.519114871596155 1 1
0.503988742139227 0.50345714475533 1 1
0.511447485592173 0.510937136122811 1 1
0.455396729835631 0.454968184960304 0 0
0.487709090727127 0.487197174028151 1 1
0.493465081617008 0.492974526922369 1 1
0.50035468642995 0.499843447456743 1 1
0.499807596333133 0.49930336499079 1 1
0.500771329517096 0.500287447322774 1 1
0.504306219101481 0.503829922263724 1 1
0.499028168284209 0.498548858229355 1 1
0.494369158100501 0.493878970422886 1 1
0.456141715312367 0.455687992496276 0 0
0.494021353635081 0.493484380456856 1 1
0.494385963394756 0.493884664036837 1 1
0.548045918617703 0.547488736189449 0 0
0.502171019127124 0.501612988624485 1 1
0.52448573546831 0.524002002883373 1 1
0.499365792268023 0.498846901062658 1 1
0.499986734344163 0.499489360336658 1 1
0.51192081963457 0.511358708060625 1 1
0.497663483920191 0.497196422877185 1 1
0.527977941799256 0.527465689759181 1 1
0.524134978762798 0.523632299036548 1 1
0.497469996401583 0.496969366826839 1 1
0.513815410798877 0.513263799195493 1 1
0.507022506112224 0.506525872059023 1 1
0.481167700557533 0.480652921245826 1 1
0.511423703996958 0.510914716539657 1 1
0.497209149268602 0.496722136581996 1 1
0.521893026568161 0.521359774305525 1 1
0.474887075628288 0.474402742641233 1 1
0.484461401103159 0.483968698003165 1 1
0.490811612548068 0.490323160921791 1 1
0.508313905720773 0.507805536130602 1 1
0.494720822358261 0.494187562224643 1 1
0.495347160085942 0.494863201559448 1 1
0.505272476399054 0.504761594524058 1 1
0.498096853975553 0.497588471982254 1 1
0.473974721650208 0.473495791340915 1 1
0.509994440541089 0.509482198162071 1 1
0.485413718561421 0.484929869115232 1 1
0.502244183301215 0.501736510569091 1 1
0.478506386699312 0.477997693266245 1 1
0.501720888100537 0.501160936730186 1 1
0.493388757746029 0.492904073680918 1 1
0.486030964697397 0.485553468069128 1 1
0.487508249506862 0.487020623974369 1 1
0.476483554034119 0.47597320637604 1 1
0.512178180208513 0.511659231746235 1 1
0.487699861216159 0.4871708649666 1 1
0.516812619273714 0.516324407747791 1 1
0.499229084586911 0.498722416126033 1 1
0.509566506437946 0.509029999546986 1 1
0.504075111591594 0.50358753926313 1 1
0.517938453036155 0.517416243835999 1 1
0.473981632798409 0.473491691155349 1 1
0.492309176679414 0.491833197233866 1 1
0.495243129516846 0.494732570751264 1 1
0.499001069975994 0.49850226340879 1 1
0.473714647255162 0.473229193490021 1 1
0.503185673439484 0.502718627679097 1 1
0.489493284466682 0.489005994360655 1 1
0.467805153393948 0.467342891628107 1 0
0.466453889652837 0.465999399946067 1 0
0.489409249765905 0.488908773478089 1 1
0.502719155880268 0.502164182547616 1 1
0.514023629526214 0.513483331198615 1 1
0.514454672188481 0.513920143676826 1 1
0.464384288743715 0.46392053455409 0 0
0.520204645810568 0.519699814033776 1 1
0.506290975014618 0.505756973046107 1 1
0.506502110253653 0.505971977567094 1 1
0.497346349071059 0.496831224111815 1 1
0.503753878108644 0.503255373922501 1 1
0.496245263333644 0.495760169657415 1 1
0.493325385711324 0.492793686830256 1 1
0.526258264161015 0.525717262010338 1 1
0.478074449388925 0.47761161157617 1 1
0.514219778370443 0.513704082625596 1 1
0.501410854809301 0.500911541229064 1 1
0.504129245128875 0.503631154843715 1 1
0.494644109270004 0.494134611270222 1 1
0.516576849578188 0.516053313353252 1 1
0.504759925617726 0.504269103644179 1 1
0.488814135857963 0.488318287695268 1 1
0.49161882895055 0.491116743360546 1 1
0.515741167731612 0.51524041472087 1 1
0.483399442239112 0.482913067055734 1 1
0.512370991497952 0.511874743299548 1 1
0.48994111443692 0.48945665010026 1 1
0.519679687468365 0.519139275251979 1 1
0.50431710705879 0.503781931570052 1 1
0.519201004080375 0.518699427513575 1 1
0.491272578161221 0.490806716642968 1 1
0.49092023682104 0.490452436218857 1 1
0.506703821907332 0.506237170952679 1 1
0.50899389410593 0.5084162584001 1 1
0.518821765389561 0.518307417125571 1 1
0.497863520451598 0.497397989951275 1 1
0.491207485663874 0.490750119474973 1 1
0.476514756728501 0.476032076559569 1 1
0.494650114695936 0.494175012880183 1 1
0.519118226993244 0.518630224058128 1 1
0.501676579010764 0.501144012857902 1 1
0.515744172127737 0.515211261287594 1 1
0.499987396381433 0.499492801718847 1 1
0.539308206341097 0.538754779199931 0 0
0.493197962139327 0.492704311292794 1 1
0.497379836940522 0.496849656045881 1 1
0.512603195752607 0.51210975483461 1 1
0.477817384187598 0.477336135252889 1 1
0.4994036143764 0.498917624456393 1 1
0.485264875957244 0.484744748910008 1 1
0.48681647390864 0.486295700717971 1 1
0.496794308084095 0.496352500406208 1 1
0.468782045001671 0.468296579820666 1 1
0.500018563010815 0.499490021526332 1 1
0.489667649301127 0.489175904913569 1 1
0.487816981281507 0.487296995090255 1 1
0.496307919673172 0.495820137786634 1 1
0.515383651460561 0.514844374747393 1 1
0.522614564912342 0.522084120487489 1 1
0.525090434970673 0.524566320115378 1 1
0.463548078237236 0.463090528556071 0 0
0.531562626629224 0.531021258631766 1 1
0.501028796110077 0.50053172291892 1 1
0.511725673977997 0.511198236749677 1 1
0.506190463430012 0.505653612566905 1 1
0.494040400504452 0.493506125296865 1 1
0.495976019654145 0.49548898848203 1 1
0.512184732791762 0.511626088719391 1 1
0.492959904141549 0.492497412083334 1 1
0.489509845224111 0.48902042857057 1 1
0.506241590189684 0.505726672677067 1 1
0.489970317296448 0.489488549614352 1 1
0.499794509560401 0.499330538662993 1 1
0.48790102405297 0.487461593938184 1 1
0.519381458041262 0.518866769710064 1 1
0.490049685872457 0.489538463684527 1 1
0.494685142876619 0.494211492631021 1 1
0.492653387134087 0.492162358215761 1 1
0.509150950782613 0.508668233714192 1 1
0.480966962774366 0.480490742717564 1 1
0.496179139051722 0.495691397837671 1 1
0.493387031138282 0.492859057939153 1 1
0.509332668502011 0.508830796950484 1 1
0.518180110994778 0.517704275927883 1 1
0.504333454908285 0.503847063449266 1 1
0.481119239435545 0.480667111183719 1 1
0.503891279873383 0.503384066992842 1 1
0.516699507138046 0.516194786093992 1 1
0.507321847855704 0.506853896558828 1 1
0.502873743622713 0.502383849122036 1 1
0.499761413828516 0.499286137012422 1 1
0.495279859885558 0.494763280170877 1 1
0.531047294039956 0.530521000419808 1 1
0.508496519138596 0.507970376691842 1 1
0.507521241203039 0.507042455039479 1 1
0.488471544004827 0.487986936122892 1 1
0.507581835787909 0.507087265908995 1 1
0.499348811779468 0.49888429690781 1 1
0.529317676612093 0.528801574251541 1 1
0.507054721621584 0.506572949065082 1 1
0.502204571785272 0.501727286035 1 1
0.500751335132023 0.50025889553621 1 1
0.499962030531207 0.499479874344054 1 1
0.501447238636951 0.500922108233931 1 1
0.505806718681824 0.505279785096432 1 1
0.500941100833435 0.500473281671628 1 1
0.49385588335217 0.493330329232155 1 1
0.507697519718133 0.507153512922088 1 1
0.53449850228694 0.533965218705173 0 0
0.493537150713711 0.493033016108119 1 1
0.509228848730653 0.508730847931763 1 1
0.503078597080252 0.502579044266096 1 1
0.509184750410768 0.508624189227715 1 1
0.492103939964896 0.491623189845562 1 1
0.518935708676542 0.518416988076215 1 1
0.477514687826192 0.477051024433708 1 1
0.518843571988765 0.518305011504521 1 1
0.49239214666239 0.491886939780321 1 1
0.504020082722032 0.503519597856018 1 1
0.487704674704195 0.487199212192178 1 1
0.496730159451941 0.496250141080877 1 1
0.482182913308679 0.481691927712881 1 1
0.491025093980906 0.490509040438458 1 1
0.500197358443735 0.499702519221199 1 1
0.519760982708115 0.519266353899851 1 1
0.508389910171108 0.507852889767969 1 1
0.523347403939671 0.522800807549769 1 1
0.497263015578125 0.496726317789168 1 1
0.496900099883623 0.49639111700134 1 1
0.50697724709266 0.506486070480439 1 1
0.472486910186539 0.472011854311634 1 1
0.509074990987965 0.508561990592695 1 1
0.500052348392252 0.499547097744892 1 1
0.515481953518678 0.515012276372767 1 1
0.498760834178474 0.498288888076329 1 1
0.501549966302189 0.50103924598502 1 1
0.491461728247726 0.490949839748263 1 1
0.529449626135353 0.528921936939355 1 1
0.520374704733463 0.519874437788464 1 1
0.498204955475166 0.497669608195992 1 1
0.4518675355026 0.451424754546897 0 0
0.483499749060937 0.482999717164537 1 1
0.503268386284478 0.502750232465155 1 1
0.521139298672495 0.520620803177346 1 1
0.520837766839366 0.520317402184036 1 1
0.51842802611044 0.517916361657303 1 1
0.501922356741481 0.501419704721481 1 1
0.520071292096999 0.519533107576367 1 1
0.480572625499351 0.48005569037197 1 1
0.488577238705964 0.488076645846909 1 1
0.469084343675795 0.46862613398278 1 1
0.516409048162915 0.515847941562874 1 1
0.461411945510773 0.460933975189224 1 1
0.504659450878918 0.504147331297257 1 1
0.494547192470299 0.494012535402475 1 1
0.466753174462426 0.466236698743566 1 1
0.535462327509615 0.53490922321565 0 0
0.50257190479341 0.502037401462193 1 1
0.538345246361463 0.537799813023151 0 0
0.476595243947917 0.476102104055548 1 1
0.519268245714421 0.51874750831942 1 1
0.519796740880695 0.519297228810912 1 1
0.501447577618776 0.500957601175323 1 1
0.494208213619858 0.493725473850337 1 1
0.53361833816912 0.533059393984311 0 1
0.513579379524122 0.513083931364249 1 1
0.532383184769967 0.531847770303581 1 1
0.528630899111775 0.528120555725114 1 1
0.499104831986932 0.498574919588803 1 1
0.45530034699966 0.454821531140021 0 0
0.519561321589049 0.519037174563094 1 1
0.511306962203554 0.510758301842018 1 1
0.507095874995102 0.506605265456603 1 1
0.521021432579011 0.520518507522924 1 1
0.510725714941748 0.510218579952185 1 1
0.51938797690226 0.518891048843256 1 1
0.486368115821354 0.485882723579785 1 1
0.492082797262342 0.491612898639948 1 1
0.471304669538335 0.470850648080388 1 1
0.502963465640076 0.502400606099279 1 1
0.504332954887325 0.503839960132623 1 1
0.495054526158152 0.494556855749309 1 1
0.505733259246527 0.505220603217761 1 1
0.525643671442835 0.525097980490865 1 1
0.496623357552791 0.496158609891503 1 1
0.494694193675611 0.494199932007723 1 1
0.501284708153073 0.500779405333745 1 1
0.486495591541674 0.486021495483246 1 1
0.478807281003116 0.478308273625754 1 1
0.483232861813499 0.482703562466261 1 1
0.483139507653836 0.482607560558681 1 1
0.537160123329138 0.536579258400578 1 1
0.508937242078594 0.508451398119316 1 1
0.507041637994124 0.506512171917398 1 1
0.47800341469665 0.477540361986603 1 1
0.50034784764043 0.499865385219565 1 1
0.473446587547838 0.472979247842401 1 1
0.519594216257819 0.519067544475883 1 1
0.479424601587919 0.478948468109371 1 1
0.493728055091951 0.493229812372013 1 1
0.502776386479139 0.502270397247376 1 1
0.503413376368446 0.502907392785616 1 1
0.486742186535592 0.486267692597185 1 1
0.509803301046652 0.509268437373944 1 1
0.492148518218272 0.491617388845642 1 1
0.510703197092531 0.510192227718823 1 1
0.484780710896343 0.484302188071032 1 1
0.489729432651615 0.489234175595029 1 1
0.516698922888066 0.516186458468045 1 1
0.512161080768388 0.51164055418977 1 1
0.502714576197438 0.502259665079262 1 1
0.483916635562721 0.483426309484335 1 1
0.496798130854636 0.496294541271987 1 1
0.503348564965266 0.50282076373196 1 1
0.504345864815168 0.50387015983026 1 1
0.496447606657053 0.495919298217947 1 1
0.510056092630489 0.509590395135705 1 1
0.509758306935924 0.509262462104543 1 1
0.48313115549808 0.482632475149647 1 1
0.487268197240091 0.486788980661769 1 1
0.509514489968896 0.509012652980849 1 1
0.483029243780521 0.482542464232941 1 1
0.476308599538083 0.475805212761218 1 1
0.498491131207663 0.497986632340826 1 1
0.509757898558326 0.509267291327501 1 1
0.504456749405057 0.503955884055498 1 1
0.516960637717689 0.516435680505133 1 1
0.473524254798763 0.473084757945863 1 1
0.515416311064581 0.514892487988872 1 1
0.482185797029627 0.481705181215267 1 1
0.509879466419616 0.509370131458325 1 1
0.505036222348486 0.504542425986181 1 1
0.49998831721336 0.499480871925647 1 1
0.51897815482166 0.518457484126714 1 1
0.512453385011336 0.511966088124244 1 1
0.498973158054646 0.498476758727527 1 1
0.487717374941645 0.487253387238432 1 1
0.530507620502311 0.530006825475242 1 1
0.497554418861361 0.497071036578538 1 1
0.509243132993899 0.508758720284866 1 1
0.520383023700786 0.519852344417961 1 1
0.495486757675345 0.494995449633162 1 1
0.518904011224496 0.518374579713027 1 1
0.483388470686371 0.482927934033059 1 1
0.519432346689063 0.518906244185385 1 1
0.533115698198383 0.532566130483576 1 1
0.503863056875791 0.503355775023482 1 1
0.498860753838271 0.498379096424066 1 1
0.483393034584406 0.482945488708915 1 1
0.47894450903449 0.478414243633515 1 1
0.518310168798875 0.51781276647806 1 1
0.492138433295759 0.491642374628565 1 1
0.467850893882137 0.467376172797559 1 1
0.482254898638313 0.481747946744245 1 1
0.495543296890536 0.495024285932525 1 1
0.500907644797365 0.500372975385883 1 1
0.514186290465771 0.513702469079482 1 1
0.510546129702542 0.510014440840715 1 1
0.492022414525385 0.491527709217623 1 1
0.506655077881198 0.506128696219981 1 1
0.48997177224809 0.489429436641914 1 1
0.476369802116526 0.475897929221316 1 1
0.490396320795662 0.489918984283499 1 1
0.498083873081865 0.497594173638843 1 1
0.516237009328647 0.51573349536398 1 1
0.472036807886717 0.471524746013065 1 1
0.517307807310466 0.516731875132418 1 1
0.493182403531466 0.492728280727322 1 1
0.503149916203318 0.502633085862258 1 1
0.486144346496812 0.485646626776738 1 1
0.506967796766372 0.506466012354397 1 1
0.491989212679016 0.491499556123617 1 1
0.476897500504116 0.476412602667515 1 1
0.509566166981866 0.50906519859501 1 1
0.519088326494135 0.518571107512728 1 1
0.507577221190424 0.5070704824702 1 1
0.521432966726161 0.520895056695683 1 1
0.526535132811389 0.526035770831741 1 1
0.513396134524364 0.512870277185052 1 1
0.498683288196052 0.498191505825528 1 1
0.485360670956782 0.484870792849379 1 1
0.510400711054354 0.509923651429068 1 1
0.511816923269503 0.511311472685415 1 1
0.528157695478018 0.527605198056016 1 1
0.515600308841091 0.515045673980576 1 1
0.504952192578583 0.504434290079995 1 1
0.504337394137952 0.5038587986273 1 1
0.488094477998494 0.487595093005985 1 1
0.495859631848293 0.495339156063586 1 1
0.497231814774817 0.496714102900242 1 1
0.478953565175542 0.478424513258153 1 1
0.495752024392488 0.495215209229812 1 1
0.514220400833507 0.51368974857789 1 1
0.505493817160451 0.504948373479249 1 1
0.49843416083024 0.497915227778366 1 1
0.477409876280935 0.476917328348861 1 1
0.501570828355419 0.501067324510453 1 1
0.506792003110484 0.506292431977202 1 1
0.526036507266043 0.525525069884691 1 1
0.490783812179719 0.490284927211687 1 1
0.524650168490216 0.524123864250386 1 1
0.506139877658353 0.50563791129567 1 1
0.503869267278314 0.503392503916092 1 1
0.496774040055626 0.496313736913304 1 1
0.537299095349521 0.536779830340414 0 0
0.512111930824413 0.511583621539306 1 1
0.497766338767431 0.497269134190654 1 1
0.522815681677444 0.522325582041732 1 1
0.508522584786022 0.507990964695337 1 1
0.511605711627907 0.511077222889232 1 1
0.494978687599271 0.494473253417816 1 1
0.515960323399852 0.515468041321632 1 1
0.49897414460515 0.498476443162676 1 1
0.494300103483672 0.49379994219041 1 1
0.488325327683957 0.487834230382056 1 1
0.500711664451613 0.500212605082313 1 1
0.47657365964188 0.476080228409023 1 1
0.494239950910434 0.493753629851359 1 1
0.509312736676185 0.508803214316685 1 1
0.491964428353536 0.491486762305013 1 1
0.489845366603113 0.489360827827018 1 1
0.493755220856741 0.493231295507597 1 1
0.496570959869314 0.496092856881155 1 1
0.492677770524426 0.492153683134731 1 1
0.508405229632564 0.5078692924551 1 1
0.52036798500407 0.519849012765876 1 1
0.515913486455291 0.515404280310311 1 1
0.501446733429312 0.50093694035334 1 1
0.504177592050797 0.503641902512607 1 1
0.48257852663916 0.482116182053855 1 1
0.465727983798782 0.465262958786608 0 0
0.508144913063197 0.507577835121616 1 1
0.511012911820007 0.510536416610785 1 1
0.5094574194834 0.508943084418004 1 1
0.489291305807486 0.488807122216163 1 1
0.494597087601091 0.494107561616851 1 1
0.469059604373823 0.468604654537198 1 1
0.496164388522408 0.495664235529796 1 1
0.516502867254307 0.515962955873602 1 1
0.511196104871576 0.510696239474091 1 1
0.512283979828907 0.511802301921107 1 1
0.491993843760374 0.491529399134905 1 1
0.527939198637173 0.527398711376004 1 1
0.508767633757395 0.508288809330363 1 1
0.48782743421105 0.487335215986614 1 1
0.496581589507856 0.496097783444892 1 1
0.503889303421787 0.503341149943039 1 1
0.477734716847431 0.477242035010111 1 1
0.493557626234269 0.493079959216571 1 1
0.501570364383196 0.501045212178788 1 1
0.484167844770147 0.483679960589471 1 1
0.499691836898553 0.499160612891564 1 1
0.486202028857035 0.485733589962677 1 1
0.51472106896283 0.514167175397043 1 1
0.497732397725699 0.49722954848545 1 1
0.511351273797277 0.510854675874849 1 1
0.509148126980143 0.508631151006721 1 1
0.474076093066289 0.47360630277557 1 1
0.482429173890692 0.48194890645488 1 1
0.474153202188962 0.47367562480395 1 1
0.48604784641 0.485592024379871 1 1
0.478481067040694 0.478005050000077 1 1
0.48329833909122 0.482814614357176 1 1
0.498207775136338 0.497717905492241 1 1
0.466041078444396 0.465589926981399 1 1
0.491307770630699 0.490792100973961 1 1
0.49978032854359 0.499287542503614 1 1
0.509076734334701 0.508539689573597 1 1
0.518551933821514 0.518004099261501 1 1
0.493196316250457 0.492698474932554 1 1
0.511693828970902 0.511196579482613 1 1
0.470863879799955 0.470367291544939 1 1
0.481654550473848 0.481195682592839 1 1
0.46611183846389 0.465619664385037 1 1
0.50699237607599 0.506436084754003 1 1
0.478170673404734 0.477717236883285 1 1
0.475435754403998 0.474978484497634 1 1
0.465008460245289 0.464558414695811 0 0
0.482126570702677 0.481625700531521 1 1
0.507070967279773 0.506568961393464 1 1
0.524723836843083 0.524151407699378 1 1
0.513199746249411 0.512684280734214 1 1
0.505439892469353 0.504943503516787 1 1
0.471452737675079 0.470998374126238 1 1
0.465270036298512 0.464766494760444 1 1
0.491084282289334 0.490511489931845 1 1
0.507150508324962 0.506642763746234 1 1
0.530351990916124 0.529828669702918 1 1
0.49679536131903 0.496345299760588 1 1
0.492293346146655 0.491778213108941 1 1
0.51506618464359 0.514572645119879 1 1
0.516296507419129 0.515774711626508 1 1
0.492384251465956 0.491879313849289 1 1
0.516634110611127 0.516107607427303 1 1
0.480754555755775 0.480241864892846 1 1
0.511789768540415 0.511188642825972 1 1
0.519192760927253 0.518664641693209 1 1
0.491691872903961 0.491198951629431 1 1
0.477146191864689 0.476664746020823 1 1
0.485072470748342 0.484578957810947 1 1
0.508105223114733 0.50762627400148 1 1
0.480602610098702 0.480099051804524 1 1
0.512093350410536 0.511637714647152 1 1
0.493530933930031 0.49300840163501 1 1
0.494332873103985 0.493829451566998 1 1
0.496471181083961 0.495964330385041 1 1
0.507955567392249 0.507461484860754 1 1
0.50918091557818 0.508714266578234 1 1
0.484083905360114 0.483613960947788 1 1
0.498611658741235 0.498135907497343 1 1
0.521227816779613 0.520690532264034 1 1
0.506623092894928 0.506152074071671 1 1
0.510927069480659 0.510403418203898 1 1
0.53861541287425 0.538072555706862 0 0
0.522827349581617 0.522293023842649 1 1
0.500566312179586 0.500105055688711 1 1
0.499330525836606 0.498830327830829 1 1
0.489336406873929 0.488805022438268 1 1
0.494665154685025 0.494170642066358 1 1
0.521801169181488 0.521290903966056 1 1
0.517655655908934 0.517168565507506 1 1
0.465703909478915 0.465236590350464 0 0
0.488582857344603 0.488037888106837 1 1
0.491113871290611 0.490659742417532 1 1
0.487584531876114 0.487087072652738 1 1
0.494306682798491 0.49378393686241 1 1
0.482889778058176 0.482353012382432 1 1
0.487222990722339 0.486747635916326 1 1
0.48268828712826 0.482196330048997 1 1
0.508934972328217 0.508413572345047 1 1
0.507846241920596 0.507353281860313 1 1
0.513780105325243 0.513246950870863 1 1
0.504524116706419 0.504032608503004 1 1
0.513443765486324 0.512917363130813 1 1
0.49846737674149 0.497951342206797 1 1
0.50693822805903 0.506407285922102 1 1
0.503235394720935 0.502755281635565 1 1
0.480445176798161 0.479991963173988 1 1
0.504599591626518 0.504065797901401 1 1
0.449849912632666 0.449390120099091 0 0
0.50422266937821 0.50374721809765 1 1
0.535547593865915 0.535005982734567 0 0
0.492081336374823 0.491554526847444 1 1
0.488846428680703 0.488364179410288 1 1
0.505366994643933 0.504871454617438 1 1
0.500294807356368 0.499805190801359 1 1
0.5026736037698 0.502196900845579 1 1
0.493376558500785 0.492869835844538 1 1
0.498250216659008 0.497760264919641 1 1
0.525260733194814 0.524742252817534 1 1
0.517411851216921 0.516924677334586 1 1
0.492616618633291 0.49208474611712 1 1
0.502183466088461 0.50167127948578 1 1
0.477879127585967 0.477376533984102 1 1
0.507762634516108 0.507222179524492 1 1
0.494437807475419 0.493938313431876 1 1
0.529929266610969 0.529363393044618 1 1
0.496117793384875 0.49563710234114 1 1
0.519063587526653 0.518539791166104 1 1
0.523940289171912 0.523413444305891 1 1
0.46714816105534 0.466621333801685 1 1
0.497855128838767 0.497331681685703 1 1
0.554346088208462 0.553755622301622 0 0
0.486354263441959 0.485880685750601 1 1
0.495803901119894 0.495326825535452 1 1
0.471865752718523 0.471406285310512 1 1
0.50219310131918 0.501726966610569 1 1
0.481978306726471 0.481510729110481 1 1
0.505165274560277 0.504634434269465 1 1
0.484147363237619 0.483646731131752 1 1
0.472461797538118 0.47197782241159 1 1
0.472756255856102 0.472308232567164 1 1
0.499156078438732 0.498664177247044 1 1
0.489316997057298 0.488828504227036 1 1
0.461778439689206 0.461283366636683 0 0
0.50762207570157 0.507082472806553 1 1
0.522288784939472 0.52174623584446 1 1
0.530328437032893 0.529828210325357 1 1
0.510665689238658 0.510131555803309 1 1
0.526001960872268 0.525474737898941 1 1
0.482132247432084 0.481656629770088 1 1
0.519151931899826 0.51861774245813 1 1
0.512539286808269 0.512028244754393 1 1
0.502829242705857 0.502332818604119 1 1
0.51402162636842 0.513479492810046 1 1
0.4918625794206 0.491359060312683 1 1
0.509249701590378 0.50873066933716 1 1
0.492039971005307 0.491570441481591 1 1
0.505128127256967 0.504630353544816 1 1
0.497962956123713 0.497395042943987 1 1
0.493922768633459 0.493437895214014 1 1
0.504344756386953 0.50387603715661 1 1
0.518271035794959 0.517753138772216 1 1
0.490139340432775 0.489661083012321 1 1
0.499264340088377 0.498762888306793 1 1
0.51100397514122 0.510465531306256 1 1
0.498097933619648 0.497612973744218 1 1
0.509753112518655 0.509223918855862 1 1
0.492772960618506 0.492286552580686 1 1
0.509487060008765 0.509011557859684 1 1
0.494537826313045 0.494065700927554 1 1
0.486041914147113 0.485532341408989 1 1
0.505150944619499 0.504608649376071 1 1
0.505231201238801 0.504735283565182 1 1
0.519176019964974 0.518659618032667 1 1
0.498336530753769 0.497839719499991 1 1
0.50098848509435 0.500481385108156 1 1
0.519957895478122 0.519414650259771 1 1
0.495815430898874 0.495359712172464 1 1
0.493297234098173 0.492764044684615 1 1
0.504374134357464 0.503876759506243 1 1
0.516669014681983 0.516168543504059 1 1
0.513149364812471 0.512668214545735 1 1
0.496644364880436 0.496184336504772 1 1
0.479362657959176 0.478872946230887 1 1
0.466312320409248 0.465851701215461 1 1
0.4938700800627 0.493384712076973 1 1
0.479826072930972 0.47933818996913 1 1
0.49979319752187 0.499238824331006 1 1
0.514417312788008 0.513877503643794 1 1
0.481763634579441 0.481249427786377 1 1
0.519174346053754 0.51865928098088 1 1
0.507672224066591 0.507176641523905 1 1
0.489702367568407 0.48922209317832 1 1
0.525140448825477 0.524584065636665 1 1
0.512263441181862 0.511746778441833 1 1
0.500094895010786 0.499599045470703 1 1
0.50194422038407 0.50141084072618 1 1
0.498040829013403 0.497544088945968 1 1
0.527562921231814 0.526981799225499 1 1
0.470555176822597 0.470089282330791 1 1
0.49719864745359 0.496712845657151 1 1
0.506396874778007 0.505862070340376 1 1
0.521152465741224 0.520608037892966 1 1
0.504683277480855 0.50416224029764 1 1
0.530452253283783 0.529918956355661 1 1
0.482562169930574 0.482087424173384 1 1
0.498447225692659 0.497905171860632 1 1
0.521098731193111 0.520575757467047 1 1
0.468399839794435 0.46793787606913 1 1
0.509646130617583 0.509140446268691 1 1
0.532997989444306 0.532502257541678 0 0
0.509679593212157 0.509106036305219 1 1
0.493986352495941 0.493492880712775 1 1
0.500984079047135 0.500481147716081 1 1
0.493482908886832 0.492975044987799 1 1
0.473513253482972 0.473062661479582 1 1
0.506999715455423 0.506487230880179 1 1
0.507097336380884 0.506585448314405 1 1
0.492456296374006 0.491954412136079 1 1
0.505234365991769 0.504700042657916 1 1
0.490789737161672 0.490326185914663 1 1
0.503343231851601 0.502851572639196 1 1
0.483139243415882 0.482699631634535 1 1
0.499597068345231 0.499092797296992 1 1
0.50977200575152 0.509296001549901 1 1
0.496894526840833 0.496414503051419 1 1
0.514288177948865 0.513772724065762 1 1
0.510439442505135 0.509929395116259 1 1
0.502345170165969 0.501863977522951 1 1
0.500384170697898 0.499873272463149 1 1
0.481738770669064 0.481295750612959 1 1
0.489995153833781 0.489482916196939 1 1
0.526574866181137 0.526049290642802 1 1
0.522377746976292 0.521883839943278 1 1
0.494727821778742 0.494233404954998 1 1
0.51660957027219 0.516102087991131 1 1
0.502166919449206 0.501667469381286 1 1
0.498784904876845 0.498333816209581 1 1
0.533362975015382 0.532824651150809 1 1
0.504457640278598 0.503931527719419 1 1
0.476974905537772 0.476503451012341 1 1
0.490407801359483 0.489893338197128 1 1
0.477477063548374 0.477006242697568 1 1
0.519513493330269 0.519026980395646 1 1
0.487192772284539 0.486672541717167 1 1
0.515293574570812 0.514783324048038 1 1
0.485459943124261 0.484991249583549 1 1
0.49684244192457 0.496341687876278 1 1
0.504855117770717 0.504329449643846 1 1
0.490260434099751 0.489779611965062 1 1
0.490221338161728 0.489706559346147 1 1
0.496379749749839 0.495870656142821 1 1
0.481623876562721 0.481153024419196 1 1
0.484170439923815 0.483675839371322 1 1
0.471953633928928 0.471433279576516 1 1
0.484211912700922 0.483731237556597 1 1
0.498524741128302 0.498031549623899 1 1
0.49937202779695 0.498838211367218 1 1
0.484702257338058 0.484236966348205 1 1
0.498288740761537 0.497810478631636 1 1
0.473579355643375 0.47310996113301 1 1
0.506712846531045 0.506185131967184 1 1
0.505291397926214 0.504764257867605 1 1
0.506319307445623 0.505840169279644 1 1
0.47506680655669 0.47455812914845 1 1
0.504963209740845 0.504447464203789 1 1
0.527505759291356 0.526972385702741 1 1
0.502050206726233 0.501563619841906 1 1
0.516317495117148 0.515810715766964 1 1
0.531207494254196 0.530664925969499 1 1
0.495825764307683 0.495284470546879 1 1
0.517077760144544 0.516556536078726 1 1
0.512069432296024 0.511538206436239 1 1
0.501236582646318 0.500694267597508 1 1
0.528662012893783 0.528121421601526 1 1
0.516204704301086 0.515631851377342 1 1
0.458105593271932 0.457681732373198 0 0
0.500332098105963 0.499851946147371 1 1
0.494861506204375 0.494375718223848 1 1
0.526977049577612 0.526449174269654 1 1
0.483840853611008 0.483368469671401 1 1
0.494982713450011 0.494498340623084 1 1
0.494165996728748 0.493663560020917 1 1
0.535998209301386 0.535436973004977 0 0
0.482053656985984 0.481593300665199 1 1
0.509893833659204 0.50939763430337 1 1
0.500792406662943 0.500279747212956 1 1
0.499487735932195 0.498998475988715 1 1
0.498013374660777 0.497514394409225 1 1
0.466863471045033 0.466393331586693 1 0
0.521096539294771 0.520572891449759 1 1
0.494947036972889 0.494439762574501 1 1
0.49847879987074 0.497995205919939 1 1
0.501337864438277 0.500866723574193 1 1
0.50498831232929 0.504463073851123 1 1
0.518150678818388 0.517656718418501 1 1
0.459819138469819 0.459363229719155 0 0
0.488053045204393 0.487535223004989 1 1
0.50487088145007 0.504375218032937 1 1
0.4876295594435 0.487109574021977 1 1
0.47520552606352 0.474724589952942 1 1
0.511116567514927 0.510654057523412 1 1
0.514741950191647 0.514234707567457 1 1
0.494366166483247 0.493834416470657 1 1
0.488789637672198 0.488336283624386 1 1
0.505433482447024 0.504918088239645 1 1
0.519605332479153 0.519071828403563 1 1
0.508491792450039 0.507963150964849 1 1
0.508775687751564 0.508224525014464 1 1
0.490634095991091 0.490148632206286 1 1
0.489737811612698 0.489246475756842 1 1
0.505991205141677 0.505506588598282 1 1
0.482185293025254 0.481739791058647 1 1
0.49515692719577 0.494680346930803 1 1
0.48476365620485 0.484324367102419 1 1
0.499177569549122 0.498704353176578 1 1
0.520888004781392 0.520390628862142 1 1
0.539917625017597 0.539396942694547 0 0
0.502063103768406 0.501565938370604 1 1
0.484613046870338 0.484146019154451 1 1
0.526208186958388 0.525709425501068 1 1
0.500394523656424 0.499878130217417 1 1
0.50714238260248 0.506650375662057 1 1
0.516847139155971 0.516321615758745 1 1
0.521854227211157 0.521340763580846 1 1
0.512516723494827 0.512014759951766 1 1
0.481462929432054 0.481018722342624 1 1
0.506413121771506 0.505919033476147 1 1
0.505390409261519 0.504844813034054 1 1
0.488603495198011 0.48812990290831 1 1
0.469034675109623 0.468578553271698 1 1
0.498354799291185 0.497865551658407 1 1
0.489433146698335 0.488941345827671 1 1
0.51614038849 0.515637895733712 1 1
0.502899944252137 0.502392611170749 1 1
0.505120682771364 0.504627850484181 1 1
0.488645317127395 0.48816134154173 1 1
0.495931030832047 0.495440685248434 1 1
0.51127386501962 0.510754287568958 1 1
0.493449334335574 0.492933539836874 1 1
0.493238767321645 0.492724501930794 1 1
0.468400087714704 0.467911046575225 1 1
0.497531221260487 0.496994138509876 1 1
0.497470880171446 0.4969768233445 1 1
0.525429249446985 0.524916443247499 1 1
0.515691039791679 0.515188274658788 1 1
0.499511904499411 0.499009820740433 1 1
0.495721871414226 0.495218797975512 1 1
0.479008131936138 0.478523053087616 1 1
0.509313166639604 0.508794763990453 1 1
0.507933338934299 0.507428596059657 1 1
0.495586475351452 0.495081784699087 1 1
0.497089437174272 0.496518566614806 1 1
0.510698640171288 0.510179736280613 1 1
0.52661595830492 0.526098851579557 1 1
0.506558655937077 0.506017841729046 1 1
0.519881761465896 0.51932426382537 1 1
0.485610933624561 0.485120346069156 1 1
0.524077249036168 0.523561681624875 1 1
0.505012090102134 0.504528926508538 1 1
0.492285547914272 0.491820536707655 1 1
0.504859860944555 0.504341471714667 1 1
0.497511371527348 0.497027225359347 1 1
0.488119017410545 0.487632964706059 1 1
0.511406778944985 0.510893354794111 1 1
0.509267030693669 0.508771579456863 1 1
0.510242318602663 0.509677495100546 1 1
0.514376472741958 0.513848990901031 1 1
0.482589889676589 0.482095663031455 1 1
0.483296933861843 0.482838667616781 1 1
0.507679771733753 0.507185708882476 1 1
0.4831213082885 0.482664983933301 1 1
0.485650378368042 0.485143012090179 1 1
0.506916822331763 0.506438981618403 1 1
0.491777387983362 0.491336521862779 1 1
0.512179574635642 0.511677461379614 1 1
0.476295457722566 0.47581240823309 1 1
0.500468132702217 0.500001750278889 1 1
0.495293040091233 0.494793253363834 1 1
0.500295913533967 0.499778654334305 1 1
0.508914433936461 0.508392549060053 1 1
0.479307181334367 0.478809638550587 1 1
0.531579895150325 0.531048838536375 1 1
0.491044035488982 0.490568292735584 1 1
0.488636973143174 0.488145119505149 1 1
0.519380154082521 0.518829670306443 1 1
0.499010473047221 0.498519832344485 1 1
0.500836845562242 0.500254036820341 1 1
0.491344639320492 0.490806259926436 1 1
0.485332506931913 0.484862251636046 1 1
0.472210010109674 0.471722126208964 1 1
0.501461213304199 0.500932291456628 1 1
0.505932601802189 0.505466744149318 1 1
0.489448867730833 0.488980854141218 1 1
0.512622301376128 0.512103264362687 1 1
0.500930463819589 0.50040466546177 1 1
0.506896587164826 0.506377983224629 1 1
0.527221057027751 0.526665327780141 1 1
0.450440498814866 0.449960378529153 0 0
0.512816382130255 0.512285182866458 1 1
0.509123387572866 0.508620534550748 1 1
0.499957411649469 0.499446142830153 1 1
0.507935424016394 0.507441374197957 1 1
0.51315938085744 0.512662455277024 1 1
0.483879198640411 0.48340761096472 1 1
0.519059009965546 0.518551119233058 1 1
0.486676706101282 0.486187563706659 1 1
0.463546791690724 0.463068742999014 0 0
0.52055480337721 0.520010816945727 1 1
0.493542615051504 0.493025776600221 1 1
0.463067664308699 0.462627818909553 0 0
0.50295041839717 0.502394218125094 1 1
0.502060698621796 0.501510378944583 1 1
0.507912124154672 0.507409087724876 1 1
0.508290653030638 0.507777192286384 1 1
0.511131612110519 0.510622714501714 1 1
0.492012391296307 0.491508813594194 1 1
0.493030034487781 0.492543631875513 1 1
0.540589752670587 0.540057477608327 0 1
0.474525019435843 0.474060356961861 1 1
0.465053711779747 0.464604619468491 0 0
0.491530310819338 0.491062588390181 1 1
0.485805469047947 0.485330676184551 1 1
0.506213060601942 0.50566627194273 1 1
0.475587998783406 0.475105296226124 1 1
0.498372643692486 0.497876880708971 1 1
0.513067768545076 0.512568084095111 1 1
0.498613675977413 0.498135195588251 1 1
0.501987937937087 0.501502665757601 1 1
0.475982198991269 0.475470154416139 1 1
0.480339324103345 0.479848230663797 1 1
0.511678390172671 0.51116021968936 1 1
0.495721900381032 0.495199893821261 1 1
0.495349702395535 0.494840985350752 1 1
0.491617730770724 0.491135689090325 1 1
0.491996982436818 0.49146985725521 1 1
0.476960297761688 0.476498654500893 1 1
0.49817283416469 0.497682748877733 1 1
0.490269958403407 0.489771038050856 1 1
0.474058180037528 0.473590452869998 1 1
0.506126930845204 0.505586526103957 1 1
0.507805643620089 0.50727836063519 1 1
0.499158415606571 0.498680539505739 1 1
0.513112952670219 0.512581641152413 1 1
0.473200240775086 0.472712669295583 1 1
0.470037057214578 0.469588849857708 1 1
0.497005880359277 0.496508867447555 1 1
0.515172221519 0.514657115105026 1 1
0.495218570521066 0.494698331313378 1 1
0.492173091151108 0.491665583224107 1 1
0.461890369088198 0.461398342610625 1 1
0.509103436423473 0.508593714051797 1 1
0.490415079103977 0.489959247087139 1 1
0.494119649961301 0.493615577459243 1 1
0.532356178946966 0.531761543227775 1 1
0.520660295737219 0.520175339485712 1 1
0.497131453247535 0.496616613016418 1 1
0.511203367665664 0.510672642034475 1 1
0.513502118191487 0.512923297301734 1 1
0.52999158465422 0.529471606207324 1 1
0.501485280786068 0.500987796178544 1 1
0.517907258824074 0.517392664951827 1 1
0.479107943079066 0.478634901075555 1 1
0.494984469490514 0.4945006404917 1 1
0.512762702631486 0.512289331509613 1 1
0.48401881200068 0.483534909925964 1 1
0.499691125378649 0.499183754927799 1 1
0.490463813613358 0.490002797334146 1 1
0.484072941019165 0.483518963995489 1 1
0.502445718730653 0.501954166099594 1 1
0.4880725743294 0.487583322648111 1 1
0.508957843581685 0.508427084919099 1 1
0.514393446407301 0.513885246571921 1 1
0.499506240960203 0.499001381128814 1 1
0.479122383470065 0.478641875459397 1 1
0.4964667157207 0.495953034573685 1 1
0.521608099788735 0.521059216248492 1 1
0.511747130153101 0.511248195745908 1 1
0.497170191685105 0.496690080078889 1 1
0.521959749415235 0.521463792531867 1 1
0.504940545261396 0.504421923416609 1 1
0.509359604412899 0.508829462749697 1 1
0.480263432697964 0.479816772096598 1 1
0.490910275427138 0.490416218208267 1 1
0.49125150951424 0.490771621859263 1 1
0.511991672500213 0.511483588233421 1 1
0.493375997891445 0.492875506894361 1 1
0.510272377661732 0.509777924589946 1 1
0.501431805880236 0.500875362622675 1 1
0.504538045678295 0.504026347636548 1 1
0.504049572083543 0.50351366740984 1 1
0.525933746286056 0.525445217050134 1 1
0.494089763616703 0.493600557265129 1 1
0.503493027988516 0.503000674196618 1 1
0.488485972222242 0.488010746850744 1 1
0.477256204073006 0.476768876461551 1 1
0.48660791859689 0.486109039103452 1 1
0.482309387757041 0.481841488467473 1 1
0.495756328254792 0.495243278117914 1 1
0.521781893036178 0.521271936864538 1 1
0.474683234004629 0.474200016496074 1 1
0.499750075703163 0.499232114228439 1 1
0.490722307012031 0.490239009405665 1 1
0.497200054952417 0.496690440708371 1 1
0.4967452220613 0.496210334968688 1 1
0.508478705158342 0.507951247276183 1 1
0.474680949383247 0.474174493405207 1 1
0.491927071437488 0.491439009262967 1 1
0.499423156079982 0.498935042291841 1 1
0.51629234687307 0.515802941424252 1 1
0.492078156485991 0.491579458169993 1 1
0.501550582026613 0.501026220476517 1 1
0.489093807577005 0.488608946141413 1 1
0.506271301282796 0.505734441693234 1 1
0.513216696670004 0.512714915154901 1 1
0.491871741331036 0.491357759528983 1 1
0.528306488956274 0.527812583199142 1 1
0.502591158396877 0.502076558145253 1 1
0.490598910217604 0.490135076049641 1 1
0.506265638706883 0.505749732796719 1 1
0.490227237290393 0.489752846163659 1 1
0.501017431433965 0.500497346771958 1 1
0.481557952982969 0.481075448784084 1 1
0.501802364044675 0.501276760552988 1 1
0.520635489701474 0.520101316992941 1 1
0.472125586325465 0.471650153752035 1 1
0.502768118368626 0.502260844768416 1 1
0.504082228869486 0.503577459180472 1 1
0.507742042606264 0.507178051148413 1 1
0.518152112366883 0.517635061554026 1 1
0.48041553689002 0.479943042260516 1 1
0.518987721222076 0.518424694876088 1 1
0.49867498463484 0.498165031709605 1 1
0.507107691600393 0.506626352613442 1 1
0.492337141056046 0.491902058630071 1 1
0.518274288831574 0.517774171653619 1 1
0.475892812632683 0.475417250336841 1 1
0.503254656789344 0.502756028840947 1 1
0.486814935566767 0.48627623058623 1 1
0.482577680390533 0.482057994947311 1 1
0.553646877913022 0.553088212476432 0 0
0.496908467778689 0.496442945033193 1 1
0.48343656507015 0.482928235109103 1 1
0.496389302815778 0.495900302251087 1 1
0.484305663075099 0.483848202638083 1 1
0.504864662603244 0.504411406664752 1 1
0.513263823278216 0.51276907542605 1 1
0.506077656842294 0.505552301841373 1 1
0.517751904688893 0.517265746789973 1 1
0.542105676866474 0.541532733370825 0 0
0.504460696721631 0.503906220142652 1 1
0.464915870275184 0.464434030973748 0 0
0.510397124246368 0.509877251124523 1 1
0.480331121150433 0.479819831130704 1 1
0.494900551987645 0.49440620201209 1 1
0.490262537831557 0.489756947877944 1 1
0.491375386210739 0.490915635844213 1 1
0.504840055979693 0.50435452098496 1 1
0.499927022718956 0.499425049278 1 1
0.500293882772099 0.499807604092165 1 1
0.540497595382475 0.539921094423636 1 1
0.503711662613631 0.50320111589569 1 1
0.475809966467902 0.47532310725671 1 1
0.511041035883955 0.510522434595432 1 1
0.527385046001219 0.526871167422524 1 1
0.504379505595123 0.50383625136284 1 1
0.507895089095539 0.507367755630525 1 1
0.517156860585595 0.516657089566761 1 1
0.476595179219037 0.476116912039207 1 1
0.516984533755221 0.516490861703984 1 1
0.510661779012876 0.510171413797685 1 1
0.483345972609849 0.482883545563235 1 1
0.525195524726296 0.524634972639374 1 1
0.471273590452198 0.470808298808625 1 1
0.494185273864017 0.493680075995661 1 1
0.486314266794781 0.4858156500777 1 1
0.514703553541087 0.514174905384964 1 1
0.482005187612222 0.481497533065187 1 1
0.486509924608571 0.48603088602598 1 1
0.502400142537074 0.501939950872689 1 1
0.487030888249008 0.48655288812799 1 1
0.499211869761499 0.498715552373441 1 1
0.490504304735484 0.490027842251896 1 1
0.498694959550539 0.498205335202891 1 1
0.489072411374182 0.488587486056122 1 1
0.526278233723667 0.525780420678002 1 1
0.487798584792999 0.487341232637875 1 1
0.497625642914591 0.497122917946642 1 1
0.505912179099739 0.505395828331555 1 1
0.497029046968016 0.49655292384995 1 1
0.499885856679078 0.499390787822285 1 1
0.517010779279754 0.516447768352395 1 1
0.482204296643896 0.481697564927715 1 1
0.504000190574507 0.503460954291148 1 1
0.503181968373328 0.502695180077761 1 1
0.507330057392791 0.506820405274391 1 1
0.512134896974464 0.511634472052578 1 1
0.509527852772836 0.509004236972283 1 1
0.473264552252006 0.472825032759703 1 1
0.503121189474582 0.502653799862566 1 1
0.515041128588043 0.514479290430898 1 1
0.500169115016977 0.499673344226781 1 1
0.498131725620963 0.497582881555171 1 1
0.506772674029231 0.506273908250405 1 1
0.481723692902428 0.481221791994928 1 1
0.501655929902467 0.501203166806784 1 1
0.487477482911194 0.486992072314681 1 1
0.513243592073892 0.512758638631588 1 1
0.492241233808721 0.491727449818802 1 1
0.496586050835795 0.496070935978264 1 1
0.501950645021381 0.501450675022673 1 1
0.498840016945922 0.498350189566545 1 1
0.483678926402995 0.483194467304771 1 1
0.50928548520539 0.508735137967299 1 1
0.477336774798603 0.476866549329633 1 1
0.501141010159057 0.500646827697225 1 1
0.497418610793936 0.496886212013829 1 1
0.510651574570802 0.510130935361241 1 1
0.493171425945867 0.492703705954271 1 1
0.485694095475634 0.485203099050347 1 1
0.538015311417926 0.537437731349772 1 1
0.491565714972794 0.491036473079328 1 1
0.479645479118282 0.479148347066242 1 1
0.471753523805099 0.471291980922374 1 1
0.50197557882296 0.501469120413565 1 1
0.484925616051094 0.484421061008403 1 1
0.506268123711007 0.505786117202099 1 1
0.47814950632152 0.477670037022985 1 1
0.521634500451826 0.521112907734114 1 1
0.524508090526223 0.523983547687653 1 1
0.490335890524673 0.489857482391441 1 1
0.505006528192442 0.504500338609053 1 1
0.52250508089436 0.521944417517339 1 1
0.520654254290723 0.520137456102773 1 1
0.467118534602922 0.466691443328115 0 0
0.484584265329801 0.484103963975034 1 1
0.48516949699036 0.484673621826697 1 1
0.50892774624627 0.508394639401813 1 1
0.507173051473974 0.506639026228221 1 1
0.476130296817452 0.475633511496873 1 1
0.491020536728904 0.490523761249804 1 1
0.495085967922443 0.494627202469101 1 1
0.491362433248604 0.490820168890113 1 1
0.495939508428221 0.495474635960396 1 1
0.511331215215745 0.510796837924251 1 1
0.494437719845715 0.493901772756361 1 1
0.513190654257627 0.512701465961538 1 1
0.49260927905024 0.492128717039612 1 1
0.511915407962498 0.511390458581584 1 1
0.523453075339373 0.522913128911843 1 1
0.470211182992316 0.469774317663698 1 1
0.511723336122748 0.511221417495285 1 1
0.489532818043477 0.489064680056773 1 1
0.497275844576807 0.49676576772598 1 1
0.523351675431777 0.522837728434694 1 1
0.514439653843134 0.513933937773742 1 1
0.47595381918258 0.475433871061538 1 1
0.497126049137018 0.496579698578554 1 1
0.491501661872981 0.491014682173559 1 1
0.480675167862492 0.48022940134405 1 1
0.491825179908803 0.491339859307296 1 1
0.49194771522064 0.491408448670438 1 1
0.525107970380062 0.524549639939664 1 1
0.490582572655736 0.490099053993562 1 1
0.5274916748236 0.526938098963127 1 1
0.502926528689565 0.502410460264634 1 1
0.476295124403183 0.475815492989438 1 1
0.47954567799832 0.47906722324496 1 1
0.523841672457251 0.523292781105159 1 1
0.502153034701797 0.501642367386068 1 1
0.504479647638474 0.503977799825468 1 1
0.493977002237 0.49351139844906 1 1
0.509796568138536 0.509302230844554 1 1
0.503466692987786 0.502945517466547 1 1
0.486332608250741 0.485820699675245 1 1
0.491189082866393 0.490691175009699 1 1
0.465531861782128 0.465046624098813 1 1
0.502678028155924 0.502175098925346 1 1
0.510500193870924 0.510005430241015 1 1
0.481853960563911 0.481375614773153 1 1
0.504899759123383 0.504404353445793 1 1
0.495715391160881 0.495220803366241 1 1
0.492183771345045 0.491671132989778 1 1
0.481395973222813 0.480920060965262 1 1
0.513332587191283 0.512750744525949 1 1
0.474332951028872 0.473888158530942 1 1
0.507768670194652 0.50724971745506 1 1
0.505216090624005 0.504715977139581 1 1
0.485378400499918 0.484895935536689 1 1
0.514750251391112 0.514231462723377 1 1
0.502408568114124 0.5019113369009 1 1
0.536525945818087 0.535983086589552 1 1
0.467890325470551 0.467468640462534 0 0
0.515688430459115 0.5151716023251 1 1
0.503739320821992 0.503240212228552 1 1
0.492034127391976 0.491552179767743 1 1
0.51367040444572 0.513164970263333 1 1
0.514691112894048 0.514173854083694 1 1
0.494957127654833 0.494495954962242 1 1
0.50408462656569 0.503592394192114 1 1
0.509539559706201 0.509031975405673 1 1
0.484558637041319 0.484114132975155 1 1
0.502668487889802 0.502189379436517 1 1
0.483549024904794 0.483072111167691 1 1
0.498961560226559 0.498448517207489 1 1
0.524696914595383 0.524163815612718 1 1
0.485356105444768 0.484835776390211 1 1
0.471495812247875 0.471033494862467 1 1
0.482056962725683 0.481556167334753 1 1
0.494921429268775 0.494435050686836 1 1
0.490245672362634 0.489758874800855 1 1
0.494127111332998 0.493629001829179 1 1
0.493206124025476 0.492667223814682 1 1
0.495983057574579 0.495518885872729 1 1
0.487716882832971 0.487215591401021 1 1
0.489417927034624 0.488881029199381 1 1
0.489918962024958 0.489448021795433 1 1
0.53425907778576 0.533747396901095 0 0
0.524431570973686 0.523912627150357 1 1
0.507205923381826 0.506665550878139 1 1
0.506421181910125 0.505971312116564 1 1
0.497439272567337 0.496941776344121 1 1
0.510754008234558 0.510251002537489 1 1
0.479940917842901 0.479465366018577 1 1
0.51698920472544 0.51642637678078 1 1
0.502212084242198 0.501699831041188 1 1
0.511386624423444 0.510843454563456 1 1
0.515330894773721 0.514810479409866 1 1
0.506167093793781 0.505662784045983 1 1
0.488615616133964 0.48810628867165 1 1
0.488019577856667 0.487529176884503 1 1
0.491380401852763 0.490911427408673 1 1
0.518464623668093 0.517933242547501 1 1
0.465731647696725 0.465266702804349 0 0
0.502322058689646 0.501786261296402 1 1
0.519406804189332 0.518908893653966 1 1
0.499949241761384 0.499442901320771 1 1
0.473771509768115 0.47328955415894 1 1
0.505895570327238 0.505409814639605 1 1
0.525422695477418 0.524912894238191 1 1
0.527683306950783 0.527121812693927 1 1
0.487708949261405 0.487219401628113 1 1
0.498060010265183 0.497543764116667 1 1
0.476001212244363 0.475534445097897 1 1
0.529864587941902 0.529365524146804 1 1
0.49010890071116 0.489631743502555 1 1
0.497549497492536 0.497025567007817 1 1
0.498297597743647 0.49779791278003 1 1
0.507725625229584 0.507212523404438 1 1
0.507271999299298 0.506749999562529 1 1
0.498163086063365 0.497680236753477 1 1
0.47573997114486 0.475256639152799 1 1
0.499524019856013 0.49902545220292 1 1
0.498904904952721 0.498374075605988 1 1
0.46810805432054 0.467640443344583 1 1
0.512329468113813 0.511815176524806 1 1
0.497006661724624 0.496514062690908 1 1
0.495275326905335 0.494805196480575 1 1
0.49120472095903 0.490716217547195 1 1
0.514851756706186 0.514323776153707 1 1
0.471312159708683 0.470838532364939 1 1
0.498952278409615 0.498447565879655 1 1
0.520498145479388 0.519966155404674 1 1
0.511597961259727 0.511060242644892 1 1
0.49857953716766 0.498121138988909 1 1
0.479170617771512 0.478652597244887 1 1
0.513370049556304 0.512873758938305 1 1
0.512357819913847 0.511831132250272 1 1
0.503838390410364 0.503337445639083 1 1
0.496775747641107 0.496282588147299 1 1
0.532073582531916 0.531524092080985 1 1
0.530066632919795 0.529508159047997 1 1
0.495038190837794 0.494560293441819 1 1
0.490996151676386 0.490515304971422 1 1
0.534683476901624 0.534136901723699 0 0
0.51419309721881 0.51366230243232 1 1
0.486110034435749 0.485632218251158 1 1
0.497927881245144 0.497403715789264 1 1
0.492120722621201 0.491663858931384 1 1
0.509599729878528 0.509074747722299 1 1
0.540125563157258 0.539571168643453 0 0
0.461021394120794 0.460572141996498 0 0
0.489171802445728 0.488667618689991 1 1
0.482408565212389 0.481911572992962 1 1
0.48852694637502 0.488037413730978 1 1
0.487594562425029 0.487109849437959 1 1
0.507580428646549 0.507074236914658 1 1
0.492841178068307 0.492369925089643 1 1
0.486677081959848 0.486167407772142 1 1
0.508634536077819 0.508126945213876 1 1
0.479879306486609 0.479394573760077 1 1
0.527998738385521 0.527502118503593 1 1
0.544906964479317 0.544374882966759 0 0
0.498473137135003 0.497974687608837 1 1
0.504368732297517 0.503846557944741 1 1
0.509433961481982 0.5089231957878 1 1
0.489849229329193 0.489352871335579 1 1
0.528713285085414 0.5281414821248 1 1
0.510731221847183 0.510246877605445 1 1
0.493437879811656 0.492932947291601 1 1
0.474848604514283 0.474358415826903 1 1
0.483811136653132 0.483319149481737 1 1
0.52739709034334 0.526891778151921 1 1
0.521906899119016 0.521415079626148 1 1
0.476592147064067 0.47611064314414 1 1
0.459473589799761 0.458995624261143 0 0
0.504150018144981 0.503636011839727 1 1
0.489446790435245 0.488924877992067 1 1
0.45878701594712 0.458323957120549 0 0
0.526199404170183 0.525695086645079 1 1
0.476162765839721 0.475691466376997 1 1
0.482272888956183 0.481775447352712 1 1
0.526978587552856 0.526462891574282 1 1
0.509794660540168 0.509317476208944 1 1
0.470872875162248 0.470398786895056 1 1
0.49605301705584 0.495557665927878 1 1
0.496319845401945 0.495827948760738 1 1
0.507272730339382 0.50672103689342 1 1
0.499230872926437 0.498728591394461 1 1
0.485578306718105 0.485103952206513 1 1
0.502335156016973 0.50182952969674 1 1
0.498443779433419 0.497937485924096 1 1
0.506015053764694 0.505502351492713 1 1
0.503665923215657 0.503157074114725 1 1
0.49388897879697 0.493412347781298 1 1
0.506228356955648 0.505734180114284 1 1
0.51068649835916 0.510178747531962 1 1
0.496955238976916 0.496458405757651 1 1
0.505094536436721 0.504585005307519 1 1
0.504151905667742 0.503643737168045 1 1
0.51954873168661 0.519056866777236 1 1
0.521160376231526 0.520640211496715 1 1
0.526828587690834 0.526247360511725 1 1
0.506923009783332 0.506422085798476 1 1
0.501527973373856 0.501032123341802 1 1
0.517930562798909 0.517435466588044 1 1
0.499795302830301 0.499294696178894 1 1
0.491042844548717 0.49050101331513 1 1
0.479212296765159 0.478757662075016 1 1
0.475575774175384 0.475076020106454 1 1
0.486023386134207 0.485548277888242 1 1
0.52987395120267 0.529338106030318 1 1
0.512006067511087 0.511497291576719 1 1
0.522983050381226 0.522454751694582 1 1
0.511829455392633 0.511282746399275 1 1
0.526367040961111 0.52584499618622 1 1
0.48871711492457 0.488231769012698 1 1
0.50981643189375 0.509307886989056 1 1
0.512577744726178 0.512100312390333 1 1
0.496593264698796 0.496111046411404 1 1
0.49842024865094 0.497930807819522 1 1
0.499293606075365 0.498804286277454 1 1
0.490007490800133 0.489489628751925 1 1
0.53198825965652 0.531477890163798 0 1
0.479548441492824 0.479001896244054 1 1
0.524378018364767 0.523816103911766 1 1
0.506957485762828 0.506412153727941 1 1
0.474774966652004 0.474291821309425 1 1
0.522167820336471 0.521698824835256 1 1
0.486534081215072 0.486028312625259 1 1
0.491319759240577 0.49084009989612 1 1
0.513030092243112 0.51254564933758 1 1
0.530469783597693 0.529935789095065 1 1
0.502067490313725 0.501552585115993 1 1
0.485406143937296 0.484894475966919 1 1
0.514839451704861 0.514291941500392 1 1
0.498740331514966 0.498271345224779 1 1
0.523179310203437 0.522672203135588 1 1
0.502046223102982 0.501570054544016 1 1
0.498444859655711 0.497970428699175 1 1
0.488863840789482 0.488372509265865 1 1
0.506014371711191 0.505481206996674 1 1
0.47974725298456 0.479261776201471 1 1
0.492551172665225 0.492051514872632 1 1
0.504584170028131 0.504048006699368 1 1
0.491150629213186 0.490650831080219 1 1
0.496515046444514 0.49601953539256 1 1
0.506330308267798 0.505778406156587 1 1
0.478232882524532 0.477753604506508 1 1
0.557186166966993 0.55657053969673 0 0
0.52893049172432 0.528400376159548 1 1
0.491606396769332 0.491104134505917 1 1
0.488536114083766 0.488029912826195 1 1
0.492437206790497 0.491927738648119 1 1
0.472183643593317 0.471685292542393 1 1
0.508492805441563 0.507949191418428 1 1
0.475329926968796 0.474846518972992 1 1
0.49309992394065 0.492575226043674 1 1
0.47234513813235 0.471867383041293 1 1
0.514280910933546 0.513789020574393 1 1
0.496504930609713 0.49601835163114 1 1
0.504445140056223 0.503924239874387 1 1
0.506211008115488 0.505705908960355 1 1
0.476431420761105 0.475957118154569 1 1
0.489978493221456 0.489510978498491 1 1
0.505920266095173 0.50543273122277 1 1
0.520613317674916 0.520074613350338 1 1
0.505447266113493 0.504930247288012 1 1
0.526352572450037 0.525787405342999 1 1
0.495911731641682 0.495421584277543 1 1
0.476777425279801 0.476308812138184 1 1
0.506280845015515 0.505778272289552 1 1
0.530389251598866 0.529886031164423 1 1
0.51731795725697 0.516796390366887 1 1
0.502279772717642 0.501765871876476 1 1
0.485463875044832 0.48497475939966 1 1
0.48479306963709 0.484299349804995 1 1
0.515271271853735 0.514769316390165 1 1
0.521279199618743 0.520773580195583 1 1
0.501851865743341 0.501370602832018 1 1
0.496015741079082 0.495510035437246 1 1
0.522346918019203 0.521823404785952 1 1
0.501231128868368 0.500741087796275 1 1
0.484478099559714 0.483993020492291 1 1
0.501798866291444 0.501282389242682 1 1
0.484162698192695 0.483691938367832 1 1
0.48208534637085 0.481596199100088 1 1
0.501490375369522 0.500986672583369 1 1
0.50766249033444 0.507155218412374 1 1
0.503055004650353 0.502563241333101 1 1
0.508844733505429 0.508322624951026 1 1
0.497435146133148 0.496906809076327 1 1
0.506657660552397 0.506148911114496 1 1
0.515491300196241 0.514973538481474 1 1
0.492698448273261 0.492167780892541 1 1
0.494583948347585 0.49406536513216 1 1
0.513830874254337 0.51332235688484 1 1
0.499750993788291 0.499223151921318 1 1
0.479236748722898 0.478775509603401 1 1
0.506407628999069 0.50590906127364 1 1
0.51116059507318 0.510659802240649 1 1
0.486681404395544 0.486156030397761 1 1
0.473578416934771 0.473108646168665 1 1
0.484072569847072 0.483611049908044 1 1
0.522125489806499 0.521570222469455 1 1
0.495238002769134 0.494741385242842 1 1
0.4626681110102 0.462198672978088 0 0
0.513439225660884 0.512846077479638 1 1
0.507562388331293 0.507028808894843 1 1
0.480889133852498 0.480390897896532 1 1
0.505975866005547 0.505487966459297 1 1
0.499507178802487 0.499000957001408 1 1
0.514870605665328 0.51437712781499 1 1
0.460455587820954 0.460002237027898 0 0
0.495135382692294 0.494662219581544 1 1
0.470987408777663 0.470508359969426 1 1
0.489111759460272 0.488614286248581 1 1
0.499817641186474 0.499297427603982 1 1
0.497273935151707 0.496758632280036 1 1
0.519750012959426 0.51920365241436 1 1
0.489617507851247 0.489067667413725 1 1
0.505680827537152 0.505193866603931 1 1
0.504393020322319 0.50388534278907 1 1
0.49611056362253 0.495603919950186 1 1
0.460381000078624 0.459952367442207 0 0
0.507975988883 0.507461428440505 1 1
0.49287724438027 0.492397888915925 1 1
0.518836793992418 0.518341085606504 1 1
0.502001685528556 0.501492086627926 1 1
0.497784671555388 0.497278707063736 1 1
0.475887455601148 0.475402954927766 1 1
0.495293640938443 0.494767598271968 1 1
0.483746170104485 0.483250734315576 1 1
0.48145717871181 0.480945993780596 1 1
0.519988027678704 0.519508862394045 1 1
0.489450766787825 0.488946323546771 1 1
0.507202963397732 0.506712540376943 1 1
0.512462754148123 0.511924834607309 1 1
0.515603598397369 0.51507737762337 1 1
0.515296610920724 0.514741682406485 1 1
0.491172590454175 0.49066747533898 1 1
0.508416911454892 0.507923271740146 1 1
0.487706001435008 0.48724383744211 1 1
0.509151488970615 0.50861136459644 1 1
0.54199937509704 0.541478346211109 0 0
0.479404072232249 0.47893376282406 1 1
0.461091871713822 0.460601511875565 0 0
0.514124913932134 0.513626629657845 1 1
0.501940910397003 0.501453255867542 1 1
0.500523954843492 0.500023318213335 1 1
0.495157660391808 0.494656974325646 1 1
0.490539977532453 0.490066518548051 1 1
0.483648207056554 0.48320036170374 1 1
0.473921923414648 0.473461575039306 1 1
0.506505045416782 0.506002478621586 1 1
0.51981866999034 0.519303694351346 1 1
0.483632152159041 0.483175706990662 1 1
0.522391220946538 0.521901670015228 1 1
0.493769734087889 0.493286271406758 1 1
0.470076696085839 0.469629602651669 1 1
0.51169598124581 0.511181463193859 1 1
0.516657038696463 0.516111583423878 1 1
0.488730425577721 0.48824560626737 1 1
0.494120455877879 0.493576734270434 1 1
0.485438271160653 0.484940371032256 1 1
0.477179940197152 0.476707264934934 1 1
0.494433875891978 0.49391433958576 1 1
0.502561329741746 0.502052928134703 1 1
0.497891481468818 0.497341350267966 1 1
0.497547118682515 0.497043966819652 1 1
0.485726335049132 0.48521883696512 1 1
0.47874668781476 0.478257056381619 1 1
0.489838053265029 0.489298430427479 1 1
0.518592010169244 0.518098190624979 1 1
0.492046371183728 0.491543353731004 1 1
0.494855638027114 0.494362220198672 1 1
0.495593606663026 0.495077695583919 1 1
0.50202588415055 0.501509197893772 1 1
0.521880235468327 0.521359444860287 1 1
0.538774799028345 0.538194597054615 0 0
0.479673815089405 0.479191289942414 1 1
0.475293057032386 0.474850279089092 1 1
0.503227381790692 0.502742131451276 1 1
0.512607236300418 0.512104748955076 1 1
0.511882896150485 0.511391113628328 1 1
0.513824256670734 0.513319648286346 1 1
0.513867520227936 0.5133609812492 1 1
0.530692208744083 0.530171503392194 1 1
0.523565172402883 0.523039286002321 1 1
0.470385325618386 0.46988927338561 1 1
0.528579614089259 0.528072259970405 1 1
0.499946117984344 0.49943486703988 1 1
0.490909473832443 0.490441421869274 1 1
0.519838328107776 0.519302595664905 1 1
0.507389413225563 0.506856272097447 1 1
0.510367705353845 0.509872194682206 1 1
0.48063094408488 0.480115120162375 1 1
0.505386812105842 0.504873457429997 1 1
0.491926846917195 0.491454620123418 1 1
0.493722640453862 0.493204883348989 1 1
0.495834299405444 0.495360378531516 1 1
0.508462278818878 0.507953271849729 1 1
0.509138047186141 0.508655986391948 1 1
0.498915313432784 0.498415234526679 1 1
0.4885454497978 0.488038491466657 1 1
0.515057598333625 0.514574661601809 1 1
0.500153724505847 0.499646301360499 1 1
0.483674872836965 0.483209103269282 1 1
0.499254027893577 0.498752101236065 1 1
0.494564122152109 0.494067743095983 1 1
0.526289343215702 0.525715712394049 1 1
0.473855834489472 0.47342162797498 1 1
0.492567657496605 0.492117712468961 1 1
0.479998129947856 0.479517651654954 1 1
0.519921839947585 0.519386778285263 1 1
0.52002506462655 0.519515642453725 1 1
0.465914964710326 0.465433562325929 1 1
0.491937383470823 0.491436343242635 1 1
0.525893636927157 0.525345763319871 1 1
0.514199138288547 0.513666067779986 1 1
0.495563670471133 0.495050698208688 1 1
0.46640946895219 0.465930025299662 0 0
0.49838646623802 0.497897983343966 1 1
0.491665755232085 0.491182327885388 1 1
0.522073577218672 0.521576596323521 1 1
0.465801479836393 0.465334128924602 0 0
0.47974958074593 0.479254129845301 1 1
0.524001148936593 0.523478248339149 1 1
0.487578622216618 0.487109084027022 1 1
0.484537955352658 0.484029591021025 1 1
0.487020074326845 0.486576931163542 1 1
0.501947127586576 0.501460899951808 1 1
0.519470077324826 0.518910961424742 1 1
0.502434460498063 0.501916167049748 1 1
0.490242517399131 0.489780673038155 1 1
0.486067631799633 0.48558437927134 1 1
0.493693632386535 0.493185187242411 1 1
0.511776703044109 0.511224139209584 1 1
0.505505220625756 0.504999819141295 1 1
0.473926896401204 0.473449019171904 1 1
0.49031694411377 0.489789179793576 1 1
0.492236886506349 0.491735979560413 1 1
0.509303537869078 0.508769628240438 1 1
0.512311937990786 0.511838792780412 1 1
0.473164082357486 0.472693674067982 1 1
0.500426944104271 0.499900202663258 1 1
0.506455459703567 0.505969071546324 1 1
0.4759794001193 0.475510672270554 1 1
0.515490025838132 0.514985987546336 1 1
0.490814466064949 0.490302422519912 1 1
0.492110817776362 0.491609948945976 1 1
0.506834705167151 0.506302593680005 1 1
0.469746395759996 0.469238882556499 1 1
0.492767911714649 0.492287036065835 1 1
0.503116252889676 0.502641918303658 1 1
0.490958811089138 0.490485197859902 1 1
0.487291848627327 0.486813478945873 1 1
0.483887091837752 0.483413430282211 1 1
0.512120255540606 0.511560001957704 1 1
0.507685724112738 0.507189514613078 1 1
0.504607174939161 0.504096474297075 1 1
0.508741400405798 0.508222643803809 1 1
0.480321451571279 0.479835846333225 1 1
0.468928224825297 0.468488074149834 1 0
0.474603297425166 0.474156117557634 1 1
0.492400819162115 0.491901648794457 1 1
0.503299891150396 0.502784930446506 1 1
0.491943010116876 0.491445893347865 1 1
0.49232313851587 0.491839479801202 1 1
0.538496564095503 0.53793375712424 0 0
0.492555850798331 0.49203218093694 1 1
0.525246917757325 0.524732456975691 1 1
0.513554868790496 0.513056731711378 1 1
0.474235422361616 0.473714630662063 1 1
0.485753842610816 0.485280849148794 1 1
0.487382076337057 0.486890274948755 1 1
0.484960499470087 0.484494991815296 1 1
0.488052605270592 0.487564655058349 1 1
0.484913517509931 0.484407977912223 1 1
0.508937846934388 0.508458654268973 1 1
0.536746019273758 0.536193170244314 0 0
0.522804308102417 0.522260878794581 1 1
0.455266457393941 0.45482977753399 0 0
0.500941383160037 0.500444877364225 1 1
0.511164176841239 0.510674866416967 1 1
0.529061457329063 0.528526650299928 1 1
0.493141922255232 0.492644684030135 1 1
0.506008851478696 0.505507318925791 1 1
0.51143525877003 0.510938453063925 1 1
0.514639254547097 0.514093841973022 1 1
0.48691066358713 0.486428452986767 1 1
0.481940693039078 0.481427168571508 1 1
0.491118381338697 0.490609116735707 1 1
0.490677324758195 0.490153530840536 1 1
0.517857843315759 0.517339888649078 1 1
0.467348003984179 0.466863887479484 1 0
0.520653104431285 0.520117866581599 1 1
0.501070548038715 0.500588153226722 1 1
0.504791598893263 0.504244837465363 1 1
0.512271658614802 0.511738679483615 1 1
0.471841120989243 0.471378029659292 1 1
0.517586005808939 0.517092578267095 1 1
0.511526066011819 0.510977771755684 1 1
0.517083432413947 0.516604067057187 1 1
0.495845211635374 0.495366639213824 1 1
0.507831434689978 0.507332595039873 1 1
0.480073252613942 0.479627241179167 1 1
0.507956574467526 0.507485786122437 1 1
0.466720167525407 0.466246530156495 0 0
0.526308614292563 0.525762039706254 1 1
0.514002548280747 0.513441954224458 1 1
0.50897561611478 0.508501118975238 1 1
0.500344648848527 0.499827326777127 1 1
0.456244212278776 0.455793353493993 0 0
0.52240505750789 0.521891028049732 1 1
0.512565111278478 0.512083268909962 1 1
0.50806695059519 0.507548192289238 1 1
0.451704721075842 0.4512582208754 0 0
0.513034203322693 0.512532247845303 1 1
0.504589249137586 0.504129017933963 1 1
0.495821929833259 0.495298229523577 1 1
0.480586715230111 0.480083133434825 1 1
0.524677968447488 0.524134877004911 1 1
0.508003488817285 0.50749822775598 1 1
0.53138359236277 0.530841658182945 1 1
0.523765067667503 0.52326240881094 1 1
0.501378868938768 0.500889525821716 1 1
0.495970023085723 0.495477077923204 1 1
0.509775724730276 0.509225104277188 1 1
0.472082643742986 0.471608737297769 1 1
0.520168674505593 0.519638290985055 1 1
0.503511027544647 0.503007854933869 1 1
0.485099132980122 0.484632977369654 1 1
0.506183805339915 0.505703292085644 1 1
0.507979839843031 0.507483859145143 1 1
0.499915762277443 0.499438010214912 1 1
0.512443680866457 0.511924988770215 1 1
0.52628632745799 0.525764262997937 1 1
0.494853856417988 0.494355528622403 1 1
0.524335999420527 0.523808434052125 1 1
0.508574264603663 0.508059047866533 1 1
0.505607461652235 0.505115896904848 1 1
0.518977269430852 0.51845412903658 1 1
0.519770178982004 0.519232974830952 1 1
0.453086432759672 0.452594554039277 0 0
0.471907990624262 0.471455695290875 1 1
0.521056309739689 0.520492014941105 1 1
0.48777787579998 0.487258251877035 1 1
0.500106346989816 0.499567719275943 1 1
0.507132779289208 0.506626545807915 1 1
0.508337476176731 0.507809743300049 1 1
0.496075025881955 0.495555698231096 1 1
0.526063730939034 0.525546147191775 1 1
0.500274475257072 0.499782640878323 1 1
0.50959960704754 0.509116009035624 1 1
0.50161584742578 0.501083100225362 1 1
0.511406015704795 0.510926121129439 1 1
0.469338085340536 0.468830424366732 1 1
0.486882952194007 0.486384510223418 1 1
0.525548364859491 0.525001179442328 1 1
0.486253548107123 0.485743857841895 1 1
0.505233293109912 0.504698640224501 1 1
0.50652326385656 0.505999556078762 1 1
0.511491997157453 0.510978224339758 1 1
0.49332081023431 0.492832624474067 1 1
0.471834379332841 0.471365404957506 1 1
0.493527318429847 0.493031507059067 1 1
0.51255896298992 0.512039926081897 1 1
0.495932193541629 0.495436698609809 1 1
0.511973397893254 0.511436817850842 1 1
0.50302271423935 0.502499406532651 1 1
0.513684661682942 0.513165466048939 1 1
0.499103048339145 0.498610665024598 1 1
0.480286340212627 0.479808744721234 1 1
0.491303421960617 0.490792734589692 1 1
0.536978764584647 0.53645456814842 0 0
0.514716569755684 0.514226390556802 1 1
0.493699914789102 0.493199976635516 1 1
0.510468937088467 0.509972132930966 1 1
0.51945397621576 0.518960703961219 1 1
0.489149271489277 0.488639070179034 1 1
0.484380464237321 0.483886167659326 1 1
0.485288528608576 0.484808985417531 1 1
0.49220956076627 0.491706552959217 1 1
0.477366383236375 0.476859951461069 1 1
0.484494423837975 0.483999429083624 1 1
0.498776410346279 0.498294705550373 1 1
0.508194730812622 0.507649525471207 1 1
0.486749204062202 0.486245433152692 1 1
0.481795792570427 0.481345945630162 1 1
0.514225653362364 0.513693928122639 1 1
0.477044993375063 0.476504668938434 1 1
0.499421988467087 0.49891078844467 1 1
0.493686635037997 0.493226080687681 1 1
0.500541734089164 0.500078266970281 1 1
0.487503878491622 0.487029034378051 1 1
0.529354065587971 0.528830538894138 1 1
0.511456438712905 0.51092500047333 1 1
0.506295318684858 0.505758333852235 1 1
0.501799722200625 0.501317571305837 1 1
0.494563445409959 0.4940455816939 1 1
0.49474673352627 0.49423843136431 1 1
0.510648120923316 0.510114297362688 1 1
0.484928009880516 0.484464256252361 1 1
0.48687963428787 0.486379313505592 1 1
0.512551306824026 0.512036769607977 1 1
0.49771762714295 0.497202750550126 1 1
0.500636651350028 0.500116073923668 1 1
0.489853238661897 0.489358946964186 1 1
0.495220549619478 0.494720845134524 1 1
0.51374115644569 0.513163038116189 1 1
0.513039412506672 0.512507036017476 1 1
0.522865637078813 0.522328839192966 1 1
0.502842752674998 0.502348689164298 1 1
0.464987009953566 0.464539017216546 0 0
0.503508183984246 0.502995183025436 1 1
0.475213292619787 0.474738946791322 1 1
0.506706920401456 0.506216641764263 1 1
0.501487514982059 0.501030993817075 1 1
0.490236754948976 0.489778537109593 1 1
0.508018712725954 0.507527797501079 1 1
0.507847536321649 0.50735704262326 1 1
0.528833077528261 0.52831378807348 1 1
0.515619988734775 0.515081843264543 1 1
0.52227525868223 0.521736848685361 1 1
0.477429971459004 0.476959052640507 1 1
0.489469418483083 0.48898028505193 1 1
0.527060882896958 0.526545761327836 1 1
0.519788406648175 0.519245738565536 1 1
0.498264633104249 0.497762994342208 1 1
0.496351063548805 0.495863632902975 1 1
0.506827711023372 0.506309302479755 1 1
0.469078459171823 0.46862625573021 1 1
0.504661959539555 0.504209132355023 1 1
0.50201698219827 0.501512085818872 1 1
0.514879822875994 0.514374250532937 1 1
0.487153799791163 0.486646068589076 1 1
0.488167890811371 0.487653745399234 1 1
0.471413552787994 0.470902712873625 1 1
0.488478949942944 0.487960679809594 1 1
0.509061359209432 0.508566598571778 1 1
0.512612616624826 0.51208080416149 1 1
0.515067838494237 0.514553533474665 1 1
0.497454106123221 0.496931874347649 1 1
0.480732982591654 0.480242000154321 1 1
0.492560755671582 0.492074164090219 1 1
0.475761050630201 0.475285305110392 1 1
0.506536781356239 0.506026586006502 1 1
0.522566286559088 0.522016371009485 1 1
0.52890851346848 0.528396171436957 1 1
0.502663662394588 0.502178384911592 1 1
0.521819807387783 0.52134113132495 1 1
0.512771121979029 0.512243191441335 1 1
0.51109803145509 0.510604476282439 1 1
0.467702324066934 0.467263431900633 0 0
0.500708875635363 0.50022896660486 1 1
0.518237665658185 0.51768104717836 1 1
0.491667475098403 0.491160544540192 1 1
0.521822832420707 0.521308222451392 1 1
0.504414639226462 0.503893349765752 1 1
0.511777361754747 0.511241815905881 1 1
0.522121573154582 0.521615266001825 1 1
0.486932713641251 0.486444830152457 1 1
0.473459828445755 0.472968680408641 1 1
0.487509403187182 0.487025710127462 1 1
0.489434792441746 0.488942881869152 1 1
0.503479959715701 0.50300516744965 1 1
0.491944876513334 0.491396534880797 1 1
0.522902610384823 0.522346428249846 1 1
0.496449330487724 0.495975211838717 1 1
0.485459929071523 0.484943480005714 1 1
0.49484752014769 0.494344689193636 1 1
0.4968720355364 0.496383277412864 1 1
0.503118680229492 0.502605069673859 1 1
0.473032172748898 0.472571376235439 1 1
0.510814858732451 0.51030141699352 1 1
0.490805656666265 0.490338979249502 1 1
0.492681864987926 0.492201452085397 1 1
0.534537957316142 0.533984324684508 0 0
0.484498396933946 0.484029761141381 1 1
0.479314875582572 0.478852919092838 1 1
0.501160642626779 0.500638969049125 1 1
0.492860125422894 0.492385991754586 1 1
0.512848265595966 0.512324366534231 1 1
0.497537957908391 0.497048427553147 1 1
0.491258918137153 0.490767424180346 1 1
0.507865238729834 0.507362809968639 1 1
0.469361447177508 0.46889216029879 1 1
0.492494808896129 0.491988147353483 1 1
0.476280005150599 0.475829729144873 1 1
0.511102270488688 0.510579358489884 1 1
0.491504366246442 0.491012592387617 1 1
0.540918255979994 0.540376042553397 0 0
0.481073120804848 0.480621808231723 1 1
0.503181805931764 0.502653636514399 1 1
0.475016289546824 0.47455860114723 1 1
0.49567725590329 0.495213521427378 1 1
0.487472842376805 0.486964349436552 1 1
0.516705037300317 0.516178917450021 1 1
0.466669051087172 0.466184894460829 1 1
0.500671999182321 0.500191861996411 1 1
0.509490732545641 0.509009554460352 1 1
0.517180730893457 0.516672117486003 1 1
0.513652263904824 0.51316094516953 1 1
0.507891827710903 0.507394459674983 1 1
0.451557849877991 0.451106939394024 0 0
0.522612860728561 0.522105756176547 1 1
0.499324438054935 0.498862408692123 1 1
0.493293128692254 0.492830064235465 1 1
0.475206835480886 0.47472538322763 1 1
0.499704064172771 0.499176370503003 1 1
0.506053739264705 0.505574110618021 1 1
0.483236518726762 0.482722544071923 1 1
0.483394288166594 0.482924050724935 1 1
0.485033005744228 0.484502135068148 1 1
0.476839566466107 0.476401483400534 1 1
0.500226913327678 0.499662193695338 1 1
0.515881514817535 0.515382022607699 1 1
0.50859479880543 0.508075545410228 1 1
0.500277442024614 0.499761408174937 1 1
0.531585005873734 0.531057517934228 1 1
0.506733604929323 0.506210011145287 1 1
0.473032794357603 0.472538355135255 1 1
0.497149307675409 0.496672507777012 1 1
0.493078070722973 0.492547400417037 1 1
0.511070099601241 0.51055151481988 1 1
0.507388515308064 0.506883333510425 1 1
0.470259867564186 0.469790962680196 1 1
0.526422694958694 0.52591547437623 1 1
0.541467713554661 0.540926008898012 0 0
0.508727865284737 0.508222638455784 1 1
0.500691258025671 0.500188779389847 1 1
0.530385825877686 0.529847592259839 1 1
0.501105546680389 0.500624871751825 1 1
0.516683815116606 0.516184368891739 1 1
0.494385721469586 0.493918256321164 1 1
0.491393407834477 0.490884888415444 1 1
0.521757093210509 0.521217270864308 1 1
0.516963306729094 0.516451328842354 1 1
0.481338775905622 0.480826412314389 1 1
0.520946534246723 0.520384320482471 1 1
0.511587780824188 0.511070342196267 1 1
0.465124326370856 0.464681558694812 0 0
0.485052568972513 0.48456784295235 1 1
0.502051640267696 0.501557724344723 1 1
0.488320508039318 0.487852445774531 1 1
0.487449993509147 0.486952702729783 1 1
0.469699082106849 0.469200331849882 1 1
0.540518790999929 0.539965400023904 1 1
0.479463111643429 0.478999421795051 1 1
0.495344379474476 0.49486442847622 1 1
0.472183563132607 0.471709902012807 1 1
0.495328476922968 0.494855621353867 1 1
0.487180200993117 0.486694405104189 1 1
0.503588379287269 0.503100696847675 1 1
0.540519073229706 0.540005726110999 0 0
0.496621699018721 0.49612245349708 1 1
0.520202780149197 0.519701112447745 1 1
0.500215039262901 0.499752792256825 1 1
0.520464871658506 0.519977626928108 1 1
0.521566333066606 0.52108597704069 1 1
0.47826663174683 0.477771233391927 1 1
0.495288102546395 0.494834192869581 1 1
0.487667768564144 0.487198955159814 1 1
0.493155518391827 0.492650647601274 1 1
0.532728644745776 0.532201796684425 0 1
0.507464363530839 0.506986966470838 1 1
0.471810921695789 0.471376087244048 1 1
0.502441554813377 0.501981336764077 1 1
0.487059666098125 0.486608476523488 1 1
0.50063162928432 0.500139980384915 1 1
0.49357397582474 0.493060381575487 1 1
0.499959186634377 0.499453620596077 1 1
0.506393226812702 0.505900321113819 1 1
0.483202052792313 0.482714403087017 1 1
0.520557053236532 0.520023313171002 1 1
0.509333073603734 0.508872631017839 1 1
0.499705872809893 0.499154028789719 1 1
0.485330400388227 0.484836034222055 1 1
0.508943588448922 0.508469194174318 1 1
0.517249161047863 0.516708298089224 1 1
0.481655773272123 0.481150919105157 1 1
0.495492799199133 0.495007076338982 1 1
0.507246749580313 0.506757516986243 1 1
0.475349745276393 0.474882646508443 1 1
0.494022567024508 0.493509403866352 1 1
0.50416424319686 0.503671574278597 1 1
0.484168060975711 0.483685398591817 1 1
0.513081991789195 0.512563371477259 1 1
0.526632032411757 0.526082522173711 1 1
0.509525706714269 0.509002909140494 1 1
0.501139342263514 0.500643534503989 1 1
0.486411551966661 0.485938134775058 1 1
0.493658713075428 0.493180101827301 1 1
0.474561105183381 0.474111141833389 1 1
0.492696401060704 0.492189464214928 1 1
0.508927729237867 0.508447738127071 1 1
0.50540191090382 0.504942356645564 1 1
0.494481997595339 0.493956296820693 1 1
0.496260555227201 0.495770926891611 1 1
0.481558641841044 0.481033488476693 1 1
0.485738194574732 0.485261015117447 1 1
0.461705790550678 0.4612694770088 0 0
0.497163573029758 0.496653540415257 1 1
0.480372329875194 0.47992380787338 1 1
0.540581624534215 0.540057235844573 0 0
0.509519724787478 0.508970150573633 1 1
0.484164772764352 0.483698737380004 1 1
0.474587746730018 0.474098795890866 1 1
0.499436365792942 0.498915110041406 1 1
0.511541365019282 0.510985824454692 1 1
0.499113630089453 0.498643253910302 1 1
0.487576093158609 0.487087110054904 1 1
0.497023391405436 0.496509916295576 1 1
0.534919913531369 0.534338336436548 1 1
0.509378221680321 0.508874733263296 1 1
0.513825684313805 0.513283801612626 1 1
0.504981873853431 0.50444229424917 1 1
0.478786139009949 0.478298594785748 1 1
0.490636925713992 0.490162408705471 1 1
0.517080927125559 0.516588290955529 1 1
0.514193655237972 0.513682734817103 1 1
0.489755762297836 0.489252417313177 1 1
0.490315626788744 0.489800342772591 1 1
0.514949460542243 0.514470498615876 1 1
0.483849323843896 0.48336009579198 1 1
0.51435798192351 0.513836460054213 1 1
0.487219840943631 0.486716441381951 1 1
0.495989419187046 0.49551609416177 1 1
0.477324685324903 0.47684092950978 1 1
0.467677025948079 0.467177783444077 1 1
0.496494726444793 0.496001741916237 1 1
0.486714833490251 0.486216172769537 1 1
0.493940882323416 0.493436285118554 1 1
0.513189167221297 0.51258938591255 1 1
0.474392801832985 0.473908281924308 1 1
0.530022086000451 0.529503398409559 1 1
0.510003880051021 0.509481515169362 1 1
0.498836228998502 0.498357741509358 1 1
0.512209383208803 0.511654058244244 1 1
0.491176416340851 0.490671274374012 1 1
0.505620283664923 0.50512534874065 1 1
0.496455786357953 0.496002359704851 1 1
0.495515476856345 0.495017821217728 1 1
0.501826847538357 0.501301383375314 1 1
0.517157135275547 0.516629865871996 1 1
0.488786739915766 0.488294800192518 1 1
0.490410934059464 0.489900061562021 1 1
0.502114738849204 0.50161332687112 1 1
0.484392063286306 0.483865713303914 1 1
0.488942385656886 0.48845592762699 1 1
0.494234706759718 0.493752088154685 1 1
0.481985020958864 0.481481341656787 1 1
0.506048159394528 0.505545109199842 1 1
0.510568873533943 0.510053422942165 1 1
0.483048886505603 0.482569324873801 1 1
0.511087099803288 0.510569746082463 1 1
0.492066047156026 0.491547283150419 1 1
0.507629447029676 0.507123146021414 1 1
0.498207639281941 0.497742288294363 1 1
0.508946550048235 0.508421934626099 1 1
0.489266346765346 0.488785854674267 1 1
0.493733175363702 0.493231431912322 1 1
0.483378940217235 0.482908986551784 1 1
0.484307368247279 0.483810196923081 1 1
0.510642737873131 0.510168876463963 1 1
0.476338728722594 0.475838626730517 1 1
0.514109514480762 0.513574282187449 1 1
0.510242708164753 0.509716175129708 1 1
0.485065490337448 0.484555405717559 1 1
0.471394581192851 0.470889341042008 1 1
0.489394230053144 0.488907520282206 1 1
0.476408079963409 0.475948658837132 1 1
0.502707416689666 0.50218392425082 1 1
0.542818739626863 0.54228514803416 0 0
0.488861557660857 0.488394383492299 1 1
0.531218381615868 0.530690000570803 1 1
0.508096533346824 0.507589552835282 1 1
0.517294714150968 0.516741041288868 1 1
0.507255365120839 0.506748701799565 1 1
0.493681222155016 0.493189123450166 1 1
0.493477175073778 0.493017614652786 1 1
0.481491326268029 0.480971611236285 1 1
0.497645082730662 0.497187262912043 1 1
0.49088397833213 0.49035272545683 1 1
0.507620689682397 0.507127298329651 1 1
0.514931664956232 0.514431961930641 1 1
0.514311259250908 0.513725150372417 1 1
0.496730150098223 0.4962209560732 1 1
0.513677886061219 0.513153226474503 1 1
0.490848845759172 0.49040388744161 1 1
0.513172191739504 0.512664619938929 1 1
0.495131649071555 0.494624003520768 1 1
0.50631175535161 0.505815438461205 1 1
0.498486837460276 0.498000136164213 1 1
0.518995858121211 0.518528840512097 1 1
0.545479721767363 0.544922131131068 0 0
0.504224930985009 0.503707184623735 1 1
0.49596453486341 0.495462172771531 1 1
0.506711615426156 0.506195782904718 1 1
0.503146592453628 0.502648194263365 1 1
0.493118245136582 0.49258466694527 1 1
0.492738280613402 0.492253751924683 1 1
0.496224992251127 0.495725721659839 1 1
0.486801311528962 0.486325060371117 1 1
0.475437344554494 0.474993204632014 1 1
0.477340906872485 0.476881021588416 1 1
0.47776510657138 0.477289548865984 1 1
0.513083293200864 0.512595603499311 1 1
0.507963182080902 0.507413183970691 1 1
0.510441335857128 0.509903191549263 1 1
0.49820516367121 0.497716292086486 1 1
0.496857568834524 0.49634812157401 1 1
0.502083942110203 0.501586142839675 1 1
0.470120851156901 0.469659896026823 1 1
0.515924804820624 0.515409093306965 1 1
0.515281490018073 0.514758934067883 1 1
0.491449984538805 0.490969739431374 1 1
0.502244438480226 0.501762997151328 1 1
0.488013262558475 0.487567327480698 1 1
0.52087025896897 0.520356899601362 1 1
0.49383708955832 0.493347003866843 1 1
0.514328672133749 0.513840288373103 1 1
0.513507649977586 0.513033026825037 1 1
0.473691583206045 0.47324168800838 1 1
0.482186866808347 0.481704122973732 1 1
0.519033469722737 0.518540759974885 1 1
0.497626430503531 0.497142429167447 1 1
0.490008332816141 0.489493627721053 1 1
0.517448240103122 0.516915663857568 1 1
0.503134373832232 0.502624256968693 1 1
0.484004695702116 0.483526068999843 1 1
0.475704705383352 0.47521466778879 1 1
0.516946401406075 0.516404829953569 1 1
0.50224494370489 0.501769447436007 1 1
0.514818250258475 0.514311835101614 1 1
0.519110467566281 0.51856794258942 1 1
0.513306532218997 0.512718737192587 1 1
0.491680846033781 0.491181571026719 1 1
0.513463225556671 0.512988710274915 1 1
0.505816813819098 0.505275589142408 1 1
0.479462293744943 0.478979296827956 1 1
0.518055628076825 0.517492391380756 1 1
0.511685379156157 0.511184316399267 1 1
0.524662615914381 0.524137954333288 1 1
0.511231803438157 0.510750057436656 1 1
0.521798495213479 0.521274832822771 1 1
0.4952937601198 0.494774393798226 1 1
0.498253831387126 0.497768702662068 1 1
0.498800062482469 0.498324698500543 1 1
0.511868130778193 0.511346566968649 1 1
0.484424410101887 0.483926917227608 1 1
0.51107280215881 0.510568926338206 1 1
0.502410491285577 0.501889722654509 1 1
0.492202332399931 0.491749159953712 1 1
0.497502762870138 0.497008321869429 1 1
0.452803310752217 0.452332462135872 0 0
0.500838505525074 0.500330543191687 1 1
0.526075341544309 0.525539905692423 1 1
0.504458692783239 0.503920766289398 1 1
0.489289107452677 0.48880477018221 1 1
0.496386239862693 0.495876131114131 1 1
0.496422012738119 0.495920885663589 1 1
0.502889624611797 0.502407611961514 1 1
0.481493505007394 0.481001754624202 1 1
0.497672816998859 0.497128885736831 1 1
0.524727797180329 0.524203173495833 1 1
0.485309090086254 0.484827106715489 1 1
0.527634472658158 0.52708686920102 1 1
0.521601315361986 0.521063829593815 1 1
0.488531645306372 0.488032748113074 1 1
0.482178890512632 0.481720322268153 1 1
0.487008495155631 0.486514827231612 1 1
0.524178368825251 0.523635191503698 1 1
0.467210607349859 0.466731195190422 1 1
0.497234840703308 0.496735611392874 1 1
0.503541547214391 0.50304222327334 1 1
0.467199541949894 0.466737816950067 0 0
0.502997443633382 0.502458248505257 1 1
0.487555004696501 0.487090088447749 1 1
0.471586401684644 0.471087253643829 1 1
0.50003693004317 0.499521783315761 1 1
0.490402184837519 0.489938307525158 1 1
0.472253742652575 0.471792200954444 1 1
0.479339911124904 0.478846954873736 1 1
0.489829797169428 0.489361616223099 1 1
0.51098148103792 0.510456861497507 1 1
0.491282447900017 0.490767463736641 1 1
0.516534638673638 0.515984305574005 1 1
0.532800526230117 0.532251513515105 1 1
0.488294367927122 0.487802882541916 1 1
0.491816544014709 0.491316248617197 1 1
0.499057579690272 0.498533984602379 1 1
0.500120162223212 0.499597175251115 1 1
0.495354946604821 0.494867768367815 1 1
0.508422342152607 0.507927020989369 1 1
0.489092448526222 0.488612982922809 1 1
0.478245237472244 0.477785301293031 1 1
0.49411098225652 0.493616857311994 1 1
0.508265667715007 0.507758397487024 1 1
0.47823510866544 0.477760753053806 1 1
0.529524999099706 0.528973376891769 1 1
0.508181774145829 0.507671931426654 1 1
0.509360652334208 0.508793520989215 1 1
0.452935768566556 0.452470289352207 0 0
0.517148661531881 0.51660662726708 1 1
0.526160556796828 0.52561284437466 1 1
0.48287438394369 0.482367970696389 1 1
0.467814613368955 0.467322132262894 1 1
0.504198505201616 0.503722839246217 1 1
0.478855249505869 0.478392722228687 1 1
0.494561674072949 0.494033521493423 1 1
0.495542173722637 0.495054155664025 1 1
0.507015919571421 0.506493210587717 1 1
0.512108178527327 0.511579908740952 1 1
0.475862905009762 0.475387739415696 1 1
0.512645683394044 0.512138207778778 1 1
0.488178770418091 0.487689600830567 1 1
0.510459128862978 0.509906501940772 1 1
0.495457779687233 0.494990204688751 1 1
0.504002415078536 0.503468570984231 1 1
0.509561929437278 0.509087299094714 1 1
0.46563584776204 0.465194547521771 0 0
0.513138424334964 0.512627109623463 1 1
0.46547760152937 0.465009384938451 1 1
0.505719520734168 0.505253961442003 1 1
0.521302918262638 0.520775719203667 1 1
0.519891623623942 0.519369440743834 1 1
0.50570769916077 0.505151176950994 1 1
0.49802380610227 0.497489974189912 1 1
0.491046118809245 0.490552568770528 1 1
0.492289242143089 0.491800016961848 1 1
0.493258646737365 0.492799463937464 1 1
0.505706718618101 0.505231019750353 1 1
0.522111303484618 0.52159140719383 1 1
0.525243152029821 0.524718092237197 1 1
0.491524880011679 0.491012469062829 1 1
0.476712686392497 0.476243444984903 1 1
0.473531318342788 0.473040733126775 1 1
0.512073235796797 0.511551409035878 1 1
0.530019440400906 0.52945433647481 1 1
0.520114718827192 0.519593906317891 1 1
0.493130413945372 0.492664236225206 1 1
0.529476786569667 0.528921711695121 1 1
0.503144840556135 0.502643673144621 1 1
0.473731124084731 0.473219101484916 1 1
0.499412185125337 0.498915780655034 1 1
0.481495973863386 0.481025792029579 1 1
0.467008570157094 0.466553775395706 1 1
0.496587514835747 0.496098531291898 1 1
0.485494365393109 0.484958184722338 1 1
0.490725551639589 0.490252985810239 1 1
0.484391562508683 0.483894925154804 1 1
0.498106583657002 0.4975817650453 1 1
0.523227533034962 0.522661913374674 1 1
0.50997585711084 0.509439677596013 1 1
0.527398630719276 0.52688197365185 1 1
0.497644781526834 0.497149763660673 1 1
0.508700874823429 0.508179557964116 1 1
0.52167635209157 0.52114158945598 1 1
0.493140760377094 0.492671375950219 1 1
0.50220263586469 0.501666524674096 1 1
0.511487483528692 0.510998442416367 1 1
0.518570284804687 0.51803927535687 1 1
0.505016765824063 0.504478350322978 1 1
0.515265837858419 0.514748049248852 1 1
0.481839826281108 0.48132432877008 1 1
0.499976802508229 0.499441256476534 1 1
0.493776155067861 0.493281021642568 1 1
0.506054794237419 0.505540941988413 1 1
0.505880189554361 0.505370294615397 1 1
0.494444641879047 0.493960572333731 1 1
0.498364980049501 0.497877597733166 1 1
0.461458166927298 0.460976704501322 0 0
0.505369538240367 0.504861607841595 1 1
0.514614186029196 0.514118594604886 1 1
0.472697337933474 0.472209779046053 1 1
0.5087429154991 0.508248038487389 1 1
0.524479221770159 0.523981957149277 1 1
0.528167443419179 0.527662150604092 1 1
0.522826982644388 0.522308887460943 1 1
0.527180319007923 0.526647169162684 1 1
0.503144251090298 0.50263863402336 1 1
0.503485282054082 0.502953890006204 1 1
0.469629106358353 0.469166191854575 1 1
0.526966831430887 0.526406343712898 1 1
0.498378281798414 0.497886555582179 1 1
0.480922863066211 0.480431934448538 1 1
0.472947292196011 0.472436043202144 1 1
0.533838061762289 0.533291990306848 0 0
0.529303748678879 0.528747168879337 1 1
0.529360773340342 0.528801464739778 1 1
0.503332661832253 0.502854925324778 1 1
0.487603294634725 0.487066675489799 1 1
0.498619362114906 0.498124173348449 1 1
0.504031209051715 0.50354267033696 1 1
0.508194960573308 0.507681133924396 1 1
0.496463788731351 0.495966421341617 1 1
0.545985995892431 0.545457048116889 0 0
0.489439026158919 0.488964766799443 1 1
0.51373379248364 0.513190842144665 1 1
0.501252462515373 0.50071722595654 1 1
0.494287801397609 0.493792207358714 1 1
0.516439153294883 0.515951724617387 1 1
0.49224273452421 0.491741241341949 1 1
0.463675309620422 0.463213884193721 0 0
0.497346922775453 0.496831263414614 1 1
0.497702074890089 0.497201057840812 1 1
0.431900927783565 0.43145530238139 0 0
0.478872284735462 0.478411385635537 1 1
0.473310623456877 0.47277097778588 1 1
0.492627559750413 0.492133639631317 1 1
0.529020562809029 0.528456585088808 1 1
0.515763334977806 0.515249725057568 1 1
0.495009455050726 0.494541261812572 1 1
0.487335799080163 0.486861864158477 1 1
0.487660669388896 0.487185774473848 1 1
0.495569103096821 0.495091553183269 1 1
0.526741674066889 0.526236125322531 1 1
0.49465064734306 0.494141312595721 1 1
0.469908598731798 0.469469160856574 1 1
0.474064054123064 0.47359020236207 1 1
0.537400725142573 0.536889456761824 0 0
0.493178659175038 0.492685665172804 1 1
0.482402212935086 0.481895452720023 1 1
0.527607719972367 0.527123813555899 1 1
0.518530949666449 0.51802201779141 1 1
0.491750190516735 0.491257821899493 1 1
0.463700035746213 0.463237601279924 0 0
0.509087706530983 0.508586981175765 1 1
0.477070340650329 0.476592632341713 1 1
0.532039795455126 0.531449993021499 1 1
0.500962251584136 0.500442716932476 1 1
0.465122272255876 0.46461986890598 1 0
0.482416975797502 0.481940119175141 1 1
0.495045040436364 0.494566871460262 1 1
0.507708298350917 0.50725198559258 1 1
0.475322463523733 0.474824802624014 1 1
0.502257645559515 0.501763845864217 1 1
0.506930922181273 0.506429288444352 1 1
0.497562194671465 0.497054802530945 1 1
0.48839397949053 0.487921363325713 1 1
0.486432882225755 0.485916016762368 1 1
0.525792244640366 0.525227815916714 1 1
0.493773311756814 0.493289002974535 1 1
0.488380122594495 0.487904545259113 1 1
0.460907299244221 0.460424557795977 1 1
0.465479933037075 0.464999382307743 0 0
0.500135096313945 0.499620929204389 1 1
0.489679412058505 0.489177606809681 1 1
0.478596563440959 0.478070813797468 1 1
0.477780453146882 0.477291583173774 1 1
0.51004537137985 0.509528103809122 1 1
0.493503349951215 0.49301508263974 1 1
0.488534470832874 0.48807556469934 1 1
0.515947036194436 0.515430820909439 1 1
0.493057815187451 0.492594668428811 1 1
0.518122583683185 0.517579870848388 1 1
0.489954642385481 0.489500351781614 1 1
0.51315507416581 0.512617571876684 1 1
0.47758341621087 0.477088855871165 1 1
0.492103783250187 0.491610221108712 1 1
0.502363998656474 0.501815844556446 1 1
0.53218518304117 0.531673340622841 0 1
0.504999008731128 0.504505178971216 1 1
0.498558583997413 0.498049938282888 1 1
0.476392545625745 0.475927338747656 1 1
0.508498250126651 0.507993243201963 1 1
0.529846859232683 0.529343448014063 1 1
0.498148858733462 0.497583630711041 1 1
0.505319901946592 0.504805947326564 1 1
0.496335947974888 0.495811248424408 1 1
0.522449558645452 0.521955728342094 1 1
0.492570547394014 0.492086850321376 1 1
0.491952473878392 0.491498695903013 1 1
0.491625575588101 0.49115964319422 1 1
0.506729908829195 0.506228531549056 1 1
0.478279625517216 0.477800476557674 1 1
0.51171478949985 0.511224151223644 1 1
0.495941116468712 0.495440626086018 1 1
0.503704433342627 0.50319680296185 1 1
0.486410277536826 0.485942636591875 1 1
0.538783719390729 0.538232807990396 1 1
0.501140632336664 0.500654231888477 1 1
0.519662479832138 0.519123149565658 1 1
0.49798440484686 0.497500361560489 1 1
0.500961634040577 0.500439182807334 1 1
0.521945232719828 0.521404564850375 1 1
0.499352687095534 0.498823770295092 1 1
0.5030623325965 0.50255513929992 1 1
0.499242440289857 0.498733952115314 1 1
0.491615106169675 0.491125703275071 1 1
0.504454267787965 0.503931741024607 1 1
0.493574306548648 0.493097114566475 1 1
0.5144896531787 0.51397327173567 1 1
0.525451807965957 0.524888012197602 1 1
0.503006450424073 0.502511822238814 1 1
0.501317754954212 0.50085766012251 1 1
0.500475360022868 0.499910110910407 1 1
0.517316235409351 0.516820061942334 1 1
0.514675675781452 0.514159215091165 1 1
0.497862459764686 0.497333048084526 1 1
0.474921981509641 0.474442280215383 1 1
0.506296815114509 0.505805549737179 1 1
0.501836555098908 0.501316029868619 1 1
0.503007832275932 0.502513099230766 1 1
0.504665428690537 0.504173800780263 1 1
0.498257356019111 0.497755848390278 1 1
0.496369765835024 0.495905612432992 1 1
0.467097187047404 0.46667188347528 0 0
0.505415765403415 0.50491419633591 1 1
0.513914223523571 0.513419744282457 1 1
0.472433276952933 0.471973593221681 1 1
0.49214634133653 0.491614100717687 1 1
0.529297740675907 0.528753725850253 1 1
0.480691875201207 0.480218340752831 1 1
0.501068758487522 0.500554214362814 1 1
0.500869089867857 0.500386872630248 1 1
0.518528041233422 0.517985136604557 1 1
0.526257736484338 0.525736319392085 1 1
0.493879440486122 0.49340493619592 1 1
0.538344476610978 0.537787423404465 1 1
0.500712462287401 0.500238209878182 1 1
0.480699618515995 0.480230153849269 1 1
0.521522013176346 0.521030337714502 1 1
0.463609557403702 0.463168716613403 1 1
0.495465932072144 0.495006703167341 1 1
0.477751177040888 0.477296101863187 1 1
0.49224508911812 0.491734791402851 1 1
0.522489889754851 0.521935155580964 1 1
0.503139055609096 0.502638045427934 1 1
0.491620317395597 0.491115546358332 1 1
0.50881086433509 0.508316941990928 1 1
0.514495439355342 0.513976499910972 1 1
0.499139202654612 0.498639748011958 1 1
0.502041833386727 0.50151648954411 1 1
0.51175235971713 0.511259913828925 1 1
0.500355239622741 0.499833865485124 1 1
0.511731875056615 0.511200922259257 1 1
0.501736763225198 0.501220151349989 1 1
0.497227349284402 0.496744305291273 1 1
0.462098105927855 0.461647299145029 0 0
0.520879413677669 0.520395313379364 1 1
0.47004274609552 0.469558710658139 1 1
0.490091927835135 0.489615691567068 1 1
0.509178283758041 0.508691304442859 1 1
0.505214071228344 0.504702112005347 1 1
0.525599025579928 0.52510089552225 1 1
0.472317925111785 0.471859085646518 1 1
0.496446202727995 0.49593646608608 1 1
0.525499458998941 0.524986116222573 1 1
0.502559089391859 0.502044896673139 1 1
0.500712693735387 0.500202936398796 1 1
0.486862639075343 0.486342394768795 1 1
0.492217640125502 0.49173638277006 1 1
0.507755967334503 0.507262742151596 1 1
0.51872753149961 0.518214631639673 1 1
0.503309557274562 0.502775696197244 1 1
0.521427627705214 0.520884385695107 1 1
0.496703565691415 0.496218685276476 1 1
0.497885260138882 0.497392252987643 1 1
0.495510022310039 0.495000532443648 1 1
0.47324868282325 0.472804369724536 1 1
0.498913263219738 0.498414411198512 1 1
0.479491880205836 0.479025599198134 1 1
0.503190400199646 0.502664141378341 1 1
0.501999803439111 0.501511686508695 1 1
0.510313534790101 0.509814989404791 1 1
0.485603942466274 0.485125180122252 1 1
0.490876766179763 0.49038912463048 1 1
0.516565629715508 0.516055173386703 1 1
0.513777454160184 0.513260874873106 1 1
0.477896466273787 0.477398576782807 1 1
0.487608697170448 0.487144619971956 1 1
0.505120220846486 0.504581986625362 1 1
0.499312621585204 0.498822409328301 1 1
0.489323442350978 0.488778513491544 1 1
0.493332329917964 0.49283752908087 1 1
0.51649264350286 0.515945920412972 1 1
0.48097853767175 0.480507975693169 1 1
0.496186217985578 0.495700982878191 1 1
0.510540622846812 0.510044495995159 1 1
0.512463085416733 0.511944442640607 1 1
0.479771431661971 0.47932456760933 1 1
0.493667149605855 0.493151206173414 1 1
0.500384881718768 0.499922063964974 1 1
0.477681844387923 0.477208225004196 1 1
0.511810306557362 0.511327528972865 1 1
0.459390590578883 0.45892321651962 0 0
0.507735826431517 0.50727429629636 1 1
0.518166958827179 0.517636247048823 1 1
0.49769371796616 0.497204762700784 1 1
0.511741219570001 0.511217700636471 1 1
0.506815214904392 0.506305187590029 1 1
0.485402790188291 0.484944871464606 1 1
0.505663225001965 0.505126628212647 1 1
0.50848915165027 0.507969531841637 1 1
0.486607393763349 0.486120424146067 1 1
0.490073623859557 0.489533406753597 1 1
0.497935577680254 0.497429816623225 1 1
0.501507059609718 0.500992067610727 1 1
0.496718176786956 0.496217014629332 1 1
0.490594357710912 0.490090436078951 1 1
0.52270380235094 0.522156800832503 1 1
0.465532085689922 0.465043543450837 1 1
0.514049466452257 0.513564002544907 1 1
0.531829671856498 0.53130825723523 1 1
0.482785487397142 0.482259314266057 1 1
0.479417664712954 0.478907588426662 1 1
0.500645275021217 0.50017912940467 1 1
0.513201970825547 0.512732341704194 1 1
0.507342518832835 0.506808127728894 1 1
0.497902529210932 0.497428498911284 1 1
0.497351256631307 0.496851033305006 1 1
0.501335005102102 0.500867653272146 1 1
0.514093241668317 0.513583439447473 1 1
0.46580782504627 0.465348884639358 1 1
0.495195958778644 0.494696571737012 1 1
0.485056124646148 0.484553487625305 1 1
0.505103795819021 0.504620574518311 1 1
0.515325567329023 0.514796261859818 1 1
0.496786618174987 0.496300921856061 1 1
0.496082723949592 0.495573704555228 1 1
0.502991453716414 0.502488005400748 1 1
0.490631673822761 0.490118614075672 1 1
0.509840083276838 0.509331454361067 1 1
0.505792808592025 0.505276917349939 1 1
0.474888306404549 0.474386328728243 1 1
0.521841078754291 0.521315190209664 1 1
0.501945184690721 0.501466095231537 1 1
0.507191181671771 0.50668865338558 1 1
0.511882667918274 0.511353750037808 1 1
0.513285315764838 0.51277926479603 1 1
0.500279915091925 0.499767184895542 1 1
0.490356583878763 0.48985924859238 1 1
0.508266111032142 0.507730803666106 1 1
0.486189843402125 0.485715724429866 1 1
0.486559649154662 0.486115252285414 1 1
0.464417099873576 0.463958506706013 0 0
0.509562815120138 0.509055894217743 1 1
0.512282739357897 0.511725188911997 1 1
0.491273945844567 0.490807692252403 1 1
0.497186095785433 0.496685721505596 1 1
0.527403654717936 0.526918917521129 1 1
0.504546979446275 0.504048021572899 1 1
0.509841880324679 0.509338755505812 1 1
0.486490374849401 0.485992396316038 1 1
0.499039120934433 0.498552841672693 1 1
0.538562080078454 0.538030417932026 0 0
0.500944664197278 0.500453251850421 1 1
0.480284954997799 0.479784060359335 1 1
0.514149593631299 0.513647894652892 1 1
0.524731059165494 0.524230452604124 1 1
0.493389828624199 0.49288757707239 1 1
0.519838217070722 0.519308217944609 1 1
0.484544597142699 0.484077689335808 1 1
0.487991280073682 0.48747257890474 1 1
0.497172027508961 0.49667502416342 1 1
0.516488284341474 0.515954604868679 1 1
0.503963953102067 0.503504844774736 1 1
0.506309507929391 0.505808875255381 1 1
0.504916505484228 0.504436285393646 1 1
0.51567723932643 0.515147821780948 1 1
0.512573007846026 0.512061294420837 1 1
0.503857919785783 0.503349251086146 1 1
0.512265011501764 0.511755676350166 1 1
0.500149885534253 0.499634101925341 1 1
0.499971024483374 0.499441254585817 1 1
0.513015042977973 0.5124943767091 1 1
0.533216833481437 0.53267517480641 1 1
0.505047485185957 0.504520914955751 1 1
0.502305629054683 0.501783072359133 1 1
0.492947550172406 0.49247081136452 1 1
0.494425136798634 0.493933017773537 1 1
0.504744260310962 0.504224805729971 1 1
0.474462704784706 0.473991740737832 1 1
0.484039281126451 0.483534144943821 1 1
0.497644750988608 0.497169692323867 1 1
0.49660793046894 0.496114349885361 1 1
0.546705130063918 0.546099184357479 0 0
0.526807608927742 0.526296234803948 1 1
0.508519618573031 0.508014286015769 1 1
0.510349391811397 0.509816285617932 1 1
0.483692726153713 0.48320776402008 1 1
0.485474036599131 0.484998234243585 1 1
0.52499508984095 0.524453607458402 1 1
0.509299259299845 0.508780976286988 1 1
0.478093930295041 0.477596581055632 1 1
0.499817060882646 0.499307632048029 1 1
0.484032508460696 0.48357417202634 1 1
0.507656606832538 0.507130935262879 1 1
0.49920351026694 0.498705080884171 1 1
0.520971347751598 0.520422746970077 1 1
0.487628399475327 0.487167731181193 1 1
0.504290625791939 0.503803837707247 1 1
0.495546887694718 0.495065679249043 1 1
0.504992505307172 0.504468384933415 1 1
0.480460618813932 0.479989771457112 1 1
0.506825374610446 0.506320935072054 1 1
0.515652711298103 0.515179234450076 1 1
0.523586726447982 0.523045641313403 1 1
0.519252242403773 0.518719588144568 1 1
0.482957784339292 0.482462691909731 1 1
0.481023417771861 0.480531124170383 1 1
0.498341635088886 0.497826646877491 1 1
0.507053011672409 0.506529406220995 1 1
0.519938651480151 0.519376037025443 1 1
0.503885244282184 0.5034165574683 1 1
0.507653626594642 0.507174477137376 1 1
0.495858228081674 0.495358994809022 1 1
0.46914026420639 0.468662194552813 1 1
0.539638796414621 0.539127723456868 0 0
0.500434170599511 0.499994056338253 1 1
0.497418227084733 0.496918459290616 1 1
0.463975140873646 0.463475847715281 0 0
0.510643930447299 0.510136808517373 1 1
0.478439834192284 0.477972957743547 1 1
0.493790540938625 0.493300610818771 1 1
0.489769677858206 0.48929151580145 1 1
0.513741360621826 0.513247455129824 1 1
0.494474259785163 0.493941962039006 1 1
0.514872963415055 0.514361938993039 1 1
0.496485327452506 0.496001593794689 1 1
0.504828237250495 0.504288258954324 1 1
0.472879084021036 0.472415207644836 1 1
0.477588547021606 0.477097805819439 1 1
0.469402757930776 0.468920611372153 1 1
0.516111947616049 0.515575641243611 1 1
0.507359632420976 0.506829132453712 1 1
0.518170129555038 0.517643348562033 1 1
0.491434843397212 0.490940625925444 1 1
0.521372593638336 0.520802903816878 1 1
0.511441299918004 0.510886476254078 1 1
0.508879508215972 0.508343026568818 1 1
0.510281506173398 0.509765279366599 1 1
0.5129259597375 0.512391967072169 1 1
0.542847134669817 0.54228477412517 0 0
0.499954775688312 0.499447543682797 1 1
0.493999459928205 0.493498697868119 1 1
0.481107242513881 0.480646326458374 1 1
0.535775541021722 0.535252724443271 0 0
0.472655302959244 0.472175644138924 1 1
0.499887491013751 0.499356206025678 1 1
0.485209406801541 0.484690015555983 1 1
0.491828470813062 0.491336026230402 1 1
0.506326245556535 0.505860929004538 1 1
0.504681383455153 0.504182338831654 1 1
0.466435609910156 0.465963680692304 0 0
0.486414748216748 0.485890127499187 1 1
0.501037242128107 0.500565509857599 1 1
0.520702039128276 0.520182540121894 1 1
0.486779692322094 0.486298639773286 1 1
0.477771507079201 0.47725007494543 1 1
0.506131279314698 0.5056138283076 1 1
0.450887070185532 0.450433915312513 0 0
0.538900009213717 0.538334439824784 0 0
0.492867272949821 0.492352209468273 1 1
0.454025235204163 0.453578783702172 0 0
0.482222559483072 0.481737498419159 1 1
0.517674426618577 0.517178208922623 1 1
0.508264083939905 0.507779384909962 1 1
0.517349825268615 0.516851843855275 1 1
0.484199670473172 0.483696061939414 1 1
0.497169024697326 0.496702943268833 1 1
0.474500393192366 0.474013664908597 1 1
0.491076155181528 0.490575364581114 1 1
0.520250715420222 0.519719076871347 1 1
0.470515273143982 0.470038266249318 1 1
0.508690771078007 0.508202204202337 1 1
0.499533317491221 0.499072168600997 1 1
0.481269068320303 0.480769973208419 1 1
0.525176843631315 0.524612892579057 1 1
0.502036605614597 0.501551878950952 1 1
0.504401725702941 0.503919155013101 1 1
0.488021552781524 0.487506669552599 1 1
0.486143269208904 0.48563324731086 1 1
0.492911603453751 0.492398550102778 1 1
0.51029715308185 0.509767563119998 1 1
0.489737016878512 0.489267836679154 1 1
0.521954056493825 0.521439939843867 1 1
0.483805418646321 0.483355369522375 1 1
0.470806353952735 0.470285158082055 1 1
0.504432390158416 0.503963123935531 1 1
0.498631748245285 0.498114874063656 1 1
0.508393878542308 0.507866079301613 1 1
0.457916210366154 0.45743014185075 0 0
0.469464933081924 0.46900960361841 1 1
0.528792524202665 0.528250732284574 1 1
0.503830806340151 0.503348727002086 1 1
0.517327843757585 0.516829531444866 1 1
0.481446394317508 0.480965462595309 1 1
0.477271847920094 0.476784079909653 1 1
0.491648845776835 0.491152938635676 1 1
0.475089249964737 0.474600656701854 1 1
0.486607417786122 0.48609886808689 1 1
0.503508131820187 0.503018724045023 1 1
0.481523853499301 0.481034694271336 1 1
0.491082316569689 0.490586371663096 1 1
0.494107524672086 0.493604433636836 1 1
0.51046495018853 0.509939275260489 1 1
0.513138054573751 0.512621378451797 1 1
0.51023228987833 0.509730203583195 1 1
0.523544186055796 0.522996835765456 1 1
0.51766480986094 0.517161114475866 1 1
0.490946068130375 0.490430257895668 1 1
0.514006478498279 0.513451657690577 1 1
0.510267222311243 0.509809620702925 1 1
0.515041406665018 0.51454011258868 1 1
0.501909460233625 0.501415061881639 1 1
0.506823988907753 0.506324559551951 1 1
0.511351432466875 0.51083849221733 1 1
0.508954166185354 0.508454212947808 1 1
0.50348840833345 0.502972747364116 1 1
0.497910928113721 0.497415768636801 1 1
0.513490689268336 0.512965242803709 1 1
0.503315579446717 0.502819512503731 1 1
0.463282178671918 0.462820394624294 1 1
0.490853374680496 0.490353181873486 1 1
0.479735095387674 0.479281830909209 1 1
0.517236191449723 0.516688340785628 1 1
0.513231403486838 0.512698281173883 1 1
0.489566070676333 0.489091756211809 1 1
0.534881321012765 0.534323696956225 1 1
0.502204378783865 0.501701474493379 1 1
0.509703323225441 0.50920649827912 1 1
0.472062663137147 0.471613351418088 1 1
0.496958501105831 0.49647987911257 1 1
0.502551881771686 0.502020038709876 1 1
0.501896588548482 0.501384272130346 1 1
0.469428399694062 0.468952147421831 1 1
0.495678504621327 0.495209162308254 1 1
0.526552442117248 0.525965017260429 1 1
0.518416716278618 0.517890719149558 1 1
0.523851178829139 0.523335129126949 1 1
0.499502486965015 0.498980355566388 1 1
0.506031662014222 0.50554339422696 1 1
0.492482296856669 0.492006202153072 1 1
0.48252028350067 0.481997729996179 1 1
0.488904385757416 0.488379941780035 1 1
0.499979097214486 0.499491493146583 1 1
0.51480474444285 0.514289795451656 1 1
0.491284749893436 0.490784429530434 1 1
0.495936064395345 0.495427749348258 1 1
0.481924804579956 0.48143352335624 1 1
0.513344194238399 0.512845583891594 1 1
0.480914862333669 0.480402544668853 1 1
0.501737162834928 0.501231556402496 1 1
0.501837757266089 0.501336484787237 1 1
0.484921212936999 0.48445719225943 1 1
0.509880130875368 0.509375795218339 1 1
0.493778675717462 0.493280854708751 1 1
0.493490437835035 0.492988250655235 1 1
0.486055827386858 0.485583817424306 1 1
0.483466476647595 0.482963017598181 1 1
0.492312899742233 0.491801149644831 1 1
0.494136192605119 0.493647805314217 1 1
0.524055404119878 0.52353089870381 1 1
0.507619113968209 0.507097251372272 1 1
0.504610338722938 0.504141686348485 1 1
0.500141846103168 0.499646824474295 1 1
0.525310080143366 0.524741931839847 1 1
0.507708590165542 0.507181932782282 1 1
0.499839863188399 0.499362305280183 1 1
0.48492228513084 0.484466607436294 1 1
0.488978046806406 0.488493627264105 1 1
0.482228835364362 0.481731853076007 1 1
0.492871823351107 0.492409933810791 1 1
0.510117784556301 0.509589084177086 1 1
0.508647745995553 0.508136046158874 1 1
0.506678795468019 0.506203884458631 1 1
0.510354248617324 0.509838104079879 1 1
0.481765351347591 0.481307565173316 1 1
0.482439239071022 0.481932577559282 1 1
0.513732600681973 0.513242545177923 1 1
0.509266023355882 0.50876529288898 1 1
0.486863957646769 0.48637464770194 1 1
0.468776026294726 0.468233437080618 1 1
0.503839841328586 0.503288956743568 1 1
0.492613359239054 0.492135493050972 1 1
0.513304409078288 0.512784226263347 1 1
0.489183564142416 0.488706816095699 1 1
0.497715840087781 0.497176063452736 1 1
0.51326875584134 0.512737598169633 1 1
0.509317218799909 0.508834461900092 1 1
0.508976862957395 0.508436031700773 1 1
0.524530151841742 0.524000619997968 1 1
0.516161454075905 0.515626581807429 1 1
0.482550625935822 0.482085597962565 1 1
0.493020152937486 0.49251488141179 1 1
0.498415574509821 0.497909262658875 1 1
0.486131291041907 0.485659769824418 1 1
0.48714772918129 0.486661431717811 1 1
0.510892685541126 0.510368062590117 1 1
0.513192054541582 0.512634013259052 1 1
0.531872963221172 0.53135505026981 1 1
0.509260375674327 0.508753402815379 1 1
0.478888906709344 0.478400024926778 1 1
0.4855907271924 0.485066318760294 1 1
0.524100639020011 0.52359757198365 1 1
0.502490279309264 0.501965582198733 1 1
0.506086021780065 0.505598552359888 1 1
0.497466459096856 0.497006381559889 1 1
0.502284229512056 0.501746375905966 1 1
0.483667107258446 0.483142111714176 1 1
0.530371523296924 0.52983380195064 1 1
0.491780819532226 0.491319570561056 1 1
0.507842550012256 0.507358583646234 1 1
0.496530847277937 0.496067933359495 1 1
0.507875415469646 0.507396693927337 1 1
0.516679941956593 0.516129627313686 1 1
0.503501477688527 0.50297327709592 1 1
0.477613046095334 0.477102011665716 1 1
0.48603054024325 0.485576983272078 1 1
0.516477328587152 0.515938713947365 1 1
0.508188407009999 0.507654800758237 1 1
0.511477072108417 0.510986976815313 1 1
0.501361154233445 0.500864382554151 1 1
0.507417539795572 0.506926359432539 1 1
0.508453962362967 0.507910448028771 1 1
0.489360027934181 0.48884494148417 1 1
0.492612720454116 0.492133537341524 1 1
0.502175233095087 0.501710135484084 1 1
0.491411698348512 0.490888002859523 1 1
0.483955612694493 0.483462740802912 1 1
0.512680191854576 0.512204535560773 1 1
0.533522388202177 0.533001679020305 1 1
0.471214349806763 0.470678625570082 1 1
0.498038943696703 0.497553464998614 1 1
0.527301440793694 0.526769531476295 1 1
0.496743656768172 0.496236009392417 1 1
0.497236281174487 0.496723238059474 1 1
0.501100155804367 0.500613164054658 1 1
0.500499068813705 0.499966972755246 1 1
0.512806192166123 0.512316114540985 1 1
0.517585759411603 0.517054127285143 1 1
0.508359050510478 0.507864323331543 1 1
0.509570214527946 0.509024682378324 1 1
0.499490880144237 0.49898982253171 1 1
0.496022657326622 0.495532232450481 1 1
0.464451927360102 0.463954479954171 0 0
0.493612633246178 0.493141206631214 1 1
0.475301110477495 0.474800332986515 1 1
0.509262500927721 0.508704937249118 1 1
0.483971490957097 0.483511817546158 1 1
0.496380232481829 0.495904812047464 1 1
0.504368481960222 0.503818267216086 1 1
0.501134980806561 0.500640103362065 1 1
0.475902534589273 0.475434682677789 1 1
0.518819026113144 0.518293239053208 1 1
0.511705469284781 0.511205441073548 1 1
0.481844951210145 0.481404105341095 1 1
0.51249469821648 0.511921409531534 1 1
0.482428266074649 0.481920025453555 1 1
0.484283165439956 0.48381175529715 1 1
0.480742592674276 0.480221749201601 1 1
0.510645798479482 0.510138120543349 1 1
0.502236969251505 0.501685999380307 1 1
0.518741550363606 0.518230120808406 1 1
0.534064881654265 0.533473680368298 1 1
0.500705114751049 0.500185797549856 1 1
0.520122103283512 0.519585859688007 1 1
0.508611673987971 0.508115745742192 1 1
0.516511987209293 0.515976829444446 1 1
0.503874065110008 0.503393810873923 1 1
0.503829532888112 0.503316860284476 1 1
0.503442235339385 0.502962266443563 1 1
0.494250081343934 0.493740112652295 1 1
0.522782638710915 0.522230458324613 1 1
0.486509914954599 0.486018331885876 1 1
0.511746785841693 0.511229296097851 1 1
0.508523779103046 0.508052832619853 1 1
0.47863855494039 0.478139836397476 1 1
0.515785333707743 0.515221866719575 1 1
0.48815237859592 0.487630705930114 1 1
0.506099251506818 0.505522096668236 1 1
0.502914255889352 0.502445697849584 1 1
0.470417473690426 0.469925994501471 1 1
0.495107756074396 0.494627656345595 1 1
0.517201213417782 0.516647170885518 1 1
0.485041543941965 0.484559922939853 1 1
0.520028406041994 0.519494689608485 1 1
0.479993331535116 0.479464860326728 1 1
0.532930924195685 0.532359479990169 1 1
0.478713657140923 0.478239121794434 1 1
0.508117431527576 0.507626851830317 1 1
0.511671083440904 0.511144673138122 1 1
0.527650383134518 0.527057170194579 1 1
0.490683391347267 0.490195720490855 1 1
0.502387556563686 0.501823804620844 1 1
0.509216614790591 0.508704182639512 1 1
0.513968444032217 0.513479266282991 1 1
0.534169581278716 0.533615870537423 1 1
0.507196652735546 0.506677961260682 1 1
0.490763641177703 0.490266295234764 1 1
0.516639084407681 0.516129862407501 1 1
0.492212825424673 0.491727342551487 1 1
0.519538887530205 0.51902431871717 1 1
0.501717396876426 0.501221886062548 1 1
0.479273211536434 0.478816978031964 1 1
0.511198786512595 0.510681469636627 1 1
0.492732054177714 0.492216502557519 1 1
0.47863828155951 0.478193537113783 1 1
0.509815983702627 0.509341196041058 1 1
0.488681087321537 0.48821202860736 1 1
0.495305717003114 0.494789024594398 1 1
0.518351846069271 0.517848839855668 1 1
0.490404592721102 0.489941472922477 1 1
0.495960824465175 0.495463625174251 1 1
0.512119663245323 0.511576028573395 1 1
0.505690913297494 0.505215146045304 1 1
0.540836646101796 0.540302244633616 0 0
0.493360504793501 0.492883377201281 1 1
0.503221468658542 0.502663793645555 1 1
0.484430757286143 0.483950315051869 1 1
0.501839447942098 0.501345712050879 1 1
0.503493605164388 0.503008120647309 1 1
0.486285576848591 0.485786271128803 1 1
0.493136678983047 0.492615074696768 1 1
0.507134832380077 0.506639045029263 1 1
0.497358095201098 0.49686571916903 1 1
0.503099721609998 0.502584509541508 1 1
0.506047395312204 0.505534492756924 1 1
0.491644406148941 0.491107163470299 1 1
0.489654108369375 0.489155407587369 1 1
0.497151954085927 0.49668214797285 1 1
0.519377207777634 0.51881593407674 1 1
0.531129244868332 0.530594028838908 1 1
0.516008712164823 0.515473412232071 1 1
0.51562927044583 0.515114755110683 1 1
0.529892776451032 0.529387084466094 1 1
0.487173789060379 0.486664820421836 1 1
0.481399492380965 0.480911759865428 1 1
0.499643434597659 0.499166617245826 1 1
0.533926690736768 0.533391474714135 0 0
0.461687734782331 0.4612308686292 1 1
0.513122461701901 0.512607584775115 1 1
0.490905061426675 0.490379869125389 1 1
0.467405707037256 0.466951235061325 1 1
0.478171127432853 0.477674918228802 1 1
0.495276741175211 0.494794221661043 1 1
0.50352957189826 0.503058487997909 1 1
0.520988868225292 0.520465425318292 1 1
0.492758433824577 0.492272119150635 1 1
0.496465694093652 0.495990134247254 1 1
0.514924696878582 0.514420336467653 1 1
0.509378573889134 0.508847652545871 1 1
0.500443151450188 0.499934122040235 1 1
0.478400649170473 0.477918173061961 1 1
0.491205219812397 0.490717625171096 1 1
0.491884801997117 0.491364639501163 1 1
0.492753176514739 0.492250658767863 1 1
0.512518406674827 0.512009317758954 1 1
0.493104231544851 0.492622518804882 1 1
0.494875737457153 0.494347699938119 1 1
0.506390402572624 0.505865834380648 1 1
0.484892211262916 0.484450244287268 1 1
0.512475022959176 0.511949516628023 1 1
0.511957571724267 0.511418192775579 1 1
0.514661461468919 0.514108989945471 1 1
0.485385920010588 0.484902847683282 1 1
0.495960696914259 0.49543220438135 1 1
0.486876047315574 0.486410451340297 1 1
0.498263776031786 0.497777551157283 1 1
0.51779993827144 0.51727267647236 1 1
0.508684998881217 0.508196340391649 1 1
0.502081364428718 0.501586638643821 1 1
0.456696580375412 0.456226439244877 0 0
0.479680683334782 0.479181798966734 1 1
0.501817203728998 0.501257768836898 1 1
0.50091550372722 0.500439381758896 1 1
0.505340005413538 0.504855891588245 1 1
0.50019542255483 0.499695369406327 1 1
0.498714740322257 0.498211808664201 1 1
0.500393687484732 0.499870404458653 1 1
0.492606162273019 0.492103543990852 1 1
0.509535479074342 0.5089945899224 1 1
0.499922512525329 0.49943997081255 1 1
0.504961759374943 0.504475128219921 1 1
0.495513227725793 0.494989853027624 1 1
0.537245150645155 0.536707685598589 0 0
0.50561710244836 0.505129175703996 1 1
0.502272866267167 0.50178778394681 1 1
0.50092255422008 0.500458126925705 1 1
0.485816285354415 0.48533742867761 1 1
0.498497789048703 0.497982811207131 1 1
0.483574677497621 0.483139167520916 1 1
0.502482737053594 0.501956316200761 1 1
0.500842420387531 0.500349533157161 1 1
0.495113667514613 0.494643627088203 1 1
0.506900131198767 0.506380227101577 1 1
0.516276495782625 0.51575280419665 1 1
0.529150743243401 0.528636396113371 1 1
0.494845611789095 0.494337859097032 1 1
0.48133373937318 0.480852003252605 1 1
0.501814178942875 0.501349913464662 1 1
0.500562882705095 0.500057965886597 1 1
0.489902840670892 0.489397411403592 1 1
0.513994620472089 0.513471101793131 1 1
0.504117372657354 0.50360371888258 1 1
0.475880433571588 0.475413275162887 1 1
0.508230236253419 0.507676149290341 1 1
0.536122372844354 0.53560841452923 0 0
0.525332367384059 0.524817744764514 1 1
0.519636116865953 0.519109549781176 1 1
0.45011355260876 0.449674064993886 0 0
0.478941035065127 0.478479910771874 1 1
0.473443885482674 0.472963607925837 1 1
0.493655283442914 0.493127489745969 1 1
0.496851906561702 0.496385025962584 1 1
0.523308488285341 0.522800485876959 1 1
0.488625332230407 0.488135561600747 1 1
0.496150022682496 0.495609201319674 1 1
0.481578933907966 0.48107107922472 1 1
0.489717854151019 0.489203078464222 1 1
0.480444988889297 0.480018128825562 1 1
0.520119962051622 0.519552046612382 1 1
0.489561669033821 0.48908539467181 1 1
0.504330543229395 0.503819332386812 1 1
0.496775982637635 0.496281423965803 1 1
0.512586347195299 0.512076991265475 1 1
0.493643962859665 0.493149095378183 1 1
0.532636029985811 0.532111255853178 1 1
0.503602252734195 0.503135800696267 1 1
0.506692909641903 0.506181339934762 1 1
0.49938543024742 0.498926821689711 1 1
0.514023326266797 0.51351070608382 1 1
0.476736566651268 0.476239746384634 1 1
0.499733879915829 0.499238065858198 1 1
0.509389478957527 0.508905161638056 1 1
0.496759484429449 0.496246450685689 1 1
0.506320221439945 0.505805418618731 1 1
0.509953252345746 0.509452513462642 1 1
0.499943965763665 0.499456108683295 1 1
0.471591939060664 0.471104785674455 1 1
0.514439227803345 0.513888659824326 1 1
0.521031221962136 0.520430223455642 1 1
0.492587095387534 0.492119102099064 1 1
0.502449737757334 0.501939145788997 1 1
0.500414255112983 0.499919519111142 1 1
0.506929591229399 0.506442216797717 1 1
0.50662665635927 0.506120489854829 1 1
0.499407363554143 0.498915871701331 1 1
0.504914043027052 0.504393501036474 1 1
0.498796830594902 0.498299502763188 1 1
0.468242590348153 0.467772525962295 1 1
0.503645069841521 0.503165483373529 1 1
0.523922531220998 0.523420823793699 1 1
0.476681164055879 0.476208810515992 1 1
0.518656115660145 0.518115509125182 1 1
0.475725185715113 0.475200567337826 1 1
0.487871485654063 0.487339996458317 1 1
0.504972276169122 0.504445616063458 1 1
0.516568998155575 0.51602077540564 1 1
0.526317515750274 0.525804280675318 1 1
0.50106775657389 0.500564377041053 1 1
0.48233037411792 0.481833673229464 1 1
0.512051565537448 0.511498861859637 1 1
0.489511662462295 0.489016004322415 1 1
0.488390555481276 0.487877795105179 1 1
0.52787235684737 0.527324402397243 1 1
0.501262399293573 0.500743778700318 1 1
0.468281335101984 0.467837700332379 0 0
0.481011864849115 0.480568669904949 1 1
0.492503898744676 0.4920302337488 1 1
0.527708067614821 0.527170655816617 1 1
0.528525139667365 0.528010252927017 1 1
0.501110925064064 0.500631014922516 1 1
0.47010430820054 0.469636648025606 1 1
0.517957467581631 0.517419004630629 1 1
0.522806130478561 0.522296110488794 1 1
0.487686892383729 0.487204879922496 1 1
0.510970990081623 0.510497917362433 1 1
0.453298478972232 0.452835627531472 0 0
0.49635481674745 0.495855368066855 1 1
0.465105014114666 0.46468012307291 0 0
0.481948849415029 0.48146216739782 1 1
0.497160222187767 0.496652286356927 1 1
0.476369998427085 0.475898848988573 1 1
0.496098206650212 0.495590293460918 1 1
0.505563243281933 0.50506329966263 1 1
0.521762403320186 0.52125975691018 1 1
0.464558675720059 0.464101931473905 0 0
0.506633407259038 0.506118845861655 1 1
0.519830459929851 0.519341224700439 1 1
0.473546380068664 0.473047532865818 1 1
0.48617813038591 0.48569171256273 1 1
0.516895269661043 0.516363739502697 1 1
0.524827624208436 0.524261294431658 1 1
0.505795208831278 0.505304682913277 1 1
0.507702744550163 0.507195923346364 1 1
0.5074281497891 0.506884365609781 1 1
0.486615644546967 0.486114799496264 1 1
0.482986156040919 0.482505432780845 1 1
0.496321548600768 0.495812524520753 1 1
0.497897127240413 0.497399027414123 1 1
0.502121529565153 0.50159247111591 1 1
0.47405872173432 0.473602302514331 1 1
0.489722768458125 0.489236659548216 1 1
0.485423974570839 0.484953417619819 1 1
0.512694931707543 0.512207744593159 1 1
0.506691369992974 0.506222764548926 1 1
0.489177313033732 0.488680899971355 1 1
0.493279665783753 0.492760043336702 1 1
0.5144280183148 0.513937294122378 1 1
0.509013696580497 0.508525416925985 1 1
0.499973289610283 0.499453949924466 1 1
0.467121529044331 0.466675385621567 1 0
0.495629877534136 0.495144747493525 1 1
0.491293819609922 0.49082441015078 1 1
0.491822117759646 0.491325088210839 1 1
0.485735834785436 0.485216479493924 1 1
0.50980133082276 0.509311210307749 1 1
0.500077234893432 0.499582723222183 1 1
0.492256473529544 0.491753000967702 1 1
0.481844488875925 0.481356635525654 1 1
0.503220901499023 0.502721115587316 1 1
0.495540194030934 0.495051228103961 1 1
0.520257303235213 0.5197714129626 1 1
0.498203686462222 0.497694928647829 1 1
0.510834973638432 0.510349788622561 1 1
0.479112914851454 0.478648225386852 1 1
0.496171020099626 0.495626589393082 1 1
0.5032116497078 0.502748473084685 1 1
0.501150179787951 0.500660245686591 1 1
0.496254095045294 0.495764050232599 1 1
0.493662467356668 0.493181374908502 1 1
0.504432897202068 0.503930201803649 1 1
0.515330704006792 0.514838945258417 1 1
0.53467362160295 0.534136666720332 0 0
0.502997839943009 0.502488956380757 1 1
0.498562034970556 0.498077217677974 1 1
0.515915766573871 0.515429988936158 1 1
0.492435082588071 0.49192887941724 1 1
0.491253204993066 0.490719635427191 1 1
0.485278389792848 0.484775301613655 1 1
0.497377332416593 0.496893934351734 1 1
0.514966829030731 0.514465545018317 1 1
0.495644726562023 0.49518738834431 1 1
0.488697446769227 0.488201082075221 1 1
0.526467990207104 0.525877903879018 1 1
0.513513917382483 0.513003729244979 1 1
0.493370522558432 0.492851398799467 1 1
0.495454775675379 0.494979150479637 1 1
0.523608297005634 0.523105200042454 1 1
0.47638459539175 0.475915632043816 1 1
0.502313999325567 0.501811927761675 1 1
0.464360108259949 0.463891362108605 0 0
0.543514811394263 0.54294373698679 0 0
0.510858829050383 0.51036195243595 1 1
0.501658641065895 0.50116654369415 1 1
0.505228160927654 0.50468178893677 1 1
0.482518424747659 0.482051066812731 1 1
0.505514897777833 0.505026566951807 1 1
0.518628852786473 0.518131232301557 1 1
0.499756878339107 0.499283537635659 1 1
0.486280021309447 0.485806468425342 1 1
0.501002936060248 0.500487969916829 1 1
0.531222897914637 0.530650391067085 1 1
0.484352687039409 0.483846839709685 1 1
0.522601390810336 0.522035982729777 1 1
0.507090388434835 0.506608828568354 1 1
0.494700440290797 0.494164546403118 1 1
0.491088691601173 0.490603192634297 1 1
0.501674603149503 0.50121598953362 1 1
0.511132312891885 0.510643719045518 1 1
0.481325126359827 0.48086589901245 1 1
0.500281943932848 0.499795745120253 1 1
0.500282412129576 0.49978901309906 1 1
0.523083241223461 0.522535172860248 1 1
0.510949675261063 0.510425703586775 1 1
0.494347333588033 0.493863137337162 1 1
0.508849196805758 0.508364505107877 1 1
0.496760918965383 0.496269380250033 1 1
0.473066995007874 0.472564218674835 1 1
0.504136525768989 0.503647155795186 1 1
0.522227115349792 0.521725215364119 1 1
0.49872240240744 0.498246887505011 1 1
0.50778494586239 0.507252641023678 1 1
0.506365425212761 0.505858847643716 1 1
0.479133263382372 0.478633985104111 1 1
0.504052131047894 0.50354804879296 1 1
0.49132764412149 0.490854479715889 1 1
0.525860569101047 0.525322727958434 1 1
0.461472713575361 0.460991935825122 0 0
0.484171070716581 0.483698885572028 1 1
0.52016826309137 0.51966293909739 1 1
0.485410875019762 0.484930985724836 1 1
0.504720306848018 0.504234618445723 1 1
0.52119768398416 0.520686349180075 1 1
0.488844733840552 0.488331605339412 1 1
0.516216749800946 0.515711778411723 1 1
0.489512686550421 0.489017739736389 1 1
0.513526794844601 0.513017071306632 1 1
0.541572982975551 0.541021676580163 0 0
0.476707699466232 0.476222959738436 1 1
0.505598714385604 0.505102256501361 1 1
0.492960492799196 0.492440916424213 1 1
0.530618412795202 0.530101860463965 1 1
0.531536624031242 0.531029198342394 1 1
0.512360699843975 0.511857945405646 1 1
0.490296324608909 0.489786703788997 1 1
0.509280805657839 0.508757722160272 1 1
0.513467253904622 0.512961788795719 1 1
0.487013860799416 0.486564343812745 1 1
0.473484574003283 0.473023134372826 1 1
0.491087735481545 0.490564605398062 1 1
0.501690487600215 0.501176916957605 1 1
0.528887785431018 0.528361739235379 1 1
0.504417181368669 0.503907994557961 1 1
0.534354838246104 0.533840393523301 0 0
0.507976276163055 0.507454430761205 1 1
0.514426245308625 0.513931307069006 1 1
0.497440343213817 0.496943456526321 1 1
0.523724184137594 0.523211458412194 1 1
0.48051451314086 0.480038234066482 1 1
0.497853553447001 0.497328705156862 1 1
0.513375529759391 0.512877966404374 1 1
0.514846510460346 0.514298290290639 1 1
0.498539743494522 0.498052421340006 1 1
0.523573231307856 0.523055949183819 1 1
0.513481849543978 0.512995985378494 1 1
0.501860968349458 0.501380149177146 1 1
0.501095390850917 0.500587906741995 1 1
0.514810295969339 0.5143229530851 1 1
0.515508544825774 0.515016523769786 1 1
0.478824453144971 0.478315170692133 1 1
0.478601871571814 0.478137515601777 1 1
0.505664948176992 0.505158770943445 1 1
0.490162775520804 0.489696737815251 1 1
0.487233261845829 0.486750923002265 1 1
0.502095199198174 0.501590598432327 1 1
0.478865148958849 0.478423912352086 1 1
0.499907933153484 0.499401933648205 1 1
0.519000709915398 0.518485441411684 1 1
0.509343059211489 0.508828976696263 1 1
0.505987920516979 0.505457502639671 1 1
0.528405832489143 0.527880050422397 1 1
0.49321345409605 0.49274856749102 1 1
0.503849847022094 0.503373959448424 1 1
0.480428850251941 0.479932759346881 1 1
0.474652148541875 0.474194794759918 1 1
0.480869795106122 0.480375739417055 1 1
0.488358666077989 0.487873549339387 1 1
0.498996236375654 0.498479991910471 1 1
0.508629012134451 0.508159202640024 1 1
0.514212127709393 0.513712084809856 1 1
0.497746652073419 0.497241302987294 1 1
0.493681179267881 0.493194892537624 1 1
0.498450544354188 0.497962522501073 1 1
0.477263405358583 0.476783298823998 1 1
0.487293152603774 0.486828809980495 1 1
0.492649546038624 0.492134309182425 1 1
0.48700913119483 0.486518206044281 1 1
0.499309681131868 0.49878157443537 1 1
0.488410066357997 0.487954754549149 1 1
0.509870010679888 0.509397598469038 1 1
0.513220528433501 0.512701426300415 1 1
0.531274253159463 0.530744754621544 1 1
0.503746971424826 0.503244588909867 1 1
0.481774023938392 0.481263397448786 1 1
0.499085833379814 0.49858046314351 1 1
0.50201245504779 0.501490171201044 1 1
0.530810411168901 0.530306940852297 1 1
0.497473541719287 0.496977722214299 1 1
0.508393654684687 0.507903116345299 1 1
0.505805898366462 0.505304430854223 1 1
0.474542312918901 0.474067726771418 1 1
0.502756069006455 0.502242514686885 1 1
0.530228761004958 0.529711756638854 1 1
0.5209326604299 0.52039481183509 1 1
0.489232206072572 0.488745863531325 1 1
0.508390258747792 0.507856851002057 1 1
0.527918266508974 0.527392963348473 1 1
0.492297799159174 0.491791290432392 1 1
0.506468004736809 0.505935670503462 1 1
0.509383976284709 0.50886139448494 1 1
0.492595694640028 0.492080101378885 1 1
0.491679306331626 0.491188995139524 1 1
0.495636573987633 0.495149010840195 1 1
0.468203783792014 0.467721324468159 1 1
0.46248544235229 0.461993159077333 0 0
0.490862933721769 0.490377336487481 1 1
0.467198781992291 0.466726661039102 0 0
0.535213410886834 0.534699801343323 0 0
0.527711547627076 0.527183611015032 1 1
0.485701793322557 0.485208994047825 1 1
0.492538568309826 0.492046826194432 1 1
0.50669875614051 0.50621268146004 1 1
0.496111265091676 0.495644562596343 1 1
0.49476510108517 0.494239975621332 1 1
0.499370699714469 0.498856641060194 1 1
0.504932688609581 0.504394534653485 1 1
0.510013805628825 0.509507469495309 1 1
0.489203822379541 0.488728618758013 1 1
0.468171126944883 0.467687687956524 1 1
0.477294730731971 0.476790655928396 1 1
0.465420755913637 0.464962714585593 0 0
0.508297359770411 0.507795205896831 1 1
0.486798698543164 0.486292297598252 1 1
0.480926401263012 0.480428929903188 1 1
0.511462484099324 0.510934142498789 1 1
0.471113422762206 0.470668798844677 1 1
0.542822441769282 0.542291497073091 0 0
0.490516697562158 0.490010632780497 1 1
0.490691575191177 0.490186494668071 1 1
0.505192411838195 0.504718744374058 1 1
0.501285504278771 0.500778681960124 1 1
0.513642885192009 0.513091226509368 1 1
0.500154438751741 0.49964580083376 1 1
0.500451798611494 0.499940972692894 1 1
0.468218158525788 0.467736572964016 1 1
0.502699627833393 0.502199293382183 1 1
0.517431400039664 0.516888888754157 1 1
0.530792309561036 0.530236396130151 1 1
0.524934217651777 0.52439735921407 1 1
0.50985132634471 0.50937516648133 1 1
0.529364402946301 0.528838508716394 1 1
0.497965955411807 0.497461674320428 1 1
0.483530608158423 0.483048480613802 1 1
0.473272496462367 0.472813400889632 1 1
0.514319507380397 0.513775554642112 1 1
0.515304734798824 0.514795184210427 1 1
0.50948502950638 0.509011599282612 1 1
0.506624977799239 0.506111206349743 1 1
0.499466809428542 0.498946213320559 1 1
0.495481036113447 0.49501049113987 1 1
0.540975890134188 0.540449715319496 0 0
0.503911402855109 0.503394084060974 1 1
0.486378882111675 0.485885054170221 1 1
0.500782242603661 0.500302087775103 1 1
0.518838749622123 0.518283774263245 1 1
0.478373688814579 0.477916152525553 1 1
0.501971804418053 0.501482109004389 1 1
0.486965496673948 0.486478458147636 1 1
0.486546350233729 0.486015885557351 1 1
0.502909533584001 0.502372347103496 1 1
0.505509501193583 0.505023054784409 1 1
0.507054206093363 0.506553837621025 1 1
0.522801313140036 0.52228965962932 1 1
0.510982919713439 0.510474826824181 1 1
0.519670920582524 0.519101740780724 1 1
0.492394326235611 0.491919676968333 1 1
0.509018203418437 0.50848686700559 1 1
0.491500545276569 0.490980885863612 1 1
0.49737423309891 0.496900111427602 1 1
0.486161299672999 0.485688383097353 1 1
0.466387703738648 0.465932259620689 0 0
0.519467991026236 0.518948116116472 1 1
0.518801518444597 0.518236332872197 1 1
0.518296287671125 0.517781548482938 1 1
0.511613120137427 0.51111631532569 1 1
0.490805204281375 0.490339887330794 1 1
0.541655019967204 0.541141659494811 0 0
0.482423357874772 0.481900008949862 1 1
0.504273050143734 0.503728262471582 1 1
0.514049089479986 0.513542330497474 1 1
0.492964761980519 0.492448604083889 1 1
0.495788861499968 0.4952700651495 1 1
0.500879732107842 0.50038056066164 1 1
0.496154187353587 0.495670661971396 1 1
0.495050431244662 0.494570108220839 1 1
0.531419494886858 0.530849155189302 1 1
0.481491872997137 0.481016730474063 1 1
0.519336788867613 0.51881586908154 1 1
0.486029556920933 0.48550532374908 1 1
0.513831581071602 0.513287994673761 1 1
0.488581344106589 0.488077040140177 1 1
0.511978137832238 0.511474424228882 1 1
0.503957310243525 0.503489311206154 1 1
0.516503468014358 0.51597269578327 1 1
0.499321453753366 0.498824416926865 1 1
0.537565019018829 0.537050391816276 0 0
0.487611842349984 0.487138327690017 1 1
0.476304188618766 0.475865653168014 1 1
0.513739113359525 0.513191438904564 1 1
0.490986321122795 0.490493951858915 1 1
0.484811617463069 0.484314890987046 1 1
0.533564418504161 0.533065457079631 0 0
0.46499875038621 0.464530888140608 0 0
0.505270186299018 0.504774855995767 1 1
0.491884430067516 0.4914376122291 1 1
0.525814927483321 0.525292040216754 1 1
0.516356674559963 0.515770727648993 1 1
0.511858217310838 0.511374186993373 1 1
0.519495965766292 0.519019991451035 1 1
0.512704308032748 0.512180235288184 1 1
0.50237855427594 0.501878200277843 1 1
0.538384165775563 0.537837773943031 0 0
0.495706298774033 0.495207234021229 1 1
0.509244416228071 0.508730783901042 1 1
0.48994312737708 0.489420314058383 1 1
0.505814221148594 0.50531175339127 1 1
0.508382008287041 0.507874971014358 1 1
0.497150204219802 0.49667580491503 1 1
0.492488972748569 0.492011605689061 1 1
0.520533448388294 0.519987774445626 1 1
0.485444915397222 0.484949873528805 1 1
0.513253519246671 0.512717501825422 1 1
0.506153200924355 0.505662279933935 1 1
0.490208259558969 0.489675920624164 1 1
0.466164535739192 0.465719467295618 0 0
0.497608113951334 0.497049925955757 1 1
0.521494363147953 0.520890045365947 1 1
0.508931568619178 0.508430351173759 1 1
0.523736974036006 0.523171671821359 1 1
0.521734470707115 0.52121933229733 1 1
0.479189078538013 0.478697428393077 1 1
0.492206419232489 0.491716948622589 1 1
0.519240564365859 0.518707838240417 1 1
0.509435490727502 0.508891445515689 1 1
0.489694285900535 0.489170339034065 1 1
0.489909759074042 0.489415863171935 1 1
0.488942184676542 0.488414247062653 1 1
0.469662713739488 0.469201041776246 1 1
0.503401757799934 0.502922735041546 1 1
0.492531078538396 0.492014379340235 1 1
0.524631160710943 0.52410383707713 1 1
0.531627267899808 0.531029501614068 1 1
0.455127436861051 0.454598604902767 0 0
0.503571605299182 0.503079391894864 1 1
0.513386946090485 0.512903269029528 1 1
0.485077919751195 0.484577037244088 1 1
0.518523327744101 0.518015708674473 1 1
0.552823524071347 0.55224076560075 0 0
0.487892243808282 0.487417811989385 1 1
0.498570082721379 0.498044493466851 1 1
0.508070519204633 0.507568491219625 1 1
0.475855704088168 0.475346238259981 1 1
0.492857904402402 0.492365681489223 1 1
0.461098951691466 0.460652759183219 0 0
0.526967473262597 0.526413616087441 1 1
0.491547130237822 0.49106746098831 1 1
0.485633316825853 0.485133012340305 1 1
0.522189622852431 0.521674583038888 1 1
0.492942301987167 0.492442218173784 1 1
0.491183741240402 0.490680209072544 1 1
0.497777819348628 0.497269617798985 1 1
0.501533670348046 0.501045451552046 1 1
0.523362598623104 0.522858687147403 1 1
0.511995303229406 0.511515200078554 1 1
0.513547342302279 0.513025482521835 1 1
0.494626384483291 0.494111602517651 1 1
0.501367520913253 0.500880580616925 1 1
0.494573869069858 0.494084731244069 1 1
0.486695176292035 0.486242257708376 1 1
0.489547538209017 0.489063828937331 1 1
0.483045453522216 0.482570559004398 1 1
0.491430581108243 0.490938541347615 1 1
0.50223048539441 0.501740798103097 1 1
0.478071150459169 0.477592007176305 1 1
0.518728240181239 0.518183238595009 1 1
0.513423733878825 0.51292024591439 1 1
0.49276646126251 0.492278638298349 1 1
0.484704811696382 0.484219920273353 1 1
0.502465888933136 0.501967721202134 1 1
0.513407677097795 0.51285900737127 1 1
0.498620335335367 0.498086250291349 1 1
0.50464603520727 0.504152142903409 1 1
0.49276125638501 0.492271170602994 1 1
0.507412598468936 0.506894812946935 1 1
0.516113030629015 0.515548431340721 1 1
0.501679836634927 0.501201527160973 1 1
0.525131287063186 0.524616749922229 1 1
0.487531313474518 0.487050963202031 1 1
0.497162462867794 0.49666720492201 1 1
0.502988581584795 0.50245218554267 1 1
0.469797373204101 0.469319464764529 1 1
0.476251029430429 0.475743945553817 1 1
0.481161939127064 0.480693431733509 1 1
0.508916192176494 0.508415612020305 1 1
0.493433605097905 0.492970786697879 1 1
0.504166089037777 0.503655290815497 1 1
0.515153878892915 0.514660227433254 1 1
0.495207211086919 0.49466502184013 1 1
0.500120443840858 0.499599200415245 1 1
0.509398098414892 0.508926322075736 1 1
0.488462062052026 0.487990149094293 1 1
0.484717615887625 0.484209484715359 1 1
0.505211116692051 0.504697783119181 1 1
0.530335260568501 0.529784809509722 1 1
0.492816975934754 0.492324069149478 1 1
0.496961598531087 0.496472455743748 1 1
0.493857888083266 0.493371731843963 1 1
0.482609461891919 0.482152400276132 1 1
0.49181926648417 0.491357445747718 1 1
0.483620955744754 0.483156452008852 1 1
0.477766006494771 0.477269154484109 1 1
0.507189658337248 0.506695476379535 1 1
0.498468725614356 0.497963445647352 1 1
0.528149017101621 0.527605343264154 1 1
0.460144273681134 0.459700582484301 0 0
0.488007019748032 0.487508757746178 1 1
0.518736058487356 0.51821181278144 1 1
0.500923694875249 0.500439095576989 1 1
0.499385232414798 0.498887018530251 1 1
0.497970184136135 0.497480885851543 1 1
0.491987208297612 0.491468085783247 1 1
0.507410237927723 0.506913119312865 1 1
0.493666542815817 0.493201578799294 1 1
0.509006738623197 0.508487248699465 1 1
0.51345694822982 0.512928274844893 1 1
0.483671701101481 0.48321834743768 1 1
0.504346194558403 0.503864600767956 1 1
0.493709641121396 0.493239216715913 1 1
0.49032710187973 0.489836282627016 1 1
0.504263594549694 0.503753661407355 1 1
0.481686955872355 0.48119463929924 1 1
0.48646637121994 0.485997169512076 1 1
0.517008915722181 0.516475987323967 1 1
0.498709157689617 0.498210892511103 1 1
0.478998235240621 0.478541439706704 1 1
0.507361527271735 0.506861993071202 1 1
0.48856177347238 0.488080802089129 1 1
0.487517554018912 0.486993161062363 1 1
0.517070016226018 0.516534883151075 1 1
0.477614119954164 0.477090565412131 1 1
0.493508164903595 0.493009040912788 1 1
0.525436716409252 0.524942755535167 1 1
0.501646143116823 0.501151268389073 1 1
0.509495225908029 0.508965717929146 1 1
0.483518817386756 0.483065122544786 1 1
0.510690292534867 0.510173430529622 1 1
0.494725845508979 0.494242214078808 1 1
0.495632463784151 0.495155184241287 1 1
0.509782773332933 0.509290567558453 1 1
0.51627101343404 0.515743348950446 1 1
0.517317700191909 0.516816991783965 1 1
0.496680116067937 0.496174792697631 1 1
0.482789006264708 0.482309512929638 1 1
0.502304074044846 0.501819138352987 1 1
0.481320103684272 0.480853597466734 1 1
0.510749010475285 0.510253580431345 1 1
0.495604949871771 0.495101925949742 1 1
0.477966483207564 0.477424328787966 1 1
0.51375967464768 0.513271527804992 1 1
0.499568798825066 0.499082804687308 1 1
0.514687581074351 0.514178204509879 1 1
0.498762179658645 0.498266715536971 1 1
0.502874825478424 0.502360778579486 1 1
0.496025910627935 0.495523678419778 1 1
0.51481616597223 0.51431252083303 1 1
0.476597518278597 0.476092841246283 1 1
0.51554610901255 0.515021317499707 1 1
0.480226812515433 0.479771586435505 1 1
0.511899432275135 0.511351783942736 1 1
0.514575230083006 0.514063581658651 1 1
0.502071719795514 0.501590756814167 1 1
0.486307685268858 0.485754785436348 1 1
0.496785155229355 0.496305917550185 1 1
0.5034118542268 0.502902389334478 1 1
0.511026707846556 0.510509329046801 1 1
0.481216402747653 0.480755886248198 1 1
0.485758943386791 0.485247355246793 1 1
0.495054949741908 0.49452210773429 1 1
0.502704061002715 0.502230430827573 1 1
0.507701019330677 0.507192922761902 1 1
0.499758039131627 0.499259743344318 1 1
0.492599255494407 0.492091682332723 1 1
0.501729199080406 0.501202995305539 1 1
0.520291033535497 0.519813792171569 1 1
0.508702829308427 0.50816233857179 1 1
0.501534437623185 0.501017368541506 1 1
0.488482194992635 0.487979794443103 1 1
0.472681523520826 0.472205566143262 1 1
0.486637481458259 0.486180319010059 1 1
0.507090783840482 0.506583699302445 1 1
0.504731370812099 0.504195510141271 1 1
0.487442366255831 0.486965235240782 1 1
0.490124588446786 0.489610046000427 1 1
0.490684391236603 0.490172437162944 1 1
0.501481660829747 0.500946488740425 1 1
0.492027504271223 0.491518931669599 1 1
0.481974867916737 0.481515231937071 1 1
0.491476506768782 0.490968722384907 1 1
0.489104325639407 0.488602038972621 1 1
0.498193245669579 0.497684230027494 1 1
0.499127994691738 0.498661145088283 1 1
0.49944595850427 0.498956001552979 1 1
0.516210060934383 0.51568849282993 1 1
0.498175875858002 0.497668920018686 1 1
0.503119860713949 0.502627228471217 1 1
0.508491915525138 0.507943159869612 1 1
0.49768888404503 0.497199139918148 1 1
0.496095306936107 0.495602811459987 1 1
0.498760772518718 0.498244758870468 1 1
0.477548771999664 0.477065770910512 1 1
0.492363553367761 0.49191047093629 1 1
0.530791269796341 0.53031729381197 1 1
0.527600484290398 0.527093379493164 1 1
0.504395908060061 0.503918007035335 1 1
0.49680900456447 0.496290242225853 1 1
0.49256295025456 0.492058948518621 1 1
0.487516398266733 0.487007019460088 1 1
0.488424719743268 0.487932695999121 1 1
0.513636509020766 0.513075409432925 1 1
0.511720552676084 0.511163335981028 1 1
0.491428387908608 0.490920152309627 1 1
0.483093684823871 0.4826400278337 1 1
0.512193319243353 0.511659660973874 1 1
0.476302088458342 0.47583947286833 1 1
0.486228887451283 0.48577403092796 1 1
0.502696107349732 0.502186015037352 1 1
0.516285860233357 0.515767705781494 1 1
0.502726162108076 0.502239789238942 1 1
0.51656112982735 0.516040766858689 1 1
0.476869376307163 0.476390525015255 1 1
0.498845480533308 0.498328438302109 1 1
0.501676985798915 0.501178969459724 1 1
0.485785688196958 0.48527839344474 1 1
0.480516569309862 0.480074637737077 1 1
0.489303671284258 0.488836569305315 1 1
0.494004022665504 0.493535565847266 1 1
0.502861354928038 0.502320122624041 1 1
0.502713795432345 0.502198455976172 1 1
0.497165954290369 0.496680857849703 1 1
0.477135628909941 0.47664263839932 1 1
0.5292265734734 0.528679246323878 1 1
0.495622812028734 0.495141501662761 1 1
0.50159574083033 0.501091920541053 1 1
0.520145865471193 0.519646064972164 1 1
0.488950459578906 0.488444102993449 1 1
0.469480851760045 0.468945834025989 1 1
0.498175963992756 0.497663115414596 1 1
0.476423305278191 0.475927851642494 1 1
0.50791546018111 0.50740724973788 1 1
0.500825784457222 0.500351444790467 1 1
0.492240099086337 0.491759020522404 1 1
0.533881145686113 0.533341376328103 1 1
0.49024770247229 0.489720230124449 1 1
0.511517345434877 0.511015108738558 1 1
0.478776456948461 0.478305890806771 1 1
0.518015978247411 0.517452870521 1 1
0.481208439842732 0.480707173800137 1 1
0.502072879468107 0.501569931464748 1 1
0.536455760626138 0.535942656555054 0 0
0.486535657463422 0.486042102931705 1 1
0.488077430385601 0.487577414468724 1 1
0.472341344207557 0.47184568648101 1 1
0.47299406062614 0.472494718671257 1 1
0.472978704769689 0.472484409474408 1 1
0.524488613734741 0.523949207317474 1 1
0.484868188252829 0.484365897506099 1 1
0.496223897649738 0.495682797373594 1 1
0.502568979410396 0.502047001773675 1 1
0.514720050633018 0.514258182486927 1 1
0.489952676313367 0.489406775207514 1 1
0.508572354138428 0.508055376816248 1 1
0.495764436379572 0.495283973332703 1 1
0.515957028686272 0.515476933506659 1 1
0.492513182129987 0.492023527790236 1 1
0.496031367377302 0.49553331961235 1 1
0.477443463335021 0.476951654525709 1 1
0.49908563688226 0.498567519685451 1 1
0.489412679324112 0.488907406670723 1 1
0.499597137068941 0.499107039972309 1 1
0.481623920244344 0.481137876130411 1 1
0.494877246046551 0.494381293977222 1 1
0.491861367742232 0.491391556238568 1 1
0.479802674692941 0.479311622021192 1 1
0.501115398630774 0.500653715598813 1 1
0.506834813738377 0.506323588728042 1 1
0.502232169827048 0.501761935802743 1 1
0.48989116514914 0.48940660031466 1 1
0.53535485028183 0.534800323381482 0 0
0.506283494925748 0.505774728174238 1 1
0.504753245758355 0.504260648482187 1 1
0.486656634166268 0.486163168602048 1 1
0.501453658186477 0.500968930678378 1 1
0.493856601266515 0.493349249336429 1 1
0.507842969590232 0.507367397073106 1 1
0.49305651944333 0.492537742739106 1 1
0.511525272258307 0.51094302489354 1 1
0.486391865755788 0.48586130737668 1 1
0.475716917684845 0.47521445174374 1 1
0.50801252625258 0.507498085543503 1 1
0.491743044244922 0.491242565045494 1 1
0.54436111065273 0.543805981823796 0 0
0.491902136040997 0.49142178976217 1 1
0.504656879485561 0.504132990966018 1 1
0.49075414500408 0.490254774366873 1 1
0.497259857041893 0.496781596504707 1 1
0.498878038131238 0.498363889817908 1 1
0.50053356402288 0.500045164096684 1 1
0.464619764956849 0.464148649640167 0 0
0.496249933910407 0.495737284630694 1 1
0.484021764252956 0.483520175631286 1 1
0.501008776270514 0.500524872551499 1 1
0.498141552301839 0.49760174429938 1 1
0.486652273327461 0.486120039673966 1 1
0.496138651464904 0.495650168825148 1 1
0.481992873980764 0.481538967732337 1 1
0.523483845734749 0.522932237360153 1 1
0.504755807712898 0.504242821013215 1 1
0.510306153810427 0.509750820868779 1 1
0.490042396531727 0.48956875245021 1 1
0.498408897833985 0.497898305999287 1 1
0.488770926072728 0.488252541825874 1 1
0.497835880231512 0.497331691921669 1 1
0.489035802443391 0.488541193001171 1 1
0.508739324173507 0.508243209829703 1 1
0.484854885852664 0.484317225356963 1 1
0.500626484822897 0.500154451016774 1 1
0.50138738614561 0.500860429386993 1 1
0.493265548455204 0.492756591399618 1 1
0.466991868244007 0.466551528410133 0 0
0.473776764731918 0.473274064746249 1 1
0.490966846700687 0.490489659736926 1 1
0.481569107487968 0.48110394859778 1 1
0.500223872676345 0.499693891619751 1 1
0.503376574646258 0.502865210278738 1 1
0.497495724188411 0.496989080846852 1 1
0.50557291464686 0.505027485578462 1 1
0.515174422645309 0.514647934932147 1 1
0.500761077488316 0.50029034047363 1 1
0.479876409383514 0.479411067245564 1 1
0.525033412760271 0.524520182508082 1 1
0.497104622426282 0.496574770012654 1 1
0.463210917132238 0.462764300028769 0 0
0.499439989706349 0.498966375564207 1 1
0.488696024844345 0.488197360917244 1 1
0.48559502726694 0.485108656716824 1 1
0.503411718286607 0.502916460920365 1 1
0.509204157470108 0.508695418361553 1 1
0.523828809982549 0.523345391850985 1 1
0.491519739818338 0.491040404584393 1 1
0.498400442173984 0.497873909925207 1 1
0.485227589040138 0.484721385098987 1 1
0.513453819654679 0.512898997421657 1 1
0.497626862024998 0.49712611704157 1 1
0.510803304753022 0.510306564533182 1 1
0.503807656837086 0.503301876737605 1 1
0.504405855095359 0.503910718330945 1 1
0.491018638834597 0.490518381143784 1 1
0.490539212163813 0.490073152442093 1 1
0.499660763752208 0.499147684764516 1 1
0.51130943108169 0.510816895121173 1 1
0.522151051579748 0.521620852676581 1 1
0.500792217416124 0.500233129879434 1 1
0.500052083659301 0.499527890429004 1 1
0.499457911172519 0.498978870492712 1 1
0.47835495719654 0.477851085461449 1 1
0.483744305670839 0.48326729141629 1 1
0.518315252587811 0.51781201067321 1 1
0.511544698377396 0.51096840296119 1 1
0.499242254526156 0.498692915758714 1 1
0.498896885320557 0.498403730077923 1 1
0.505356670882599 0.504844717418439 1 1
0.481029109658395 0.480555470273807 1 1
0.536486972347351 0.535929755161737 1 1
0.487195364457734 0.486674077988847 1 1
0.499009498894185 0.498499720693044 1 1
0.483650935667196 0.483170231163329 1 1
0.497745496080059 0.497248289875657 1 1
0.499100518024088 0.498609434697785 1 1
0.498014606228418 0.497515553071615 1 1
0.479192668288715 0.478696239120473 1 1
0.537121796751843 0.536571235146029 0 0
0.520430048771932 0.519939939707003 1 1
0.500316868890622 0.499799400388074 1 1
0.511447623227863 0.510961143990427 1 1
0.508227342637761 0.507761540196922 1 1
0.493995710397784 0.493503603190432 1 1
0.516060141608976 0.515542758883346 1 1
0.498551124702171 0.498049796982241 1 1
0.49505563202134 0.494567024181956 1 1
0.473418373920482 0.472934773893098 1 1
0.489875812186241 0.48940549359156 1 1
0.510444241681873 0.509964418640266 1 1
0.498042853512431 0.497575369089688 1 1
0.505524572465467 0.505032810084441 1 1
0.505198935528434 0.504673512417887 1 1
0.506767474199482 0.506266913009674 1 1
0.502372998670559 0.501834978613335 1 1
0.524047679007069 0.523462796133306 1 1
0.46886137170043 0.46842740658369 1 0
0.498627532895913 0.498110645444901 1 1
0.494603092455422 0.4941107853763 1 1
0.491598980015219 0.491090925722351 1 1
0.496431056516661 0.495921230130671 1 1
0.478879319333225 0.478420601804891 1 1
0.530368587315146 0.52986836491204 1 1
0.494633146481997 0.494157217437136 1 1
0.500077903025471 0.499597589837979 1 1
0.495827301781825 0.495312776706602 1 1
0.497792704865255 0.497289566353515 1 1
0.496241786346649 0.495788082019752 1 1
0.514784652619039 0.514271857330407 1 1
0.537727862824935 0.537187143932988 0 0
0.500675056497686 0.500150510831642 1 1
0.502116119228442 0.501604705324108 1 1
0.512609101550615 0.512096989226278 1 1
0.492324043697617 0.491843491385104 1 1
0.490954477655138 0.490438859172785 1 1
0.508207172903086 0.507713672741159 1 1
0.489000260811929 0.488516765212596 1 1
0.482702404620354 0.482216780318148 1 1
0.462350435067184 0.461870706256459 0 0
0.476503793790358 0.476047925717114 1 1
0.508984855051149 0.508473379280501 1 1
0.504235739097446 0.503744171016164 1 1
0.511066363632701 0.510543350763735 1 1
0.485492704765903 0.484954445524827 1 1
0.485026512632365 0.484521787268806 1 1
0.515596827188086 0.515093983038069 1 1
0.519687888071205 0.519185147130157 1 1
0.506226400361829 0.505716301751183 1 1
0.494823656975666 0.494330753141888 1 1
0.470721969741377 0.470248014846344 1 1
0.502595199837506 0.502100850529464 1 1
0.509975248281198 0.509402697641747 1 1
0.510197735735071 0.50968027511781 1 1
0.515275720478835 0.514697175805385 1 1
0.534617885121156 0.53410868085362 0 0
0.516286824384412 0.515751889435423 1 1
0.489249095911752 0.488743803881592 1 1
0.503444542297849 0.502974914919847 1 1
0.516741717099638 0.51622599161616 1 1
0.521364403192854 0.520822184345146 1 1
0.502118071726521 0.501628269985909 1 1
0.500261176298555 0.499722016786916 1 1
0.505747429306827 0.505248129296642 1 1
0.473667881241698 0.473197852358161 1 1
0.479894108432107 0.479400056821172 1 1
0.517638909016638 0.517131088347435 1 1
0.502260706322293 0.501764347615308 1 1
0.495040059058359 0.494559139137607 1 1
0.503683546509134 0.503158390169333 1 1
0.501575106608571 0.501135755875035 1 1
0.484933427396644 0.484441186198411 1 1
0.497715596003133 0.497207776673516 1 1
0.492743733981617 0.492246183499432 1 1
0.505676749435501 0.50517851121803 1 1
0.471981064639232 0.471483327933489 1 1
0.510819858387534 0.510335718293867 1 1
0.518128012143013 0.517600072896461 1 1
0.487741451921905 0.487243651965638 1 1
0.48076836382547 0.480252341657911 1 1
0.499432855794388 0.498943547816054 1 1
0.520357765638721 0.519818461721914 1 1
0.510160728513953 0.509672315327063 1 1
0.492129562023375 0.491626840678644 1 1
0.512882210766671 0.512359789988389 1 1
0.499822357726078 0.49929374210048 1 1
0.516454666186978 0.515928409930505 1 1
0.519024077096069 0.518503959390286 1 1
0.503643433260783 0.503140279913353 1 1
0.505972731650651 0.505486536677912 1 1
0.520904796928329 0.520386851126285 1 1
0.482671319638588 0.482167623844957 1 1
0.538626713602378 0.538078228561068 0 0
0.523541785977439 0.522975794250819 1 1
0.499927703766222 0.49946085171758 1 1
0.511049891172922 0.510548315167455 1 1
0.485002263241255 0.484504844681653 1 1
0.498483757100805 0.497995380820144 1 1
0.492799234927952 0.49231835021339 1 1
0.499364317429934 0.498850337747939 1 1
0.50537636233524 0.504872205004337 1 1
0.510849531607102 0.510322248518693 1 1
0.516058540741812 0.515571986231103 1 1
0.464803189407639 0.464352674436637 0 0
0.484176441948349 0.483688384985388 1 1
0.497151466758638 0.496634927810126 1 1
0.519076583490268 0.518588747723597 1 1
0.487742668028573 0.487261335127382 1 1
0.484980635684749 0.484521393412694 1 1
0.535984584312281 0.535400671042044 1 1
0.479014762476762 0.478526914903166 1 1
0.483615459807754 0.483178021039201 1 1
0.480174009094942 0.479643656190727 1 1
0.507002239848407 0.506502396864447 1 1
0.511268720437587 0.510733542764993 1 1
0.504698287196131 0.504190724769226 1 1
0.494802137124295 0.494311708915316 1 1
0.481979707758231 0.481469042556511 1 1
0.489394779791126 0.488881029457926 1 1
0.512693495823435 0.512162482249704 1 1
0.492727576072248 0.492224673258365 1 1
0.516548846732738 0.516055470569183 1 1
0.500958270364647 0.500469126372017 1 1
0.468195623571129 0.467712277302567 1 1
0.487912865168421 0.487445809838283 1 1
0.501472748874013 0.500977600389335 1 1
0.501563523843017 0.501023682213802 1 1
0.511222263657015 0.510674602351149 1 1
0.508745796337147 0.508184500565163 1 1
0.521080954520678 0.520569670920167 1 1
0.515936378569034 0.515417593180786 1 1
0.494264084002883 0.493737040235377 1 1
0.537545586605954 0.536987719078338 0 0
0.496736284446501 0.49622134546607 1 1
0.490580392885675 0.490091188880747 1 1
0.508980251071059 0.508482386105968 1 1
0.494372868769322 0.493846791914357 1 1
0.483437677173406 0.482912460871464 1 1
0.490308418348837 0.489811824388779 1 1
0.458043900036768 0.457617366744159 0 0
0.514575499653692 0.514034979074822 1 1
0.530645345863256 0.530093688131559 1 1
0.494916676060254 0.494409982107743 1 1
0.504191907094801 0.503675334827407 1 1
0.50362665882776 0.5031022540756 1 1
0.497177483054334 0.496649582648689 1 1
0.490191028874755 0.489721365078044 1 1
0.489874185495456 0.489361567046387 1 1
0.515119700334682 0.514603382498221 1 1
0.482862043013326 0.482377998734712 1 1
0.525035501078033 0.524519236897008 1 1
0.509062807810274 0.508576709566275 1 1
0.516858242806516 0.516335287437945 1 1
0.492580054308867 0.49208476503149 1 1
0.481619904954854 0.481155315744965 1 1
0.510377885900666 0.509851382890134 1 1
0.473810322583733 0.473320398380689 1 1
0.489496641360925 0.488969393633971 1 1
0.510155976065431 0.509614396309515 1 1
0.503905429359312 0.503395929697691 1 1
0.525193006625563 0.524654270156121 1 1
0.503886444201042 0.503401367091141 1 1
0.484078858593723 0.483627972678265 1 1
0.535230154343407 0.53468738007348 0 0
0.514197845432984 0.513706360020612 1 1
0.486285746681818 0.48578422240204 1 1
0.475236092955676 0.474757996086557 1 1
0.470796348143019 0.470328910327242 1 1
0.480269619526046 0.479811910937727 1 1
0.511683305232963 0.511197598053546 1 1
0.5262849747229 0.52574062631445 1 1
0.49280635172903 0.492329500013348 1 1
0.477075001901899 0.476596831023484 1 1
0.50925132125872 0.508714635079846 1 1
0.514358787722491 0.513846386228957 1 1
0.465682374466306 0.465186526489922 1 1
0.523539480257169 0.522999615281873 1 1
0.490694817845516 0.490205592152996 1 1
0.485088308098151 0.484601616374792 1 1
0.525868332043226 0.525304583026032 1 1
0.497771316597987 0.497314669439618 1 1
0.50925580150803 0.508751111008426 1 1
0.476336527755357 0.475843711809588 1 1
0.481962184999419 0.481490665087768 1 1
0.529656692698267 0.529092880809326 1 1
0.494509064518138 0.49402829417266 1 1
0.512459172013191 0.511954685157062 1 1
0.498195948116055 0.497721174620431 1 1
0.483767621296091 0.483310146982605 1 1
0.513328457795993 0.512871537084314 1 1
0.502291548377434 0.501767373680132 1 1
0.500179264181816 0.499708240941695 1 1
0.496901499235052 0.496400263923343 1 1
0.540164008255131 0.539604395125438 0 0
0.490617241613476 0.49011548148112 1 1
0.465554498430414 0.46508211742081 1 1
0.483294244545379 0.482835999800592 1 1
0.49897669691567 0.498461826613417 1 1
0.509479283554194 0.5089778688603 1 1
0.498341769332055 0.497847631200807 1 1
0.530162207055907 0.529626335439209 1 1
0.478537758644133 0.478016526082496 1 1
0.505345580123944 0.504854838771407 1 1
0.477811254473986 0.477336694293294 1 1
0.530562658692587 0.530055245275084 1 1
0.49890537120454 0.498402215367326 1 1
0.514561296613216 0.514079293272864 1 1
0.475667694413105 0.475174081685786 1 1
0.493565831237382 0.493075072332645 1 1
0.510151121596743 0.509604433100425 1 1
0.459655552573852 0.459192608716158 0 0
0.518582288160211 0.518074535100242 1 1
0.468060004800405 0.467578891088191 1 1
0.494952704984077 0.494465397451725 1 1
0.485255158990214 0.484743146751492 1 1
0.503379445518914 0.502849336846734 1 1
0.500515618237814 0.500033569011615 1 1
0.488734773300438 0.488259680507139 1 1
0.483416273568247 0.482941406752104 1 1
0.488289113368576 0.487819890519668 1 1
0.504830223573589 0.504353658674688 1 1
0.523403481058808 0.522868727464029 1 1
0.507779223075678 0.507276790145216 1 1
0.488449724130142 0.487949152545903 1 1
0.492100069182443 0.491618489841653 1 1
0.48795764040344 0.487439446064582 1 1
0.512458901372933 0.51194590537562 1 1
0.496643554481148 0.49616459591197 1 1
0.509388577287355 0.508865743531422 1 1
0.500517388371144 0.500036229350799 1 1
0.504099965244781 0.503609092038839 1 1
0.494925433169165 0.494436901494428 1 1
0.537005550336334 0.53636891833068 0 0
0.497317192073572 0.496799365342231 1 1
0.511772031438912 0.511182092437374 1 1
0.500710260131993 0.500229958375775 1 1
0.511005874281339 0.510510877587539 1 1
0.477524735742962 0.477058232747642 1 1
0.502956061289271 0.502439072269893 1 1
0.535927730195744 0.535375818323626 0 0
0.497544273623769 0.49701493935355 1 1
0.512024810869847 0.511504606143295 1 1
0.492443485634721 0.491953117309526 1 1
0.495979628388957 0.495534474289874 1 1
0.545887245704476 0.545329559704636 0 0
0.506486294328553 0.505984871829972 1 1
0.473255245501185 0.472810132086156 1 1
0.496994312540845 0.496515545003372 1 1
0.488313193946419 0.487819697596071 1 1
0.507295952869133 0.506791839688759 1 1
0.491937274062052 0.49145872908791 1 1
0.52302822675241 0.522518111765297 1 1
0.477160270235464 0.476681755865785 1 1
0.486499973280062 0.486047622753699 1 1
0.522978011663505 0.522416830023213 1 1
0.486740463273188 0.486251715968563 1 1
0.473738313300227 0.473292040167336 1 1
0.502752520605317 0.502233574022216 1 1
0.499020351470917 0.498503470316544 1 1
0.507296799000659 0.506762665129889 1 1
0.484292861809149 0.483757059037759 1 1
0.486294765481578 0.485833156539626 1 1
0.478386543118343 0.477922512499607 1 1
0.521326808306094 0.520810723348401 1 1
0.506560498965378 0.50603930119789 1 1
0.491952755437871 0.491431481740662 1 1
0.512253430866288 0.511718395800513 1 1
0.499822040473491 0.499334403389761 1 1
0.517870671426687 0.517343569051836 1 1
0.467661324911911 0.467193770394302 1 0
0.475027781990292 0.474571833066941 1 1
0.501865943191552 0.501414600773422 1 1
0.473261130772678 0.472723367878038 1 1
0.523746290249369 0.523264308058353 1 1
0.505544048825492 0.504990732144834 1 1
0.522474196395929 0.521951989620063 1 1
0.492679500680772 0.492205633858723 1 1
0.485211546958893 0.48472645894853 1 1
0.484719782020937 0.484237180167669 1 1
0.504862580261473 0.504397227825923 1 1
0.534573511361708 0.534044225134049 0 0
0.472331934744953 0.471862623020794 1 1
0.519353155061663 0.518841574813545 1 1
0.517251666121703 0.516694794027113 1 1
0.447732275813036 0.447290905818975 0 0
0.483188378174013 0.48273877854474 1 1
0.507728697495167 0.507219947961108 1 1
0.469684068214959 0.469216518997795 1 1
0.526410156128491 0.525854941080949 1 1
0.494660594400773 0.494164903613991 1 1
0.475436445816024 0.474941094082475 1 1
0.486102074840089 0.485596221647002 1 1
0.515094061268029 0.514555600293723 1 1
0.513946910844449 0.51339331280278 1 1
0.516178148130146 0.515649014085016 1 1
0.51693406359318 0.516381489324095 1 1
0.521184511068842 0.520657250814403 1 1
0.500857198645881 0.50034112887998 1 1
0.485676661929424 0.485187998138186 1 1
0.486458661377763 0.485973811276941 1 1
0.485827551665878 0.485333449860311 1 1
0.500852435595813 0.500349250280951 1 1
0.486817242027049 0.486327375377779 1 1
0.51559375656396 0.515064697741949 1 1
0.504204601686311 0.503727673811221 1 1
0.486971333527844 0.486475880955374 1 1
0.489745245374348 0.489246593059055 1 1
0.493127508083629 0.492632964807321 1 1
0.495862118885471 0.495358159734324 1 1
0.478734615517635 0.478275939535245 1 1
0.513071903807966 0.512577998626012 1 1
0.543360839024244 0.542798728128396 0 0
0.478333073874611 0.477865875834842 1 1
0.504547970368291 0.504058318414739 1 1
0.504809976758027 0.504329884776249 1 1
0.476916091213111 0.476436245824111 1 1
0.516105049204685 0.515615041641735 1 1
0.482403907702029 0.481904226643494 1 1
0.507836797691121 0.507333609765095 1 1
0.516238792087376 0.515750966620504 1 1
0.533637537309256 0.533107677252749 1 1
0.487429710173575 0.486954302205521 1 1
0.512696722572802 0.512199595754242 1 1
0.520564665756079 0.520062290667316 1 1
0.499383442010663 0.498904519228853 1 1
0.491405896006202 0.490900596539564 1 1
0.516759144683275 0.516226111304303 1 1
0.497633790289468 0.497149491316094 1 1
0.469162603346202 0.468661794534833 1 1
0.506328161166053 0.505824543324265 1 1
0.5155735020017 0.515063064869107 1 1
0.522661234782089 0.522145163890783 1 1
0.497501490664956 0.496963984956365 1 1
0.474005875355513 0.473506630957498 1 1
0.49460860622464 0.49416053247655 1 1
0.493993993047049 0.493474901082215 1 1
0.511139267453458 0.510652576784674 1 1
0.48393507770403 0.483440454535629 1 1
0.495050050065873 0.494585724163461 1 1
0.487166559481819 0.486646816098621 1 1
0.501201220196231 0.50064521613055 1 1
0.506187726903241 0.505683725524103 1 1
0.487472606786186 0.487015527780514 1 1
0.483128919807898 0.482632716902926 1 1
0.511113152885439 0.510626851124887 1 1
0.520176230227363 0.519682462734993 1 1
0.489239806219578 0.488740921757482 1 1
0.467528187596344 0.467065320188046 0 0
0.509805272572056 0.509332060215521 1 1
0.517000277458107 0.516483447634345 1 1
0.527503085848772 0.526957629778258 1 1
0.506813763046776 0.506320459596164 1 1
0.49625034392423 0.495729622982766 1 1
0.493450636127246 0.492961814389613 1 1
0.514118581857687 0.513588684856033 1 1
0.507391997911603 0.506832929523413 1 1
0.49266576734923 0.492191350863844 1 1
0.47729067297605 0.476813597847372 1 1
0.487471642042502 0.486968826479168 1 1
0.513665863204921 0.513144839880388 1 1
0.479989484819042 0.479503542500686 1 1
0.50837714563459 0.507869200253359 1 1
0.473739199677177 0.473268749169029 1 1
