# Supplementary material for: Bias caused by sampling error in meta-analysis with small sample sizes
Source: PLoS One. 2018 Sep 13;13(9):e0204056. doi: 10.1371/journal.pone.0204056 (PMC6136825; doi:10.1371/journal.pone.0204056)
Supplement: S4 File — (ZIP) [file pone.0204056.s004.zip › results N = 20 theta = 0.5 tau = 0.2 sz = 10-20.txt]

"cohen.dl.theta" "hedges.dl.theta" "cohen.dl.cp" "hedges.dl.cp"
0.393130522503962 0.37712443812249 1 1
0.281092738240724 0.266594050272145 1 1
0.470281769675679 0.44926575475051 1 1
0.41741513108293 0.397971748848947 1 1
0.502021820588436 0.478903871408062 1 1
0.719271346535599 0.684838913802208 1 1
0.546309419933961 0.524800329721361 1 1
0.437511222659233 0.411243174919577 1 1
0.295610995411024 0.28540863683215 1 1
0.633558937556345 0.60388205995934 1 1
0.512414045643069 0.489878940237352 1 1
0.268819733457572 0.260566965290478 1 0
0.242267151444754 0.239774523048622 1 1
0.491880016783467 0.46669274314663 1 1
0.794109815881303 0.754643691554663 0 0
0.454138258629203 0.432076708447201 1 1
0.496377229919241 0.47364711131755 1 1
0.462442893058112 0.436364066381802 1 1
0.56378953784398 0.535564161199466 1 1
0.635475200784048 0.601912425782702 1 1
0.577935067778415 0.547717370797119 1 1
0.572558070031697 0.540771540782689 1 1
0.608938526311092 0.583166411420238 1 1
0.403417380338615 0.384795827910568 1 1
0.401878906277731 0.384261313955783 1 1
0.463664345306267 0.437989826401989 1 1
0.413637980224134 0.395643447948589 1 1
0.3802049862347 0.365191497127999 1 1
0.460363078492805 0.44061070787718 1 1
0.401025936826313 0.381315607994645 1 1
0.491743963355711 0.469967226133248 1 1
0.910053799838849 0.869832590213255 0 0
0.570218433203708 0.539634745080186 1 1
0.391824659180551 0.366385528637911 1 1
0.631075755363462 0.605925619119778 1 1
0.528602030735993 0.502033301771958 1 1
0.615945241254999 0.586349754818275 1 1
0.723161450050888 0.690733702641629 1 1
0.633838598152666 0.608832205660624 1 1
0.67242533818699 0.638694842239143 1 1
0.551859949367553 0.526621012901267 1 1
0.334259014159634 0.319296330104667 1 1
0.50367088958581 0.479160958225926 1 1
0.564386424406446 0.541207150935527 1 1
0.698845686126721 0.664581765364868 1 1
0.435630335776936 0.414276049822642 1 1
0.622351244871199 0.592269310792758 1 1
0.420466834437382 0.405247488132202 1 1
0.475551548830702 0.454614255146532 1 1
0.495486646708356 0.471990220279246 1 1
0.511554226104071 0.4897056095008 1 1
0.346069897797871 0.328433573667584 1 1
0.554168552767824 0.52967082380754 1 1
0.582676168276916 0.554483746470486 1 1
0.380021530802031 0.363245439698826 1 1
0.661358730961913 0.629041761394556 1 1
0.671188928647006 0.635253293575172 1 1
0.59301492893689 0.565261008652478 1 1
0.328128628638018 0.314442908182876 1 1
0.25175070854422 0.239018972855503 1 0
0.724836830245032 0.690509836926458 1 1
0.691031405045725 0.661026404375626 1 1
0.514152026006119 0.492112657853105 1 1
0.475593285175954 0.454172978195736 1 1
0.350334642814818 0.340740675314102 1 1
0.564259520614514 0.535687352313816 1 1
0.675314340333073 0.644987440444159 1 1
0.55791336101106 0.534890269172932 1 1
0.461398278077528 0.434293632349286 1 1
0.400550395972685 0.381613770540191 1 1
0.279767842173755 0.270251809615867 1 1
0.339170301848221 0.3225002566989 1 1
0.408402942932355 0.384813846961333 1 1
0.577064933002077 0.546496429035422 1 1
0.369072386069718 0.35011457940547 1 1
0.155830253837227 0.144689399958894 0 0
0.388649302746334 0.370168307673868 1 1
0.573275298160597 0.548672142657294 1 1
0.64580900183344 0.621092218253567 1 1
0.355172527900884 0.338838827740931 1 1
0.53612058225372 0.506719523421662 1 1
0.489043933623784 0.470805814448837 1 1
0.720696781859654 0.691416244719454 1 1
0.560681150052511 0.533802885088922 1 1
0.577896066597714 0.550422287328295 1 1
0.631577989545782 0.604816959331511 1 1
0.592289266058517 0.563168603178362 1 1
0.392351696807269 0.373360581731831 1 1
0.570295112069118 0.538342117247426 1 1
0.410361635253499 0.391729538832496 1 1
0.578548689722399 0.554168254108281 1 1
0.431626390003721 0.411779285686844 1 1
0.577574852557375 0.551475731550549 1 1
0.673197160537294 0.641307257559237 1 1
0.582670974986227 0.55469807237676 1 1
0.565515251378624 0.541203588974364 1 1
0.345265991427662 0.330250816274212 1 1
0.520132492152602 0.50210232828004 1 1
0.562057114421592 0.534297069071307 1 1
0.272913892089274 0.262925857549096 1 1
0.714342463390452 0.681271630966064 1 1
0.45652239338332 0.435365601100608 1 1
0.250868757141155 0.242752905932043 1 1
0.603007337734988 0.574767705253808 1 1
0.491502526379192 0.474943079558444 1 1
0.414771309806252 0.396107775804731 1 1
0.524010988000115 0.496786936730324 1 1
0.405950920289111 0.38339000695896 1 1
0.472075255049421 0.45263960985001 1 1
0.349720934627269 0.334216043780492 1 1
0.338336869171884 0.322763751377712 1 1
0.326754221923601 0.306139972038271 1 1
0.592737330698092 0.567668639115452 1 1
0.35650502514544 0.340502448383671 1 1
0.5145632782166 0.494088857254536 1 1
0.6591771127738 0.627540819694562 1 1
0.555018002245922 0.530656247716497 1 1
0.49943728868681 0.478698809323948 1 1
0.311627493414535 0.297623118075101 1 1
0.296769951989404 0.280460307061042 1 1
0.540840081755357 0.515704762230198 1 1
0.401322024655751 0.381719870773332 1 1
0.524993677038653 0.500550773907744 1 1
0.422093413270308 0.400198205606271 1 1
0.540988027797753 0.517172934954338 1 1
0.328917226546671 0.308048812592203 1 1
0.460739597988198 0.439893422943685 1 1
0.50147619001577 0.478716299768801 1 1
0.502796882498465 0.480670636633551 1 1
0.612786583022123 0.585010541066491 1 1
0.650738324962399 0.621064861798051 1 1
0.533989643185462 0.506935683192128 1 1
0.509236825181032 0.484727528522163 1 1
0.565897922381474 0.540160780594591 1 1
0.458826327208528 0.436900835440715 1 1
0.466774514794898 0.438564569915583 1 1
0.592734477888639 0.564362054264443 1 1
0.654039741701778 0.623751668895478 1 1
0.539221511819724 0.51563687781034 1 1
0.504823951477144 0.481113468680748 1 1
0.398371720555137 0.37811392573437 1 1
0.449562161814245 0.423296460231349 1 1
0.704328219683197 0.660826230067544 1 1
0.554520025145395 0.523696196282075 1 1
0.501569802224089 0.481305810509315 1 1
0.36458135626774 0.343094790399591 1 1
0.55461254388495 0.525592124034458 1 1
0.420126428512562 0.401946369260838 1 1
0.291028086817073 0.276690896923768 1 1
0.427106237108473 0.411478131310406 1 1
0.49990465558589 0.47111706870823 1 1
0.272558021637132 0.257360234690893 1 0
0.475138986121952 0.452799407403998 1 1
0.503702464376287 0.481254960388262 1 1
0.453603204011451 0.434612526202292 1 1
0.544016718793319 0.519268035957978 1 1
0.631565986571489 0.602681838333132 1 1
0.449308521841716 0.425114972560712 1 1
0.448600657786302 0.425854498058621 1 1
0.385113704009176 0.36723805857719 1 1
0.765603639503551 0.728714336653812 0 1
0.509807581454536 0.486254048122623 1 1
0.391042830916241 0.377389262348821 1 1
0.460380447399962 0.438174325106682 1 1
0.463387974794724 0.440023507178873 1 1
0.377910400183153 0.362081156170855 1 1
0.705339653856641 0.667371865463869 1 1
0.57368204894484 0.549877670545068 1 1
0.556129016752845 0.530702018262797 1 1
0.642442181921314 0.616526954360866 1 1
0.581458032680886 0.555042287776696 1 1
0.394651666741947 0.378472879379446 1 1
0.667377167077008 0.635505188368642 1 1
0.74379680144707 0.705955963805722 1 1
0.408560806067785 0.387914064656032 1 1
0.533407840016062 0.502980585119413 1 1
0.428373384754627 0.411293197783664 1 1
0.398260199446882 0.383279101684308 1 1
0.431571361096025 0.401833144618768 1 1
0.413798595542933 0.400344521964492 1 1
0.359774921923856 0.344544743537295 1 1
0.454413019017856 0.433092171361333 1 1
0.607863525226683 0.580074118712063 1 1
0.367814130764379 0.35083142866725 1 1
0.351004924489191 0.334260603806905 1 1
0.468112235994084 0.44447897558818 1 1
0.447156166434306 0.429093150054973 1 1
0.665258385830178 0.640562480747863 1 1
0.501855164316027 0.477799084354736 1 1
0.582605646968652 0.553928555498438 1 1
0.725599765300399 0.693142081423134 1 1
0.338571485410804 0.322310463022322 1 1
0.379408424431576 0.364745899948547 1 1
0.547793233998326 0.517564550348239 1 1
0.542584623503501 0.519825617081086 1 1
0.521658471236622 0.488079711179862 1 1
0.478715513760218 0.461543520819654 1 1
0.365008487934803 0.345915662238474 1 1
0.434212359894129 0.411471551840948 1 1
0.74771491356061 0.704034084202197 1 1
0.887649459871778 0.836245489737297 0 0
0.392108385239933 0.373465614432639 1 1
0.559789293096022 0.537095083561925 1 1
0.466596851130614 0.442468459679879 1 1
0.378130072405035 0.362996022564272 1 1
0.344941152516114 0.328283972375545 1 1
0.393465939055209 0.376378829291104 1 1
0.460140451976276 0.440486008572559 1 1
0.373657531012634 0.361553621316455 1 1
0.465203644363262 0.447826197841207 1 1
0.748025604993542 0.709301645231085 1 1
0.622719725599418 0.592527347633609 1 1
0.536543185327514 0.508795234443306 1 1
0.614819573737835 0.581065429477723 1 1
0.426633112053118 0.407846235900457 1 1
0.414892710953072 0.387105145181747 1 1
0.417301816566255 0.395403001530059 1 1
0.397298316032376 0.377441657506303 1 1
0.330864774522704 0.316809373088859 1 1
0.5767804379917 0.551569422186175 1 1
0.590209003893735 0.555023061414179 1 1
0.591939083697932 0.564062646936763 1 1
0.449365595915439 0.427695711807709 1 1
0.69178051337055 0.659756962257526 1 1
0.691198575297869 0.661642920046915 1 1
0.359665547060557 0.338850069168235 1 1
0.517060172654684 0.491859424968367 1 1
0.722532526122708 0.686434411833986 1 1
0.549458676283136 0.517747597213771 1 1
0.604465511801793 0.578735799119486 1 1
0.449070382670181 0.42510714527246 1 1
0.464926393231886 0.444054344726358 1 1
0.607592695352529 0.579789330588087 1 1
0.457263465256533 0.43519584082156 1 1
0.686459927333231 0.656740817160058 1 1
0.458487810939064 0.439637494127566 1 1
0.686494171112449 0.656879829961793 1 1
0.659167994946184 0.629495072752901 1 1
0.501204395499524 0.479467309041975 1 1
0.543136811626242 0.518652269650457 1 1
0.648624561826414 0.617091891184104 1 1
0.51912458972491 0.49588263133518 1 1
0.349869819911541 0.329654229317922 1 1
0.38022204584802 0.361667580146917 1 1
0.449619961954836 0.42910660572824 1 1
0.406996587760822 0.384617858346317 1 1
0.555616224935929 0.530468196236463 1 1
0.525572975668981 0.499468400179802 1 1
0.698077315116384 0.670837325163681 1 1
0.336704661480352 0.322015896432597 1 1
0.541630932646742 0.517546646309868 1 1
0.276261154671754 0.264497188507509 1 1
0.295860735612687 0.285428520230724 1 1
0.688304653699933 0.651989617306571 1 1
0.730441441087578 0.692007307958446 1 1
0.700120200237675 0.666286047630314 1 1
0.525980050364748 0.496048212328475 1 1
0.542437793248006 0.521231155756672 1 1
0.655538685859957 0.617518146695188 1 1
0.278610787710488 0.266864865294482 1 0
0.476701560787067 0.455541417249144 1 1
0.598330388986639 0.575046452617049 1 1
0.650694662453131 0.619225119606989 1 1
0.349338256806896 0.331761970990528 1 1
0.509471268703286 0.487534048183173 1 1
0.440939656529005 0.422472013509114 1 1
0.431301668925334 0.413117155193663 1 1
0.308709760804083 0.296591307122883 1 1
0.349951036212334 0.334512985494349 1 1
0.630233956484041 0.596175340084085 1 1
0.531076821276823 0.506828328054483 1 1
0.546520380379032 0.519548709502509 1 1
0.642129255393538 0.609678583363698 1 1
0.581042111199893 0.553184387965859 1 1
0.559282095590697 0.522243191875565 1 1
0.432251729114328 0.414935353014375 1 1
0.368763645980853 0.352368445609041 1 1
0.60209019837395 0.572799371839385 1 1
0.386191453516132 0.368913113664952 1 1
0.662501681994626 0.629809671710482 1 1
0.344496391650768 0.326229001047981 1 1
0.525091138495847 0.502829632209377 1 1
0.62415906680132 0.592884718928105 1 1
0.57172653809554 0.541198490000766 1 1
0.596984975897429 0.573959975569356 1 1
0.368012161371887 0.348642636139482 1 1
0.604135126413726 0.577304783073673 1 1
0.782669071816345 0.749903019737068 0 0
0.36250585394999 0.345245134820989 1 1
0.459149900247463 0.439019553145749 1 1
0.399061980342788 0.384105011584786 1 1
0.608792370319777 0.580205172475869 1 1
0.760044863305709 0.719295438050594 1 1
0.572651675078331 0.544605315640876 1 1
0.480807546137967 0.462055352791693 1 1
0.54509403987364 0.520028893779716 1 1
0.42925110961031 0.410653292393061 1 1
0.225452487522139 0.217050534415181 0 0
0.501742799583772 0.47690265626781 1 1
0.493822017499744 0.470216983132343 1 1
0.440792038844078 0.420875262008744 1 1
0.254388115156555 0.243551060460186 0 0
0.414854417598034 0.396233748328683 1 1
0.438977021345005 0.419307912267239 1 1
0.695381102193928 0.666719754302714 1 1
0.749654202499033 0.714245867570251 1 1
0.47885786282265 0.461931378641486 1 1
0.603163866115404 0.576836938564453 1 1
0.498872814932144 0.47878812161727 1 1
0.520872610918799 0.498834861814456 1 1
0.400859001836433 0.388446297059502 1 1
0.616102991728164 0.586341110228008 1 1
0.547393680073379 0.522023685067116 1 1
0.431855927609965 0.412010555492228 1 1
0.448945460992319 0.425731371211337 1 1
0.753493348063864 0.723788071431325 1 1
0.556057206002624 0.531060080903091 1 1
0.730157424418318 0.695140472057441 1 1
0.640433398724359 0.607316777743896 1 1
0.389541537492662 0.375710166682063 1 1
0.641022275649024 0.609859723692791 1 1
0.660103754464863 0.63226261203728 1 1
0.716294411352767 0.683907439031415 1 1
0.632222011890913 0.602919041910697 1 1
0.337169997356319 0.3188193305112 1 1
0.70873925439254 0.673862426026202 1 1
0.236598089415013 0.222146180457016 0 0
0.651373167362586 0.613975612371402 1 1
0.54231790193908 0.516621722109133 1 1
0.553480633171455 0.526218417357954 1 1
0.468707845302542 0.446315277152941 1 1
0.370239229225217 0.351618380258688 1 1
0.579802589406541 0.554057006188502 1 1
0.526665803721482 0.502244998893335 1 1
0.593125915811059 0.568211389716395 1 1
0.547663506885474 0.525747835106954 1 1
0.325906932204797 0.313968066398996 1 1
0.458715345572544 0.430849552187975 1 1
0.381054111042612 0.361899971202351 1 1
0.611566076150143 0.581188654787102 1 1
0.52765070346074 0.500054146455414 1 1
0.494231556590343 0.464913714125121 1 1
0.529388727306633 0.504324692548579 1 1
0.625050065480052 0.596726609471322 1 1
0.427981040581387 0.407544572161069 1 1
0.548812112708604 0.524876049292418 1 1
0.697915434293707 0.659775704084881 1 1
0.451168537395624 0.424441105174127 1 1
0.461121886362655 0.43925570475636 1 1
0.535469461278658 0.510518284900413 1 1
0.464028666389031 0.443536868486411 1 1
0.279839045367516 0.268860991092677 1 1
0.271140310950688 0.257642779669893 0 0
0.513298680615453 0.491329249437835 1 1
0.615515562785285 0.588932078326084 1 1
0.283194446295512 0.275944568728684 1 1
0.358510762067802 0.341302423331601 1 1
0.609393950837085 0.580585350934134 1 1
0.345147387615834 0.329711911843854 1 1
0.519998812063096 0.492503935236818 1 1
0.496180290371873 0.473146343884887 1 1
0.450076840010177 0.429523456424483 1 1
0.545413644264952 0.520713089685046 1 1
0.618110480605033 0.588394227349388 1 1
0.610766336709343 0.581558113356973 1 1
0.502102376628464 0.470951887285615 1 1
0.579079644818937 0.550449348341803 1 1
0.453020795680723 0.432324864017393 1 1
0.506847399609528 0.487880972107761 1 1
0.397885887433285 0.382729810598042 1 1
0.618204046218363 0.589910964263821 1 1
0.316062141773898 0.301412449688433 1 1
0.439644341969662 0.416130562886607 1 1
0.606972214800131 0.578490849163247 1 1
0.488149350962511 0.461477092470023 1 1
0.840540846719878 0.801361952996499 0 0
0.287398762957772 0.274352955838119 1 0
0.490064764314689 0.469131212125832 1 1
0.640432347434651 0.614874752828083 1 1
0.365336207721561 0.348002729516042 1 1
0.363248533921258 0.348784890753701 1 1
0.5752773607757 0.550013620349796 1 1
0.550921419893375 0.518557041363524 1 1
0.391149178485449 0.377313147516415 1 1
0.465688163066951 0.44714766342557 1 1
0.542641340811207 0.512586409706218 1 1
0.512053703758454 0.485925515909117 1 1
0.526023277406347 0.501006570816988 1 1
0.232126383902362 0.221320379537303 0 0
0.275382229256133 0.260181206657148 1 0
0.58026477029485 0.549793874484774 1 1
0.532291157477478 0.508125284760627 1 1
0.507454862374888 0.479404989246831 1 1
0.638543679920675 0.608240988185044 1 1
0.493798793810018 0.468978450664451 1 1
0.59393028239033 0.568185131063174 1 1
0.562727612856047 0.536168659387357 1 1
0.476212990029907 0.456289658505132 1 1
0.385735024129371 0.368188607202743 1 1
0.526611443030059 0.500526718001025 1 1
0.443865564311484 0.420960132459277 1 1
0.618297042143749 0.59079322955175 1 1
0.433022453691086 0.411708125766516 1 1
0.235778879013497 0.225530521778015 1 0
0.291852713879811 0.275838008003719 1 1
0.349065306111424 0.331477133181585 1 1
0.304907093089794 0.290564379924329 1 1
0.671129558542242 0.639596525018707 1 1
0.888694614841805 0.849393766138253 0 0
0.737938941683914 0.69884314570562 1 1
0.666031044342879 0.629994498289515 1 1
0.541336721203802 0.511933886483761 1 1
0.43244009674027 0.412255165847177 1 1
0.667494049129593 0.63336554085631 1 1
0.627173324575024 0.596789868345377 1 1
0.465688225176359 0.43666125846881 1 1
0.523799932624517 0.503133040479196 1 1
0.49126258115261 0.46946530650152 1 1
0.507429327822031 0.484839198506264 1 1
0.364995584668285 0.347103087559503 1 1
0.420629758490522 0.400758042392526 1 1
0.438651717139958 0.420998360016282 1 1
0.483833652890055 0.463626798504307 1 1
0.611350137106686 0.576630375848325 1 1
0.317979749333991 0.301830791840036 1 1
0.412970947087634 0.394077744975704 1 1
0.447102998336365 0.428976732532523 1 1
0.449852345506708 0.426164652108086 1 1
0.35358775545241 0.334608746948415 1 1
0.78466829981079 0.745204261398274 0 0
0.453552566737253 0.435154210626642 1 1
0.46298399085132 0.443944679086052 1 1
0.423454778997594 0.40068133419569 1 1
0.609138574735831 0.575914111757272 1 1
0.605231217029423 0.570009214778938 1 1
0.552325208557325 0.523897461657505 1 1
0.592109520823591 0.563199657062533 1 1
0.45877236838325 0.439867953789062 1 1
0.331234055560923 0.315876947335785 1 1
0.297406289633082 0.281229694218245 1 1
0.466988831164248 0.444036657734132 1 1
0.361417738790504 0.341380810585552 1 1
0.636906947392275 0.604796247083774 1 1
0.497644957970981 0.478312621756204 1 1
0.47647814568146 0.457154239941829 1 1
0.508050593682016 0.487354490274942 1 1
0.726027972407742 0.691104338150519 1 1
0.508676267703229 0.485673414862168 1 1
0.427390559725852 0.40902980961023 1 1
0.354082687649404 0.339960682413393 1 1
0.456911530438339 0.440512812732811 1 1
0.421134352327113 0.394708611241507 1 1
0.50464016495176 0.484697624191165 1 1
0.566402510061563 0.541628984910684 1 1
0.567453816711257 0.544287945705033 1 1
0.37679494264304 0.360223920162629 1 1
0.41041349750719 0.391972844245801 1 1
0.535285642087851 0.508347689100061 1 1
0.487315946838621 0.468224511797969 1 1
0.781926299758764 0.74932390837858 0 0
0.647126621770838 0.616522617994188 1 1
0.67159834731963 0.62643079278673 1 1
0.570890407175633 0.542464588098056 1 1
0.585664867486589 0.557961562392154 1 1
0.469323203352056 0.452567337615361 1 1
0.605466330838398 0.582690813110984 1 1
0.682142363439321 0.650282944545268 1 1
0.568027133228678 0.541141142053807 1 1
0.450676600469893 0.427702462836089 1 1
0.288786401332837 0.272879229507624 1 1
0.285500816384828 0.270822789799028 1 1
0.601867444307828 0.580923809135049 1 1
0.499274836330015 0.479339326948003 1 1
0.636987796904139 0.600745553029826 1 1
0.587689499737889 0.55763344947513 1 1
0.63910298145542 0.609939722943283 1 1
0.3619325395139 0.345888691066582 1 1
0.347765814532698 0.332696148078352 1 1
0.357054711252637 0.339917205788633 1 1
0.768405763437954 0.732890642453512 1 1
0.620180428895317 0.593715939232674 1 1
0.372671186070555 0.354068428907089 1 1
0.581929558715142 0.556172726121122 1 1
0.68307386709028 0.653223008820861 1 1
0.492046574626445 0.468920002530949 1 1
0.578553825457662 0.551664626845648 1 1
0.634247542441357 0.604295242997095 1 1
0.394349774022689 0.379371059613817 1 1
0.529740952571464 0.506091700618912 1 1
0.357146153247885 0.339145574118225 1 1
0.48849530288799 0.469408803969921 1 1
0.487905515072771 0.469682102438912 1 1
0.381928483907182 0.360992428107887 1 1
0.377148201510576 0.362344965807653 1 1
0.614649794468456 0.590681815698611 1 1
0.505821974639452 0.484890117920401 1 1
0.476428120047656 0.449882112119532 1 1
0.395020943743014 0.37864787492087 1 1
0.449050838074127 0.427589498915668 1 1
0.416934851427138 0.395801014762852 1 1
0.471424158487495 0.450746278837135 1 1
0.641399893454215 0.613378312420333 1 1
0.335232275945946 0.321529908599634 1 1
0.561040608645033 0.531385313789035 1 1
0.488861605800683 0.46629565641982 1 1
0.391225585578229 0.372429593570688 1 1
0.428084988238251 0.407900253313895 1 1
0.590750818578964 0.560742685853952 1 1
0.517572639628971 0.492817916145873 1 1
0.518720413180244 0.490133981603771 1 1
0.435630763886464 0.41509400085949 1 1
0.448995952082222 0.428270149290677 1 1
0.377919100689572 0.358778539530842 1 1
0.421999472747681 0.403798662421712 1 1
0.535319259641153 0.511799432026582 1 1
0.651961855481447 0.621323448837731 1 1
0.702354713281558 0.66506044200042 1 1
0.759669222225488 0.716953474552188 0 1
0.661959640515999 0.627861617395464 1 1
0.719372317671564 0.687869931377956 1 1
0.653725484551189 0.621649967689595 1 1
0.736034482695487 0.698801386111272 1 1
0.275572831213048 0.265936787459975 1 1
0.663649228109681 0.629469947997596 1 1
0.579795996454263 0.553825364141508 1 1
0.465339822406253 0.443490093157591 1 1
0.556122636802514 0.528916255417628 1 1
0.578797969456924 0.54830443457791 1 1
0.606765634877068 0.579829998280998 1 1
0.425809113436403 0.403384489726013 1 1
0.361568950404817 0.345657970579983 1 1
0.522098418637278 0.500492875726034 1 1
0.57337516351565 0.543204312775723 1 1
0.464758699853917 0.43707640618103 1 1
0.55438777967812 0.527924835843718 1 1
0.408992273069649 0.388846965261414 1 1
0.792857131294815 0.75797542072609 0 0
0.266969344027324 0.25765424458682 1 0
0.402450983090252 0.381697910437519 1 1
0.468247117371534 0.447585305572949 1 1
0.595688304672646 0.573085945872698 1 1
0.346633531449045 0.329326388690717 1 1
0.521266369320218 0.498245505692605 1 1
0.54459412809832 0.516987376609619 1 1
0.432230618479953 0.412281765830927 1 1
0.488360277731223 0.467770725105638 1 1
0.482966695123811 0.458301079676692 1 1
0.609151591243727 0.58320346743063 1 1
0.459742913827487 0.438554604292691 1 1
0.324122218037311 0.308884553769152 1 1
0.345625723755512 0.328093557446595 1 1
0.662159143039852 0.623730191189676 1 1
0.744157810657393 0.708423489745147 1 1
0.747534410414528 0.71477754346083 1 1
0.485190280283006 0.46413727014467 1 1
0.392154709690739 0.37820116634195 1 1
0.374683345649179 0.356370298940155 1 1
0.281535171431681 0.272316803037051 1 1
0.498185631510964 0.473838404519562 1 1
0.689267399225482 0.655953604332054 1 1
0.384917254211347 0.37031659102855 1 1
0.515406650971357 0.486473859584078 1 1
0.428002528751051 0.404464102420391 1 1
0.367828826651344 0.350566747664456 1 1
0.646633619720228 0.620296646226672 1 1
0.477139838741966 0.45446043952223 1 1
0.282447463911229 0.269098226928238 1 1
0.545848323965804 0.522502928625489 1 1
0.506551160431755 0.481179412066044 1 1
0.306952161428358 0.288562136841287 1 1
0.560311007486625 0.536051775264677 1 1
0.305400711566862 0.290634518471644 1 1
0.485128233492643 0.463147797723807 1 1
0.419198081797479 0.400670036740468 1 1
0.541337559777627 0.519326264702178 1 1
0.504420007524611 0.478040697700852 1 1
0.597669846373674 0.575667729834252 1 1
0.572944883037357 0.544433764249021 1 1
0.305963682005809 0.288826189520939 1 1
0.760834217117895 0.720016293951705 1 1
0.609042201242191 0.579183597094501 1 1
0.3167645041342 0.300886399112069 1 1
0.739524315794588 0.704578756775646 1 1
0.562635446911721 0.536010464496644 1 1
0.609479286767587 0.579817503220759 1 1
0.642578863085369 0.610547556770488 1 1
0.380203132322482 0.36486319204132 1 1
0.403354906276845 0.384293539875911 1 1
0.798495146520171 0.759889199677955 0 0
0.335421665822189 0.3172522174318 1 1
0.52618388621977 0.498187923471588 1 1
0.303658803900765 0.290362332454499 1 1
0.282276844984708 0.264309700860469 1 1
0.551267182858594 0.525596654934985 1 1
0.468733322964588 0.441677238309054 1 1
0.528144820815745 0.505466791456084 1 1
0.352921729026002 0.337354252248334 1 1
0.553569772252554 0.526779836629325 1 1
0.312470995090835 0.298479344727299 1 1
0.49213302479401 0.468902045009173 1 1
0.51548203613662 0.492370684777969 1 1
0.410664928066738 0.389533355460368 1 1
0.682358171753046 0.654792082117432 1 1
0.611734563752536 0.584161931788399 1 1
0.28512464267404 0.267951214154924 1 1
0.631244224691346 0.602316265905654 1 1
0.535192515276089 0.50803715810899 1 1
0.379377587281936 0.360700003294711 1 1
0.393384329862214 0.375748940459153 1 1
0.097908728954367 0.0910423806605474 0 0
0.497073701084042 0.474754381741793 1 1
0.36600482309182 0.35179210753169 1 1
0.550887297139145 0.519489613142413 1 1
0.613686810980228 0.578197868447473 1 1
0.724848691618277 0.691800464679063 1 1
0.505215021627962 0.481123059458031 1 1
0.351986042757397 0.336697787289924 1 1
0.616679335252561 0.591026941790497 1 1
0.41122058712382 0.391335698078694 1 1
0.705012595184177 0.672118234510671 1 1
0.580045947198166 0.551864351358554 1 1
0.567445686295637 0.538406983751051 1 1
0.434925053356399 0.410182722173829 1 1
0.546786926924194 0.525483742781616 1 1
0.533683610007126 0.512188063392613 1 1
0.413037679155431 0.400411997326444 1 1
0.346281168019584 0.334524048701279 1 1
0.762677550671491 0.728021841580717 1 1
0.337010801851261 0.316345818390137 1 1
0.400030376101491 0.381408651972189 1 1
0.445590705142025 0.425136962832286 1 1
0.480322303550275 0.457350677241466 1 1
0.506305835139397 0.482423162960061 1 1
0.333279518950891 0.318221120081391 1 1
0.682046871342894 0.650766686051954 1 1
0.388672027853701 0.363277664818788 1 1
0.651596354711645 0.617050793607175 1 1
0.270667248257035 0.257454987553924 1 0
0.526921307080632 0.503710512271004 1 1
0.56882041729229 0.544800198203496 1 1
0.20206561309221 0.193758950536982 0 0
0.222219612391172 0.212313437260866 0 0
0.52880638880076 0.50519503848304 1 1
0.612225348323686 0.581422485133732 1 1
0.495289935664018 0.473264203822979 1 1
0.336514238419496 0.317897644903055 1 1
0.471846650297795 0.451217580303246 1 1
0.52559917217408 0.501867920385335 1 1
0.507392254288482 0.487302368616397 1 1
0.621896304786302 0.592610204412695 1 1
0.394131305633493 0.374514619522892 1 1
0.358965184177885 0.344805674961221 1 1
0.577965356739435 0.550271036010362 1 1
0.515743377732333 0.489596293764451 1 1
0.567660170731636 0.540178985792207 1 1
0.5466769736386 0.518540995819552 1 1
0.30481663137444 0.285830146330633 1 1
0.471660414238531 0.446612841934042 1 1
0.603396856664609 0.572875135950553 1 1
0.505801239598414 0.486745984150369 1 1
0.598776179239699 0.57923245115261 1 1
0.717952189603945 0.688383660051595 1 1
0.562363788964321 0.540334314958529 1 1
0.481378325547138 0.459068794716585 1 1
0.485007592285535 0.462157813544604 1 1
0.470218660319597 0.450556933895473 1 1
0.500931624002348 0.478136119226363 1 1
0.471615291582381 0.446083258444222 1 1
0.549093210290573 0.519594402183335 1 1
0.412801579755678 0.394375381516681 1 1
0.172776519835002 0.162423260336491 0 0
0.488383332828401 0.465183317835349 1 1
0.232439898568133 0.226555135224666 0 0
0.775864224871805 0.739266683685307 1 1
0.66494912275302 0.630561051570174 1 1
0.519709238770932 0.493848722110793 1 1
0.288252632488682 0.280272076642225 1 1
0.428330908891244 0.406888410127592 1 1
0.358974194889992 0.344564492345057 1 1
0.385087379199496 0.368603657244624 1 1
0.518471319612254 0.495423004012985 1 1
0.426540656834764 0.40787763405924 1 1
0.530540734704924 0.509334670532885 1 1
0.453725883518094 0.427221835810884 1 1
0.468969759060849 0.444559417855871 1 1
0.496875159187697 0.469531095550365 1 1
0.26664791022675 0.253919191143883 1 0
0.625249045991403 0.593215004116138 1 1
0.485628630869761 0.455371051888596 1 1
0.393304632816936 0.375933112891159 1 1
0.439822330421167 0.421033566819596 1 1
0.679014125315299 0.644000850047235 1 1
0.4407013420691 0.420589904055625 1 1
0.498279400501066 0.472147101480294 1 1
0.530929304959076 0.505589832928102 1 1
0.157623098172027 0.151584126468203 0 0
0.680649476759333 0.648580499604313 1 1
0.612978817704961 0.580684333595897 1 1
0.657892866482982 0.629416449343164 1 1
0.310187105888552 0.291003631060021 1 1
0.620319369644082 0.593264488038311 1 1
0.7223954798544 0.691588771563828 1 1
0.546085996419019 0.521698628165662 1 1
0.505528812399453 0.482551917369912 1 1
0.680662200615672 0.649069206579953 1 1
0.610612394148233 0.579841748739561 1 1
0.455025758797502 0.428120362802155 1 1
0.448731377685631 0.421443074989625 1 1
0.420016682445735 0.397235511294698 1 1
0.118511013689749 0.121231241295375 0 0
0.396269509498653 0.378999146541183 1 1
0.430109643099356 0.412191357575813 1 1
0.497658005559704 0.470740722240994 1 1
0.474299495825147 0.451844284653935 1 1
0.457372239416095 0.436302562879685 1 1
0.484252156029048 0.464835008166843 1 1
0.432669965318912 0.415895900321084 1 1
0.634867975212573 0.609264746386703 1 1
0.257534839896737 0.248296587604343 0 0
0.614593612224435 0.582507477174439 1 1
0.649556897029692 0.620502348715823 1 1
0.297144555267162 0.284795228063068 1 1
0.479100380935473 0.454831404294191 1 1
0.639394490027945 0.610956307617603 1 1
0.639132415068848 0.609807504510669 1 1
0.504764405447926 0.48348002526465 1 1
0.570655998500004 0.545602464883544 1 1
0.540192108278541 0.517248934507552 1 1
0.511789750202174 0.485305071683274 1 1
0.22243356785331 0.21001255359406 0 0
0.490506832603419 0.46551898964196 1 1
0.384153541624462 0.365867606179286 1 1
0.183472535122747 0.171209739820434 1 0
0.738269061542623 0.702887879266431 0 1
0.50367056987857 0.478761832351047 1 1
0.191597405469137 0.182654363976534 0 0
0.590947209516456 0.560238222885824 1 1
0.427468767846382 0.402378788861014 1 1
0.596485181057501 0.566866037842983 1 1
0.496424192425849 0.475839122427553 1 1
0.631304507339939 0.605785519949673 1 1
0.31002836984881 0.299618075988673 1 1
0.140146672180624 0.128989164777033 0 0
0.290163828822224 0.271419666720446 1 1
0.3815452480164 0.368845777869994 1 1
0.425678153550058 0.402850568910774 1 1
0.610225149436006 0.582975717913652 1 1
0.605636764432899 0.575309755650892 1 1
0.415369543731034 0.397293474771182 1 1
0.310572778373517 0.289901958489817 1 1
0.596684547644395 0.570767385828138 1 1
0.677158429841365 0.643979318185444 1 1
0.368817503528938 0.347633069644938 1 1
0.511810088701215 0.487964076071755 1 1
0.498178067933327 0.471913360749095 1 1
0.386672793929128 0.37059477641864 1 1
0.451893604620241 0.431021251213105 1 1
0.327380192330946 0.308427617210474 1 1
0.336615548305553 0.322949552611791 1 1
0.421630541502446 0.403191701244571 1 1
0.347554374905237 0.32798504297356 1 1
0.430117584013119 0.408749466089433 1 1
0.623374491694036 0.594146990844723 1 1
0.354404371221004 0.337076321129971 1 1
0.567948602576309 0.546336710245863 1 1
0.393523850076145 0.376732608236827 1 1
0.249082965990439 0.239422791415823 0 0
0.50486203869486 0.480958950584333 1 1
0.482621749920238 0.456426902361147 1 1
0.515940016522946 0.494462562817922 1 1
0.316196964640235 0.303014858009608 1 1
0.378834814284575 0.360513618160639 1 1
0.34984332733351 0.328700076579188 1 1
0.620806603672751 0.589598489239109 1 1
0.421105890253782 0.402328883739009 1 1
0.308899484611736 0.291917626386591 1 1
0.320879989757865 0.307114039119042 1 1
0.503964111468759 0.480483914443228 1 1
0.386718987914432 0.371498778861968 1 1
0.383513256506862 0.363920845489233 1 1
0.668692131362539 0.636358205087041 1 1
0.390859613197475 0.375643151617851 1 1
0.512909753634198 0.488178357068185 1 1
0.427039843877543 0.406139008302785 1 1
0.538265808474097 0.512480904725268 1 1
0.445448079886704 0.418739008098759 1 1
0.655928987705167 0.624098345236473 1 1
0.319686689833835 0.299057638722537 1 1
0.759024986996335 0.723393968326371 1 1
0.528148049019172 0.506992674327309 1 1
0.396969491944484 0.379710954007293 1 1
0.418848145401604 0.404434860188193 1 1
0.537012033879569 0.512634574370867 1 1
0.671889815608772 0.636239698543732 1 1
0.593143671794488 0.57047303764632 1 1
0.611380360977524 0.584319942885012 1 1
0.708896313506408 0.67845176893517 1 1
0.387870222518625 0.369657225800581 1 1
0.374289487551 0.357606496651303 1 1
0.367816501358931 0.353839453475767 1 1
0.609100081714094 0.574608594796588 1 1
0.568428963194931 0.54821513924281 1 1
0.269973564627369 0.259782448081679 0 0
0.731399308748921 0.697558626963331 1 1
0.364516165972659 0.343626881748194 1 1
0.264234843460291 0.250088836488362 0 0
0.376444702889495 0.351585465517542 1 1
0.633063781126521 0.604823898897021 1 1
0.383869167700208 0.365588105257257 1 1
0.697990480239307 0.664915319899986 1 1
0.399149558943563 0.379787340407058 1 1
0.573005818715956 0.548955865654704 1 1
0.394161628852119 0.375931399119154 1 1
0.504078108177237 0.474783050527205 1 1
0.246855719748689 0.232400858533154 1 0
0.706844987154614 0.673190889785939 1 1
0.581213401936834 0.555684161695934 1 1
0.57674669564271 0.551539451448199 1 1
0.628973252335507 0.60325773718752 1 1
0.557186208549513 0.531683356545712 1 1
0.532795244591862 0.511197431709025 1 1
0.638701234044894 0.60885480791004 1 1
0.614500296370525 0.582727393240211 1 1
0.515621367946487 0.496102211540579 1 1
0.376686449945001 0.350452873091925 1 1
0.540263872750453 0.515701597968996 1 1
0.306147474004087 0.292591334441578 1 1
0.654337370659025 0.621434366795508 1 1
0.72018079033073 0.680618215467141 1 1
0.492253266662399 0.469630272975429 1 1
0.408247431043363 0.389284879538331 1 1
0.707473324488127 0.675248075856927 1 1
0.267994456051015 0.255184861867366 0 0
0.465359120161206 0.44463558426154 1 1
0.501250074532462 0.479084018010878 1 1
0.625045071116972 0.596339671845567 1 1
0.739951120630111 0.705367142107639 1 1
0.347545997993208 0.330098732333105 1 1
0.52601083058121 0.502758821063223 1 1
0.431318486959675 0.411387641658565 1 1
0.382338936467828 0.368378421332007 1 1
0.367738483866608 0.347611809314199 1 1
0.459401539226044 0.43459432183141 1 1
0.316180174108426 0.306152361891761 1 1
0.48173672590811 0.453100188503321 1 1
0.387223645114174 0.368539423999637 1 1
0.322532003204582 0.307838964965743 1 1
0.30220326482612 0.287019242988413 1 1
0.354404257528152 0.336916795155818 1 1
0.469133500547087 0.44282679845038 1 1
0.74047691329083 0.698055884786187 1 1
0.435757179757202 0.419189517832961 1 1
0.747016001300918 0.715885938263963 0 1
0.524662686901034 0.49751204250655 1 1
0.730759862067553 0.691230914357515 1 1
0.42089579469812 0.397321126786755 1 1
0.403172687502084 0.383953071432916 1 1
0.443523668877339 0.421478465985267 1 1
0.645765864887615 0.610213916221648 1 1
0.628946950764941 0.601055170421373 1 1
0.557400323329496 0.532801764846387 1 1
0.654375435645891 0.620061630538556 1 1
0.44061310471188 0.420641484574482 1 1
0.390082329302358 0.372509014162399 1 1
0.397028633842429 0.380949111734336 1 1
0.561442706665604 0.538902940151029 1 1
0.368701035955097 0.351394971230131 1 1
0.599412028917958 0.570678629935898 1 1
0.826089093143625 0.786812668305951 0 0
0.648017379252863 0.618609322051418 1 1
0.431540969745397 0.41332124976559 1 1
0.451562955256116 0.4280608237859 1 1
0.467150998845681 0.450825153681416 1 1
0.581255710169845 0.552492849202299 1 1
0.450958312882272 0.432523815688301 1 1
0.523355673716705 0.494526548470466 1 1
0.441139187860401 0.413347465900949 1 1
0.749666968662633 0.71395068503075 0 1
0.527934272296205 0.509040401146636 1 1
0.696217189553994 0.657520005101995 1 1
0.377016855082386 0.358395503239566 1 1
0.39650599554679 0.379726916362047 1 1
0.308619063284544 0.293730859954018 1 1
0.41345787989828 0.396223249498916 1 1
0.414523142528147 0.39631163735425 1 1
0.462819880707898 0.44201177882444 1 1
0.472163770410402 0.452101971316151 1 1
0.336491867267022 0.323144049178665 1 1
0.439580363133323 0.420270929358637 1 1
0.55883906658422 0.534654759260794 1 1
0.624606526101481 0.591142785027485 1 1
0.490129410939029 0.46040975348273 1 1
0.622065247325544 0.59680147830929 1 1
0.422108557150515 0.403846393503845 1 1
0.43361066912855 0.411491052234909 1 1
0.597141025549048 0.568271027671252 1 1
0.38766864522373 0.370327219146843 1 1
0.527519637742459 0.507818046808549 1 1
0.397322423754224 0.377546588134532 1 1
0.135718257740006 0.138716934204492 0 0
0.593635708694756 0.564554770957528 1 1
0.359511474603943 0.343111593536415 1 1
0.48580600222752 0.465280035228212 1 1
0.494293511286007 0.472597660002182 1 1
0.541257944905066 0.518210586246097 1 1
0.771351202842143 0.733048507974225 0 1
0.477536491975878 0.45501284085892 1 1
0.523929364493951 0.50025637956036 1 1
0.515793356525793 0.492424030105226 1 1
0.594231343328922 0.565649892110718 1 1
0.639050923737723 0.60461895080214 1 1
0.293824743018498 0.272847425157604 1 1
0.477799605589382 0.45684485552211 1 1
0.517213737881836 0.492262794825303 1 1
0.32266137044793 0.306964333710559 1 1
0.536653177329033 0.51025728426773 1 1
0.647160836073762 0.616804887328619 1 1
0.471613631952817 0.451517030553755 1 1
0.755752537351934 0.715986869445831 1 1
0.528508645559402 0.505386568268763 1 1
0.542400583334857 0.521048662046392 1 1
0.504620331737318 0.476185431508596 1 1
0.436300264461886 0.416292620787222 1 1
0.522219059612948 0.497048407625471 1 1
0.391892743545655 0.373032413019426 1 1
0.154247005582232 0.144161796621148 0 0
0.438094563580968 0.421484241687657 1 1
0.334937626547736 0.32580964311859 1 1
0.507787717704375 0.483937642905102 1 1
0.300850602319589 0.285783011896217 1 1
0.451959193898422 0.429538496376948 1 1
0.434362693324568 0.411382176967168 1 1
0.527998956907229 0.508707728710586 1 1
0.449478954068769 0.425342984123643 1 1
0.618349026496289 0.590936250568193 1 1
0.342717792827257 0.323900881115104 1 1
0.340181572620615 0.329334837051529 1 1
0.629030793801175 0.599714178202944 1 1
0.462302550351031 0.437883562279126 1 1
0.460341949513505 0.442715951332012 1 1
0.428712993807077 0.409647523670729 1 1
0.465683850410867 0.443899212484705 1 1
0.491648445371849 0.471454192389822 1 1
0.5447260002715 0.520907961244933 1 1
0.544828933859391 0.522575851528436 1 1
0.736189161742683 0.697466547793537 1 1
0.0819914602857656 0.0767753243764714 0 0
0.563349973384942 0.538174322806336 1 1
0.398700118625936 0.379626829493265 1 1
0.558017696317454 0.530336152074689 1 1
0.373422095437111 0.356421742263524 1 1
0.493298427899063 0.468702305680375 1 1
0.344336964865625 0.334176345780653 1 1
0.725208146153128 0.682155061116128 1 1
0.435030939887536 0.416676108705485 1 1
0.625535073456121 0.599098150676794 1 1
0.425509497273641 0.406925859437776 1 1
0.351053733909052 0.338252847799261 1 1
0.583075187749426 0.554280895340432 1 1
0.355980384890579 0.338985780753703 1 1
0.631650487051409 0.602460400172423 1 1
0.410359517061695 0.394438783909357 1 1
0.62984510417299 0.597456292353504 1 1
0.29376382835324 0.286384096439705 1 1
0.439109293209 0.418935316084915 1 1
0.690748955802282 0.664133537553396 1 1
0.576060031585569 0.545684616469422 1 1
0.345426132015133 0.328746298022745 1 1
0.515052436577805 0.490780404654332 1 1
0.552733017730576 0.525608720175662 1 1
0.484861910586632 0.464110422722717 1 1
0.46959209826813 0.448387148886709 1 1
0.517773103056459 0.484136583244425 1 1
0.456379943148382 0.432015901272659 1 1
0.376333068401469 0.359891963431276 1 1
0.230766612848762 0.219813979605377 0 0
0.575264825595619 0.546119467355291 1 1
0.414690634911068 0.397263270623115 1 1
0.724896920702089 0.688495567013678 1 1
0.434090660346656 0.411895164263449 1 1
0.527829867539303 0.501270586311468 1 1
0.635059877034493 0.600404732140929 1 1
0.608917908414222 0.577600618295019 1 1
0.358669303769804 0.342812392687851 1 1
0.480125706125271 0.458537815328656 1 1
0.490021893524475 0.467194416762187 1 1
0.595589940879542 0.568046385834545 1 1
0.284439175500147 0.267749062040478 1 1
0.383208511846721 0.366135087847308 1 1
0.491636915397503 0.46607690345936 1 1
0.407017650348978 0.383381657818135 1 1
0.649869109699912 0.620194905998944 1 1
0.462700257933031 0.442965695504081 1 1
0.468043263192513 0.446110869313548 1 1
0.597935549842738 0.573264145195162 1 1
0.70854626956456 0.677150806063103 1 1
0.432686981824311 0.411602638117263 1 1
0.58927473866294 0.563180943259161 1 1
0.568199121039573 0.540861133714921 1 1
0.526999029230566 0.49870245817031 1 1
0.680345975384986 0.644696094743463 1 1
0.416687692548697 0.400571096088023 1 1
0.434909884217614 0.415439155598509 1 1
0.406944112608295 0.387206876816886 1 1
0.581026895374803 0.547127213063443 1 1
0.509764458878988 0.481533917050788 1 1
0.538408527746624 0.517102212467922 1 1
0.422491777134264 0.40898502863444 1 1
0.618700561467972 0.584624231498276 1 1
0.388852527477546 0.368850079831941 1 1
0.336610664785613 0.315478657050316 1 1
0.447003179519569 0.429131685838361 1 1
0.661458280894101 0.633690202919742 1 1
0.549889495084459 0.524197107704997 1 1
0.333002077901831 0.319010205828775 1 1
0.555236259806628 0.53172473978327 1 1
0.336961882869447 0.319257248020756 1 1
0.458979885035201 0.438165043627749 1 1
0.521333785040173 0.498895857878659 1 1
0.562335360425505 0.537233833093438 1 1
0.439305912002078 0.41614402682565 1 1
0.62581439746477 0.59695730336739 1 1
0.295926374815918 0.286558130142224 1 1
0.462925196784325 0.446958007736379 1 1
0.439635711572847 0.420024600474172 1 1
0.586168277888024 0.556968843989927 1 1
0.371317588325661 0.353088838458415 1 1
0.353969768469599 0.339567708161239 1 1
0.541596797818269 0.51610048079304 1 1
0.335614688997011 0.319811271981125 1 1
0.384054284998433 0.364497986435373 1 1
0.811721648869542 0.768143832078419 0 0
0.571397178672244 0.536852145164839 1 1
0.363496967802142 0.345745021530632 1 1
0.588702108805127 0.56116623651127 1 1
0.439769739610839 0.417039916250777 1 1
0.627272087287743 0.600735778595552 1 1
0.343902684151789 0.32780175455345 1 1
0.707793588913662 0.676986527406297 1 1
0.401788947586364 0.383745496120304 1 1
0.611335175090581 0.586865177310772 1 1
0.4736007688171 0.447058207594099 1 1
0.277177806564824 0.261098810883185 1 1
0.373605171286323 0.34942266093108 1 1
0.401142299462038 0.384977854713199 1 1
0.366719501439346 0.349906850955021 1 1
0.470485574404681 0.449931599154957 1 1
0.453759811210265 0.431570042047285 1 1
0.411330132651534 0.392603795637365 1 1
0.44132947224535 0.421573972813963 1 1
0.549770765604828 0.524271569425521 1 1
0.853674131841773 0.809920374089692 0 0
0.52525896974575 0.501862793349847 1 1
0.38430716303505 0.365286423695697 1 1
0.504198183374728 0.479826105017897 1 1
0.42823762463518 0.41062955129896 1 1
0.579561903572926 0.548699159440402 1 1
0.639329483990508 0.609742377097575 1 1
0.305885496801385 0.287488325223949 1 1
0.554544443828937 0.530362879626955 1 1
0.532808114403231 0.507861824446018 1 1
0.401423475085348 0.376400401074501 1 1
0.462599442325965 0.441055478124257 1 1
0.375170212043696 0.3582186749257 1 1
0.44912581893635 0.428899683003715 1 1
0.403908759769904 0.382690617517085 1 1
0.70052603402098 0.667215739088988 1 1
0.548749989953636 0.525251718477342 1 1
0.235842012246431 0.225031696592169 0 0
0.359462179735059 0.343802507335792 1 1
0.696268454103105 0.660988310515783 1 1
0.591368167155822 0.56627800279918 1 1
0.688519012146303 0.658128813335382 1 1
0.503065138691988 0.476499323884729 1 1
0.454528838239497 0.435836463706405 1 1
0.331114365182903 0.321021365848772 1 1
0.509249843941304 0.477489155115996 1 1
0.622192597297014 0.59608510987637 1 1
0.327293458194483 0.312314084112505 1 1
0.645965536718521 0.60838359046874 1 1
0.278343181635764 0.268074036720643 1 1
0.525795640098896 0.497964471762871 1 1
0.510913792226664 0.488867919265636 1 1
0.531463492687648 0.507590228438993 1 1
0.184782322898981 0.174667659380448 0 0
0.589312751146385 0.555896975457928 1 1
0.254050605801455 0.243316542487918 0 0
0.464346265601714 0.434387259677254 1 1
0.607964325481652 0.571178487843541 1 1
0.6113770327932 0.583182046477789 1 1
0.472343455675869 0.450102122120797 1 1
0.496506910339316 0.471896270608488 1 1
0.473969490952434 0.451803939804893 1 1
0.319526888606206 0.310405427872871 1 1
0.594414516835958 0.571426931941491 1 1
0.700357575184509 0.66719197355464 1 1
0.505657865655261 0.479202365217631 1 1
0.641021807604252 0.614922457390089 1 1
0.485677880076108 0.465166721648826 1 1
0.237710321510238 0.22242766047531 0 0
0.431461676909417 0.413454861215386 1 1
0.388407034410145 0.365918256267192 1 1
0.619820177081118 0.59159026377683 1 1
0.43765116981619 0.413836642782961 1 1
0.409982746723138 0.38888082854813 1 1
0.694706265331988 0.662310533309794 1 1
0.456583859153804 0.433283996797722 1 1
0.607797550103501 0.580163111879884 1 1
0.59560239728206 0.569142672192839 1 1
0.566258674235508 0.537882137749655 1 1
0.496417627682175 0.47246693342221 1 1
0.467918461802394 0.447943433929889 1 1
0.468446805453732 0.446105416209386 1 1
0.273523081182533 0.260076139855571 1 0
0.488708882287069 0.467691156747733 1 1
0.348418304797642 0.331105083533889 1 1
0.514246844488695 0.49232005789105 1 1
0.446602943676008 0.427671213732021 1 1
0.274008334183045 0.261041901953464 1 0
0.408964658714975 0.390291099107823 1 1
0.366946681206655 0.346683050046035 1 1
0.578156456894884 0.54527989787448 1 1
0.345247171089886 0.329544584953465 1 1
0.586847664905781 0.556020443003788 1 1
0.625211485545355 0.600398680720049 1 1
0.668312003634684 0.642072751951391 1 1
0.295883106490014 0.285135933970186 1 1
0.480733274304736 0.455020283030312 1 1
0.489592243386191 0.466109338186941 1 1
0.493064809340362 0.469764394033353 1 1
0.409542024279748 0.39411298203997 1 1
0.572933282791365 0.542975510758031 1 1
0.416218300290309 0.394171846578508 1 1
0.48727087809515 0.461948896102564 1 1
0.512365140453214 0.488302649565924 1 1
0.5423659586485 0.514993762998393 1 1
0.287622225908793 0.27224762811018 1 1
0.582967470621366 0.557021798828592 1 1
0.497280315086257 0.476265265063818 1 1
0.322414997691741 0.307058160637033 1 1
0.461596410347025 0.438177534199744 1 1
0.630743746671812 0.595821413302217 1 1
0.432612893624389 0.409569286718655 1 1
0.535920028492253 0.513611967507688 1 1
0.474144357235484 0.447376301675519 1 1
0.601862451920204 0.577697101152509 1 1
0.482636381658583 0.454479177700086 1 1
0.588536284759838 0.559403339830851 1 1
0.393593829971349 0.376547699365512 1 1
0.586241210068885 0.557775580204047 1 1
0.335799692995489 0.321813235540742 1 1
0.491077874140838 0.467663124991824 1 1
0.670395316714626 0.641907442742681 1 1
0.763984781801053 0.726840835157647 0 1
0.587690764887957 0.55215149024344 1 1
0.579765272719274 0.548691942476374 1 1
0.565955094140146 0.538818974899425 1 1
0.414084584399223 0.393701388504136 1 1
0.64548920368509 0.616456491367152 1 1
0.323785726036296 0.309439804875566 1 1
0.275123356744879 0.265948374317479 1 0
0.349571368615882 0.332309187922736 1 1
0.365029876799747 0.350186356034426 1 1
0.439498925534695 0.421017859558951 1 1
0.414824775892093 0.389485541668173 1 1
0.477419002989209 0.448187082612166 1 1
0.541913378360733 0.519479004930677 1 1
0.390063289000066 0.372059171619147 1 1
0.399850192420007 0.382872556251495 1 1
0.403739360202712 0.384171994721952 1 1
0.509407212220143 0.491706308204287 1 1
0.532192921009089 0.506764818164741 1 1
0.657895221920392 0.626967200653763 1 1
0.704210868408197 0.66975373963761 1 1
0.446777117948794 0.427941160242857 1 1
0.525615068718074 0.500799103599044 1 1
0.67504153910747 0.642904022527437 1 1
0.463176907175086 0.436647591159693 1 1
0.262344273902439 0.24669493997394 1 1
0.43481066225228 0.414181018766624 1 1
0.270403834398822 0.257326141539108 1 0
0.488714294328068 0.467360241577364 1 1
0.274286573580739 0.263264669271853 1 0
0.712452777542056 0.678875377978805 1 1
0.49832347353798 0.476825349428994 1 1
0.540184142519577 0.516631945077235 1 1
0.455004759238501 0.437473101950207 1 1
0.860251706335506 0.821783791731238 0 0
0.569389331700665 0.535016851096846 1 1
0.443375961381609 0.425008295672267 1 1
0.590531638898611 0.561406433731556 1 1
0.650029222562849 0.613419084949646 1 1
0.495992425653384 0.469246749379381 1 1
0.584484940498085 0.560197952783538 1 1
0.324794758250099 0.311030846366819 1 1
0.598392290542513 0.572940456913811 1 1
0.37388370468546 0.354749606704448 1 1
0.4762731197356 0.453948888789231 1 1
0.436098054793369 0.412651446663424 1 1
0.375173505680935 0.354368651109954 1 1
0.466588619934068 0.446044634091349 1 1
0.393482284067534 0.378741044356077 1 1
0.597207830008408 0.565412036146028 1 1
0.712992762577618 0.683898678061315 1 1
0.564737995002379 0.538984611375659 1 1
0.39922384934931 0.375139470771065 1 1
0.681160219801597 0.649037701402997 1 1
0.413800662137039 0.394362107050617 1 1
0.454347240884002 0.431551350369615 1 1
0.415514374499413 0.398745261101477 1 1
0.67683826061193 0.640891249827946 1 1
0.494067109852327 0.471038964998508 1 1
0.469507358986156 0.447739878028769 1 1
0.578585093783014 0.548130216551006 1 1
0.521430829849582 0.496956682007115 1 1
0.368262113813091 0.34658837088538 1 1
0.426312858387859 0.401502847343494 1 1
0.507984897788589 0.484527418329033 1 1
0.625466554378441 0.595644566986108 1 1
0.374748620495281 0.361258185419829 1 1
0.436822624064108 0.413678881530123 1 1
0.542095076597057 0.513939975757008 1 1
0.454819170647514 0.434936048706481 1 1
0.404881044068132 0.383560379672339 1 1
0.739106549539778 0.704011251936944 1 1
0.603194258753913 0.574884912765548 1 1
0.341140037315582 0.321701010456272 1 1
0.377270111222035 0.359532066264219 1 1
0.572715238780863 0.548750204841718 1 1
0.29336285303796 0.281158098725038 1 1
0.497028961409485 0.473429835752014 1 1
0.474533304885967 0.452456518749518 1 1
0.498837519676952 0.474244740585915 1 1
0.306794361486805 0.293562958421945 1 1
0.513402340101695 0.487680696590861 1 1
0.530752288233393 0.505661155202977 1 1
0.582167507471393 0.559471192190987 1 1
0.451376956305258 0.427740882194297 1 1
0.663826417506757 0.63089287404952 1 1
0.425889242543769 0.405407452514514 1 1
0.494149202073358 0.4722497434713 1 1
0.729214442422064 0.691849396003975 1 1
0.612382687210533 0.581221612340188 1 1
0.410590364922446 0.393872442180778 1 1
0.663683195435691 0.631740794274464 1 1
0.38097267596818 0.365877591066035 1 1
0.623754831510636 0.594332241976677 1 1
0.719080618856549 0.676067523782641 1 1
0.294229629601949 0.279520519257736 1 1
0.398241598680943 0.383241745552827 1 1
0.516051593713817 0.492597201525364 1 1
0.408457155569866 0.388640763936444 1 1
0.572512836059674 0.546425963261367 1 1
0.397655942339428 0.378487733487313 1 1
0.365571089266067 0.35155691811094 1 1
0.370947446462679 0.34902597127562 1 1
0.497692087749383 0.470764136189201 1 1
0.603336215501981 0.573997691322833 1 1
0.588325916519487 0.560383969223199 1 1
0.3145091992517 0.29708157391667 1 1
0.382575479418399 0.369732632081288 1 1
0.538382354497307 0.508391181513548 1 1
0.455598253435821 0.434037331583122 1 1
0.505397001344194 0.483344344624741 1 1
0.529449123712415 0.499973876135112 1 1
0.570858592077265 0.540778248030601 1 1
0.351241057748757 0.336544450919721 1 1
0.587978076848976 0.558000265533468 1 1
0.417211094859674 0.397456340363782 1 1
0.55244833798512 0.527247627485327 1 1
0.460174997500696 0.438878692511759 1 1
0.644933149943461 0.615469877346351 1 1
-0.0594292808243733 -0.0577470795619897 0 0
0.371447692422153 0.355819664160317 1 1
0.539967771759568 0.51314901298541 1 1
0.420161322259786 0.392267268527888 1 1
0.45652011808464 0.433745172186227 1 1
0.506592969947361 0.484161875825435 1 1
0.347473145879797 0.335049519334212 1 1
0.475193245001464 0.45135937266266 1 1
0.692633798519014 0.662451990494543 1 1
0.285716540753241 0.274577718834742 1 1
0.710632357063237 0.677114780532207 1 1
0.35060022544377 0.3323299284937 1 1
0.537801250633487 0.508077970998404 1 1
0.5481427250465 0.52300117544637 1 1
0.572041791352646 0.540443341883439 1 1
0.482489681537953 0.459888244162488 1 1
0.124956468571832 0.118478680038903 0 0
0.223967348374431 0.212198538145446 0 0
0.379776127679871 0.364693567453926 1 1
0.372873414057678 0.353547430550826 1 1
0.409503751672994 0.389605604812338 1 1
0.603348716525625 0.582195235222819 1 1
0.359080856138835 0.345777526099557 1 1
0.62165266311412 0.590693737584144 1 1
0.659454950096789 0.623701030406057 1 1
0.243704586977283 0.234130455456069 0 0
0.523722629058686 0.496280115728102 1 1
0.362675491038898 0.343379398856386 1 1
0.481237496677721 0.45675828936611 1 1
0.499526526150022 0.465892567429192 1 1
0.486357838871349 0.465824834003889 1 1
0.286565702841536 0.270374262970697 1 1
0.388605794492242 0.364734516908983 1 1
0.622287686557297 0.587061285443467 1 1
0.512988737993938 0.487833405285361 1 1
0.398375946260512 0.373675742978873 1 1
0.752286990882825 0.716855751963145 1 1
0.401673535677388 0.380654473222895 1 1
0.151333075378097 0.148560804369628 0 0
0.628546398206119 0.601574479356397 1 1
0.310018906856385 0.29528690392914 1 1
0.489643174242583 0.469570230981414 1 1
0.365875053486678 0.347866947343516 1 1
0.499648351680439 0.481411990369374 1 1
0.729852202824953 0.694339776857737 1 1
0.302848641232135 0.286676409549931 1 1
0.275757736239094 0.263976926727715 1 0
0.386466723090181 0.3679048509948 1 1
0.402510672846844 0.382958722834474 1 1
0.459161407360067 0.435203692719143 1 1
0.169394153548171 0.159805817415785 0 0
0.708889770983303 0.67388803340031 1 1
0.489037547762245 0.469788730993617 1 1
0.271402104751884 0.260288276672521 1 1
0.339018269288118 0.320799250201038 1 1
0.542604748858576 0.515909940492882 1 1
0.527474344866869 0.502431407979779 1 1
0.422243876685612 0.40431304798905 1 1
0.608548269946763 0.581314267064058 1 1
0.643854657185653 0.618103573221528 1 1
0.498324566060101 0.475043774925725 1 1
0.503333248832422 0.482428496759879 1 1
0.345228303488348 0.327932328014173 1 1
0.54264989804256 0.513407424121276 1 1
0.459113773594956 0.43644015142501 1 1
0.443518078276128 0.420771750136617 1 1
0.423216740072605 0.401136195992395 1 1
0.682016079513732 0.650594439584984 1 1
0.432836312533557 0.416165509595234 1 1
0.599705881453795 0.572223944692865 1 1
0.401308991055895 0.381696440286031 1 1
0.722371112853897 0.68937709503226 1 1
0.285852144488637 0.274904132813481 1 1
0.611264523065437 0.589083165453692 1 1
0.743713940721624 0.712145718453241 0 1
0.688845746252708 0.659032175181338 1 1
0.599978611607447 0.570640064387757 1 1
0.486784026528046 0.464380995355054 1 1
0.303004650567093 0.288454782348177 1 1
0.587486802878384 0.562190296986131 1 1
0.563235688668485 0.538827788253339 1 1
0.590392952413159 0.566788388210622 1 1
0.551707479700835 0.527848113076878 1 1
0.345034063980793 0.322938875876168 1 1
0.661999484101047 0.632649700605734 1 1
0.124494990905898 0.115612151141405 0 0
0.191497846359673 0.182356736027913 0 0
0.332154566848694 0.318733143783913 1 1
0.462505541667338 0.443070394858411 1 1
0.427858021139292 0.411526610997122 1 1
0.319946350813989 0.306113987864371 1 1
0.406512999704716 0.38588615613425 1 1
0.464396020263181 0.436865655306905 1 1
0.588370039192306 0.562133032303278 1 1
0.503102973823198 0.479306322651477 1 1
0.436852244090858 0.417141448924366 1 1
0.616531801493935 0.586464857587385 1 1
0.286915410957435 0.270562768234825 1 1
0.742446048686454 0.705820436441418 1 1
0.819450209526875 0.780212753682506 0 0
0.286149977820378 0.27835931212776 1 1
0.516909866111779 0.492251844202123 1 1
0.524360964109804 0.498650959194104 1 1
0.556055058005969 0.528580501538171 1 1
0.553498394565437 0.532757483588184 1 1
0.741739681492264 0.70425277212444 1 1
0.417724478500754 0.394826196838374 1 1
0.533664631154579 0.50721994068968 1 1
0.532357369342243 0.505304505309531 1 1
0.587203460945673 0.561278357896068 1 1
0.584313962159893 0.556557230496503 1 1
0.544508776449328 0.517901221597016 1 1
0.425098503787248 0.405337790723588 1 1
0.498897334119068 0.479054236591708 1 1
0.584092061928658 0.556367364841061 1 1
0.448237544393344 0.419882726158292 1 1
0.441570374711779 0.42320097123674 1 1
0.550458512102824 0.518799836135921 1 1
0.547072602983955 0.522137368327006 1 1
0.585907899602055 0.557994676747799 1 1
0.624394742707539 0.597109884818723 1 1
0.602279567212276 0.57193751837858 1 1
0.62319517896237 0.595414412592609 1 1
0.422658031194956 0.407113629730898 1 1
0.348522820078085 0.329484517556313 1 1
0.512041318721749 0.487196095397761 1 1
0.400632359710639 0.384460958145643 1 1
0.522015875801083 0.500071570727728 1 1
0.500826520722534 0.482815125855776 1 1
0.510122817654803 0.480687921821408 1 1
0.511261251366697 0.48613921922363 1 1
0.364120220379872 0.347054799139053 1 1
0.306920143615052 0.299994847709034 1 1
0.5556513008585 0.526386046307201 1 1
0.598485419158056 0.569274700955411 1 1
0.567378751950274 0.537842644480738 1 1
0.375233559758778 0.362962773246518 1 1
0.57238058454625 0.544085369476685 1 1
0.416523853443314 0.390397366181554 1 1
0.561552048267709 0.528401560827907 1 1
0.65032152649837 0.619861442772333 1 1
0.500385610033893 0.473739784058981 1 1
0.470734382071153 0.443713592152402 1 1
0.668177558314784 0.638904186425218 1 1
0.389117475676343 0.371536330967213 1 1
0.590287308693123 0.560016642408488 1 1
0.365530324740283 0.347579785610665 1 1
0.398710496633028 0.380566576571138 1 1
0.474446159557381 0.455509803562722 1 1
0.621258109422941 0.589179242240771 1 1
0.534697293229111 0.506644825586318 1 1
0.479183752800142 0.456730542564646 1 1
0.587228986401055 0.561771485652951 1 1
0.607155792113929 0.575318593238987 1 1
0.251048181435397 0.23628405307889 0 0
0.512159217663161 0.485936460684158 1 1
0.30390592395587 0.291515442438221 1 1
0.589194062878177 0.561536704393741 1 1
0.37749493191526 0.352611226025186 1 1
0.55667070263248 0.53281931889955 1 1
0.234349988597626 0.225911142215411 0 0
0.361166777783416 0.342870889400425 1 1
0.466308726497289 0.448492454409159 1 1
0.216622767702017 0.207002175033635 1 0
0.298106247648485 0.283450447176187 1 1
0.53734928913277 0.505074938830524 1 1
0.447743690879663 0.429722195494158 1 1
0.410447570037777 0.38815699693147 1 1
0.437377708457714 0.418337462446619 1 1
0.566586623283623 0.538588273607544 1 1
0.6731000596689 0.64097537751863 1 1
0.537272238820656 0.511680371920767 1 1
0.612093215737729 0.586278212475387 1 1
0.462116549138789 0.438295830648599 1 1
0.443224176692892 0.422391529100097 1 1
0.385515738346913 0.370892716032184 1 1
0.58398106875654 0.550298248231959 1 1
0.481413092359259 0.457214261824661 1 1
0.476482808155301 0.458851277931764 1 1
0.507088750977736 0.480963947505514 1 1
0.275264633946504 0.261117755956709 1 1
0.513487157667768 0.487827784642124 1 1
0.537121731388372 0.508090161287673 1 1
0.420134315783689 0.400499399399835 1 1
0.458376847430599 0.441365332066027 1 1
0.588647988968573 0.563120627308589 1 1
0.587201862764537 0.561532445294801 1 1
0.584835727874462 0.559694119748319 1 1
0.68263101746172 0.651601931465456 1 1
0.540845907717501 0.516581110277182 1 1
0.539642171957224 0.515671670839804 1 1
0.456526015473245 0.438720384057383 1 1
0.184736028318781 0.176792357711434 0 0
0.607152091135846 0.581171365166259 1 1
0.479518570220898 0.458653558318688 1 1
0.448238543147691 0.431225661211341 1 1
0.60951573980067 0.579763521973401 1 1
0.440637004205611 0.420003947459137 1 1
0.509140956483432 0.487565414781877 1 1
0.546095656392025 0.521516901326797 1 1
0.565005044005044 0.540282691255492 1 1
0.342477010334394 0.332042465412071 1 1
0.455308242284966 0.436301678320666 1 1
0.469657352652719 0.445465917184497 1 1
0.414045381940407 0.39042568972132 1 1
0.508370112357999 0.484024207903803 1 1
0.359119084550516 0.341404269330088 1 1
0.371128227640163 0.349671282315085 1 1
0.170137412544782 0.162729782206211 0 0
0.48369713538433 0.463240610776289 1 1
0.538748812764158 0.51621806680613 1 1
0.373851883801416 0.349181200787785 1 1
0.529602435448352 0.500257243749008 1 1
0.207941393902979 0.194727183433768 1 0
0.415287691675234 0.395489270715607 1 1
0.361770567350078 0.34299077585753 1 1
0.498961213815675 0.477272023101961 1 1
0.580670413655724 0.553655442120952 1 1
0.508172830672901 0.486376184461437 1 1
0.398980763947604 0.378237355799861 1 1
0.443233135559259 0.419812069929734 1 1
0.392943438934657 0.376202728498514 1 1
0.347446603115694 0.333177854569401 1 1
0.445556065518092 0.425705625734812 1 1
0.280466784833099 0.261921872768341 1 1
0.350444379123241 0.335258889192995 1 1
0.244180580924947 0.23305395706191 0 0
0.430125442059708 0.410225360653748 1 1
0.369111571671499 0.358102197092643 1 1
0.430743920311161 0.412506794819675 1 1
0.739391851915895 0.704415937964499 1 1
0.378243967110743 0.36457143942388 1 1
0.394802243835838 0.382742943470058 1 1
0.396770474607449 0.378953764585475 1 1
0.575530353562577 0.548247975495862 1 1
0.433355546654962 0.413681059194741 1 1
0.582569501670581 0.551492801504626 1 1
0.668848425567165 0.636844842789059 1 1
0.471621265757858 0.449087124581953 1 1
0.3647051999509 0.34437041277271 1 1
0.549928134336223 0.52413049787857 1 1
0.720576028790496 0.686824744737957 1 1
0.566872355796647 0.545084843325078 1 1
0.517800150937557 0.489005959216311 1 1
0.375257454986769 0.36055610799203 1 1
0.540839016535778 0.507661486742016 1 1
0.383815308535572 0.364244877371209 1 1
0.32855588564041 0.31364057408875 1 1
0.572675338859982 0.548300950694725 1 1
0.565280813372058 0.538661580109616 1 1
0.561497534138307 0.532870187862579 1 1
0.502517959702217 0.475955157386363 1 1
0.535632472242537 0.514103999094186 1 1
0.313371727215451 0.295161559221743 1 1
0.600748778361312 0.574099812193822 1 1
0.476198498178523 0.452207973322028 1 1
0.301996615437866 0.27977328940344 1 1
0.30899696276191 0.294640109747599 1 1
0.581397862907798 0.549895291916352 1 1
0.659019697337595 0.628435211027029 1 1
0.463533990588011 0.439732728817332 1 1
0.421712409360809 0.4000156054357 1 1
0.557233891133239 0.535239951612391 1 1
0.451767153523142 0.427813350209054 1 1
0.548270103972307 0.521857252707646 1 1
0.575714443502586 0.546237398755254 1 1
0.482165480427775 0.461268325886668 1 1
0.30903283437165 0.295950774989209 1 1
0.169142262887264 0.161724216786799 1 0
0.419948689029983 0.399332906765417 1 1
0.543387777656568 0.514436310337966 1 1
0.599396359026916 0.568141669621994 1 1
0.528402162332494 0.504124550136593 1 1
0.647968842470585 0.61511937039981 1 1
0.486314050480276 0.463741247032874 1 1
0.588970054315601 0.561059508447992 1 1
0.393410685138056 0.377495768688402 1 1
0.454151386188279 0.432315678694228 1 1
0.442596763817163 0.422409054622729 1 1
0.570613219893329 0.545515095412539 1 1
0.563725344736229 0.538134176516472 1 1
0.300518715870023 0.28379210491631 1 1
0.506694184683846 0.482022412900263 1 1
0.283969524917007 0.268340413295276 1 1
0.584044940469332 0.556524432697795 1 1
0.623609853365594 0.593635423564413 1 1
0.41036753036198 0.387185775217501 1 1
0.636766055312735 0.609601315524959 1 1
0.286142186182831 0.271184718915117 1 0
0.386300468339693 0.370859993508653 1 1
0.619105910930819 0.578918991029981 1 1
0.594948864261755 0.560264864501122 1 1
0.311260746339189 0.294351615051754 1 1
0.361899832771221 0.342022724793468 1 1
0.462293352759016 0.436860975118432 1 1
0.711274237494482 0.67723158538139 1 1
0.345489443797597 0.325053296173768 1 1
0.523880874073264 0.497161949165616 1 1
0.436689326370209 0.411002371905768 1 1
0.559874059586338 0.534039314733848 1 1
0.335761169356358 0.315777592630794 1 1
0.574996956147232 0.547776215212631 1 1
0.49090952691792 0.468040929173267 1 1
0.578042136801691 0.551877774419314 1 1
0.502898447940534 0.478753582640794 1 1
0.275885402356508 0.2677610056027 1 1
0.458571414227007 0.436523038325507 1 1
0.462947473437362 0.437571817780276 1 1
0.732091185133922 0.69415295590197 1 1
0.662928810409967 0.629526931977411 1 1
0.54317371717431 0.516499040750345 1 1
0.581106628719796 0.553579734212592 1 1
0.583013874538329 0.545720593241607 1 1
0.312179373964876 0.303952807565664 1 1
0.417170955926991 0.395860399795975 1 1
0.351805250794607 0.338165445031118 1 1
0.625207700902908 0.593993155559079 1 1
0.428932066736242 0.405961905251173 1 1
0.545698052595202 0.51512540929584 1 1
0.709907242135435 0.679521474879072 1 1
0.594518670427415 0.569473196295419 1 1
0.472379156184438 0.453711181201627 1 1
0.473228578815122 0.45523800184571 1 1
0.475368478276973 0.444647248604495 1 1
0.829123053977079 0.791314736572313 0 0
0.548685884601301 0.522550642974386 1 1
0.684766305068429 0.65500278710593 1 1
0.351321324879248 0.334315839440555 1 1
0.496579362257079 0.474336757185407 1 1
0.561306311256769 0.533629489743895 1 1
0.431711653685824 0.411430375125642 1 1
0.41131431285387 0.395248557365854 1 1
0.604826792363586 0.573848793824107 1 1
0.561447283896846 0.530949036221719 1 1
0.412036677380484 0.397432177271532 1 1
0.481394827758047 0.45628338361875 1 1
0.516833654457739 0.491321226476854 1 1
0.354902715463592 0.334682018324561 1 1
0.536681614469779 0.512751038655177 1 1
0.445197132914447 0.420424844606675 1 1
0.428793217959252 0.408814216300748 1 1
0.518854043082358 0.48778153467171 1 1
0.651454634383022 0.613307927267758 1 1
0.494234329762095 0.471316339147522 1 1
0.665922460711523 0.62949869916506 1 1
0.472066027588324 0.450205922130496 1 1
0.429225080939157 0.40716063086375 1 1
0.690896102079982 0.652341198690306 1 1
0.381318784835327 0.357663662830116 1 1
0.644888289335473 0.616529140821142 1 1
0.372517210306147 0.355190700282999 1 1
0.668396047001151 0.641612759411724 1 1
0.506251025244634 0.482423385164985 1 1
0.529719015158469 0.503355321265916 1 1
0.435117479348136 0.418705839404965 1 1
0.540309837286322 0.51481640040382 1 1
0.525491734947822 0.498803887287529 1 1
0.424324315296554 0.404637337575497 1 1
0.776965623897657 0.731976129560697 1 1
0.6569153981213 0.616799698067147 1 1
0.484643851350018 0.463882007271008 1 1
0.390639402052418 0.371596745999923 1 1
0.517973651833577 0.492716630879832 1 1
0.638411322912398 0.611253028116473 1 1
0.542296369015763 0.520214887412106 1 1
0.474565044049223 0.444769176774195 1 1
0.709567167827232 0.68431767723317 1 1
0.301010963456253 0.28560868245123 1 1
0.615584518471674 0.586799825362925 1 1
0.461189925115742 0.440427013509542 1 1
0.523455063715431 0.502129826429778 1 1
0.597394172289113 0.570218203031868 1 1
0.516818579831361 0.491722565941292 1 1
0.524301319109691 0.501239959401744 1 1
0.68074377329627 0.643073136047956 1 1
0.30610250311279 0.291075337716395 1 1
0.502626727963959 0.479795628996532 1 1
0.737240487805152 0.704814872909972 1 1
0.477918999674255 0.45957006760902 1 1
0.366465125974168 0.352264565443787 1 1
0.431047875676573 0.407857132271062 1 1
0.633542828207382 0.596648684585697 1 1
0.658635217963249 0.631614433036719 1 1
0.391685936682118 0.37142403492284 1 1
0.609863167917628 0.586289395068774 1 1
0.556113393383507 0.53247908618276 1 1
0.285854491105619 0.276053898808992 1 1
0.645958419489668 0.608945403955415 1 1
0.360327105505068 0.34287353597489 1 1
0.598220223966289 0.57342694174871 1 1
0.488382952213044 0.471629417103174 1 1
0.469634036785975 0.452622196854016 1 1
0.487541688278735 0.466482830472067 1 1
0.402985965125435 0.382899775934402 1 1
0.236689414704073 0.226597439760515 1 1
0.502579919515353 0.478557484176909 1 1
0.37791449910616 0.359004684012258 1 1
0.365377522210642 0.347002373902838 1 1
0.54826100355333 0.523733452234334 1 1
0.436020386529487 0.414628798563119 1 1
0.588053410408409 0.551411860333202 1 1
0.559363414826924 0.526554326287369 1 1
0.677551648273925 0.649264938542409 1 1
0.690645820108475 0.652347205334498 1 1
0.50885094470021 0.486305425987486 1 1
0.593070136766789 0.56860924790169 1 1
0.654190401419257 0.621997562449056 1 1
0.596541893299087 0.570805476593486 1 1
0.463926079157369 0.444762232890982 1 1
0.485153406119947 0.46019081565087 1 1
0.466608465338491 0.446749765608372 1 1
0.537778731998097 0.50748928509288 1 1
0.295920106384947 0.2803107378053 1 1
0.465862379272452 0.445117875166056 1 1
0.394408924602056 0.364638573928513 1 1
0.425015736967934 0.406805162870108 1 1
0.375942613225276 0.359302107760199 1 1
0.490877904619618 0.460182550382362 1 1
0.389555182024557 0.37196285559763 1 1
0.500821962209467 0.472706267969842 1 1
0.437594534213948 0.414775246489396 1 1
0.590588843409459 0.562505854511224 1 1
0.7448251721313 0.711700686509367 0 1
0.645489631034379 0.612728625555988 1 1
0.559808991883776 0.53407448016688 1 1
0.417656117830226 0.402000341455098 1 1
0.506497726280057 0.473981783785552 1 1
0.286030070019316 0.273262703126917 1 1
0.408862719672293 0.391759374345706 1 1
0.421376802754483 0.399762771749259 1 1
0.383470531846204 0.360363092311272 1 1
0.56579620935274 0.538991099522268 1 1
0.345799545650513 0.330740375066469 1 1
0.447044085813204 0.42549399755135 1 1
0.411001646190012 0.392343205927665 1 1
0.313337704779761 0.298847666060106 1 1
0.686135717464854 0.649553397308324 1 1
0.345613946837914 0.331329829383001 1 1
0.412479877173511 0.391604677989199 1 1
0.568561388204957 0.538303638058886 1 1
0.549918697227936 0.521795532039367 1 1
0.555375282496854 0.524680452271713 1 1
0.359688329348247 0.344450277732412 1 1
0.459100444072023 0.437756840507623 1 1
0.385275245967225 0.371799931221233 1 1
0.319947087663573 0.304442776804624 1 1
0.348351704261717 0.331208477041688 1 1
0.444067208572515 0.424708970777949 1 1
0.546394008117576 0.523635014663908 1 1
0.489508690357695 0.463260588959755 1 1
0.909556732821672 0.861400491487104 0 0
0.333035461408926 0.318449371726581 1 1
0.474066289835251 0.449277907267283 1 1
0.418734282427508 0.394145631859156 1 1
0.644095421658997 0.612707233318826 1 1
0.334617415829504 0.315662986538853 1 1
0.549843959430177 0.5204974104984 1 1
0.566281706119244 0.538368236620248 1 1
0.62797540790498 0.599275973778769 1 1
0.606933284355863 0.574167803234157 1 1
0.441169817829571 0.422647395436765 1 1
0.36522156513816 0.348605841225584 1 1
0.559193582038884 0.531193608177643 1 1
0.923925781001222 0.872353442915282 0 0
0.651134979578209 0.623373479049658 1 1
0.67547973871874 0.637898424686176 1 1
0.40162232298999 0.384569690402086 1 1
0.624500940401192 0.59252786451785 1 1
0.604051146577346 0.572202830328058 1 1
0.399068772827996 0.3818120772401 1 1
0.23506207771212 0.224776711527641 0 0
0.334263717601907 0.317886057329256 1 1
0.336630217434871 0.310621596098311 1 1
0.472465797324365 0.451012257537372 1 1
0.476877338926668 0.453453493293914 1 1
0.478077662981069 0.455097954729378 1 1
0.476188255793609 0.451174167645344 1 1
0.484427167776482 0.458828004256387 1 1
0.612227482091785 0.579773909879568 1 1
0.468439974118798 0.446852041122781 1 1
0.39488423266037 0.379090163731501 1 1
0.631407980942424 0.601365084706007 1 1
0.429616464789323 0.411031124274996 1 1
0.466804810580766 0.447074960848842 1 1
0.458243308789257 0.436127398228887 1 1
0.486818106097125 0.466815143726082 1 1
0.636355073452448 0.603776174282457 1 1
0.875517200253218 0.835885354410851 0 0
0.471718709537869 0.448261786744767 1 1
0.461360343173956 0.437767942581929 1 1
0.577858087837338 0.550222275292283 1 1
0.438012423572079 0.422488825179925 1 1
0.696221509015281 0.664730742217518 1 1
0.606817097360164 0.578695220014984 1 1
0.564022445348805 0.533939810340399 1 1
0.344300812392179 0.328362719529966 1 1
0.469083542020819 0.447039776951696 1 1
0.505620600390618 0.484843791281328 1 1
0.427808602378523 0.408023048987691 1 1
0.639426673996932 0.6074741053719 1 1
0.778725950052964 0.741251971581452 1 1
0.434232666747684 0.413451890981858 1 1
0.465679363513209 0.448250363305964 1 1
0.596002324669754 0.572458732811902 1 1
0.406639990410959 0.3930429098067 1 1
0.766462904760331 0.730562086100697 0 1
0.654922737213305 0.621428204378185 1 1
0.251425181102662 0.238715788879568 0 0
0.725084352452517 0.693714182385588 1 1
0.493262843346917 0.467709949536611 1 1
0.63148901394812 0.600963567646903 1 1
0.667528945583607 0.637109096706072 1 1
0.354106223013002 0.337752692942494 1 1
0.699560814843032 0.669142669854449 1 1
0.282104873885471 0.271132696200586 1 1
0.737729707842937 0.701842607954514 1 1
0.571305987468032 0.545822054315016 1 1
0.376818586380397 0.365281383228667 1 1
0.399505942912924 0.379459048020079 1 1
0.54465272317146 0.517905941553891 1 1
0.706031107363105 0.68084564233927 1 1
0.524058982919768 0.488100590471356 1 1
0.401766952976969 0.381273675355789 1 1
0.519962222411508 0.493093502347535 1 1
0.305667664749172 0.287898496222654 1 1
0.582452704302523 0.553334090519679 1 1
0.553646167239419 0.526347255403846 1 1
0.452712859831991 0.422076872252528 1 1
0.534913848476148 0.511793971158867 1 1
0.242987483869229 0.232434044399455 0 0
0.513789400191433 0.490208038706422 1 1
0.539679616407095 0.518249457837199 1 1
0.617161589480993 0.587945388962089 1 1
0.511753644482474 0.492293586030464 1 1
0.583645466888033 0.554348573731459 1 1
0.448985249971943 0.426896749410528 1 1
0.366316308059373 0.349767403720854 1 1
0.419921560924737 0.402209064316875 1 1
0.529154151851036 0.50572196713132 1 1
0.428230160276524 0.410360601596327 1 1
0.325663033262539 0.310112016563757 1 1
0.487969937946474 0.465329856704236 1 1
0.224037373519815 0.208845322813626 0 0
0.44920064999408 0.429002758955845 1 1
0.504238713344742 0.481285398699616 1 1
0.418222424887673 0.394929423417694 1 1
0.49756969271747 0.47037904301151 1 1
0.509568595050587 0.486490787160004 1 1
0.457238223610011 0.437961799157083 1 1
0.371911636592424 0.358972474067974 1 1
0.56856889726589 0.54015709736007 1 1
0.583804177625637 0.550200260996772 1 1
0.367701733501052 0.347813111912858 1 1
0.596904672060064 0.562833229630645 1 1
0.640771693339586 0.602841670481011 1 1
0.487255887304401 0.46275055621708 1 1
0.542070529844102 0.519545575866414 1 1
0.219071969607075 0.208402059858544 0 0
0.47577012335642 0.453128148251608 1 1
0.40523515045914 0.387179470656172 1 1
0.431570609905121 0.412411134143768 1 1
0.547168452073388 0.52481267355865 1 1
0.499395138022024 0.478495820212342 1 1
0.562432297027298 0.538114918822296 1 1
0.0742177674911073 0.0747068702175606 0 0
0.4770517677614 0.456946436144111 1 1
0.5690845311257 0.543194931116731 1 1
0.688606591572793 0.658648515932587 1 1
0.405729158865059 0.387401604894011 1 1
0.347060110428477 0.332050079241233 1 1
0.551725121732789 0.531457721563996 1 1
0.555411270879616 0.528517177578443 1 1
0.458515005964569 0.435332425819538 1 1
0.305315345040951 0.29124976961029 1 1
0.783882878679981 0.741547563167166 1 1
0.55439823633115 0.527538439188636 1 1
0.582346360144836 0.555537817979862 1 1
0.537945843824328 0.513023352624092 1 1
0.615293265209187 0.586777227511492 1 1
0.401402954346538 0.38288598707458 1 1
0.576938761895534 0.548580765800425 1 1
0.623302451678015 0.590326063738154 1 1
0.520522125969248 0.494667949801925 1 1
0.698128533654786 0.66572893866264 1 1
0.331015535837018 0.315431466665009 1 1
0.451991237407281 0.427798824082897 1 1
0.572832135609508 0.547129209162502 1 1
0.372432032955084 0.363022028461679 1 1
0.476960885701806 0.453482494788094 1 1
0.240131894421466 0.230411377303662 1 1
0.132884951889786 0.126503464890127 0 0
0.259563626631729 0.24530876879282 0 0
0.284821601480409 0.276069986287817 1 1
0.455390821231565 0.43479278221907 1 1
0.398977129521779 0.374680145449694 1 1
0.605445429154777 0.580838360669516 1 1
0.594613093134806 0.570068541029444 1 1
0.389550712790554 0.371843527146061 1 1
0.545585417248818 0.517111807604534 1 1
0.5292328070559 0.502859494312438 1 1
0.645737730117371 0.613660680834251 1 1
0.406081860267137 0.388121174249906 1 1
0.208045881385108 0.198659505275743 0 0
0.56108361537363 0.53513240631123 1 1
0.479867865829895 0.457579915007806 1 1
0.501359393435792 0.474781025740754 1 1
0.463030192091416 0.438475068922046 1 1
0.267752181355308 0.252341135030048 1 0
0.57525833582396 0.545826884878506 1 1
0.546008309994286 0.52392896290978 1 1
0.573380766028791 0.541704593718161 1 1
0.441127350291353 0.417331027564474 1 1
0.43769567725024 0.418313117279268 1 1
0.331708837166241 0.313443867582401 1 1
0.361013509828743 0.339462836749928 1 1
0.738552708396361 0.706271932393387 1 1
0.401889732139628 0.38135666625184 1 1
0.815548711218321 0.771975952696288 0 1
0.323809616940347 0.309705525663228 1 1
0.483012869244581 0.459309840303045 1 1
0.58747160914115 0.55712727484223 1 1
0.387969699430529 0.368538023036744 1 1
0.593779927063446 0.560966848782373 1 1
0.600320665430636 0.573085252385313 1 1
0.349869547782561 0.333701864914731 1 1
0.418318789321335 0.392445043422632 1 1
0.609549206631331 0.580660401216 1 1
0.667429812811704 0.627196274268085 1 1
0.393595525386162 0.373724211992329 1 1
0.46472319636941 0.442322672404284 1 1
0.549078272635836 0.525554312334579 1 1
0.602599667884173 0.576675721478785 1 1
0.376676146404195 0.358637279585638 1 1
0.623050113293491 0.590619183464733 1 1
0.503142679140688 0.478950379212219 1 1
0.379441277990448 0.364106408920447 1 1
0.48955954253947 0.467786932028574 1 1
0.426026024474466 0.409828705857663 1 1
0.464220213175371 0.442408807930646 1 1
0.603224080187663 0.571232864626299 1 1
0.265825705747954 0.251954618650952 1 0
0.43236555548732 0.418498949878852 1 1
0.501412114783315 0.479284377879898 1 1
0.59407902067827 0.56872263800748 1 1
0.544585129672437 0.523996585957632 1 1
0.266141319324606 0.256847776172541 1 1
0.310083838152593 0.297323740853391 1 1
0.664224154707253 0.629735780747351 1 1
0.507584004650367 0.483604216902507 1 1
0.482827479828917 0.454231980988065 1 1
0.818220944898134 0.778197177824731 0 1
0.708532921001541 0.674817091834805 1 1
0.411303843157905 0.387681279017479 1 1
0.257016478750699 0.243004096250707 1 0
0.489007085869407 0.46437109316114 1 1
0.31131781357603 0.29333495934272 1 1
0.625187940335561 0.595080867413309 1 1
0.391992089974982 0.368439854027638 1 1
0.336241451882143 0.31973802725456 1 1
0.169963451758977 0.165032669390767 0 0
0.533206572804713 0.510698867921591 1 1
0.446962010008153 0.428235157732471 1 1
0.415556776488183 0.394712160149863 1 1
0.514245049364985 0.489434932552871 1 1
0.467804469039476 0.438994854661179 1 1
0.530356959272031 0.501283700367309 1 1
0.755960262766516 0.717260336720942 1 1
0.421931291737974 0.399899869864938 1 1
0.651530572927521 0.622035487699953 1 1
0.281522196684559 0.266285993358897 1 0
0.753837694045825 0.72166360142061 1 1
0.474502061553102 0.453585880502033 1 1
0.487023851136764 0.46170695607902 1 1
0.454910082659625 0.433786304102817 1 1
0.383071422274814 0.372082792470224 1 1
0.49866567511933 0.474951166513839 1 1
0.461253253725124 0.437227374849069 1 1
0.545673041125444 0.520130248163609 1 1
0.259505570134473 0.244955364769431 1 0
0.313966140370389 0.302589757651568 1 1
0.366525522488679 0.350145546858438 1 1
0.470502287126574 0.444201302500839 1 1
0.304766701674559 0.291503919723578 1 1
0.662739926779534 0.635252567624352 1 1
0.498655107660498 0.471591299940744 1 1
0.604054625923268 0.577183673935301 1 1
0.377185711218512 0.353725716489939 1 1
0.284062065839422 0.27120711641368 1 1
0.447173852051751 0.425125651915171 1 1
0.651863191649172 0.620142824598914 1 1
0.358377833658057 0.337194560222687 1 1
0.450527758781417 0.43495520567356 1 1
0.47761761548631 0.451230152665366 1 1
0.51262693640546 0.484473184916901 1 1
0.645564158131059 0.612662258777496 1 1
0.454416178858689 0.43486585925152 1 1
0.695623379250824 0.666290021527909 1 1
0.399166712443121 0.380531349511222 1 1
0.771883894569067 0.736012910881184 0 0
0.460168768289378 0.439066104092794 1 1
0.558617179061311 0.529538788252878 1 1
0.576835564659751 0.549086475547833 1 1
0.361297462372139 0.345256258689691 1 1
0.491048578396052 0.469892028069887 1 1
0.567237481325587 0.541961780584658 1 1
0.649932815115236 0.621264448634895 1 1
0.781454177918851 0.738526689095494 1 1
0.399860146780608 0.380024628404761 1 1
0.414745270352567 0.389201391052691 1 1
0.517921476044399 0.491333749095051 1 1
0.288408572252678 0.27100717191945 1 1
0.38490581880967 0.364673624293679 1 1
0.704484828705788 0.670827792178018 1 1
0.467250646508602 0.448552304492355 1 1
0.699762556427814 0.665788819914596 1 1
0.497706197441942 0.471493890742398 1 1
0.26469427363832 0.25690807025366 1 1
0.591793402088007 0.56272707744945 1 1
0.579670271573177 0.549867379252154 1 1
0.477636612119443 0.453039964256961 1 1
0.479749924636905 0.470093036154533 1 1
0.479340352592523 0.462147347208688 1 1
0.425930908679389 0.408179506903139 1 1
0.478439103115739 0.456143587538762 1 1
0.51753756034088 0.495437501674064 1 1
0.51252980760958 0.488961091522697 1 1
0.402603479119497 0.38573446461736 1 1
0.796914549219195 0.763310118510048 1 1
0.482664113226017 0.457474665768536 1 1
0.44104092151916 0.423052270799891 1 1
0.477012786688754 0.460422393258723 1 1
0.316178787068487 0.302454817447894 1 1
0.440071893931557 0.425156435879845 1 1
0.509005955901033 0.487727095945048 1 1
0.316168769820829 0.302784798043999 1 1
0.700772780640334 0.66747244318255 1 1
0.636257708795959 0.608970802140255 1 1
0.466667340467341 0.443982302110136 1 1
0.415731635226256 0.396398276592319 1 1
0.404331816761418 0.386811100123234 1 1
0.919044050891434 0.872409620916005 0 0
0.339123653090372 0.323303814579296 1 1
0.223546380910464 0.211531713435803 0 0
0.177657866642126 0.169914025807756 0 0
0.768051243572548 0.733067888999128 0 1
0.704178413016513 0.669746017703009 1 1
0.407673456372639 0.391984940103009 1 1
0.474817459293975 0.452299618450846 1 1
0.360775668609981 0.344773932856085 1 1
0.45625091304239 0.432197128407082 1 1
0.633193656940742 0.604777913245097 1 1
0.538623174460103 0.511762256557117 1 1
0.155793199579795 0.145377207703934 0 0
0.33521312482855 0.319985308750162 1 1
0.508214486385223 0.482206118789679 1 1
0.528258029206818 0.499847241747178 1 1
0.591601616663729 0.556333759114845 1 1
0.586177558640923 0.560576241042781 1 1
0.608502036550674 0.58024998297296 1 1
0.492905567741106 0.47196475259244 1 1
0.28086340345987 0.260758713164009 1 1
0.588651375847636 0.565274046597561 1 1
0.42329320074719 0.406096059890734 1 1
0.305475975911431 0.290249617912304 1 1
0.548913776658357 0.522165855538566 1 1
0.438599699427134 0.418626640859259 1 1
0.468156887641655 0.445406895053021 1 1
0.36831793958357 0.350907528438668 1 1
0.429076799316659 0.407962222954179 1 1
0.578060104865684 0.554105604398466 1 1
0.433530317063425 0.414457088383266 1 1
0.435123760505854 0.413920603903265 1 1
0.627993512444624 0.595904866111 1 1
0.579736880215617 0.553581093752144 1 1
0.703027491574382 0.670811042868839 1 1
0.753729608567456 0.715684892273598 0 1
0.503168247346997 0.481940689756423 1 1
0.322027330877635 0.306617986031528 1 1
0.39815140184031 0.380786259228027 1 1
0.481340127879978 0.461049993110849 1 1
0.488060919911568 0.457266219867099 1 1
0.518342134309353 0.494817010989588 1 1
0.556815080486118 0.532911776183124 1 1
0.346672192551772 0.331735748860407 1 1
0.441632384644219 0.416798966496536 1 1
0.438946386042654 0.417434125098374 1 1
0.574592680174657 0.547228738812104 1 1
0.492502200830749 0.47319233439902 1 1
0.462859743229259 0.445906720141433 1 1
0.499654918639627 0.476779572471563 1 1
0.268715946817714 0.256290975104605 1 0
0.503735636602427 0.47756233502566 1 1
0.602289114484826 0.572455711266242 1 1
0.473053440988099 0.45286898711961 1 1
0.513406516893889 0.485152700236953 1 1
0.572099718405794 0.550536370866345 1 1
0.2443844631229 0.231896338405814 1 0
0.610458235969563 0.586248091531309 1 1
0.546079650637846 0.519083729646235 1 1
0.405903135608163 0.385461265009417 1 1
0.470704391318533 0.45221778976696 1 1
0.530430897716228 0.508079925272636 1 1
0.492705592033004 0.472307072420762 1 1
0.607286989732664 0.568023401869649 1 1
0.608432896802445 0.581395116400985 1 1
0.406075353590692 0.390739715153862 1 1
0.425384943763052 0.402052982952226 1 1
0.590833661478995 0.561716340432632 1 1
0.687931383987129 0.662114064396327 1 1
0.352964717657299 0.338052705423398 1 1
0.509601820490883 0.485002354779278 1 1
0.476056763828421 0.455446077962201 1 1
0.53243706285436 0.50874941483718 1 1
0.431854169636475 0.407131948939097 1 1
0.257718849670097 0.24505261806497 0 0
0.448052021322715 0.42662749710578 1 1
0.167228193971843 0.161032333134664 0 0
0.362478998179924 0.346912123962226 1 1
0.439710163559728 0.414663051406686 1 1
0.567876394470179 0.543411923166174 1 1
0.244403417836939 0.236474197827329 1 1
0.595760732423801 0.571423296580038 1 1
0.517788818537014 0.492911549431465 1 1
0.393728964860621 0.37388363596604 1 1
0.462342700339192 0.437611566106016 1 1
0.898358501601467 0.843846392517825 0 0
0.488908081034614 0.460941966299812 1 1
0.457708104101231 0.438558040033304 1 1
0.510336067325418 0.489925606553508 1 1
0.433124287405405 0.411075205269584 1 1
0.475340428058845 0.455403488591161 1 1
0.52294661146378 0.499081297660217 1 1
0.419730405224029 0.390170792474022 1 1
0.605063359777059 0.570493429926217 1 1
0.442971025915564 0.419090237586947 1 1
0.516925901376577 0.491345276257216 1 1
0.55693675256827 0.532225327854956 1 1
0.453870966693245 0.431571510455956 1 1
0.468100827424134 0.445511376099375 1 1
0.439778612444735 0.422861284527386 1 1
0.476829151782329 0.451117244811174 1 1
0.60613524876207 0.571398805133679 1 1
0.355031349791519 0.339736364623167 1 1
0.514103121332836 0.498839323197656 1 1
0.389211160369868 0.3714808149083 1 1
0.395255784726905 0.375749886352606 1 1
0.475123992574074 0.447942706630271 1 1
0.434109551733014 0.410172881595778 1 1
0.405157916768169 0.387998017788081 1 1
0.382687008934554 0.362828912571441 1 1
0.563929001781813 0.538553964876683 1 1
0.378061696655273 0.357815036930011 1 1
0.443242985021634 0.424562431416688 1 1
0.450101850728892 0.429206706299956 1 1
0.353283452654101 0.340075940124151 1 1
0.623193607762327 0.590975205956881 1 1
0.375228278214931 0.358522626688615 1 1
0.796831193905095 0.757068629625508 1 1
0.584281626613464 0.56071629851837 1 1
0.407156024794941 0.391316199931611 1 1
0.465450759668904 0.439078625408266 1 1
0.509347914183545 0.476783048785043 1 1
0.545078148725292 0.52087406673054 1 1
0.521936063591906 0.494743032438945 1 1
0.55448982755876 0.532817812732398 1 1
0.473300364793831 0.451262127819431 1 1
0.492329881525773 0.468032917129396 1 1
0.599598017978048 0.569387625792725 1 1
0.350893352077173 0.334713037710559 1 1
0.602803140538245 0.576190004935583 1 1
0.365845651952511 0.351867707986518 1 1
0.407256756133917 0.386367241187052 1 1
0.47215540036467 0.451550437610565 1 1
0.527438382721618 0.505035493091728 1 1
0.415444145288558 0.395598023066227 1 1
0.445140185121232 0.424570357115324 1 1
0.667742140081735 0.633380884761238 1 1
0.208514412643179 0.199283296440802 0 0
0.576512224733385 0.54440443757768 1 1
0.653191904550104 0.622861815897827 1 1
0.587309578357467 0.555139789944577 1 1
0.524877653391288 0.49965220070862 1 1
0.550589059832288 0.524072542527477 1 1
0.630820916885397 0.598860441609107 1 1
0.520930538878255 0.499712395414357 1 1
0.697563774560549 0.664297260353553 1 1
0.615419584687054 0.582175929925216 1 1
0.518959535288884 0.492471826655063 1 1
0.761442559534517 0.72679282335608 0 1
0.459753540088676 0.437830495731505 1 1
0.705834173768638 0.679126040554027 1 1
0.417398949572504 0.398709459396151 1 1
0.545129292350437 0.521464023799728 1 1
0.595283439526599 0.572182284708148 1 1
0.579439686025143 0.550580788526724 1 1
0.644542069140838 0.611803993647612 1 1
0.44897841137891 0.427056121302711 1 1
0.441580862276951 0.42517535524928 1 1
0.450338256982541 0.433449542768999 1 1
0.590086112655819 0.562878086510473 1 1
0.583566022028247 0.557534556663671 1 1
0.194312646657813 0.186367743679368 0 0
0.360818851107169 0.344155681352845 1 1
0.583135949785676 0.555574485901585 1 1
0.72629917089249 0.69261696768509 1 1
0.458561219383374 0.433753223199077 1 1
0.629706727234469 0.597680124458163 1 1
0.603193524063572 0.575122261772545 1 1
0.425799094542113 0.405336130874343 1 1
0.287004239271855 0.273104831727037 1 1
0.799141337170855 0.76026129241631 0 0
0.555896957571497 0.53298701122701 1 1
0.440889863944443 0.420670264285818 1 1
0.62367230094825 0.596703861731094 1 1
0.595851373410739 0.566908510388776 1 1
0.796229741363769 0.758444507415974 0 0
0.532525824373718 0.508292218620411 1 1
0.511068245018396 0.483263970002295 1 1
0.551228508722318 0.520522609114093 1 1
0.575377242577839 0.542738550605675 1 1
0.465970764621736 0.449163880699052 1 1
0.385579882742579 0.364285399468907 1 1
0.623611918744127 0.596532718571175 1 1
0.566508273365965 0.541229536112778 1 1
0.424718851918363 0.400997622352302 1 1
0.421610739948177 0.40469767659613 1 1
0.673591171655649 0.645511232690664 1 1
0.693911767588645 0.661248872828569 1 1
0.382035586007779 0.365414171825499 1 1
0.554117318083656 0.532411041453278 1 1
0.402065863383694 0.38776131492131 1 1
0.561841090551084 0.534827065031346 1 1
0.366119514162589 0.342702045987276 1 1
0.378657771935661 0.359129899751518 1 1
0.536196520681495 0.515093141108767 1 1
0.254328735237607 0.242894876963712 0 0
0.444809794402687 0.42442689582231 1 1
0.408951703758232 0.389558188717149 1 1
0.445738065017669 0.422985348420186 1 1
0.728898411116924 0.689570055036517 1 1
0.550220158217954 0.519998713863686 1 1
0.637071982996421 0.607099582925306 1 1
0.376102727015778 0.359405344366406 1 1
0.197026129053962 0.193263655649973 0 0
0.820677374937927 0.784759631793919 0 0
0.316548699777803 0.29681915870191 1 1
0.5142097092989 0.491213838116086 1 1
0.545365953255912 0.518253648244315 1 1
0.542219114970782 0.516321878229523 1 1
0.529587098124687 0.499568995980718 1 1
0.462846801076357 0.434625908932476 1 1
0.537109383592628 0.517086260460591 1 1
0.515060878143051 0.490911270013949 1 1
0.650877837693296 0.623457113156428 1 1
0.41510488410111 0.395893774160977 1 1
0.456312737621416 0.429720708882283 1 1
0.565178645511618 0.5420211640283 1 1
0.455521656024887 0.433157858796579 1 1
0.205227080530289 0.204459983145235 0 0
0.565899094142042 0.540505611259885 1 1
0.557578892659172 0.529353270294001 1 1
0.557509779662837 0.530208199307897 1 1
0.34071015754345 0.325304077242399 1 1
0.558006282870422 0.530005951724601 1 1
0.298822042155826 0.281214216674979 1 1
0.340638143310482 0.325030325287618 1 1
0.461851146372246 0.443643801590252 1 1
0.577451961013926 0.548117624407324 1 1
0.648441650095531 0.615494922163658 1 1
0.213435721924293 0.20544913415546 0 0
0.501380743069511 0.471423309545211 1 1
0.608538362157655 0.574972635452483 1 1
0.438725229874359 0.422607872657596 1 1
0.439976324357224 0.416185774732648 1 1
0.388274900471342 0.373014487420379 1 1
0.347285089068521 0.33005418579428 1 1
0.353173827325642 0.335236592346763 1 1
0.348655258570376 0.330656261435132 1 1
0.48638661907691 0.465961476766323 1 1
0.347598619417494 0.330070051585229 1 1
0.209993812156854 0.199143510115501 0 0
0.718863818305882 0.680760194529874 1 1
0.415304607212558 0.399263566751466 1 1
0.464329591948378 0.442380616736546 1 1
0.43207500363602 0.412147987889404 1 1
0.536304664996712 0.51027223081633 1 1
0.310330027072683 0.295963116671475 1 1
0.4967725857981 0.479011619903601 1 1
0.397605157702356 0.377912250417939 1 1
0.521212017221988 0.496745507429569 1 1
0.500867662923231 0.478742602246191 1 1
0.435916470135801 0.416189413859585 1 1
0.605221464307893 0.564580671994355 1 1
0.294131822275529 0.274730660520315 1 1
0.520229591147552 0.500058292976412 1 1
0.413832678617314 0.396002110958304 1 1
0.439424116319001 0.420229338868513 1 1
0.466282899659806 0.446177804332182 1 1
0.375062755501267 0.351630002933588 1 1
0.457699111200661 0.438514719468012 1 1
0.354930671174039 0.336065723123076 1 1
0.481555583219702 0.45291292335599 1 1
0.430948043951063 0.409486780111405 1 1
0.340664354276325 0.323087972238913 1 1
0.486483632676066 0.457860543725162 1 1
0.59706338084812 0.565450024093915 1 1
0.354110651163587 0.33955731150723 1 1
0.526617198622295 0.505553183418509 1 1
0.52226956124966 0.497021132093723 1 1
0.599666103664646 0.569608526596928 1 1
0.514824436044052 0.495412551528666 1 1
0.388030024766847 0.369170127452968 1 1
0.512942232339279 0.495574745905627 1 1
0.670103368929849 0.639384446412323 1 1
0.208193924276681 0.203086803759328 0 0
0.515895481565781 0.494396042626916 1 1
0.448366148755416 0.42529575323386 1 1
0.619031636609672 0.591155703987139 1 1
0.679751502812701 0.647504419097524 1 1
0.563327856074312 0.538198064211084 1 1
0.715902152351002 0.682868143458492 1 1
0.46065529176774 0.438954960281924 1 1
0.485799510944915 0.468838898945522 1 1
0.528010251290623 0.503036743695025 1 1
0.388221748606279 0.372114154620387 1 1
0.497500969714554 0.477235463995329 1 1
0.238584688586636 0.223713235152521 0 0
0.148784109033118 0.141561478737691 0 0
0.533518533163015 0.505189865566586 1 1
0.328951047901133 0.317718511839121 1 1
0.433938281258429 0.416254038823489 1 1
0.718129238918093 0.684828363128231 1 1
0.702236928801637 0.666392394128737 1 1
0.33071369079963 0.31611394251656 1 1
0.303787401850931 0.290057575295195 1 1
0.832030217150687 0.791575969265311 0 0
0.471045421936749 0.443742585761924 1 1
0.570782779336038 0.545655533619552 1 1
0.470340493663237 0.448515369317929 1 1
0.424392954783272 0.407608344198695 1 1
0.59097511892396 0.563241597761308 1 1
0.202873296654596 0.192299322483035 0 0
0.58393472153072 0.549083843827735 1 1
0.349547331186738 0.33217798682298 1 1
0.623464673204662 0.594916416023799 1 1
0.458233492140726 0.436963880720285 1 1
0.566377120066779 0.537847545807047 1 1
0.348187865627946 0.335212773044673 1 1
0.322079934409369 0.307741635663552 1 1
0.501835019755064 0.475853433254981 1 1
0.540685461137973 0.518394730981228 1 1
0.4723376693037 0.45000607319231 1 1
0.458646053411979 0.438518354481967 1 1
0.320471545154789 0.301709984186522 1 1
0.503044435779729 0.477452833303198 1 1
0.647478945701729 0.617143820171812 1 1
0.317914237666586 0.304918308749378 1 1
0.437800549717679 0.42102148156181 1 1
0.674503365329877 0.643495538356779 1 1
0.510514621245064 0.489139450830494 1 1
0.535004549236742 0.507493758442681 1 1
0.580994268884093 0.553725886156453 1 1
0.58665376582106 0.56034795663844 1 1
0.641789334021403 0.612912957314858 1 1
0.398965322280889 0.379678995727671 1 1
0.479534165377663 0.459702949995608 1 1
0.479229972417702 0.45018888106073 1 1
0.795714581515324 0.757915047446283 1 1
0.606103533722556 0.576210910973123 1 1
0.461799392578432 0.441607702140594 1 1
0.382292421913508 0.361844302060211 1 1
0.566221079680984 0.538522778494008 1 1
0.650036466841856 0.614920699664454 1 1
0.446038443311135 0.423684987685475 1 1
0.491225993925694 0.468967322778337 1 1
0.505960604410392 0.479824904370442 1 1
0.515079535518883 0.486667000292124 1 1
0.398659799601593 0.379518440910421 1 1
0.512665072310654 0.481407585158924 1 1
0.548182196559121 0.520915029876735 1 1
0.488802843928797 0.469927094441042 1 1
0.485075545749844 0.459964621749627 1 1
0.681482777805213 0.652847524764574 1 1
0.502799989776521 0.478928184269409 1 1
0.429858871843695 0.412582300793001 1 1
0.2272167342021 0.213201436936334 1 1
0.398229673106765 0.374800979861136 1 1
0.543105370510261 0.522054783794754 1 1
0.372927883694185 0.356602903348436 1 1
0.607843852400237 0.582301526983454 1 1
0.659787426561587 0.62456003058961 1 1
0.674744161209087 0.642336687080397 1 1
0.45940513080428 0.435436365458904 1 1
0.62238574593793 0.592236138782927 1 1
0.500552489269017 0.474312541107306 1 1
0.313123195353414 0.299024489946215 1 1
0.573432082361628 0.549702000447626 1 1
0.575916833251996 0.548499273369283 1 1
0.646061546386898 0.615781709583567 1 1
0.582029329453017 0.555181305538749 1 1
0.600475816244341 0.569655639574632 1 1
0.629973467990351 0.594547527355032 1 1
0.295189814034259 0.278284961322154 1 1
0.625006032370139 0.597388925970277 1 1
0.494057243322123 0.470109319016474 1 1
0.543535148087956 0.517423100039186 1 1
0.490067724780998 0.468830102275237 1 1
0.611072696850302 0.58710303863444 1 1
0.372359979923446 0.352370775267183 1 1
0.584944292896657 0.557593492163425 1 1
0.34975023911531 0.331868415970338 1 1
0.535423443627695 0.50664187533027 1 1
0.627053156169652 0.599076438876585 1 1
0.267723720884221 0.261479703600017 1 1
0.675247269528936 0.638284908336372 1 1
0.635246057180455 0.603300105294345 1 1
0.294265491132423 0.273965152583204 1 1
0.228671442125596 0.218479912166519 0 0
0.678398212192724 0.645786166601098 1 1
0.696187529588493 0.662402734423278 1 1
0.347117545429599 0.327699442293548 1 1
0.355671351379157 0.337813540422851 1 1
0.7102268798092 0.683168042111074 1 1
0.41002631141284 0.393686122998565 1 1
0.472750677614365 0.45232949522859 1 1
0.497906233369382 0.476130112061543 1 1
0.557586679556283 0.533839373825008 1 1
0.667155682803979 0.634244963899608 1 1
0.330464582848769 0.31824219081574 1 1
0.363813281919325 0.343828917269988 1 1
0.447698722857838 0.424917108141567 1 1
0.3642947486627 0.344502122834707 1 1
0.632657949518458 0.604883363648988 1 1
0.612442555979011 0.585748473839911 1 1
0.443134197166731 0.424048962621386 1 1
0.527754443458536 0.502372854627939 1 1
0.228808784317578 0.217509246603605 0 0
0.520806437249551 0.501750812208581 1 1
0.470013031686971 0.445945670949208 1 1
0.552129468309026 0.529388747645164 1 1
0.657847715406867 0.625890431816881 1 1
0.609166232369875 0.578852051419784 1 1
0.473525308870231 0.45275362685767 1 1
0.531983952515016 0.499522581988065 1 1
0.359570542062499 0.34047798678292 1 1
0.546074793511965 0.515917539697952 1 1
0.675032067959394 0.639223797042633 1 1
0.501543533186892 0.476947923267436 1 1
0.440987043187406 0.415656983285072 1 1
0.551975016288619 0.523295632614051 1 1
0.606934103145678 0.574736503483467 1 1
0.377635608615639 0.362476194023069 1 1
0.33991781909175 0.32374946661157 1 1
0.464595455845242 0.444056785116737 1 1
0.547768496610393 0.519959590984545 1 1
0.3708238866896 0.344691199760883 1 1
0.532560931769219 0.509054125672337 1 1
0.549243577597304 0.5180648643285 1 1
0.534116229394059 0.509485875621245 1 1
0.75601044621257 0.722834050786214 1 1
0.367599096395785 0.349089110552395 1 1
0.677317068946568 0.647109481961477 1 1
0.511701098710984 0.489515069053171 1 1
0.559462701437607 0.533827401304989 1 1
0.484947301662589 0.466882344565441 1 1
0.369464587348254 0.351105049019081 1 1
0.446251522094627 0.428960768888886 1 1
0.459410800052705 0.438156082120711 1 1
0.502448475119567 0.478804360136544 1 1
0.445230488580187 0.425207525897699 1 1
0.549859962937688 0.521645977238371 1 1
0.457452430508208 0.435283440353167 1 1
0.271494804624299 0.257657386546144 1 0
0.438691577645363 0.417880951560874 1 1
0.343404076024033 0.325582590129428 1 1
0.522291274726714 0.489160273138268 1 1
0.633217698323353 0.604178625427222 1 1
0.387681166852332 0.365790062454973 1 1
0.631623857232107 0.598338821168043 1 1
0.623543202881062 0.589661118907261 1 1
0.535425705671602 0.510995689987356 1 1
0.50860195396747 0.489045858311571 1 1
0.393625848393808 0.374572129635926 1 1
0.500644964258707 0.474787227565649 1 1
0.691493255652291 0.656109293952528 1 1
0.44769739891318 0.428219965991862 1 1
0.59251876975809 0.569188055142251 1 1
0.464526143041003 0.444593365619236 1 1
0.206845434025766 0.198379476865912 0 0
0.171047594336215 0.163284338503112 0 0
0.598528357823653 0.574461146843485 1 1
0.432454600821283 0.41060218429819 1 1
0.598837430334782 0.567076109904643 1 1
0.403629459170668 0.386783093214926 1 1
0.328426310826155 0.312016746858062 1 1
0.462079562170444 0.440378335459346 1 1
0.562886517485475 0.538539626656828 1 1
0.454941596251843 0.43061947843311 1 1
0.580166575432637 0.540571719551286 1 1
0.425122327020254 0.412149176954465 1 1
0.535322963590005 0.510668289422767 1 1
0.66999742783488 0.636982194388347 1 1
0.365275582254439 0.346087689067595 1 1
0.591024786388877 0.569181321843822 1 1
0.463490437005575 0.436505067972156 1 1
0.414953974316211 0.388947929250678 1 1
0.498989358771922 0.469375989030183 1 1
0.673337599747847 0.643928657693751 1 1
0.382569235614095 0.361183669656904 1 1
0.607868788368974 0.578891574807143 1 1
0.481685115547354 0.461123851441491 1 1
0.373862132649584 0.356097277271916 1 1
0.388350148976463 0.361902578056272 1 1
0.382460129399513 0.36278637034192 1 1
0.331809597435917 0.315891973330477 1 1
0.604689191184942 0.580182925894873 1 1
0.535565927121351 0.50329862664071 1 1
0.624718750806972 0.597407779501558 1 1
0.400362000265517 0.384134201398264 1 1
0.727028167838114 0.686163600946529 1 1
0.595936883786296 0.568077115392099 1 1
0.587068983328376 0.560344260844157 1 1
0.561455502909021 0.537694894626515 1 1
0.558992150122456 0.528968631423737 1 1
0.362975121856663 0.349254273952063 1 1
0.469952538382649 0.450448930834493 1 1
0.2033222347149 0.195331376557096 1 0
0.61759275533859 0.587030735490449 1 1
0.681345070458443 0.647591232617109 1 1
0.623490225014882 0.594910862804653 1 1
0.765723947662816 0.727747682458396 0 1
0.708057457076672 0.674138487027653 1 1
0.539089536328232 0.514328007539428 1 1
0.565526239608916 0.544650820551142 1 1
0.528363209320337 0.497682307286012 1 1
0.538872851640764 0.51510418885506 1 1
0.191617886729939 0.182489031522697 0 0
0.41318962390241 0.395867911666873 1 1
0.329630742360907 0.314678847997708 1 1
0.505934856021556 0.484280881701539 1 1
0.629074381557638 0.59997789776988 1 1
0.605002578929923 0.578684280682809 1 1
0.448545326955003 0.428818823248205 1 1
0.493710070610553 0.473667813421324 1 1
0.618038217716646 0.586200802936817 1 1
0.54567137498772 0.511039879111013 1 1
0.532309556361395 0.507108913832535 1 1
0.614107120293594 0.591590046109403 1 1
0.411351647776852 0.394034205364346 1 1
0.544581041793656 0.51419051494643 1 1
0.810097923836404 0.771647558695668 1 1
0.466096205943248 0.444042019405531 1 1
0.871008599138896 0.833061933285705 0 0
0.371713987451921 0.353560547879692 1 1
0.720137927502536 0.685607637319525 1 1
0.448376213733758 0.427422947856697 1 1
0.540180612082392 0.508585305223585 1 1
0.411432523345021 0.387849752268197 1 1
0.458414245655487 0.439237688931131 1 1
0.305292148792067 0.29243289124642 1 1
0.667654155006039 0.633034233466508 1 1
0.500647978000458 0.479313495323467 1 1
0.54272109491306 0.518486478061989 1 1
0.16978407443437 0.156422970783979 1 0
0.499139577005709 0.479617642304551 1 1
0.595474493583185 0.567321730048657 1 1
0.459012419266462 0.436756394009261 1 1
0.550467664266665 0.527416656927514 1 1
0.474248225360019 0.447178909379219 1 1
0.483208475224553 0.452350924875929 1 1
0.320438332865034 0.30834737656197 1 1
0.47209216797647 0.453115481739676 1 1
0.315382504881558 0.301463038742772 1 1
0.532189804025735 0.510326839515841 1 1
0.510950617974697 0.488875794837355 1 1
0.569352457498511 0.542835084508181 1 1
0.425000685603693 0.404249729893729 1 1
0.612561523573664 0.586016364317003 1 1
0.51997813622806 0.494627229678236 1 1
0.402644637538977 0.386707774141826 1 1
0.507486186729651 0.486641584127226 1 1
0.558902835604614 0.534842804893622 1 1
0.510584705360026 0.488151325698287 1 1
0.461913567170494 0.439679543015687 1 1
0.456097548131112 0.432398732170495 1 1
0.479903134505148 0.459709533018503 1 1
0.626404039745209 0.601809076946567 1 1
0.653434933500115 0.619739077947615 1 1
0.526774620549554 0.503988286234885 1 1
0.423962667244228 0.405341486990087 1 1
0.429660871664223 0.404467953688264 1 1
0.579999865503239 0.548718564113542 1 1
0.477318883083464 0.455109986029108 1 1
0.504822852091402 0.48210857327141 1 1
0.157356116795597 0.149310293062037 0 0
0.382917264794145 0.365334736593036 1 1
0.52634295720404 0.504005100591123 1 1
0.546517347313309 0.524890480591929 1 1
0.49068134225693 0.469473497519768 1 1
0.344759682680991 0.327394280989175 1 1
0.5415608662813 0.519583766463264 1 1
0.337800279612112 0.322573545737989 1 1
0.636429064229577 0.604902657410782 1 1
0.701596068259752 0.66561418891969 1 1
0.380985144225768 0.3610381250133 1 1
0.385623895089843 0.368108294696404 1 1
0.507716641577581 0.485040681629534 1 1
0.425460470279712 0.408875289994737 1 1
0.68720170792874 0.65897289587765 1 1
0.434869937483896 0.412752047208115 1 1
0.233479480100169 0.223236258074257 0 0
0.500151818783106 0.476250286968613 1 1
0.54554543180054 0.517887268733744 1 1
0.429618541822875 0.411338318473721 1 1
0.640070500703858 0.610941282998813 1 1
0.604495677107402 0.575619054965987 1 1
0.474336796846701 0.452983854181603 1 1
0.478189138389431 0.453473757705872 1 1
0.35657284395645 0.348252814332831 1 1
0.555443451497334 0.52808702576519 1 1
0.214563763654228 0.204337011071983 0 0
0.641765739792691 0.615485442899278 1 1
0.436783109136821 0.416343938329593 1 1
0.440619990780999 0.415209994178218 1 1
0.245051980870053 0.234840321716254 0 0
0.608837226828162 0.574820969822905 1 1
0.740208620242605 0.705361262755745 1 1
0.592929347981706 0.566436630502392 1 1
0.331203027008334 0.316094588099175 1 1
0.464093433898036 0.444331255673073 1 1
0.267852774051222 0.255661666185397 1 0
0.521578087294209 0.49907125169079 1 1
0.412466639467303 0.394032233490049 1 1
0.395661986098999 0.37518824708839 1 1
0.542563515518248 0.521853504789706 1 1
0.800977989692795 0.768618397356585 0 1
0.302418940489231 0.288053625619382 1 1
0.568111788933347 0.540694797397885 1 1
0.379400793042411 0.361244411749073 1 1
0.52669176648088 0.499712840480044 1 1
0.286348784818014 0.278918431123403 1 1
0.212374447349843 0.201810320452815 0 0
0.550452314002143 0.522376708876111 1 1
0.531796717472042 0.509570698624956 1 1
0.471031072153897 0.450253782053402 1 1
0.590076707110424 0.566240958442369 1 1
0.650618622080202 0.620280270838975 1 1
0.589392025309731 0.565262081462577 1 1
0.299404450066986 0.288964870540001 1 1
0.486692503068863 0.461367636143318 1 1
0.797804355062529 0.759275791124364 0 0
0.37075182277668 0.353178253902697 1 1
0.567834165816661 0.543673650691356 1 1
0.482919464363531 0.459904477141098 1 1
0.198151171571215 0.188761185392569 0 0
0.437170790730992 0.416411377642227 1 1
0.609569084061556 0.583030845792964 1 1
0.552851844481808 0.527212340370621 1 1
0.450316842935691 0.421125774354847 1 1
0.397141301078173 0.381536710478616 1 1
0.229555525656062 0.217379557399027 0 0
0.265948582351114 0.252651582930469 0 0
0.557635490858216 0.529366790461911 1 1
0.368889496618641 0.351256857536315 1 1
0.464834375680885 0.444381376005034 1 1
0.529222628188822 0.505728705773986 1 1
0.587874968080574 0.555325010924064 1 1
0.489039933619229 0.470050052980117 1 1
0.606613604219605 0.580208333729092 1 1
0.521987075402097 0.499720026193936 1 1
0.501716050830024 0.481576741899998 1 1
0.367833372506264 0.351338555933103 1 1
0.36318745772564 0.346026391233245 1 1
0.344284446242164 0.324487293294765 1 1
0.402274083159332 0.381394125048034 1 1
0.174578868191095 0.171850511359576 0 0
0.447829689836554 0.42773149400423 1 1
0.423633134981159 0.404401140366394 1 1
0.484107605093069 0.460134795565728 1 1
0.560906720643218 0.536117886454769 1 1
0.474351617013448 0.454151625066234 1 1
0.316841759563279 0.302041288995108 1 1
0.528315672550493 0.492197071253327 1 1
0.515379157768649 0.491777248541876 1 1
0.331410548578715 0.312698913230206 1 1
0.620048571056556 0.592759022070241 1 1
0.42022720528862 0.398133994236536 1 1
0.605313807020324 0.580071346602902 1 1
0.633098914730953 0.606795640580872 1 1
0.531980107388064 0.50404171262583 1 1
0.317105774635631 0.301684615930633 1 1
0.555392493390988 0.527905982647915 1 1
0.584201784856447 0.554646707408923 1 1
0.579791537245664 0.557279006752816 1 1
0.536102817951792 0.512717322583705 1 1
0.534088814376591 0.510516600381944 1 1
0.614993628404232 0.585537351071079 1 1
0.446943106099776 0.418930223544104 1 1
0.446949627346435 0.424416525296749 1 1
0.560732948196069 0.527936951990655 1 1
0.53008392093697 0.501258564856827 1 1
0.523253801754984 0.503487152849675 1 1
0.418052919001862 0.395509394363976 1 1
0.694614299354042 0.662046823250849 1 1
0.456598815054051 0.435743344496928 1 1
0.554223587290018 0.527799223817067 1 1
0.414947495372116 0.39289057855272 1 1
0.260834331824457 0.246676308914596 1 0
0.497099445415971 0.473284386378969 1 1
0.380627069458446 0.365775612741032 1 1
0.493958297523502 0.465553539753072 1 1
0.581351586251051 0.550520192768405 1 1
0.430758082096456 0.407808906063954 1 1
0.511667613747328 0.48678601008309 1 1
0.322038942249574 0.309966512342075 1 1
0.615578190564626 0.586295497416046 1 1
0.478819760269818 0.457831018019362 1 1
0.462817989661872 0.443209263143262 1 1
0.630307771344621 0.601167732275299 1 1
0.421232111601748 0.403539518301976 1 1
0.454490689853433 0.4361792180345 1 1
0.512024000479931 0.491296805316887 1 1
0.575556862224898 0.549880332673304 1 1
0.424997047081143 0.403537696213872 1 1
0.466745196831697 0.449413093170162 1 1
0.450042405609183 0.428762691716998 1 1
0.478892823668896 0.455658977986336 1 1
0.369189772284612 0.351367193971038 1 1
0.58647364468567 0.5571128071785 1 1
0.48533221395167 0.456976323855536 1 1
0.335340696277372 0.318540429975506 1 1
0.433514753364008 0.419994202035557 1 1
0.398035715470592 0.380547249505344 1 1
0.541208826612837 0.513919436196481 1 1
0.619364836503378 0.591525465104577 1 1
0.699474413065342 0.672454349146162 1 1
0.634026394836233 0.602787024501009 1 1
0.617502308847899 0.584482844229762 1 1
0.546933684146834 0.516895776815618 1 1
0.571363382041167 0.544857543707598 1 1
0.340400226139541 0.325938849656683 1 1
0.485748242636788 0.462579754732258 1 1
0.560718786302646 0.537791468856827 1 1
0.546992920904342 0.518334157068978 1 1
0.462044909774674 0.438680564290666 1 1
0.574525603374968 0.548819191800591 1 1
0.434488113467715 0.417738477541994 1 1
0.403652614787134 0.376782959989663 1 1
0.637497882649214 0.602709645191675 1 1
0.536058547101719 0.513217361869256 1 1
0.280803617862813 0.2662770477485 1 1
0.595692443976913 0.565237366026561 1 1
0.443517071485501 0.410198429328102 1 1
0.379678710484922 0.362084889551852 1 1
0.69190281425755 0.659093458656082 1 1
0.546746524039378 0.518557349269341 1 1
0.546581701867516 0.520026630961206 1 1
0.397983973356618 0.381259127275333 1 1
0.612507534700551 0.583420038500324 1 1
0.381732188053662 0.364556554592994 1 1
0.42217231575738 0.402999249839161 1 1
0.551905395203208 0.526728974257956 1 1
0.498002510645007 0.474538434609816 1 1
0.297795966305676 0.284808675700748 1 1
0.465365385181561 0.44045872997633 1 1
0.313260016362772 0.29704645367086 1 1
0.488514896213961 0.465687656506798 1 1
0.439140032065152 0.417472419704213 1 1
0.439870570275579 0.421128838254501 1 1
0.623268831636694 0.592628562581172 1 1
0.323675766715452 0.307336443325409 1 1
0.424570499378572 0.402965847529209 1 1
0.668400706118638 0.630679938162443 1 1
0.53636945974278 0.510632237575515 1 1
0.587237368377533 0.556848343568551 1 1
0.432424414778231 0.409101757065273 1 1
0.693171030560302 0.654678441053187 1 1
0.40242356135888 0.382228724677336 1 1
0.462724081093932 0.437371957570281 1 1
0.396426510186886 0.378104734511184 1 1
0.352517415009449 0.336540441862499 1 1
0.606237076492716 0.57990315061989 1 1
0.509118737137562 0.484311094048353 1 1
0.458482151175792 0.448157557785841 1 1
0.468068146771679 0.446131167871988 1 1
0.581982169912291 0.558363593556311 1 1
0.395259951516179 0.380638555880995 1 1
0.363283895477166 0.349437974182068 1 1
0.548994220510097 0.523611485609956 1 1
0.454653342264673 0.432871770014317 1 1
0.403523376563303 0.386149805795145 1 1
0.414556784602913 0.397809374731744 1 1
0.543652150095743 0.521769185765666 1 1
0.625653438021798 0.597270183465173 1 1
0.67653096217123 0.655378946338348 1 1
0.823625138841718 0.784141995474711 0 0
0.223145287792796 0.214712923549275 0 0
0.496073728684565 0.4762656002489 1 1
0.589282380359259 0.563585303073927 1 1
0.499557685509714 0.480010767372925 1 1
0.492390204181211 0.470356322619108 1 1
0.492372493616453 0.473090593300871 1 1
0.447470974824549 0.428359670539667 1 1
0.750775895911705 0.716123016534071 1 1
0.695795716370104 0.658261879553322 1 1
0.452410855292754 0.433010679217698 1 1
0.570760135957532 0.544000572974896 1 1
0.58313695820827 0.547118249096606 1 1
0.563932552818708 0.536234864516418 1 1
0.508530376808961 0.48288223571272 1 1
0.640615674570752 0.608951372918953 1 1
0.399706566539122 0.377731603470089 1 1
0.634956995350404 0.604964068500329 1 1
0.719439159170039 0.687572121591615 1 1
0.280884760581859 0.268219175463485 1 1
0.272818867805218 0.2601302920476 1 0
0.469396650718601 0.446226806842547 1 1
0.570522726691471 0.546256059311111 1 1
0.440863007961111 0.422920415575686 1 1
0.58058101442746 0.551228927973934 1 1
0.438759661826749 0.416668563009206 1 1
0.428016185475252 0.409913633887843 1 1
0.488259123136635 0.465629607986086 1 1
0.305353461362189 0.28972763355229 1 1
0.717333110663054 0.681097664502675 1 1
0.651156736378911 0.619146135472275 1 1
0.615924242316936 0.578660601490848 1 1
0.556630875074223 0.531212458288898 1 1
0.541298578674061 0.520084117129562 1 1
0.39507908480799 0.377996566292973 1 1
0.423557151120144 0.404650423159526 1 1
0.375328399980359 0.357439062885461 1 1
0.503273861552668 0.47734276129639 1 1
0.57165268677893 0.541979925696408 1 1
0.406081083608701 0.379943412014594 1 1
0.620503240523799 0.59178679443163 1 1
0.349333561038104 0.334587377796433 1 1
0.457773697045373 0.436288334120139 1 1
0.383140379233543 0.359533837775923 1 1
0.393194662490364 0.374911836933254 1 1
0.487888830937287 0.469213386545102 1 1
0.596834065392084 0.567115788263902 1 1
0.523184681715939 0.497211085328996 1 1
0.695787016484064 0.664071519597287 1 1
0.280620414546244 0.26499399676552 1 1
0.404651246347589 0.38406918090543 1 1
0.776365772160093 0.740656328434049 0 0
0.431106878878653 0.413435578435846 1 1
0.43581541788953 0.414007206955561 1 1
0.608766070331896 0.583991706650858 1 1
0.689907609066026 0.657334261500515 1 1
0.459440580908842 0.444228718529144 1 1
0.35800586226387 0.33953624050503 1 1
0.462114712375332 0.446476197890624 1 1
0.947853059820886 0.903285124302851 0 0
0.366100401037747 0.351556728630122 1 1
0.487715835968693 0.476708031953607 1 1
0.573789304135436 0.547734244860498 1 1
0.465724834873505 0.434015217613288 1 1
0.248590408867121 0.239934954158321 0 0
0.440522785908798 0.424707494082904 1 1
0.357111239944784 0.341646744140841 1 1
0.455073460568709 0.435490054708447 1 1
0.573876585096162 0.544721569540977 1 1
0.311535567240378 0.288249866662642 1 1
0.316058736771463 0.298975816870166 1 1
0.417053632850175 0.397575085786772 1 1
0.544138786493253 0.51822524811021 1 1
0.529508430459337 0.506805879176721 1 1
0.664179257329112 0.632961583108833 1 1
0.495813980817457 0.474067863441742 1 1
0.612859013999374 0.582569643798574 1 1
0.524152570003633 0.492897119662497 1 1
0.308124057374971 0.293993005856071 1 1
0.498657982701098 0.476152056914666 1 1
0.586739343215226 0.555232484686832 1 1
0.603120583641811 0.576759473956697 1 1
0.577656039550784 0.553368631773389 1 1
0.442566275294344 0.42398126606075 1 1
0.46706588034035 0.448021590652038 1 1
0.284144689064339 0.27044293500768 1 1
0.336418921822602 0.320551177446969 1 1
0.33547611683354 0.317994390713727 1 1
0.420812502918382 0.401889075163737 1 1
0.756526126925671 0.719207966938517 1 1
0.408069062351607 0.391656031145922 1 1
0.616237108683572 0.591002784850879 1 1
0.4416102829575 0.417789573391908 1 1
0.607003518052133 0.576287256004484 1 1
0.594380565161365 0.568714873411351 1 1
0.559040082225127 0.533727531776524 1 1
0.529227237837001 0.504097784362228 1 1
0.515615898416959 0.489274766152658 1 1
0.5286674010991 0.507669084425845 1 1
0.517212121318965 0.498737659203623 1 1
0.636998234588943 0.611588205909624 1 1
0.461328902791313 0.440268722625735 1 1
0.617051711718933 0.5834389415679 1 1
0.62756319091587 0.598866408509522 1 1
0.592104486912825 0.568605412590838 1 1
0.249514179478187 0.234883652599423 1 0
0.675721014347182 0.643791769874553 1 1
0.648569395122776 0.62063635587802 1 1
0.473304272864927 0.452764730942292 1 1
0.20733553645346 0.193668936473825 0 0
0.554311454285842 0.527624479647925 1 1
0.533032617385275 0.511084116605695 1 1
0.64320210398139 0.607424265757288 1 1
0.391938577980817 0.371858020146758 1 1
0.473592326011434 0.448543281368399 1 1
0.603051627267664 0.576528729104782 1 1
0.418359070625919 0.397848220336384 1 1
0.605517888472602 0.581886059780578 1 1
0.468593894883859 0.446016651513815 1 1
0.623899290547637 0.595340686552575 1 1
0.376271077995131 0.360055212240992 1 1
0.302111551251325 0.291862435321407 1 1
0.412407572768401 0.394486122198235 1 1
0.252832030532469 0.234801925496222 0 0
0.414962357870977 0.395906503426054 1 1
0.346747346505266 0.329849521962473 1 1
0.414519716847884 0.392562109424959 1 1
0.603768038277858 0.573832066121913 1 1
0.628118145475671 0.598522795703617 1 1
0.329556388668839 0.316785198147548 1 1
0.498319364132443 0.475265096685359 1 1
0.530768620821794 0.500520813407579 1 1
0.405794982185352 0.383659319355815 1 1
0.620697735233906 0.592763603695874 1 1
0.406721783856013 0.388567560643506 1 1
0.468986961099388 0.444774109481212 1 1
0.68462574002729 0.648604895130863 1 1
0.364873158587179 0.34524807894075 1 1
0.449324961270578 0.429952419137711 1 1
0.40283932971755 0.382569037103544 1 1
0.457862660264929 0.434563272755571 1 1
0.254031469046825 0.242666176005351 0 0
0.44493475741323 0.421208762206199 1 1
0.617074200560434 0.585217569861334 1 1
0.537643944398583 0.514507029976503 1 1
0.362695058844387 0.34576693198846 1 1
0.597855812096909 0.571279343427124 1 1
0.453166995112825 0.436394106121788 1 1
0.494482831737362 0.471171632571045 1 1
0.57231618172125 0.545701840896218 1 1
0.623003557148719 0.590615523728453 1 1
0.324528433992913 0.309774111989214 1 1
0.532320598839337 0.508151621885311 1 1
0.329244264905673 0.323665485109309 1 1
0.536193249050051 0.511593577931108 1 1
0.486804597382796 0.464957283759619 1 1
0.361912159051126 0.341377489777973 1 1
0.562108877596205 0.532729276154757 1 1
0.553572588540497 0.524682279132223 1 1
0.302685343246804 0.288947121714376 1 1
0.413327097479372 0.388573455782048 1 1
0.4765707978072 0.448922274901946 1 1
0.812630739416879 0.777860635494296 0 0
0.542175886584268 0.517094713043258 1 1
0.53956097238673 0.511586642776629 1 1
0.520368424464792 0.494408733341359 1 1
0.312132092167683 0.298262692627622 1 1
0.520352145873933 0.494800241762671 1 1
0.48645373672652 0.456760284211702 1 1
0.500114105503078 0.474110162382303 1 1
0.433867919329047 0.414394508880735 1 1
0.679002019469879 0.647846038339964 1 1
0.493226641936618 0.466683902752035 1 1
0.550337409860881 0.519036475835229 1 1
0.589604561780726 0.559958547710127 1 1
0.535512463879217 0.512200692916919 1 1
0.443082641653217 0.420454460536216 1 1
0.332367071758065 0.313757642848502 1 1
0.335515533422478 0.318322370109561 1 1
0.395481796120796 0.379047910955855 1 1
0.342111793993634 0.330323754292778 1 1
0.733349689127025 0.695794759295626 1 1
0.492846921043587 0.470352504637102 1 1
0.517429292021415 0.494685564686587 1 1
0.653254946145038 0.621048360413167 1 1
0.63199152394106 0.604447255466961 1 1
0.291429335419496 0.27613166204504 1 0
0.310529604996989 0.295070538036647 1 1
0.589364070050045 0.561368933245915 1 1
0.437228199716221 0.407640765642303 1 1
0.611586856669925 0.581274706834895 1 1
0.497259991426958 0.470781087667826 1 1
0.549749207306247 0.522284472005498 1 1
0.492256913845538 0.467373997060762 1 1
0.501356908265117 0.473281228128648 1 1
0.569227189890445 0.543233513148926 1 1
0.437561820548599 0.421005109524846 1 1
0.527659607993826 0.503668666746695 1 1
0.438827492665409 0.418667386233642 1 1
0.498178710729894 0.4716874596839 1 1
0.380774103657532 0.359473493626643 1 1
0.525081951186282 0.50109371036342 1 1
0.273812659339748 0.263043177374267 1 1
0.304990207322961 0.291454259541416 1 1
0.686441646597618 0.650965518911464 1 1
0.599195221367076 0.566184401252146 1 1
0.330935854925234 0.324584984681783 1 1
0.399605937393731 0.380434641664557 1 1
0.677573865660267 0.646711470452995 1 1
0.519660589980115 0.496357808410795 1 1
0.433714568654868 0.413647113512276 1 1
0.507879145469463 0.482804816953484 1 1
0.460672696911589 0.440810122827222 1 1
0.541284520233066 0.520836683983094 1 1
0.619536834453694 0.587886368946032 1 1
0.320812620779131 0.302104322717997 1 1
0.436481077318941 0.412653125278726 1 1
0.556987816773633 0.533913923561072 1 1
0.434992007228365 0.413254354159739 1 1
0.306136235243046 0.28876260153938 1 1
0.383763055228993 0.364162458277038 1 1
0.671640876635282 0.643963055955817 1 1
0.654227738283501 0.62603889243569 1 1
0.560969115702429 0.532018503416483 1 1
0.473431356700936 0.448825132735533 1 1
0.356469297518541 0.340753002231402 1 1
0.367107518313681 0.350109730008449 1 1
0.481244983241152 0.459475761260136 1 1
0.566295270507887 0.542428916962533 1 1
0.542195122530129 0.520222500499733 1 1
0.360874878483359 0.348279650210166 1 1
0.331354711600843 0.316532560283138 1 1
0.467603184656814 0.446220120125638 1 1
0.589474464077547 0.558949653362395 1 1
0.160410836937519 0.153320598690602 0 0
0.584717527487584 0.545313369453642 1 1
0.35070343459578 0.333855209132218 1 1
0.433961990557017 0.415225193632853 1 1
0.494726921150177 0.470691316270483 1 1
0.566649250786771 0.533988688970138 1 1
0.565711796650461 0.537719689182667 1 1
0.576343893155484 0.551756859830229 1 1
0.518687294657281 0.493370216373051 1 1
0.398977451426645 0.37835131555844 1 1
0.466244539698029 0.441051290305287 1 1
0.675672985885893 0.645897784623941 1 1
0.631300810920997 0.6006131324318 1 1
0.361204493100341 0.346847693677589 1 1
0.422512385640715 0.407067110556145 1 1
0.400206826432693 0.38402136742603 1 1
0.433911557448318 0.411255558548328 1 1
0.633892966037658 0.602238516456109 1 1
0.671405754430496 0.63778915175697 1 1
0.630439000271605 0.601524612406867 1 1
0.423998507886568 0.408987802978741 1 1
0.437937144132146 0.424837383191896 1 1
0.366457962460464 0.348260749508325 1 1
0.72768376154425 0.700803654046392 1 1
0.0476708114536879 0.0375447754863976 0 0
0.423077037480714 0.401910221316301 1 1
0.477737633118878 0.455416533056015 1 1
0.335577560581564 0.321073983170746 1 1
0.382804618966013 0.363006720643908 1 1
0.394315042731336 0.379406815054708 1 1
0.277323934219863 0.268539464446909 1 1
0.438596447414271 0.420125634073616 1 1
0.592418748095371 0.568677127650613 1 1
0.403081393602995 0.385923500419754 1 1
0.605229130774627 0.575246119176389 1 1
0.567885259124904 0.53997393768601 1 1
0.885649741172562 0.841565259384007 0 0
0.598675732639282 0.567798769160808 1 1
0.265207538867551 0.252904376412023 1 1
0.252685972483118 0.240610933952757 1 1
0.572914125483428 0.548996210474647 1 1
0.455320193710386 0.433894285276015 1 1
0.57201578450839 0.540881541005177 1 1
0.431101295393907 0.409599847881539 1 1
0.526470408393008 0.504631815517316 1 1
0.61750535864403 0.588968316098 1 1
0.476556689549778 0.453097724832958 1 1
0.431209969819282 0.411646079379878 1 1
0.708552206053653 0.676141039577923 1 1
0.469470084188165 0.446985316269149 1 1
0.662575870032793 0.627567888809374 1 1
0.425941586231873 0.402522160419884 1 1
0.431545574581216 0.409296531456152 1 1
0.392464027641624 0.375569316895462 1 1
0.517078870931881 0.491734387648361 1 1
0.309971338492853 0.29867812649033 1 1
0.532996291736574 0.50503097615711 1 1
0.627603309562904 0.597845554147788 1 1
0.379149390960776 0.363501255908893 1 1
0.493899448110359 0.474906928897462 1 1
0.305749958634617 0.291748094304377 1 1
0.610269251810624 0.581512194232314 1 1
0.635997458377843 0.607325023799701 1 1
0.29825101188235 0.284904326590853 1 1
0.549363746629577 0.522270979875326 1 1
0.472672246413788 0.451985635408109 1 1
0.635754298921023 0.606855482947531 1 1
0.707693011064522 0.6723224508566 1 1
0.828499824283183 0.789595729457895 0 0
0.555987408474956 0.530719585107679 1 1
0.527890941366899 0.501339942806711 1 1
0.42754225872109 0.403175811625401 1 1
0.47817348830487 0.455561941494962 1 1
0.687543570905268 0.655497931225896 1 1
0.46536294632234 0.440684582412231 1 1
0.412306641436017 0.392490557192575 1 1
0.492426047156239 0.469356788624063 1 1
0.632772188076193 0.608056735487921 1 1
0.372997834822356 0.353928032914095 1 1
0.392334467685742 0.372261009701887 1 1
0.529700350225024 0.505178691249138 1 1
0.631132675132248 0.599142187240415 1 1
0.565672246291848 0.540834444943795 1 1
0.454016257612608 0.431669052488447 1 1
0.380428913172375 0.363541806640728 1 1
0.536819479751256 0.513710795517581 1 1
0.775228714343802 0.734467560333903 0 1
0.490368370596645 0.453348802995694 1 1
0.58838863595681 0.559216786208516 1 1
0.537947322027344 0.511800246215254 1 1
0.416192118834243 0.391641539221827 1 1
0.429583985565369 0.406003296284585 1 1
0.602786045519083 0.574376382429734 1 1
0.734301079464552 0.696593371430246 1 1
0.432957805597668 0.413577141412884 1 1
0.552420177974576 0.523582840378774 1 1
0.544484030425645 0.520648725513739 1 1
0.321016834226395 0.302601444630148 1 1
0.249433500644471 0.240098598699737 0 0
0.647970317479592 0.617403929032885 1 1
0.424066251494571 0.401861387374408 1 1
0.406822419944328 0.391895852182142 1 1
0.304745890711901 0.29124983198257 1 1
0.59291694370335 0.56295149729407 1 1
0.502537863147513 0.480938294215708 1 1
0.678738198786762 0.643680004096896 1 1
0.404458269087196 0.386447943841212 1 1
0.490030038874827 0.470276945924342 1 1
0.505876823943738 0.483340636654629 1 1
0.60462813073114 0.572192450979283 1 1
0.623119060699265 0.597998234421335 1 1
0.464235722248053 0.443001580917241 1 1
0.355028827987507 0.336825658573274 1 1
0.585954380533119 0.558646261539252 1 1
0.414170147114821 0.393800003688927 1 1
0.764481493094516 0.731446657883604 1 1
0.277283207766388 0.261197057445048 1 1
0.597570698257283 0.564245589144385 1 1
0.712923853585446 0.684991403755571 1 1
0.869589523411644 0.826950108074986 0 0
0.395734907521716 0.378083475072897 1 1
0.347528603016992 0.331068763669851 1 1
0.197162478364269 0.187516070157312 0 0
0.41337979639523 0.394617431010999 1 1
0.469572265174888 0.443678805173831 1 1
0.58882490079793 0.55478139650018 1 1
0.561024126960392 0.53177714657555 1 1
0.564781878717079 0.539618626111099 1 1
0.544509653838774 0.517152092029205 1 1
0.408847410497555 0.396280186052143 1 1
0.594230023733595 0.568395865498361 1 1
0.330345069998628 0.314605654491654 1 1
0.29411668951539 0.279639854077225 1 1
0.372102854409395 0.355388051627707 1 1
0.54606922200431 0.523029201826148 1 1
0.641124379591184 0.61223594871932 1 1
0.488782357138773 0.467465668884978 1 1
0.531110866083774 0.509389540512968 1 1
0.603609202797685 0.571925432325693 1 1
0.622914828865939 0.591392781461316 1 1
0.444540488640398 0.424689647676864 1 1
0.52407805706611 0.505661335940245 1 1
0.674264507395096 0.642735317933773 1 1
0.513988370483682 0.492540021942816 1 1
0.476061287650339 0.454669516952994 1 1
0.562602304143742 0.53713346082594 1 1
0.422311940739327 0.399638067304125 1 1
0.650282970490759 0.619671665891648 1 1
0.533099952621438 0.505530883013909 1 1
0.40936461757537 0.394801384843139 1 1
0.554817454940279 0.53099622927479 1 1
0.259693828946299 0.248004527306143 1 1
0.510229934086805 0.488486556707842 1 1
0.480557568636952 0.458812514121598 1 1
0.454600365054678 0.431154372044226 1 1
0.464776532011961 0.445719480027445 1 1
0.472006844548927 0.451729950537493 1 1
0.438582959934065 0.417606371423544 1 1
0.555884749851135 0.527411236447412 1 1
0.591210795980065 0.564670355371125 1 1
0.436798797420676 0.413456815626293 1 1
0.562714735678331 0.535632591600888 1 1
0.506415173092245 0.476907389683081 1 1
0.540068713151601 0.51649046034452 1 1
0.467458027271364 0.443754165953652 1 1
0.595345532285313 0.571017373068559 1 1
0.474775627375943 0.455383695130907 1 1
0.517845664720287 0.495457922226454 1 1
0.445338535476937 0.427090143240441 1 1
0.505034882238089 0.47560510891428 1 1
0.437664965105708 0.417236177477174 1 1
0.582482720934387 0.552686721480532 1 1
0.434266946702804 0.414817666587059 1 1
0.588363076517873 0.5614182938244 1 1
0.539779409816496 0.513983153006986 1 1
0.463095685850462 0.443873854779708 1 1
0.680967382133692 0.648314457221541 1 1
0.60318033381917 0.56835780034117 1 1
0.432512350525694 0.414235717624111 1 1
0.528680251496748 0.506063144361287 1 1
0.648223966653018 0.616596463866227 1 1
0.589527488293625 0.56170824962012 1 1
0.628053644063381 0.597221291440868 1 1
0.472511546387775 0.446041519686728 1 1
0.49695270698723 0.472187974278035 1 1
0.467768110290635 0.447229640848349 1 1
0.395450682867108 0.37635821526351 1 1
0.401374858677509 0.387100367530805 1 1
0.489536841756231 0.470719213913543 1 1
0.558062961567584 0.525930150710979 1 1
0.415005046642295 0.395416598218627 1 1
0.356313692738031 0.345237274795194 1 1
0.485204160327572 0.462497780930699 1 1
0.351528339520185 0.33772043971389 1 1
0.554033381601936 0.527024781561431 1 1
0.572919582848261 0.55198195427342 1 1
0.289728847777165 0.277595290439186 1 1
0.48325620178765 0.461600139723781 1 1
0.419492733547926 0.393115437228249 1 1
0.264434192132491 0.251811015711173 0 0
0.40246416511113 0.380443911147204 1 1
0.234708942601532 0.225298275665586 0 0
0.497041238850849 0.475442339093736 1 1
0.425726676391009 0.403651562637577 1 1
0.488414404769622 0.466824849420994 1 1
0.570539372493005 0.537156048896868 1 1
0.535722272361452 0.516839453613517 1 1
0.905774937577682 0.862109071953856 0 0
0.567175571718333 0.542004130642463 1 1
0.496599056350515 0.472657310405347 1 1
0.15103028679562 0.144585443128346 0 0
0.310788012815649 0.300761893881247 1 1
0.506077603900066 0.484073787648944 1 1
0.435629709764937 0.415280414509871 1 1
0.481995070235849 0.462105243374633 1 1
0.420321556870738 0.394267249428836 1 1
0.435611587569217 0.419935347074679 1 1
0.424640372559325 0.406557442644783 1 1
0.510396745561012 0.485931057369696 1 1
0.617495364440476 0.586919690144963 1 1
0.544661202903154 0.523659996221488 1 1
0.603528007116828 0.576847870407218 1 1
0.42265781038066 0.399462085426844 1 1
0.526823188858344 0.502656665548578 1 1
0.21560815500313 0.206234519734126 0 0
0.603998807214212 0.576168520710314 1 1
0.373716809395022 0.362071352206386 1 1
0.369125235599001 0.353379604182475 1 1
0.359416578393546 0.338974419086376 1 1
0.41844686179452 0.397109391785471 1 1
0.415195963378731 0.395780952204625 1 1
0.538749196056166 0.517012847913663 1 1
0.463436871667 0.44416768547725 1 1
0.339259534461041 0.325253216200787 1 1
0.735166573473961 0.702545259761609 1 1
0.616663282760565 0.586920907406071 1 1
0.453921454622119 0.433290131225086 1 1
0.202163524671728 0.194342068298147 0 0
0.427116738616131 0.400621234422377 1 1
0.512807098140199 0.491010578535295 1 1
0.533627745673117 0.511828774792116 1 1
0.547160377832288 0.522370611039466 1 1
0.586802064440227 0.559844631944379 1 1
0.58282191203668 0.556338834668015 1 1
0.519512647551217 0.498978280018284 1 1
0.321468628925633 0.306369476771443 1 1
0.581112585224098 0.552919079820386 1 1
0.504349519887368 0.478353691546319 1 1
0.520208333977343 0.49344802825698 1 1
0.568999757967224 0.545229726421536 1 1
0.396152864118398 0.38019071535549 1 1
0.483146427149178 0.460802946747741 1 1
0.571873646938479 0.541013509670351 1 1
0.603367260402611 0.581247093518315 1 1
0.5349760308108 0.511846470982675 1 1
0.608136327739553 0.580477024818566 1 1
0.558293762178809 0.531899068718859 1 1
0.282484176161755 0.273546560400292 1 1
0.785246435332478 0.746553175152631 0 0
0.569785725772859 0.54936732526068 1 1
0.521820499699065 0.494420151124453 1 1
0.380387291565367 0.363128237577412 1 1
0.640190039865323 0.612202137060208 1 1
0.580096011755705 0.551273293733823 1 1
0.541210636570269 0.51902168979796 1 1
0.351308084253294 0.336598443462818 1 1
0.586214680689251 0.55644678704543 1 1
0.473776934866276 0.450419690769724 1 1
0.54103855536652 0.517446542844827 1 1
0.589017443240019 0.568766763261687 1 1
0.447299935277224 0.426032110181967 1 1
0.601820748804991 0.580759957588533 1 1
0.205728486891017 0.197196000769396 0 0
0.469353769110495 0.449260203009031 1 1
0.340231949282812 0.325473401549301 1 1
0.422100742167547 0.403845047958695 1 1
0.433261491226692 0.413891770860932 1 1
0.582101987652796 0.557365290654828 1 1
0.305791481287073 0.29033618426712 1 1
0.469472522601599 0.448645490936421 1 1
0.554946989571386 0.527958943861506 1 1
0.581185343601007 0.558428920396429 1 1
0.506064965584082 0.483888293891517 1 1
0.466244944450434 0.440786431550341 1 1
0.539149809433196 0.519522046016884 1 1
0.426713064625104 0.406877962771276 1 1
0.473271613985277 0.449758992531781 1 1
0.467740990925559 0.444287945067165 1 1
0.563136877189697 0.537075090251596 1 1
0.629818885710692 0.602746409495732 1 1
0.330536431634984 0.311873271183908 1 1
0.543551545871906 0.515361326210836 1 1
0.312292465911388 0.300799906567496 1 1
0.278469836734908 0.266189297338807 1 1
0.432461127777298 0.410106487841177 1 1
0.53268804517555 0.504750524689617 1 1
0.331262016112023 0.312926890506757 1 1
0.736518346390474 0.699736702749499 1 1
0.533117959113899 0.500099530055893 1 1
0.496489507557224 0.468999756919301 1 1
0.686728354740978 0.654067995933841 1 1
0.499686617152667 0.469079565078032 1 1
0.621362832665126 0.591978690120461 1 1
0.609090115835941 0.577172327389054 1 1
0.624023283113633 0.591357939220525 1 1
0.628636790960737 0.603186292401688 1 1
0.429516510959881 0.416611276711195 1 1
0.501126386691627 0.478882944206151 1 1
0.497883376710146 0.47992089443836 1 1
0.162734107659183 0.156631131263779 0 0
0.426129074267265 0.406310221400002 1 1
0.377340258122128 0.358477537172824 1 1
0.386465024119948 0.371165690310367 1 1
0.418823045020659 0.403078825509752 1 1
0.529219184841929 0.500193772172276 1 1
0.443472370410619 0.426255263408849 1 1
0.473924592257854 0.452014060163193 1 1
0.301921381739412 0.283800431322905 1 1
0.479436635340911 0.460103422274387 1 1
0.630923726979056 0.601358082223071 1 1
0.485210899146083 0.465341670053658 1 1
0.45464914044395 0.428036876084895 1 1
0.456143930084411 0.430836685547778 1 1
0.544858702503597 0.5219116702196 1 1
0.532448074558863 0.505972421720164 1 1
0.570972333560746 0.54355642876959 1 1
0.533295322620087 0.508580764036595 1 1
0.556955122674797 0.531895787841853 1 1
0.674913815948335 0.645665378559467 1 1
0.43575434541924 0.415788345859238 1 1
0.456162878538726 0.435998978479773 1 1
0.294856849852985 0.281521570322227 1 1
0.633033970199769 0.606166091183709 1 1
0.460955346949121 0.438876115943679 1 1
0.583235231070962 0.556522844986035 1 1
0.54867173533163 0.52153944493661 1 1
0.345606788799574 0.331725021902917 1 1
0.446897975203115 0.424302733116878 1 1
0.509397055309202 0.484657237579685 1 1
0.391174327868791 0.376025398916228 1 1
0.621848334914928 0.587170224905042 1 1
0.501891368481509 0.479475181490551 1 1
0.562094836861567 0.534816605261725 1 1
0.375501825652455 0.358037086415385 1 1
0.436607387149606 0.41021905557505 1 1
0.397362397114076 0.37841413105828 1 1
0.63463151021553 0.606538414023057 1 1
0.407103007424548 0.387922140804639 1 1
0.487589500094591 0.461476465468964 1 1
0.641446404716608 0.611643404967589 1 1
0.510916639251166 0.490138739376078 1 1
0.621133137908327 0.594592123611833 1 1
0.430466339599092 0.412778385795357 1 1
0.425042721208769 0.407299190690559 1 1
0.347049768315242 0.331013400290439 1 1
0.680035813235129 0.644079568245024 1 1
0.59607113774793 0.566838759685429 1 1
0.440927428101617 0.417191746688713 1 1
0.397420630451859 0.37295943811364 1 1
0.334562254981899 0.31507033645709 1 1
0.311363572408772 0.300738273587545 1 1
0.56061927535877 0.534792127217309 1 1
0.576823002834645 0.549717473355904 1 1
0.469898292486828 0.450229902975284 1 1
0.694160006965892 0.655642402275406 1 1
0.568030340107406 0.545992065806775 1 1
0.498084902972064 0.471948575682897 1 1
0.263308730440088 0.25110518876244 0 0
0.254166217369992 0.237061572630215 1 0
0.664037900454816 0.635509732769907 1 1
0.47851249361884 0.450582216995378 1 1
0.45380453897646 0.429241996878209 1 1
0.616180410862776 0.585729836683832 1 1
0.436757313603298 0.416579249351291 1 1
0.407027007127603 0.388997582085956 1 1
0.338194370212367 0.321682552042456 1 1
0.493030110752046 0.471331219887806 1 1
0.647486363246491 0.618397570010641 1 1
0.260074766304326 0.249526465978357 1 0
0.423909977847896 0.403590075545299 1 1
0.426179997757794 0.407308440956655 1 1
0.582668090402402 0.559270955794581 1 1
0.483876008064112 0.460599414658008 1 1
0.567098710245609 0.537608940069928 1 1
0.518309596183962 0.494045803211991 1 1
0.495869621553086 0.467969233418911 1 1
0.473714990455236 0.457452714385127 1 1
0.188233629523709 0.175775888512734 0 0
0.656469732890722 0.626715926525178 1 1
0.668423465998323 0.639188548252532 1 1
0.138439719899293 0.133382338404334 0 0
0.473800541655843 0.450771461956213 1 1
0.777220438937969 0.743077122760796 0 1
0.691820560838909 0.656555587213639 1 1
0.534806545046479 0.511051427437987 1 1
0.541964700645495 0.515632490488867 1 1
0.655355998862917 0.62028269851678 1 1
0.229975621114533 0.221064318502251 0 0
0.307807724067551 0.284471987715176 1 1
0.654440424882242 0.62417425846197 1 1
0.468206359888529 0.449670250062287 1 1
0.734474899300387 0.69846120440503 1 1
0.375223108871907 0.354969550093879 1 1
0.503031940581223 0.486521389773135 1 1
0.378732031526197 0.3569271842313 1 1
0.609272048156674 0.579837442371668 1 1
0.315266551929504 0.297769575485273 1 1
0.384839741713549 0.366367482236511 1 1
0.47764344303011 0.458010241318106 1 1
0.626717611172292 0.598326687088756 1 1
0.393270105574201 0.377955161534415 1 1
0.555591783471685 0.527484265159906 1 1
0.492115051607925 0.470141107621345 1 1
0.536185027149186 0.512109464707705 1 1
0.637564172489777 0.60648612281043 1 1
0.43087078980278 0.404366889331624 1 1
0.453422786823477 0.437124830459139 1 1
0.500913255531808 0.476941659683485 1 1
0.622291759454274 0.597009014552034 1 1
0.539112712570058 0.518129998241803 1 1
0.48687306388103 0.473184711120709 1 1
0.357693124137962 0.342329867825237 1 1
0.462280362504678 0.442399466610096 1 1
0.448789128911496 0.429878773012716 1 1
0.482617215528127 0.457857577835938 1 1
0.714538203525859 0.682848182363248 1 1
0.604663440526141 0.577304174538135 1 1
0.387971448457215 0.370358526908514 1 1
0.352385582387748 0.334706295311261 1 1
0.599769792479962 0.566986839911491 1 1
0.2838970688308 0.270080976249983 1 0
0.519504517934096 0.500030808265154 1 1
0.355241520990719 0.337066051187629 1 1
0.684519478919436 0.651447167747017 1 1
0.150522979182092 0.145972310692125 0 0
0.704722095661443 0.673142861275081 1 1
0.389405856177388 0.370713375822151 1 1
0.313187573899594 0.298721043389938 1 1
0.489041215881453 0.469150429992681 1 1
0.62421650075549 0.588332315408986 1 1
0.356282254456085 0.339108123630956 1 1
0.441721475411602 0.416868029380868 1 1
0.324071420183111 0.309837142627036 1 1
0.419506718698207 0.401280523789758 1 1
0.349751395469133 0.337102337952448 1 1
0.641821171346725 0.609440739551038 1 1
0.550136295635996 0.523862820874694 1 1
0.568197339698969 0.53688936139569 1 1
0.661327906816745 0.630253526776317 1 1
0.3359697883256 0.324600236374653 1 1
0.443363193592388 0.419596885769107 1 1
0.26389083506231 0.248463933901214 1 1
0.333913738300029 0.318570703870867 1 1
0.4774605264962 0.455974496527107 1 1
0.482731851984751 0.463004938658791 1 1
0.335209111292693 0.320286327554392 1 1
0.68340791085833 0.649236567801044 1 1
0.298931173534419 0.283583715547649 1 1
0.666876204680553 0.634134458962876 1 1
0.433848304521372 0.411328424346844 1 1
0.617846273792242 0.590944826994165 1 1
0.28477154605844 0.270144148741625 1 1
0.381712863559155 0.358060263371297 1 1
0.38573153788174 0.366319327830817 1 1
0.373210285834591 0.36187211852917 1 1
0.460331486287768 0.440502241877325 1 1
0.368892919579664 0.352899073392167 1 1
0.342873142965968 0.323392785957737 1 1
0.269606812277691 0.255336990536831 1 1
0.519244481111763 0.496053719500368 1 1
0.451444695700373 0.430872776996378 1 1
0.39695613828995 0.378801707753548 1 1
0.491315841582871 0.463501515780463 1 1
0.534395651403373 0.504251036093303 1 1
0.532484659038963 0.511110262768656 1 1
0.369158485505357 0.350933163382831 1 1
0.454635386376518 0.436623512246375 1 1
0.498324052162813 0.478070124800643 1 1
0.593493621273354 0.562430090073281 1 1
0.438423826133734 0.416538542416406 1 1
0.321134540399099 0.310076334881804 1 1
0.604201445626109 0.569600374315755 1 1
0.512449565168874 0.489803637077732 1 1
0.400753030510155 0.383720330973472 1 1
0.405810567609247 0.389851277239378 1 1
0.350874601758285 0.338269052060323 1 1
0.535179997037183 0.50980057821641 1 1
0.493537544129189 0.471445479168596 1 1
0.651258431240074 0.619171653638495 1 1
0.607471968886365 0.579636788346166 1 1
0.323959434229849 0.310437861530774 1 1
0.383092013595664 0.36649659295223 1 1
0.399514128426613 0.377807741547038 1 1
0.500819101084975 0.481972536680109 1 1
0.526689178254949 0.501818910753782 1 1
0.382891521001004 0.369655568542503 1 1
0.616500576496512 0.588937985451946 1 1
0.120239607220576 0.113791648416855 0 0
0.68996396157238 0.658770029153537 1 1
0.495644069369532 0.474672309047861 1 1
0.459071856773545 0.439736084669472 1 1
0.470156985847904 0.447574754420427 1 1
0.251933397256196 0.23943368637149 1 1
0.753670986333672 0.715702398497772 1 1
0.36394196754544 0.34834264611946 1 1
0.485231930534347 0.460244235806254 1 1
0.239434087520052 0.229260832600224 1 1
0.360656822625566 0.345765770154517 1 1
0.479778406471797 0.458136061033497 1 1
0.398486481294318 0.379544692695382 1 1
0.431418848335171 0.407645545681808 1 1
0.780300013522478 0.743687908858037 0 0
0.28008383414164 0.268569607924475 1 0
0.493729090497621 0.470104657322032 1 1
0.471164891327071 0.451035514887605 1 1
0.558694889523164 0.533471648421687 1 1
0.509215578254769 0.484262119621008 1 1
0.522375568686104 0.490944796494647 1 1
0.387309120047662 0.364242159914111 1 1
0.616754239278932 0.584218043601896 1 1
0.555955658986798 0.533589500923022 1 1
0.526168840513476 0.505881417484313 1 1
0.609228827848562 0.58197953599505 1 1
0.493764193216197 0.471285590823504 1 1
0.709232312186222 0.678418899838726 1 1
0.562634455627381 0.534347554229282 1 1
0.474493911540851 0.453698253968485 1 1
0.553053067341352 0.524537937936734 1 1
0.489580286934951 0.467427649161455 1 1
0.571032955037417 0.547082957933663 1 1
0.437882163740664 0.414332981888307 1 1
0.713976752420768 0.682100603858726 1 1
0.505129298434034 0.478605443488859 1 1
0.446384488307124 0.422926407618333 1 1
0.787275513907496 0.753140189429381 1 1
0.822815537814453 0.784674995419315 0 0
0.410858919762785 0.391664902973841 1 1
0.47686585374926 0.454489199532538 1 1
0.580303540077994 0.551860208373348 1 1
0.382113845243792 0.363414003094017 1 1
0.697905316234398 0.666320011077679 1 1
0.649318569957766 0.617256930180982 1 1
0.495120188319905 0.471443515530594 1 1
0.608938445284627 0.576120779327849 1 1
0.277764580508521 0.263544787922634 1 1
0.41785733970962 0.395788301891406 1 1
0.526242233034121 0.500828296593684 1 1
0.53974275976003 0.520479723730198 1 1
0.859511789358045 0.8184207614698 0 0
0.46100193671244 0.438789603632218 1 1
0.220805280125511 0.208354810758384 1 0
0.36553266467154 0.348815804662431 1 1
0.575940244543253 0.548977778870443 1 1
0.561649476141399 0.530461961356861 1 1
0.397426298571816 0.375463487921412 1 1
0.487011097370668 0.463881012523906 1 1
0.306804971740765 0.303287593126493 1 1
0.507024903397558 0.485520662686672 1 1
0.504333118743143 0.482603656702291 1 1
0.718419838903924 0.680837111430797 1 1
0.577593801398505 0.549509474689152 1 1
0.476325191945187 0.457347048772529 1 1
0.48501892461096 0.466819525040928 1 1
0.522172821660323 0.498390459588441 1 1
0.375637017339436 0.354941400792359 1 1
0.464613250634578 0.441754379380974 1 1
0.329957725968916 0.315538508750653 1 1
0.549037556642506 0.525485946195527 1 1
0.444035838294344 0.425811945091627 1 1
0.505936905308747 0.480449012374915 1 1
0.403970922615482 0.384888316407152 1 1
0.738977492850753 0.697352700196273 1 1
0.597866590969239 0.567348686445786 1 1
0.307274640845815 0.290388176199791 1 1
0.494761852249069 0.472146957653875 1 1
0.566200002674002 0.537418843366857 1 1
0.435320775733406 0.417818790209185 1 1
0.308723565502315 0.291873263390489 1 1
0.565850476526593 0.524467250263686 1 1
0.539869006822619 0.510416715369727 1 1
0.287953410725949 0.273126355132262 1 1
0.425454539717458 0.400719791807317 1 1
0.340547679224986 0.329288126711736 1 1
0.614855650829917 0.584975331570804 1 1
0.623978163498325 0.593015266038294 1 1
0.506194600608595 0.482050750308729 1 1
0.730779012255676 0.69611951412909 1 1
0.558162000091543 0.525406343326344 1 1
0.640446918262812 0.607941915314739 1 1
0.536257990949012 0.509503369812399 1 1
0.342308010047859 0.327187115726144 1 1
0.178428246349984 0.176744866329074 0 0
0.572163668524735 0.548707057734212 1 1
0.440447681533661 0.416058486208995 1 1
0.397350320484558 0.377557724934216 1 1
0.460812912941829 0.437547220435674 1 1
0.582232397654477 0.558341856002678 1 1
0.193737533907217 0.180636402560744 0 0
0.509735147668731 0.486540756769735 1 1
0.592419318562039 0.562866516520442 1 1
0.474026588907881 0.452767823070164 1 1
0.26235130220942 0.251302923322611 0 0
0.545755612246767 0.522092161169876 1 1
0.51577218328017 0.496393261687212 1 1
0.419646394842577 0.397264012561435 1 1
0.688391850955378 0.659798203471727 1 1
0.459442729761333 0.437501388973803 1 1
0.52407840372432 0.491131888462337 1 1
0.539589009515982 0.51322427690824 1 1
0.482985243346175 0.464877565361595 1 1
0.551163068430379 0.526118091420643 1 1
0.506554589699376 0.485302052607604 1 1
0.616946394244979 0.588049629533069 1 1
0.747312662878408 0.707383621714727 1 1
0.582446259000553 0.548493118132258 1 1
0.767103565016257 0.729087615761724 1 1
0.398328388465037 0.375035630038449 1 1
0.479428213282305 0.458454887700104 1 1
0.394043863359055 0.373428453060096 1 1
0.557341669312492 0.525730060971043 1 1
0.422248736525512 0.403085447920864 1 1
0.427771287245313 0.412670624152692 1 1
0.505359711811964 0.475581646157963 1 1
0.340060873886377 0.327774294359599 1 1
0.387048620477602 0.367445862512741 1 1
0.191085752501623 0.184001674555086 0 0
0.623197841885451 0.586139265096663 1 1
0.433226321422978 0.413825067633474 1 1
0.483180771723212 0.461568661532548 1 1
0.411168725981694 0.390975623867052 1 1
0.302345749001926 0.291231485901941 1 1
0.494686088480515 0.471330320502787 1 1
0.675887930655083 0.648433156847714 1 1
0.573026739111661 0.544578029361477 1 1
0.476618554291906 0.453051022975101 1 1
0.54948459922262 0.523115583775358 1 1
0.593452176146765 0.562137890698654 1 1
0.538115865068115 0.512823492465064 1 1
0.508441758111119 0.482452358401234 1 1
0.272956255950581 0.261130701195978 1 0
0.485694411472208 0.46622551771503 1 1
0.603900849589933 0.574223559509296 1 1
0.484178646205739 0.464707906049344 1 1
0.535620458015567 0.514890272009955 1 1
0.516765012159762 0.498706062702513 1 1
0.580492710129382 0.556630038854239 1 1
0.313698458889912 0.295639606990638 1 1
0.481706474816257 0.452351158219315 1 1
0.306455720401683 0.300505261899634 1 1
0.584412285107554 0.553294325577013 1 1
0.387094274800354 0.368096543873857 1 1
0.294349329578472 0.280319838836506 1 1
0.473163064070208 0.447173562945344 1 1
0.377193643231341 0.359011080880314 1 1
0.436873423927665 0.416075798455328 1 1
0.578945886941114 0.549764174800394 1 1
0.628896057672203 0.599289099176276 1 1
0.422857045153898 0.404638262248175 1 1
0.41760501798305 0.394322578643329 1 1
0.672930298409303 0.639571508593441 1 1
0.634893352471084 0.603514195574634 1 1
0.334856061600352 0.315870283728451 1 1
0.353151604796604 0.335838464308733 1 1
0.505175884025104 0.480389230717779 1 1
0.604516882253343 0.578294097047894 1 1
0.546080108612627 0.520310537166672 1 1
0.3425649812899 0.325855923517582 1 1
0.558700678222416 0.527060910233408 1 1
0.583690290208319 0.553435002898853 1 1
0.573214105108585 0.551865739653867 1 1
0.623662334222157 0.599277919721898 1 1
0.359868723127962 0.342351145483392 1 1
0.761579371665837 0.728497586290124 0 1
0.376318915997814 0.360448702659071 1 1
0.543003998248932 0.519079937638353 1 1
0.462249178494621 0.438100806468795 1 1
0.541829301282932 0.515481279987068 1 1
0.614260608752088 0.58124100502901 1 1
0.469094837811563 0.447198455783464 1 1
0.342691612971419 0.327560002783794 1 1
0.356717393435089 0.337843246197396 1 1
0.671028527069386 0.634653049765818 1 1
0.450866165492361 0.43135290533351 1 1
0.491787630202773 0.471894172403056 1 1
0.649027370112521 0.614814179005563 1 1
0.434434904908299 0.416550531640068 1 1
0.190303855102557 0.18054803952574 0 0
0.439209278356575 0.419207129624933 1 1
0.670028730686732 0.639878291719142 1 1
0.466014998548025 0.444083770819096 1 1
0.458009705550407 0.431657659987437 1 1
0.167978737494411 0.162693108151316 0 0
0.232136718012068 0.219531138998642 0 0
0.496107344376446 0.473576641061986 1 1
0.555830746222617 0.528945479096647 1 1
0.704700796337079 0.670438793837255 1 1
0.472107096155537 0.448382847119565 1 1
0.523506453019492 0.504727005038545 1 1
0.600587030809739 0.571457904690702 1 1
0.3967112535066 0.380611236859744 1 1
0.4535130483362 0.429429403248136 1 1
0.538620258833684 0.513964840735421 1 1
0.542382879510151 0.515436624242887 1 1
0.630593898761726 0.604697545822109 1 1
0.522174977354485 0.49700622369886 1 1
0.537112329094305 0.508794066553533 1 1
0.577379755718376 0.549025412579276 1 1
0.437682529455012 0.417580748258969 1 1
0.58539922054916 0.561382783962523 1 1
0.558082701113118 0.534447217343813 1 1
0.414997237126651 0.394956516370514 1 1
0.573432813844559 0.54577288784387 1 1
0.616831074815184 0.588970122076408 1 1
0.524826490597823 0.498871385033255 1 1
0.675019716220701 0.64798880733575 1 1
0.315800488813687 0.299406653025383 1 1
0.649304045700891 0.619195326286243 1 1
0.321169256410997 0.307259038043996 1 1
0.60080855437474 0.576554224037048 1 1
0.553073412163066 0.528714754494093 1 1
0.601504618191358 0.575341448464495 1 1
0.582832128874196 0.556792302328081 1 1
0.743431503937086 0.704791599870041 1 1
0.455898443872464 0.431890148435763 1 1
0.489111148934044 0.467687164719235 1 1
0.499984980387082 0.473900740304686 1 1
0.682180553068256 0.649985616060028 1 1
0.494839731170641 0.470757311315523 1 1
0.408906393560879 0.38387666611554 1 1
0.520681427414181 0.496813736187064 1 1
0.730284103491482 0.692507736409189 1 1
0.318837869728046 0.306060212738793 1 1
0.384750329644462 0.36112758067477 1 1
0.622666267198878 0.595066830340407 1 1
0.675709539578402 0.649422820925407 1 1
0.23487970646233 0.225844498371696 1 0
0.56112048780033 0.535433878721998 1 1
0.424933086114506 0.408262691948699 1 1
0.613601636668431 0.58358332660983 1 1
0.369744210140167 0.351435554852223 1 1
0.581748457553541 0.554887907645213 1 1
0.275729840209485 0.262974656379498 1 1
0.392154731762941 0.378331240178849 1 1
0.441787424476683 0.420364299952474 1 1
0.721606686238364 0.685510155171838 1 1
0.481459259663727 0.454792370329056 1 1
0.316819617238948 0.301101830715853 1 1
0.507169519689462 0.48056233184898 1 1
0.42988175188311 0.413714895451998 1 1
0.694068528746678 0.661167662250537 1 1
0.414357973335796 0.399394846322183 1 1
0.346291823395488 0.330000924989712 1 1
0.426346262590946 0.407557400439144 1 1
0.548161550764881 0.522470429257513 1 1
0.33071090471031 0.324610123336503 1 1
0.443175288132651 0.421338907450409 1 1
0.522652809973741 0.502326427259233 1 1
0.610308435543669 0.586256030527813 1 1
0.233218156206755 0.221709839438406 0 0
0.41593889150144 0.397358122222666 1 1
0.429911428322074 0.409561751157761 1 1
0.565852566867972 0.540784632508301 1 1
0.596727313669575 0.571265087518033 1 1
0.65634736573794 0.629322521273171 1 1
0.335063781533265 0.321210655045712 1 1
0.546012205149769 0.51923814946811 1 1
0.389123374606029 0.370975223130617 1 1
0.582705222442102 0.553973157991906 1 1
0.381546750450806 0.364530544228346 1 1
0.398141579226176 0.382084437650732 1 1
0.707412670228467 0.671728592945213 1 1
0.610391749058903 0.580223024190998 1 1
0.529614643727171 0.50913490361125 1 1
0.559305105433106 0.530776627476386 1 1
0.173233605206658 0.165354756598632 0 0
0.618596298886449 0.588750889998954 1 1
0.558051553405127 0.531218997587252 1 1
0.61877500878647 0.58103182199812 1 1
0.512738871202076 0.488131148612253 1 1
0.420952956612949 0.403061997671181 1 1
0.608563622831209 0.58100585346562 1 1
0.500228917977871 0.477953502322986 1 1
0.349414452128503 0.329404899307899 1 1
0.515628257055255 0.490339141740882 1 1
0.632793837342163 0.60331876581295 1 1
0.523482122161526 0.498847008537668 1 1
0.56798256937875 0.535272085805172 1 1
0.609076202662328 0.573076576172635 1 1
0.524298999151889 0.500795258343041 1 1
0.547889810015278 0.522608180357769 1 1
0.424698322397311 0.40736989696627 1 1
0.605172229624386 0.572734005750205 1 1
0.279230727673448 0.264030229457572 1 1
0.522080829102946 0.499142901755184 1 1
0.572352992748774 0.53959668709499 1 1
0.439314170281443 0.418391677537146 1 1
0.696333378687899 0.66155684645521 1 1
0.32077415001594 0.306404495957686 1 1
0.390076236619903 0.375424996497298 1 1
0.413995406307526 0.389733273182956 1 1
0.339188433649601 0.323469564992784 1 1
0.486161080921163 0.46681256699338 1 1
0.439076480262341 0.418807916030731 1 1
0.450733876512294 0.429407824033303 1 1
0.607464158653522 0.580653930241635 1 1
0.522970087946811 0.500873311964896 1 1
0.408720958092788 0.391900292817851 1 1
0.40888789735399 0.383303506420351 1 1
0.616581868689675 0.588308636749321 1 1
0.478355422775805 0.457384813326005 1 1
0.5429282312709 0.52118283965403 1 1
0.327483748742063 0.309090887543884 1 1
0.582443249354229 0.549036622878865 1 1
0.61242004544357 0.583014362232427 1 1
0.65092575417447 0.617878461604356 1 1
0.462559542897322 0.446240903449642 1 1
0.451405199488679 0.437057710295567 1 1
0.490957777610221 0.471469426196167 1 1
0.465131538709303 0.442470139981416 1 1
0.530590682282644 0.509006366337845 1 1
0.592721736155664 0.566601009757012 1 1
0.168512869859624 0.163557643355332 0 0
0.46343506903756 0.43554453372561 1 1
0.32570216355893 0.313213831208326 1 1
0.620114841125164 0.59447573403751 1 1
0.483278683749902 0.458300450705667 1 1
0.564010279874816 0.542069521511327 1 1
0.271433786592001 0.251433492575291 1 1
0.316212966888892 0.300302471114541 1 1
0.319698305827995 0.302987026244895 1 1
0.638545575074484 0.609584547228682 1 1
0.458633736930839 0.436079952910157 1 1
0.511501570381899 0.486005150935391 1 1
0.422484016953852 0.401301873755259 1 1
0.631459693011745 0.599932825140803 1 1
0.283162457042212 0.265688142889728 1 1
0.560064747060364 0.531184403822758 1 1
0.49741577900623 0.467870976061376 1 1
0.535934148718569 0.511096036750388 1 1
0.30456200211175 0.288252784389424 1 1
0.445979197210571 0.423973123997672 1 1
0.587072532760329 0.561830948195101 1 1
0.554376573869604 0.5316166320594 1 1
0.556375691070667 0.529931528017703 1 1
0.287448860294038 0.275588642919003 1 1
0.56956399622168 0.541599300808745 1 1
0.455322831830296 0.434733766194718 1 1
0.293848083427605 0.283522947894391 1 1
0.392392602963126 0.374609254116879 1 1
0.448537322126638 0.4264233830499 1 1
0.410637784958355 0.389623689547922 1 1
0.438312248081672 0.41698828969065 1 1
0.59787437569989 0.569699113480189 1 1
0.343160722173169 0.325636949627157 1 1
0.552712416217863 0.52622881860683 1 1
0.565484626270448 0.540416634318218 1 1
0.69143072538855 0.658497379882874 1 1
0.306586221683472 0.292899482893247 1 1
0.501904691493484 0.475572820790992 1 1
0.390407835334779 0.370295336077175 1 1
0.43155885753348 0.41239801975586 1 1
0.455057060884325 0.4330638985928 1 1
0.409542369469708 0.386617452084797 1 1
0.56170600790512 0.537963312499087 1 1
0.670112890911367 0.639123582271259 1 1
0.404694795722254 0.385904164060412 1 1
0.658497472964789 0.628880273277811 1 1
0.503561660651362 0.480965215321965 1 1
0.566823702169645 0.541460844136272 1 1
0.46511412198858 0.445331555191302 1 1
0.431184942023779 0.406527627249195 1 1
0.56290273602846 0.532325799000835 1 1
0.584518373068672 0.559720349941269 1 1
0.702950190400701 0.673339312430456 1 1
0.567311601747025 0.543327045603663 1 1
0.347402148947783 0.334595566252172 1 1
0.382914580492196 0.366319363976276 1 1
0.572508753506389 0.547287063885601 1 1
0.526291268870125 0.505451955749712 1 1
0.392793858759143 0.371286912566113 1 1
0.483007702135432 0.457605692875236 1 1
0.677635309691132 0.646961982489587 1 1
0.334499660242037 0.316329728859553 1 1
0.199400592223195 0.195858425123811 0 0
0.644206258121864 0.615462392605699 1 1
0.562342166660367 0.540101829754027 1 1
0.529139595291642 0.507107845091374 1 1
0.554641743498795 0.528529250948063 1 1
0.406113992053915 0.382262946535988 1 1
0.45814289946849 0.435313211541903 1 1
0.486637459913305 0.462613186502278 1 1
0.266890133751862 0.251406599862317 1 1
0.575518771556395 0.545058256588452 1 1
0.674101092650384 0.641501256306092 1 1
0.565152130587226 0.540176415573028 1 1
0.441987409513971 0.422456849824394 1 1
0.529843605227786 0.504250840784441 1 1
0.546033454960764 0.518659756069428 1 1
0.540060507070547 0.51540633684383 1 1
0.750832749087666 0.715291333614173 1 1
0.636707486952802 0.609496582259727 1 1
0.438764035708847 0.41757693618582 1 1
0.465348342078908 0.443978124685007 1 1
0.536576269582808 0.509685030555517 1 1
0.504147948616642 0.481836712538422 1 1
0.348878904073241 0.330418635303583 1 1
0.482542313048187 0.462049486499828 1 1
0.424060890949218 0.406086248175934 1 1
0.701138106318381 0.666131394204009 1 1
0.469959726585598 0.450203025623555 1 1
0.53843605226534 0.512196841289883 1 1
0.622207676089413 0.595284221960332 1 1
0.475415377558587 0.452411295927692 1 1
0.406787583956437 0.387781634652261 1 1
0.297438855070941 0.277421327268363 1 1
0.343357282211185 0.3210116292197 1 1
0.617912242391422 0.590182397997756 1 1
0.707181701702226 0.672449073305631 1 1
0.579318794363538 0.55036080315418 1 1
0.668767966774328 0.635301015307845 1 1
0.555272494422322 0.528474191358143 1 1
0.33975873562994 0.327891053917543 1 1
0.407583768646001 0.385444995690704 1 1
0.537372782953831 0.512710664776697 1 1
0.679816569640379 0.652726579375353 1 1
0.666408166825709 0.631817506479044 1 1
0.445625874189447 0.417644945190729 1 1
0.511787016070414 0.482055064541318 1 1
0.49277939739906 0.471780200961892 1 1
0.395680343677249 0.378856855898291 1 1
0.367355326966136 0.35028910759795 1 1
0.563219178967502 0.525381671436266 1 1
0.626431233922981 0.604290298211926 1 1
0.289181753737427 0.27582297049844 1 1
0.557407914578075 0.529258069950715 1 1
0.623469907112976 0.594672341436718 1 1
0.439667213956563 0.424294794480606 1 1
0.625301540819061 0.601495992418457 1 1
0.421776335532423 0.398983001431339 1 1
0.373587877166825 0.349972727495974 1 1
0.481733437378733 0.471248374286514 1 1
0.523631341484759 0.499317051800308 1 1
0.386594094939955 0.367488827769967 1 1
0.497333788983016 0.474677738196274 1 1
0.394143124994371 0.37700933360707 1 1
0.355394679351254 0.337850778978112 1 1
0.390647393239524 0.372891770719162 1 1
0.702368101507581 0.672654286571371 1 1
0.690066966438776 0.651202428324405 1 1
0.431725181330886 0.406189375974506 1 1
0.558750354142411 0.529385370142188 1 1
0.257683069271664 0.24131224158889 1 0
0.426203329438796 0.399441429531109 1 1
0.435967063211323 0.415915317568703 1 1
0.366374026176043 0.351041662884264 1 1
0.399171841276238 0.375265186991408 1 1
0.559504622572463 0.530890883885938 1 1
0.578720450494113 0.551861829064293 1 1
0.601760363251273 0.568659634045305 1 1
0.528992692491209 0.506731232206754 1 1
0.446135748997118 0.430149837441319 1 1
0.391121576760476 0.374953692776875 1 1
0.527040114209445 0.505616432666265 1 1
0.485865763481434 0.468494159383398 1 1
0.504950683459497 0.477378899910057 1 1
0.682728018767656 0.652843943658686 1 1
0.423267143089877 0.402701795825935 1 1
0.453773752959253 0.432345490480676 1 1
0.617578542617148 0.584946125009138 1 1
0.489450068110905 0.468625695570647 1 1
0.530973746749048 0.507837033438792 1 1
0.389957260336148 0.376528082012175 1 1
0.548536100579052 0.516602123671593 1 1
0.361823142062178 0.342488011412819 1 1
0.271309137149793 0.258095507281665 1 0
0.531158082575884 0.50724090510857 1 1
0.462055957386256 0.43767707884252 1 1
0.537921940439806 0.511865823789042 1 1
0.537859506469251 0.513191311532084 1 1
0.474350070901553 0.452533353856406 1 1
0.388906235276854 0.370103846239887 1 1
0.608523003645324 0.582734370856598 1 1
0.627490404112199 0.595155659197334 1 1
0.408856070761011 0.393276142469866 1 1
0.484406795729068 0.453324370122596 1 1
0.227233515184603 0.216840777769351 0 0
0.345637096278818 0.333150099261957 1 1
0.414965597048868 0.396479205555084 1 1
0.46444981245762 0.447910701715396 1 1
0.463582440981259 0.44014795979977 1 1
0.350944929386157 0.32990008079052 1 1
0.478986027335411 0.463349734902858 1 1
0.461726080163111 0.443024033511294 1 1
0.405581040112463 0.387440719408001 1 1
0.406025002711231 0.383277884481495 1 1
0.316087379925794 0.304915749256971 1 1
0.345482263878393 0.326839693839772 1 1
0.509633815769212 0.486769021243072 1 1
0.635977800639989 0.608366412271635 1 1
0.66486571743494 0.627561584301538 1 1
0.611493891412098 0.582563883644206 1 1
0.764639381511262 0.728010949813722 1 1
0.430590815541589 0.410281757608601 1 1
0.474237924627312 0.44590691922766 1 1
0.56892170599578 0.542897997993956 1 1
0.56699339845796 0.541518558902991 1 1
0.431410235391613 0.413891604768771 1 1
0.649874251513715 0.6137997623921 1 1
0.388350955354424 0.366965731372372 1 1
0.499665071325244 0.48293605977228 1 1
0.356087927163045 0.339846799539852 1 1
0.544460256734862 0.52278779774081 1 1
0.505498998625609 0.482139177832074 1 1
0.428379107219459 0.405910971665165 1 1
0.466289679186322 0.44659022358133 1 1
0.408699015752272 0.389987481285214 1 1
0.629386521013849 0.601288165521436 1 1
0.725469033433145 0.692643430748164 1 1
0.548215768438347 0.522073892221809 1 1
0.508824357896058 0.487282944965726 1 1
0.392198096031642 0.374779460517559 1 1
0.737653554039994 0.70260514322298 1 1
0.644003479463976 0.614806186924913 1 1
0.663022194627496 0.634120451068641 1 1
0.516466273315436 0.493396485612581 1 1
0.324029150470271 0.312784729994204 1 1
0.374623783619215 0.360308480613245 1 1
0.47825467647999 0.454615370454602 1 1
0.537398603695639 0.519114082562159 1 1
0.449187132428431 0.424384175046393 1 1
0.685449845773426 0.65741130047662 1 1
0.500408481623723 0.474098980914603 1 1
0.236546039401209 0.220998901519447 1 0
0.53509100891389 0.512722419825532 1 1
0.538375558838917 0.514498287617349 1 1
0.47963670260379 0.456718986077515 1 1
0.447011380320052 0.421351688045827 1 1
0.441012900782511 0.415054918173452 1 1
0.604084867958123 0.578717486887128 1 1
0.542074653781425 0.513827493883682 1 1
0.726388568741958 0.689154099788501 1 1
0.529169872460865 0.505883918088799 1 1
0.366991512353783 0.349594763748535 1 1
0.666012296632579 0.638031742487423 1 1
0.333430251000921 0.317126587737109 1 1
0.710722019726587 0.67686657534922 1 1
0.579413057413882 0.555298473263021 1 1
0.500797053969487 0.482942446124772 1 1
0.504174236707687 0.475211876182522 1 1
0.291224770955678 0.279728575271418 1 1
0.711741938130652 0.671116378262448 1 1
0.767570369109289 0.723041418833325 0 1
0.479371200706228 0.455815020487832 1 1
0.38374134729764 0.372079891794951 1 1
0.487421510687609 0.46406252591562 1 1
0.487511614915941 0.461679369731911 1 1
0.436259666396184 0.412870577406307 1 1
0.494498627767462 0.473506667641189 1 1
0.473896136810358 0.454548029745253 1 1
0.820678657668581 0.778765583820943 0 1
0.53198260895079 0.496264952942555 1 1
0.438147643439563 0.420178110214452 1 1
0.673038964453891 0.642191417659497 1 1
0.519958555943348 0.501627330933784 1 1
0.601105332070768 0.576970157730663 1 1
0.588738923111073 0.567055145225976 1 1
0.538751603789247 0.515782008966726 1 1
0.444828950778979 0.425882470681471 1 1
0.55854138593217 0.533689124565188 1 1
0.31219080996682 0.294772455668424 1 1
0.541262422232642 0.51827276022838 1 1
0.0934233734792861 0.0869238355401954 0 0
0.600067806570792 0.575100254409447 1 1
0.481686758772076 0.460688229171606 1 1
0.423620791450075 0.398509206485106 1 1
0.559317651923508 0.533312688558678 1 1
0.668296384565935 0.637068679906996 1 1
0.653229037470721 0.619585543645828 1 1
0.620501511635419 0.595481046410122 1 1
0.190064310280098 0.182895342604644 0 0
0.565348316826442 0.542782453285718 1 1
0.6484328925738 0.618326634157067 1 1
0.481308836281366 0.457807993527251 1 1
0.63364489056565 0.608153543383872 1 1
0.615833843605352 0.58699220623592 1 1
0.333624728013955 0.321545782301722 1 1
0.396210599233857 0.37678038763971 1 1
0.550506749692221 0.522181455905675 1 1
0.420562728064754 0.397817698549392 1 1
0.543487683902081 0.518356634544882 1 1
0.560937533079178 0.535237725163352 1 1
0.571750982182413 0.541058882953761 1 1
0.325495514617846 0.311362266334362 1 1
0.582331281305024 0.555133085288681 1 1
0.480576342685534 0.458061091920897 1 1
0.516814560564089 0.496522346281024 1 1
0.463079798590411 0.437273073780758 1 1
0.647136955352569 0.612913634143756 1 1
0.593476055974821 0.569603750552221 1 1
0.551471069040764 0.525400499965805 1 1
0.376720694773779 0.35825471871855 1 1
0.375263063993408 0.352929885654729 1 1
0.673325430669472 0.641837461740691 1 1
0.458836531260092 0.436699456530887 1 1
0.555183116484789 0.533792734712874 1 1
0.488330936811996 0.463776500237618 1 1
0.750921188301296 0.713506628222054 0 1
0.441521039041092 0.421916204773323 1 1
0.537445923887872 0.509137080903783 1 1
0.530467887171241 0.502782405922738 1 1
0.554441042749229 0.527139001062458 1 1
0.416541839259167 0.395281081672867 1 1
0.768871001533213 0.732734513747058 0 1
0.450545800381948 0.428180662615737 1 1
0.566007388547066 0.534023496221005 1 1
0.564099759602098 0.534545305164746 1 1
0.516315534113756 0.487287725631182 1 1
0.516946521501445 0.496093340101914 1 1
0.424222297263124 0.402763247637424 1 1
0.571163665722332 0.546530913213464 1 1
0.458901929490177 0.436772420679151 1 1
0.674495165527303 0.642983131108399 1 1
0.717623116039428 0.680649843193427 1 1
0.532824661341823 0.511834464756201 1 1
0.521877743314719 0.498845550659296 1 1
0.616711052434148 0.588800271357538 1 1
0.388142438745307 0.368513312071697 1 1
0.75430589264429 0.716798177248725 1 1
0.57429808933372 0.548153374093465 1 1
0.489426213021435 0.467904726951492 1 1
0.468387163166675 0.451145821400362 1 1
0.384321459203486 0.368365828523995 1 1
0.492242561533932 0.473731205279325 1 1
0.484441588752558 0.459414464526039 1 1
0.510493874409242 0.49084440231683 1 1
0.525634475915913 0.503787084670162 1 1
0.44737412126785 0.42308772417226 1 1
0.540608254686167 0.51424879380738 1 1
0.458734238262486 0.436429511866796 1 1
0.507046264562588 0.486583597671836 1 1
0.508066582889662 0.486894316548268 1 1
0.438730927677152 0.418708816620364 1 1
0.447241704920453 0.426597852854434 1 1
0.424851387197415 0.403465960600504 1 1
0.688284374816669 0.656568267110899 1 1
0.31035747045181 0.298801454395472 1 1
0.700848386448533 0.659360089252444 1 1
0.459704302632159 0.441311048149451 1 1
0.558550414397988 0.532066996459946 1 1
0.676081589873896 0.632962922884464 1 1
0.327418916522088 0.314625600118627 1 1
0.500856721935812 0.480222275381759 1 1
0.560601470865588 0.531123708538923 1 1
0.241033149915743 0.233456365791559 0 0
0.693584203966272 0.655025990030909 1 1
0.515862625765126 0.494195343591743 1 1
0.435010147512745 0.417300364440563 1 1
0.498005444565475 0.472159511896622 1 1
0.545859935272141 0.521859632385598 1 1
0.386123827616953 0.371321147931027 1 1
0.395074729520267 0.374296643520697 1 1
0.404245987267898 0.384806335296375 1 1
0.378603495891941 0.359089244252284 1 1
0.412501322259352 0.394413863089353 1 1
0.704108365698847 0.664722174354281 1 1
0.474004822708718 0.452466133658303 1 1
0.511960533729705 0.487735850601229 1 1
0.64576189189685 0.611647526979845 1 1
0.330998108418248 0.316604202247711 1 1
0.467388242949977 0.442686805668773 1 1
0.521974654754352 0.499126487718544 1 1
0.563859724223262 0.533213904567948 1 1
0.236316689300913 0.228262840292036 1 1
0.404720019146242 0.386462370833162 1 1
0.596836688015234 0.569656115788526 1 1
0.468973979550777 0.442453089901762 1 1
0.607799662201643 0.582243974596339 1 1
0.484744333917311 0.462609117267086 1 1
0.65646011850025 0.614948820557776 1 1
0.436601423819323 0.419104947289616 1 1
0.305186432858388 0.28982578945002 1 1
0.533120279887025 0.50774592659993 1 1
0.836251214750923 0.79530103382324 0 0
0.43925535579235 0.422226168917581 1 1
0.473100683642507 0.451631232896003 1 1
0.42461066992643 0.403694565937399 1 1
0.528178056959338 0.503417781563824 1 1
0.552713893904331 0.526394481315715 1 1
0.570416765515078 0.546176341100518 1 1
0.339249713381059 0.32182297649884 1 1
0.515238727663551 0.490309584218821 1 1
0.422816077260433 0.405581936638741 1 1
0.475600159072794 0.453820441352686 1 1
0.689606550722019 0.662912478360525 1 1
0.406225349500406 0.386545212276315 1 1
0.297994090259526 0.276965181643051 1 1
0.651033735597433 0.622486881442764 1 1
0.711517946213229 0.668787836368436 1 1
0.39446361373867 0.376196852510497 1 1
0.343422254137849 0.325608206949478 1 1
0.694307286217967 0.662040231598987 1 1
0.748540242262323 0.711900665224202 0 1
0.551516395393045 0.528823602043314 1 1
0.390066844167039 0.369529179978148 1 1
0.383927608841083 0.361743148134971 1 1
0.541753919818909 0.514078348038031 1 1
0.554365444732575 0.525893695819653 1 1
0.617759284084238 0.589607609841742 1 1
0.428775679924487 0.411211596538901 1 1
0.610951882488792 0.57693894163944 1 1
0.344596119629749 0.32941721710475 1 1
0.515716101507879 0.489709733510322 1 1
0.396308028194247 0.376102584430264 1 1
0.495341701225381 0.471985595525958 1 1
0.430896590398185 0.410866167102674 1 1
0.489280636586739 0.466809461234372 1 1
0.717827394462564 0.684838695614412 1 1
0.502639022866295 0.476812485002058 1 1
0.297301609304153 0.279789317378033 1 1
0.630420778101082 0.600747435586948 1 1
0.46555310777135 0.443784097309108 1 1
0.573638292613813 0.546129316345377 1 1
0.633861493886955 0.603395024299873 1 1
0.615329668679995 0.589483326626812 1 1
0.636272496471543 0.604614780838903 1 1
0.389177827616636 0.374511426425358 1 1
0.50411343449304 0.479272948091051 1 1
0.454077316652679 0.433993603553423 1 1
0.685981970841236 0.659544185669227 1 1
0.565010337061424 0.540087550699937 1 1
0.402745711655438 0.380695814054423 1 1
0.403421915861895 0.386291380173946 1 1
0.556436213341068 0.535027233418354 1 1
0.649103537940838 0.615011556165655 1 1
0.651008628858118 0.62438652761782 1 1
0.59439682708227 0.566339959110311 1 1
0.323677197842085 0.301167387704167 1 1
0.298496865600559 0.278267258056086 1 1
0.44161297977599 0.420058609017567 1 1
0.635005664170822 0.609775831583142 1 1
0.413239450141798 0.389632857247205 1 1
0.452287871811346 0.440606884895207 1 1
0.832170730191715 0.794145575797511 1 1
0.484809731649023 0.457235406109193 1 1
0.490295467564951 0.466127855864352 1 1
0.528378084917317 0.501558579956898 1 1
0.660613819071118 0.627863289468482 1 1
0.500746520317409 0.478328042337056 1 1
0.393457158568566 0.371466148730988 1 1
0.550578003140075 0.519853902526025 1 1
0.515138673323992 0.490230033368472 1 1
0.389530094577279 0.368326778250612 1 1
0.392543403365162 0.374188653005022 1 1
0.455706599788142 0.433897994767163 1 1
0.535254624864803 0.50745356213948 1 1
0.531296479519289 0.505135043540702 1 1
0.546317400189008 0.518667073669098 1 1
0.45463108534315 0.424801379529131 1 1
0.662115335496868 0.629691579975777 1 1
0.469725347114458 0.450773103646232 1 1
0.542421549335526 0.508763066598746 1 1
0.439769608118073 0.420254718355863 1 1
0.74054232882966 0.704663311533988 1 1
0.472380830189379 0.447955520999594 1 1
0.464405228692531 0.438497802677966 1 1
0.641995476902147 0.612451023699063 1 1
0.341113732401413 0.325295261230302 1 1
0.492750747955527 0.467203216645695 1 1
0.620747721205781 0.593756603506648 1 1
0.382351299318655 0.365386026923103 1 1
0.590116605470867 0.565564948413743 1 1
0.278222365269287 0.262819778611601 1 1
0.512982915982354 0.48545977234573 1 1
0.455396475607452 0.4300018558113 1 1
0.506416829841633 0.477301750041675 1 1
0.728566631868202 0.692752375901864 1 1
0.348043181402417 0.333104704403752 1 1
0.200419003184347 0.195839384637705 1 0
0.454464023175393 0.430466494717687 1 1
0.510388098058672 0.487776017126166 1 1
0.589651325204522 0.562995719698586 1 1
0.543860233777831 0.515206323510591 1 1
0.422063295610561 0.405940436796567 1 1
0.53923034225506 0.506556413898015 1 1
0.664907921987134 0.630168234522226 1 1
0.357662359220411 0.337030039449497 1 1
0.342636145876638 0.328148446512404 1 1
0.379526649592969 0.362413917198583 1 1
0.603251143129709 0.56728328517137 1 1
0.51202591449897 0.486493474140549 1 1
0.449945784138078 0.427877736166651 1 1
0.449398699979419 0.430471948826229 1 1
0.727192340215045 0.691308239773193 1 1
0.49162596748087 0.464107738824794 1 1
0.649700366504564 0.622232735162802 1 1
0.635675540864449 0.607318497907875 1 1
0.569573083944938 0.53657320142044 1 1
0.375953644954094 0.360235549292341 1 1
0.445194091554143 0.420231371498173 1 1
0.448337088012666 0.430321709178211 1 1
0.578347481998699 0.553043545367268 1 1
0.488078090990719 0.468085543141764 1 1
0.717143087100837 0.680620889773621 1 1
0.411469209682087 0.392115959531187 1 1
0.380287419630303 0.360722444514178 1 1
0.345614646072834 0.323918102081185 1 1
0.334887746287973 0.326355083084369 1 1
0.40377049133488 0.383448540377346 1 1
0.650890384965552 0.623656885855953 1 1
0.520021093558045 0.497052134367968 1 1
0.651978126690302 0.617259100212084 1 1
0.388293045206001 0.371189157821833 1 1
0.522019327868917 0.497668412967137 1 1
0.54064635272554 0.525198403786565 1 1
0.391660363576775 0.374540677530913 1 1
0.418080048319346 0.401643490140128 1 1
0.660682284436096 0.624856038626336 1 1
0.547613959402462 0.521957211270594 1 1
0.73892304045943 0.69236543510417 1 1
0.34134853688137 0.328848836089165 1 1
0.485578784592078 0.4640350966307 1 1
0.708399607287136 0.672893698472652 1 1
0.690391568231747 0.656932266072876 1 1
0.474761612539415 0.455602702638168 1 1
0.386022178462791 0.365261978793944 1 1
0.516708530209047 0.493673193038121 1 1
0.461552628137356 0.449554789724398 1 1
0.53675543593263 0.508127954705326 1 1
0.415663215362089 0.391211979456715 1 1
0.331566490759515 0.31119772693852 1 1
0.507566893593341 0.485391785056361 1 1
0.634036242836344 0.605571085198432 1 1
0.601086697471102 0.573355173776867 1 1
0.51721778302175 0.494601560513265 1 1
0.397110721436306 0.381077578712115 1 1
0.610520838578788 0.581743122820125 1 1
0.623016700939219 0.590315261805347 1 1
0.520976262545368 0.501142264436491 1 1
0.565255124411877 0.531437928755139 1 1
0.496017054923114 0.464836952681361 1 1
0.476185261130009 0.447986386449324 1 1
0.361042226776759 0.344945137584065 1 1
0.66205804757784 0.632392740428897 1 1
0.702372206917284 0.670678265481608 1 1
0.524629486437112 0.502875567454016 1 1
0.491877760145913 0.469396446436444 1 1
0.666644430817828 0.638525606478122 1 1
0.493214520726274 0.469079320072378 1 1
0.392730821527603 0.372716330183854 1 1
0.387964690376254 0.367813017207081 1 1
0.307604403058886 0.291113506814257 1 1
0.527125399000446 0.504398861210431 1 1
0.24843656461361 0.237249122311057 0 0
0.459105206097411 0.440205642806907 1 1
0.36352331658429 0.343621115080676 1 1
0.296514276388509 0.282349936546711 1 1
0.522810129537277 0.495799154222714 1 1
0.521213339253335 0.49860128380064 1 1
0.429286608520366 0.408481962741352 1 1
0.305205185165558 0.290174359822282 1 1
0.466527546341175 0.446212290916523 1 1
0.681988865160601 0.649216484696769 1 1
0.583166526471491 0.554694002009046 1 1
0.489996882598909 0.458749082646507 1 1
0.761731390959169 0.727479463989323 1 1
0.102480051373708 0.0942639407988484 0 0
0.566800906820215 0.534765495396315 1 1
0.435802599925703 0.414923306527427 1 1
0.404501384172962 0.389443435602063 1 1
0.413351162639886 0.395575717077998 1 1
0.481745310638218 0.457890975158254 1 1
0.305616468989122 0.295883418228574 1 1
0.629827057014535 0.602971679434472 1 1
0.590276859723642 0.562583191338859 1 1
0.510105171273172 0.486409817478729 1 1
0.345404192052434 0.330153002015972 1 1
0.495591910272112 0.469888559088108 1 1
0.26181418878383 0.251142570797998 1 1
0.611069575896198 0.58554282767184 1 1
0.562371486329079 0.537147713980652 1 1
0.533526638752646 0.512601223904489 1 1
0.631840448862706 0.606066785619633 1 1
0.587838776332214 0.558332396733192 1 1
0.340116897115773 0.328192945526058 1 1
0.385074224739664 0.365167191941135 1 1
0.598283231372481 0.570894752432952 1 1
0.790436390416193 0.755384989680898 0 0
0.435986833495246 0.415971634578395 1 1
0.552535222144228 0.525189815022744 1 1
0.542399216351308 0.519100904285086 1 1
0.704191549553339 0.672243776493333 1 1
0.443545551227982 0.419707630929872 1 1
0.544359088551465 0.520292000970016 1 1
0.283943722673396 0.26790394283143 1 1
0.475946726613942 0.454854572712104 1 1
0.683135601676573 0.651478066558548 1 1
0.54693978195577 0.518748635641405 1 1
0.53499924895373 0.510783179496058 1 1
0.241158120221321 0.230510926079248 0 0
0.457249397785155 0.434022821966564 1 1
0.469148276516906 0.448646646893746 1 1
0.468817886250851 0.448989406723187 1 1
0.441580627139659 0.420428096269384 1 1
0.547463022794175 0.521968217474867 1 1
0.459499699840252 0.442471408294295 1 1
0.529016156471024 0.504820729133009 1 1
0.488007174344421 0.458308375210117 1 1
0.416191722797313 0.394822568971247 1 1
0.322561782383954 0.303067346453013 1 1
0.477116996746258 0.453357357315384 1 1
0.574306151261486 0.547621075047891 1 1
0.515630341441972 0.488960376690909 1 1
0.551111765138021 0.527563238263939 1 1
0.627009886752901 0.592280784516871 1 1
0.604394240650721 0.573625090435796 1 1
0.537426183317469 0.514027223963184 1 1
0.396750045419966 0.377644687399171 1 1
0.414678014663702 0.399047882157782 1 1
0.566591713022179 0.538456154291846 1 1
0.523186178293278 0.498251165044055 1 1
0.866277765399279 0.823810410098311 0 0
0.391152593868261 0.37301428236831 1 1
0.479142174242395 0.454568853667876 1 1
0.512919058335334 0.488530377277328 1 1
0.754710145614439 0.719169888930529 1 1
0.569427059197383 0.544284828768079 1 1
0.580066938880286 0.558711050999587 1 1
0.668862541030097 0.63115439776138 1 1
0.550512464732937 0.527743186657742 1 1
0.333126849598756 0.319719043642167 1 1
0.439481305817598 0.42206966017962 1 1
0.62467470857558 0.593949716946758 1 1
0.329848481902535 0.314315868499393 1 1
0.40381915978613 0.382100979151954 1 1
0.660809210679949 0.627254400880201 1 1
0.580539927736648 0.550194066432932 1 1
0.456797991749386 0.439201675933055 1 1
0.288650303079567 0.274457426376908 1 1
0.464806184743849 0.446494819893788 1 1
0.537206855440248 0.511538657637832 1 1
0.480861625369692 0.459272082793736 1 1
0.360909289295617 0.344402312647829 1 1
0.592722452371661 0.565884462918829 1 1
0.424684891781444 0.410220508960223 1 1
0.497604459574308 0.470952832891554 1 1
0.503606102505712 0.482598894531948 1 1
0.468347454802432 0.447319298577178 1 1
0.383501457631674 0.364067589037762 1 1
0.848859561868639 0.808323877376244 0 0
0.476494131819647 0.455244494297017 1 1
0.169625392356237 0.166196053344842 0 0
0.51321165185039 0.489293870322702 1 1
0.630833826768266 0.602224383186627 1 1
0.636627960266332 0.60962043408433 1 1
0.395142434917184 0.376934001063534 1 1
0.534917741782946 0.511208691496632 1 1
0.311695246249888 0.296604014435375 1 1
0.570523202478912 0.543110988837561 1 1
0.497876538085029 0.478278629390616 1 1
0.434438088446665 0.412275705917527 1 1
0.458851745022069 0.43947435175231 1 1
0.556594658688731 0.530202491974072 1 1
0.368292532051804 0.350548737157021 1 1
0.540819766763734 0.514545040561182 1 1
0.346686296247738 0.334108785002917 1 1
0.575300555637424 0.54480584757877 1 1
0.578088791731274 0.547554087156727 1 1
0.408831389310322 0.382300642614186 1 1
0.552691696929803 0.529453657281718 1 1
0.277173948746932 0.263291050882582 1 0
0.392006203838138 0.373718016360074 1 1
0.566160179570697 0.541742899400123 1 1
0.587122697045997 0.561040753041952 1 1
0.475541460839654 0.448867463931198 1 1
0.415232230142159 0.395185646549832 1 1
0.364311812048927 0.349920573415996 1 1
0.576804817816045 0.549177275876187 1 1
0.297366412838532 0.282187456407284 1 1
0.526922626004295 0.504174404069635 1 1
0.501331719401123 0.475970558236351 1 1
0.42066140078118 0.398623597862678 1 1
0.501250885871779 0.477682980694353 1 1
0.367502058852687 0.352647300856655 1 1
0.526796631916266 0.502325536992299 1 1
0.28327811093702 0.270223100105168 1 0
0.510154924659157 0.484669398426277 1 1
0.477940313134702 0.454781499769987 1 1
0.535683984013017 0.513844702027868 1 1
0.713504225065946 0.677358272201606 1 1
0.331746640628434 0.316660024223207 1 1
0.473684170182259 0.450183729619935 1 1
0.556150106201022 0.522651309028665 1 1
0.60153487937624 0.574063929187997 1 1
0.32232698557568 0.301192382428202 1 1
0.456018502831243 0.432792516075376 1 1
0.300816968088234 0.288780801339003 1 1
0.368347181312442 0.352847838458729 1 1
0.59003702460023 0.565830817737372 1 1
0.533814829951565 0.504990098444496 1 1
0.727797432159794 0.693870164327462 1 1
0.419394914926935 0.40231962435486 1 1
0.773742081623057 0.732434903168633 0 1
0.581770319593449 0.553588368708367 1 1
0.515318662925651 0.492995674339802 1 1
0.267836151525737 0.256961646626873 1 1
0.420308432055928 0.402444058886793 1 1
0.465145913529181 0.442425666234297 1 1
0.458958954847778 0.434412567340904 1 1
0.404883433105253 0.381406619046315 1 1
0.539010280976362 0.5129836279987 1 1
0.55728967742832 0.519424584298088 1 1
0.37676389032109 0.347799680863868 1 1
0.417610326261241 0.397717954313218 1 1
0.386997786630205 0.374234398440953 1 1
0.418551587055049 0.399260580767096 1 1
0.75104535998658 0.716850245445658 1 1
0.730409290006891 0.692751730029649 1 1
0.660429536978938 0.6206685786134 1 1
0.429091148415669 0.410034376276967 1 1
0.450067598657937 0.427279881494597 1 1
0.649042859186868 0.623247026236642 1 1
0.395069246556912 0.371859705018134 1 1
0.282870462351136 0.273984025480142 1 1
0.623289000152009 0.598563768869635 1 1
0.425706069212476 0.4041597166446 1 1
0.62635324619947 0.600193319384225 1 1
0.631716970448749 0.599942721990198 1 1
0.509308013457513 0.483224968286033 1 1
0.446442870200091 0.427027418826871 1 1
0.591354832869685 0.562124320177479 1 1
0.316671487749343 0.295084992087192 1 1
0.370750498840272 0.357040394602729 1 1
0.487973826073471 0.4621191817023 1 1
0.473451553845171 0.453871408786098 1 1
0.341998589088081 0.332256962873672 1 1
0.400116836693176 0.380940942791694 1 1
0.730959023422083 0.700066163945983 1 1
0.677193581258655 0.646716137490626 1 1
0.556739251686842 0.530694532621267 1 1
0.438015142572768 0.415166856423783 1 1
0.593479554409935 0.567059177349986 1 1
0.533191959115263 0.506615615226694 1 1
0.351762310629016 0.331903388614119 1 1
0.528389897892148 0.502642572099763 1 1
0.73464479768537 0.69914598866748 1 1
0.614855380586546 0.589358124259035 1 1
0.571625961635159 0.54337190315164 1 1
0.364457283451517 0.351119208059634 1 1
0.586638006199245 0.563313602369071 1 1
0.509326516602405 0.487957141829861 1 1
0.579593487277945 0.551159220517452 1 1
0.555654490688991 0.533331001935884 1 1
0.491946542295537 0.471055248811517 1 1
0.607662469380834 0.575606164981983 1 1
0.563453714796874 0.539596344007672 1 1
0.589702301335503 0.558724990248224 1 1
0.532462371820525 0.507635229290357 1 1
0.531260883861449 0.500555399200429 1 1
0.580770249134445 0.553156541305667 1 1
0.533345990594606 0.510800691297742 1 1
0.380598198695287 0.360134603138987 1 1
0.435289941944165 0.415645228528807 1 1
0.461199518586711 0.441012034653314 1 1
0.519718265009801 0.493779316125821 1 1
0.5450572133956 0.522179516265069 1 1
0.320852919860918 0.30259858545061 1 1
0.677070200529403 0.646043049486656 1 1
0.571601744353561 0.541694418504119 1 1
0.451438989899338 0.428891547552644 1 1
0.351728987199209 0.336084818543936 1 1
0.52050786488994 0.499931479463116 1 1
0.580595542949464 0.55521976669979 1 1
0.500563814533416 0.476938334582138 1 1
0.52577825589111 0.498270383091052 1 1
0.546687075088255 0.520811422781865 1 1
0.567194172630409 0.542120533121202 1 1
0.604829922825401 0.579997310279833 1 1
0.536365481767942 0.508652738206219 1 1
0.562622092682076 0.541695210269076 1 1
0.401578489252941 0.382988389898175 1 1
0.658851442578744 0.628436286934995 1 1
0.693311642289984 0.664962125122517 1 1
0.597969789548451 0.569421073954242 1 1
0.492274633443917 0.470193572690716 1 1
0.489767482572234 0.46560298712152 1 1
0.552813813159651 0.520295539861317 1 1
0.402824545958508 0.382884999768737 1 1
0.656442798901308 0.625677312895993 1 1
0.408454943679167 0.386372920728936 1 1
0.304322299456333 0.287059131066074 1 1
0.514966817941508 0.489832776990742 1 1
0.440980515566981 0.420216425311352 1 1
0.594485494139535 0.563445005990475 1 1
0.491011661650813 0.466140381794818 1 1
0.767941631084983 0.730448434313527 1 1
0.457133569074769 0.432934585802979 1 1
0.578603221841373 0.556740697104113 1 1
0.420924106913823 0.402475866168406 1 1
0.532187731714926 0.504202060856672 1 1
0.643037438019501 0.611369274649154 1 1
0.446504931112312 0.427231728107999 1 1
0.627489093817677 0.598226087957256 1 1
0.46359297966246 0.43898457261536 1 1
0.469926607078277 0.449801720309545 1 1
0.487734060461117 0.470767563875649 1 1
0.517779855938367 0.494396787285709 1 1
0.629369895022615 0.602233175709307 1 1
0.427340332050916 0.405969689714915 1 1
0.404778924157491 0.382321170378791 1 1
0.576017454717067 0.548063800493484 1 1
0.341485060215099 0.320774215655403 1 1
0.422804017560691 0.400765721399649 1 1
0.663882793984034 0.635535961672436 1 1
0.413234908159403 0.400748977659287 1 1
0.454085945145502 0.434955949442032 1 1
0.476605143244571 0.455337104551238 1 1
0.357631487082084 0.341317101148981 1 1
0.527058016909921 0.502673393542934 1 1
0.629043238080326 0.595486928947432 1 1
0.368590904658159 0.350988783366803 1 1
0.663621352415007 0.628348958498328 1 1
0.569735652307245 0.54014937944375 1 1
0.265190257955129 0.255119752261409 1 1
0.396386462577891 0.369302627321458 1 1
0.333175675578666 0.314377021391069 1 1
0.481513764272714 0.459813994665768 1 1
0.430667118803072 0.414067338437301 1 1
0.51079875352992 0.486208635846348 1 1
0.581302547592777 0.554043414009802 1 1
0.473297076833844 0.452768264616821 1 1
0.392946379534963 0.373699739871599 1 1
0.653609695285634 0.618284804708895 1 1
0.523879923467603 0.500145263784568 1 1
0.467748329453636 0.444079475654031 1 1
0.290836895295426 0.279111294399303 1 1
0.463723109482505 0.441474608462976 1 1
0.508786500603073 0.49091114821413 1 1
0.61259526562157 0.580703055161862 1 1
0.703488895262868 0.675582656594376 1 1
0.684942162181537 0.648270991311322 1 1
0.475206266967702 0.449194107884637 1 1
0.62503407127841 0.600293465148489 1 1
0.54227711685556 0.521279573973772 1 1
0.519160574345168 0.491593852660653 1 1
0.494562018516681 0.467914658579799 1 1
0.238291255461833 0.230174975308968 0 0
0.5064690689028 0.483158611445894 1 1
0.426990857180704 0.405565292769801 1 1
0.556766650268282 0.533368096832968 1 1
0.421382046923326 0.405275226622458 1 1
0.434136689652176 0.415917386021228 1 1
0.465768679941828 0.442187394982463 1 1
0.548667250898785 0.522131744986624 1 1
0.235953064926546 0.22422307545185 0 0
0.59743413635906 0.56940589346281 1 1
0.590371525368544 0.564604062378483 1 1
0.315359566633672 0.300052080623957 1 1
0.530926171581309 0.50498996689046 1 1
0.502483831239949 0.480072483940521 1 1
0.478028051396539 0.449895041015132 1 1
0.47087932546011 0.44940825258998 1 1
0.497789392452427 0.481519565630389 1 1
0.52586533570796 0.501151931733599 1 1
0.525382903790741 0.501020997459756 1 1
0.400799470898741 0.386294500594701 1 1
0.0677244605507014 0.0653488934666064 0 0
0.285472754383712 0.268292825905917 1 1
0.406736794860867 0.390343955053302 1 1
0.382405143559628 0.364892398963638 1 1
0.628699791289488 0.599936072990396 1 1
0.480737342198434 0.459229935170736 1 1
0.512266118927196 0.488668435707682 1 1
0.423138709426108 0.408263247815483 1 1
0.576766496523594 0.54591075233074 1 1
0.489753070376691 0.458561087787823 1 1
0.533277813922498 0.506292292564417 1 1
0.761608528896576 0.722416557958417 0 1
0.608534040094387 0.582880066996624 1 1
0.541559129418349 0.52210742572571 1 1
0.461718399492405 0.438055034294132 1 1
0.482131255600606 0.460665913942691 1 1
0.556025739134247 0.530032670903692 1 1
0.341522204882882 0.326360484763909 1 1
0.428684522308353 0.412390538199069 1 1
0.652571167593618 0.619767263593139 1 1
0.470298135109276 0.448959358362771 1 1
0.558191373700819 0.533560963852135 1 1
0.503663531402556 0.481981798614543 1 1
0.403851072429216 0.386051218141504 1 1
0.277782808145465 0.258143479535335 1 1
0.432144463804318 0.410765686529796 1 1
0.500488519839118 0.476774304443493 1 1
0.488317416664328 0.470416836526084 1 1
0.301267706400498 0.286297099663438 1 1
0.62744197053881 0.597494948383816 1 1
0.544429457935714 0.516942293249727 1 1
0.357577301678542 0.33473969143636 1 1
0.427874189707318 0.410141139746724 1 1
0.466559623431254 0.450221630537456 1 1
0.517104323107682 0.48770204124105 1 1
0.475245707581393 0.449959119595748 1 1
0.48969979569347 0.466114329321047 1 1
0.61426051246329 0.586125819213545 1 1
0.448808303749007 0.424891266116314 1 1
0.3187155829805 0.30836126094405 1 1
0.50983914906035 0.486467431409231 1 1
0.393594105413194 0.375036221043583 1 1
0.603316567755856 0.577535728214535 1 1
0.384121321391311 0.364145619012677 1 1
0.411876774131962 0.391648308734918 1 1
0.478331072871912 0.455315390382707 1 1
0.394905780932149 0.377148460747397 1 1
0.665766538388571 0.631610482070896 1 1
0.506524185880828 0.48308944508399 1 1
0.550548174931177 0.522438933282838 1 1
0.488962854653259 0.468310038304224 1 1
0.703047801545901 0.672103382362683 1 1
0.265675783613056 0.256041155414457 1 0
0.3378196038936 0.320421492906532 1 1
0.443375193790182 0.426694185163841 1 1
0.30067862424024 0.285347779352979 1 1
0.479660473464996 0.458454069796489 1 1
0.332220111772195 0.31735395254812 1 1
0.45799861643151 0.436480434151672 1 1
0.516185081451359 0.486589046303017 1 1
0.217856533519773 0.20227153705515 0 0
0.560761521402355 0.535023602731984 1 1
0.542260463950921 0.513072363695798 1 1
0.558484418554807 0.536102576773763 1 1
0.767487892538592 0.736234978821219 1 1
0.566394696772074 0.543240455967879 1 1
0.471345582911002 0.445478989048059 1 1
0.290734852106835 0.285553233688558 1 1
0.453077710392934 0.436092423075551 1 1
0.579738690601402 0.556519147977949 1 1
0.39514012766961 0.378358154423027 1 1
0.586606688896891 0.558788038817411 1 1
0.463382744973854 0.441741442637272 1 1
0.569750973137803 0.543201719656976 1 1
0.550693658678133 0.519903548997004 1 1
0.328971814264641 0.312438605773202 1 1
0.52381681309976 0.504032854335198 1 1
0.429896566999849 0.413634450823324 1 1
0.620621167119134 0.588962991463908 1 1
0.385717777702072 0.366425909987961 1 1
0.508534200838832 0.483099061050979 1 1
0.628126051820218 0.600006335355068 1 1
0.589830968871244 0.560031840581267 1 1
0.252243609265941 0.246363816786912 1 1
0.390273272570404 0.372898395775345 1 1
0.341415544999756 0.322681236188691 1 1
0.523600224387003 0.501795369717329 1 1
0.52266451984703 0.498088640594085 1 1
0.644217694175141 0.615649878606179 1 1
0.404002403846814 0.385433402790607 1 1
0.391871684858759 0.374378833056779 1 1
0.603462017536586 0.573052659590357 1 1
0.536183854492533 0.511311770049512 1 1
0.535694191190681 0.508248392890968 1 1
0.4646966061529 0.442806389735123 1 1
0.559178310795377 0.534918270144912 1 1
0.537693539668661 0.512647456453724 1 1
0.758408654449495 0.717109298703073 0 1
0.417427334635502 0.397181945547726 1 1
0.444572447893857 0.422180827816197 1 1
0.33442889592024 0.31537280544741 1 1
0.636217593179778 0.60599604763273 1 1
0.535899284309464 0.50556026124213 1 1
0.444047647979227 0.418111781740265 1 1
0.587024466170006 0.553533006783926 1 1
0.508241742687436 0.481382166676628 1 1
0.286867566687157 0.272782507328278 1 1
0.330005858331807 0.315692742434148 1 1
0.593986354326041 0.56970058865432 1 1
0.530887325209195 0.503666541526358 1 1
0.460765745153498 0.438844048136865 1 1
0.380543226037864 0.361125409714311 1 1
0.696776475635815 0.669363403560234 1 1
0.453027604882138 0.428641742720016 1 1
0.574261596738189 0.548513194914636 1 1
0.473055041010099 0.449768387411003 1 1
0.53022479649431 0.507297060143532 1 1
0.406486367112391 0.385228712789201 1 1
0.482974627101566 0.460975346757289 1 1
0.5283270318618 0.506889868297903 1 1
0.49370239375296 0.473157328523526 1 1
0.611126379112586 0.584617993120358 1 1
0.628791641264853 0.601188500650474 1 1
0.355691833220124 0.343491758637028 1 1
0.424260777888167 0.401778821365658 1 1
0.604834469259985 0.575412875901895 1 1
0.590012900896177 0.566198468784991 1 1
0.492371741602123 0.470480779040435 1 1
0.530542313685078 0.506697601516748 1 1
0.699114358373156 0.666080317038209 1 1
0.538862476582663 0.5167868196691 1 1
0.640835604915494 0.605257446256501 1 1
0.454643435616902 0.432115801200842 1 1
0.440541930795425 0.421018495149754 1 1
0.443192427894295 0.424452768869885 1 1
0.57370877281358 0.54250532013147 1 1
0.839256812235801 0.801023729587043 0 0
0.513927553580423 0.489580503028933 1 1
0.657681974440355 0.627422686577084 1 1
0.261497747502635 0.246167983566002 1 0
0.397785318162167 0.380174420419635 1 1
0.338236750142925 0.323176817640935 1 1
0.483811343741652 0.461144712828195 1 1
0.44047126285385 0.420339319624056 1 1
0.493127762763992 0.466271646699861 1 1
0.51521515576742 0.49522615006376 1 1
0.50383746054991 0.479269780620273 1 1
0.704933259187144 0.673334312579824 1 1
0.45401990213216 0.433692945011774 1 1
0.484589551905567 0.464436553293351 1 1
0.576797890767513 0.54318910312286 1 1
0.539387332890963 0.518778511150746 1 1
0.388945735549387 0.369439572892387 1 1
0.530429006539853 0.504283640082472 1 1
0.58129717771032 0.556305724693543 1 1
0.579065310966996 0.549324844213362 1 1
0.584030803491132 0.548384903616735 1 1
0.654259425133926 0.616731511019863 1 1
0.567309933112355 0.544485809102642 1 1
0.580401069151562 0.552307794883195 1 1
0.597959262315175 0.574598233427111 1 1
0.468516593450893 0.44526891548184 1 1
0.2376540870352 0.225268255331333 0 0
0.631188042562991 0.59798163626568 1 1
0.518934509249452 0.49651218810787 1 1
0.410737819064302 0.384108097011409 1 1
0.56318838595577 0.536573675700073 1 1
0.63430538490851 0.608220643278892 1 1
0.398424033911187 0.382239287918686 1 1
0.613623707259914 0.591044453212435 1 1
0.563515857086106 0.530741771021362 1 1
0.565861724037945 0.537265982525374 1 1
0.447105229873512 0.423911194617144 1 1
0.25224358218157 0.24371651089735 0 0
0.250676254234849 0.240184197936226 1 0
0.533378215770986 0.507535137046793 1 1
0.443378780246096 0.419204569393168 1 1
0.614798533606052 0.588453030630862 1 1
0.514990627102721 0.503674167255279 1 1
0.608283299913567 0.585446469840579 1 1
0.602499354505645 0.559604762668797 1 1
0.739845523251025 0.703552157497414 1 1
0.398530736089857 0.380770051152659 1 1
0.534650624275325 0.510618313997063 1 1
0.553153827678237 0.524986495506444 1 1
0.611124911670276 0.580840049685361 1 1
0.469195759667941 0.447992948102563 1 1
0.350825075395231 0.33598351828812 1 1
0.45687315839888 0.43239706379116 1 1
0.495308382916578 0.469864260185304 1 1
0.568057903716612 0.534713674121456 1 1
0.476542139482637 0.454188795654227 1 1
0.565972462848723 0.534660572833572 1 1
0.338288329856477 0.325122880799316 1 1
0.518580761873875 0.49044626136294 1 1
0.285261409319512 0.273823398232141 1 0
0.348951747680667 0.333709399521606 1 1
0.603786594105303 0.569631670812175 1 1
0.434772702801818 0.410406914834666 1 1
0.444172613363037 0.42340641905857 1 1
0.406924770656839 0.386866467772495 1 1
0.398890977221675 0.380486274706817 1 1
0.407917694966219 0.382688817631689 1 1
0.375581684803727 0.35187748105213 1 1
0.525986965483632 0.497534630264736 1 1
0.425180665511378 0.411236358716704 1 1
0.486382979676255 0.454344462532814 1 1
0.397427965865479 0.378152946520866 1 1
0.708166589496883 0.674866265546264 1 1
0.51464649339843 0.491793450862762 1 1
0.626124443814473 0.597077474587149 1 1
0.579678881342589 0.550707848683619 1 1
0.523068268019346 0.500191533536431 1 1
0.738154787364167 0.705143011992548 1 1
0.418221708871694 0.392958856245385 1 1
0.573196707714592 0.542696701977395 1 1
0.368315216213698 0.350535256535261 1 1
0.366173109039509 0.350907382904325 1 1
0.619127997104729 0.59104122786743 1 1
0.395829858498998 0.376852229531032 1 1
0.419794158040417 0.403540688203155 1 1
0.591670071982376 0.566452660432 1 1
0.391684332622156 0.377195338830308 1 1
0.615698709549071 0.588297519778019 1 1
0.568810805581012 0.541454857896539 1 1
0.573073912159317 0.547057550489537 1 1
0.495784262746041 0.472855781347726 1 1
0.539068577851756 0.514255686015745 1 1
0.617973095518544 0.590912931191336 1 1
0.384271548629229 0.365142618076115 1 1
0.402578002859433 0.385335953250517 1 1
0.808285581055707 0.760158970842931 0 0
0.223511533868917 0.212509174308818 1 1
0.507695306726351 0.480892987830278 1 1
0.69212789153183 0.654649691483234 1 1
0.573524548444461 0.546619796834122 1 1
0.508477301524411 0.482435172355023 1 1
0.28619084809491 0.271536575356847 1 1
0.415408916964603 0.391817916934373 1 1
0.623087363142701 0.595733465939185 1 1
0.460121991476191 0.438876358235929 1 1
0.329317485779024 0.315670096395957 1 1
0.691879386230389 0.660519819719172 1 1
0.427066028947349 0.407320482762773 1 1
0.610564371141628 0.583858714906937 1 1
0.523103716442405 0.497648312613629 1 1
0.429512696466495 0.410023286366885 1 1
0.459990009443091 0.437185284946716 1 1
0.677482431116985 0.641451930182803 1 1
0.532089495590677 0.51014250469641 1 1
0.701636151328895 0.671004234285832 1 1
0.50392422223027 0.47921568676834 1 1
0.514852651648683 0.495034903741731 1 1
0.738905006447108 0.700551900093673 1 1
0.358557301093141 0.344602427717662 1 1
0.579009149806617 0.550570035866539 1 1
0.400611121959384 0.379605189104499 1 1
0.310930423788098 0.289977214901325 1 1
0.696828845917859 0.658143356988145 1 1
0.276649188435717 0.263774033163915 1 1
0.497798912673043 0.473329052624481 1 1
0.362094235814476 0.349998593365933 1 1
0.857259694085748 0.819611667411164 0 0
0.611329966165612 0.576020504485674 1 1
0.291814644339215 0.274016147400851 1 1
0.531598112732165 0.50914735857511 1 1
0.305939639491617 0.293437115422793 1 1
0.609689529087507 0.581644691779999 1 1
0.573101646214962 0.54458689325776 1 1
0.562846895801835 0.537031640245093 1 1
0.495050287218032 0.464152351536542 1 1
0.587134791523113 0.559077049415388 1 1
0.465339897502355 0.446838465205724 1 1
0.434676139408273 0.414429122136078 1 1
0.397838192102555 0.377558990362448 1 1
0.418220686209226 0.40054496518108 1 1
0.402648760463879 0.384268062052497 1 1
0.35032652902454 0.330963505101058 1 1
0.44496560065384 0.426119113693603 1 1
0.531576622439335 0.504781714782901 1 1
0.430077824103974 0.411217462629944 1 1
0.34253449246183 0.325997590398423 1 1
0.464311815047031 0.445662116681566 1 1
0.526583437953549 0.5039574094777 1 1
0.437294145306577 0.418079696258499 1 1
0.595312664455595 0.563668115913719 1 1
0.567598009993942 0.545637438700072 1 1
0.648775409301306 0.617503601477166 1 1
0.234850150034525 0.224808130386487 0 0
0.407725104900824 0.385495862285336 1 1
0.465489013920757 0.435882159076269 1 1
0.539897622630135 0.51094257984017 1 1
0.469901605565261 0.45176495254207 1 1
0.640890851939239 0.612046860667126 1 1
0.534551184606502 0.508871143079716 1 1
0.572121873563818 0.545008028331066 1 1
0.49191231406072 0.469835237997053 1 1
0.490823031183628 0.468311488800441 1 1
0.538250221981628 0.507274766540481 1 1
0.526613236286108 0.50477387434075 1 1
0.486297567760959 0.464160701762864 1 1
0.361813501685492 0.344691237460449 1 1
0.593893231207417 0.565612223815191 1 1
0.448419848450848 0.429812873931257 1 1
0.614894706141549 0.574084674990932 1 1
0.408378470718822 0.390470467062774 1 1
0.427361534123544 0.408860151480553 1 1
0.685617821088286 0.65170035817193 1 1
0.666993718202387 0.637931425857743 1 1
0.446825630874053 0.429275779418301 1 1
0.589790438352167 0.564148815049704 1 1
0.394666916915278 0.374229314582105 1 1
0.57338556986269 0.549366091646302 1 1
0.596406493853012 0.565390432429295 1 1
0.547170601291901 0.512429768370689 1 1
0.344960969147186 0.326083294932682 1 1
0.34147483202054 0.328458671183373 1 1
0.446777239353586 0.423853601168346 1 1
0.599597567205036 0.573451096046372 1 1
0.517580246013915 0.496214323695345 1 1
0.430939516081016 0.408052410958837 1 1
0.479922364769865 0.458879193837716 1 1
0.392075756478316 0.37120844908952 1 1
0.521662045696596 0.489042372341076 1 1
0.380591688018115 0.367224008700039 1 1
0.528912661954877 0.503103330655002 1 1
0.469297632182985 0.451213584326446 1 1
0.528159095142267 0.500030861968567 1 1
0.563712092151951 0.537703733236928 1 1
0.505018485733164 0.482509280668095 1 1
0.395506962346601 0.373955521012894 1 1
0.34820516909535 0.333317178257337 1 1
0.487322634576905 0.464030303789802 1 1
0.352172948177813 0.333731579545684 1 1
0.443288751833433 0.425622253735232 1 1
0.341410605392009 0.3250830381133 1 1
0.43722845364466 0.417182223820295 1 1
0.322954386262036 0.308056978086754 1 1
0.399838869761394 0.380616532003966 1 1
0.287265732674844 0.267931946528019 1 1
0.324771912982035 0.309821994740321 1 1
0.490729456590805 0.464532594161957 1 1
0.459264230670601 0.436368156535472 1 1
0.467621691668342 0.444217253594353 1 1
0.619828246669119 0.591938279720684 1 1
0.553958363034441 0.525529967020907 1 1
0.562604123636121 0.537978895812865 1 1
0.325184342468217 0.305507855092439 1 1
0.475562612074202 0.454044165705054 1 1
0.393097002125413 0.369167544847696 1 1
0.440980460976954 0.424422921529161 1 1
0.493437096582403 0.474289208357308 1 1
0.396867467617653 0.373350408811489 1 1
0.343212761585958 0.330146414592518 1 1
0.359707792833386 0.344456603201148 1 1
0.378563130079936 0.359727547413257 1 1
0.454422741678671 0.433573720960875 1 1
0.59293645649345 0.562828041500979 1 1
0.606032182166081 0.580859258647367 1 1
0.674091182643415 0.637938051276305 1 1
0.297914738829737 0.281020184757927 1 1
0.491639776251248 0.467109938480922 1 1
0.572599610828881 0.54617283707397 1 1
0.469930444329287 0.450030946901098 1 1
0.481521198560608 0.457999733066212 1 1
0.449404255910598 0.429481683447369 1 1
0.556916370151851 0.529540747918062 1 1
0.292928852644473 0.282329314152336 1 1
0.368296705767058 0.356608471164884 1 1
0.5467727033325 0.51764570672488 1 1
0.37705525013306 0.35402021679021 1 1
0.543769907361443 0.521960962232205 1 1
0.479181457199101 0.458047605605008 1 1
0.599938045509004 0.577604223698725 1 1
0.538466526521717 0.508387444437228 1 1
0.486253009980906 0.46756750474193 1 1
0.564473492969188 0.537697117554182 1 1
0.552684392909804 0.531277328599139 1 1
0.327262428361653 0.308982353920713 1 1
0.425023312990808 0.402218772850896 1 1
0.460619161644278 0.435112413480935 1 1
0.706440637432517 0.66989491628785 1 1
0.459427311570354 0.43851254792454 1 1
0.385854864869143 0.361801781973323 1 1
0.591802954188657 0.560530188539932 1 1
0.643387901241916 0.614330789711765 1 1
0.530742610418779 0.507088385134514 1 1
0.60956975225672 0.572830163730592 1 1
0.5507488624938 0.521314136452357 1 1
0.475276634910099 0.455420907483347 1 1
0.721625484293387 0.68878929052695 1 1
0.641736904515392 0.609927680924086 1 1
0.416717882320522 0.395759396470338 1 1
0.460634609563209 0.444077461935203 1 1
0.830546142621192 0.787644031697826 0 1
0.428785700400658 0.407803297388458 1 1
0.580972346481502 0.553751763174929 1 1
0.57719659305035 0.551324109616311 1 1
0.320284876267374 0.305702382494132 1 1
0.23789061211789 0.222471008378187 0 0
0.60284614680414 0.573344090693139 1 1
0.649308438829495 0.619139535287959 1 1
0.546881619202374 0.525771211437437 1 1
0.568627248414559 0.54230978669918 1 1
0.557486602377215 0.530852405361427 1 1
0.414869486619667 0.394350239427742 1 1
0.488359808529323 0.46826694025399 1 1
0.336001382362727 0.319958765809674 1 1
0.558622981506629 0.532644458767193 1 1
0.519296493161853 0.494720661035969 1 1
0.311092187363365 0.294406779918393 1 1
0.383592622555376 0.367033645761427 1 1
0.373549652110365 0.358318376662841 1 1
0.590244452425346 0.566946044944168 1 1
0.373974004022443 0.353765690555518 1 1
0.61374268303649 0.579191550299035 1 1
0.445658840077107 0.42528731446278 1 1
0.676704275544175 0.645513967313685 1 1
0.418621400328208 0.393872692994173 1 1
0.636024881215812 0.601415146654369 1 1
0.436141100764473 0.418814659533804 1 1
0.471654672475148 0.449008087966885 1 1
0.567990464508756 0.542614920500148 1 1
0.83674846721614 0.797101797590737 0 0
0.55163416263809 0.527583626693504 1 1
0.466289973328616 0.442836889586932 1 1
0.721280691870258 0.686638287546039 1 1
0.354653682736272 0.340322212355694 1 1
0.601283405453494 0.570708452452189 1 1
0.429933890649646 0.405704978557222 1 1
0.673467000325669 0.644179400767695 1 1
0.371978918910889 0.355312597167235 1 1
0.494258940182043 0.474281426397613 1 1
0.35398024869233 0.333520877362924 1 1
0.410741306310759 0.387890622079906 1 1
0.309239553753535 0.297019581044467 1 1
0.565929919955551 0.537332073398674 1 1
0.32006336229397 0.307855703745499 1 1
0.589867517285001 0.562381844686942 1 1
0.534407158989259 0.504342596798208 1 1
0.162140703428859 0.161323696677656 0 0
0.536415979107054 0.513238384575073 1 1
0.255466784769728 0.240697879934621 1 0
0.477903317935389 0.455341612050384 1 1
0.611580708467327 0.575871237133079 1 1
0.440627086822943 0.415382282229766 1 1
0.356574496930395 0.337784340507629 1 1
0.5544903624225 0.529232090361777 1 1
0.387882254284057 0.369186284166683 1 1
0.787561204908278 0.751712340223207 0 0
0.42966575904739 0.405056142520436 1 1
0.297145920852949 0.284099848039586 1 1
0.529830724846564 0.505446652690848 1 1
0.776847405012818 0.736776738537389 1 1
0.590035190459757 0.562596895807347 1 1
0.472022570079335 0.453085319701644 1 1
0.537547659073854 0.508834496379634 1 1
0.433708959532951 0.417759174810779 1 1
0.211340379547635 0.201292272456375 0 0
0.738764104553773 0.701476554579448 1 1
0.521029628664587 0.493737965173717 1 1
0.438528022966958 0.419325790605277 1 1
0.528220965832863 0.501853994218302 1 1
0.266416194850516 0.254499657469221 1 0
0.457385868617899 0.427719805489466 1 1
0.664360510869928 0.635087331514351 1 1
0.440825141614243 0.421035851935517 1 1
0.452107049773517 0.432316173289155 1 1
0.436378304460898 0.408513731712439 1 1
0.412768473934423 0.395538520082861 1 1
0.314585671092774 0.302807429320636 1 1
0.557987584546695 0.530436526029024 1 1
0.456397620324588 0.430172854896586 1 1
0.424221141230885 0.406985921190156 1 1
0.357393857165434 0.338334779108963 1 1
0.329618556858174 0.314117136924112 1 1
0.661297414299825 0.630430883541711 1 1
0.396067052920691 0.379521624940856 1 1
0.403233889301409 0.383835602355237 1 1
0.380056314256066 0.362537991382423 1 1
0.494169073744967 0.473054319963093 1 1
0.381737778817412 0.365150602834535 1 1
0.517944502659527 0.494665254895347 1 1
0.664915911169592 0.630559119748208 1 1
0.357409870348382 0.334862874708802 1 1
0.331402820806437 0.317583086694556 1 1
0.522113828636762 0.502086551226365 1 1
0.526784024491508 0.505658873867771 1 1
0.455272565341644 0.43274711204532 1 1
0.510258237389568 0.483190696425663 1 1
0.498173250457448 0.476882176319514 1 1
0.593655617228711 0.558430153965233 1 1
0.679845696042555 0.649607081498284 1 1
0.438468968205112 0.419494092817253 1 1
0.599530247436933 0.568900392604128 1 1
0.465366777741529 0.443620694171515 1 1
0.557241264193283 0.532122216614609 1 1
0.455103007854193 0.434832374523574 1 1
0.345771403363082 0.334434716543786 1 1
0.471008095672384 0.450735766781126 1 1
0.637277132817772 0.60830069215981 1 1
0.345295654182074 0.327310513536604 1 1
0.42875978568103 0.40500665946388 1 1
0.660794725971507 0.623716292129694 1 1
0.406884969031906 0.391475468538976 1 1
0.485494590878284 0.464002464796513 1 1
0.576454412398422 0.550109417909605 1 1
0.479847372782418 0.46001425846514 1 1
0.256187210507463 0.244996566212984 0 0
0.50135596077885 0.479418734305723 1 1
0.391284963238681 0.36866179039164 1 1
0.549045975513241 0.525442365896519 1 1
0.685808643679159 0.64808751522087 1 1
0.335845443214411 0.321070811545196 1 1
0.572083406217461 0.546190615325267 1 1
0.488494196217344 0.46824110714518 1 1
0.590975579220535 0.561099426179216 1 1
0.306019866663084 0.295186757236328 1 1
0.670518252406235 0.642236188737824 1 1
0.842896002942874 0.799590329033084 0 1
0.442185028102193 0.42208786325533 1 1
0.479698317065478 0.451711245818964 1 1
0.386033812011612 0.369022323683015 1 1
0.425269490525471 0.411652293138235 1 1
0.328850286249319 0.314190978866297 1 1
0.529094972555122 0.497647029707967 1 1
0.469901763343027 0.446661583936161 1 1
0.471254267428287 0.450787214977823 1 1
0.781495729277942 0.739781195580747 1 1
0.661604313684429 0.629780933310793 1 1
0.548433998812587 0.519727348654441 1 1
0.388770893967546 0.369730746944006 1 1
0.507276173961839 0.483480770337599 1 1
0.747690594479441 0.707510741642068 0 1
0.523966947588307 0.490818908693435 1 1
0.476064344795781 0.452562053933191 1 1
0.557390923275402 0.528015698935001 1 1
0.347356635332842 0.334385594857695 1 1
0.598816289732908 0.565884933356117 1 1
0.354597455345916 0.338062594032367 1 1
0.588631329743607 0.565749391148039 1 1
0.511340338850999 0.481388001549378 1 1
0.294257991674673 0.276560724825225 1 1
0.455650546685234 0.437570516215132 1 1
0.640078996413959 0.612350486959147 1 1
0.701891819087211 0.668018442231216 1 1
0.470853064069743 0.447585780892561 1 1
0.522881679741767 0.498445302364954 1 1
0.507112871000487 0.483486679631133 1 1
0.373612964487616 0.358962129843525 1 1
0.434094158091127 0.416495074724139 1 1
0.448652655621025 0.427716661875527 1 1
0.521479714757895 0.498064409911446 1 1
0.400101030328739 0.383619100016394 1 1
0.499933239031364 0.477555839389127 1 1
0.528685786765501 0.504578463186213 1 1
0.503250758367838 0.479972853469287 1 1
0.546521727516584 0.517680925766965 1 1
0.653419832386079 0.622961620537094 1 1
0.539465700167189 0.513514064849651 1 1
0.510609123354312 0.487590342608891 1 1
0.565957250596932 0.540587150304087 1 1
0.439641383607614 0.415432748029336 1 1
0.420866442155515 0.399021359709706 1 1
0.319871329262141 0.311144647064047 1 1
0.43910300358529 0.420940322780585 1 1
0.477977621367796 0.454940087040868 1 1
0.362952750929687 0.34768808599593 1 1
0.619409555388989 0.586951933156319 1 1
0.512318624893621 0.491426754059703 1 1
0.397822332713046 0.377727120391635 1 1
0.294073310182824 0.278337587691623 1 1
0.501720644030064 0.483893057225206 1 1
0.502134056419426 0.476733171045772 1 1
0.320174778002913 0.305527688691651 1 1
0.599066971979556 0.563028993189432 1 1
0.370312486432712 0.355293790980732 1 1
0.534536937380054 0.507007929840252 1 1
0.796704348194785 0.754895334826193 0 0
0.677937983331477 0.645242605900406 1 1
0.564997301506446 0.538467729847403 1 1
0.571794288696812 0.545966901790005 1 1
0.539662563435509 0.513016850835723 1 1
0.573950053673818 0.551153493265436 1 1
0.301388482943303 0.289062770181922 1 1
0.446249555982076 0.423145343565289 1 1
0.512758445079667 0.492414474653479 1 1
0.382970870079305 0.364817357012762 1 1
0.458020388293797 0.435840059638128 1 1
0.417068693856474 0.400968124875375 1 1
0.339722751536866 0.319066943862187 1 1
0.362875095904243 0.347984716445477 1 1
0.536466100510023 0.503571066192592 1 1
0.518960294867061 0.493736364462778 1 1
0.530888749145893 0.505996990706519 1 1
0.4331643750648 0.416508831538098 1 1
0.613645840312313 0.58745901336805 1 1
0.630327769358018 0.600670380728014 1 1
0.347468224129801 0.335192224294176 1 1
0.419535228093832 0.40406580027391 1 1
0.509860576688762 0.485709372317562 1 1
0.569715251773753 0.541813298254868 1 1
0.523781249369319 0.495479439774531 1 1
0.489883991969083 0.466023248787815 1 1
0.636908871248738 0.603798551129704 1 1
0.517632879206719 0.491925794702888 1 1
0.581456515718105 0.557344233674778 1 1
0.402451293669195 0.382066213769054 1 1
0.249473049098949 0.237299363704245 0 0
0.497876535118731 0.474427267192193 1 1
0.502721314885487 0.477172900034788 1 1
0.756492333313633 0.720781925720121 1 1
0.419092390904853 0.400075105419292 1 1
0.535022357696841 0.510499887825707 1 1
0.607201152402804 0.57861449081457 1 1
0.529723057830794 0.504329439535485 1 1
0.386852522034028 0.373159678525264 1 1
0.647681520241527 0.616752443269072 1 1
0.697652403768935 0.664548805428786 1 1
0.682361705840672 0.649711510286702 1 1
0.557728708520167 0.532412994022617 1 1
0.641900738290735 0.605476531077781 1 1
0.477733686380745 0.454021544075514 1 1
0.407718652134303 0.389047472182922 1 1
0.662640383053691 0.634712197239711 1 1
0.612366661731814 0.584183998135689 1 1
0.672284594899701 0.640730250838826 1 1
0.256117541139958 0.240475039857899 0 0
0.62363910412388 0.602190743950762 1 1
0.496364607455825 0.473053010082638 1 1
0.433643268571212 0.411492456120615 1 1
0.552891183802261 0.526333540876155 1 1
0.614204299161176 0.588330351138908 1 1
0.307442159076629 0.293439942343662 1 1
0.423318610090645 0.400616415522267 1 1
0.464250699398719 0.441540250217415 1 1
0.430453225438996 0.402919654047324 1 1
0.924014281325526 0.875661002056003 0 0
0.597196215149703 0.573229897482606 1 1
0.405162939083096 0.387127076193271 1 1
0.63667230380358 0.607803169379144 1 1
0.59376990879217 0.566096854583824 1 1
0.539835583200529 0.514092778465464 1 1
0.493300295917704 0.474738875542185 1 1
0.572553032026733 0.546418279963868 1 1
0.428208681986446 0.407288175864094 1 1
0.421584010708691 0.393682026862581 1 1
0.672233350774664 0.642698543556131 1 1
0.471828927460135 0.441095574286427 1 1
0.624704050245593 0.594320004443739 1 1
0.604701230013382 0.577818442650348 1 1
0.471857613811652 0.45022441819735 1 1
0.614790804823925 0.584283507163795 1 1
0.41257610201872 0.385660391348216 1 1
0.51380568349204 0.486679770308727 1 1
0.450736889860174 0.430793040858936 1 1
0.48266972446675 0.456327351249264 1 1
0.257084974007381 0.243752487627648 1 0
0.514063730021643 0.48464775074515 1 1
0.466581656000592 0.446128783530076 1 1
0.587940826240894 0.550372207685745 1 1
0.37439667825952 0.355409785029298 1 1
0.637868477522933 0.60777780051998 1 1
0.525109010826181 0.502795367625076 1 1
0.422587522249655 0.404120728914204 1 1
0.309122835012576 0.297430637171133 1 1
0.228214006175019 0.219622712472705 0 0
0.641114730824611 0.61297712866699 1 1
0.312460404455228 0.297021107788283 1 1
0.455346471258056 0.434171061391444 1 1
0.395710056116629 0.37538021260804 1 1
0.666600086978194 0.640054622036594 1 1
0.646369876735786 0.612416430845363 1 1
0.54126708877744 0.512806818687559 1 1
0.597494982291578 0.568489315170328 1 1
0.437068855145712 0.413503501696894 1 1
0.567141504397878 0.545714808385597 1 1
0.236954302714634 0.220282357823763 0 0
0.453521921658502 0.433371697411036 1 1
0.302406463776825 0.28423844893317 1 1
0.592186937697086 0.563973563915098 1 1
0.538517983699674 0.516475225080646 1 1
0.633776851092637 0.607258181880591 1 1
0.65760725328415 0.624913912665713 1 1
0.332974455514355 0.317590921013108 1 1
0.52649389422193 0.505037416777409 1 1
0.19657159671844 0.187271703924209 0 0
0.55154769721762 0.527759941661609 1 1
0.407761744554953 0.390272599214923 1 1
0.416647286564245 0.397474020662309 1 1
0.0427962011897144 0.0427243256127825 0 0
0.373484408522278 0.356077311820585 1 1
0.621818294369119 0.592031955044555 1 1
0.590479777964052 0.560508107605492 1 1
0.664462462559326 0.632904000493373 1 1
0.270476486843257 0.257490301491208 1 1
0.316243684095932 0.299930694825833 1 1
0.400858354012221 0.381873519916927 1 1
0.485220953530806 0.480016248590963 1 1
0.34585640375586 0.334323628342382 1 1
0.468402248231504 0.449676762128768 1 1
0.349361202899922 0.335528343232176 1 1
0.36138919109746 0.346689063033293 1 1
0.681041505826139 0.650470820247853 1 1
0.411720764175455 0.395819183058304 1 1
0.341531297049025 0.327521939065182 1 1
0.646796745404989 0.618089489688867 1 1
0.519101016566431 0.494667684028584 1 1
0.414083008301994 0.396615506516299 1 1
0.46393610643123 0.438949264554871 1 1
0.486066069543763 0.463952474279232 1 1
0.670979053222604 0.63445399300485 1 1
0.520588905954473 0.498000035358091 1 1
0.612536989088219 0.587312988423907 1 1
0.396829043108488 0.375555768983353 1 1
0.285718511001081 0.273162804276561 1 1
0.503774408119809 0.477854671358837 1 1
0.374311093729262 0.357076099551954 1 1
0.448856525571879 0.429080838317562 1 1
0.654428248784278 0.625883742509892 1 1
0.664121325872723 0.629459944298709 1 1
0.736703881673343 0.698324072025815 1 1
0.437442209587334 0.418007055373933 1 1
0.470780393958285 0.450985350911666 1 1
0.689691822474205 0.658757779417016 1 1
0.68095647191178 0.642977682390883 1 1
0.595730495902707 0.565747845347921 1 1
0.471116186339699 0.449815341529712 1 1
0.357361813145298 0.341482247770161 1 1
0.612191186684185 0.584466806300946 1 1
0.369955660734229 0.353579467178653 1 1
0.554014831329711 0.52354544086195 1 1
0.522294776261835 0.493731796273853 1 1
0.493116550402977 0.471881774958291 1 1
0.687109245421486 0.652202337444773 1 1
0.416209147219638 0.395067064906799 1 1
0.60165902203737 0.57373366754639 1 1
0.498336094273903 0.478431555889869 1 1
0.460187188402205 0.436218117940128 1 1
0.48333456381456 0.465012991642566 1 1
0.522397747675667 0.498510234216863 1 1
0.708496829783547 0.675913097699752 1 1
0.362038610706011 0.341791192390135 1 1
0.587020286918092 0.552566848156941 1 1
0.576243954534472 0.552737763567391 1 1
0.545997848113247 0.520314420033844 1 1
0.305505263046496 0.287879768351129 1 1
0.509911129825957 0.487035596325745 1 1
0.625525621080183 0.599989580853141 1 1
0.533054474656874 0.511411808316545 1 1
0.908204773015453 0.860249270065428 0 0
0.582211686251249 0.555541394955132 1 1
0.475650479981073 0.457259306958878 1 1
0.474720449194875 0.453130741194469 1 1
0.269333716250538 0.257623654287597 1 0
0.547900181302094 0.523191625362772 1 1
0.691515929681642 0.659362182922614 1 1
0.523361052823701 0.501256181271578 1 1
0.560026680910535 0.535872101674251 1 1
0.205543733175292 0.190127934722646 0 0
0.344558351849141 0.327365608383181 1 1
0.617831697810862 0.584478720991606 1 1
0.420874094692397 0.405630199733898 1 1
0.333690460635102 0.317774106465336 1 1
0.699280805236553 0.67275353425108 1 1
0.493545999787334 0.46973186627908 1 1
0.654372009232937 0.626048163891055 1 1
0.534806173819172 0.515807935833156 1 1
0.513135320473806 0.487557984778765 1 1
0.569444063618192 0.537406079813471 1 1
0.472537561170555 0.452810747876962 1 1
0.638732111037208 0.60987114495617 1 1
0.496309976839107 0.473412571099026 1 1
0.442549781223646 0.414039243340509 1 1
0.660312048557041 0.6293115185843 1 1
0.746542002001858 0.712353013969502 0 1
0.559922276010518 0.536937868632641 1 1
0.569082321637999 0.547928501926741 1 1
0.520338522616585 0.496248810556902 1 1
0.379833088627882 0.359192488352955 1 1
0.531674948893211 0.509515218447279 1 1
0.568897022964196 0.541318606929768 1 1
0.469449340772991 0.451832807438426 1 1
0.642398535446811 0.609783927881923 1 1
0.518388495646855 0.493620829207386 1 1
0.473928048851998 0.453483330753165 1 1
0.434444511493797 0.414760200694659 1 1
0.414807525384731 0.39871711950681 1 1
0.622432734662795 0.590341109884375 1 1
0.416560031021965 0.393187099289308 1 1
0.379026746433768 0.360001947615234 1 1
0.543320171183323 0.518524697440972 1 1
0.288297473102497 0.276794805115653 1 1
0.377799821713072 0.358108819658001 1 1
0.675678408088328 0.648555523696523 1 1
0.564071842680966 0.535684655888472 1 1
0.737640305819507 0.706045835385423 1 1
0.570966394781194 0.544993517483573 1 1
0.317920458764647 0.308003968774373 1 1
0.620122621606974 0.595474085026441 1 1
0.654088334303507 0.625655484273689 1 1
0.536024883966892 0.507829653298726 1 1
0.560914800954184 0.536938182880711 1 1
0.42771603617403 0.402677776635399 1 1
0.44754534487373 0.425313843847117 1 1
0.37234794930571 0.356509634031789 1 1
0.507847347470637 0.488384152638708 1 1
0.681616054955374 0.648683624961527 1 1
0.477737620397939 0.456794500906312 1 1
0.412883138936387 0.393718953104442 1 1
0.589796830844301 0.566958488227558 1 1
0.587301509998002 0.560305897360599 1 1
0.583252573917458 0.559184567954048 1 1
0.674395794846086 0.645682355344659 1 1
0.560540159218559 0.53592280820573 1 1
0.442347667759474 0.4245690325828 1 1
0.391126981412256 0.376079300204783 1 1
0.54226471345552 0.523402915270884 1 1
0.503985852803019 0.478989510198179 1 1
0.467296620653176 0.445018320781783 1 1
0.228821178226577 0.216708761548741 0 0
0.649088901475809 0.613403242651996 1 1
0.572138819043926 0.545294750515739 1 1
0.743281097845812 0.700577181797185 1 1
0.369901014302365 0.356908125110227 1 1
0.266453835232767 0.254628080139846 1 0
0.487249115108102 0.455623043209025 1 1
0.31918002051637 0.305305130587169 1 1
0.59556513170691 0.568505378152247 1 1
0.528760957636317 0.500010365623371 1 1
0.553614118631517 0.517618077212894 1 1
0.25625621276399 0.24338347334456 1 1
0.314460584754834 0.299751880489908 1 1
0.344407677430841 0.328711382043106 1 1
0.42263866350358 0.398727785693047 1 1
0.530463929090613 0.503373202607825 1 1
0.562946034865959 0.533959654955892 1 1
0.45612616490859 0.431764385119924 1 1
0.68255442785389 0.649252185757133 1 1
0.750861447206381 0.713394594850228 1 1
0.739304792585769 0.700036536239378 1 1
0.381356971973783 0.360015957111618 1 1
0.487194572121608 0.467187807614696 1 1
0.295779526534254 0.282880044395442 1 1
0.392491160154013 0.377651701068288 1 1
0.457914956833909 0.438409593987992 1 1
0.341403079506571 0.332026862612297 1 1
0.415851873570658 0.3992566236143 1 1
0.558863994205483 0.532329783484314 1 1
0.296062389611586 0.285029965278018 1 1
0.515583167149878 0.486743865367466 1 1
0.654202756298696 0.627171710514683 1 1
0.31124972199185 0.294910526293058 1 1
0.554378851702211 0.529314912905991 1 1
0.563449678321726 0.537654982237042 1 1
0.514730125240918 0.489148153075376 1 1
0.446116495529876 0.425788741661339 1 1
0.653757219965563 0.617179129003716 1 1
0.619889108395527 0.585852222372096 1 1
0.302650215178176 0.290906058129028 1 1
0.505937592724101 0.481763076004772 1 1
0.536639467862451 0.517267350771916 1 1
0.593504746050121 0.561912773724598 1 1
0.31975518107529 0.307292906595745 1 1
0.45803600236032 0.442349546656086 1 1
0.557606303707209 0.524246074378769 1 1
0.678891305647005 0.648953714784671 1 1
0.427163306828744 0.410575689088586 1 1
0.306235174696164 0.291834605478754 1 1
0.608079496522559 0.575394853244871 1 1
0.522165352753714 0.499473281885638 1 1
0.61405635201655 0.586154959628816 1 1
0.393440962244841 0.372564315167657 1 1
0.57540354450914 0.551835639907429 1 1
0.401328946155632 0.381608413627594 1 1
0.564469633580759 0.541866223112679 1 1
0.553500238464426 0.529880548567329 1 1
0.352090558245238 0.339307736097597 1 1
0.416316582860993 0.396263011397026 1 1
0.377239666195752 0.359171401727489 1 1
0.540552330986468 0.512359887094904 1 1
0.561354229918356 0.536471484321665 1 1
0.40228597894189 0.384708634270161 1 1
0.422134891916266 0.401867479433101 1 1
0.424232535355273 0.399790009520915 1 1
0.650918522526684 0.62204978240312 1 1
0.698314135364613 0.665345572675388 1 1
0.529282389229265 0.501402302385728 1 1
0.431508287118603 0.408683865520815 1 1
0.46076152988397 0.440187408884922 1 1
0.615911584839242 0.591959011573648 1 1
0.593957282440158 0.56668481168855 1 1
0.461491746075383 0.436806066619759 1 1
0.436416645975052 0.406108025699896 1 1
0.427685587871991 0.409488321875555 1 1
0.388895214202427 0.372706556560396 1 1
0.548486090407637 0.521677391122869 1 1
0.316002450451601 0.306848562452625 1 1
0.590907705258333 0.563265111453242 1 1
0.371166670288618 0.351759655460284 1 1
0.596730969796141 0.569343453869378 1 1
0.515497807866985 0.491793449702533 1 1
0.421984014837078 0.403625536755583 1 1
0.70423150911867 0.669648001461582 1 1
0.670321702449937 0.637605288513218 1 1
0.49181645738968 0.469981219427941 1 1
0.398745726697852 0.379985366623011 1 1
0.673876350996415 0.644098720505124 1 1
0.588816269134962 0.563333621185586 1 1
0.537488260302669 0.512776827533953 1 1
0.383944491519482 0.367836458884265 1 1
0.463103316675904 0.438238509906403 1 1
0.405567681584038 0.383628226133757 1 1
0.50292401045221 0.480065469123575 1 1
0.552589746842978 0.529180880420089 1 1
0.332051826032213 0.310227861165077 1 1
0.401416175080698 0.386738621909227 1 1
0.395608897051033 0.376002542124671 1 1
0.639765041470931 0.609830803315438 1 1
0.37467632043741 0.355803293667045 1 1
0.438484884547245 0.424899394058447 1 1
0.303232812715038 0.289958821449111 1 1
0.460610520544652 0.44253864355635 1 1
0.477668157665731 0.453243788861132 1 1
0.20307208544704 0.187690458868924 0 0
0.415862634422412 0.401359621388744 1 1
0.553038793945379 0.527360672291451 1 1
0.702400293534197 0.667288841593653 1 1
0.705312003194874 0.671571275980524 1 1
0.602402785381219 0.570916825452168 1 1
0.739037824917644 0.70271832451419 1 1
0.707973160981729 0.676105831532894 1 1
0.344694568610364 0.327300914245702 1 1
0.446844470750577 0.428078557797042 1 1
0.571039518483042 0.542441591763204 1 1
0.507744103300551 0.480963040194188 1 1
0.410269562591897 0.391894121118015 1 1
0.413644745021647 0.38821821290688 1 1
0.550047796394164 0.529446760000066 1 1
0.313708365163187 0.299934707363263 1 1
0.557820904748663 0.530835444851633 1 1
0.401363367018357 0.379400267368138 1 1
0.628325180477828 0.59805377840065 1 1
0.655948790843379 0.624769671586759 1 1
0.482413912703382 0.457761157507908 1 1
0.320862420901698 0.307961226274947 1 1
0.597163043127265 0.565663943885347 1 1
0.680513220786884 0.647856925238396 1 1
0.543621041065035 0.517296944009004 1 1
0.567871898391448 0.534449981998815 1 1
0.573586682412902 0.540628912586919 1 1
0.465971298465507 0.440303564100958 1 1
0.493661376583291 0.470324048062088 1 1
0.767853919198121 0.734419434394101 0 1
0.577911325974016 0.545972058682569 1 1
0.602869699008663 0.579786694662511 1 1
0.448608830806653 0.425364416104873 1 1
0.458061901670166 0.435093977849903 1 1
0.547294128113102 0.521050630099619 1 1
0.368050465463614 0.348466825136516 1 1
0.587252669714345 0.555299965247549 1 1
0.502490994506819 0.480035079918677 1 1
0.394370803224133 0.373590786900299 1 1
0.55311596042442 0.526385337570059 1 1
0.392034366836429 0.374879028124692 1 1
0.505050031254064 0.478235364259422 1 1
0.327053926957231 0.313137883520304 1 1
0.406930368182898 0.386742908030576 1 1
0.558519960547981 0.535911579221117 1 1
0.615773636028071 0.583557684925562 1 1
0.414418101389888 0.388684909150024 1 1
0.499165773481064 0.473473491578877 1 1
0.377878656517416 0.359205750657003 1 1
0.370640332809843 0.359533801360772 1 1
0.413824478908957 0.397780502968364 1 1
0.455321517008972 0.432419644503631 1 1
0.400048729964845 0.38018627274513 1 1
0.360103497359857 0.343856060644394 1 1
0.375774896445257 0.359961973618445 1 1
0.404889610707319 0.382937703512462 1 1
0.45118017770617 0.432159209504021 1 1
0.546464190641504 0.522437423715042 1 1
0.395839915442479 0.373612037501384 1 1
0.747583809168719 0.709032939193913 1 1
0.421852586506603 0.398313607343057 1 1
0.502964976609388 0.478898015283699 1 1
0.22393040013816 0.216803510817585 0 0
0.515772531433958 0.493793706014344 1 1
0.605106568208247 0.572203916416801 1 1
0.388000463840362 0.372662251444364 1 1
0.336618784786057 0.317671181717083 1 1
0.673362000614462 0.642302003897773 1 1
0.534458853919361 0.510057851204179 1 1
0.576921300533917 0.550063693732275 1 1
0.476940053006722 0.457577645294602 1 1
0.605570154245396 0.578395895400371 1 1
0.563782921729352 0.537133405460798 1 1
0.571617283686734 0.545054398894002 1 1
0.264902850623651 0.253786698270095 1 0
0.656357537476276 0.62568066492814 1 1
0.572903283308425 0.546405930408923 1 1
0.51693100181431 0.491786474050298 1 1
0.415648483512129 0.397660248996467 1 1
0.535802700678514 0.513033501235494 1 1
0.514241104970216 0.491024856039998 1 1
0.374126287510217 0.354995290991492 1 1
0.586080216975531 0.558039767684999 1 1
0.524943293189134 0.502395969641246 1 1
0.570297402468059 0.541361799195557 1 1
0.159267058648474 0.151804228753042 0 0
0.615856513037307 0.584899559619518 1 1
0.437294718937596 0.41548660350799 1 1
0.266887610171639 0.25971193274886 1 0
0.636493863404284 0.607974075361016 1 1
0.426170860838726 0.407094732882759 1 1
0.463610579077367 0.444946299670052 1 1
0.292047383860768 0.278423635444438 1 1
0.559416823306638 0.533880704066312 1 1
0.80585935060685 0.769689450354966 0 0
0.474059115980645 0.453568817115693 1 1
0.503689239112297 0.473027022685458 1 1
0.736955779773568 0.703871522858351 1 1
0.633465650985833 0.604659059504228 1 1
0.640864349251394 0.611679231467719 1 1
0.3852677665012 0.370149854255247 1 1
0.507691095220955 0.483297217967122 1 1
0.474267251450578 0.452907468116487 1 1
0.428357564150902 0.406954548130059 1 1
0.555649289579454 0.528086576152209 1 1
0.370512570857733 0.351698776976804 1 1
0.548559398406747 0.526215517204833 1 1
0.519406075818173 0.483596199390804 1 1
0.408527713290224 0.389853801656081 1 1
0.584939944294942 0.550985005378809 1 1
0.558396867590607 0.529706308647798 1 1
0.20186262052112 0.197951556025282 0 0
0.410051783548131 0.391970957630587 1 1
0.432377589691161 0.411025759372645 1 1
0.37384902036445 0.358903509081382 1 1
0.579505677696238 0.548793059733268 1 1
0.437820755674795 0.419205387947253 1 1
0.754431940434441 0.717473238949616 1 1
0.339511742765539 0.324230804913453 1 1
0.619782283242345 0.589621696219165 1 1
0.21267706055493 0.206249482488914 0 0
0.46738193839332 0.442367152760211 1 1
0.302107984059844 0.289900851494159 1 1
0.510379640325301 0.488493261904694 1 1
0.541765046736074 0.514409482508398 1 1
0.413798774143303 0.394800303385815 1 1
0.498604274747134 0.474704733780146 1 1
0.353395098018174 0.338002946481299 1 1
0.486482500253333 0.466407812392524 1 1
0.617932916768751 0.589193909271517 1 1
0.46779232012681 0.445218898923356 1 1
0.654257091602156 0.624638714853116 1 1
0.592367889673856 0.565106466788525 1 1
0.458753273890109 0.435370083904238 1 1
0.559065745006219 0.531702414779758 1 1
0.712760023148699 0.676403681906713 1 1
0.576767598650001 0.548172317903867 1 1
0.633603926888303 0.602290028531303 1 1
0.630271716923662 0.601822287170962 1 1
0.418344856717838 0.398263687260095 1 1
0.61786428229393 0.595680061025896 1 1
0.641403288026668 0.613466183537134 1 1
0.556832648098082 0.531319969695078 1 1
0.662508996199209 0.631248070311823 1 1
0.721601738146215 0.687741255342397 1 1
0.6437589482809 0.615885822765932 1 1
0.568445653074894 0.537869474660436 1 1
0.67025285893805 0.640034191331134 1 1
0.463115812368795 0.437778789217098 1 1
0.540958421274826 0.515745145428302 1 1
0.42342910043017 0.403859636435747 1 1
0.460539828226437 0.438530173542804 1 1
0.486035747519244 0.458111106714211 1 1
0.605674036670931 0.573808226510353 1 1
0.448071659735251 0.420657817667784 1 1
0.591404278899323 0.566050482555516 1 1
0.449073689587567 0.430393149084235 1 1
0.513414105177972 0.490937174760449 1 1
0.3715662135777 0.356949122210162 1 1
0.678904830674414 0.649582440485019 1 1
0.564218510820229 0.538304873603895 1 1
0.466543132894887 0.443801318875263 1 1
0.312548907197413 0.298999053139263 1 1
0.734936335384299 0.696324091896879 1 1
0.363026417381947 0.343344420794706 1 1
0.204569595542603 0.197558826237329 0 0
0.49856582981028 0.475213334844639 1 1
0.613009562261863 0.584789063424765 1 1
0.636462075186571 0.611011406562228 1 1
0.557479446220097 0.532158473415868 1 1
0.457093903885904 0.433707418547388 1 1
0.462400986472005 0.439845695945418 1 1
0.431557278610284 0.409972215627038 1 1
0.44854524526271 0.426282023331986 1 1
0.523214642356721 0.500095014969299 1 1
0.538209801489662 0.512799551491922 1 1
0.429194766696449 0.410637419833397 1 1
0.651878974568146 0.623375799969269 1 1
0.642892720201069 0.610516117106364 1 1
0.278136036609605 0.265165899074501 1 1
0.582702323717209 0.552758633150035 1 1
0.35069738258975 0.333749901191627 1 1
0.496430640657889 0.480223471023775 1 1
0.566716533225432 0.537928196552414 1 1
0.421625683385082 0.401596917819962 1 1
0.603176364060611 0.581347560903685 1 1
0.203950714702753 0.189304923913844 0 0
0.575989568756689 0.550534676195884 1 1
0.489590262904891 0.462714035354153 1 1
0.433455333981826 0.412101422223452 1 1
0.504969573175161 0.479802393829195 1 1
0.513616975931401 0.490736707993361 1 1
0.452874628562192 0.433338523803968 1 1
0.552001337354839 0.528369940489142 1 1
0.543645739008711 0.514227116401306 1 1
0.424405912145999 0.398974875509439 1 1
0.492795113893026 0.471695906639453 1 1
0.724423543251618 0.690710872918635 1 1
0.625391611462593 0.597845043770549 1 1
0.58108960023534 0.556284440374786 1 1
0.581461501580422 0.554238108020085 1 1
0.540745887017577 0.516553235020366 1 1
0.335329098180079 0.323744610313633 1 1
0.597090289554761 0.57095215461669 1 1
0.557687222475019 0.530948107694202 1 1
0.338404425323905 0.32426519897244 1 1
0.498610971106784 0.474143185176802 1 1
0.442540148908759 0.425926383235848 1 1
0.465365701891259 0.441971965518741 1 1
0.389245626062738 0.36615439172207 1 1
0.40625166088968 0.390865501995263 1 1
0.373318322628145 0.356562284663135 1 1
0.430628140043987 0.411511796331596 1 1
0.478434015397642 0.458956235725573 1 1
0.517186685884507 0.489856695709359 1 1
0.659067345252854 0.631195894494473 1 1
0.341993597068992 0.322973448187095 1 1
0.70147374201512 0.673241919914285 1 1
0.598102505987926 0.568268355409395 1 1
0.446222541001289 0.418691693573861 1 1
0.586875602087475 0.559768492157111 1 1
0.838546986743314 0.799305654139729 0 0
0.494158049661729 0.473968395045919 1 1
0.576873059698019 0.552557143958183 1 1
0.505361083106819 0.483022088745973 1 1
0.476606015033762 0.442075104459276 1 1
0.258473517530534 0.244503755569596 1 0
0.545158803988344 0.519665124176433 1 1
0.610058745679524 0.573839377504902 1 1
0.405754562279902 0.387339907403662 1 1
0.726475965330235 0.691984363629644 1 1
0.53457563576532 0.517548571260334 1 1
0.580951069057224 0.554765349830486 1 1
0.301136645566259 0.28902038865818 1 1
0.717518912198601 0.682080812176624 1 1
0.612249355450609 0.584554091019742 1 1
0.470958921328775 0.451175176590421 1 1
0.371426729887394 0.35337857609186 1 1
0.383437149630198 0.365070462240402 1 1
0.374830000169285 0.357414085867063 1 1
0.507670710907404 0.482911612987602 1 1
0.735954273659045 0.697527700078972 1 1
0.662927850603478 0.632249923889354 1 1
0.282938061693304 0.270518014318422 1 0
0.483384241366522 0.460303696157733 1 1
0.455329601178852 0.428475055224224 1 1
0.394977040370478 0.373033589283728 1 1
0.589382714681435 0.562991347407495 1 1
0.541853668662592 0.517832512116474 1 1
0.438301580649054 0.418290277614338 1 1
0.498716745477593 0.472078404948603 1 1
0.540579408130076 0.513654351507673 1 1
0.590446457234042 0.5603633896291 1 1
0.393566058483526 0.373765026258891 1 1
0.679516659122785 0.64937025646534 1 1
0.421655439973957 0.401942002264434 1 1
0.483944703621445 0.461091352733825 1 1
0.292789350917687 0.282448848689896 1 1
0.404712052030291 0.387129884609212 1 1
0.692178504467657 0.652435461272578 1 1
0.567611014249088 0.538429261665638 1 1
0.451541497476609 0.433295989809117 1 1
0.344907484073854 0.331834588461662 1 1
0.642015351011452 0.611726670812997 1 1
0.372027909721033 0.354621370019729 1 1
0.374307819561874 0.353211582912356 1 1
0.318765401531007 0.305652240554137 1 1
0.331003157359258 0.316732408151231 1 1
0.469859298411651 0.447435455655545 1 1
0.580750673704637 0.549924680526504 1 1
0.453484036380076 0.437609883731216 1 1
0.7154251799633 0.684217738290702 1 1
0.631978645988857 0.600218386353313 1 1
0.450782995144761 0.431508396984346 1 1
0.556427628708629 0.530691015878418 1 1
0.388290737485363 0.3696886270504 1 1
0.725829845562449 0.693550541004844 1 1
0.5584904582432 0.526415942554773 1 1
0.426453701634694 0.407206556697914 1 1
0.260197161607419 0.247756895192947 0 0
0.498553991770565 0.47123659397066 1 1
0.489763654974658 0.471879331502448 1 1
0.293809415639983 0.280028309418881 1 1
0.524121103173407 0.502721530081401 1 1
0.441399601988797 0.422874331370285 1 1
0.704087241918076 0.669218663514856 1 1
0.582860314573301 0.554301825880541 1 1
0.513940178772435 0.495370459867826 1 1
0.549753908356406 0.527727447496215 1 1
0.340524530956897 0.326068387822434 1 1
0.566682816230131 0.542161453511993 1 1
0.493049845234273 0.469601813209974 1 1
0.503307064561931 0.477776863611935 1 1
0.496653035349941 0.471460469368193 1 1
0.568587815342467 0.54186927303605 1 1
0.416595824800706 0.393084474274815 1 1
0.522795614811535 0.498649678440432 1 1
0.411316055936153 0.389527916169363 1 1
0.619060431837994 0.587143131234486 1 1
0.350848402550186 0.334645326883989 1 1
0.608395817952822 0.57915266663851 1 1
0.569974942543047 0.545608814254142 1 1
0.320237016920683 0.307748172777015 1 1
0.440091473354121 0.416457349319766 1 1
0.392798260653206 0.375495958937481 1 1
0.54981247625687 0.520996329943121 1 1
0.594481600948721 0.55809139803089 1 1
0.41940655450104 0.400498278368409 1 1
0.792121893916337 0.759210857940193 0 1
0.470807056950027 0.44557663828521 1 1
0.332763031074129 0.318074991390568 1 1
0.611604982624287 0.576087021870042 1 1
0.451914819537682 0.432667331301705 1 1
0.46973525059495 0.454362339117145 1 1
0.530381775234984 0.503796548452152 1 1
0.624450282694714 0.594120568711618 1 1
0.393324854732079 0.377417011977084 1 1
0.462346717963317 0.445445204451968 1 1
0.621159328194996 0.589676468706387 1 1
0.67868512700633 0.648716552953182 1 1
0.519677033390034 0.497150349023128 1 1
0.44438816920184 0.423631125277341 1 1
0.309036850070678 0.296518131501088 1 1
0.485597309968836 0.465097096816405 1 1
0.849688253805094 0.807923260370358 0 0
0.397361997575816 0.375670068803685 1 1
0.531502935804295 0.503100760104103 1 1
0.7462426750591 0.713067899813053 1 1
0.438602574468893 0.41789530811655 1 1
0.607073761881063 0.581999348660565 1 1
0.513431386874642 0.48945839483632 1 1
0.657924240441681 0.624173685569275 1 1
0.714410440118326 0.6812780903467 1 1
0.487742219098884 0.464103840584546 1 1
0.386045882498858 0.364175991770859 1 1
0.444505338795867 0.425067973121112 1 1
0.488236050650363 0.468661637262088 1 1
0.425755945761141 0.405117199443502 1 1
0.53329889433128 0.507326089414017 1 1
0.441922992658538 0.419017681218852 1 1
0.644113104837403 0.6169484447123 1 1
0.302115517611468 0.288758558155714 1 1
0.335640515177776 0.321196112880691 1 1
0.505343689653793 0.481440718130597 1 1
0.651356706044199 0.617798586264973 1 1
0.807002842185155 0.773064341020207 0 0
0.503068452180735 0.475037877155022 1 1
0.501852560464228 0.475130243309642 1 1
0.440195951357317 0.41985482863133 1 1
0.548134662112782 0.521781974336479 1 1
0.3532812637272 0.338222849272265 1 1
0.510667632024335 0.486071797590671 1 1
0.288888745637535 0.273504288773072 1 1
0.499692186375804 0.474282939037417 1 1
0.39811953056183 0.378562360455131 1 1
0.505630037700904 0.484214563886483 1 1
0.528898506759303 0.501813125635224 1 1
0.198289340495137 0.18745653449462 0 0
0.45521451132859 0.435428054960783 1 1
0.415431476568481 0.393102360074195 1 1
0.532415436558598 0.508750874649716 1 1
0.510314894725111 0.48671742929894 1 1
0.503549532014575 0.483693126361187 1 1
0.680306592707995 0.647816193300247 1 1
0.352734656163082 0.338339991490249 1 1
0.447230541462786 0.427879602221414 1 1
0.608379836524015 0.581362215068899 1 1
0.569923830421097 0.538683479288677 1 1
0.679753514640741 0.648626021565122 1 1
0.527612326680079 0.502690186138153 1 1
0.586143360919432 0.557230295311327 1 1
0.679887158495059 0.650238819863006 1 1
0.546921972128236 0.522212779600994 1 1
0.697936493921031 0.670749206179982 1 1
0.263184140249966 0.250627705244909 1 1
0.36444366177133 0.348535253338093 1 1
0.540073027473718 0.515759670241793 1 1
0.296371685742766 0.285029616664918 1 1
0.669557043313426 0.636211957816897 1 1
0.645104713927089 0.608366864813733 1 1
0.427486295581039 0.40699678891715 1 1
0.373249652835459 0.359939706072599 1 1
0.527300188020665 0.499227526173259 1 1
0.538193864135943 0.514708503162911 1 1
0.621916510822164 0.595751787085244 1 1
0.525513947408584 0.49736520695028 1 1
0.316220449674825 0.296390948804692 1 1
0.541188855208362 0.513833127169579 1 1
0.30398368765116 0.288215566776525 1 1
0.515465132032537 0.487796598212132 1 1
0.321932727695772 0.305455002613453 1 1
0.62337576270557 0.595542647669574 1 1
0.427465228583369 0.402657024845414 1 1
0.285688722130102 0.274074003079649 1 1
0.283993555063345 0.268385032349662 1 1
0.531089093059336 0.502618767813591 1 1
0.383580216061486 0.363424926998489 1 1
0.593043475610551 0.563650678019469 1 1
0.4691927787568 0.453367551167314 1 1
0.51714246798038 0.483604702254016 1 1
0.626380538541058 0.594765481733636 1 1
0.431156147259532 0.413859444692332 1 1
0.466611594893465 0.442079464483818 1 1
0.529134345157091 0.506439102988697 1 1
0.649302327603067 0.617917212085875 1 1
0.256116671022956 0.253186691964533 1 1
0.456945388906872 0.433816542183805 1 1
0.424446229186586 0.406749068660159 1 1
0.574135015950399 0.551055866421903 1 1
0.622949736094452 0.591630476539097 1 1
0.757839991869471 0.71417610195623 1 1
0.56389943056623 0.53451007427298 1 1
0.666708550362153 0.635179252739913 1 1
0.411007509088003 0.393325039041697 1 1
0.656775992079745 0.629128280057624 1 1
0.695895763425425 0.668998088305753 1 1
0.560148661258072 0.536730598955568 1 1
0.531442683277425 0.508455929537221 1 1
0.588053570695851 0.56029769920614 1 1
0.560848992193199 0.535184732533395 1 1
0.741740340735237 0.71360301449785 1 1
0.453250000459434 0.434255547225979 1 1
0.629152020620032 0.600785851309075 1 1
0.672809895802878 0.634461353613601 1 1
0.382115566270177 0.366544153200161 1 1
0.646879136709914 0.617980927585702 1 1
0.419768158043569 0.402041395048496 1 1
0.401802573757754 0.383697318629944 1 1
0.564489910070374 0.539706444038819 1 1
0.451571601633558 0.431940056482626 1 1
0.479860029271936 0.457242175161634 1 1
0.33967636383027 0.323908181908484 1 1
0.508097468499854 0.481348832889129 1 1
0.209982661507046 0.196605937496358 0 0
0.499387398559296 0.474403930412986 1 1
0.39948269747123 0.383431794627088 1 1
0.407202901713807 0.388508213447883 1 1
0.599707353772567 0.564513090005265 1 1
0.229512512728457 0.234601330259656 1 1
0.628380029799076 0.596410363036274 1 1
0.413972037300237 0.391183671879725 1 1
0.556474746875367 0.533320635671127 1 1
0.539040765449905 0.519584440360836 1 1
0.470856317593787 0.449243288728652 1 1
0.438071333315377 0.419996594949275 1 1
0.525562667832283 0.500957202554716 1 1
0.707829814810755 0.678105114676198 1 1
0.450760937665139 0.43204524780258 1 1
0.61003078393837 0.583273854219591 1 1
0.558167693464897 0.52863485922048 1 1
0.543006332834124 0.52266643855135 1 1
0.538355868945205 0.510335181901532 1 1
0.425874778152877 0.408596252604533 1 1
0.722568618019821 0.688272773556606 1 1
0.383931807436535 0.362669282085521 1 1
0.607179996650198 0.576120854148687 1 1
0.343443264923 0.321291029315249 1 1
0.321017754235709 0.30668811845157 1 1
0.641459945153599 0.609128711124371 1 1
0.451148089937322 0.429169550317073 1 1
0.688696797574043 0.653367540049504 1 1
0.531891991547097 0.50530553865737 1 1
0.676553414582903 0.652412983559152 1 1
0.428757537752328 0.409970560523165 1 1
0.608025183147263 0.572954387684419 1 1
0.737469417790372 0.697637932246455 1 1
0.659224034149551 0.625626511501609 1 1
0.465411719856556 0.443744080563922 1 1
0.486044835925869 0.465140103977149 1 1
0.46922151795676 0.445343655265815 1 1
0.48779481467231 0.463591543184084 1 1
0.514462335273551 0.494024218492847 1 1
0.736902486431446 0.700528980978251 1 1
0.38576370174819 0.366339000744098 1 1
0.759432946466672 0.726354242573434 0 0
0.478154932091357 0.452271018778873 1 1
0.305954262220954 0.293083168620325 1 1
0.523305619912243 0.498836007502693 1 1
0.611728303626146 0.586098236848499 1 1
0.536150711797252 0.512573586197014 1 1
0.511011300767713 0.487122348708116 1 1
0.307700768344524 0.292722725844286 1 1
0.688001030020982 0.654880691970748 1 1
0.662007413254645 0.633837921184279 1 1
0.443727547896094 0.42269805070454 1 1
0.477862585385398 0.455970732633194 1 1
0.433580207858166 0.412648841809205 1 1
0.478348923841624 0.453721210155049 1 1
0.441050734762254 0.422011096449925 1 1
0.426146939440244 0.409365802970785 1 1
0.307938456643404 0.290146788732486 1 1
0.466917342247302 0.441494571041273 1 1
0.390562503822096 0.373259879923155 1 1
0.642673156952568 0.608893814749267 1 1
0.568763033203049 0.542391214353191 1 1
0.568940755355048 0.541371741755192 1 1
0.401322640634144 0.37894732305297 1 1
0.439903757811563 0.417920978255808 1 1
0.55036132809437 0.522994281830123 1 1
0.431359671470958 0.412592025265517 1 1
0.456770856910509 0.435925960667222 1 1
0.360942492978342 0.344898945335352 1 1
0.430622844757999 0.408998085359081 1 1
0.727500616544217 0.691947939219747 1 1
0.445093445327416 0.422114884226195 1 1
0.576418592915175 0.550114513787775 1 1
0.420213435214098 0.401262166318596 1 1
0.649330723330936 0.620463188592203 1 1
0.559994507253144 0.533646668028709 1 1
0.481630319659564 0.455014092250507 1 1
0.36066455146534 0.344643515515562 1 1
0.581104044501881 0.554283703576275 1 1
0.476363622045497 0.453490152525023 1 1
0.318161580998557 0.306904171240481 1 1
0.48523129246655 0.463076243357687 1 1
0.43808883525708 0.418505711661544 1 1
0.735869916588756 0.701616934875708 1 1
0.675716379918976 0.639144278969077 1 1
0.519810110923437 0.494892838070312 1 1
0.617755707888671 0.58992616462992 1 1
0.475630262795511 0.452740221806561 1 1
0.370758984441462 0.348480516004197 1 1
0.501255872927675 0.479975838461554 1 1
0.143900952026219 0.137786467419213 0 0
0.588996768111635 0.562606716731155 1 1
0.339469708599261 0.327587425290396 1 1
0.558900631219484 0.535025167813524 1 1
0.507878034520582 0.482996710751269 1 1
0.612664456079852 0.580098977518243 1 1
0.426264181772259 0.407628813672211 1 1
0.493872862586497 0.469690574676007 1 1
0.585362465689165 0.558967643117282 1 1
0.496586929528266 0.46529422584405 1 1
0.535398033295488 0.511580511114212 1 1
0.381835762494101 0.368631144997727 1 1
0.491103472858999 0.472472012546268 1 1
0.411332110173722 0.391872877877797 1 1
0.602667210306139 0.57470132965015 1 1
0.409545422434771 0.38885156226906 1 1
0.522954806629206 0.499017029195442 1 1
0.778879619390905 0.739464351239888 1 1
0.495674902316366 0.473881888150464 1 1
0.610456777114586 0.578874585576468 1 1
0.319384450005057 0.304189260807451 1 1
0.542081689603047 0.519060008800056 1 1
0.568052051389034 0.537187674552796 1 1
0.577685427900333 0.549130389244674 1 1
0.667029160232615 0.63666675669469 1 1
0.534099563381355 0.510171110368466 1 1
0.353911490261198 0.339388482019209 1 1
0.609888214699351 0.578918029858621 1 1
0.200598340615685 0.195657073976076 0 0
0.31057518541742 0.292572236397836 1 1
0.624248795539965 0.590752828972471 1 1
0.543857605639699 0.517743324064048 1 1
0.475826756163065 0.454644916054717 1 1
0.41878705198268 0.408418349381163 1 1
0.50596550966549 0.47649330700207 1 1
0.455461477919036 0.430581226912315 1 1
0.631586621227014 0.603269265992831 1 1
0.561152434924819 0.529414019713423 1 1
0.367021568097088 0.352301276044409 1 1
0.309977147184902 0.291685168797076 1 1
0.303029089173896 0.288711803921065 1 1
0.460107774878332 0.436592359849308 1 1
0.321227997069453 0.305701462278594 1 1
0.40379495281513 0.384952852477098 1 1
0.631076239799113 0.607286016015369 1 1
0.667733616755981 0.628582600523375 1 1
0.421771609744041 0.398143351043023 1 1
0.522346776634771 0.497410452991092 1 1
0.506636253555414 0.479210639193739 1 1
0.483330312544617 0.464486648555805 1 1
0.404956349728356 0.386261684566084 1 1
0.545908013067033 0.518629500807607 1 1
0.427672917066082 0.407705751985146 1 1
0.473238429703919 0.452833406015633 1 1
0.431351848858134 0.414741123334532 1 1
0.377953410922925 0.357672129020049 1 1
0.655802679072772 0.625333434099633 1 1
0.386652083799322 0.36697191373488 1 1
0.589106957925036 0.561217153968738 1 1
0.459655449058899 0.438320206840232 1 1
0.351299586382873 0.333905211768847 1 1
0.182448230197181 0.173846661026135 0 0
0.199111303161692 0.192212139220958 0 0
0.472996858781379 0.452305263370446 1 1
0.443788872880001 0.425674216025034 1 1
0.529466593285087 0.503889984984363 1 1
0.394392790842978 0.373633883582632 1 1
0.474451744928743 0.454467891804832 1 1
0.483858942002725 0.455663746100293 1 1
0.733623401394145 0.699373799766337 1 1
0.463663360947726 0.443107535567489 1 1
0.235197470606644 0.227509515440823 1 1
0.521574504470698 0.494094417806123 1 1
0.399243229852351 0.384034795941 1 1
0.463298548345321 0.445907411334291 1 1
0.519983230855052 0.497855514833603 1 1
0.553459442920957 0.530938150637721 1 1
0.584244427155498 0.562505768516364 1 1
0.48439964556995 0.457983275494018 1 1
0.583403071754258 0.556930278900255 1 1
0.398824041556151 0.379916000600784 1 1
0.507893301559903 0.482884533698021 1 1
0.516005313600813 0.493862470257875 1 1
0.574072865669294 0.549988247399518 1 1
0.635535947981299 0.606838538475289 1 1
0.591545565259531 0.562777893908486 1 1
0.615504961756478 0.589742120458228 1 1
0.525513572250371 0.504839093794772 1 1
0.332472770637333 0.316094621269571 1 1
0.7086833734121 0.676917777693191 1 1
0.603329023466468 0.573521283992809 1 1
0.280727185408629 0.26876491539479 1 1
0.68233354165832 0.645514716030568 1 1
0.42469383336368 0.399183267024687 1 1
0.609351990638438 0.580066836662806 1 1
0.351932914392906 0.333263201685678 1 1
0.562103293414874 0.529085141134321 1 1
0.237128551149385 0.223312517934794 0 0
0.441821542302167 0.421764835415913 1 1
0.484841557021924 0.459816977091983 1 1
0.585353754406267 0.558179589990131 1 1
0.443784608596636 0.41619722782 1 1
0.604063389928084 0.576059947125985 1 1
0.56645133812044 0.540063822928706 1 1
0.598500643836226 0.569071771193522 1 1
0.628086439715164 0.598142269502816 1 1
0.582079886463046 0.558398733690861 1 1
0.531691460375954 0.507428396784427 1 1
0.482293951593463 0.463155836415396 1 1
0.5085159616006 0.479185645816444 1 1
0.414441564671168 0.393176803561186 1 1
0.597084706424906 0.572274862932542 1 1
0.184701547501981 0.177719942005432 0 0
0.445584368698964 0.428378773440732 1 1
0.703791440718021 0.665367583038573 1 1
0.285594943447888 0.271512447708389 1 0
0.554323404620758 0.526578620294217 1 1
0.408423441493054 0.387070765141141 1 1
0.464413519043504 0.439003751373823 1 1
0.513417145132377 0.487821839712321 1 1
0.340903289304781 0.32329740467167 1 1
0.480036390239839 0.455607328831474 1 1
0.535848581517647 0.511887044637152 1 1
0.631089060110586 0.60148517113492 1 1
0.613622439534474 0.5874345363841 1 1
0.607865218656357 0.578013327356847 1 1
0.732896312670991 0.700475609665444 0 1
0.496687789601452 0.475714381897951 1 1
0.489889463018318 0.472052150271137 1 1
0.285511705277154 0.269747968527419 1 0
0.948071388530202 0.904989456419631 0 0
0.6138494126141 0.584646219690975 1 1
0.515785335895251 0.487647797807985 1 1
0.462076481200873 0.44059492047157 1 1
0.658051316911786 0.626846279144061 1 1
0.40484752449569 0.389734652948716 1 1
0.612903271162548 0.582959599204005 1 1
0.308231304995505 0.295261787113677 1 1
0.455469253784894 0.424289888272395 1 1
0.625907222046937 0.592479920963609 1 1
0.487387749357975 0.465619782335613 1 1
0.512547120462124 0.488651627315329 1 1
0.430318334934025 0.410692003191448 1 1
0.482499539429639 0.457226014005247 1 1
0.423802698935253 0.406882540190586 1 1
0.353530613853731 0.338676527019896 1 1
0.52314972294665 0.496485915602379 1 1
0.521462578709306 0.501855575108732 1 1
0.518757450174939 0.495438085362835 1 1
0.4242088151965 0.40457597589658 1 1
0.533927447601333 0.508217277571841 1 1
0.732486145562808 0.699303015942541 1 1
0.487986148008135 0.467132356118385 1 1
0.363147125163333 0.343385403210942 1 1
0.437528039431213 0.416189155900922 1 1
0.61205240936437 0.584091092907607 1 1
0.455140025847643 0.427372453543619 1 1
0.567495510879954 0.540964473949957 1 1
0.35546284026752 0.337160467175192 1 1
0.49456417835674 0.473477870029113 1 1
0.573869295278922 0.551567949032575 1 1
0.465498297592627 0.444238590935071 1 1
0.376808431668257 0.360333833344894 1 1
0.442742308248814 0.42144536769621 1 1
0.622692023678047 0.591296607437259 1 1
0.556544444930221 0.529586152380561 1 1
0.470055976865245 0.452027213178287 1 1
0.492047807417524 0.469549416027363 1 1
0.774207492905388 0.740068016644798 0 1
0.484960928427509 0.462749067243651 1 1
0.539565916049994 0.515586122821369 1 1
0.477592370813867 0.455213598543912 1 1
0.693067495389595 0.662645923299351 1 1
0.302940049968165 0.289721154343067 1 1
0.516284665303679 0.49705927562376 1 1
0.269194453933839 0.257178518774863 1 1
0.448599046398978 0.427174807981377 1 1
0.409193801631113 0.391240972614644 1 1
0.466900615934476 0.447066708736352 1 1
0.825741452125109 0.788934073685639 0 0
0.469009200882133 0.44068884884326 1 1
0.626639639701139 0.600024321963175 1 1
0.744215200624057 0.704096469207071 1 1
0.647768796382354 0.615168313093924 1 1
0.428045370307141 0.402316735867475 1 1
0.551220227469914 0.523029171696898 1 1
0.528755260281885 0.509722117287937 1 1
0.677675062718098 0.64693154153404 1 1
0.454201434695098 0.433258497424716 1 1
0.539723568965501 0.515240772704471 1 1
0.355000998700704 0.339828453414957 1 1
0.522903366875538 0.500440195574432 1 1
0.539261304596651 0.513923861297772 1 1
0.507635647730222 0.486113901572205 1 1
0.421152107488668 0.405016344901179 1 1
0.551042709978456 0.524025238974384 1 1
0.538535031029312 0.517629163544711 1 1
0.426379711050662 0.405491106992636 1 1
0.534937540563967 0.514968741911365 1 1
0.492021951993782 0.466423588086614 1 1
0.510609185632919 0.484915009686212 1 1
0.581910153958519 0.553359458488913 1 1
0.335991363981795 0.324253225413924 1 1
0.521871500809589 0.498422588156859 1 1
0.477024608482337 0.455542083203818 1 1
0.606169730118492 0.579849422055937 1 1
0.578662364120628 0.550781656550736 1 1
0.685034884606749 0.651456203753311 1 1
0.603573035879735 0.578789367401542 1 1
0.558774810581021 0.53374191899861 1 1
0.383813757963817 0.368614799036397 1 1
0.633638466993447 0.601818575410422 1 1
0.289010141465857 0.275905363891074 1 1
0.431483996491105 0.414565299300392 1 1
0.597198668836635 0.567094427360631 1 1
0.519466154595483 0.49458909202247 1 1
0.664974575273238 0.636919478221359 1 1
0.343822096221559 0.325466508586518 1 1
0.492047414655873 0.469001819874349 1 1
0.462694166322262 0.440170889436715 1 1
0.49148276701 0.470784954830028 1 1
0.388378149706837 0.370572948956373 1 1
0.412257266702143 0.395668420863745 1 1
0.476016645527626 0.452657376359109 1 1
0.440901407016419 0.418191831553923 1 1
0.552625237384912 0.530230628156191 1 1
0.584392322721976 0.554823956287486 1 1
0.528457654965499 0.498193315184482 1 1
0.478304781442969 0.453031786459782 1 1
0.513082278397318 0.486724528285103 1 1
0.378368091707106 0.359337077854345 1 1
0.449031667588249 0.427382559100273 1 1
0.482782280670562 0.456349351590816 1 1
0.459591069586277 0.437057708699633 1 1
0.321590102706791 0.304426000931701 1 1
0.403111682571307 0.382346034860407 1 1
0.454575024292164 0.435179420589375 1 1
0.66328832212601 0.628439061278246 1 1
0.3104838809308 0.297661024062996 1 1
0.619829457904048 0.601786484550992 1 1
0.330638802983417 0.313927018810632 1 1
0.783763872917329 0.745396837148698 0 0
0.633428687790948 0.604755845361732 1 1
0.12204865856367 0.114147080236567 0 0
0.602787719357398 0.573587250250382 1 1
0.659296195666855 0.62766420491674 1 1
0.601673911699938 0.574339327744125 1 1
0.463945397797865 0.443895407004098 1 1
0.460994251330066 0.436337814964266 1 1
0.66989937755755 0.634924033928772 1 1
0.496696869027801 0.474595492702911 1 1
0.617261653127331 0.594113613653378 1 1
0.403835427202805 0.380002787546236 1 1
0.430288130606091 0.417183188541784 1 1
0.362060441117021 0.338577616872527 1 1
0.45938530671306 0.441559185003187 1 1
0.547963168273779 0.525814607821144 1 1
0.691598207442388 0.65900344552826 1 1
0.176370593989317 0.173021205290433 0 0
0.828692597858117 0.790786588952109 0 0
0.521853108582016 0.49633468911184 1 1
0.519961733831349 0.495716025544853 1 1
0.470998724696264 0.450199988008462 1 1
0.331124192999614 0.316630770779862 1 1
0.371669909516063 0.359215067179372 1 1
0.142339695049202 0.13687457274496 0 0
0.499642094485503 0.473967457820145 1 1
0.541047343350151 0.518416570844834 1 1
0.330582797117575 0.312748945649098 1 1
0.474527253445403 0.447669788312676 1 1
0.443995446375356 0.422075571325382 1 1
0.494895871659185 0.475018079649469 1 1
0.482709763563256 0.460710938274007 1 1
0.466914682811878 0.455499891585568 1 1
0.358999307957568 0.344950434357639 1 1
0.540763127478687 0.512691510686107 1 1
0.379782973800536 0.363510573852426 1 1
0.388691911545144 0.368282770803466 1 1
0.618543407618143 0.592621646579567 1 1
0.178640239069949 0.168924802742371 0 0
0.753073511794022 0.714868840622741 0 1
0.42048892697728 0.404362685063927 1 1
0.438331076224552 0.416533880461913 1 1
0.559951956226892 0.537026505556793 1 1
0.370808650407013 0.356572787527443 1 1
0.46060274539063 0.443921316403749 1 1
0.431040858101515 0.409666685199984 1 1
0.473956669538988 0.454482392771177 1 1
0.536630819081501 0.50924418757676 1 1
0.386305250539861 0.369112562416123 1 1
0.556622360620693 0.528620113630496 1 1
0.567843524334299 0.539405489512848 1 1
0.332389758479903 0.317690434663814 1 1
0.483335219837702 0.457934637390679 1 1
0.462424674151214 0.44476884043588 1 1
0.320993645804172 0.304524878684856 1 1
0.278384829202437 0.262794734922704 1 0
0.694000750718973 0.664672672897191 1 1
0.340043972808221 0.322447990478857 1 1
0.296858290045842 0.281814770547203 1 1
0.601183169624547 0.571430619515073 1 1
0.57088350524242 0.543922070174335 1 1
0.470791814151561 0.453355165434363 1 1
0.324150076355419 0.309344801811321 1 1
0.479642984338002 0.4600753608395 1 1
0.52386614715989 0.503184793825277 1 1
0.571713904292159 0.544386030003337 1 1
0.484065416083696 0.459011618590773 1 1
0.545836016307936 0.514716472252204 1 1
0.534121351118563 0.505731579169075 1 1
0.515712569359284 0.493080481672516 1 1
0.36991609082498 0.353381361732156 1 1
0.498348005321525 0.475145226261723 1 1
0.560248753290676 0.537286518679477 1 1
0.543772869349881 0.516214862892584 1 1
0.480980616631473 0.458256690606331 1 1
0.390816849202669 0.3734371041774 1 1
0.442259305441569 0.419804750784792 1 1
0.479511584050636 0.451736808528831 1 1
0.594726590290558 0.569974832282094 1 1
0.517413187410984 0.492650209527658 1 1
0.443662294997779 0.420282914081433 1 1
0.452368107292234 0.435854539317719 1 1
0.354676347580395 0.338555979465351 1 1
0.503230921386481 0.477963325911912 1 1
0.486683842834845 0.467075756822731 1 1
0.478458371961222 0.457924455812581 1 1
0.640416189710425 0.610153717096002 1 1
0.498926349581506 0.475444749802434 1 1
0.56455893231844 0.535433866395706 1 1
0.672500827891386 0.642914424282146 1 1
0.270039189095897 0.25596803871139 1 1
0.490695869388636 0.468518446185128 1 1
0.478064900204469 0.454729690013583 1 1
0.351415407071529 0.329070756599334 1 1
0.68900323877308 0.649447003874883 1 1
0.598419885298584 0.573817199767742 1 1
0.500977654654288 0.476470890577277 1 1
0.546244835418331 0.525467446291349 1 1
0.530743072558857 0.496409612658596 1 1
0.588638693950984 0.565362341647427 1 1
0.374002570311157 0.357205765939678 1 1
0.482373619533042 0.460424369159014 1 1
0.547144856227887 0.520326588225497 1 1
0.487051840453264 0.465481708464168 1 1
0.459361770103018 0.44158066091284 1 1
0.622109133541193 0.597289211845159 1 1
0.478169302779335 0.457144352126183 1 1
0.426062578931549 0.403635054043402 1 1
0.844515544651302 0.808443624506559 0 0
0.725814332374396 0.693477047520356 1 1
0.512015969925162 0.488359331554605 1 1
0.540485956089105 0.508813051755923 1 1
0.419408744279729 0.402039264494421 1 1
0.449483829714884 0.429266791991652 1 1
0.412000585528294 0.391263433274407 1 1
0.394654565459183 0.374359638220809 1 1
0.580267264887719 0.55376248483482 1 1
0.481238418679171 0.458787891555134 1 1
0.353976793444283 0.340873254813568 1 1
0.482392908088103 0.46133499335987 1 1
0.627079089659059 0.594938955356622 1 1
0.455726146982379 0.434852276925284 1 1
0.487777006906576 0.464350642053435 1 1
0.433619455216381 0.40502846926787 1 1
0.467681998615671 0.444257368464097 1 1
0.466038016026029 0.443337283365567 1 1
0.516783138679581 0.490504501302344 1 1
0.492989888249497 0.466977434694603 1 1
0.635618747884076 0.604835276119249 1 1
0.278683284222391 0.263526867777461 1 0
0.748781946233099 0.708780366523394 1 1
0.324596250843355 0.305266674348645 1 1
0.534560971459141 0.505473086223173 1 1
0.575690880672396 0.54932069961877 1 1
0.60505182841568 0.578553126156863 1 1
0.529588106927235 0.505383689144496 1 1
0.484787146715275 0.465123036260756 1 1
0.625385748175905 0.594714437920653 1 1
0.397398506684616 0.379818515639088 1 1
0.316901934486772 0.296839058442136 1 1
0.461310008610046 0.441962054716005 1 1
0.731557843795923 0.692189070848951 1 1
0.424183206627574 0.404756312736374 1 1
0.255756552252272 0.241951790282638 1 1
0.473917544895252 0.45203522676721 1 1
0.501334755902959 0.470645445033467 1 1
0.520166779332779 0.499047953176515 1 1
0.282815809595934 0.277144967151144 1 1
0.702271805924141 0.670305984888184 1 1
0.424203550234699 0.408793268625584 1 1
0.335820320929326 0.314722102712055 1 1
0.453767335162156 0.435641581917765 1 1
0.429348164995221 0.405201187664544 1 1
0.521340669870615 0.49789048766395 1 1
0.566629307218238 0.53629211107852 1 1
0.586612915040304 0.560502405851804 1 1
0.35454398974668 0.34333827547407 1 1
0.344353249608327 0.328315186012293 1 1
0.291063854023454 0.277240349042155 1 1
0.344792792747748 0.326347518681698 1 1
0.513507964018305 0.492586947445844 1 1
0.414121145630426 0.392543010337495 1 1
0.538392971811475 0.510864502778191 1 1
0.611484634219755 0.58522800086419 1 1
0.431173331409443 0.409522732687074 1 1
0.736031099631146 0.702901023810767 0 1
0.327237199748493 0.30914882929646 1 1
0.616783225651646 0.584848333493643 1 1
0.535977272794384 0.511564391529074 1 1
0.560765491040147 0.53142803058764 1 1
0.555479450705873 0.531104842031609 1 1
0.42865317751875 0.410043415924649 1 1
0.558806427839362 0.52567335988654 1 1
0.635569168731792 0.602256297732666 1 1
0.754899340809341 0.716657557881219 1 1
0.442812507136454 0.421390034451592 1 1
0.301148923058366 0.29026091800965 1 1
0.417234358354165 0.393815615766778 1 1
0.298120664072479 0.284987100682139 1 1
0.47290238852128 0.45062657027104 1 1
0.680442849374592 0.644850993815498 1 1
0.426006027393805 0.406218269794457 1 1
0.535108632034009 0.508844647450835 1 1
0.41871291401096 0.400022562940784 1 1
0.511082718629259 0.490429351911406 1 1
0.511972795757863 0.489972963650595 1 1
0.61080961939391 0.5803570960499 1 1
0.284037567874376 0.272970738374791 1 1
0.656186714140214 0.620712245495478 1 1
0.544945155989575 0.52132869997933 1 1
0.485588405052931 0.46422219627369 1 1
0.419588818299117 0.400966205730341 1 1
0.599433709128919 0.572068533426293 1 1
0.584278156868131 0.559486132117321 1 1
0.4652157293193 0.44045899725871 1 1
0.658970438846544 0.630265768733339 1 1
0.711690698486427 0.677439524600898 1 1
0.702801279902107 0.665943536780122 1 1
0.326436496982528 0.311532221792438 1 1
0.528428367783741 0.497477513439031 1 1
0.559604581259204 0.531546880637885 1 1
0.36058883975547 0.345249601023339 1 1
0.435230531366393 0.411636745105114 1 1
0.449368731183934 0.431043289213189 1 1
0.692173581103507 0.649879453590849 1 1
0.609135934260416 0.576294715844422 1 1
0.638641866456535 0.606053973392515 1 1
0.517758683038957 0.493906788927865 1 1
0.476191836154338 0.452869966209463 1 1
0.704942800057137 0.674324745054693 1 1
0.732405115778808 0.697096460414824 1 1
0.635352098772443 0.607668037983577 1 1
0.265201944055296 0.251549327787824 1 0
0.463269688041606 0.441990773573785 1 1
0.495393509903313 0.474927338866072 1 1
0.809762202916864 0.768480943908073 0 0
0.51413988634353 0.490756746736984 1 1
0.32216451164113 0.306086677756693 1 1
0.469521609222234 0.449903795096207 1 1
0.550789253389558 0.528854396798367 1 1
0.340053384910896 0.319529906358923 1 1
0.524588024247379 0.505243379066136 1 1
0.64003326776095 0.609574151026868 1 1
0.488873936834545 0.463091234672995 1 1
0.667273374429831 0.638663135857837 1 1
0.509581112190872 0.484798898934097 1 1
0.317054802704337 0.299910236096028 1 1
0.424542572422693 0.406950962871512 1 1
0.424528317067062 0.398882729404103 1 1
0.493974381300623 0.472049930484916 1 1
0.732454270851797 0.699942655105383 1 1
0.626854733609704 0.595059285729239 1 1
0.436901423045718 0.417009531209212 1 1
0.542664461458975 0.519572718891311 1 1
0.373685802584687 0.354743909130341 1 1
0.454407191476302 0.436186636427161 1 1
0.45901712552964 0.441257044953146 1 1
0.548163054977015 0.51772838541541 1 1
0.464530259196202 0.442640356075214 1 1
0.633145396509107 0.604648382631064 1 1
0.657371720147132 0.625878732282371 1 1
0.644830357742794 0.608336408770304 1 1
0.540933043992619 0.511554474700945 1 1
0.58598780617679 0.555490788832436 1 1
0.292553937794421 0.275995957949236 1 1
0.591221447210315 0.562914466532866 1 1
0.51355036681142 0.486815891887927 1 1
0.610077406948726 0.582483144030994 1 1
0.519053937366881 0.492874142402381 1 1
0.23196388630314 0.222504544657655 0 0
0.542604012784737 0.520889528904303 1 1
0.372394279034148 0.359504477412649 1 1
0.427525260915252 0.4085186769683 1 1
0.538784600577613 0.513541585952259 1 1
0.740042482557355 0.701349393492022 1 1
0.481196266673072 0.458208382336861 1 1
0.40903211960426 0.389387259995646 1 1
0.485067363301011 0.46507268528479 1 1
0.63996791994712 0.608605982802659 1 1
0.835105981623492 0.795655591470813 0 0
0.348882249358892 0.332805381199856 1 1
0.545822179088983 0.519144143941441 1 1
0.513994126385763 0.49269969166642 1 1
0.455922729139985 0.436517595663994 1 1
0.343941249536201 0.329962640623904 1 1
0.455264984945356 0.434332041766643 1 1
0.518728421257516 0.497409572976739 1 1
0.519056397432938 0.499554611161021 1 1
0.480670212119324 0.461682775181714 1 1
0.536215601774011 0.511533888179525 1 1
0.619579773859871 0.588685435612919 1 1
0.363427302299645 0.343907959159176 1 1
0.594894447710516 0.556130262756692 1 1
0.527740258978139 0.505412310046638 1 1
0.179169871397768 0.16174126945864 0 0
0.399262595592266 0.387035689343042 1 1
0.815569257326332 0.778513212046749 0 0
0.481178466555111 0.463443616836502 1 1
0.56566982530596 0.543997886177456 1 1
0.575477664823286 0.545972428207148 1 1
0.435416177010431 0.41408653219076 1 1
0.638158715254744 0.606163812520233 1 1
0.439854944902054 0.419440182524315 1 1
0.467153837334883 0.452834683811093 1 1
0.544453173866287 0.514601063207616 1 1
0.509094164309967 0.487210738356314 1 1
0.29794968079668 0.279583957762882 1 1
0.616817056189802 0.583141374202327 1 1
0.401374753239885 0.379180023780709 1 1
0.41912915795077 0.401751171167708 1 1
0.499946558201841 0.474467262352266 1 1
0.472314378041506 0.450264288337426 1 1
0.474121145458654 0.453074903979218 1 1
0.389308129292867 0.369889277141305 1 1
0.440910086987785 0.419838147814822 1 1
0.5693182851602 0.543242647436126 1 1
0.492052041847211 0.469960529917372 1 1
0.305803316979196 0.29900636529283 1 1
0.45927766677928 0.439926527887492 1 1
0.510056428030373 0.4853532245773 1 1
0.58582947256105 0.557545885720429 1 1
0.530255822612565 0.503600981857571 1 1
0.387693442704061 0.368071483219047 1 1
0.304785457253843 0.29187848875106 1 1
0.742391358027775 0.706819031085011 1 1
0.467200710717058 0.44385126378114 1 1
0.412311869852825 0.395418417134063 1 1
0.556401267379485 0.529944177547994 1 1
0.562811354432603 0.536770779073405 1 1
0.574407388169939 0.547606413361376 1 1
0.72191204579629 0.680990552046486 1 1
0.576178434926652 0.547670044352569 1 1
0.510534544947012 0.485922903707918 1 1
0.645152808218955 0.61078808399144 1 1
0.399058298650506 0.388053648139345 1 1
0.406602168412489 0.382329788977482 1 1
0.634955275960347 0.603949616201955 1 1
0.382966485583208 0.364286115003571 1 1
0.574712809874111 0.543076644763671 1 1
0.35511595451599 0.338717602048973 1 1
0.36194800249733 0.350202287113607 1 1
0.530918831437164 0.504903868665028 1 1
0.383435670411331 0.364679198950383 1 1
0.507711555853455 0.48242425994071 1 1
0.549227001934316 0.526041619417607 1 1
0.352464651594837 0.333928578039582 1 1
0.293766831031955 0.279317583640358 1 1
0.510998724412681 0.484832317843806 1 1
0.666920700277531 0.636021731928273 1 1
0.676151038984974 0.644459628782862 1 1
0.352364982460114 0.334551776162573 1 1
0.438452356556313 0.414998894778016 1 1
0.589112245351167 0.559263247686415 1 1
0.739352631098817 0.704873293612549 1 1
0.58526463719748 0.559604363326222 1 1
0.521880698397744 0.499189753379521 1 1
0.224621677600891 0.214134979779711 0 0
0.484196074773948 0.461180176004875 1 1
0.497630666114825 0.468647503106642 1 1
0.384341050717353 0.365059948558116 1 1
0.509222843924716 0.48148129500765 1 1
0.554637409812198 0.52456397292272 1 1
0.466383976486529 0.440522721394778 1 1
0.560318584924384 0.536267563323118 1 1
0.58102670422024 0.556216043814203 1 1
0.720754093994456 0.685653866627415 1 1
0.317064980255189 0.29940994374176 1 1
0.31734211611914 0.302314353963653 1 1
0.591535822488412 0.559023917903802 1 1
0.460767038685349 0.433035671581439 1 1
0.392460008870201 0.37436256971212 1 1
0.48833300835597 0.462295377440233 1 1
0.344368734903847 0.32716293042691 1 1
0.4155240332517 0.393270364154407 1 1
0.49899095467971 0.476757896435272 1 1
0.398190464586553 0.380070886712763 1 1
0.606176681169796 0.57628573493483 1 1
0.437792069145957 0.413792678139591 1 1
0.427470169561835 0.400358871684191 1 1
0.360405390170256 0.344728939734394 1 1
0.606085601079142 0.579384092084762 1 1
0.478753119192437 0.45351362057203 1 1
0.277765680727371 0.262850726133805 1 1
0.464656264502056 0.440191831152774 1 1
0.5349242175291 0.510675361486697 1 1
0.37922479862175 0.358588016099763 1 1
0.554062963758052 0.529708107643292 1 1
0.439758423168068 0.419222383539796 1 1
0.503636192199105 0.478930708360288 1 1
0.344687263241634 0.330902928538746 1 1
0.297859998657344 0.285345199985383 1 1
0.487682572655177 0.46114313723113 1 1
0.547586945335065 0.520254543168495 1 1
0.489490541031239 0.4678401717631 1 1
0.586433807841694 0.559662997473368 1 1
0.558625488788954 0.533101928460827 1 1
0.63397645153458 0.602541650340365 1 1
0.475503051842216 0.445386915403352 1 1
0.446452744023567 0.426963482896565 1 1
0.646574071423332 0.610767873166558 1 1
0.44927269875783 0.427595670283155 1 1
0.385821823321837 0.362484908693133 1 1
0.610739572032908 0.580572543004265 1 1
0.268701338738314 0.256695089207423 1 1
0.329991597670747 0.312518488806336 1 1
0.529101125719323 0.505450047016817 1 1
0.513298726604141 0.483092850251916 1 1
0.474990449947984 0.452405866762141 1 1
0.530343320413636 0.504587844790746 1 1
0.66381847956658 0.632341966345783 1 1
0.556245405497878 0.529379173891403 1 1
0.55086902217275 0.523221704769295 1 1
0.504103693722073 0.482496006535193 1 1
0.493313357210868 0.4690614269822 1 1
0.489257821850566 0.470174791803259 1 1
0.459141438211253 0.435662208770214 1 1
0.453628167925581 0.435908277843442 1 1
0.522910208716069 0.492389191144662 1 1
0.516809881058605 0.492475101798991 1 1
0.441930869028656 0.422483414875153 1 1
0.442326743907123 0.424458793157072 1 1
0.4327387096378 0.411551968455264 1 1
0.484564091139686 0.466601850724958 1 1
0.330444179905062 0.308759342172916 1 1
0.45044745118094 0.428728213280437 1 1
0.306813198724836 0.292805527024956 1 1
0.364953009828789 0.347779995206857 1 1
0.538081356040448 0.507814302037074 1 1
0.35798805008308 0.333734608287016 1 1
0.453587287013798 0.431266088489444 1 1
0.549926063326909 0.525724353577558 1 1
0.581551389476333 0.555792378716701 1 1
0.393011875227641 0.372476031790602 1 1
0.555054567880004 0.528432050668188 1 1
0.556400425856564 0.530978674433783 1 1
0.657150177547031 0.626707727489522 1 1
0.506519607762725 0.482845638447336 1 1
0.559013831523525 0.532618732363273 1 1
0.461423073358611 0.438115655346717 1 1
0.266900177716813 0.252098308817261 1 1
0.432961144790781 0.413910749054479 1 1
0.358000035461246 0.337651726126477 1 1
0.476945480288248 0.454714404584882 1 1
0.446940075980058 0.42368893861493 1 1
0.295743421925676 0.283164404575233 1 1
0.270357688636178 0.261415444505195 1 0
0.262683027523115 0.250236154501844 1 0
0.437092252742589 0.417039687210944 1 1
0.436813721583026 0.415220968056052 1 1
0.434841065857631 0.411666596857278 1 1
0.468433602761372 0.450955388873669 1 1
0.456897522309824 0.434085226149305 1 1
0.265170704070174 0.250848543062786 1 0
0.618652892550946 0.594544854272523 1 1
0.355890252773977 0.336737480089582 1 1
0.480770131073791 0.460171339388873 1 1
0.326947568691286 0.308178579112431 1 1
0.464364214056191 0.446893215643651 1 1
0.410651078492928 0.391153123634311 1 1
0.238879219539848 0.230322007928411 0 0
0.720197357090726 0.684644352573516 1 1
0.637209377863796 0.60515546875948 1 1
0.702072311237183 0.6623217540302 1 1
0.588482470823644 0.560563664103189 1 1
0.52613934411438 0.504429881414269 1 1
0.343499495327605 0.316855756729215 1 1
0.451128111706562 0.428310204939922 1 1
0.541091113648598 0.508941890297705 1 1
0.540996332327555 0.515037535953489 1 1
0.464688193027265 0.442247390262609 1 1
0.559328862203519 0.536443754638008 1 1
0.960042223355757 0.915329299018999 0 0
0.492045428467688 0.469478086805933 1 1
0.406141263059487 0.391278416121659 1 1
0.62680505795031 0.59810065732884 1 1
0.448743148363843 0.430242914834909 1 1
0.845177810899578 0.801970687516182 0 0
0.37223464355169 0.353432761583772 1 1
0.496459737707967 0.472694869754322 1 1
0.399101495919331 0.378284482376392 1 1
0.239914153865282 0.232887514717721 1 0
0.446520228288318 0.427090898277121 1 1
0.414016441764048 0.395358303282583 1 1
0.581798014534506 0.55863721692262 1 1
0.511005223352336 0.491898272773862 1 1
0.5435316644195 0.524183596947964 1 1
0.592569203672361 0.561071329653128 1 1
0.591018096479931 0.557864447434204 1 1
0.349972264431038 0.330030841267144 1 1
0.601119046163068 0.572784353150079 1 1
0.459632964380536 0.450641301758412 1 1
0.503862617189437 0.478765737882623 1 1
0.463396295337662 0.442539787289037 1 1
0.331292116796618 0.316864796043886 1 1
0.485146264041305 0.463408449230906 1 1
0.201097017318903 0.191169105172265 0 0
0.572125857567321 0.54414598019158 1 1
0.422552205212311 0.404787006277723 1 1
0.507457482378766 0.482580807242564 1 1
0.580304216373258 0.548954613241305 1 1
0.505980787735002 0.484583890418588 1 1
0.460494483477962 0.441048355987522 1 1
0.335141862912385 0.31982296118624 1 1
0.409138393744421 0.392097108446014 1 1
0.43623380398873 0.419374556822385 1 1
0.486661630330469 0.459044285925792 1 1
0.340968829614025 0.324666386546564 1 1
0.510743003433434 0.48687958982553 1 1
0.464125957520566 0.4467108316335 1 1
0.570280243077025 0.544090298239202 1 1
0.484707820441911 0.462891089834267 1 1
0.370669257260086 0.356772026959308 1 1
0.476106051277388 0.44802710914577 1 1
0.490536062547865 0.471521603074858 1 1
0.228828794865242 0.215873763842075 0 0
0.355747336574223 0.335096984460172 1 1
0.64318656499677 0.611739850207308 1 1
0.650611479035394 0.620581306299673 1 1
0.448269876464301 0.428815246830222 1 1
0.643991869971273 0.607432157446246 1 1
0.363910781753741 0.341865665126609 1 1
0.330893100274816 0.309753499817585 1 1
0.47851236302057 0.453670482909816 1 1
0.471095139330551 0.448848210557807 1 1
0.933163279469655 0.88640707646167 0 0
0.291051732541971 0.279201372872778 1 1
0.416676204139652 0.395382668075451 1 1
0.569212774132121 0.54139811457656 1 1
0.319931351049689 0.305104679675879 1 1
0.384659521662855 0.366547980615144 1 1
0.473386338233339 0.458091646952442 1 1
0.399676359029567 0.380735712091129 1 1
0.248103601382998 0.235664503854307 1 1
0.745018707907614 0.709246868095951 0 1
0.643911374298016 0.616759833941518 1 1
0.431086100942591 0.408755695715841 1 1
0.443844091859249 0.416913791770736 1 1
0.447585146368473 0.428366102725667 1 1
0.320710452576722 0.303481305470497 1 1
0.503240199206258 0.480137189833866 1 1
0.584137390910172 0.552653830500458 1 1
0.407258876472722 0.384661116221601 1 1
0.721879503009774 0.690754113590595 1 1
0.445775952305642 0.426322687798245 1 1
0.503737173796485 0.481752428723109 1 1
0.708303427445869 0.671398487011286 1 1
0.510513082411049 0.49462355971421 1 1
0.541367137904516 0.51770180979981 1 1
0.544289365926995 0.521219413774634 1 1
0.306146147234138 0.292524349744557 1 1
0.466118269729234 0.434774099111758 1 1
0.737671116964457 0.703882249047494 1 1
0.61374463802261 0.587343162138185 1 1
0.496013530713863 0.469449385208961 1 1
0.422162636785857 0.403121063722571 1 1
0.497587156317167 0.482548166989493 1 1
0.527145676643823 0.503154684513381 1 1
0.469037901585096 0.445446105426149 1 1
0.631418052973356 0.599768496290693 1 1
0.443691176755716 0.41875816899568 1 1
0.568756250447666 0.536024809922681 1 1
0.536990343156066 0.512021681690435 1 1
0.545994080126523 0.52201392000637 1 1
0.491575006939158 0.465455066026706 1 1
0.684482756890034 0.653219011604724 1 1
0.452534330734954 0.429622419402105 1 1
0.236477977365687 0.225309383634188 0 0
0.64467473636538 0.613533129438304 1 1
0.422215684233011 0.404294562830117 1 1
0.317664982144658 0.302806691621997 1 1
0.350864397295602 0.335566142418978 1 1
0.576203337031947 0.550257283137368 1 1
0.466162645464344 0.444022557296965 1 1
0.355320489076313 0.337631640526897 1 1
0.504698315616441 0.481676463355986 1 1
0.390940863409619 0.373185532054159 1 1
0.287225356535383 0.28150907543386 1 1
0.517788628360742 0.497427325974335 1 1
0.437574821878328 0.413200376488236 1 1
0.435324532122448 0.414421604779885 1 1
0.642329896763787 0.613438651736872 1 1
0.436201081498895 0.416972303830561 1 1
0.63137501734939 0.602596174790951 1 1
0.478037869193949 0.451420291012899 1 1
0.481698063575941 0.461183748199089 1 1
0.590897728472883 0.560036061723466 1 1
0.389711961166026 0.368109773322707 1 1
0.524399033946135 0.49497242286544 1 1
0.458400496640421 0.438533034639125 1 1
0.497905294657784 0.470493281252423 1 1
0.285022378769341 0.274941814754981 1 1
0.554406951038564 0.521852331005082 1 1
0.463617854128469 0.446711179065821 1 1
0.760116607313799 0.72184091169282 0 1
0.373888841820329 0.35708464853555 1 1
0.532762946274385 0.50921754598043 1 1
0.468894345071853 0.447821841125782 1 1
0.448419718770302 0.427620899514928 1 1
0.573037902471625 0.546008030774492 1 1
0.389554698931909 0.367030396003588 1 1
0.492976836111053 0.4719130022778 1 1
0.662919429353124 0.629195662589397 1 1
0.522431584236347 0.498401743549473 1 1
0.502739713922494 0.477984055733243 1 1
0.344732515239325 0.324508326713763 1 1
0.474195271290017 0.451515213742543 1 1
0.374701429767354 0.355994676492083 1 1
0.602043193935353 0.572962555977246 1 1
0.479995544013247 0.455919664910508 1 1
0.403382389847568 0.385376485998616 1 1
0.545882268256601 0.529619145229738 1 1
0.364532804721506 0.35071036607371 1 1
0.624924209989199 0.594100105274922 1 1
0.420396803462219 0.395247577375532 1 1
0.372910171399552 0.354058124550638 1 1
0.812284498320499 0.774614498066766 0 0
0.39269704241782 0.374469039144077 1 1
0.668384406898545 0.640332698541092 1 1
0.54628708480827 0.520749496761229 1 1
0.463841628669163 0.444202113252985 1 1
0.487311565454392 0.463438686064697 1 1
0.46990089719139 0.450236678857558 1 1
0.554954021002926 0.527933673235989 1 1
0.462877127718171 0.44100970406089 1 1
0.450579757261615 0.432024669759607 1 1
0.549118487674383 0.52288480000841 1 1
0.146776846813337 0.138938959953578 0 0
0.563832283561349 0.536310419956675 1 1
0.512178736183151 0.484920026453602 1 1
0.468178306497425 0.442596545563641 1 1
0.601995533137362 0.567698645589609 1 1
0.450707073050722 0.429242272733078 1 1
0.556321746616363 0.527278504841664 1 1
0.344423332911197 0.325777565836548 1 1
0.571602460049136 0.550864559660601 1 1
0.509679081388835 0.483980082151704 1 1
0.424518596599169 0.400821150862414 1 1
0.592191027443567 0.563570851892805 1 1
0.545015906826825 0.521030487385926 1 1
0.361439951006977 0.340043287872309 1 1
0.582428791746197 0.548526078722363 1 1
0.360699187464442 0.346507232860882 1 1
0.486041198416378 0.461833746752061 1 1
0.590571498333043 0.560872357423249 1 1
0.462202335320641 0.442517524750164 1 1
0.579069685964083 0.550752826729795 1 1
0.40879128709547 0.388489385004327 1 1
0.514311449849388 0.483618527346232 1 1
0.377859359023674 0.356429998228358 1 1
0.491873147104667 0.471955315676021 1 1
0.414219575785571 0.401394231653506 1 1
0.324116856990707 0.311499630246835 1 1
0.571881788254315 0.534708242360454 1 1
0.490236518447669 0.46694008242697 1 1
0.443942723194031 0.42400996154815 1 1
0.371842133197991 0.357554779881005 1 1
0.516754874620502 0.495975208884559 1 1
0.515282466661224 0.490146570026961 1 1
0.595454580974232 0.568220985387627 1 1
0.339030394990623 0.324198304687336 1 1
0.546180640290673 0.525848620815936 1 1
0.453144069623826 0.432800339722303 1 1
0.654065237684369 0.62612679223031 1 1
0.566742853576902 0.536003175984977 1 1
0.623414462897162 0.596589336066221 1 1
0.503143852511298 0.477616601146699 1 1
0.568690518316545 0.542795172813625 1 1
0.320126523828612 0.305347320398921 1 1
0.52731684526835 0.495970964278218 1 1
0.394026219980411 0.374813465191865 1 1
0.587074203344262 0.557553916155896 1 1
0.532377293904979 0.504940879554511 1 1
0.707738220733554 0.674394739308634 1 1
0.593678866296595 0.565448924517832 1 1
0.570621697921365 0.551047788869398 1 1
0.521910546740552 0.491759451316657 1 1
0.209282735695785 0.201912893991105 0 0
0.547045387994592 0.520923926799666 1 1
0.510991479054035 0.486703275329569 1 1
0.660898815588339 0.623718504586065 1 1
0.520447143124977 0.493830534368182 1 1
0.458911057663169 0.438532079736812 1 1
0.498351166408035 0.470769712211321 1 1
0.454051993002436 0.43835089183111 1 1
0.456887451764474 0.435580797545126 1 1
0.370189151126512 0.347581749734663 1 1
0.511026340862143 0.484702286972251 1 1
0.422625484706279 0.402424159330233 1 1
0.615351222073456 0.587710401882279 1 1
0.420132487700498 0.400079118227501 1 1
0.743449974622655 0.710699276380758 1 1
0.421481305103313 0.406294569573128 1 1
0.497554456176328 0.469810154570125 1 1
0.632599729181826 0.604393472148824 1 1
0.409422966007268 0.386507128018655 1 1
0.680589583496069 0.644007836489081 1 1
0.404159762934592 0.383454236695915 1 1
0.579447849296863 0.553188803806085 1 1
0.515987704936779 0.493102467183557 1 1
0.35933745593665 0.344959678887395 1 1
0.470236447318433 0.448139945996745 1 1
0.605495676454806 0.577819768903732 1 1
0.461148354857961 0.43625588992303 1 1
0.48700719667045 0.463663870788199 1 1
0.548565850082349 0.518330202449284 1 1
0.605108552112757 0.574995371142366 1 1
0.534321752904717 0.513005201182574 1 1
0.30669874409802 0.291527388500721 1 1
0.440017450254268 0.420714773137407 1 1
0.789401763227963 0.748221179500295 0 1
0.343575512822295 0.331491760048964 1 1
0.511979651619637 0.48224336294068 1 1
0.578446319711543 0.55544164829532 1 1
0.508242221195956 0.483092845173923 1 1
0.145202432506553 0.128621037291128 0 0
0.473274920601017 0.453276935557353 1 1
0.545564595120914 0.520454772593936 1 1
0.389190916425215 0.367101350535056 1 1
0.340674436303448 0.322493793764707 1 1
0.523657455402809 0.497515505934001 1 1
0.362570851225701 0.346573533930993 1 1
0.529537362514666 0.509476948331371 1 1
0.559410836625381 0.534040781529394 1 1
0.592291059040521 0.564818909162436 1 1
0.52854274222637 0.502482534663355 1 1
0.509055734359862 0.482534846754673 1 1
0.565276653526108 0.537637555316494 1 1
0.617344329271364 0.588478017906966 1 1
0.480088877745721 0.452957872093296 1 1
0.508272756120347 0.486710864329475 1 1
0.754372801087012 0.72107992006951 1 1
0.419626214263564 0.401862057945644 1 1
0.527007878021493 0.503441610624374 1 1
0.571731656837894 0.545905555190428 1 1
0.741452372555182 0.702670680687967 1 1
0.473160470971819 0.457820953470059 1 1
0.616222879638923 0.590078829338158 1 1
0.330164448542354 0.319511112796104 1 1
0.349550447913714 0.335138130427684 1 1
0.483521680204783 0.459773235069641 1 1
0.591168289654158 0.561858673347176 1 1
0.244065320140391 0.233828673542298 0 0
0.557714389293979 0.530621200405139 1 1
0.799228942905607 0.757974010100754 0 0
0.470917128667756 0.443656665320144 1 1
0.640753363088547 0.608959778124844 1 1
0.415001213886311 0.389409787227683 1 1
0.563655274564947 0.535455922818594 1 1
0.559330602102275 0.527628199371613 1 1
0.548574056251575 0.523409850112785 1 1
0.589401694840882 0.563398659427178 1 1
0.27864139663958 0.264378819580405 1 1
0.618001382803267 0.591517466902962 1 1
0.413945677990123 0.397314156688565 1 1
0.637448118877315 0.605357471822481 1 1
0.508329564841925 0.485391701640013 1 1
0.6263116289479 0.600352563107006 1 1
0.483012227888636 0.457366407482583 1 1
0.399284300740608 0.380622857312242 1 1
0.560405301625604 0.539762925991901 1 1
0.583493974738173 0.554822186823281 1 1
0.597419928878968 0.573053814555211 1 1
0.382185089531602 0.366200056989519 1 1
0.600058919583213 0.572701033364973 1 1
0.654124586828791 0.627896317045005 1 1
0.566965492101448 0.540943269932626 1 1
0.43931062657919 0.419176625620792 1 1
0.616398757965134 0.592674890048638 1 1
0.602533539842668 0.571154294297232 1 1
0.505400656460758 0.483518538361655 1 1
0.569556344832138 0.550717161575465 1 1
0.36124464781125 0.348336517386944 1 1
0.457911452065937 0.437334609425371 1 1
0.48241393438231 0.462016361939058 1 1
0.56582027438112 0.540822288599401 1 1
0.154137905582855 0.144116180138475 0 0
0.795034187753887 0.753379670621735 0 0
0.42907346070234 0.409196020537551 1 1
0.386755122324744 0.372263976019805 1 1
0.525072413204631 0.501881516986736 1 1
0.639755076880175 0.607280844125447 1 1
0.583688328071694 0.558659716572647 1 1
0.578239730989396 0.550388040429544 1 1
0.354952556029332 0.339412652432998 1 1
0.444572606602605 0.422505241134387 1 1
0.364233071331849 0.350153248065204 1 1
0.851842944156111 0.813989955493282 0 1
0.691029518021075 0.657447802838582 1 1
0.723266529874788 0.690958487374464 1 1
0.511869714082769 0.490054919261085 1 1
0.434287916399251 0.413605833446794 1 1
0.495554149151952 0.475269469746487 1 1
0.636293143252603 0.612034769099692 1 1
0.438052166773402 0.419383883430262 1 1
0.72259066224224 0.691137292154125 1 1
0.435971400649244 0.416699546685638 1 1
0.506249745828871 0.478559140045829 1 1
0.688329965344977 0.653698363996471 1 1
0.4086571697391 0.378324595107536 1 1
0.414241157815033 0.397165865030382 1 1
0.461341606031546 0.437138035092313 1 1
0.52064910132768 0.500259791970961 1 1
0.393341483062698 0.374727924466754 1 1
0.619101726550574 0.590974788191055 1 1
0.370143543478126 0.349830328709492 1 1
0.569281988872779 0.537811731613241 1 1
0.2558968338617 0.245263836644522 1 1
0.430966657683966 0.4098588971352 1 1
0.516668287066255 0.493007469788377 1 1
0.568300897886305 0.542223560957681 1 1
0.456965968292575 0.436786033072844 1 1
0.572128105609957 0.545068803297974 1 1
0.594395136253578 0.566278469156531 1 1
0.560548157182516 0.534832955625119 1 1
0.299631643291318 0.287677808909512 1 1
0.597464319997641 0.568406787073648 1 1
0.605149174069953 0.569175894268801 1 1
0.686818373766217 0.655812045114697 1 1
0.4517360062909 0.431047671810919 1 1
0.489859175806123 0.468109950307432 1 1
0.430857033842276 0.412964810059282 1 1
0.663111124468044 0.642834267143586 1 1
0.235883333295558 0.22543348260812 0 0
0.461126791399107 0.440782809161631 1 1
0.341042245684203 0.32694290388149 1 1
0.558039157810959 0.533383343923952 1 1
0.681853954743012 0.651999795275754 1 1
0.28851216965184 0.273083293004942 1 1
0.301933317049114 0.288616652986445 1 1
0.84567190317828 0.810423371212192 0 0
0.664742621602979 0.631928558529655 1 1
0.481168719310719 0.46289092698801 1 1
0.527371503758259 0.500318680493751 1 1
0.488634945295638 0.469514898882151 1 1
0.563177744837949 0.538353642694591 1 1
0.259726976828838 0.246452288824286 0 0
0.688318575518891 0.654655662206077 1 1
0.49129018363435 0.468393636705208 1 1
0.613915868604478 0.582934842277374 1 1
0.602702188813659 0.578572341990612 1 1
0.403173557373359 0.382143612660721 1 1
0.6286926715492 0.601325209118743 1 1
0.542422887306357 0.51919129194293 1 1
0.593121433398754 0.565803282142509 1 1
0.588291445218625 0.562947401271086 1 1
0.643327581360321 0.615498272939594 1 1
0.52919384258252 0.505449321720104 1 1
0.376039461339368 0.359556865794318 1 1
0.532047897663305 0.502660562814639 1 1
0.40668011622755 0.392667304922251 1 1
0.351955048789123 0.335181089694011 1 1
0.492111612933631 0.469156546459639 1 1
0.372635028241162 0.351343621929344 1 1
0.852001322877386 0.808991213999778 0 0
0.599689971074439 0.576949909063254 1 1
0.539717794201417 0.513001280463118 1 1
0.308871699923113 0.29274431131768 1 1
0.548347232757134 0.523039592567581 1 1
0.495667343951375 0.476286052707059 1 1
0.545396018589182 0.521107787085433 1 1
0.630224041237294 0.605536212966488 1 1
0.264986976742933 0.253454200757192 1 1
0.536183298746142 0.509330187545487 1 1
0.584738725822528 0.561934764583252 1 1
0.580153350411472 0.553214588311554 1 1
0.563051055505674 0.536847166517769 1 1
0.682442759391549 0.649243192236391 1 1
0.438303452099315 0.414610949931518 1 1
0.54484782418278 0.518714022588086 1 1
0.511422532356254 0.487278423575907 1 1
0.712028000283802 0.677420657940631 1 1
0.523765080078459 0.49843519208495 1 1
0.506164008478271 0.483921542746414 1 1
0.496477287922492 0.47321365068475 1 1
0.524568534163457 0.496179348186362 1 1
0.426440146536478 0.404724690801736 1 1
0.526100495616687 0.504815433246995 1 1
0.531930877608564 0.511255235271931 1 1
0.348036230498668 0.328848597758019 1 1
0.477547061620456 0.457861054983978 1 1
0.522990539641913 0.497173850182696 1 1
0.391823525798256 0.370425794108526 1 1
0.527831720649983 0.503807686431335 1 1
0.551070001596748 0.524748382728869 1 1
0.282902829082914 0.271828192173014 1 0
0.404938466069244 0.386451612246072 1 1
0.391943501334717 0.37757074753824 1 1
0.56493360018357 0.537130943222674 1 1
0.786546681067579 0.741471590687911 0 1
0.539707578244165 0.512887509969097 1 1
0.332303944262632 0.31039309599347 1 1
0.589105391236737 0.554161394714229 1 1
0.313420105974451 0.300127263351984 1 1
0.456467210216316 0.43513447684871 1 1
0.516801291434213 0.490343327891343 1 1
0.335330002972655 0.319758976165965 1 1
0.537876744557677 0.512454129804322 1 1
0.552154017213472 0.530098959871931 1 1
0.414142710978828 0.395422426726664 1 1
0.379550561130974 0.36345934549589 1 1
0.374787593334428 0.359247445512091 1 1
0.620847230448714 0.589699498824422 1 1
0.446033170436462 0.421969053674514 1 1
0.434890042088406 0.420289568094094 1 1
0.332462182851221 0.320119148265209 1 1
0.631524172303605 0.604984526018283 1 1
0.418877268640649 0.394595841914229 1 1
0.619093567882072 0.5900351930634 1 1
0.540369526606182 0.514356953648236 1 1
0.290143684491062 0.274346048719255 1 1
0.330056180406176 0.314435701083134 1 1
0.54363708581435 0.520977204277866 1 1
0.426010008229042 0.404421563233068 1 1
0.202152736254799 0.191856727200196 0 0
0.464088736589733 0.443288117267541 1 1
0.451466389253019 0.429497999564976 1 1
0.27196684929549 0.260313907272411 1 1
0.605571455041096 0.574835958672701 1 1
0.388366372343145 0.370061758411191 1 1
0.476427158106888 0.450598493217901 1 1
0.572744390905465 0.547126200357736 1 1
0.570650819099508 0.548319484961374 1 1
0.545197640479469 0.515254138310311 1 1
0.580886597508137 0.549573630797163 1 1
0.449195269006531 0.426821533429725 1 1
0.407187180270331 0.38419099308625 1 1
0.438647740716788 0.413946678329122 1 1
0.623558556152468 0.589556431935222 1 1
0.512385109765666 0.482213687643887 1 1
0.598528306652199 0.571571867646445 1 1
0.525264933624356 0.491914670182971 1 1
0.334132917802578 0.318866245767252 1 1
0.512268401624469 0.485419210364942 1 1
0.513511968462608 0.487537084036392 1 1
0.519834482188454 0.494772601360114 1 1
0.459065774339636 0.435567489719612 1 1
0.43630254837301 0.41544388292554 1 1
0.594105094368155 0.565895233705361 1 1
0.584790494350648 0.554811334260799 1 1
0.407875661777864 0.391120656555236 1 1
0.676090921831951 0.642480188674812 1 1
0.45573124587143 0.432539274498651 1 1
0.527050782783107 0.502456787900302 1 1
0.442617282480862 0.425251200439524 1 1
0.61130218597423 0.578559838386838 1 1
0.829391269311754 0.78614570967775 0 0
0.586727189509784 0.558339647455014 1 1
0.36743844888967 0.347044457992269 1 1
0.28384643588107 0.275720683913397 1 1
0.441086013386467 0.417451946487947 1 1
0.413028083583937 0.39757259069302 1 1
0.680123773362561 0.649588280075684 1 1
0.448558004958508 0.428183721531786 1 1
0.351499057654202 0.338054811099375 1 1
0.438960614540438 0.414892611647512 1 1
0.34927109990203 0.326224021907448 1 1
0.670214718288407 0.637550829283337 1 1
0.401434256529932 0.384391610518663 1 1
0.692925333005758 0.656006305479962 1 1
0.674346156961184 0.638594233489549 1 1
0.620179197412583 0.592136390768537 1 1
0.311632023615789 0.297642449260972 1 1
0.642290380932334 0.610511996717792 1 1
0.416196467869334 0.388485041671277 1 1
0.494973343621245 0.465011447398899 1 1
0.843701675895083 0.800603712918063 0 0
0.719033906170003 0.686123919765646 1 1
0.648747653163474 0.615415926500548 1 1
0.848854162004828 0.811081910122301 0 0
0.623131708174132 0.5937620091478 1 1
0.405533316209056 0.385190400713088 1 1
0.419609451671966 0.398009411762095 1 1
0.224123262052783 0.218370873573166 0 0
0.612609925457333 0.585366433406162 1 1
0.378523072235302 0.35577597618552 1 1
0.354175259837842 0.340236340088864 1 1
0.562979286129692 0.538297166104314 1 1
0.671330476160674 0.639731944534805 1 1
0.494036028012137 0.469820588500929 1 1
0.512348835071054 0.49017926595659 1 1
0.410444984477092 0.392789092919455 1 1
0.448987022547009 0.428727778985548 1 1
0.446813443472135 0.422558681780124 1 1
0.41225503575204 0.391220231704647 1 1
0.322223440994401 0.309826973851032 1 1
0.517218724323706 0.488476970314671 1 1
0.379386341424381 0.35617691194076 1 1
0.469508350446493 0.44743095964329 1 1
0.653894151885355 0.623080077673675 1 1
0.345058107654944 0.334266388521534 1 1
0.481097179648273 0.456860194443835 1 1
0.807012679651752 0.762151659095777 0 0
0.460959074342765 0.442228756725111 1 1
0.462029879571849 0.432140776921871 1 1
0.4450723483774 0.426487705092377 1 1
0.288960723278402 0.274873300472638 1 0
0.573627546815097 0.536645515579756 1 1
0.321651843983188 0.302591404202652 1 1
0.467187669675939 0.447240614623508 1 1
0.591886510704849 0.563639208150601 1 1
0.335502039901814 0.315304152893669 1 1
0.3889776680012 0.369281745538737 1 1
0.611109807178671 0.581555407462764 1 1
0.533553590311458 0.505163303434006 1 1
0.395574043180805 0.376082127820603 1 1
0.501855594329565 0.479088032008475 1 1
0.673592725686183 0.642968159402127 1 1
0.658899430303824 0.630408054706763 1 1
0.467642848082954 0.449088451226155 1 1
0.568374934886819 0.542768296822449 1 1
0.776359548277389 0.736844132653089 0 1
0.62670964126519 0.598388922224178 1 1
0.305166742852516 0.292890709756675 1 1
0.594286385741861 0.565944694507429 1 1
0.32610232116671 0.310843401793375 1 1
0.361196288052391 0.343111782815645 1 1
0.430981256566619 0.409311305961277 1 1
0.498628730795886 0.476718455589102 1 1
0.584597097874868 0.556307993564824 1 1
0.852923848665252 0.810194726968463 0 0
0.412161723309152 0.394058904149747 1 1
0.486379632728144 0.461404049372971 1 1
0.501132373014986 0.471926970507114 1 1
0.507709067880452 0.481914782684477 1 1
0.380471890707583 0.359691336408347 1 1
0.572445165107434 0.539637993165855 1 1
0.705229804743659 0.670458559191655 1 1
0.52831897065333 0.503663345857816 1 1
0.484306190034807 0.463392270829447 1 1
0.37356935818822 0.356355984893903 1 1
0.505960998034472 0.480446616069745 1 1
0.372409590159153 0.355002489616561 1 1
0.44855649017547 0.428811073450331 1 1
0.538066380605091 0.511106610400685 1 1
0.493386371936408 0.468963539345804 1 1
0.49629528175589 0.475178386650805 1 1
0.304724898295839 0.287847861370233 1 1
0.164175207794372 0.154907764771424 0 0
0.564492847344651 0.539231086752489 1 1
0.660134989447868 0.63224100559182 1 1
0.385278810481019 0.363394333396534 1 1
0.342840872395988 0.333559865592152 1 1
0.51207400390763 0.484398532975179 1 1
0.530358899853844 0.507170426879054 1 1
0.616772732558596 0.586539979628815 1 1
0.428782769932405 0.40998507142235 1 1
0.383135659740092 0.369100681736758 1 1
0.433915308768304 0.413712843365163 1 1
0.431851908010574 0.409306586197031 1 1
0.471598933736663 0.444837168066779 1 1
0.367134027571311 0.353144971799 1 1
0.45183306356912 0.429190696183994 1 1
0.381988614720427 0.367638415875467 1 1
0.318527227344371 0.310604542932983 1 1
0.712347424656818 0.680262697745435 1 1
0.709729774846314 0.674668006227307 1 1
0.326930207140163 0.309278158171869 1 1
0.607162324748044 0.577197033251673 1 1
0.68031030618462 0.648429870200222 1 1
0.457470020339475 0.438998701081296 1 1
0.403983755044769 0.384720179831426 1 1
0.444521898299439 0.423996851690623 1 1
0.40880024244144 0.392921019202194 1 1
0.476565258482429 0.455398737608463 1 1
0.641246808807624 0.611655991759518 1 1
0.465659302470334 0.440166427968203 1 1
0.209123890531597 0.199734218016834 0 0
0.361419381596378 0.348664757620752 1 1
0.790837353921578 0.750204252046168 1 1
0.3071405395878 0.296405570132373 1 1
0.452864648870758 0.431021277614464 1 1
0.4335097812207 0.416222115946173 1 1
0.661233001030628 0.628859735508622 1 1
0.36495164757406 0.346631123105299 1 1
0.58797078717067 0.562858621678581 1 1
0.576826985490427 0.554558603873239 1 1
0.324592299153389 0.309152385065367 1 1
0.357117225437929 0.341321334875422 1 1
0.359080930753975 0.338261379589816 1 1
0.277811785682977 0.265507128042493 1 1
0.56860118281385 0.54090741367146 1 1
0.331752466673196 0.317845083531807 1 1
0.625815380626246 0.602235090801966 1 1
0.355364223562622 0.337590225816869 1 1
0.344328905714099 0.323541065451007 1 1
0.588619853440225 0.557289472384126 1 1
0.473661052879222 0.448904732646655 1 1
0.425012741198786 0.398463206727544 1 1
0.678307012709379 0.644980605460549 1 1
0.360978101335613 0.3429064168043 1 1
0.518260343874568 0.496301481222607 1 1
0.573296802303405 0.547509785909214 1 1
0.518284217537398 0.493810971551662 1 1
0.273989775654059 0.260646550517228 1 1
0.464638845539258 0.447812160460183 1 1
0.579487127170882 0.550733968654211 1 1
0.65584587092063 0.622309559658692 1 1
0.588919554076194 0.561164531201 1 1
0.519420877647271 0.496012878058133 1 1
0.591207696817893 0.561863343519256 1 1
0.22494272875771 0.215129214569248 0 0
0.73545723858574 0.698120805069488 1 1
0.682175611536119 0.647874516401401 1 1
0.428740824023796 0.410962183587888 1 1
0.516992994415442 0.488871599049558 1 1
0.435362014010936 0.414725691008755 1 1
0.355318653612329 0.334457014263396 1 1
0.650327834476277 0.62084205418874 1 1
0.43788565744718 0.41782540026028 1 1
0.52996830222606 0.503904286924841 1 1
0.651144777860349 0.626489822546615 1 1
0.416333158699396 0.397500554716402 1 1
0.660568082892814 0.628098623313044 1 1
0.341153732901762 0.327478734455935 1 1
0.459851210703504 0.438683676321684 1 1
0.348470994923772 0.329586199415077 1 1
0.349629133996877 0.334855406261954 1 1
0.551811415427643 0.522200247160959 1 1
0.256869519064496 0.243263353068015 1 0
0.626362778338694 0.596169215236419 1 1
0.443393652881321 0.42866406249192 1 1
0.601853303766533 0.57501595447384 1 1
0.382375880915626 0.36176823203039 1 1
0.206097089443025 0.197016225457804 0 0
0.462440436002878 0.444606048178559 1 1
0.320876723117662 0.302621581032739 1 1
0.577255623945552 0.548836405281927 1 1
0.682673921171586 0.654051460605777 1 1
0.545502546295714 0.514125057264146 1 1
0.226072719773073 0.216134264902975 1 1
0.393608684884517 0.376585213141171 1 1
0.308089081351843 0.2953175709759 1 1
0.400815396948228 0.381444877721267 1 1
0.600889764736285 0.572683411005165 1 1
0.617033079586977 0.588253179183739 1 1
0.265938901040993 0.259090405281946 1 1
0.518691709120339 0.495658155364648 1 1
0.626058460187439 0.594539816029796 1 1
0.392748605185558 0.379794948420089 1 1
0.5248542798308 0.497708864555616 1 1
0.489118445401067 0.467097628162507 1 1
0.630737775300467 0.59360786158026 1 1
0.318790928285839 0.3063628148265 1 1
0.453953442811265 0.432980322876175 1 1
0.689432314027703 0.655492963756855 1 1
0.372499646121775 0.352411870952459 1 1
0.632476157825276 0.601826505058986 1 1
0.684379900561082 0.651023438603579 1 1
0.562234991926134 0.533722085556571 1 1
0.538890331111323 0.512327485506484 1 1
0.408885873502254 0.396795398461973 1 1
0.590407776820879 0.559919852275701 1 1
0.472025026657761 0.450022139879747 1 1
0.398229987796884 0.379685557712526 1 1
0.536193185772254 0.5069869411812 1 1
0.398307011247921 0.37478319379389 1 1
0.550094993334076 0.525809996605813 1 1
0.560470176795876 0.529192311874316 1 1
0.495702496070864 0.473066319959378 1 1
0.530017277661713 0.502658030931771 1 1
0.488912420124188 0.46239197153276 1 1
0.644629959321644 0.615963620271094 1 1
0.540255880302187 0.513567203439042 1 1
0.406569616887563 0.383020801778463 1 1
0.297825254941304 0.282181820172001 1 1
0.591147081100706 0.569154955369569 1 1
0.403457403893148 0.384472608703575 1 1
0.56229144582887 0.531470452199204 1 1
0.48050932024864 0.461049878086871 1 1
0.550640332896234 0.521280343565185 1 1
0.716196241983233 0.682596922925424 1 1
0.460020144328703 0.434346510144505 1 1
0.429814782237012 0.411081013784541 1 1
0.464723527100031 0.444819725702235 1 1
0.806300327666898 0.766346335028083 0 0
0.515589996052347 0.493552820326499 1 1
0.484815158734619 0.459927856729264 1 1
0.525115955546026 0.498321557896008 1 1
0.55436626197907 0.525609386963686 1 1
0.357734181488245 0.343670168243799 1 1
0.392863354554406 0.370896431149995 1 1
0.575544799486361 0.545122586742884 1 1
0.705356665933609 0.664690747358279 1 1
0.412724318639265 0.392885261992135 1 1
0.477493693474705 0.452283022535054 1 1
0.464329494712169 0.445842953407212 1 1
0.658841517021116 0.624115603317752 1 1
0.291745573228301 0.278122583179185 1 1
0.338682756621058 0.324628389871311 1 1
0.423900684500504 0.405757731351863 1 1
0.442950257238295 0.416246752553817 1 1
0.481285440426355 0.458653512264748 1 1
0.443467527555303 0.423080441838439 1 1
0.753306264987106 0.717111392438842 1 1
0.451687384497886 0.427033829052854 1 1
0.435116774486468 0.413952037567857 1 1
0.493304970684739 0.475318717111881 1 1
0.379128061379123 0.36125740399821 1 1
0.326097950514952 0.31444598720259 1 1
0.31391678063498 0.302206692787496 1 1
0.478898027259128 0.458138767084287 1 1
0.449886089308989 0.42946816320839 1 1
0.460895345892398 0.440290042556931 1 1
0.673823636937457 0.643186966497289 1 1
0.423565988748589 0.404390979224933 1 1
0.743621893805423 0.706226648786476 1 1
0.401802142678055 0.384515865697157 1 1
0.47823375091658 0.459228815787243 1 1
0.598777296511467 0.583301455588042 1 1
0.587858807439495 0.557424775225126 1 1
0.550526641753542 0.524802815983958 1 1
0.63506043197253 0.606799927496199 1 1
0.592172641027341 0.566148397683189 1 1
0.518450104124466 0.492499627611594 1 1
0.498295125448121 0.480922251551988 1 1
0.367989463598379 0.353517592593682 1 1
0.311638522820823 0.299881856678041 1 1
0.588226776742257 0.555026305597977 1 1
0.565043745807296 0.539501030230433 1 1
0.452836659336597 0.433031206106412 1 1
0.387722731243086 0.369031493645771 1 1
0.3574354268583 0.336607823417759 1 1
0.489496054748483 0.470212209319506 1 1
0.461599695909242 0.438954346052931 1 1
0.56635535389116 0.544265090877062 1 1
0.58431487139735 0.559125037629646 1 1
0.520720986139852 0.493176498449874 1 1
0.335951430712419 0.320736818633143 1 1
0.217080886140316 0.207222402966637 0 0
0.590569109694118 0.562609482914407 1 1
0.319772952912825 0.307052610428642 1 1
0.545698983117057 0.519214804439284 1 1
0.48875948467593 0.46556095727987 1 1
0.486814232393129 0.467247710209057 1 1
0.723825829116556 0.68912497979277 1 1
0.456280431283266 0.437402667268616 1 1
0.62879353394804 0.597364637770622 1 1
0.284357036888337 0.274148850125529 1 0
0.510596851289594 0.484447938239943 1 1
0.436701221222587 0.414678009580035 1 1
0.162312261082308 0.159195188085939 0 0
0.524872622611885 0.49610540899066 1 1
0.264056834083221 0.257335267309132 1 1
0.419461811867228 0.399630763053711 1 1
0.377511881997493 0.357687562058267 1 1
0.405124053891806 0.387235321714339 1 1
0.339255019495687 0.327659543936175 1 1
0.670678019768929 0.642624083815486 1 1
0.435964525104915 0.414790900230732 1 1
0.651995677160122 0.615189818675466 1 1
0.628894699435492 0.601415792316609 1 1
0.249938645270279 0.235995440749343 0 0
0.40250810153104 0.383830549264243 1 1
0.667198378057171 0.630398977527303 1 1
0.604467951170241 0.574651023044089 1 1
0.589902216554854 0.557498614877202 1 1
0.456024274037154 0.432047300483391 1 1
0.509993124938999 0.488486656077999 1 1
0.486233059622672 0.465852033073029 1 1
0.303715918836765 0.289899558062609 1 1
0.546086272015774 0.523008452036556 1 1
0.545225713875895 0.523263074835007 1 1
0.647234489943529 0.616217916712814 1 1
0.313135439980686 0.297000765252494 1 1
0.517126049279069 0.492810560783253 1 1
0.573014448345493 0.545597323075085 1 1
0.633322977687609 0.603400684251655 1 1
0.308056714841968 0.294164256253464 1 1
0.29090416029747 0.275846979534976 1 1
0.581483626485153 0.555119407296442 1 1
0.398791640296613 0.380007298723936 1 1
0.516676297945193 0.49057619431244 1 1
0.372665419295224 0.358824726776952 1 1
0.762396751118138 0.727827022062282 0 1
0.596162679714406 0.568620803504968 1 1
0.425088575488477 0.406200718310413 1 1
0.578423222564443 0.551151617249362 1 1
0.398111072374282 0.378703307445348 1 1
0.605432573147978 0.575350201951053 1 1
0.199170396105263 0.189586504387203 0 0
0.43418292593465 0.413465899072021 1 1
0.530821994322721 0.502014831091097 1 1
0.394414398933357 0.371813558501293 1 1
0.605237994862239 0.576461823620453 1 1
0.506073815951842 0.485357492719198 1 1
0.25373021574116 0.244208203177968 0 0
0.469191456997045 0.444970488243474 1 1
0.384880563339981 0.368950755802999 1 1
0.573293017807144 0.54661781524009 1 1
0.366232808300009 0.35259968846887 1 1
0.283888272036364 0.270901726941182 1 1
0.60891841192618 0.575213116714288 1 1
0.545352578053188 0.523338566206252 1 1
0.52962377789273 0.510773147636668 1 1
0.384210677418649 0.366791188935773 1 1
0.353653033881862 0.328865682951193 1 1
0.611172249974685 0.578486525139635 1 1
0.624523757149393 0.595581220132965 1 1
0.371937997853342 0.355828321546528 1 1
0.811505484971644 0.766821254631549 1 1
0.482055069200829 0.462396662638591 1 1
0.55489368829596 0.531478443383304 1 1
0.624617030960861 0.599491126603888 1 1
0.434982848827222 0.414036888790272 1 1
0.586911659237878 0.5575945285919 1 1
0.387235778271624 0.369204305383169 1 1
0.300716070240661 0.274611135284468 1 1
0.706132958246015 0.673970440324905 1 1
0.502362186870603 0.481315759456447 1 1
0.643735748266899 0.615442073658885 1 1
0.621515443190009 0.592315076906364 1 1
0.539063557644585 0.51286271009809 1 1
0.31590034596523 0.306183650036739 1 1
0.327847068436402 0.312313232530021 1 1
0.61283894976469 0.582434920824737 1 1
0.376210495768087 0.36192174570873 1 1
0.535419135906118 0.509707767480343 1 1
0.507147960531358 0.487676406565706 1 1
0.492610628173885 0.471721429358954 1 1
0.108460557277231 0.0975801789364577 0 0
0.500505346362798 0.477566327801357 1 1
0.561493773566125 0.53131749345374 1 1
0.291703340774455 0.277153402457476 1 1
0.469635853677114 0.450266606328272 1 1
0.595229204250843 0.566984558348822 1 1
0.587585038219481 0.562493633303985 1 1
0.505690266326307 0.483142391153193 1 1
0.450998729081693 0.429377330093418 1 1
0.297804478430936 0.272865249543673 1 1
0.537916205464229 0.527399250109379 1 1
0.55459958131249 0.529124831147375 1 1
0.287044373466567 0.27107740962635 1 1
0.530513260907601 0.51194863007097 1 1
0.549014649602448 0.523031375352171 1 1
0.431010651092104 0.415416837744933 1 1
0.472489144943696 0.446540195595192 1 1
0.318910808246475 0.298909606434652 1 1
0.317436914932422 0.296564174028195 1 1
0.422611189271456 0.403531159055593 1 1
0.747887970608626 0.71181301206059 1 1
0.612668546289541 0.586069653380769 1 1
0.608220521293672 0.582278575867852 1 1
0.433579380605937 0.410014651091312 1 1
0.657397150029974 0.628337822843197 1 1
0.440978690379979 0.416845108852904 1 1
0.260868918190324 0.247221191746845 1 1
0.497126455055112 0.467301464447649 1 1
0.441123743689303 0.424400814161982 1 1
0.36214616401441 0.3430723907345 1 1
0.676537082392377 0.636230659009768 1 1
0.588966146178341 0.562297076186024 1 1
0.310264194117497 0.292469742727538 1 1
0.233872718803181 0.224771447739725 0 0
0.452764249524186 0.431929121047433 1 1
0.481861822812211 0.457166261815319 1 1
0.356435017261425 0.336683605350937 1 1
0.474490964605213 0.457131223574965 1 1
0.582217565503131 0.553382288506575 1 1
0.425827057232775 0.401058817806875 1 1
0.569268142042156 0.544653964522601 1 1
0.548438059221969 0.523353420069932 1 1
0.580655278950324 0.557089761624824 1 1
0.304799501253754 0.288281625931643 1 1
0.529699272182211 0.502613917666151 1 1
0.624393463325148 0.594688771216577 1 1
0.483503421487724 0.460475723513528 1 1
0.441118552872645 0.422878376763009 1 1
0.667449484212768 0.630296035380187 1 1
0.587872831313183 0.558500605111062 1 1
0.395274370239896 0.378502056988134 1 1
0.617823767396956 0.590348001370834 1 1
0.443716427706978 0.42397031248046 1 1
0.576851601972311 0.552182289735503 1 1
0.351804130732524 0.336202543639317 1 1
0.542193441222802 0.514586306821256 1 1
0.547564142014999 0.52191838608218 1 1
0.37307947404289 0.361710077858328 1 1
0.701121098569726 0.668281477349369 1 1
0.584459395461335 0.556730841372734 1 1
0.642092853369415 0.6129926820001 1 1
0.308232375256236 0.293553929460234 1 1
0.0649684207329278 0.0588589167781605 0 0
0.446762912129952 0.427652601122441 1 1
0.498796171163405 0.477274537901389 1 1
0.545253873449098 0.523303212970177 1 1
0.309648033390992 0.292657671310568 1 1
0.424017811558806 0.402607246002863 1 1
0.417470684549406 0.399006986928142 1 1
0.566751930470509 0.543324887241028 1 1
0.446819172478814 0.425331862055838 1 1
0.290909943460537 0.277644845244694 1 1
0.569696491596996 0.541926213006505 1 1
0.415181934184398 0.395284051156597 1 1
0.589425738408627 0.555946696995218 1 1
0.467148941160245 0.441835525706973 1 1
0.347293037205511 0.331417967349969 1 1
0.496371812914444 0.477699177368443 1 1
0.597292215577354 0.569501198916968 1 1
0.48300206027847 0.457508794717424 1 1
0.522998746288648 0.501769745240836 1 1
0.707377296905327 0.673613865197995 1 1
0.527370031506509 0.504872102037097 1 1
0.362180057393074 0.33972873743323 1 1
0.373671980095947 0.355798356416665 1 1
0.674404503219844 0.644524734676297 1 1
0.449848276076862 0.428173585461996 1 1
0.520678012596122 0.496195941947459 1 1
0.329230197249446 0.313315775403532 1 1
0.198436581492728 0.192587374981892 0 0
0.670941671127029 0.640104281614288 1 1
0.565480642061152 0.538650038119438 1 1
0.646566609329991 0.618507414457323 1 1
0.492171581059262 0.467858213704514 1 1
0.589685101084787 0.560963736390961 1 1
0.235974904860212 0.216752578844622 1 0
0.594693656582835 0.570794432593558 1 1
0.567840924474803 0.543861145515107 1 1
0.499290142481155 0.469361068823729 1 1
0.585991384330328 0.558933651134982 1 1
0.548946632089148 0.522308157265052 1 1
0.537543922548499 0.512483985582197 1 1
0.715232876695332 0.680042821458001 1 1
0.435808042504539 0.413829353703205 1 1
0.663287669987552 0.630589027361379 1 1
0.602998648703298 0.577721666788984 1 1
0.442095830457133 0.422701812215355 1 1
0.733702625440954 0.692885367182488 1 1
0.467060027450065 0.443835452333093 1 1
0.370845472926448 0.35353076460669 1 1
0.398518890143138 0.374321421808895 1 1
0.459764633406413 0.435641448370504 1 1
0.355900005731644 0.336256112315558 1 1
0.545221656085833 0.520730117990503 1 1
0.403705125496681 0.386295277307524 1 1
0.519741257279081 0.493805281239674 1 1
0.524410842179278 0.503548207209684 1 1
0.512056709085136 0.491896310719178 1 1
0.717411053346637 0.678899400849656 1 1
0.558407233234976 0.531079551255607 1 1
0.531613447106157 0.508445578093535 1 1
0.517097613248072 0.496829727281765 1 1
0.385649675481707 0.364064753444558 1 1
0.718374013979949 0.679257565571248 1 1
0.300785617293049 0.283919670118579 1 1
0.489884529569404 0.465401190285579 1 1
0.501138215264377 0.47193887110378 1 1
0.459712079258436 0.441148229071392 1 1
0.518123174291887 0.494455950959427 1 1
0.609829172039977 0.580266562631603 1 1
0.494057425442748 0.468566591911031 1 1
0.650082263928696 0.61648123305595 1 1
0.46095937962795 0.435024931169483 1 1
0.587367100950258 0.559631664965938 1 1
0.495644890783953 0.470093282456725 1 1
0.623556911093521 0.59492407153313 1 1
0.536559824885181 0.506665060274118 1 1
0.573018621808329 0.54655744038715 1 1
0.521738140244568 0.488555807982532 1 1
0.705962277397916 0.67230551489633 1 1
0.498881532014823 0.475008651242202 1 1
0.465309431218882 0.445639042847616 1 1
0.601647627119187 0.572780132452287 1 1
0.608803458676725 0.583912002919565 1 1
0.56109857516514 0.534668029122351 1 1
0.559379592982502 0.533782637497052 1 1
0.534196789548268 0.507697020070321 1 1
0.460783040255825 0.436353695590945 1 1
0.460032636030013 0.438514204019867 1 1
0.46255884442978 0.437076309129038 1 1
0.623355970911343 0.593009058040215 1 1
0.321000486795079 0.305566447995331 1 1
0.482608653065363 0.458779299818481 1 1
0.635672567222369 0.609897941506687 1 1
0.581656692543875 0.554279671226992 1 1
0.804309332837491 0.76247259895495 0 1
0.439738263296696 0.41979747002405 1 1
0.471718590319937 0.447931872250885 1 1
0.456097641724646 0.438517060760486 1 1
0.760111193594266 0.720032406415997 1 1
0.631712181117856 0.600536999931036 1 1
0.289534400026153 0.282133471301472 1 1
0.577793945040698 0.552683416567917 1 1
0.267588283564933 0.253721203120613 1 1
0.668643900140113 0.6349590253955 1 1
0.324089600861558 0.306865395827634 1 1
0.721854195953094 0.681695024158418 1 1
0.523322609792179 0.498586166461358 1 1
0.321324795663473 0.306559078666516 1 1
0.419377144406961 0.399017607116286 1 1
0.358883882698978 0.3466920259054 1 1
0.312575967743941 0.298805684212688 1 1
0.525266084107015 0.498951600904911 1 1
0.469159434734054 0.450795397545792 1 1
0.602880364826138 0.578009789863023 1 1
0.502474686734666 0.472264767683689 1 1
0.753561530062049 0.72188471421887 1 1
0.509638458456976 0.487478803861081 1 1
0.265565389298733 0.253961151800134 0 0
0.628979001213888 0.599747906734527 1 1
0.523499083800773 0.49999734082782 1 1
0.462947422087765 0.440193106090572 1 1
0.595038736895017 0.569005837944854 1 1
0.308485865148555 0.293331430341816 1 1
0.475137903610746 0.456019972455596 1 1
0.383267558505314 0.370915955972514 1 1
0.617283357092055 0.593339327837367 1 1
0.427622363150496 0.407144022636657 1 1
0.569110070626739 0.548718703503317 1 1
0.428936105459436 0.407007642570318 1 1
0.554523244642611 0.529979354151623 1 1
0.392443728961622 0.372734120916517 1 1
0.533126463393772 0.506200568177416 1 1
0.581475670663531 0.555072697079966 1 1
0.660021767580466 0.630629770904049 1 1
0.666434978524745 0.624838285150567 1 1
0.402855904920267 0.384217979717746 1 1
0.475894736049855 0.455384290238534 1 1
0.818692143253443 0.77408502014149 0 0
0.573393939489008 0.546645764763556 1 1
0.413563623298993 0.393746751764067 1 1
0.744910500111542 0.710219593484118 0 1
0.462619303027795 0.438802044377469 1 1
0.546215515332418 0.521234436800315 1 1
0.623632079564905 0.591754984796081 1 1
0.457056819550729 0.437027111068591 1 1
0.515575239209956 0.488964007953847 1 1
0.441225490139007 0.422255395440156 1 1
0.441209881407776 0.423768729988746 1 1
0.259139616924545 0.24427722082922 1 0
0.526398097655065 0.498188191869941 1 1
0.543600193721528 0.519901487294772 1 1
0.388713806212851 0.366802662577784 1 1
0.476838896342874 0.455963496120431 1 1
0.65473840539967 0.626264487195714 1 1
0.62803806162932 0.598527569709328 1 1
0.248312844592333 0.23499919796901 0 0
0.415049644378643 0.389846729627562 1 1
0.46032216533523 0.4368470401715 1 1
0.298098016175333 0.28332027618049 1 1
0.465523802085068 0.443798931312048 1 1
0.422551228576181 0.403851944032236 1 1
0.281448375107263 0.267647037788231 1 0
0.446618039687136 0.429330087072406 1 1
0.381156526072784 0.358350982489623 1 1
0.326653695508875 0.30822730480416 1 1
0.563277155844171 0.533732124460495 1 1
0.35747253445885 0.340425340276462 1 1
0.49929877803316 0.479157357583648 1 1
0.570783486536757 0.543032841947148 1 1
0.177177211150901 0.16929291765924 0 0
0.369240219294976 0.354114954613061 1 1
0.576531720584893 0.549174603106791 1 1
0.300358944267986 0.286397314688902 1 1
0.533747449707256 0.502611273601015 1 1
0.441954460382119 0.412922729275962 1 1
0.435256808915084 0.410983099146695 1 1
0.340517343288206 0.320976041927301 1 1
0.49689681595588 0.47678032821988 1 1
0.65796083283148 0.624224505822859 1 1
0.284425921767935 0.271189440964931 1 1
0.35445441129965 0.338452826040003 1 1
0.462386183295264 0.440413709176116 1 1
0.480146265481497 0.459838434666414 1 1
0.54373334671287 0.506820110679679 1 1
0.456613260640374 0.431016333126294 1 1
0.650961041017695 0.62431616909903 1 1
0.513410823921699 0.488576638711122 1 1
0.605674851734136 0.581037942621764 1 1
0.652893730158662 0.618276800846863 1 1
0.487690089179978 0.470732141764072 1 1
0.585754246813724 0.560731121582215 1 1
0.626971576241533 0.596153646043536 1 1
0.406602616896132 0.389535623408763 1 1
0.471062474196835 0.44771798089569 1 1
0.514551549897948 0.488153283536698 1 1
0.641732183604247 0.612637856389807 1 1
0.523176293346814 0.499698486192474 1 1
0.569603142996492 0.544505799913201 1 1
0.297052879932513 0.283764635754089 1 1
0.593779907260243 0.56578126371545 1 1
0.457560305661358 0.436809317966532 1 1
0.542834246843349 0.51958903654642 1 1
0.436548947872624 0.413790387255715 1 1
0.513977742296087 0.488963086610995 1 1
0.675899865707718 0.639214183675806 1 1
0.538013922221892 0.509684223287067 1 1
0.50279674766445 0.471606395084985 1 1
0.383471586640633 0.366039572367147 1 1
0.781967697080504 0.741098721324251 0 0
0.35836322057861 0.340096504845374 1 1
0.424892515842032 0.402241962594891 1 1
0.296967753386705 0.284378343614778 1 1
0.425210390195071 0.397323334840342 1 1
0.468473684124172 0.445384176487203 1 1
0.530754674374676 0.506473208600996 1 1
0.559067624272333 0.529356540007195 1 1
0.472316550706873 0.447513057445037 1 1
0.277163657348024 0.267468522056678 1 0
0.633396223769775 0.60054506607699 1 1
0.471180953954905 0.452296724015201 1 1
0.8116163116917 0.771646550880921 0 1
0.512108929472788 0.485034270684983 1 1
0.502729756112004 0.476081186227475 1 1
0.536948707706413 0.508608746398745 1 1
0.538076671140211 0.518897484460226 1 1
0.324805952671218 0.311869513009116 1 1
0.436294228867741 0.411082602372761 1 1
0.857246933475233 0.819576386192233 0 0
0.56484430751098 0.535064551977386 1 1
0.415447439089433 0.389470458135228 1 1
0.569271605442915 0.543904938628118 1 1
0.487261699176478 0.467613537427985 1 1
0.458297967771354 0.434436890018081 1 1
0.333274014497545 0.317019002532514 1 1
0.480874229293416 0.460353853678963 1 1
0.224063510546049 0.213504178811843 0 0
0.545286524394562 0.520789129385431 1 1
0.351688135997522 0.339275641736558 1 1
0.433592907265621 0.413509484926682 1 1
0.365387395537742 0.348353688893806 1 1
0.535063357763471 0.511109504468326 1 1
0.399360898585297 0.376841677329651 1 1
0.621509332037485 0.59267682024104 1 1
0.389622229565951 0.370142876188531 1 1
0.742555016849605 0.710892774357563 0 1
0.644518365484156 0.610978092032405 1 1
0.340944036067406 0.31873058537903 1 1
0.569523656057034 0.54404116973244 1 1
0.338273973046038 0.324292108857593 1 1
0.621452260114004 0.593552876267043 1 1
0.485612822838241 0.457851923501085 1 1
0.475391860640368 0.454744906713189 1 1
0.687096441074348 0.652901517158241 1 1
0.549560968814351 0.524536819490194 1 1
0.250678984722987 0.237796164555714 0 0
0.582334201074631 0.559532301416851 1 1
0.538217985955027 0.51117261184628 1 1
0.607611143669949 0.576127963280196 1 1
0.384882896653246 0.366142800014512 1 1
0.460626869865636 0.436995298064538 1 1
0.401564436085118 0.382866353244314 1 1
0.512438482060902 0.486340636944193 1 1
0.515536540021015 0.488203597396715 1 1
0.454508939332084 0.429147787527967 1 1
0.375956375619529 0.352941602685035 1 1
0.564595674730785 0.538802988607186 1 1
0.577934459809052 0.548890642393517 1 1
0.436616459097117 0.414629865326458 1 1
0.491085403560678 0.468692407531397 1 1
0.321182485985928 0.307508160372375 1 1
0.461537733995141 0.435638016586547 1 1
0.437616128984592 0.416604707811977 1 1
0.555495013427496 0.530316338116786 1 1
0.447318970510135 0.424137414467884 1 1
0.398196895312607 0.37904341242804 1 1
0.436090131041046 0.416016079537831 1 1
0.269392739973097 0.258168426814701 1 1
0.579192995721578 0.554982559946209 1 1
0.431831368720195 0.412514352424013 1 1
0.401636885302777 0.379417495598826 1 1
0.461180081778203 0.439486153265257 1 1
0.628915818944406 0.596920355218052 1 1
0.394491366053315 0.372809328606225 1 1
0.403178279345627 0.382712477935883 1 1
0.596161348028166 0.575414637367395 1 1
0.524227258890518 0.496653057963398 1 1
0.508448713422138 0.484478944860882 1 1
0.421387038333207 0.403817591040264 1 1
0.490291315701381 0.464285477399236 1 1
0.524815516187118 0.499930032649549 1 1
0.605175062271831 0.578503355034905 1 1
0.491883773089724 0.464774498828778 1 1
0.475185549598064 0.453660204610129 1 1
0.549905936569254 0.528855037848161 1 1
0.478366574970982 0.454803129929813 1 1
0.353011785542363 0.338775800064736 1 1
0.524019920830324 0.498510580089385 1 1
0.384529586744742 0.367261961726555 1 1
0.580628743778333 0.557460913149334 1 1
0.502315001499733 0.478608776340892 1 1
0.641833920487601 0.608627625064658 1 1
0.329741246244165 0.312133246816397 1 1
0.396823680358009 0.377043928851692 1 1
0.253457689842142 0.241649086350492 0 0
0.571073484278486 0.545065479683981 1 1
0.508740747462268 0.479773755531888 1 1
0.45776016733772 0.437659508672554 1 1
0.68805831607803 0.656293318402648 1 1
0.692962316597099 0.663806738074291 1 1
0.500322115835398 0.476498596672034 1 1
0.384346901862608 0.367677942171303 1 1
0.707225740380709 0.672370130892721 1 1
0.357519219778746 0.339384195746959 1 1
0.413324813686486 0.391916590579745 1 1
0.503114120741286 0.480639249963803 1 1
0.63726727228651 0.602408121967239 1 1
0.362751736886914 0.34626941640559 1 1
0.491152272699483 0.468246787236028 1 1
0.618324498118035 0.589695796470105 1 1
0.439281985527017 0.418560672106992 1 1
0.541641625736665 0.517007936395001 1 1
0.463571626183404 0.442781189016115 1 1
0.627391475664695 0.600426980700326 1 1
0.413842403639235 0.394664250670651 1 1
0.371121182238971 0.352276614391659 1 1
0.608095328929639 0.575545355650183 1 1
0.421578605962735 0.396001863123143 1 1
0.402824323459801 0.386695019155528 1 1
0.512297574543225 0.488113178157384 1 1
0.478758409121237 0.448461586832041 1 1
0.309588567582806 0.2946697707091 1 1
0.59646858730207 0.565964062828419 1 1
0.422032883789 0.403559589786645 1 1
0.646467234980988 0.616336013931427 1 1
0.374440088060432 0.354920107314158 1 1
0.47098265961069 0.44700399388639 1 1
0.623300715751829 0.596151529763441 1 1
0.632908582930226 0.602836999927513 1 1
0.584834350447516 0.557567806889898 1 1
0.726431892936524 0.695897432970515 1 1
0.622326952129526 0.591463668322312 1 1
0.527744874846229 0.501406660589435 1 1
0.323007564695691 0.296685452022825 1 1
0.278167863287732 0.264982141763346 1 1
0.552930536557993 0.521919957780583 1 1
0.440193419220286 0.417725292822919 1 1
0.359383124027565 0.33351065923661 1 1
0.404400604854504 0.386004376154255 1 1
0.446737003785342 0.421235984735328 1 1
0.529450641484025 0.505182087660061 1 1
0.471554946113107 0.451040135255326 1 1
0.327183867622829 0.311927656516432 1 1
0.589082442389114 0.563243006566073 1 1
0.532878537356553 0.507532888337064 1 1
0.296758873727265 0.279394639549752 1 1
0.670689632281495 0.644324174397465 1 1
0.413886456619256 0.398334759667037 1 1
0.305457566520675 0.284893639763997 1 1
0.340023288034752 0.323563506034373 1 1
0.609698771225139 0.585441804320658 1 1
0.431525619369696 0.411042009024377 1 1
0.572676394103835 0.547218050903579 1 1
0.342285649907938 0.326415824088407 1 1
0.40771382796299 0.388497787184892 1 1
0.456249961880976 0.433634118353675 1 1
0.840453714649758 0.796420908563622 0 1
0.430182055055727 0.405496607111863 1 1
0.359695915448731 0.337961441125385 1 1
0.657015681527582 0.625816278479617 1 1
0.372063543917109 0.354282828468749 1 1
0.529643524556168 0.503637173220894 1 1
0.529200163391605 0.509190440725308 1 1
0.436108928379007 0.41179328696093 1 1
0.61994791180362 0.592227476382862 1 1
0.493124545482387 0.475172318148445 1 1
0.495816479175394 0.475636269378648 1 1
0.427128343759653 0.408809165701581 1 1
0.406411072581179 0.385452758184037 1 1
0.506838625015188 0.482990041737927 1 1
0.569663394633121 0.540575254983889 1 1
0.396448212704167 0.380466249240656 1 1
0.407307814360803 0.388142375178988 1 1
0.683357695732739 0.651685313278154 1 1
0.52622007742613 0.50081416736668 1 1
0.602870371566036 0.572442044475929 1 1
0.505189385534545 0.483589673988226 1 1
0.282633663171518 0.264891073561563 1 1
0.270667899667161 0.255373674085979 1 1
0.656130199041641 0.62698636868176 1 1
0.447501621562977 0.425463392365319 1 1
0.552668887684047 0.526023260111739 1 1
0.698291625398462 0.666685635552378 1 1
0.378484447102086 0.362699103913328 1 1
0.72917192841853 0.69010079721293 1 1
0.497786237970078 0.470938812297283 1 1
0.565590928568991 0.533439535563394 1 1
0.604576141292886 0.577515543278576 1 1
0.65526809374877 0.62718550278267 1 1
0.508996724010894 0.482217103354173 1 1
0.470348282489246 0.444025815014244 1 1
0.475235308550715 0.445318645965915 1 1
0.683961519705032 0.654967730787291 1 1
0.850694730579515 0.811503566964868 0 0
0.773127738379265 0.737780479145732 1 1
0.475272173144343 0.452960065851877 1 1
0.428215932431842 0.408518660665371 1 1
0.420592920486724 0.40427059832038 1 1
0.655945148127294 0.625068487733102 1 1
0.563321786595634 0.53886958279418 1 1
0.458927109150872 0.434544639163036 1 1
0.72710353090817 0.69272880348953 1 1
0.397607118334544 0.379621248569433 1 1
0.310437997603334 0.296564793182655 1 1
0.594183428310292 0.566703881673666 1 1
0.378901431811218 0.364720676791677 1 1
0.155794680583872 0.148002769618672 0 0
0.553068362795617 0.527070158600538 1 1
0.626825427408839 0.595458340530229 1 1
0.649961442792296 0.615284967819682 1 1
0.435684528479671 0.415384738033818 1 1
0.666769069828739 0.630546666545207 1 1
0.622500437199767 0.590988013136354 1 1
0.514504694567755 0.491774742681507 1 1
0.246708690433545 0.23412423192642 0 0
0.491223254365188 0.465792252469311 1 1
0.431928874173266 0.413706300834016 1 1
0.652870367883756 0.623514127730796 1 1
0.294336385334352 0.283480871564133 1 1
0.192243497839414 0.184447600849042 0 0
0.49226505465849 0.473752467317404 1 1
0.534566123859634 0.510265469905559 1 1
0.493083571634718 0.471314868588228 1 1
0.242924716166956 0.231776287658665 0 0
0.312898145253987 0.29694479659241 1 1
0.463414209964674 0.44561565931485 1 1
0.475352405251064 0.45140302688059 1 1
0.288145194367335 0.272925412455062 1 1
0.570716760317578 0.541347617551696 1 1
0.453582566837158 0.431854264876598 1 1
0.395556064072094 0.376143092686693 1 1
0.706031698769676 0.673564034861374 1 1
0.598522271057967 0.571160131476338 1 1
0.438756147257144 0.421581041838309 1 1
0.624638721554218 0.594870458284478 1 1
0.668514368233372 0.638352855985054 1 1
0.706467799485551 0.67537479986557 1 1
0.497788559804408 0.478034391883835 1 1
0.604829084434838 0.578625932904242 1 1
0.521511218972901 0.499127191946547 1 1
0.512933953746956 0.485684010393188 1 1
0.443990321119916 0.421886959616321 1 1
0.55721949800137 0.532097804666344 1 1
0.388302134701976 0.372495959175175 1 1
0.438567772166199 0.415619826370916 1 1
0.669089402006082 0.639490703723639 1 1
0.463110871934619 0.443702822554013 1 1
0.333961187166851 0.318361318983866 1 1
0.317685987237711 0.305035066132238 1 1
0.790967119932719 0.752985793275591 0 0
0.459180792026508 0.440066449380024 1 1
0.432458686361105 0.412248098928073 1 1
0.313574631275033 0.301236343849695 1 1
0.394214323943985 0.366729260587209 1 1
0.530784608161861 0.502948997762883 1 1
0.570722337579646 0.547221361692067 1 1
0.504588365164363 0.481690684613348 1 1
0.164920318923817 0.156325256806773 0 0
0.621366474926396 0.59169057846972 1 1
0.292532483056847 0.277844755288666 1 1
0.557682645876983 0.528746734824918 1 1
0.670496183903107 0.631975177222842 1 1
0.571415134935311 0.54763368990622 1 1
0.672836829423017 0.633534284693629 1 1
0.387800848578488 0.373259725110431 1 1
0.421074344959364 0.399840718873396 1 1
0.437996574506866 0.416359339958367 1 1
0.365056977031187 0.349577411364769 1 1
0.753257584164612 0.722750010012888 1 1
0.556553508564153 0.527215573585831 1 1
0.433779651274029 0.410187629204019 1 1
0.608765022565124 0.571726474394598 1 1
0.32262980527993 0.315256224395113 1 1
0.298116204708135 0.282199844264143 1 1
0.569645072608995 0.54641275827007 1 1
0.582867357102252 0.552460407483048 1 1
0.607776300164946 0.583013114976363 1 1
0.620747598013784 0.592561621165565 1 1
0.488144804070853 0.465051147784021 1 1
0.494072647547135 0.468104672219393 1 1
0.456759202794822 0.435438724773146 1 1
0.357426749148612 0.339003139254868 1 1
0.482926317096271 0.465781595239653 1 1
0.302421521496769 0.285767139740559 1 1
0.348246400196691 0.33345298511556 1 1
0.434495909220935 0.41519652870852 1 1
0.498684719806281 0.485715585763603 1 1
0.488588274933303 0.464816093276788 1 1
0.50033966953411 0.47985297126365 1 1
0.727788093581992 0.690604057886341 1 1
0.519236262981465 0.492480105018357 1 1
0.599097510625668 0.575624673763711 1 1
0.590474053746693 0.556627137561137 1 1
0.575103626620013 0.557525630823292 1 1
0.519476027358128 0.495542431659513 1 1
0.54291283344536 0.517213330599797 1 1
0.450346048062937 0.42897237731633 1 1
0.451863398606951 0.429055085893632 1 1
0.567447179877275 0.541449601512867 1 1
0.470966653621124 0.450165234879098 1 1
0.463700425775105 0.439867262985374 1 1
0.706611082654048 0.672583578473635 1 1
0.385880070038467 0.364989189569246 1 1
0.582972627958462 0.554027564744719 1 1
0.658001504193004 0.623080115665303 1 1
0.22817577907252 0.212713081872763 1 1
0.660104722080716 0.630195354783048 1 1
0.506876959793523 0.485758665158806 1 1
0.351000297796436 0.336152001615251 1 1
0.503810544515236 0.48199341315289 1 1
0.532820271407511 0.512880008589673 1 1
0.57762523029939 0.552190127937954 1 1
0.51347385793699 0.493356861732904 1 1
0.643607173296614 0.615232379630004 1 1
0.273129804320175 0.257436541998939 1 1
0.36139786583293 0.349964926478994 1 1
0.418674075258735 0.398951539828368 1 1
0.540763071253685 0.514662477260086 1 1
0.42795047847979 0.406581629251843 1 1
0.118715023754764 0.11357404112781 0 0
0.369362974188343 0.353525219720962 1 1
0.525175368662224 0.499457194093221 1 1
0.547932936283956 0.527575628576511 1 1
0.411323342885701 0.392591398155631 1 1
0.456909675787128 0.430224203920578 1 1
0.516876672140342 0.494759828137068 1 1
0.358465917905487 0.340251422816484 1 1
0.605698289738731 0.572203558545653 1 1
0.442611238356075 0.417084036774698 1 1
0.259726700199111 0.247799990808473 0 0
0.534602197570693 0.513015468729366 1 1
0.543912118439763 0.518715706561913 1 1
0.488258779832395 0.464778282745329 1 1
0.56302804287475 0.536910492954995 1 1
0.547958038273364 0.517202963811475 1 1
0.727672662789828 0.693912387287275 1 1
0.488226757433099 0.460879785617971 1 1
0.485490005039854 0.464339114031405 1 1
0.420835715570286 0.403385817074753 1 1
0.369126623357625 0.348032134412694 1 1
0.666112702851439 0.637765628500389 1 1
0.323188480864381 0.308446084424315 1 1
0.558743139804169 0.534486187945489 1 1
0.506489692218266 0.479334235646965 1 1
0.526332660835775 0.502154862970089 1 1
0.395367923375768 0.373842095796361 1 1
0.461978217503362 0.439735430643593 1 1
0.462185956453858 0.438327189592454 1 1
0.644917494277092 0.608959665238769 1 1
0.515941277529945 0.492715021804487 1 1
0.50990437413154 0.483011584587392 1 1
0.537814969822526 0.511755085610637 1 1
0.429224725207923 0.411802648791147 1 1
0.275815781732736 0.261727855089912 1 0
0.524760186203656 0.497736036904701 1 1
0.358114812155894 0.34327493916098 1 1
0.393444241598173 0.373678109431995 1 1
0.506121627766773 0.483635618687179 1 1
0.569224869494941 0.543093980698981 1 1
0.591023615327596 0.562594501734553 1 1
0.473698788288247 0.457820678844169 1 1
0.536412567268314 0.509526085905303 1 1
0.796849319333299 0.760118425400499 0 0
0.485653511807133 0.462323938283103 1 1
0.292216051879802 0.27937030946757 1 1
0.396821336408079 0.375796922287464 1 1
0.366639768360531 0.346085972863875 1 1
0.520566743919814 0.498316319086205 1 1
0.548972132881677 0.52215691426245 1 1
0.53660554750838 0.509951365663237 1 1
0.516168050762901 0.485993769214934 1 1
0.521924641172276 0.499714409142231 1 1
0.513566567540671 0.484993965151544 1 1
0.416078059377798 0.394305826938787 1 1
0.693868147520122 0.662213329551099 1 1
0.637285563943466 0.607289294867912 1 1
0.380452113326237 0.364023263449872 1 1
0.531904922067794 0.512359810160091 1 1
0.705718782446596 0.669636122800368 1 1
0.827333562685514 0.782004644745622 0 0
0.421570780696024 0.40363156411629 1 1
0.291627207857743 0.2750127328031 1 1
0.444522130383829 0.422133047627146 1 1
0.427141373548789 0.406360987473207 1 1
0.449670053550691 0.432497480364976 1 1
0.587036324291736 0.555294886237045 1 1
0.460586882166479 0.438105810638239 1 1
0.584098847397261 0.558802340633316 1 1
0.46621425045539 0.443291402063052 1 1
0.475240907600147 0.452176366227633 1 1
0.60023055555276 0.573721256665134 1 1
0.69751547943849 0.663466228392489 1 1
0.473994334396806 0.450953749659217 1 1
0.592320336102402 0.561526830822639 1 1
0.321822084361216 0.308763863300139 1 1
0.48635027857941 0.464835420694485 1 1
0.631312809992585 0.603594321503557 1 1
0.548480005718782 0.519655682135685 1 1
0.501327328223698 0.478226680074622 1 1
0.337451058642556 0.319309825628682 1 1
0.474661483997979 0.452482966692515 1 1
0.517441839805311 0.492753345261489 1 1
0.593002556971448 0.562964585616449 1 1
0.249734682513856 0.238176600998118 0 0
0.296724931442971 0.280971521164966 1 1
0.451997481964121 0.424766178608373 1 1
0.704346066412027 0.672955116441154 1 1
0.483957281878987 0.461073491624273 1 1
0.5945027035015 0.56767930385731 1 1
0.579905773442026 0.556554503285808 1 1
0.474214757490336 0.451209160202667 1 1
0.51352607310787 0.489113708402283 1 1
0.699983501218367 0.669710099173657 1 1
0.452075898133044 0.432160051643386 1 1
0.466540404429673 0.443038866310431 1 1
0.473415159021376 0.460432183642884 1 1
0.321166457562464 0.295599843123219 1 1
0.693889434242353 0.658590631517792 1 1
0.526795969137277 0.499326048281885 1 1
0.44468421959511 0.421308216164374 1 1
0.445617119322554 0.424991637250353 1 1
0.525472296161419 0.499264235075388 1 1
0.469042062731944 0.446825246446422 1 1
0.69859609600435 0.668347015768344 1 1
0.533882214365471 0.508445703801945 1 1
0.611025759522396 0.583883468147072 1 1
0.557580565525972 0.531795746044857 1 1
0.604679712082848 0.57728018302188 1 1
0.387542948987793 0.36896295637666 1 1
0.475222605406515 0.455493721872789 1 1
0.654775567215282 0.625238884662581 1 1
0.638229645186112 0.610262311054035 1 1
0.591076934018068 0.560235247196916 1 1
0.306523246093311 0.288269454672946 1 1
0.165504694481462 0.153895180526061 0 0
0.527852344350063 0.504911305496266 1 1
0.721407041556249 0.686847472174635 1 1
0.376750774808711 0.355243142141366 1 1
0.63549278245714 0.598503187237463 1 1
0.492327102506635 0.478838328426734 1 1
0.444573277382704 0.425259047954853 1 1
0.389949203272498 0.369582423437001 1 1
0.660623448354401 0.633169970751689 1 1
0.474199677448219 0.450542382293595 1 1
0.632985082153236 0.604068090591725 1 1
0.563192459147648 0.539124755245474 1 1
0.412750857939172 0.394377218267233 1 1
0.542262230419099 0.518275229246073 1 1
0.59279970245454 0.565396624877022 1 1
0.452276727236776 0.43436940663968 1 1
0.446641227858744 0.423932807251067 1 1
0.419952096006605 0.402965123030072 1 1
0.504942482769152 0.480719601831485 1 1
0.672278196692926 0.64261904041323 1 1
0.460341261109081 0.440833186202267 1 1
0.618708844106466 0.58352934062422 1 1
0.475066435562321 0.451184771873276 1 1
0.307760058620277 0.291219078915472 1 1
0.675519720814095 0.639467592947262 1 1
0.498771956108064 0.473466429117976 1 1
0.183641858111028 0.174760093018346 0 0
0.501762104345388 0.477229866853301 1 1
0.431404795228418 0.414933857113563 1 1
0.578296539440913 0.551804055525504 1 1
0.321236153660287 0.30649888966575 1 1
0.54761729836998 0.525306844191669 1 1
0.454981363227358 0.430966097258789 1 1
0.607988865386431 0.574210794692517 1 1
0.211174923509905 0.201254988717982 1 0
0.551573537966629 0.522934029073127 1 1
0.240391694076918 0.227127033899066 1 1
0.489360272269398 0.46587042403696 1 1
0.600842748970383 0.572310587613975 1 1
0.451360470815317 0.430202462749065 1 1
0.573972654225956 0.542079441323995 1 1
0.579313510900488 0.550560145972993 1 1
0.539674264183931 0.515297232069762 1 1
0.287192201338342 0.27318311193552 1 1
0.559815892134346 0.525443053899355 1 1
0.706671456863399 0.674132823817194 1 1
0.547340895833986 0.519860088698402 1 1
0.513529015940966 0.493369899500338 1 1
0.754526777878868 0.717715767562987 1 1
0.623343038978641 0.591627858911581 1 1
0.402861479209669 0.385314154816379 1 1
0.384239104762131 0.364241658872974 1 1
0.500002851605074 0.469914938895889 1 1
0.443695552275999 0.421797344806275 1 1
0.483235570334302 0.459393723229485 1 1
0.408671384014431 0.388243384016827 1 1
0.507870467926402 0.482783287261982 1 1
0.518848266475633 0.497351559313925 1 1
0.645608197007833 0.616736740934316 1 1
0.595166457737736 0.568673360660757 1 1
0.234094439999676 0.218288297676013 0 0
0.337673987217023 0.323604706996253 1 1
0.506211947367076 0.486088470089458 1 1
0.595236797410394 0.566926892662744 1 1
0.449429088358743 0.429667395664526 1 1
0.557509160609044 0.532165195189871 1 1
0.518837325908903 0.495999592978999 1 1
0.338112822713859 0.32520235311207 1 1
0.503549155435125 0.482744456362194 1 1
0.356778291335267 0.338404148776932 1 1
0.379682522793874 0.358710573453316 1 1
0.425831929217873 0.406186393754054 1 1
0.747766570869215 0.711231602252049 0 1
0.57698856768279 0.547057467005953 1 1
0.372923856945765 0.354012468480952 1 1
0.551209150524655 0.520297674139157 1 1
0.221580969310592 0.214020658171782 0 0
0.488862146553455 0.468361833161667 1 1
0.43813112926769 0.416656954705752 1 1
0.27486831881977 0.266267883130659 1 1
0.72008423808263 0.685904547044468 1 1
0.390648001652278 0.377053091049929 1 1
0.406366613978038 0.392855737479017 1 1
0.455735521328948 0.437155456760234 1 1
0.505600669696725 0.484913560620665 1 1
0.559752363267798 0.534528754076897 1 1
0.567730604399438 0.53411827002123 1 1
0.626838078703373 0.598902727929479 1 1
0.38819670354111 0.372810628104813 1 1
0.525433922905402 0.498593464920155 1 1
0.54805489424438 0.525512005412915 1 1
0.642961718024898 0.614212453209482 1 1
0.433185504764524 0.416137865957504 1 1
0.317222322764386 0.30042100016597 1 1
0.298273321562617 0.289637061648415 1 1
0.580046335023021 0.552576612512119 1 1
0.48516660304188 0.465563232417576 1 1
0.355886714156216 0.339987615251327 1 1
0.501259830638317 0.478937989435515 1 1
0.720123095958376 0.688569933938308 1 1
0.637975861733199 0.606072284086595 1 1
0.49101589323357 0.47389283492181 1 1
0.22341354239449 0.209736060371258 0 0
0.716137830819146 0.685826938672281 1 1
0.35787751289767 0.341299235576813 1 1
0.510934833181756 0.481536505901569 1 1
0.482268257568017 0.462114531382699 1 1
0.418014557164245 0.394855453786174 1 1
0.527782348763775 0.501519030269037 1 1
0.390461009943773 0.371932646327041 1 1
0.494343823145539 0.473115130028064 1 1
0.362213924547485 0.347503152962323 1 1
0.569097896380681 0.540294423239523 1 1
0.361441987255362 0.344817659241009 1 1
0.534063142466112 0.499273376932213 1 1
0.535140187987544 0.515521089189373 1 1
0.230777996787007 0.215163168047367 0 0
0.507415048480298 0.488802537123602 1 1
0.389756468223324 0.369989354570865 1 1
0.605812570312761 0.579426415271368 1 1
0.446152024209755 0.42803575036893 1 1
0.446770046823745 0.421387481951264 1 1
0.662478362530569 0.632653959267018 1 1
0.58964418382092 0.562243118451737 1 1
0.5918726836167 0.562088554649164 1 1
0.507773826100271 0.484204246944024 1 1
0.56518009346221 0.535110562301419 1 1
0.491398620383223 0.470904343197433 1 1
0.545971759207358 0.51827222337001 1 1
0.372000264274686 0.347708198422306 1 1
0.474167259143977 0.453744564776375 1 1
0.557017472161777 0.529950479300597 1 1
0.553155454677356 0.527294923520041 1 1
0.607114138343256 0.577417221924296 1 1
0.513467580999258 0.487942225938111 1 1
0.603620264067521 0.574603685549341 1 1
0.510480049233898 0.479806043375217 1 1
0.660746669253236 0.630931985398801 1 1
0.506337255543291 0.48376782260479 1 1
0.559643749671258 0.536578975574897 1 1
0.552654310679461 0.522544450586406 1 1
0.468700774845019 0.446737814738394 1 1
0.223708129732496 0.20864243495628 1 1
0.737250772007084 0.699965683352567 0 1
0.386124113493139 0.368388709645167 1 1
0.561918369253282 0.536544025302324 1 1
0.431436744983845 0.412033986840058 1 1
0.422938005083512 0.40329477983709 1 1
0.306847037304241 0.29596879460116 1 1
0.487184809108094 0.464230902690852 1 1
0.477256283357243 0.454969601398731 1 1
0.709803917488662 0.68119612975199 1 1
0.460239975641094 0.441611638793395 1 1
0.619936835596698 0.592678076622024 1 1
0.603489082619796 0.577744529244017 1 1
0.55033129449409 0.520299461085388 1 1
0.720807000450692 0.687756447379762 1 1
0.382456559008688 0.368617049961727 1 1
0.560373322185223 0.536807997309846 1 1
0.597791645881714 0.576073882901444 1 1
0.458448002595618 0.435627574842668 1 1
0.480173410480638 0.459679880430781 1 1
0.545610719880111 0.519899606614014 1 1
0.4755617987651 0.450034056016179 1 1
0.705444587454918 0.673926152011633 1 1
0.159454148067749 0.148380820284254 0 0
0.384282415291155 0.363597411585266 1 1
0.445963095616588 0.423204382956141 1 1
0.502353688589874 0.479762832448553 1 1
0.546448241103411 0.519420542189781 1 1
0.615768390959055 0.589749763341514 1 1
0.40997422009231 0.394898392607709 1 1
0.365897359659805 0.349562870777209 1 1
0.459789435265256 0.440004977142713 1 1
0.524907047210353 0.500508351958098 1 1
0.429208169385473 0.409512945409327 1 1
0.369868561452195 0.358880601614218 1 1
0.31861409784447 0.304940439398565 1 1
0.538678916088389 0.520073477141942 1 1
0.515764703563413 0.489836527937587 1 1
0.84211139579012 0.800187740299003 0 0
0.73072013708793 0.695864502126679 1 1
0.411611109555837 0.393253411585181 1 1
0.645793629386398 0.611895435139406 1 1
0.399862672309955 0.375868622704953 1 1
0.284554412917702 0.275297023767096 1 1
0.44221265145307 0.413501307132932 1 1
0.453128739484065 0.43009711794016 1 1
0.629024084209563 0.601944383934257 1 1
0.367887770900439 0.358333147204237 1 1
0.565331099239057 0.54044519976519 1 1
0.523237069189446 0.500324475832617 1 1
0.608329986989785 0.582604828287098 1 1
0.310438079438937 0.296327286760285 1 1
0.324396513184622 0.304029073704171 1 1
0.346824481979886 0.329134745558492 1 1
0.567300550927852 0.540462069999613 1 1
0.592657363570948 0.56180684800446 1 1
0.158878086393753 0.154575313714417 1 0
0.309005825274813 0.296803396362337 1 1
0.601478502311755 0.568336988198364 1 1
0.637190508041168 0.610566949200685 1 1
0.607763320894791 0.58293411030781 1 1
0.42596903007135 0.40942773063874 1 1
0.477857756922723 0.456225215083546 1 1
0.471812600789216 0.448750278215116 1 1
0.373997245579889 0.356498924448985 1 1
0.526992186482155 0.50323394237755 1 1
0.484487570370344 0.46473267787869 1 1
0.757644127623193 0.717616041199211 1 1
0.482199952884056 0.456214171009091 1 1
0.683901437001468 0.655563752934477 1 1
0.67302061619446 0.630236374250217 1 1
0.585359644986042 0.557807634266349 1 1
0.32580352342641 0.311757259908133 1 1
0.494142794524065 0.467410177703807 1 1
0.277852997613774 0.263519920615949 1 1
0.461654963653903 0.439629264919554 1 1
0.488633437176038 0.467561958323718 1 1
0.670117828636703 0.639424957477056 1 1
0.302884119054222 0.28513754409076 1 1
0.403815882958044 0.38632538160798 1 1
0.541159692436083 0.511500476179657 1 1
0.402487815258855 0.387676038527634 1 1
0.245626228110804 0.23205489584227 0 0
0.419723990769056 0.402704848761514 1 1
0.500101291148407 0.469594022995012 1 1
0.489337437347916 0.467678824407137 1 1
0.282393947234859 0.274451129089486 1 1
0.485866318301891 0.46486240764426 1 1
0.751718870891733 0.721976795631383 1 1
0.550603877105313 0.524181095763732 1 1
0.634536292496043 0.602454924765859 1 1
0.401370507553515 0.380932332407194 1 1
0.704825927676285 0.671224401438063 1 1
0.597149543462801 0.56701021240081 1 1
0.476746803501803 0.454341219058945 1 1
0.586141218885116 0.556997002115798 1 1
0.365503475348223 0.349060643658457 1 1
0.472549364331358 0.451656319827879 1 1
0.641358036685238 0.609101096211336 1 1
0.53462431193523 0.504801416773307 1 1
0.619545208068606 0.592356326949026 1 1
0.416010987699782 0.399393344442098 1 1
0.464863624787855 0.440281072106796 1 1
0.444788988373765 0.418852618830236 1 1
0.429571125911921 0.403702036213887 1 1
0.58039247755712 0.552281266760055 1 1
0.681124973888521 0.648562431706972 1 1
0.716903690624407 0.680352784603028 1 1
0.725544874745177 0.69421031926289 1 1
0.506264019177694 0.480325862960165 1 1
0.567660011425741 0.537891788977416 1 1
0.709549186646523 0.669920582676857 1 1
0.52217941687102 0.493198234874525 1 1
0.598070006132351 0.571091071978594 1 1
0.7368557825078 0.704476122668577 1 1
0.628430331859907 0.594153840717419 1 1
0.67312528014276 0.639618318527096 1 1
0.660685306873522 0.627941269075572 1 1
0.394359481669075 0.378059922272102 1 1
0.284570581286863 0.274027896341933 1 0
0.724224143029285 0.686603059186517 1 1
0.511835126153206 0.490877332271733 1 1
0.407014932088303 0.387230644484303 1 1
0.601369549228604 0.576648781422251 1 1
0.710746397256771 0.682134519097256 1 1
0.57707932854458 0.553948073415139 1 1
0.409025856918504 0.390725683877806 1 1
0.583153858716633 0.553515414730841 1 1
0.400916027986024 0.382288540152667 1 1
0.63850722703497 0.610010033656271 1 1
0.603158292223759 0.584447141121874 1 1
0.440568172765104 0.417100103561646 1 1
0.66181063649013 0.633072045425758 1 1
0.487469301189851 0.467424330768809 1 1
0.508685612044869 0.487514298675153 1 1
0.328485586478166 0.313949266624277 1 1
0.570225075482414 0.545636511508242 1 1
0.610367380646156 0.579239806577348 1 1
0.72741183274742 0.693065882007796 1 1
0.571232935866198 0.53899365124741 1 1
0.395201241038632 0.373020052252438 1 1
0.315669828788326 0.304165276365084 1 1
0.536472392816888 0.510136450726304 1 1
0.546787948674809 0.526631772602095 1 1
0.477862216765136 0.459585558631388 1 1
0.584131919037365 0.5569261294427 1 1
0.62091791499097 0.589597667981898 1 1
0.463923470178865 0.4453124837821 1 1
0.457061140925866 0.43870353849133 1 1
0.342886306089078 0.327343771830866 1 1
0.315755280145649 0.306529627479774 1 1
0.503201474865764 0.483193325671217 1 1
0.730883262681512 0.692891128695425 1 1
0.47908240631653 0.461942046646605 1 1
0.50494992870806 0.480773101849062 1 1
0.677380738019179 0.645302692746539 1 1
0.350350298708017 0.334028080549755 1 1
0.554927278684632 0.526911392702596 1 1
0.461618797429217 0.437823672260431 1 1
0.500499544016345 0.481488768122009 1 1
0.464522215414177 0.43743275705755 1 1
0.331885294699353 0.315303095459086 1 1
0.581682289409991 0.55000636423904 1 1
0.535233179418769 0.51297313446107 1 1
0.271617264802099 0.259283433332739 1 0
0.666963774141221 0.625697364927146 1 1
0.453376293922684 0.439040286145626 1 1
0.509984864751939 0.487400175566363 1 1
0.591182770709601 0.562940529113104 1 1
0.769031511702557 0.733845544116509 0 1
0.571984790033566 0.541483599626465 1 1
0.233563692517563 0.223528728491281 1 1
0.37597334248132 0.362440240806822 1 1
0.528107236976811 0.49674126643864 1 1
0.267884862149215 0.251793588627229 1 1
0.549386959140745 0.521721637544515 1 1
0.538781520010978 0.508778494628923 1 1
0.491763557334948 0.471869323080927 1 1
0.534671182269704 0.510321055516545 1 1
0.498481314883578 0.475752409384522 1 1
0.289650195639868 0.276245968207971 1 0
0.483223130750308 0.462628368758033 1 1
0.322300270768283 0.304591241218604 1 1
0.545597905825032 0.522316536452754 1 1
0.288201136601852 0.275862085904229 1 1
0.542310447074592 0.513139863695862 1 1
0.401786324045395 0.377042103713005 1 1
0.633386394956565 0.598322149298027 1 1
0.743288222193274 0.713338268084722 1 1
0.812512259024365 0.772612023163153 0 0
0.494955454977019 0.472307442020647 1 1
0.420263204477363 0.400667317281474 1 1
0.800976594127086 0.759899570018027 1 1
0.531524673421763 0.511145929752103 1 1
0.658517567930213 0.630169368928693 1 1
0.523829239366972 0.498043531949454 1 1
0.521175532396323 0.495739870691491 1 1
0.268667148688741 0.249872644483563 1 1
0.394882055377311 0.37769470410226 1 1
0.478592871422114 0.44661834382784 1 1
0.233334582067925 0.220389700862274 1 0
0.537124971507501 0.512532394452287 1 1
0.60227413227602 0.571649568313673 1 1
0.456173443526257 0.436892513690082 1 1
0.464328978280248 0.445152102461594 1 1
0.530204664384642 0.507233199627316 1 1
0.491693472962284 0.46719622493425 1 1
0.366138635429513 0.353835021918031 1 1
0.343370800351837 0.327005119413938 1 1
0.276351753756036 0.26570649941431 1 0
0.468467560768007 0.4393301996727 1 1
0.591236145127666 0.563802918528781 1 1
0.663344802936878 0.631714415249787 1 1
0.480376811267712 0.45685992949884 1 1
0.534453587587116 0.512321332028891 1 1
0.484963693192874 0.460917515473272 1 1
0.351157826300903 0.335706703314047 1 1
0.366830598805451 0.348885251106198 1 1
0.355108622785883 0.341053911491006 1 1
0.408319376718403 0.390155743857916 1 1
0.392676931662432 0.373727546748952 1 1
0.231631802430901 0.219149752566677 0 0
0.568836360551668 0.542540958349383 1 1
0.558613987016135 0.538362172891091 1 1
0.550086914115074 0.524578161895051 1 1
0.399265000388483 0.379247667289099 1 1
0.497852189747421 0.477547920619434 1 1
0.28987256144203 0.276814388809101 1 1
0.215545331899443 0.208947398175083 0 0
0.361772690026305 0.344368863478237 1 1
0.403831247194541 0.389731683368291 1 1
0.515580335205742 0.487271056783254 1 1
0.423456001785375 0.407843187597307 1 1
0.313403895465505 0.297917780829279 1 1
0.656390797766645 0.626303563770492 1 1
0.369909321523583 0.35539724115606 1 1
0.597965677581646 0.572020776841161 1 1
0.735060671524693 0.695799312256796 1 1
0.521008464831485 0.493875303377091 1 1
0.611993895991228 0.58521130693059 1 1
0.531796382681649 0.504366573314721 1 1
0.383472085195672 0.366764897296517 1 1
0.784121906056466 0.748220836030179 0 0
0.641772425013654 0.615478112377575 1 1
0.312128303150502 0.302216558862373 1 1
0.593020252399534 0.565229262693419 1 1
0.600566915874893 0.570596473144402 1 1
0.818426893366051 0.778722046338383 0 0
0.454391622171297 0.434772842310575 1 1
0.724995858143379 0.688689661292738 1 1
0.252584369764359 0.240223346792722 0 0
0.567029634412826 0.535412674452138 1 1
0.277346219490348 0.262862935301773 1 0
0.394158548987926 0.371749274210239 1 1
0.507478926817793 0.483106487385975 1 1
0.41471070646366 0.396935099344108 1 1
0.681978659124768 0.649143356963722 1 1
0.580464772613457 0.557313521198224 1 1
0.478097225090476 0.456246895979567 1 1
0.400952103981008 0.380194905917408 1 1
0.42440270953959 0.404245259485144 1 1
0.40059737984811 0.376795355577356 1 1
0.438526673547897 0.420062922933858 1 1
0.368143156707695 0.347591000850751 1 1
0.441765244944485 0.424558332399117 1 1
0.583339116009491 0.556466149117702 1 1
0.393589818754026 0.377864615391018 1 1
0.288608457359578 0.277577624118079 1 1
0.442309335915268 0.422064618488719 1 1
0.593554873301014 0.57046639061107 1 1
0.569626160431994 0.550745428504041 1 1
0.435983580495126 0.418238310079335 1 1
0.470313571262702 0.454232428212083 1 1
0.476328953883753 0.455653519824927 1 1
0.480237932543462 0.455478222254265 1 1
0.389273785895113 0.369569590329181 1 1
0.477973498857614 0.452240470547145 1 1
0.357923335108707 0.343989307330314 1 1
0.379570453115352 0.358666473491755 1 1
0.534444050252863 0.506509079380967 1 1
0.237329611611861 0.221871439023077 1 0
0.418291624614647 0.393692274125476 1 1
0.653889082830504 0.618357797551416 1 1
0.704258689188922 0.669926413913042 1 1
0.748041774958794 0.705108674893459 1 1
0.516804433263992 0.494443119333964 1 1
0.406790258247864 0.388911848420368 1 1
0.441447392401012 0.417877823966265 1 1
0.434762125937821 0.419926775327308 1 1
0.463773163843005 0.440892544723943 1 1
0.676349077814641 0.643446826852825 1 1
0.643137916650478 0.610146532527846 1 1
0.399124052504819 0.382164992503446 1 1
0.734455393358853 0.698860100920719 1 1
0.44578049317737 0.423743797744623 1 1
0.521889220057914 0.50204533849739 1 1
0.352103590780759 0.330285580782225 1 1
0.349801399163797 0.33121397065472 1 1
0.430603920063047 0.40803983539501 1 1
0.626895612636877 0.596920910739686 1 1
0.523822513848489 0.493000686121248 1 1
0.506004793540282 0.484469756296481 1 1
0.625149738455301 0.59172630067228 1 1
0.530894655685412 0.506063953485588 1 1
0.344881218066407 0.327990158151089 1 1
0.529331788235326 0.502551152408763 1 1
0.388881696264891 0.368542014148868 1 1
0.529390835634187 0.505410078726773 1 1
0.481992416504437 0.452812020702787 1 1
0.59384662014274 0.566081351066441 1 1
0.601078489950458 0.575359153581726 1 1
0.513309043388756 0.485324444240816 1 1
0.645843422541659 0.615666314107192 1 1
0.543048994904735 0.519127406886508 1 1
0.451646379210947 0.437068551480334 1 1
0.546154090497541 0.521874732823135 1 1
0.594645197755491 0.565637371057685 1 1
0.609511414303884 0.575761538950217 1 1
0.32032468304568 0.307263506853107 1 1
0.493469801573422 0.47061218238064 1 1
0.500407681424459 0.479039075412524 1 1
0.58549477665861 0.557222791321988 1 1
0.559556278805335 0.536497544647314 1 1
0.497669412976258 0.474036530690334 1 1
0.865697874204833 0.822660547630425 0 1
0.726478385175496 0.688412283555069 1 1
0.524099162881096 0.488164545259604 1 1
0.483481380915715 0.458968972130157 1 1
0.45421067462094 0.433251021281203 1 1
0.401611383127052 0.384654334364049 1 1
0.758874433270954 0.722792527970724 0 1
0.39789460695974 0.378987145331942 1 1
0.535090366323896 0.512851208714225 1 1
0.503233293931344 0.477029417522201 1 1
0.4935953209604 0.470987676710279 1 1
0.427146270432894 0.406345064345786 1 1
0.555320425420038 0.530780304483865 1 1
0.427390783312039 0.403077652870118 1 1
0.593337558738021 0.571480377998421 1 1
0.587904019417537 0.557579251144388 1 1
0.592184560386445 0.565586869193739 1 1
0.451145908797189 0.432041963402211 1 1
0.531847725454966 0.505225642861736 1 1
0.352858436607928 0.33355602498363 1 1
0.521203636513812 0.500265238054871 1 1
0.451466620696428 0.427774966140357 1 1
0.514674321601497 0.490865512057809 1 1
0.28606327400437 0.272624205659604 1 1
0.50287866634803 0.473068455649336 1 1
0.511272471400908 0.486754704867486 1 1
0.56694622715108 0.541921775317384 1 1
0.65238457582007 0.624856770156822 1 1
0.268744959395359 0.261726943441831 1 1
0.44134106438819 0.421472643654265 1 1
0.388328180152976 0.372634881036907 1 1
0.234022019955715 0.219580981536726 0 0
0.42055790832295 0.401931588054409 1 1
0.587868950266757 0.560573545151505 1 1
0.397747538656919 0.376873771965695 1 1
0.341588366767213 0.326184256824897 1 1
0.681512107846579 0.652337121306713 1 1
0.318330532209927 0.30397646647277 1 1
0.459692499002839 0.437276169530522 1 1
0.376844751104557 0.359725772063325 1 1
0.547028199531674 0.520553875112299 1 1
0.619435219403937 0.588598237622899 1 1
0.403421283609942 0.386203911608868 1 1
0.467987580008045 0.448409059091599 1 1
0.414895959866084 0.396873806277399 1 1
0.968950263274502 0.918724708427454 0 0
0.739249724977442 0.699111894448881 1 1
0.263355576092611 0.254332077992247 1 0
0.565325473975872 0.53921944264444 1 1
0.399305020799993 0.379753544684325 1 1
0.641558978955764 0.609334669908152 1 1
0.725587178976103 0.690884484864438 1 1
0.645616969353717 0.606867155533479 1 1
0.27238353363521 0.263400955708223 1 1
0.526932959376623 0.502910817511192 1 1
0.441208840183955 0.421020779696946 1 1
0.355961116052838 0.332344977884981 1 1
0.478228682586085 0.454182754702734 1 1
0.516193614522437 0.491093749034955 1 1
0.262105599575096 0.25123947764392 1 0
0.51541029778411 0.493166182958672 1 1
0.798520501452986 0.757591683524941 1 1
0.42492030625602 0.405106141158988 1 1
0.632071596569973 0.599650053309297 1 1
0.81395020134501 0.771371468004337 0 1
0.35240680958957 0.337633971882959 1 1
0.408771764674183 0.390876143778835 1 1
0.749173076173926 0.716604323066678 1 1
0.557542914008824 0.535609246003329 1 1
0.330213608153097 0.317584369812074 1 1
0.410408998369579 0.393248764479305 1 1
0.542981631367202 0.520055983544301 1 1
0.338422926880794 0.319899052527734 1 1
0.482909943579193 0.463542018328984 1 1
0.418450416175913 0.395047121797814 1 1
0.503266061049368 0.478260044145106 1 1
0.351354648011394 0.333930676831079 1 1
0.421796123620923 0.405647382377977 1 1
0.402734265068208 0.384876261071766 1 1
0.7467743242565 0.716523011192374 0 1
0.401522589953033 0.381222504722998 1 1
0.543232345824606 0.522959965211144 1 1
0.706369478146043 0.669810538266647 1 1
0.376140771150948 0.357629276771865 1 1
0.39154548141832 0.370023577869512 1 1
0.744953637405186 0.704785983492871 1 1
0.466884796535191 0.44501880401773 1 1
0.452850294096481 0.43161767079602 1 1
0.555047723858384 0.525350699231343 1 1
0.553049127079069 0.523958401134869 1 1
0.346698887829706 0.332229025209673 1 1
0.346344633500104 0.333252048278324 1 1
0.492666464693729 0.465119271091999 1 1
0.633042238514641 0.598905950976895 1 1
0.566077855834813 0.538981868342234 1 1
0.453706430798511 0.431330733617849 1 1
0.424897938504523 0.403002097863493 1 1
0.538144025508994 0.510963796323859 1 1
0.579696529222847 0.550057172755473 1 1
0.551291647084399 0.519834841788343 1 1
0.398934754037859 0.375912602426824 1 1
0.448768872258088 0.429357584789901 1 1
0.876571309073104 0.833453930396425 0 0
0.627721711889758 0.599307163406927 1 1
0.56194219016799 0.528814541411361 1 1
0.52572365654823 0.501730388290851 1 1
0.521843446122703 0.499273830120645 1 1
0.49779497956001 0.472027080645219 1 1
0.386415554846461 0.363699540750227 1 1
0.658639486197894 0.624408758184718 1 1
0.6872618783665 0.653803092379015 1 1
0.59863859745013 0.57250512782665 1 1
0.47521367578752 0.455600754788688 1 1
0.452751928581424 0.431857736847343 1 1
0.567261249355301 0.541477369912108 1 1
0.519226044619253 0.500483214717726 1 1
0.410307503428685 0.392979260737957 1 1
0.51908004139364 0.496969216988704 1 1
0.564538888084153 0.536060910376032 1 1
0.757319510179065 0.719367610336731 1 1
0.680058695302695 0.646238014521017 1 1
0.357036011547114 0.338822939857829 1 1
0.554934943942611 0.528917767732392 1 1
0.477852611035454 0.4618813432997 1 1
0.682964659892325 0.649473211602166 1 1
0.598011608135007 0.572135214426919 1 1
0.277580454746826 0.267065649472787 1 1
0.480837380455107 0.458676038017641 1 1
0.334088930531282 0.316859394290665 1 1
0.416927429429307 0.400170113519616 1 1
0.376931113149065 0.360977956128345 1 1
0.400101817313595 0.377240659437807 1 1
0.37360295854544 0.35449850033085 1 1
0.44104015581566 0.422960184918291 1 1
0.420235019180693 0.399569404753557 1 1
0.522630554833232 0.49287009509095 1 1
0.488918695125926 0.462673115151606 1 1
0.60628367426529 0.575442311679393 1 1
0.501776488062152 0.477939596474482 1 1
0.634373449850464 0.601849820771605 1 1
0.434040577977421 0.408653927135338 1 1
0.628925881885553 0.597292610719445 1 1
0.468176817515511 0.444659105600789 1 1
0.450426466742364 0.428556718283624 1 1
0.487988064608954 0.467487698571973 1 1
0.477935618576766 0.447601171228431 1 1
0.207546314267099 0.196402877047223 0 0
0.462043652160607 0.430976232895187 1 1
0.484121231663498 0.461594615348384 1 1
0.288720200386348 0.281002705092265 1 1
0.744993990713072 0.710699110978566 1 1
0.651690923351919 0.61732684170008 1 1
0.570930444824219 0.542205051166372 1 1
0.439843703845404 0.418216807703362 1 1
0.499006595075074 0.473277380626671 1 1
0.387088276097886 0.370338308351481 1 1
0.745216028270745 0.714000162801612 1 1
0.473445844012503 0.451712419056719 1 1
0.467350187427581 0.445428271780024 1 1
0.663725734512029 0.629411640313388 1 1
0.779583489309922 0.744516455175551 0 0
0.481849220986187 0.458370995884643 1 1
0.556731076665005 0.53367809385874 1 1
0.750452675758649 0.717785244405878 1 1
0.343446648438629 0.324883381721295 1 1
0.565967420353581 0.539491536471811 1 1
0.413701976766161 0.398806475986041 1 1
0.395856935273654 0.380056975530818 1 1
0.471897993843157 0.450008526818166 1 1
0.419756659415711 0.399335259322015 1 1
0.335702323701254 0.32431382320575 1 1
0.390562287708539 0.373214804211811 1 1
0.486799381577467 0.461739552370509 1 1
0.408122876151227 0.38966021976062 1 1
0.595180832287577 0.564265085344394 1 1
0.623080706203303 0.589733413484967 1 1
0.417514625022417 0.397494069355284 1 1
0.613388804208105 0.583822204889006 1 1
0.432183666462072 0.415604524808087 1 1
0.726293700529164 0.6886500121968 1 1
0.579147126453577 0.546113028791557 1 1
0.646635240209399 0.616103838342009 1 1
0.621491484623681 0.591866553151954 1 1
0.676153152549358 0.645990635505099 1 1
0.348466790545968 0.331359764632267 1 1
0.352814193975598 0.339440264653878 1 1
0.494361507562168 0.46581516623661 1 1
0.497116535784507 0.476542759222214 1 1
0.508335047707315 0.481552845925684 1 1
0.57140993070024 0.546913385050884 1 1
0.209459552570914 0.198422729323571 0 0
0.50266964722903 0.481709865478419 1 1
0.598163656637164 0.573433838385976 1 1
0.42557975533234 0.406146343253852 1 1
0.413336998016259 0.391852279889247 1 1
0.410014693011116 0.389904535281439 1 1
0.505728408519201 0.485602948149716 1 1
0.278789063602434 0.261083026840989 1 1
0.637981636531441 0.616945887714829 1 1
0.568876350553188 0.542946662075311 1 1
0.423079565250683 0.403955332439796 1 1
0.436607936971946 0.420751340821137 1 1
0.348240465391781 0.332671986604952 1 1
0.42586444044914 0.401667730435323 1 1
0.428702615341424 0.40504403633581 1 1
0.56207527292797 0.535413545022819 1 1
0.346021604393634 0.329385988589965 1 1
0.469923664975408 0.451134616644702 1 1
0.374076801483657 0.355835576463699 1 1
0.424441958256668 0.406313298986374 1 1
0.564759141054298 0.533321586655294 1 1
0.302711684651573 0.281735128316344 1 1
0.225027647258988 0.21801050843137 0 0
0.370550994081409 0.352227485891849 1 1
0.545305239404296 0.521731929520882 1 1
0.413154150667645 0.395421766910671 1 1
0.526833775221543 0.502996429630723 1 1
0.568284923612123 0.539030174396116 1 1
0.445906834245405 0.426186538412628 1 1
0.786485344143052 0.750419677522116 1 1
0.527102796053563 0.500716827870741 1 1
0.448437397869002 0.427380600765897 1 1
0.528022729781178 0.502929452344862 1 1
0.666471247753283 0.637688125783085 1 1
0.383108993395087 0.363016597184048 1 1
0.452693711805443 0.433816592099888 1 1
0.354076526455718 0.340478589761859 1 1
0.574532406057515 0.545826586442073 1 1
0.637372689917165 0.605498412905436 1 1
0.590485051341303 0.560188056073061 1 1
0.594140047138882 0.567132851603967 1 1
0.612031973823748 0.583139967087926 1 1
0.394699446849722 0.376807557702997 1 1
0.768285689467916 0.73333133409837 0 1
0.262090649831526 0.250631401710689 1 0
0.396933707659431 0.378064987032065 1 1
0.591819922240802 0.561604621275837 1 1
0.594595405733927 0.568552294159098 1 1
0.245944963491633 0.232261384622675 0 0
0.648831656251091 0.61780845060753 1 1
0.536405411150137 0.510256024095764 1 1
0.397663464516204 0.380302552280423 1 1
0.670563183513584 0.630019686077731 1 1
0.415226431999727 0.396774461521911 1 1
0.24755307563633 0.23615969182353 0 0
0.56595597019771 0.535987188059411 1 1
0.617616931532163 0.598618564538505 1 1
0.52231833988087 0.499020671256454 1 1
0.394354344299529 0.375297389784819 1 1
0.437650184937544 0.420716746034703 1 1
0.399999633358724 0.383736407434042 1 1
0.449675409530617 0.426179312356315 1 1
0.581660330622293 0.553112762135553 1 1
0.606746922639308 0.581548624704707 1 1
0.591882806400269 0.564747419810791 1 1
0.663067632272105 0.632272768918242 1 1
0.542601782743336 0.519341989426437 1 1
0.662675241169819 0.630658706254832 1 1
0.590369381841491 0.561604699072449 1 1
0.703622575395588 0.666314494926066 1 1
0.3969476641591 0.381691134048935 1 1
0.525175875585209 0.501331154428722 1 1
0.19365615484154 0.187527859747102 0 0
0.762335680563253 0.721659813528382 1 1
0.530214938799695 0.50932481623391 1 1
0.393001938056128 0.378363484798055 1 1
0.375937732080103 0.351476669150136 1 1
0.619254711178448 0.592726294091374 1 1
0.408962981369964 0.387542964256745 1 1
0.599328630691444 0.572835605821478 1 1
0.459691623510654 0.43923323362662 1 1
0.410837903799604 0.391484681016095 1 1
0.516483180897989 0.491016200162303 1 1
0.504816458507143 0.482036079653246 1 1
0.65096170669505 0.618515964877431 1 1
0.42639526663457 0.404486684640365 1 1
0.666399421909422 0.635785239492472 1 1
0.429970809345549 0.413418912134802 1 1
0.379472624130867 0.362749669470436 1 1
0.33802346794728 0.322234082706126 1 1
0.389586400192865 0.368482646364163 1 1
0.614235626619057 0.582620124502912 1 1
0.549859709673386 0.526067911937646 1 1
0.70651535919494 0.672180621755262 1 1
0.410548903094272 0.391776394651252 1 1
0.546057510480332 0.522907906435529 1 1
0.415262789933625 0.396446292176878 1 1
0.509183118460413 0.485078060437086 1 1
0.512361973018189 0.491597225761144 1 1
0.475188376712643 0.455034855561525 1 1
0.44213437163633 0.422076545630113 1 1
0.590340624435364 0.56628883537224 1 1
0.389927634729368 0.376024403658531 1 1
0.467092059242611 0.446792068866415 1 1
0.445257538212372 0.423272120052253 1 1
0.600085992965959 0.571540292737927 1 1
0.592595844595432 0.562488164370085 1 1
0.44298524321072 0.424272452547712 1 1
0.645575678807985 0.615920094642147 1 1
0.607616675343998 0.581060056577018 1 1
0.48889003826924 0.463940650052527 1 1
0.591879907465563 0.561106547871735 1 1
0.43976591953891 0.418984698262595 1 1
0.518596762037786 0.497687097504373 1 1
0.26114175427815 0.248716039889453 0 0
0.422882379168622 0.397406993270552 1 1
0.638259822725455 0.610042686294345 1 1
0.465041832393866 0.445767960776319 1 1
0.410644543578643 0.38448223362531 1 1
0.285499458792259 0.270232710290668 1 0
0.411870607612049 0.390669483426701 1 1
0.45794235507263 0.43650860064441 1 1
0.568145636776247 0.542544761191533 1 1
0.407753894399064 0.389900647834651 1 1
0.45054980694124 0.429968447328998 1 1
0.652484015243361 0.619916686491726 1 1
0.637126055695872 0.611761931790854 1 1
0.563171637174643 0.533676328459716 1 1
0.41572291456038 0.390427130277824 1 1
0.631206756932986 0.603065165378386 1 1
0.570643703057336 0.537479583136936 1 1
0.445982354322716 0.422794362943788 1 1
0.53209983608734 0.503843692653235 1 1
0.401704443400548 0.383351984141893 1 1
0.386885229707087 0.368299063685731 1 1
0.377683741321562 0.361709787580212 1 1
0.365509263391765 0.338173972985836 1 1
0.707114710115702 0.677810102960714 1 1
0.506305480401334 0.481193935643213 1 1
0.519626753816095 0.495554014311315 1 1
0.240511934299291 0.226440186289583 0 0
0.284503818991331 0.267847384810624 1 1
0.562663406240493 0.539675686607478 1 1
0.471473266094281 0.449403149612978 1 1
0.522778474494455 0.500587790352295 1 1
0.67172563023624 0.640757456265285 1 1
0.394759946566034 0.37666485460119 1 1
0.317817985974654 0.300388914058725 1 1
0.675823687485531 0.641303134317009 1 1
0.789918054168879 0.751197854477345 1 1
0.501211148992953 0.475849420048741 1 1
0.384619980723508 0.366843297775487 1 1
0.610022422790479 0.580219418121201 1 1
0.41707708940487 0.401082786810425 1 1
0.573609711586939 0.537766803714969 1 1
0.491541640116415 0.466784108009847 1 1
0.371997239536247 0.352509123663214 1 1
0.282935420028587 0.272748636584199 1 0
0.290360881677855 0.280553036728493 1 1
0.203538848904702 0.187499848381234 1 0
0.264139787518005 0.252747150313332 1 1
0.579080873511157 0.549088904923824 1 1
0.351209994130044 0.331495573017396 1 1
0.40481061997844 0.378287764302534 1 1
0.371008773303056 0.355732598075992 1 1
0.691374918227195 0.658642029663572 1 1
0.47096419589751 0.449303812324858 1 1
0.284411172944573 0.275967167730714 1 1
0.530839259549595 0.504602444155594 1 1
0.579660432151009 0.550635856695323 1 1
0.23992946397949 0.226221748949725 0 0
0.463134501606646 0.440475828715779 1 1
0.557578504737985 0.535045120111121 1 1
0.503778943779911 0.483511832860196 1 1
0.501788889439297 0.475604182575218 1 1
0.619477828704378 0.592385288005943 1 1
0.388802782343458 0.3646459150372 1 1
0.532367247035204 0.51087933596642 1 1
0.520209884561194 0.498344159908216 1 1
0.614493052307716 0.584766557532725 1 1
0.540034140890476 0.520083930106016 1 1
0.407780897024269 0.385557475933906 1 1
0.639365213402839 0.605034390518836 1 1
0.568895978544025 0.544457577004592 1 1
0.358811954089364 0.342230489399559 1 1
0.428707283500478 0.404542020471444 1 1
0.530219607612143 0.503957077576435 1 1
0.648111078690981 0.619274908245467 1 1
0.354453104976129 0.339739839347428 1 1
0.604721720704471 0.576136141487132 1 1
0.483748327447991 0.464676921522688 1 1
0.51258870133854 0.486686354049924 1 1
0.3881760457543 0.370893061306532 1 1
0.3296023815324 0.317613074944288 1 1
0.638091837048391 0.605472363093384 1 1
0.266418161771004 0.252230571109692 1 1
0.624276680643383 0.594000316267195 1 1
0.399434144891364 0.380171641393099 1 1
0.602891081706958 0.577729429209612 1 1
0.377437956699911 0.354099445163558 1 1
0.44718142896722 0.423603796353946 1 1
0.50289654581072 0.478000590212252 1 1
0.511258938229195 0.486929149178767 1 1
0.572504047105363 0.546994261798809 1 1
0.519754824095444 0.479194928111691 1 1
0.613124302219673 0.582027336915811 1 1
0.70914725236316 0.674553612896385 1 1
0.393646156371052 0.375871790647858 1 1
0.522908728170431 0.498836276833753 1 1
0.297200700190797 0.283042546202287 1 1
0.490121131398991 0.467305569793282 1 1
0.398215998142253 0.381436469258203 1 1
0.447253696401138 0.425594774328506 1 1
0.575942590098058 0.554085770696827 1 1
0.455022450163288 0.432010643704667 1 1
0.57754652396611 0.554980647887175 1 1
0.421062716750197 0.400900267546622 1 1
0.314585758508805 0.300757684621199 1 1
0.680823928101868 0.651187034950069 1 1
0.610453926487318 0.583241137262215 1 1
0.239077183422962 0.22316621080394 0 0
0.449680294814617 0.424912023367633 1 1
0.604851945151623 0.57786964745046 1 1
0.537557034463295 0.509395026363842 1 1
0.586510541481181 0.557850370479929 1 1
0.333133710369202 0.318510729597718 1 1
0.410151026716681 0.387843306241108 1 1
0.491507120079044 0.468629844413403 1 1
0.519005488357419 0.493732939332284 1 1
0.686467781187332 0.653304355807728 1 1
0.59892198988205 0.572276138486222 1 1
0.483535536831312 0.461281620871543 1 1
0.440653041086273 0.427430620165693 1 1
0.498923365632522 0.474079312678409 1 1
0.590486248839925 0.566765639560731 1 1
0.597526256509184 0.561304879121039 1 1
0.359407664189488 0.343435451166336 1 1
0.465949440536314 0.449739870944286 1 1
0.653085521798174 0.618966818880008 1 1
0.442279927650445 0.422946053060497 1 1
0.561006003281671 0.533430560242054 1 1
0.278128730321692 0.262800392760539 1 1
0.456329135361246 0.432126740756592 1 1
0.345961992601502 0.329147592661856 1 1
0.367595008719461 0.349826800732536 1 1
0.593745194299989 0.560434931808877 1 1
0.535449222937931 0.509701703384889 1 1
0.593582161104901 0.565692140761992 1 1
0.396272604998878 0.378322785305022 1 1
0.412172504235756 0.38975599087261 1 1
0.344104841177851 0.322809869729206 1 1
0.541518276184216 0.513775007662403 1 1
0.60752398901223 0.574874073200568 1 1
0.402169420196737 0.385662023922891 1 1
0.41570032685491 0.393585181230883 1 1
0.6769460931029 0.640777347970214 1 1
0.374707885476744 0.353826560641483 1 1
0.377765602603063 0.361610619385564 1 1
0.52815444390793 0.498569196999877 1 1
0.651768157367847 0.626812832614649 1 1
0.607499486134874 0.579180703385127 1 1
0.624189139414995 0.594221610733911 1 1
0.604366454547945 0.577662001168857 1 1
0.433588186925264 0.413397221459115 1 1
0.564922627720715 0.533973500432001 1 1
0.556018016061355 0.527456005423386 1 1
0.629829212234255 0.596542299444441 1 1
0.389441551437997 0.368102714954618 1 1
0.391968906322448 0.372690909467951 1 1
0.482421867901709 0.459718193129785 1 1
0.549654452615844 0.525250302253686 1 1
0.434800582314191 0.41271831468593 1 1
0.607062332614638 0.578096577653631 1 1
0.483490121897444 0.462958371228153 1 1
0.717175394902527 0.68561650784142 1 1
0.47565167078542 0.455544407183718 1 1
0.553512508012858 0.526357554246764 1 1
0.518583790262355 0.497743171758846 1 1
0.681178244391871 0.648608570318662 1 1
0.423108589830127 0.406966593332687 1 1
0.501453491814697 0.479145793022263 1 1
0.48556157038587 0.461827039614226 1 1
0.604739522898373 0.573296779992588 1 1
0.541284009727821 0.517466110571922 1 1
0.41853648986147 0.399863502769801 1 1
0.294372332819874 0.285466703081928 1 1
0.340763933758751 0.325275832217868 1 1
0.581660648536905 0.558221383689383 1 1
0.483376403641753 0.461698774203581 1 1
0.468177084473661 0.440630243434957 1 1
0.548818970588156 0.518967682590254 1 1
0.297697577572909 0.285941301205443 1 1
0.441045366133903 0.41904114427936 1 1
0.486497587323346 0.465196263575584 1 1
0.608889336795318 0.577235762081403 1 1
0.495275779801485 0.469776509370335 1 1
0.35071104163133 0.335460142283142 1 1
0.654931943261264 0.627942130845755 1 1
0.611768010670155 0.582474689477541 1 1
0.647232747609272 0.610978745656081 1 1
0.746949210684285 0.706430913332924 1 1
0.578790699949206 0.546200618541565 1 1
0.453701096403228 0.432365155851987 1 1
0.58730467676693 0.55762592963486 1 1
0.413601150334165 0.387532885754105 1 1
0.657098404794053 0.625267867680677 1 1
0.557265193118525 0.530684488405233 1 1
0.631059618431405 0.601125106456155 1 1
0.365973252242375 0.350217948306235 1 1
0.629196304647322 0.60297829677684 1 1
0.445380961144377 0.422017405036123 1 1
0.535929387760259 0.511064751831558 1 1
0.515847784122705 0.495455173163966 1 1
0.479156257834593 0.454982818539902 1 1
0.610575468616917 0.580874767381181 1 1
0.365736987986248 0.349717402171045 1 1
0.684815599633022 0.658458299257698 1 1
0.39544574332216 0.378588963404718 1 1
0.468187104186128 0.450958491865411 1 1
0.795583893100736 0.763383939260371 0 0
0.486345514911036 0.471265084722513 1 1
0.339876118733422 0.324616422388953 1 1
0.450306670808855 0.430610052174441 1 1
0.234662948276357 0.211884461608544 1 1
0.524689331273432 0.502454798037595 1 1
0.568679407123087 0.543751936445666 1 1
0.463728233865566 0.446155713880022 1 1
0.448484043238475 0.432277914535112 1 1
0.522518927171205 0.498935942662965 1 1
0.462174862782983 0.445811520347246 1 1
0.418426648732411 0.39839918465281 1 1
0.382248910171958 0.372709592400369 1 1
0.487493922282856 0.468613957581028 1 1
0.517358833543102 0.498647592006308 1 1
0.436984388125905 0.420315546971889 1 1
0.679603170315422 0.65217971047337 1 1
0.311332186026675 0.299162714423863 1 1
0.707765444038368 0.678319143406505 1 1
0.557645223169123 0.531488691183012 1 1
0.457714335318933 0.427570753346853 1 1
0.45033193775679 0.426787452802907 1 1
0.387479875729571 0.367761918301842 1 1
0.583771730693741 0.558526324565668 1 1
0.4112858996773 0.390627917811282 1 1
0.405263877142528 0.392096607300125 1 1
0.566099533817143 0.540517832448303 1 1
0.726671871266975 0.694358698112908 1 1
0.588576203293835 0.556861455571311 1 1
0.575584025343947 0.550147690379532 1 1
0.709625477757383 0.673764157543746 1 1
0.397160088344521 0.380547950180391 1 1
0.503242892519842 0.479126123393655 1 1
0.373001302350795 0.355500854791973 1 1
0.644316582630507 0.618637075717058 1 1
0.346414393685969 0.330547009475159 1 1
0.493337340211522 0.47110208452938 1 1
0.371524010130143 0.352620095391391 1 1
0.502010596613358 0.475657486627567 1 1
0.295810661604617 0.283510808975521 1 1
0.515235021142174 0.4964710918141 1 1
0.591225841695215 0.564383119508247 1 1
0.462006680482967 0.435913489915974 1 1
0.437101538267421 0.419455842851142 1 1
0.34893269176095 0.332074340199629 1 1
0.680840963737073 0.645906140837217 1 1
0.389368860539448 0.365378441607444 1 1
0.340069051033452 0.319807846217011 1 1
0.488579048424974 0.470884318430086 1 1
0.70262459747067 0.672917163947644 1 1
0.313615618949954 0.298299405333868 1 1
0.506189939039345 0.482455106421271 1 1
0.592128673155268 0.563349040532429 1 1
0.466649642750526 0.43804868659449 1 1
0.50743830356224 0.485222915978745 1 1
0.533800543771207 0.51338352605153 1 1
0.563504107116423 0.534505572376877 1 1
0.848689441141363 0.811696149968978 0 0
0.572143098280377 0.546792015504491 1 1
0.628884303050385 0.598670696919428 1 1
0.429611947968845 0.409405895163193 1 1
0.335655464193462 0.316876162363713 1 1
0.34510022579015 0.327326177326888 1 1
0.383183219858795 0.356784032795487 1 1
0.482505244699519 0.465948200520983 1 1
0.449439279420317 0.432204842950019 1 1
0.691548289019428 0.664679801586553 1 1
0.789855639321036 0.753175625979641 1 1
0.571042909176035 0.540874204443787 1 1
0.31954640636089 0.301610401507448 1 1
0.37333682052829 0.355914161529282 1 1
0.513901913289116 0.490422829529694 1 1
0.559001516017289 0.533841277822866 1 1
0.275731989950895 0.264559755086224 1 1
0.0899295794563822 0.088250876868286 0 0
0.626062712262198 0.592613553782148 1 1
0.60843660460763 0.575984851868526 1 1
0.492517180921805 0.470876158387593 1 1
0.304590832176106 0.282583637468585 1 1
0.467357915382334 0.448139644391074 1 1
0.671938105932068 0.639126022399888 1 1
0.295997792873967 0.28202517297296 1 1
0.451521733165324 0.429724963572442 1 1
0.412265752294859 0.386798227574984 1 1
0.533188841669574 0.503303401580779 1 1
0.49906774697983 0.47426530348554 1 1
0.406968387902044 0.386036017144411 1 1
0.390037754979664 0.376701676769887 1 1
0.501928276464874 0.472174260139563 1 1
0.575432257066544 0.543917856851226 1 1
0.429091921440095 0.408166704156708 1 1
0.563406508146849 0.536866220833425 1 1
0.352865806618244 0.338012768140124 1 1
0.370179312534289 0.349580698843205 1 1
0.257080067633527 0.244385222968257 1 1
0.400634131896291 0.38065978161323 1 1
0.545326717868069 0.520122188033699 1 1
0.564310176229933 0.538531268350041 1 1
0.604890899189926 0.568305869869978 1 1
0.540660290149677 0.51616027755202 1 1
0.491670574427838 0.470261800455428 1 1
0.360906226140835 0.344196211602178 1 1
0.874574828787082 0.83703108965866 0 0
0.289992803220646 0.276654819472399 1 1
0.54093815646985 0.513940498648009 1 1
0.656744404465693 0.624886213897339 1 1
0.531904845061722 0.510147869569815 1 1
0.664168206070967 0.637448614351473 1 1
0.409649717087795 0.389662013976798 1 1
0.664098153062779 0.629019659664246 1 1
0.512552411142227 0.484953438100349 1 1
0.550664695286631 0.524311302655352 1 1
0.564183252541258 0.533677523561653 1 1
0.528913332268691 0.502933891901901 1 1
0.674999413295942 0.643251182658886 1 1
0.567555398723398 0.538324462826694 1 1
0.526776204276341 0.504017993069122 1 1
0.55045675062404 0.51837154940173 1 1
0.470114231947165 0.449015388150067 1 1
0.563809149677698 0.534783897798367 1 1
0.503311745611756 0.482526207672432 1 1
0.546154957534753 0.522311514623645 1 1
0.530083840124486 0.506327400845266 1 1
0.336216696764156 0.320683920349187 1 1
0.616618475651917 0.590066557425639 1 1
0.427706269563176 0.403703123208272 1 1
0.333120396917483 0.315563533406036 1 1
0.518970799181093 0.502164027451422 1 1
0.59576198327953 0.56677812643394 1 1
0.4672869763379 0.445468784979111 1 1
0.410411303744896 0.39273483986114 1 1
0.579145737289064 0.551486764421732 1 1
0.284876663582863 0.266488806071061 1 0
0.468423067178261 0.442030741581499 1 1
0.616606548690046 0.590494801191418 1 1
0.353312335237445 0.33692838137979 1 1
0.585207154758658 0.560457557571327 1 1
0.591011623479216 0.56565562781322 1 1
0.427199086300615 0.407673005386938 1 1
0.568479821243722 0.535949481870554 1 1
0.461842354434577 0.439696701885456 1 1
0.397360382078858 0.375375842272649 1 1
0.540186051002384 0.512291729854872 1 1
0.231672649467702 0.22012219119676 0 0
0.459802597602437 0.437012608374221 1 1
0.432279173862645 0.41291089864778 1 1
0.578874829863187 0.556175214948535 1 1
0.518152540528424 0.493650237342732 1 1
0.698879295114353 0.667690874631171 1 1
0.463222111253912 0.438833915669573 1 1
0.354706057229848 0.33563427573689 1 1
0.369369637104499 0.354374377327143 1 1
0.424432752223339 0.404667449543324 1 1
0.424345812852217 0.403253626582489 1 1
0.645765937847351 0.611477074840905 1 1
0.628621784436652 0.602652395884991 1 1
0.615371909146172 0.584242606627389 1 1
0.528074535317055 0.509305572924464 1 1
0.466488253476383 0.431880795724217 1 1
0.713399872850952 0.672947172219988 1 1
0.29095607547755 0.277956193475721 1 1
0.526187893236497 0.499396267581279 1 1
0.468528381306465 0.446074459326085 1 1
0.243137619258708 0.234913752575391 0 0
0.453526468324232 0.433052302911027 1 1
0.759675165784656 0.7276913342464 0 1
0.694017084723365 0.661598224655251 1 1
0.547127142715401 0.523408918454624 1 1
0.515233855759778 0.486409689799354 1 1
0.354147449924503 0.339323447698215 1 1
0.496296428700111 0.467125118459965 1 1
0.338920838046038 0.323295033853567 1 1
0.718708163400439 0.68292690122394 1 1
0.671461551044667 0.642252912590493 1 1
0.277760805592116 0.265679345811662 1 1
0.578304993844573 0.557019998133213 1 1
0.339828859429253 0.32168541855854 1 1
0.21939897454606 0.210580131386172 0 0
0.328855329476144 0.30911908132117 1 1
0.488481904063475 0.468121355986679 1 1
0.412221347710583 0.392590356863133 1 1
0.525426676988449 0.500352068001796 1 1
0.554349121221195 0.529328120425169 1 1
0.441376614769385 0.418335631661067 1 1
0.430195840008489 0.413714772680383 1 1
0.463854541580081 0.440737778217439 1 1
0.400572540102153 0.381464175146108 1 1
0.443801330459064 0.422395282838003 1 1
0.348364748040165 0.338317689192219 1 1
0.262127246287656 0.252372461399795 1 0
0.272050767627047 0.264164601401061 0 0
0.345176452212171 0.330864387031764 1 1
0.499847099843132 0.474795154273575 1 1
0.553845659859536 0.532106369662282 1 1
0.395294601435077 0.381652242704454 1 1
0.0582142911200969 0.0632411864323379 0 0
0.592933873905793 0.558288573869258 1 1
0.724612423708574 0.686290916752477 1 1
0.396151543182389 0.374047964227097 1 1
0.306406530293321 0.291559687763607 1 1
0.319341108554077 0.304890164070212 1 1
0.28783053423147 0.273265291956907 1 1
0.317507882794453 0.297860247644507 1 1
0.608432881142709 0.584394105888133 1 1
0.448098202954546 0.427453436377582 1 1
0.548267653655891 0.523586271436071 1 1
0.546720589589458 0.519327128442206 1 1
0.504429819766044 0.484064413810065 1 1
0.641723337911941 0.616719363589615 1 1
0.492589439361593 0.464226401793582 1 1
0.798878769485896 0.758331555675055 0 0
0.440610299107793 0.416998423177598 1 1
0.688597700986102 0.655567760890039 1 1
0.564396918220064 0.538236028793326 1 1
0.49787782938929 0.473939513797961 1 1
0.433938999916303 0.416475562523903 1 1
0.471933335771228 0.448647390139586 1 1
0.637962606145533 0.608684275021591 1 1
0.644042672511353 0.61150147244989 1 1
0.312856068488664 0.302838852749999 1 1
0.631388288201105 0.601675640625344 1 1
0.596311936936001 0.570364226261971 1 1
0.708808990836941 0.675119575986927 1 1
0.538950026737993 0.514269515835744 1 1
0.510695148561603 0.48777432320224 1 1
0.554583486868874 0.529163513540829 1 1
0.466444170139701 0.447654496059909 1 1
0.506637319634509 0.489154912823208 1 1
0.604027179014724 0.571423179036916 1 1
0.314836379753035 0.295379073123779 1 1
0.526808921180722 0.500563709992014 1 1
0.483482633806445 0.461866560004482 1 1
0.343444190415609 0.324668965349702 1 1
0.386943521278426 0.369024886338395 1 1
0.429306869745256 0.407742375446357 1 1
0.550358669973427 0.522981158398447 1 1
0.609224574441103 0.584860629194318 1 1
0.631554699175931 0.60492119587315 1 1
0.482848044025803 0.459296965747711 1 1
0.642694425557282 0.613680873102977 1 1
0.668721468150018 0.643169964392518 1 1
0.638171638839057 0.607346732830103 1 1
0.46690570108024 0.443565421685728 1 1
0.619106301188187 0.592861053833857 1 1
0.592769601962419 0.56397999130364 1 1
0.654969297470615 0.627480163600126 1 1
0.534708202820707 0.515559531687888 1 1
0.567891963257013 0.541537292126674 1 1
0.32603223618562 0.31330076466837 1 1
0.368272450686099 0.346697840148795 1 1
0.236590658885354 0.227339089230047 0 0
0.450454755825218 0.42632270910067 1 1
0.507091527222953 0.482449931614058 1 1
0.406100250208082 0.385349934095182 1 1
0.52660061050705 0.505028410940868 1 1
0.70188530418117 0.671637988710495 1 1
0.56681686444522 0.539530440540619 1 1
0.555714094405748 0.527916210868019 1 1
0.486879737013049 0.465748361398537 1 1
0.387577124814454 0.371301309261375 1 1
0.549917691337898 0.525122450929564 1 1
0.662528024405734 0.630104811380468 1 1
0.379389123769802 0.362214379171484 1 1
0.224292358389448 0.215428235163534 0 0
0.446761800618813 0.427673768637261 1 1
0.360579584853362 0.340543321240077 1 1
0.365630850746114 0.346629667725044 1 1
0.47053640583447 0.447531261780989 1 1
0.722536593750389 0.692891678336904 1 1
0.325962620118939 0.314952456616364 1 1
0.359652500718026 0.343071738810924 1 1
0.535825679455704 0.510938343767114 1 1
0.598015106022773 0.568719878807545 1 1
0.775943899412296 0.737543463637043 0 1
0.461472112091291 0.437499370227165 1 1
0.473985132032473 0.451733661830213 1 1
0.716178518272712 0.683016177854066 1 1
0.71017618843823 0.678395753257388 1 1
0.412850913767713 0.397782260319804 1 1
0.623852777147116 0.591389939031646 1 1
0.525519259072708 0.504126669887453 1 1
0.281342205388533 0.270853744858939 1 1
0.380845413625686 0.362356008478339 1 1
0.469980703200838 0.449054474208757 1 1
0.576657123099825 0.552439200640898 1 1
0.405180626581906 0.385320074607826 1 1
0.47040220233991 0.448944439674647 1 1
0.529973089131545 0.509861243674993 1 1
0.336041228777412 0.320327735021782 1 1
0.273755261465135 0.260454585371546 1 0
0.58146462773706 0.557057987797646 1 1
0.654822915416151 0.623600041842313 1 1
0.416546181260795 0.392138282493498 1 1
0.444102626376049 0.422486914900005 1 1
0.506718941673209 0.485493284578722 1 1
0.410647668219927 0.38723148685572 1 1
0.577334241127842 0.548589526328483 1 1
0.674469394311518 0.645923593180946 1 1
0.410179913542331 0.386974473850277 1 1
0.593790732712529 0.559575511666795 1 1
0.445290339650262 0.42348633340137 1 1
0.560685910860767 0.536164560288833 1 1
0.392444055769074 0.375170025688037 1 1
0.460651194932943 0.438163293313836 1 1
0.477592638512435 0.452330812148511 1 1
0.715281616600888 0.675448520975044 1 1
0.579571284035486 0.555307965298456 1 1
0.572124804343162 0.543207433379165 1 1
0.729810342030313 0.698731956771227 1 1
0.670929064662704 0.63890156375543 1 1
0.458578370463679 0.435892168609283 1 1
0.487893026006879 0.466909281388956 1 1
0.553978406386092 0.525173044762058 1 1
0.463349630281809 0.445706708173229 1 1
0.523704907771081 0.498035445557627 1 1
0.465492753127012 0.440130752945706 1 1
0.462965832461257 0.440225359906014 1 1
0.53345841314022 0.50919317293769 1 1
0.460659209653299 0.443781394985675 1 1
0.422306409770671 0.40529191866969 1 1
0.672621286072413 0.63729019075381 1 1
0.38639567210755 0.360659515320284 1 1
0.536504245174248 0.513182430911405 1 1
0.234397807173295 0.225197709091026 1 0
0.36000156227477 0.33860917626872 1 1
0.388657983917529 0.364912246220761 1 1
0.474326132005885 0.455019206758515 1 1
0.431000219962824 0.406427051419517 1 1
0.527190759714168 0.503684795927076 1 1
0.631670436694322 0.603943563158018 1 1
0.619786248434646 0.592815504201595 1 1
0.569880078524505 0.541307274880817 1 1
0.495844173709572 0.472114962573372 1 1
0.338120628187768 0.322718190308467 1 1
0.576093570143845 0.550947379341182 1 1
0.519099084556813 0.491407505285279 1 1
0.591604959069751 0.565736487954066 1 1
0.425025536594587 0.40396421548762 1 1
0.397581328622083 0.374060089691274 1 1
0.520018261657942 0.497664009798127 1 1
0.366212945230158 0.351515845103118 1 1
0.835968852074565 0.794293947761683 0 0
0.513061043205621 0.488592309047683 1 1
0.346632514122112 0.330059863424221 1 1
0.241824587296625 0.23232120041911 1 0
0.76804842545691 0.720928973302237 1 1
0.522264393797436 0.495144355817464 1 1
0.524857273364122 0.499147484787644 1 1
0.572516639365938 0.545126734804325 1 1
0.424271594067641 0.405926749233073 1 1
0.419704325392104 0.396521770477706 1 1
0.573366389556149 0.544087780973083 1 1
0.604422659206656 0.571791873467683 1 1
0.26045233582819 0.246177096898733 0 0
0.502033972974052 0.479638549359358 1 1
0.468107457543714 0.447260831617267 1 1
0.459232996920798 0.430505176597047 1 1
0.653752573922274 0.62349677135813 1 1
0.550077448142224 0.53215414688402 1 1
0.490874696316365 0.467825154746462 1 1
0.327967227276699 0.311709207281639 1 1
0.292207748402701 0.27429546422399 1 1
0.334046306092932 0.317187482337861 1 1
0.540363697509062 0.51420980475112 1 1
0.555606145230641 0.527595647840809 1 1
0.462403601329411 0.438253317318154 1 1
0.322393627791667 0.308761326870798 1 1
0.5632346745903 0.535268734815522 1 1
0.67229243143862 0.642468425867129 1 1
0.644473869498304 0.614630606897261 1 1
0.543642039911746 0.518263381252999 1 1
0.453636985065038 0.435924456458665 1 1
0.529367240837293 0.503149223216452 1 1
0.176347287389381 0.171765776421297 0 0
0.636743382040095 0.606810012851541 1 1
0.712218281728514 0.682006272903756 1 1
0.598979909488396 0.570046776419302 1 1
0.533816046764644 0.50998996769357 1 1
0.579989158233376 0.552175746225615 1 1
0.61718038400379 0.586906979165032 1 1
0.500102993597543 0.475396477891241 1 1
0.458601243233663 0.434146737760946 1 1
0.472163770851172 0.448791279182564 1 1
0.405144952645146 0.384226732613583 1 1
0.376562694062448 0.359104020306645 1 1
0.325341475013722 0.311627486390671 1 1
0.578307890350687 0.552450402209016 1 1
0.582060631479229 0.560009312651674 1 1
0.25833555980765 0.238073060249857 1 0
0.57668194257161 0.543564743257521 1 1
0.436391584312897 0.419021105001901 1 1
0.506624043176547 0.482574922423758 1 1
0.557308009613901 0.526440005543677 1 1
0.283204233405801 0.268142515239733 1 1
0.556189323785597 0.543579965920558 1 1
0.521964912769003 0.498542658600039 1 1
0.643761407371796 0.606768888145906 1 1
0.190721897104985 0.180678326950226 0 0
0.63621482046683 0.609167077421341 1 1
0.667116798939468 0.631314934354615 1 1
0.476695546743337 0.456769769663521 1 1
0.473615841783985 0.451811343349115 1 1
0.601166098772322 0.572854515992039 1 1
0.507815261851041 0.48332754504169 1 1
0.671186634637187 0.645811658202521 1 1
0.276553559175683 0.259103594555484 1 1
0.510909189149687 0.481331105887002 1 1
0.797158016992131 0.751498732878458 0 1
0.305285120673132 0.291906255045127 1 1
0.491338106085809 0.472338256847495 1 1
0.476055564674661 0.44987326972766 1 1
0.501839327160143 0.478506344263489 1 1
0.312654006980704 0.298273718569139 1 1
0.360566865035409 0.346425303146522 1 1
0.316835815292763 0.300760268008516 1 1
0.411756900093004 0.395105307184257 1 1
0.533319459373543 0.507399580158973 1 1
0.499420348284341 0.478879180031434 1 1
0.308291006117926 0.293605927588564 1 1
0.434711358870023 0.413262943540382 1 1
0.509000506931835 0.487783712054189 1 1
0.647275786092138 0.614598534280901 1 1
0.530864934390019 0.509804225197017 1 1
0.668257559237164 0.639065232535362 1 1
0.394000402915479 0.378669262908318 1 1
0.567948967208311 0.54592198210761 1 1
0.458205960135574 0.438718122270342 1 1
0.653183507722263 0.613976030041138 1 1
0.274968332454494 0.262673123958573 1 0
0.637804856193391 0.601490062784239 1 1
0.239286318954434 0.23252083313028 1 1
0.486991612724691 0.465956086694772 1 1
0.587602929548479 0.561430832236998 1 1
0.449950312267891 0.435928086064706 1 1
0.435243568492204 0.412350176919488 1 1
0.341633935837893 0.322836070883229 1 1
0.397450246464491 0.379651789210808 1 1
0.744344304687048 0.713258851497729 1 1
0.628069697441008 0.608183704589659 1 1
0.314538084193584 0.301404608647691 1 1
0.619567986211997 0.592171956752957 1 1
0.476940798702138 0.453722315557112 1 1
0.557031966981394 0.528921043849355 1 1
0.228318521861546 0.217876722030141 1 0
0.676810873030529 0.642519829412344 1 1
0.318508740688181 0.302518591597435 1 1
0.404478019282075 0.383706983904686 1 1
0.554323255376376 0.52224312930834 1 1
0.376658723713617 0.356830469577485 1 1
0.706538426037778 0.673803361020421 1 1
0.596326102844908 0.566845099088429 1 1
0.526094946834402 0.503355452562863 1 1
0.638348758500846 0.60131666199192 1 1
0.527424529086367 0.505080122406175 1 1
0.424200853443043 0.403883547287223 1 1
0.36865965426953 0.345177619433107 1 1
0.503806512680399 0.477569753226179 1 1
0.527008804922427 0.500308206568078 1 1
0.620089011317865 0.593536688607275 1 1
0.689498138214597 0.656478654821348 1 1
0.587311242588616 0.561209167647348 1 1
0.449671510090708 0.423368803704851 1 1
0.544753746920912 0.517301190880747 1 1
0.372511219957965 0.353288777534544 1 1
0.370619250002317 0.352441598092488 1 1
0.538444620332849 0.512477346949635 1 1
0.378191418988658 0.355525477278381 1 1
0.49369915091311 0.468152630325257 1 1
0.536977032252225 0.511471347433646 1 1
0.346046293383466 0.327384129354459 1 1
0.621450827321243 0.583207508349415 1 1
0.448441874499148 0.428575761216368 1 1
0.488329989104165 0.464699145957682 1 1
0.513841115219905 0.492013461077203 1 1
0.549740141812311 0.519795002823214 1 1
0.629699558710086 0.600093083796734 1 1
0.500683719616742 0.474533856987584 1 1
0.502142617262328 0.477640300272512 1 1
0.35614260448612 0.342160452782936 1 1
0.518721119095404 0.497597341187913 1 1
0.476604743418913 0.452588099239732 1 1
0.339040134224555 0.319846051872892 1 1
0.40783360703148 0.392325320827326 1 1
0.640016791659214 0.605204639445534 1 1
0.406963465477057 0.392318841977043 1 1
0.855090072264782 0.81252908678864 0 0
0.762829630773995 0.72580928057395 1 1
0.723666178849302 0.69526160028378 1 1
0.576699697662118 0.549487229520446 1 1
0.547562905657984 0.509252385339867 1 1
0.497375091720555 0.469547817479056 1 1
0.516536528787979 0.494558694986099 1 1
0.467690274818666 0.446325257170339 1 1
0.590869823317737 0.554484230575454 1 1
0.617909727745505 0.590870881818403 1 1
0.514976065668315 0.494199421316613 1 1
0.551234029807406 0.526758977471912 1 1
0.361634404404316 0.348966928113074 1 1
0.458919971411954 0.439981387138717 1 1
0.398527404537941 0.380747835618815 1 1
0.528323974276 0.504130774161119 1 1
0.559623038076467 0.530054908884157 1 1
0.559930440843512 0.530295034479627 1 1
0.322458612659067 0.30856079078636 1 1
0.594873047723142 0.568304415786158 1 1
0.283171814766281 0.27083556281326 1 1
0.259355235473367 0.250063939444665 0 0
0.439116938029813 0.419013134485588 1 1
0.614332947667122 0.586249028453223 1 1
0.492917114306873 0.466333355980099 1 1
0.310358119072447 0.297582878809648 1 1
0.348980223221166 0.32838643681311 1 1
0.290264503352483 0.277920755393291 1 1
0.559488137050778 0.533499154035426 1 1
0.410321393292506 0.386845764003469 1 1
0.430146653224645 0.407794765472727 1 1
0.650004631051546 0.619588986749144 1 1
0.334904422154551 0.31868823899921 1 1
0.567788635183052 0.537947015163377 1 1
0.553693417634249 0.526381979796593 1 1
0.403604024296089 0.379788185802048 1 1
0.789344070617276 0.750822504066238 1 1
0.459152467195597 0.436737317498088 1 1
0.360255787122311 0.344218807492499 1 1
0.650662749886957 0.619901837451537 1 1
0.529617112768747 0.502339201684786 1 1
0.464694660474158 0.44539877364848 1 1
0.260764442592964 0.245796776436719 1 0
0.564175944234212 0.535522473861904 1 1
0.543707328511948 0.518852565814147 1 1
0.235551756016741 0.220773562679775 1 0
0.370640878297036 0.356703533717352 1 1
0.746061561330936 0.710532015517582 1 1
0.544070357551944 0.515454707650451 1 1
0.660423504835784 0.629869321481886 1 1
0.38104800603856 0.353543326232141 1 1
0.495992399391614 0.474397750767107 1 1
0.394131193980031 0.37204107120498 1 1
0.247721868525677 0.236365788906505 0 0
0.799885410995061 0.76100684909359 0 0
0.434828649633971 0.415053650383779 1 1
0.448494224118568 0.422692250518194 1 1
0.728625373921466 0.697541308602375 1 1
0.610603743663843 0.583214683854646 1 1
0.298837736914247 0.285838015305126 1 1
0.424655380252402 0.400564490842714 1 1
0.797702284993248 0.756355480810416 0 0
0.436132481301525 0.405062749860495 1 1
0.467612930751579 0.447595671670864 1 1
0.306221055669324 0.29451890580031 1 1
0.882107477836481 0.840489704468405 0 0
0.589568779482475 0.561111798642964 1 1
0.593838526225954 0.568687931632068 1 1
0.557471725303652 0.530856242224576 1 1
0.552353063810072 0.52676189784014 1 1
0.49295637004645 0.467335482872969 1 1
0.442500595164509 0.422584403254636 1 1
0.375849838879993 0.357404410976776 1 1
0.352514576963447 0.337487095507148 1 1
0.461708490174722 0.44190287904591 1 1
0.64350763366017 0.61082931542158 1 1
0.497987074040104 0.467034388827239 1 1
0.562841316080139 0.538620251036833 1 1
0.449955166493461 0.429335857633105 1 1
0.675283332300163 0.641339646376579 1 1
0.526762344575567 0.505592365263933 1 1
0.410399074473664 0.392983114352148 1 1
0.478677944904244 0.452506590330407 1 1
0.650330933531539 0.620828862874083 1 1
0.402311845033 0.384596288345595 1 1
0.647350519134946 0.621680522331071 1 1
0.443916673189808 0.421683843440919 1 1
0.473087669584105 0.452665837788041 1 1
0.331050048799662 0.31551309311541 1 1
0.563873889383967 0.538672790527511 1 1
0.597364322124021 0.56906091576934 1 1
0.520019573845955 0.495279400435419 1 1
0.227504891043916 0.217122044048491 1 0
0.407990457912936 0.389800407359334 1 1
0.58418616751191 0.552188454899631 1 1
0.462355949213078 0.445004501371771 1 1
0.721883058042235 0.691523747606655 1 1
0.82703083901225 0.78769922427593 0 0
0.511842889796818 0.48570636951593 1 1
0.371267796729154 0.357270613594386 1 1
0.394872833398185 0.37595058258022 1 1
0.368179772911989 0.346799610385709 1 1
0.545461768472308 0.519993741656736 1 1
0.454996666959555 0.429398002850612 1 1
0.443991790368968 0.420730666937847 1 1
0.406654434334424 0.382319189742047 1 1
0.502161800620473 0.483191907860195 1 1
0.413953398017185 0.394202510278764 1 1
0.67735345296059 0.645812386524012 1 1
0.293866689695799 0.279980485547166 1 1
0.873636742764045 0.825668092314891 0 0
0.48206721138574 0.462738172215815 1 1
0.374084874860906 0.357872339349007 1 1
0.312691038018146 0.293157650254571 1 1
0.317980484631214 0.298869782706715 1 1
0.202388852124575 0.199088612043727 0 0
0.700240922966991 0.672787366835241 1 1
0.582066509945734 0.555243648540187 1 1
0.557832248699401 0.531530532508534 1 1
0.51096181034148 0.485350679040081 1 1
0.660140153306629 0.629168300872336 1 1
0.447708219250443 0.424403648988176 1 1
0.463708997710349 0.440843612928363 1 1
0.463322872560109 0.439736542451361 1 1
0.512086336402584 0.489613147052582 1 1
0.479098421924471 0.454175760281363 1 1
0.322306421187125 0.30863013445591 1 1
0.431994834985588 0.409497088153329 1 1
0.361986563211803 0.341191353919123 1 1
0.491131622776874 0.46607429001254 1 1
0.40760626359039 0.388434285434009 1 1
0.418217006814088 0.398288591842111 1 1
0.613124404752159 0.586538060637027 1 1
0.48101385383061 0.461938433397148 1 1
0.688738911037145 0.653737061000132 1 1
0.448641977857854 0.432573711194226 1 1
0.260687433085328 0.243163760873133 1 0
0.622043507002256 0.597236205564767 1 1
0.337077122520869 0.319772264773715 1 1
0.587361558877182 0.561900166802554 1 1
0.505418074158019 0.484102015466089 1 1
0.538099740424224 0.513414021617094 1 1
0.580642376314966 0.552263729768682 1 1
0.492613192089194 0.459799189256064 1 1
0.665894235597041 0.638419201877888 1 1
0.329393198954414 0.312923662589137 1 1
0.425533038174541 0.404148723378923 1 1
0.470017350937362 0.445065108928533 1 1
0.665419583664287 0.630050533936018 1 1
0.447488128694198 0.425518565135341 1 1
0.504107747787333 0.479408230917298 1 1
0.398268844034235 0.379270469670412 1 1
0.691064277180782 0.662795907296745 1 1
0.418484412729857 0.39778626566373 1 1
0.501383048026465 0.485538154919406 1 1
0.66820171732328 0.63141972525881 1 1
0.271873545906015 0.255174977789269 1 0
0.655103844758623 0.62691374320449 1 1
0.759198174579925 0.720711647949497 0 1
0.538013228601753 0.504787045800444 1 1
0.386810741558086 0.373947916030765 1 1
0.578673610003843 0.548249636692547 1 1
0.578092102108273 0.551168857617991 1 1
0.515396319977542 0.498576257641499 1 1
0.815510394887695 0.775439706966159 0 0
0.568585364769011 0.543326063773044 1 1
0.510339636346397 0.477854063986555 1 1
0.765180651926055 0.730733973354158 1 1
0.739910025293818 0.702619139195971 1 1
0.723441978573629 0.685043054056892 1 1
0.374717202646036 0.353002041557575 1 1
0.451159697618544 0.430658991167259 1 1
0.358048841167983 0.343817162340239 1 1
0.616636745680009 0.589851904456085 1 1
0.544177102428322 0.518288651637245 1 1
0.513198811468942 0.487919587591579 1 1
0.403178594709546 0.385472473490586 1 1
0.595126389663491 0.566665656820881 1 1
0.488354457216148 0.464863088536052 1 1
0.518297922783909 0.491706162348087 1 1
0.414076001291662 0.396858355674455 1 1
0.435851161964553 0.414841781689682 1 1
0.548423859566688 0.525236485143337 1 1
