# Supplementary material for: Bias caused by sampling error in meta-analysis with small sample sizes
Source: PLoS One. 2018 Sep 13;13(9):e0204056. doi: 10.1371/journal.pone.0204056 (PMC6136825; doi:10.1371/journal.pone.0204056)
Supplement: S4 File — (ZIP) [file pone.0204056.s004.zip › results N = 20 theta = 0.5 tau = 0.2 sz = 100-500.txt]

"cohen.dl.theta" "hedges.dl.theta" "cohen.dl.cp" "hedges.dl.cp"
0.529061923854118 0.527197049096376 1 1
0.476039241039786 0.474533398408032 1 1
0.517826836751777 0.516344274826606 1 1
0.554358210569182 0.552584929178062 1 1
0.523473010379738 0.521807780439638 1 1
0.574299625490783 0.572546281644229 1 1
0.523010811474182 0.521809186734405 1 1
0.454153100381886 0.452894243833116 1 1
0.410198755456954 0.409019593063839 1 1
0.495223067346254 0.49392346958857 1 1
0.484271156875662 0.482951317070728 1 1
0.509967222984001 0.508649858776984 1 1
0.45852785440804 0.45721164948895 1 1
0.543996234636896 0.542469725470376 1 1
0.621707038691509 0.620074487814133 0 0
0.469578136312237 0.467952990304536 1 1
0.482571667228313 0.481513599739336 1 1
0.474213696221503 0.47292082718194 1 1
0.435213546437276 0.434034072814844 1 1
0.52131543710247 0.519589476673005 1 1
0.518580771563481 0.517210165672231 1 1
0.418814427183492 0.417526740726999 1 1
0.508704895631336 0.507356737383737 1 1
0.512985131930002 0.511754656137296 1 1
0.429404832464989 0.428391958024506 1 1
0.407859657135629 0.406895994186559 1 1
0.589632356554641 0.588002577242198 1 1
0.429201103520134 0.428028803634196 1 1
0.534978572792976 0.533192660467135 1 1
0.475796635808791 0.474667620769103 1 1
0.547061303412915 0.545467371353072 1 1
0.482402386488745 0.481257163443095 1 1
0.528178355300072 0.526538692424673 1 1
0.543959890521384 0.542421085060283 1 1
0.511605014608321 0.509961668439164 1 1
0.466210811957291 0.464728575693388 1 1
0.463684021733863 0.462491156449429 1 1
0.581558024795214 0.580000222154343 0 0
0.532643354498335 0.531274470965096 1 1
0.545625494079025 0.543798250511087 1 1
0.524070636730947 0.522987802358633 1 1
0.434439537123007 0.433460833981288 1 1
0.523712402292274 0.522152226961791 1 1
0.508446497953231 0.50720243380112 1 1
0.406193941868592 0.40503692267571 0 0
0.478412291718298 0.477106640014442 1 1
0.57186068834263 0.570131757367624 1 1
0.529375371641127 0.527970965001229 1 1
0.451756088202173 0.450286990206541 1 1
0.587288182368157 0.585616133471941 1 1
0.477118622595665 0.475685394715303 1 1
0.445251436127921 0.443805536318633 1 1
0.512610475179044 0.510983377817756 1 1
0.619765970084622 0.617888001492405 0 0
0.497796624082564 0.49653574327507 1 1
0.632049596614701 0.630186121137018 0 0
0.489988042391898 0.488271294609273 1 1
0.523585868634447 0.522177279299738 1 1
0.487221524607983 0.485648574137785 1 1
0.512132625839195 0.510640211253853 1 1
0.491557403231631 0.490280442972878 1 1
0.469439346866498 0.46814925337774 1 1
0.435240579014774 0.433998925293237 1 1
0.529432592514909 0.528012842057517 1 1
0.416647714334813 0.415553805837793 1 1
0.528351772127467 0.526716410448767 1 1
0.561017498318274 0.5594093114335 1 1
0.496013878149119 0.494515283858248 1 1
0.494967433873994 0.493569729199708 1 1
0.480925390977486 0.479410516391725 1 1
0.48003190350485 0.478657500075846 1 1
0.525982249243365 0.524166376989465 1 1
0.516320076181121 0.514525521825023 1 1
0.420813316930602 0.419791829068077 0 0
0.472713088310146 0.471428419041038 1 1
0.441800079196866 0.440475666028378 1 1
0.549637848453633 0.54775697343591 1 1
0.619712137868835 0.618044120487411 0 1
0.497980149415194 0.496830832391951 1 1
0.436216109800855 0.435005810105062 1 1
0.526922100700623 0.525401330618669 1 1
0.467176737414383 0.466125143947225 1 1
0.519624853176343 0.518359843053644 1 1
0.624351341139431 0.622938200936938 0 0
0.491716792376606 0.490446360072069 1 1
0.476349025518529 0.475178733240375 1 1
0.499718867943868 0.498113663709994 1 1
0.569338043008248 0.567877754026592 1 1
0.543943586858523 0.542472566351978 1 1
0.466346558708514 0.464986576963501 1 1
0.483336324551231 0.48207216053967 1 1
0.531476202881152 0.530127652251052 1 1
0.467593301627926 0.466337275839563 1 1
0.560630706734548 0.558696625132785 1 1
0.465188871679845 0.464069722185753 1 1
0.461795710682688 0.460513338797679 1 1
0.411532070755728 0.410319839457012 0 0
0.502122765646916 0.500761459350519 1 1
0.514525479286983 0.513303088342741 1 1
0.44392226990733 0.442405205769118 1 1
0.537610811373954 0.53640147489248 1 1
0.547950524738352 0.546423932916456 1 1
0.518602561340354 0.517054500288575 1 1
0.458708994706882 0.457480505371559 1 1
0.47804026599178 0.476547242554629 1 1
0.503789838549793 0.502277189315605 1 1
0.461218465794838 0.4597757512464 1 1
0.510083265520774 0.508605638546701 1 1
0.433670648338261 0.432465270861187 1 1
0.439486598431084 0.438031830099933 1 1
0.548072991321581 0.546412889706347 1 1
0.482027718430741 0.480639153238588 1 1
0.496641425167008 0.49552008955455 1 1
0.601349981865058 0.599949025085144 0 0
0.523321244010519 0.522044099096062 1 1
0.602745859099058 0.600710958505046 0 1
0.560289208383917 0.558550139785745 1 1
0.494118100509869 0.492706526735264 1 1
0.526651406809863 0.525268886741373 1 1
0.474240686564936 0.47317607493002 1 1
0.492275005874518 0.491128137966954 1 1
0.490192588436276 0.488896614566942 1 1
0.477806765150955 0.476296775492678 1 1
0.480099112178396 0.478886650819028 1 1
0.438635759509021 0.43750882524703 1 1
0.44915649633388 0.447694354261265 1 1
0.522309839396302 0.520825525433745 1 1
0.392081574701308 0.391017229705558 1 1
0.526620971125481 0.525193683548621 1 1
0.523420941014792 0.521892764512204 1 1
0.528790456500069 0.527007955589713 1 1
0.510670578524368 0.509401318738332 1 1
0.535115157217095 0.533587956599026 1 1
0.494168977212829 0.492954880650639 1 1
0.459135343562794 0.45791709142316 1 1
0.378701109939314 0.377459857648191 0 0
0.542959444193657 0.54144187079742 1 1
0.501042331180231 0.499717643101882 1 1
0.568651818528499 0.567400720820061 1 1
0.492779159765838 0.491362947602303 1 1
0.530815066309377 0.529059090455792 1 1
0.612095668798037 0.610398881310174 0 0
0.470638078571691 0.469090693171549 1 1
0.604825395150398 0.602890076680477 0 0
0.539306299036234 0.538078794396232 1 1
0.45948105979191 0.458094120433453 1 1
0.480031047911285 0.478748695457258 1 1
0.573207520603526 0.571631491410585 1 1
0.471597007897824 0.470078550146446 1 1
0.380748495714451 0.379695220499183 0 0
0.484219803348771 0.482687108437125 1 1
0.531413667070555 0.529932829660761 1 1
0.51678840144211 0.515458388722727 1 1
0.461991594793253 0.460368710316121 1 1
0.433150004717179 0.432067776811669 1 1
0.487387892771344 0.485692391004808 1 1
0.544043984027217 0.541955973509978 1 1
0.513888454448206 0.512273033698303 1 1
0.500898235415165 0.499425960923588 1 1
0.492348879924832 0.491044155328374 1 1
0.510376775258465 0.508960482486231 1 1
0.547450668197293 0.546004221918409 1 1
0.487048796085062 0.486006920574165 1 1
0.531732443702777 0.530008678723434 1 1
0.47216165725124 0.470813984560046 1 1
0.468668031549876 0.46730932291969 1 1
0.660178849859291 0.657841541224562 0 0
0.530205786326832 0.528847053113084 1 1
0.535216772510474 0.533485082540503 1 1
0.500797555472852 0.499556244990827 1 1
0.52975717523802 0.528388580562876 1 1
0.465656004660817 0.464345168761378 1 1
0.453972574714283 0.452342760921007 1 1
0.565620484941184 0.564118123586283 1 1
0.530805702802726 0.529117341666291 1 1
0.490869060533155 0.489491794545793 1 1
0.521007827761512 0.519539113678309 1 1
0.436260150332958 0.435275696478974 1 1
0.473358948340575 0.471965422995955 1 1
0.402736710477937 0.401552623536432 1 1
0.426899590842982 0.425741240154368 1 1
0.502341436231018 0.500848810306226 1 1
0.54559043190235 0.544108225818795 1 1
0.49742500048741 0.496206109948099 1 1
0.459307883081927 0.458235071838659 1 1
0.466956946344169 0.465627775129074 1 1
0.541074437848328 0.539340287414905 1 1
0.431530716115741 0.430523062455002 1 1
0.541851979861568 0.540390360097048 1 1
0.536636777772386 0.535106301606857 1 1
0.501764423378506 0.500426553080566 1 1
0.557959202198192 0.556195960382014 1 1
0.475497835976412 0.474268258949544 1 1
0.60412036497395 0.602391907298478 0 0
0.542128408433789 0.540585926161615 1 1
0.452221066783066 0.450926728988747 1 1
0.455072664079975 0.454067676704312 1 1
0.458832392423347 0.457204588610232 1 1
0.508583997569917 0.506893630621426 1 1
0.614423547240619 0.612538851299284 0 0
0.411596917703646 0.410490362978433 1 1
0.407150289136937 0.406101449551511 1 1
0.517294891340394 0.516089772873945 1 1
0.437913083121369 0.436599453896939 1 1
0.411517559266057 0.410181878390206 0 0
0.559142855129701 0.557293204922994 1 1
0.465178497599298 0.464105260349717 1 1
0.527853155664413 0.526488898549184 1 1
0.459141688283937 0.458144043157569 1 1
0.425936220126326 0.424928169465167 1 1
0.545665723866842 0.543850275130111 1 1
0.632220326532916 0.630054881396339 0 0
0.443168467081071 0.441918862723699 1 1
0.506016390316377 0.504151327250426 1 1
0.522146471091291 0.520549245364532 1 1
0.480456373324003 0.478876780587773 1 1
0.46388375551926 0.46246495016551 1 1
0.523571616094107 0.522129466287134 1 1
0.472443706166609 0.471282360431801 1 1
0.616069576948179 0.614167441849154 0 0
0.486422419497497 0.485031637863247 1 1
0.530225223535821 0.528783915816837 1 1
0.436826747095222 0.435572156295977 1 1
0.562750931088302 0.561146499684766 1 1
0.551877492590339 0.550464009907598 1 1
0.474826797144997 0.47338545720865 1 1
0.503684505590232 0.502365333574806 1 1
0.446051281554753 0.444836995475522 1 1
0.55460712933656 0.552894127971724 1 1
0.47524885777428 0.473985047460631 1 1
0.605829646625419 0.603919133113546 0 0
0.551907698483899 0.55056370975236 1 1
0.487170956386663 0.485867235581843 1 1
0.44259161075154 0.441421922703504 1 1
0.468944999087458 0.467898758141149 1 1
0.519439413501468 0.518216972445571 1 1
0.468138974287065 0.46668298561567 1 1
0.509465781860981 0.508246035715128 1 1
0.612881629028898 0.611215721350165 0 0
0.545529038621059 0.544136173844213 1 1
0.46860042060705 0.467310983192614 1 1
0.566521093841067 0.564972393318461 1 1
0.500635523163692 0.499092803883012 1 1
0.437803944161452 0.436482926937459 1 1
0.536790710861598 0.535408598032414 1 1
0.442053656891634 0.440793056903749 1 1
0.582786628233465 0.581315763700006 1 1
0.553826576107134 0.552421977694011 1 1
0.53158585240005 0.530366782969923 1 1
0.50407217648403 0.502720278087508 1 1
0.538292803079397 0.536922126159838 1 1
0.406050387861571 0.404955814655571 1 1
0.406368503186258 0.405388317219359 0 0
0.610158703871956 0.60830295935134 1 1
0.549132985202174 0.54758555502391 1 1
0.505138364060071 0.503911046099529 1 1
0.522589964437785 0.520700251452259 1 1
0.47773114141331 0.476743093492533 1 1
0.506891090907631 0.505278565947437 1 1
0.513601352035212 0.512393021812532 1 1
0.502508462571565 0.501251778070417 1 1
0.593225645313745 0.5916146643707 1 1
0.4698386560242 0.468649922969806 1 1
0.543487308601491 0.541676993967602 1 1
0.473345027691104 0.472002306007788 1 1
0.476107111770465 0.47475815491034 1 1
0.453104751752305 0.451712780881377 1 1
0.493910009960583 0.492645046447612 1 1
0.408889897925862 0.407658715124166 1 1
0.50575930864492 0.504192406234443 1 1
0.460509725804044 0.459366582117128 1 1
0.589327991989531 0.587398075513429 1 1
0.476906870642527 0.475630442491422 1 1
0.510696416044273 0.509079855836516 1 1
0.45470248768544 0.453382704460542 1 1
0.540401487427646 0.538909359357411 1 1
0.56284057024857 0.561195127654671 1 1
0.48348432501922 0.482340034470335 1 1
0.649436509007027 0.646938599629763 0 0
0.514648247968623 0.512891909966027 1 1
0.429477990385059 0.428206104498782 1 1
0.494002993466313 0.492660102443292 1 1
0.562196137534066 0.560650913309913 1 1
0.52017073120952 0.518414674067071 1 1
0.453971951410723 0.452695622952477 1 1
0.482005516424009 0.48078659082971 1 1
0.562323776558557 0.560784876435474 1 1
0.499557719273917 0.498184059951978 1 1
0.468544155290015 0.467192766849674 1 1
0.449454584793113 0.448046178219512 1 1
0.416916104723214 0.415895228700241 0 0
0.569286419420165 0.567598157147045 1 1
0.45767042673892 0.456384885867595 1 1
0.492357948478803 0.490474592238523 1 1
0.51228832289215 0.511188169913258 1 1
0.407564958948587 0.406594712454815 0 0
0.543924964974598 0.542039935455721 1 1
0.511108857619075 0.509657714500698 1 1
0.585632327627628 0.584058445333369 1 1
0.502542152129436 0.501278060390123 1 1
0.612321318750179 0.610776502398976 0 0
0.462393980490025 0.461029558348963 1 1
0.560715565037386 0.559308423840788 1 1
0.467780780514403 0.4666030775542 1 1
0.439120003824843 0.437910082180752 1 1
0.564966556138957 0.563590278731729 1 1
0.407532472807512 0.406481802293848 0 0
0.537075396745902 0.53560540575649 1 1
0.470813052808901 0.469640574580161 1 1
0.518848124159252 0.517378673328034 1 1
0.527844456406739 0.526478238776604 1 1
0.511769194091467 0.510404217883096 1 1
0.554221697681137 0.55264199531831 1 1
0.493185201527052 0.491882354006437 1 1
0.440483948952863 0.439151747525006 1 1
0.483956900980903 0.482459996782234 1 1
0.48038887700347 0.478937343430374 1 1
0.491060312441708 0.489737072977564 1 1
0.407198635570447 0.406063674928166 0 0
0.497924722252496 0.496624010733815 1 1
0.489813711247338 0.488542672372729 1 1
0.523336918735861 0.521864999709392 1 1
0.553196226298107 0.551431357064056 1 1
0.658879290735628 0.656940678968304 0 0
0.488468595410234 0.487081355839535 1 1
0.528107688612247 0.526458656521698 1 1
0.497500852955387 0.496079909273132 1 1
0.526898270593069 0.525129204450626 1 1
0.568038392721027 0.566504631919474 1 1
0.542331989072346 0.540934816931488 1 1
0.536531814946652 0.535113709774042 1 1
0.508086753545195 0.506670968270801 1 1
0.489559148720414 0.488156846004202 1 1
0.559740026707362 0.558466302080572 1 1
0.448491928179046 0.447361556509748 1 1
0.533237869813697 0.531926766277309 1 1
0.503692963603792 0.502378447557169 1 1
0.458718568529224 0.457457925233521 1 1
0.554035236986071 0.552525003299929 1 1
0.519734581565415 0.517814402577383 1 1
0.443969310708091 0.442857251226812 1 1
0.549394003391459 0.547708532488106 1 1
0.491925360061483 0.490745285638631 1 1
0.547853133554022 0.546267818268088 1 1
0.513792853515579 0.512345568888834 1 1
0.529780457523925 0.528493263837583 1 1
0.374531192719828 0.373331270510797 0 0
0.344290505422912 0.343143040256403 0 0
0.429447294009224 0.428203269531184 1 1
0.528673287918132 0.52726605798995 1 1
0.568178854195875 0.566532721426964 1 1
0.440525487978115 0.439350999136374 1 1
0.454185996272323 0.452892911573491 1 1
0.409155319724357 0.408045825571111 0 0
0.374946959600781 0.37394987984016 0 0
0.474470895434269 0.473094754149343 1 1
0.546328366951894 0.544858915688074 1 1
0.484022478517889 0.482472198976897 1 1
0.415912744770601 0.414915616694652 0 0
0.463704174494056 0.462424937214355 1 1
0.450710480406292 0.449587151782079 1 1
0.546547543631618 0.544906326357799 1 1
0.494057451815567 0.492652610140393 1 1
0.500572547527611 0.499170498051929 1 1
0.529227818437099 0.527601548891594 1 1
0.523519961052021 0.522078820142242 1 1
0.524504342918094 0.522621807844917 1 1
0.514893676085954 0.513582000690037 1 1
0.457271200699398 0.45599726600336 1 1
0.45361930462451 0.452207728115753 1 1
0.512672422436181 0.511105574122247 1 1
0.490120020396093 0.488856565898714 1 1
0.562903873295613 0.560829686636485 1 1
0.503420684392147 0.501849534313959 1 1
0.455685299385933 0.454446727216671 1 1
0.527964217436594 0.526534446029615 1 1
0.513884044020153 0.512649137500548 1 1
0.568352328687765 0.56647670012322 1 1
0.517966203288394 0.516836734085611 1 1
0.471464501521349 0.470143716159556 1 1
0.536831076466947 0.535185174924112 1 1
0.527936830366412 0.526608615745275 1 1
0.503214083863192 0.501899148666342 1 1
0.442401254637487 0.441066647193859 1 1
0.508819183153305 0.507507596903027 1 1
0.498169316302706 0.496678781375528 1 1
0.441983013527405 0.440429934560913 1 1
0.549368792857836 0.548066943155052 1 1
0.42466662529599 0.423571982845237 0 0
0.477324353512698 0.475827141322348 1 1
0.505811204021743 0.504345569914949 1 1
0.531972168827609 0.5304949418246 1 1
0.556809745275924 0.554742100671471 1 1
0.545042582740364 0.543183768716021 1 1
0.557709599938302 0.555869013178995 1 1
0.482375112669184 0.481058377724609 1 1
0.431033357005366 0.429683766675833 1 1
0.480057314509108 0.478777080775184 1 1
0.514072929170514 0.512289695936139 1 1
0.554164405852567 0.552585669298973 1 1
0.5712705530136 0.56968941183275 1 1
0.445422482966359 0.443882988884082 1 1
0.576034301074759 0.574561012349247 1 1
0.470945398242932 0.469490379955155 1 1
0.498733652081769 0.497053215860424 1 1
0.503554268539631 0.502267484747226 1 1
0.376367646057432 0.375269958738305 0 0
0.543920591030775 0.54228588675707 1 1
0.486036971158091 0.484872095923405 1 1
0.596823682161051 0.595061794750792 1 1
0.542062072080886 0.540594262726758 1 1
0.549317992467094 0.547604599065785 1 1
0.469476264322618 0.468233860129037 1 1
0.408035099894711 0.406802991451777 1 1
0.533787582894708 0.531972704701095 1 1
0.497430181594132 0.4959558525344 1 1
0.489534933919187 0.488125411349226 1 1
0.457857120092802 0.456453218956765 1 1
0.463110908949614 0.462054181044127 1 1
0.445023306332589 0.443717614896922 1 1
0.463699121637941 0.462205186437853 1 1
0.540844107816006 0.539131452911869 1 1
0.499734589563618 0.498417735890303 1 1
0.449112788104817 0.447852657949261 1 1
0.499007885196426 0.497634056419212 1 1
0.57640640319544 0.574609008237589 1 1
0.52197397508402 0.5203270378461 1 1
0.486177353034076 0.484724006478357 1 1
0.57654434067281 0.574937573323346 1 1
0.568979032483078 0.567388001427051 1 1
0.473078800515715 0.471868591606812 1 1
0.360809545868835 0.359903020431896 0 0
0.489104642346489 0.487837749678329 1 1
0.521792888713707 0.520257357912832 1 1
0.494594244809769 0.493140948760595 1 1
0.485334911823148 0.483448287797051 1 1
0.433293358938768 0.431848111288715 1 1
0.438796120972209 0.437794479359305 1 1
0.49182979200376 0.490473892593011 1 1
0.414010851053738 0.412695574084261 1 1
0.517605166278378 0.516268740309093 1 1
0.448472943163073 0.446968484116146 1 1
0.522363225010988 0.521050356386824 1 1
0.545163142496927 0.543666874263019 1 1
0.556308727081202 0.554683872583325 1 1
0.484184281865165 0.482806352044139 1 1
0.549517631118025 0.548052838033829 1 1
0.536319171205796 0.53456819360333 1 1
0.493436641509492 0.492030968289109 1 1
0.532873673246996 0.531182630530649 1 1
0.479676185255062 0.478324894761817 1 1
0.489552928527779 0.48792242773879 1 1
0.57100692498781 0.569665882080178 1 1
0.458991315757523 0.457635305015079 1 1
0.501161488495826 0.499928156232529 1 1
0.46380910201798 0.462609498798772 1 1
0.403059831396582 0.401901929921921 1 1
0.503161324926146 0.501819643183783 1 1
0.494121443534109 0.49308757181658 1 1
0.496041358885057 0.494962799823149 1 1
0.512357125791688 0.510995642769607 1 1
0.513268249226155 0.51123723481672 1 1
0.514381853656296 0.512831949126202 1 1
0.571348379859328 0.5697681673518 1 1
0.592507453615127 0.591087453250749 1 1
0.476339337671604 0.474964266003031 1 1
0.488802782672364 0.48754326738991 1 1
0.442569077734143 0.441360873096489 1 1
0.429068432621725 0.427975249967422 1 1
0.457346463890366 0.455584209703392 1 1
0.349150316685004 0.348127036226537 0 0
0.557965321955391 0.556302817762145 1 1
0.554433855149311 0.552915654894177 1 1
0.506290606164401 0.504797425804513 1 1
0.451502020989574 0.450040084392874 1 1
0.562674971079451 0.560735069384345 1 1
0.502723881072387 0.501611662296014 1 1
0.471041232894089 0.469833476234688 1 1
0.468256850770919 0.466789430893414 1 1
0.547372068404373 0.545834300791766 1 1
0.467278141629365 0.465960250822875 1 1
0.469610175131109 0.468361008624574 1 1
0.4999996001801 0.498481690352808 1 1
0.455158227984274 0.453930969479814 1 1
0.44859267689193 0.447483612429463 1 1
0.473793579085034 0.47233520119961 1 1
0.444109288363381 0.443043196264461 1 1
0.484992537181886 0.483684809614579 1 1
0.43666377805246 0.435740341283713 1 1
0.396946336441045 0.395730141344069 1 1
0.51380891952304 0.51255375534718 1 1
0.535180547219385 0.533626680136141 1 1
0.454471944673426 0.453300881544255 1 1
0.491661771288959 0.490730889941624 1 1
0.524124276268981 0.522815517717403 1 1
0.569631832400218 0.568053912187525 1 1
0.530397776272979 0.528895296096721 1 1
0.451291680002955 0.450171015992381 1 1
0.458056014951877 0.456785201271029 1 1
0.484581431284621 0.483331173754568 1 1
0.42946298644879 0.428324445527474 1 1
0.488782849479053 0.487333826754306 1 1
0.474841175909868 0.473584188926413 1 1
0.482018161207223 0.480782926200559 1 1
0.494849334211384 0.493728769000487 1 1
0.471591042511098 0.470332278399799 1 1
0.545003698517929 0.543694749964329 1 1
0.530089046759042 0.528424131729011 1 1
0.507921528705738 0.506413194632666 1 1
0.529405920011572 0.528014650812194 1 1
0.550230870505642 0.548417526811525 1 1
0.483824063922593 0.482455609853266 1 1
0.491197398693068 0.489507603190931 1 1
0.531404362913732 0.530072923923395 1 1
0.464339128141363 0.463016681441781 1 1
0.619226373789787 0.617586374048663 1 1
0.569960619063352 0.56818150319672 1 1
0.561366898889281 0.559809446666176 1 1
0.526336521187422 0.524739028661426 1 1
0.506077347154069 0.504690923954309 1 1
0.513736226308775 0.512283991225114 1 1
0.511285150191038 0.509785633442331 1 1
0.465743971459341 0.464163618443908 1 1
0.482576963161739 0.481217351475582 1 1
0.459810983561798 0.458599292768712 1 1
0.483906114266082 0.482580750376838 1 1
0.495858566493605 0.494310562477304 1 1
0.506568549300071 0.504902728489749 1 1
0.521794343579191 0.520234721475535 1 1
0.508760328085233 0.507404906452362 1 1
0.496879645659722 0.49519189480808 1 1
0.544809639250543 0.543167894632327 1 1
0.511206312712282 0.50980139976688 1 1
0.58744683978078 0.585504126299478 1 1
0.471936345876974 0.47046897196051 1 1
0.468588072953777 0.46716877667611 1 1
0.60597752313613 0.604374476084846 1 1
0.433496326665873 0.432211333869574 1 1
0.414905549382146 0.413834212704545 1 1
0.423306335330117 0.422124711826915 1 1
0.556357817518434 0.554969903612806 1 1
0.527628478575283 0.526266790478802 1 1
0.517772358971159 0.516438413878625 1 1
0.497342067785002 0.496009380032867 1 1
0.550186966729319 0.548800232164031 1 1
0.558687975456683 0.556934089975352 1 1
0.523723717409764 0.521954417292705 1 1
0.503251148209902 0.502020608644714 1 1
0.490112492469294 0.488801223038467 1 1
0.413946178725319 0.412805335627668 0 0
0.497617610305842 0.496270692887248 1 1
0.588821593761868 0.587050357458875 1 1
0.553450670001063 0.551599733422086 1 1
0.611110845703211 0.609461006335242 0 0
0.442411444962081 0.441069261161514 1 1
0.426088426777226 0.425179008706448 0 0
0.52920921306369 0.527787606149446 1 1
0.373629070991072 0.372500065273325 0 0
0.549839438739449 0.548179234202842 1 1
0.539154183579656 0.5376413735001 1 1
0.531521509951528 0.530389985641753 1 1
0.482363446213504 0.480859395954064 1 1
0.520378631873188 0.518512848427921 1 1
0.441069518372543 0.439845998125956 1 1
0.539103411879009 0.537720198030176 1 1
0.53585757109165 0.534350793064538 1 1
0.465038694645593 0.463592370963329 1 1
0.606156378345183 0.604807974822619 0 0
0.557221976227054 0.555459026572556 1 1
0.442107262556515 0.440603651188012 1 1
0.486631182370064 0.48538812013848 1 1
0.343861257840916 0.342809256941072 0 0
0.51516172397577 0.513884866981503 1 1
0.451379838603654 0.450248182287182 1 1
0.533693829423534 0.532219158439913 1 1
0.518052025864713 0.516615537197028 1 1
0.533766366675766 0.532381406419528 1 1
0.486751521033293 0.485388964918611 1 1
0.487272656777147 0.485780443711577 1 1
0.56351229603715 0.561746697138343 1 1
0.479010124257671 0.477796135071876 1 1
0.430314015202218 0.429115611822888 1 1
0.557316706811731 0.555913739807371 1 1
0.576553871059279 0.574949093578188 1 1
0.482768239782886 0.481324560042293 1 1
0.419651869571527 0.418365818967425 1 1
0.424841465600126 0.423902568780059 1 1
0.425720491407969 0.424446871722353 1 1
0.487696695735422 0.486220413988507 1 1
0.44542331346988 0.444199495594097 1 1
0.51721548585552 0.515796956446076 1 1
0.525574026774692 0.524017793676985 1 1
0.507455133956608 0.50602965662247 1 1
0.549901634349579 0.548175026400655 1 1
0.494532936522044 0.492827637551095 1 1
0.448290296219795 0.447197229689975 1 1
0.518791119400366 0.517185530907191 1 1
0.479055411001991 0.477770169028456 1 1
0.531328490846001 0.529680437948558 1 1
0.486538936613491 0.484957879769928 1 1
0.507460010021628 0.506249456618772 1 1
0.45658270941189 0.454894759895507 1 1
0.475435685754721 0.474232736451969 1 1
0.530415839516809 0.529086021336146 1 1
0.498571039000036 0.49726767382048 1 1
0.544687944874925 0.543298643314821 1 1
0.480930170187684 0.479439696021814 1 1
0.437370710095958 0.436214458189488 1 1
0.494480426925915 0.493183793785293 1 1
0.462677076707501 0.461353343210218 1 1
0.562000891624757 0.560747803681897 1 1
0.478493303249871 0.476892352515264 1 1
0.566672026087624 0.565024399653663 1 1
0.479161249666264 0.477796604978325 1 1
0.560043442989668 0.558508679017045 1 1
0.573125439609591 0.571672834642602 1 1
0.396840446164773 0.395547029551071 0 0
0.499536763021748 0.498454363601112 1 1
0.44691328099076 0.445740694234678 1 1
0.397376933257213 0.396319651152982 1 1
0.516503405143752 0.514901860444176 1 1
0.506880681046937 0.505346707855121 1 1
0.536176023317645 0.534514099841896 1 1
0.521056093634635 0.519866989568956 1 1
0.539649455856406 0.538305034404915 1 1
0.548144901125143 0.546841360724904 1 1
0.504326662205846 0.502863408684307 1 1
0.520236953381787 0.519030720652959 1 1
0.604097798231953 0.601866762067928 1 1
0.415665010677648 0.414566066258932 1 1
0.528838930235113 0.527367108674874 1 1
0.59157241710547 0.589975212488593 0 0
0.577847708846208 0.576214849657217 1 1
0.511018607946753 0.509883285690646 1 1
0.584404331178066 0.582857275000381 1 1
0.490934312972079 0.489618825463709 1 1
0.501623271310219 0.499987692355798 1 1
0.460594685983882 0.459341234772102 1 1
0.527211663071023 0.525874001071586 1 1
0.470206031765966 0.468893201825104 1 1
0.436959159851291 0.435511388785493 1 1
0.523628391612662 0.522181797594599 1 1
0.575492953212484 0.574142350657852 1 1
0.452585743089838 0.451268607763581 1 1
0.482992686326018 0.481721941738111 1 1
0.417113946203418 0.415903431415512 1 1
0.428301487904609 0.427269796914908 1 1
0.53146419098981 0.530113220790772 1 1
0.494452915283262 0.493176903141636 1 1
0.407872823949488 0.406759601639698 1 1
0.503838599777186 0.502515603894537 1 1
0.472638464878028 0.471337440215647 1 1
0.454250477080513 0.45277828846277 1 1
0.498366071916955 0.497063875129225 1 1
0.487560016813429 0.486119850096371 1 1
0.519271376784616 0.517565580330908 1 1
0.500645943755227 0.499215255970267 1 1
0.471868274077658 0.470543970319381 1 1
0.509250464571801 0.507751941510615 1 1
0.533200940952252 0.531888111285885 1 1
0.430926377897421 0.429085340586952 1 1
0.474756501440469 0.473573536589792 1 1
0.488375180997205 0.487021363264861 1 1
0.507710205091891 0.506434780151282 1 1
0.495695853697466 0.494413959463743 1 1
0.493759521740442 0.492648579248122 1 1
0.477619058642858 0.476372005191769 1 1
0.470454079480981 0.469229335081453 1 1
0.577906579307527 0.575683265661547 1 1
0.460880282858779 0.459631907327065 1 1
0.520179147540037 0.518697003187367 1 1
0.453364564219897 0.452159105281316 1 1
0.44784088673504 0.4466727918699 1 1
0.584586710121108 0.582871701332821 1 1
0.436222119864454 0.435051487670617 1 1
0.643130161622321 0.640954397194373 0 0
0.456333820825945 0.45511673838007 1 1
0.540924884176263 0.539639765524188 1 1
0.528271520869998 0.527120371749135 1 1
0.506829681988471 0.505350485808532 1 1
0.432876633846642 0.431640794343176 1 1
0.559008292133971 0.557264981073422 1 1
0.542095060403163 0.540527666076944 1 1
0.46776173120219 0.466534723024058 1 1
0.499260520479106 0.497827714223082 1 1
0.56607488997487 0.563871469886915 1 1
0.527279051491458 0.525679539623433 1 1
0.436249488276468 0.435230556808501 1 1
0.395296864550846 0.394198615792056 0 0
0.462967355655638 0.461902407036426 1 1
0.460435834231287 0.459213688565474 1 1
0.484094528428974 0.482714395973648 1 1
0.566318746730807 0.564901999222568 1 1
0.453983084129447 0.452385295221111 1 1
0.52693515899581 0.525412992861743 1 1
0.492419200113686 0.490974044328123 1 1
0.516580420150332 0.515215947743279 1 1
0.519789306949143 0.518361648873476 1 1
0.55770287029537 0.556296385096734 1 1
0.354506009868985 0.353753375683745 0 0
0.50799707726571 0.506657849560855 1 1
0.532258909418439 0.530595893241762 1 1
0.545656986560056 0.544056495583514 1 1
0.476449793876233 0.475013021186198 1 1
0.515555639232389 0.514061788784501 1 1
0.540567596075536 0.539108736373465 1 1
0.501295821065866 0.499773667996135 1 1
0.504908325997528 0.503425858677209 1 1
0.568206171453865 0.566138409343065 1 1
0.539223454230922 0.53769560296272 1 1
0.479601800724564 0.47781911197278 1 1
0.469481044222452 0.46798518120476 1 1
0.453118278348538 0.451781204197298 1 1
0.513908985054273 0.512367722073125 1 1
0.544883259674062 0.543088225982206 1 1
0.45319964060551 0.451994311196288 1 1
0.413770353057235 0.41256312811839 1 1
0.470026488050738 0.469166044660643 1 1
0.489677571493951 0.488329935137583 1 1
0.544446904343796 0.543008932463111 1 1
0.527915669859497 0.526512229936339 1 1
0.489021661997919 0.487716917544975 1 1
0.439498086629564 0.438271638065293 1 1
0.51960288078165 0.518145572712151 1 1
0.513134391961822 0.511814777982335 1 1
0.492258039960742 0.490872945613244 1 1
0.541048708811906 0.539559847649055 1 1
0.508701957034274 0.507270003160574 1 1
0.510608168811965 0.509046136775652 1 1
0.449258069086569 0.448105334981804 1 1
0.500413878778132 0.49870161626098 1 1
0.513992242344811 0.512386751029307 1 1
0.472789831121511 0.471163093749844 1 1
0.463842410563609 0.462534927953954 1 1
0.555698579288943 0.554290322833222 1 1
0.443496972864329 0.442345917856168 1 1
0.48161273196826 0.480317902236123 1 1
0.527982558073025 0.526383567523276 1 1
0.481699935989709 0.480516816195917 1 1
0.502756313778508 0.501546391464156 1 1
0.499679770324342 0.497932468884019 1 1
0.510114113216679 0.508505003791468 1 1
0.362815806254679 0.361805643373335 0 0
0.399994244094302 0.398739253816882 0 0
0.569464973949294 0.567931330250047 1 1
0.509524529094703 0.507964375759049 1 1
0.514071708925457 0.512813177345994 1 1
0.562219455623375 0.560843855447491 1 1
0.517128214257947 0.515849657754023 1 1
0.467892467505356 0.466491566969611 1 1
0.514373658275682 0.512886481759783 1 1
0.480075120843012 0.478466610025939 1 1
0.474194185432886 0.472987276976982 1 1
0.495630807456911 0.494398776739775 1 1
0.520835625828734 0.519104644449755 1 1
0.45903613168965 0.457867614970172 1 1
0.626287560150057 0.624195528082 0 1
0.395659674309007 0.394259647236236 0 0
0.433819190418475 0.432703454985361 1 1
0.492835089291854 0.491296108012587 1 1
0.490010061650216 0.488787374932807 1 1
0.466619340129758 0.465177218599724 1 1
0.469117823838939 0.467890528711692 1 1
0.527932084787865 0.526405225270096 1 1
0.55905373278931 0.557660240118771 1 1
0.449284672547166 0.448212015054706 1 1
0.453335575562952 0.452048279357975 1 1
0.535027016099663 0.533449269696747 1 1
0.418750232755009 0.417755719662082 1 1
0.489642285713558 0.487905506368828 1 1
0.440727793947717 0.439609563211685 1 1
0.540894519397857 0.539230113405457 1 1
0.58008978985755 0.578767665547271 1 1
0.52240457831046 0.520915829287063 1 1
0.431014769734371 0.4298165287073 1 1
0.434219498377984 0.433090859469665 1 1
0.550701090422569 0.549219959628176 1 1
0.503097656708306 0.501819425808509 1 1
0.518602113431391 0.517232982668043 1 1
0.54112737082183 0.539450740277491 1 1
0.480596237928561 0.479410549326391 1 1
0.510375179138844 0.509008965608987 1 1
0.523663902803528 0.522339132510263 1 1
0.585846269393527 0.584028025104842 1 1
0.443607481842528 0.442538773974471 1 1
0.381268940494814 0.380062261500662 0 0
0.504059366852339 0.502467079153676 1 1
0.432194919913619 0.431017352687148 1 1
0.522100970645551 0.520705956260067 1 1
0.50214191288842 0.501032897673152 1 1
0.476006793023175 0.474756609690035 1 1
0.536074135564593 0.534717208611392 1 1
0.447968016199988 0.446819390528693 1 1
0.589846461219738 0.588189504164687 0 0
0.592577984412785 0.591278099998777 0 0
0.508730189160842 0.507334504767695 1 1
0.527520615105492 0.526023439457585 1 1
0.497199703748329 0.495918034260697 1 1
0.421969654583009 0.420919209937829 1 1
0.483316476122398 0.482043143770613 1 1
0.537923935960919 0.536131745309602 1 1
0.526291089926216 0.524961626727126 1 1
0.487215867367239 0.48592744303358 1 1
0.500167946032623 0.498884934987437 1 1
0.499606979926936 0.498035325349725 1 1
0.542633751820048 0.54096013049096 1 1
0.459276738333659 0.457918953491317 1 1
0.566586286601464 0.565301049889759 0 0
0.551476180401557 0.549861079087631 1 1
0.53946176162567 0.537991447586856 1 1
0.498888025821002 0.497554387680195 1 1
0.592237175079195 0.590629859347973 1 1
0.557780015378128 0.55607766840492 1 1
0.444071554032489 0.443026268603786 0 0
0.485794053559413 0.484460946082365 1 1
0.432600246608788 0.431434992195678 1 1
0.543797399190457 0.542082753256561 1 1
0.492353434099767 0.491108109829727 1 1
0.553338412911445 0.55198251947827 1 1
0.501787946808988 0.500408000368691 1 1
0.572901356680884 0.571397864678304 1 1
0.450906100624306 0.449786738552184 1 1
0.547794777095536 0.546202752492137 1 1
0.441896164085963 0.440758702963488 1 1
0.510047258655767 0.508436549986202 1 1
0.487437005566772 0.486244477673813 1 1
0.428463188671796 0.427327194828601 1 1
0.54074691052181 0.539483604326531 1 1
0.551550104381085 0.549944092316605 1 1
0.503014599158597 0.501721551353743 1 1
0.517523731089563 0.516200883939172 1 1
0.601123539910309 0.599512103439766 0 0
0.416041950566137 0.414949946310453 1 1
0.419008111879438 0.41802408315275 1 1
0.529173381295304 0.527312886849726 1 1
0.589239197637546 0.587692591168453 0 0
0.584179852949506 0.582423259530327 1 1
0.515271878266519 0.513742241347926 1 1
0.483569484159707 0.482254275458461 1 1
0.408430153513742 0.407252827916918 1 1
0.425867424056625 0.425052318518409 1 1
0.380556551085477 0.379715174856823 0 0
0.610065846544399 0.608122501586991 1 1
0.427836061737572 0.426698518540919 1 1
0.4543721291881 0.453279263413767 1 1
0.407263349608838 0.406089042766015 1 1
0.523608998568122 0.522334514546943 1 1
0.552604646080686 0.550957070555027 1 1
0.478894123348847 0.477612834916999 1 1
0.473092407703263 0.471669757086503 1 1
0.526462561746199 0.524775469365538 1 1
0.427399158803713 0.426360732212484 1 1
0.515028072964942 0.513742387126692 1 1
0.555166541713758 0.553629184248517 1 1
0.567046636246881 0.565527732351717 1 1
0.566832160055454 0.565158796683305 1 1
0.434936929304179 0.433308125347202 1 1
0.474359996343279 0.473020606567283 1 1
0.476803724861069 0.475326180759173 1 1
0.537761360244086 0.536257855458255 1 1
0.454484944586314 0.453225598172714 1 1
0.56443649024062 0.56276559767849 1 1
0.503058731609926 0.501587377820758 1 1
0.492443984474033 0.491101232034396 1 1
0.399876393677633 0.398872275310799 1 1
0.429286666992753 0.428228550465686 1 1
0.402137320418015 0.400759692681667 1 1
0.521528639736379 0.520063534825785 1 1
0.547250768366347 0.545476032740471 1 1
0.573293908789738 0.571586579723086 1 1
0.533928488931214 0.532359425260725 1 1
0.485461008742713 0.484143870069633 1 1
0.508213613878291 0.506710204760081 1 1
0.412590159291367 0.411537432133733 1 1
0.548173289979718 0.546677863061873 1 1
0.539097533092331 0.537746723579703 1 1
0.489843050246719 0.48818465535344 1 1
0.487011178022864 0.485446431455475 1 1
0.509071269553699 0.507913396084203 1 1
0.535410023120808 0.533679791574285 1 1
0.492308041211943 0.490979422448886 1 1
0.439425687836763 0.43811826238058 1 1
0.514900868894493 0.513592137276588 1 1
0.492229844392857 0.4907855741445 1 1
0.391562600423631 0.390682740180384 0 0
0.405161776619706 0.403961137689214 1 1
0.406845035093522 0.405859215259387 1 1
0.520899560408709 0.519410977353364 1 1
0.459001850156187 0.457723003657092 1 1
0.477627052238671 0.476414155112894 1 1
0.468320152238094 0.467077582892155 1 1
0.526125539945399 0.524585784042091 1 1
0.521447700509714 0.520100351232171 1 1
0.490944762470681 0.489513788785099 1 1
0.555630127805104 0.554318502349658 1 1
0.537801714211016 0.536372161832994 1 1
0.433611943658755 0.432574132179249 1 1
0.522381445889458 0.521127186555538 1 1
0.566456809271117 0.565005992195453 1 1
0.437748473117936 0.43651776718094 1 1
0.5086543444293 0.507284662779203 1 1
0.427177045351425 0.426113469570285 0 0
0.558144704615176 0.556748222889684 1 1
0.487043169433228 0.485349422702135 1 1
0.589946852880008 0.588703923206218 0 0
0.440043993274808 0.438745340779393 1 1
0.453065639318539 0.451689508685069 1 1
0.533829321038042 0.532334022593714 1 1
0.519662834931631 0.518135901863128 1 1
0.459199519291478 0.457979537888605 1 1
0.411204715577116 0.410099808773377 0 0
0.49261921510181 0.491290118206627 1 1
0.565803172012631 0.564284043930812 1 1
0.411317626445279 0.410280958205294 1 1
0.483071942966151 0.481814602114213 1 1
0.578822964124235 0.577039660788664 1 1
0.45132098398109 0.450258817653802 1 1
0.518455359156586 0.516889149291131 1 1
0.450224732815797 0.449161562692007 1 1
0.585798765300066 0.584027682261463 1 1
0.454472090164556 0.453551555099262 1 1
0.46063604977142 0.459270895588681 1 1
0.479901657996799 0.478499848830791 1 1
0.438853402564736 0.437735124818933 1 1
0.471992220711708 0.470824303664831 1 1
0.479187468532334 0.477690671110665 1 1
0.569362133672573 0.56778960135001 1 1
0.51044378041798 0.509126525382058 1 1
0.519457115765112 0.517816528667933 1 1
0.503441175849878 0.502072917585321 1 1
0.511324548907766 0.510039654159505 1 1
0.516781331117227 0.515404568154607 1 1
0.588917430774517 0.587424796671008 1 1
0.407363610252277 0.406032356532918 1 1
0.489927827328914 0.488216497534609 1 1
0.496280495481506 0.494878572960749 1 1
0.51290999728 0.511202801287646 1 1
0.449274458422014 0.447756884166417 1 1
0.51225929631265 0.51070323835935 1 1
0.431376709238356 0.430282248702599 0 0
0.505036969592348 0.503801057304119 1 1
0.437016495615871 0.436008971241753 1 1
0.524900418722352 0.523490838174425 1 1
0.520374857901918 0.518951452601155 1 1
0.53587508497443 0.534604690191601 1 1
0.552033448156209 0.550479658357149 1 1
0.488352351078528 0.486969705278355 1 1
0.50411529400341 0.502817325794831 1 1
0.542490248418644 0.54068977846103 1 1
0.554892806878591 0.553448952154675 1 1
0.527078479273799 0.525533494708117 1 1
0.492212893115468 0.490835136001731 1 1
0.580317539890602 0.578787088136937 1 1
0.515717771983195 0.513917235257913 1 1
0.464512546824133 0.46334907679633 1 1
0.550670441035458 0.549320697291314 1 1
0.575605275997209 0.574090644336847 1 1
0.494858815376073 0.493276911513187 1 1
0.545510489118334 0.544104214884981 1 1
0.45575441578327 0.454438229456827 1 1
0.484931267157316 0.483394279009998 1 1
0.442165759006371 0.440998626697365 1 1
0.448195330682016 0.44686995151365 1 1
0.502945856063209 0.501211748495839 1 1
0.436766879404932 0.435569039884571 1 1
0.564999213388986 0.563326535534587 1 1
0.551367849066442 0.549920108045568 1 1
0.460293236245195 0.459069916346506 1 1
0.492206093510769 0.490825526951693 1 1
0.506863185422108 0.505558344361164 1 1
0.464677433663748 0.463372032147519 1 1
0.480674425328389 0.479240032934675 1 1
0.40214048471987 0.40096665351876 0 0
0.542294960750385 0.540623240461671 1 1
0.491234211404638 0.489850174751492 1 1
0.445957575787777 0.444611664256041 1 1
0.457317852533179 0.456063784881913 1 1
0.405270846778858 0.404270295948139 1 0
0.674200482641738 0.672443227928579 0 0
0.517552935852162 0.515803551817636 1 1
0.580949226609454 0.579054349339844 1 1
0.542755328108591 0.541325643747377 1 1
0.506945734340877 0.505674314088476 1 1
0.46855167583484 0.467278424571952 1 1
0.487655331934077 0.486398365351154 1 1
0.552882812102792 0.551191073988385 1 1
0.562812550918759 0.561389041433695 1 1
0.465151573572736 0.463819681736371 1 1
0.507177040856778 0.505712753072938 1 1
0.525467413040149 0.52420266844321 1 1
0.493393368308693 0.491957504593441 1 1
0.48782802904611 0.486574456459648 1 1
0.463472381839195 0.462353603290248 1 1
0.490073428654622 0.488647252335294 1 1
0.442223999409744 0.44100633590165 1 1
0.541527855050877 0.53997840538098 1 1
0.455977612537271 0.454564185224368 1 1
0.483344477961086 0.482011808904315 1 1
0.501000511076723 0.499327396154409 1 1
0.470802536364762 0.469490129158011 1 1
0.510246929185864 0.508720450416966 1 1
0.577069410315225 0.575686991197489 1 1
0.528524044311596 0.527393438200249 1 1
0.501132624393624 0.499722359847551 1 1
0.548489416176796 0.546817004029099 1 1
0.479162234416272 0.477464952278644 1 1
0.476390549701582 0.475077345179534 1 1
0.518857957651209 0.517420763165434 1 1
0.374201147158677 0.373175075787924 0 0
0.536430599936715 0.535146748772771 1 1
0.536438798141049 0.535065494306858 1 1
0.580547832924284 0.579104197491673 1 1
0.426015384887771 0.424942373652488 1 1
0.468450017530248 0.467117250429096 1 1
0.529072562669627 0.527576308608071 1 1
0.585411045490614 0.58379020185626 0 0
0.472928158135544 0.47151020604664 1 1
0.512278058465341 0.510928208883484 1 1
0.427163597640113 0.425895783561577 1 1
0.504734313424329 0.503352405460346 1 1
0.504086288927966 0.502672566996943 1 1
0.373536608101745 0.372483363690533 0 0
0.356025681852815 0.355117452846268 0 0
0.564299060240527 0.56253190167577 1 1
0.448190522423753 0.446975916256885 1 1
0.512653336643452 0.511326391485667 1 1
0.571561884567226 0.570060596440262 1 1
0.442332560726195 0.441038305532217 1 1
0.465306911813523 0.464145202545624 1 1
0.479246022322376 0.47806948718749 1 1
0.463137223030658 0.4619827077308 1 1
0.667177769082543 0.665113335401249 0 0
0.489459077518974 0.488124367059826 1 1
0.535617997458848 0.534027732081045 1 1
0.500272571639126 0.498975517985121 1 1
0.598117394785639 0.596376914842298 1 1
0.483262840097706 0.481700934071312 1 1
0.446449098536589 0.445362788933737 1 1
0.513996529100873 0.512101431620575 1 1
0.493013562444102 0.491704224008408 1 1
0.565953224803189 0.5644960003032 1 1
0.472606245796147 0.471019320297631 1 1
0.433348552125224 0.432011803695763 1 1
0.414767972121226 0.413415498663555 1 1
0.489535745357292 0.488394862009902 1 1
0.513196836399353 0.511663562595789 1 1
0.513277715105911 0.512002992573885 1 1
0.538104585304422 0.536594974399109 1 1
0.546548833895567 0.545292562470737 1 1
0.565597514429564 0.563568464437757 1 1
0.517552963996429 0.516106144933039 1 1
0.636893046362877 0.635113697170862 0 0
0.45398072043504 0.452741798637369 1 1
0.542839948139743 0.541242451820801 1 1
0.463846513026322 0.462721821614433 1 1
0.536150775465065 0.534353501770543 1 1
0.554872284374005 0.553294350086534 1 1
0.524136983683726 0.522806403207609 1 1
0.478500543190219 0.477163223725984 1 1
0.48056899438715 0.478858693239576 1 1
0.477421120106498 0.476260149204118 1 1
0.506834131969188 0.505157875444666 1 1
0.428698308281961 0.427565396991385 1 1
0.503342980202303 0.501980802540569 1 1
0.480417035794514 0.479007259189013 1 1
0.560965152972176 0.559084010455233 1 1
0.543081593454157 0.541545274986795 1 1
0.465728750361245 0.464480762515 1 1
0.463772052923534 0.462439359794758 1 1
0.524748891379714 0.52331599427413 1 1
0.466415400002005 0.464965795994558 1 1
0.513315095707188 0.512191150173928 1 1
0.526324937284766 0.524868841445071 1 1
0.471763409097114 0.470385759847306 1 1
0.535412466612116 0.533945755405219 1 1
0.40948491997943 0.408391597817368 0 0
0.619009000120279 0.61713389664084 0 1
0.44927028754772 0.448355888341863 1 1
0.417301926582548 0.416039662846138 1 1
0.525414937437187 0.523955213748942 1 1
0.610516465005217 0.608637995102076 0 0
0.491581550709787 0.490414921233352 1 1
0.481564843467755 0.480296651093354 1 1
0.482186900712835 0.480938372134378 1 1
0.550443056572907 0.548688348392822 1 1
0.483465742390794 0.482168479621016 1 1
0.571288642559678 0.569810243897227 1 1
0.488161539600355 0.486916648714369 1 1
0.496056145059729 0.494399660593734 1 1
0.461479334140164 0.460362598554657 1 1
0.527484779183881 0.525971666662669 1 1
0.502707905136281 0.501327358942772 1 1
0.508872617081658 0.507460008971082 1 1
0.429769599927743 0.428530297656396 1 1
0.486346672252425 0.485270802549295 1 1
0.535024839062089 0.533788116984878 1 1
0.458212307421061 0.456547038687651 1 1
0.518958563818238 0.517677470459385 1 1
0.509693233038919 0.508174205716876 1 1
0.4771755466538 0.475847305385987 1 1
0.539916060727913 0.538618612410122 1 1
0.387188345643595 0.386195587223185 1 1
0.571755012068375 0.570198763428075 1 1
0.470177545682594 0.469029698438685 1 1
0.514224294302311 0.51252421011856 1 1
0.484796640236867 0.48315927517274 1 1
0.465873020249338 0.464344434275196 1 1
0.483441314663118 0.482053253091003 1 1
0.590885077777314 0.589252182420452 1 1
0.477366505700449 0.476015397615964 1 1
0.54546234690695 0.543995985927289 1 1
0.48963298341183 0.488419291193293 1 1
0.466195581493359 0.464813774604515 1 1
0.432312112993217 0.430963259519512 1 1
0.503618056776219 0.502532883300421 1 1
0.507398479715709 0.505938738105883 1 1
0.481797173618841 0.480337335009886 1 1
0.49018551001715 0.488881244058796 1 1
0.479214964254446 0.477605960989291 1 1
0.447367308868611 0.446285828929664 1 1
0.49876662736654 0.497313475037295 1 1
0.49687573710421 0.495174167011925 1 1
0.543541176735348 0.541682495433117 1 1
0.490472979991695 0.489087294547372 1 1
0.500271869720589 0.498999434594159 1 1
0.584344253739902 0.582810791862887 1 1
0.473487580369943 0.471919664966374 1 1
0.429744635013241 0.42842266599021 1 0
0.521056665982052 0.519279760912149 1 1
0.546868161459752 0.545349854556643 1 1
0.506850375663493 0.50566261893477 1 1
0.418856753505808 0.417692211372465 1 1
0.460372202980683 0.458906854431906 1 1
0.412846186461904 0.411861285558694 1 1
0.465810323922401 0.464473376349866 1 1
0.555704405654617 0.554078132639373 1 1
0.422032376712259 0.420738135352679 1 1
0.483225020833603 0.481840233993538 1 1
0.53484416193278 0.533483844053128 1 1
0.478922887142154 0.477506068700951 1 1
0.507615056053486 0.506277570056641 1 1
0.607094342543544 0.605092713716165 0 0
0.447964849456646 0.446827833491558 1 1
0.549432670409612 0.547814017213975 1 1
0.491000441608012 0.489603541520572 1 1
0.532673274100561 0.531311340518559 1 1
0.496696188876204 0.494944333255574 1 1
0.550589813484402 0.549120038394526 1 1
0.473387365516107 0.472292820077281 1 1
0.467065623642285 0.465902386689743 1 1
0.53437891954058 0.532798228358585 1 1
0.445212251968073 0.443849582940019 1 1
0.487806826628814 0.486385108176285 1 1
0.617422073164119 0.615340804354961 0 1
0.539163735103228 0.5374800955819 1 1
0.413922916948346 0.412693418190947 1 1
0.51478660102204 0.51357997422892 1 1
0.44843552790369 0.447188521339653 1 1
0.543781206872808 0.542299886870603 1 1
0.361316657961267 0.360456072950286 0 0
0.540476907326363 0.538773763732407 1 1
0.549326989253349 0.547885361453715 1 1
0.500128707509313 0.498505793971024 1 1
0.461368976756937 0.460101361744044 1 1
0.510871539254169 0.509605369451607 1 1
0.546578106771745 0.545208292829931 1 1
0.485493237515818 0.484264769540492 1 1
0.468406421116331 0.467113806591807 1 1
0.443392440075909 0.442142942987475 1 1
0.576686480673591 0.575201889256977 1 1
0.491597623152882 0.490119696722405 1 1
0.432108893941144 0.43104084592621 1 1
0.48136385195436 0.479959447383005 1 1
0.519755386862803 0.518455665468364 1 1
0.418699281652643 0.417470020176798 1 1
0.355458595530567 0.354349603082976 0 0
0.434103831859921 0.43310203448822 1 1
0.451958104495471 0.450813732686868 1 1
0.502385632397838 0.50088978442219 1 1
0.479009804802128 0.477816432401528 1 1
0.519016521393333 0.517364177029101 1 1
0.554225091879309 0.55265427254738 1 1
0.518274249945278 0.517013079606323 1 1
0.571080254126803 0.569383294983387 1 1
0.464896169187056 0.463638867654695 1 1
0.452018059217449 0.450897310444655 1 1
0.490587556376088 0.489482081884624 1 1
0.576735776677971 0.575383231653274 1 1
0.55975381889193 0.557977170323414 1 1
0.434949778962425 0.433786282200706 1 1
0.468459159736592 0.467331106048533 1 1
0.420351578121166 0.419037589051672 1 1
0.56639503440772 0.564587089251879 1 1
0.569024463641251 0.567276631240359 1 1
0.534984719962199 0.533466660906611 1 1
0.504693285908154 0.503265190049169 1 1
0.489242507316778 0.487695142794744 1 1
0.522274197529018 0.520974035358856 1 1
0.481296476550957 0.479992141404648 1 1
0.467524329774445 0.466326191082948 1 1
0.541103934522211 0.539828854584681 1 1
0.329241914378254 0.328416405944584 0 0
0.603272933839791 0.60135962229245 1 1
0.569715063986999 0.568327189007842 1 1
0.527038941216528 0.525756028787277 1 1
0.430428575327318 0.429506223834764 1 1
0.490330646231143 0.48892988698492 1 1
0.478672392488494 0.477394205224417 1 1
0.44211801476409 0.440662530018605 1 1
0.479548800152206 0.478140184777835 1 1
0.440949887327268 0.439500980723502 1 1
0.538310714199645 0.536500623407369 1 1
0.524501978108102 0.523187886518123 1 1
0.422613717250019 0.421134675338319 1 1
0.52859663154586 0.527113913450486 1 1
0.489987439303383 0.488608333469461 1 1
0.482541255827112 0.481017326488373 1 1
0.472853070527566 0.471462863631016 1 1
0.514949028790337 0.513618377632859 1 1
0.47095262189069 0.469662055643471 1 1
0.519724170932751 0.518257879586318 1 1
0.561529654019618 0.559934221083104 1 1
0.477701481336857 0.476566201432642 1 1
0.543354615101465 0.541716698720999 1 1
0.546956959233005 0.545052439215934 1 1
0.513084976706732 0.511541965798502 1 1
0.504501764042817 0.502896716317128 1 1
0.508898059253697 0.507655374516688 1 1
0.45595967494291 0.454862683981237 1 1
0.468945929233714 0.467517746418792 1 1
0.593185402708671 0.591223912693897 1 1
0.581883816090221 0.580387774367186 1 1
0.506176119579559 0.50487573323174 1 1
0.409173388165412 0.407977510932556 1 1
0.483237823961944 0.481894427203157 1 1
0.54256342394278 0.541074922195138 1 1
0.483904821343999 0.482677836542148 1 1
0.591853583321114 0.590202140835693 0 0
0.504562181534693 0.503279276380207 1 1
0.444976577201842 0.4435081397316 1 1
0.607461235623522 0.605843771550763 1 1
0.562636538150841 0.561100665602384 1 1
0.567456506417468 0.565769309620349 1 1
0.485055442911422 0.483873435861589 1 1
0.529506590702291 0.528119911866747 1 1
0.4995092960533 0.498265628503043 1 1
0.513031909195045 0.511724342804384 1 1
0.526505671583715 0.524936749742781 1 1
0.465373438685481 0.464115682458171 1 1
0.463483090824969 0.462049605242046 1 1
0.501110259813063 0.499733700638627 1 1
0.47694931224673 0.475720707742806 1 1
0.516825595785157 0.515067387458368 1 1
0.552907445144878 0.551141174723925 1 1
0.531420230935878 0.530163479781235 1 1
0.455571684034835 0.454244771259786 1 1
0.518262326860867 0.516373699401854 1 1
0.520774506051487 0.519233778277746 1 1
0.489280945546879 0.487973790386541 1 1
0.396344914550038 0.395222318513955 1 1
0.478327680520101 0.477293540554367 1 1
0.539657847332012 0.538310825040371 1 1
0.504156777371599 0.502849121022531 1 1
0.465900053997662 0.464598660977714 1 1
0.581989175858378 0.580307228699812 1 1
0.521758270667831 0.520134836586225 1 1
0.538381073268037 0.536519058253998 1 1
0.534641417505275 0.533145488957551 1 1
0.497640932866233 0.496255060413065 1 1
0.501585519504731 0.500286475327088 1 1
0.578755743611916 0.577210918182246 1 1
0.472631623121174 0.471230003410808 1 1
0.440151833005423 0.438742009094984 1 1
0.60450199639057 0.602943085426005 0 0
0.478580894956629 0.477213378327375 1 1
0.46578753430125 0.464383007873946 1 1
0.516423530520921 0.514968862477449 1 1
0.566871192730741 0.565564986253092 1 1
0.438831734188015 0.437807732348765 1 1
0.427290858957257 0.426144365721877 1 1
0.506209561536509 0.504849979169915 1 1
0.445254061148922 0.44414979902107 1 1
0.611422153044386 0.609943872634481 0 0
0.531907697145703 0.530231172958947 1 1
0.526762695884463 0.525180578002648 1 1
0.624292630347433 0.622283029393455 0 0
0.541977324989332 0.540210741161449 1 1
0.534530136226384 0.532992314382498 1 1
0.420942818486346 0.419602795352932 1 1
0.515466308107151 0.513907381295634 1 1
0.43789781409893 0.436370456618155 1 1
0.463476799680177 0.462163009519373 1 1
0.517770590718483 0.516499978701939 1 1
0.420327667663848 0.419254581616196 1 1
0.439436342296124 0.43831160010338 1 1
0.432724896520009 0.43133749258971 1 1
0.546037182198115 0.544391819168407 1 1
0.432713425250209 0.43159228295125 1 1
0.554766523243229 0.553211226198867 1 1
0.605456954784889 0.60387236170362 0 0
0.417224298828926 0.41596206548153 1 1
0.473388455498624 0.471980684077216 1 1
0.514652924768169 0.513357962235624 1 1
0.494024899494758 0.49288081485883 1 1
0.420941864926513 0.419536910718289 1 1
0.589274103061354 0.587505702872998 1 1
0.499541475541004 0.498044181854525 1 1
0.492257906477747 0.490800187598204 1 1
0.515037910811854 0.513337050828031 1 1
0.542703996659122 0.540724787207187 1 1
0.422932203591231 0.421789448584621 1 1
0.583507424853607 0.581727596474794 1 1
0.601701683983699 0.600024686407319 0 0
0.469599924083792 0.468174796218707 1 1
0.60427846148197 0.602144308386942 1 1
0.438330771941445 0.437147716905337 1 1
0.566169165431011 0.564861569562038 1 1
0.428679848005101 0.427411980157298 1 1
0.453410961340416 0.452228339886925 1 1
0.517760120005268 0.516322041690921 1 1
0.504565066146 0.503286931869032 1 1
0.580987889568292 0.579376479307276 1 1
0.453381576146769 0.452178632769921 1 1
0.47605485817694 0.47469206456148 1 1
0.559445868337838 0.557667317219042 1 1
0.462989094400918 0.461663012996943 1 1
0.416395309001391 0.415279326021994 0 0
0.51406218633699 0.512491895533138 1 1
0.474179340780866 0.473018396129982 1 1
0.407318691814775 0.406290717820327 0 0
0.439534684079593 0.438298716588431 1 1
0.533233786427931 0.531650822284227 1 1
0.56235159216691 0.560956153845561 1 1
0.474353550921957 0.473194268432967 1 1
0.394191345292834 0.392743431756955 1 1
0.459435901434293 0.458104449823725 1 1
0.44547165775598 0.444298208014146 1 1
0.448314449349121 0.446926224236305 1 1
0.517266461266086 0.515619032649332 1 1
0.540916312229954 0.539456296416173 1 1
0.540326717798044 0.538890099594886 1 1
0.480360541953398 0.478885385078123 1 1
0.545398205040091 0.543894473439133 1 1
0.491017491469595 0.48962030946867 1 1
0.512240824004004 0.510785046517189 1 1
0.507493222963715 0.506414664731337 1 1
0.573041093241462 0.571521828851386 1 1
0.550435810418739 0.54915961390031 1 1
0.52815107187526 0.526237093219968 1 1
0.490480893279252 0.48902371479936 1 1
0.467786824307989 0.466584809005571 1 1
0.530424213472497 0.528946607440144 1 1
0.495939591715356 0.494596150756101 1 1
0.448793313653568 0.447530600313789 1 1
0.531475278198538 0.530055060659086 1 1
0.457488894339721 0.456085052816565 1 1
0.551803249185808 0.550440839020303 1 1
0.448195658206333 0.446893852793769 1 1
0.476243091887166 0.474589735380854 1 1
0.470575717883008 0.469478220357081 1 1
0.464527564389575 0.463263109077314 1 1
0.427323232442778 0.42580813122043 1 1
0.508082857242859 0.506789069992994 1 1
0.493943103133509 0.492666708641898 1 1
0.443591495472231 0.442169491866292 1 1
0.497497758546693 0.495931372906892 1 1
0.465509793942468 0.464155101157191 1 1
0.466711773647876 0.465520801925728 1 1
0.532800363650455 0.531457012956117 1 1
0.441427861511941 0.440017979222008 1 1
0.576842385137509 0.575179067724223 1 1
0.668786329070522 0.667190061228098 0 0
0.444012259810311 0.442741693819312 1 1
0.437450234512575 0.436107432755858 1 1
0.555957281245574 0.554336478343285 1 1
0.458963058517231 0.457588677122902 1 1
0.582978236424583 0.581276764151937 1 1
0.566358360585718 0.564469259460917 1 1
0.449534460613957 0.44800454294429 1 1
0.500546177713195 0.499216434129901 1 1
0.534776977891163 0.533252058775809 1 1
0.524407236919243 0.523033880186936 1 1
0.605794939198724 0.604150555272043 1 1
0.616103976661176 0.61413608741369 0 0
0.414661428891395 0.413644937956404 1 1
0.529144389169519 0.527770286568298 1 1
0.554423249576581 0.552478318058045 1 1
0.495521964268779 0.493888888168664 1 1
0.463566997245667 0.462427037646147 1 1
0.544549108749684 0.542831273758699 1 1
0.535922023858399 0.534288063640775 1 1
0.563054113709982 0.561146231411201 1 1
0.446114171963767 0.444845154254676 1 1
0.559625002968439 0.557979349742846 1 1
0.482651111544444 0.481300480414192 1 1
0.501998319615851 0.500804909095788 1 1
0.531299692389173 0.529544662610345 1 1
0.470725104987108 0.469484878440438 1 1
0.458552539076266 0.457494128500896 1 1
0.547353538152536 0.54580262274391 1 1
0.565644586743141 0.564280136144299 1 1
0.50215982895315 0.500770997849005 1 1
0.432729313224206 0.431463290967651 1 1
0.472088661568519 0.470828904589408 1 1
0.430777845503125 0.429523788508599 1 1
0.463694080748903 0.462253193989468 1 1
0.535080441777168 0.533404880064563 1 1
0.481869591351828 0.480655052928021 1 1
0.575362448686532 0.573623949272606 1 1
0.547853502650241 0.546411847142876 1 1
0.47486050847567 0.473244891768766 1 1
0.444201765959016 0.442634797114079 1 1
0.544178137234478 0.542666603037505 1 1
0.594595092089969 0.592760682850089 1 1
0.475308270362295 0.473544870236698 1 1
0.652017819173569 0.650127271878953 0 0
0.469081538532527 0.467764217621563 1 1
0.494030489142119 0.492450487936929 1 1
0.450820369190674 0.449796071632969 1 1
0.533190046422856 0.531836516569016 1 1
0.571636470603506 0.56985265672186 1 1
0.461619310306777 0.460408401712685 1 1
0.570053841972291 0.568408751147906 1 1
0.522153755780692 0.520763815605328 1 1
0.405747952442182 0.404753458028396 1 1
0.475441076781775 0.473964867587921 1 1
0.398467720202512 0.397563419808515 1 1
0.487186819312849 0.486055424811009 1 1
0.435675757576613 0.434550239259494 1 1
0.491649725562307 0.490401543695612 1 1
0.465820125329531 0.464273119930559 1 1
0.532806179016012 0.531405287303688 1 1
0.412209732972395 0.410937099181036 1 1
0.516809773613805 0.515184942731306 1 1
0.525758612103805 0.524477617178985 1 1
0.485206900581539 0.484061129579549 1 1
0.478039243348616 0.476753040578226 1 1
0.501525471720714 0.499976870296936 1 1
0.517255541591173 0.515884270584672 1 1
0.531786625445658 0.530236726712195 1 1
0.417635018714655 0.416440873456995 1 1
0.500684915256002 0.499324310538397 1 1
0.535328216243082 0.533795254723723 1 1
0.520469301542019 0.51892425294209 1 1
0.436343359072695 0.435272277633791 1 1
0.42878997939179 0.427640386645605 1 1
0.47269014093863 0.471342437179257 1 1
0.515274323661169 0.513943787388521 1 1
0.438781451131 0.437711108340351 1 1
0.486466321522495 0.485264150144667 1 1
0.405488138892539 0.404497586839284 1 1
0.590713771587671 0.589197951148135 1 1
0.415257446733993 0.414225570355657 1 1
0.576235497905113 0.574695685868049 1 1
0.477906430740563 0.476593082107029 1 1
0.493373427255853 0.492082415560913 1 1
0.564759054625856 0.563182855402711 1 1
0.552141984561807 0.550622244665189 1 1
0.515803930726023 0.514487145476663 1 1
0.537888856041799 0.536491063541971 1 1
0.519654534446026 0.518192662331667 1 1
0.431099289323561 0.429762734776156 1 1
0.55863531031452 0.557057726367952 1 1
0.594479748878611 0.593078065004547 1 1
0.420938711848072 0.419655047864799 1 1
0.463790510658355 0.462337331587541 1 1
0.535436752970536 0.533935892916543 1 1
0.429802534754219 0.428516921485346 1 1
0.457797650585244 0.456484989944464 1 1
0.508613965126534 0.50741414132554 1 1
0.508935944792845 0.507524903800185 1 1
0.473262550077279 0.471938577997004 1 1
0.481146129356907 0.479782780985659 1 1
0.464262425857003 0.463005593745388 1 1
0.570727794774938 0.569522732774089 1 1
0.423401310924119 0.422214411562941 1 1
0.464385668559716 0.463018560583777 1 1
0.533038383223782 0.531576505349922 1 1
0.477066292020767 0.475654136428474 1 1
0.489638505797734 0.488111148025297 1 1
0.505142887265424 0.503812912451717 1 1
0.537065042949297 0.535415257950793 1 1
0.487847580908156 0.486483993127833 1 1
0.530272478533443 0.527797210468186 1 1
0.452750237371377 0.451178096433661 1 1
0.48833719300101 0.486912013113405 1 1
0.475431015235313 0.474065610311261 1 1
0.522706045912692 0.521090835173009 1 1
0.499392198978794 0.497777414406254 1 1
0.578874685119468 0.577055088608399 1 1
0.475083619637635 0.473728860820672 1 1
0.492536291925434 0.491074629105659 1 1
0.449845097150308 0.448672830192451 1 1
0.458875366729841 0.457601475843916 1 1
0.496052782945726 0.494524026310792 1 1
0.465892940820724 0.464466693280829 1 1
0.369661816729264 0.368268399773448 0 0
0.423201047261734 0.422137304942374 0 0
0.507925370213902 0.50670145538625 1 1
0.467065656020189 0.465731664540117 1 1
0.481918860702615 0.480506622383254 1 1
0.52229313045049 0.520795632983088 1 1
0.496257277256831 0.494699129282035 1 1
0.51503035166082 0.513788428579629 1 1
0.555174485987576 0.553539176335131 1 1
0.530968048882752 0.529314229182116 1 1
0.442212152880045 0.441045553792779 1 1
0.471403595775265 0.47015012927736 1 1
0.507290234359877 0.505799884966019 1 1
0.46687526117577 0.465320418191224 1 1
0.439169846670362 0.43772556548503 1 1
0.476626383460087 0.475160762821668 1 1
0.476489026732813 0.47511841133194 1 1
0.506419853141191 0.505013820828826 1 1
0.512883706794447 0.511449924090709 1 1
0.503657083237469 0.502285968463977 1 1
0.545371086470293 0.544091525290255 1 1
0.498248608184016 0.496834259598969 1 1
0.489093016843756 0.487698600896371 1 1
0.414749402897519 0.413513849588569 1 1
0.537388194232358 0.535760823870093 1 1
0.522248605453795 0.520637194532018 1 1
0.480870833295268 0.479418475233912 1 1
0.629860581219294 0.627979524014627 0 0
0.505859309277685 0.504369964230767 1 1
0.404652717766379 0.403698504059473 1 1
0.62075126324589 0.619001771615787 0 0
0.533398560849819 0.531888707829287 1 1
0.477006524161638 0.47545919497122 1 1
0.493245140337948 0.491961331087428 1 1
0.47576621608384 0.474136509711399 1 1
0.48434713037707 0.48316928625504 1 1
0.456929730733488 0.45537649107348 1 1
0.468257404183595 0.467075695832108 1 1
0.625420844898565 0.623383402176624 0 0
0.487566471338114 0.48637158512401 1 1
0.411256389801927 0.409862477141009 1 1
0.544907917669067 0.543458219956644 1 1
0.456849487446187 0.455610679992183 1 1
0.423924402297996 0.422605570543409 1 1
0.427361005288724 0.42622949270543 1 1
0.374741597513943 0.37384432049038 1 1
0.483110784865194 0.481722066104179 1 1
0.58917765434849 0.587012409108922 1 1
0.488520236710859 0.487035276847416 1 1
0.474636084425426 0.47307203297265 1 1
0.482895955689064 0.481452122471414 1 1
0.463380360956356 0.461981012239025 1 1
0.521491582104779 0.520075247268007 1 1
0.526234631294598 0.524498278094138 1 1
0.600556042121426 0.598902744848699 0 0
0.532388940285101 0.53085893700056 1 1
0.477524465360635 0.476357705518146 1 1
0.451680733164979 0.450394975509835 1 1
0.537730585910798 0.53582684091565 1 1
0.492439921770687 0.491211297138614 1 1
0.508097468945576 0.50674969155309 1 1
0.521402457393525 0.519679995611865 1 1
0.474790154061514 0.473254650421011 1 1
0.417227510215258 0.415999841381884 1 1
0.531546528236337 0.530093391655222 1 1
0.53096604041208 0.529419434211727 1 1
0.522073261386761 0.520468425957486 1 1
0.456209405509941 0.4551233174577 1 1
0.401128675636637 0.400022030690951 1 1
0.527433294173053 0.525961321795631 1 1
0.473128723288761 0.471488039404852 1 1
0.562850212614305 0.561396141696856 1 1
0.45705094111054 0.455406594702608 1 1
0.49867453335445 0.497414528697224 1 1
0.498505038467262 0.497012769421776 1 1
0.483379819142167 0.481881645106302 1 1
0.399715305910093 0.398570908376132 0 0
0.494717707715882 0.49317086723966 1 1
0.477960633513849 0.476577404111161 1 1
0.581760517489279 0.580368181679887 0 0
0.499737191093065 0.498285923669878 1 1
0.546553491987864 0.545234913445866 1 1
0.451516078003578 0.450322827751686 1 1
0.519522897716964 0.517747942456562 1 1
0.482291380126685 0.480959642193016 1 1
0.563973432913691 0.562182477726506 1 1
0.461439934736688 0.459948225482842 1 1
0.521663100025533 0.519708178826403 1 1
0.467212844205483 0.465624233970471 1 1
0.533438460621366 0.531935876495239 1 1
0.476932049085121 0.47569745140341 1 1
0.49301381850544 0.491642505721116 1 1
0.537847588260146 0.536315318116366 1 1
0.595278710633937 0.593463714659027 1 1
0.513950182446881 0.51246506800788 1 1
0.528487026574903 0.527284058434434 1 1
0.585263847796114 0.583817893981474 1 1
0.459059889433246 0.457937220255206 1 1
0.488707833152193 0.487328528321157 1 1
0.471182694454291 0.46987586035082 1 1
0.50406707139065 0.502655578843411 1 1
0.457194477550682 0.455506530376397 1 1
0.360479677899732 0.359651598129705 0 0
0.490084512349113 0.488739895316717 1 1
0.518738989380756 0.517462418747262 1 1
0.495683346944189 0.494318355069959 1 1
0.517957746495939 0.516768414428188 1 1
0.592872180030466 0.591500657653638 1 1
0.539528137875842 0.538070291360863 1 1
0.42753369113064 0.426391644501011 1 1
0.434357051802499 0.433174326501673 1 1
0.541496065703672 0.540131459971972 1 1
0.542717023613278 0.541067689807775 1 1
0.432798733236689 0.431514121024743 1 1
0.503459191616017 0.502254054002525 1 1
0.590995190979581 0.589185050201626 1 1
0.441051291629891 0.439489341565155 1 1
0.563761183994471 0.562115795286027 1 1
0.525851948145214 0.524459635338484 1 1
0.539540881928055 0.53826491096081 1 1
0.544994307799769 0.543259515981151 1 1
0.443166209067717 0.441848807014711 1 1
0.481939582068186 0.480670613068275 1 1
0.42318342440386 0.421888203993092 1 1
0.473782053828601 0.472379360788894 1 1
0.439743855524855 0.438698726137753 1 1
0.432382484592905 0.431035180965205 1 1
0.504262266565551 0.503015416694624 1 1
0.456338294606421 0.454926403995994 1 1
0.514220640510444 0.512559421218338 1 1
0.396312655590239 0.395211032464478 1 1
0.415940337672468 0.414765980737599 1 1
0.514353003920342 0.51274017228481 1 1
0.469863291012826 0.468490675866731 1 1
0.520275844197326 0.518894735885178 1 1
0.500651667579511 0.499099088043365 1 1
0.510863316595505 0.509370500501822 1 1
0.544574509979614 0.543115687518627 1 1
0.592824674619382 0.590951125072087 0 0
0.501141730058002 0.499902607223179 1 1
0.612883485413949 0.611335467280604 0 0
0.550189914723335 0.548572061582782 1 1
0.533953054283575 0.532572984686577 1 1
0.412869702685911 0.411651871513371 0 0
0.485119985278252 0.483715842225129 1 1
0.473008211151674 0.471484737351201 1 1
0.498971646371359 0.497915260710184 1 1
0.557894290627606 0.556171791945564 1 1
0.54634129016304 0.544827503608203 1 1
0.530545285633618 0.529230375018079 1 1
0.562694817125162 0.560786029397939 1 1
0.554610798102914 0.553107319106846 1 1
0.53856299908418 0.537292109691393 1 1
0.607538695890456 0.605843397969251 0 0
0.462793910173086 0.461371887692471 1 1
0.473233742469088 0.471952483109617 1 1
0.536937405696694 0.535318115894141 1 1
0.522066472391811 0.520515479488917 1 1
0.483629088182019 0.482498303303163 1 1
0.529925423472198 0.528470393903316 1 1
0.470288651857889 0.469172222333617 1 1
0.520705875806726 0.519244930795536 1 1
0.445487280786775 0.444192387279997 1 1
0.397045029204524 0.3956089286433 1 1
0.442319477415691 0.441275575413302 1 1
0.484054981047075 0.482667989939618 1 1
0.46054397688212 0.459308810174424 1 1
0.52716018011533 0.525825463505037 1 1
0.535299602168504 0.533946010228101 1 1
0.496334023206966 0.494972443873561 1 1
0.485547953072997 0.484164445793811 1 1
0.54636279232978 0.544627636780177 1 1
0.571807464625408 0.570083090288393 1 1
0.516072864259856 0.514600901585283 1 1
0.495747037299148 0.49432207704856 1 1
0.561708074582076 0.560061958948291 1 1
0.508840006405882 0.50731602363755 1 1
0.55036788465795 0.548714761027832 1 1
0.556902759556081 0.555460273242758 1 1
0.52950826946767 0.528192650535099 1 1
0.493732529192668 0.492368159301897 1 1
0.636617138849678 0.63512522020489 0 0
0.561677607142736 0.560286318681609 1 1
0.62152979526333 0.619817327608803 0 0
0.476761004933621 0.475510523013835 1 1
0.485005413198885 0.483825012360266 1 1
0.575238786469051 0.573811847726669 1 1
0.589071540473712 0.587535929364669 0 0
0.545455804897104 0.543764676421072 1 1
0.490027456900859 0.488807347804169 1 1
0.494803021970606 0.493080897611409 1 1
0.512208516718478 0.510795633928557 1 1
0.434450698672971 0.433292073708612 1 1
0.433722374225306 0.432328750693975 1 1
0.531597665823092 0.530168293063534 1 1
0.602063329168194 0.60052765740012 0 0
0.507623056152029 0.506060956776027 1 1
0.606594995866189 0.605136735441007 1 1
0.514220464975204 0.51275940381319 1 1
0.509624340065778 0.508346552933015 1 1
0.529880163980877 0.528435539032243 1 1
0.565852794122695 0.564474554387994 1 1
0.460256648419417 0.458665031894948 1 1
0.377617076548076 0.376481299495545 0 0
0.489891296540785 0.488421047083898 1 1
0.54187013534941 0.54032980877974 1 1
0.503621959539037 0.502199506877167 1 1
0.437732300163638 0.43638317202248 1 1
0.507295077085356 0.505894079423685 1 1
0.456114690000451 0.454779366674376 1 1
0.541083936441693 0.539746920291349 1 1
0.481456598051255 0.480301090801483 1 1
0.430357648282469 0.42865524497457 1 1
0.5332729201058 0.531754769649993 1 1
0.474217288607711 0.472903401024205 1 1
0.46180563118951 0.460398577877614 1 1
0.499490615986413 0.49809204338092 1 1
0.508894244067414 0.507389643465767 1 1
0.447874512832615 0.44670325781525 1 1
0.516389270459313 0.514926782315935 1 1
0.522125585258571 0.520615958577248 1 1
0.49403254560645 0.492570235323809 1 1
0.530933946605214 0.52967135347299 1 1
0.494414046460616 0.493175738873889 1 1
0.488377807200709 0.487138395666068 1 1
0.525992783236143 0.524568194265975 1 1
0.615787162550834 0.614108965804135 0 0
0.38285203671547 0.381806964304255 0 0
0.497561426109715 0.49621553720644 1 1
0.458049285664242 0.456554680807879 1 1
0.433929183955894 0.432601261469938 1 1
0.408202991991734 0.40699591185601 1 1
0.537960362974889 0.536417519813479 1 1
0.521929956217336 0.520472172132121 1 1
0.538261685884532 0.537038543426004 1 1
0.498973456063219 0.49747473550097 1 1
0.483810964101328 0.482595991720052 1 1
0.518084961735719 0.516582845902259 1 1
0.470504079938916 0.469188436447154 1 1
0.577450181595772 0.575759353545772 1 1
0.492870817851064 0.491688212729564 1 1
0.578201661681869 0.576771599436395 1 1
0.510314607464757 0.508862850934712 1 1
0.564846861973667 0.563365996053082 1 1
0.55147377295551 0.550096238622145 1 1
0.419636836261231 0.418645083697784 1 1
0.484210770102967 0.483006674990143 1 1
0.480257381869454 0.478807789522595 1 1
0.364840978006916 0.363591706747722 0 0
0.587332535854227 0.585569938417045 1 1
0.507609674379635 0.506273801784954 1 1
0.510596877319729 0.508888737426719 1 1
0.428453144479326 0.42694224365963 1 1
0.523587602079303 0.522233515231952 1 1
0.454713530620817 0.453282094272358 1 1
0.534740482145933 0.533191582669983 1 1
0.49933454873419 0.498055557953697 1 1
0.612506990840878 0.610534694068716 1 1
0.479660633499377 0.478354257126536 1 1
0.557188086991029 0.555929808883005 1 1
0.524080445095387 0.522578408009729 1 1
0.467055225246165 0.465990489340054 1 1
0.501929719566745 0.500338210937949 1 1
0.563369462542779 0.561755451355933 1 1
0.572430771857992 0.570759454036289 1 1
0.461458508327393 0.460112128600973 1 1
0.600034101169563 0.598507202459622 1 1
0.419668988797174 0.418534295001601 1 1
0.499147850251186 0.497877665567594 1 1
0.429777577484759 0.428613503388622 1 1
0.481760144929978 0.480442912291585 1 1
0.468730919724809 0.467508118610374 1 1
0.492860812738028 0.491723030783644 1 1
0.451534446690431 0.450033379390072 1 1
0.502112969837456 0.500893621986456 1 1
0.527416084436857 0.526122075856984 1 1
0.527753931305201 0.525766770542394 1 1
0.442866468739173 0.441775960517751 1 1
0.437050994554019 0.436037616986081 1 1
0.574694521841112 0.573008851114696 1 1
0.535984236364068 0.534727908294808 1 1
0.522401415679589 0.521011371780295 1 1
0.464467754547648 0.463062737807433 1 1
0.460411156034761 0.459030062645209 1 1
0.50616805362804 0.504726824050392 1 1
0.495894423353214 0.494480852123401 1 1
0.479243212870451 0.477977176599441 1 1
0.53241001623704 0.530888515611361 1 1
0.514318560396727 0.512907728141104 1 1
0.58914568290333 0.58772365364545 1 1
0.523934318801962 0.522530923991094 1 1
0.639160703607952 0.637225639490686 0 0
0.538523074657236 0.536680713147782 1 1
0.371213664189333 0.370397027534574 0 0
0.500537009396589 0.499204625472193 1 1
0.515587579973495 0.514214234061314 1 1
0.514407888690718 0.51318114401927 1 1
0.543452172818366 0.54196232438151 1 1
0.440714430987536 0.439616178599833 1 1
0.514014199033862 0.512608681487105 1 1
0.482813758012135 0.481304172287461 1 1
0.530909387828763 0.529570733616913 1 1
0.486885059965571 0.485663243794614 1 1
0.562618103554241 0.561114914307211 1 1
0.609022402069217 0.607310023950893 1 1
0.544644759239822 0.543084747720676 1 1
0.446981213546652 0.445886409178923 1 1
0.541711539006427 0.54049882956115 1 1
0.552139931674101 0.550751032674791 1 1
0.481596764961918 0.4803368715176 1 1
0.479507018849599 0.478069892345537 1 1
0.406332617218521 0.405128363170087 0 0
0.499188152717111 0.497946392591842 1 1
0.397653609842557 0.396626192460901 1 1
0.413019821572783 0.411833031742175 0 0
0.554853740270983 0.553121960752124 1 1
0.460011300719262 0.458663849241773 1 1
0.506567392640502 0.504875792765767 1 1
0.551970702805433 0.55043677299845 1 1
0.43397356744481 0.433004268875437 1 1
0.474244807815707 0.473074219933221 1 1
0.475604841724629 0.47392470858002 1 1
0.468152409327492 0.466745404415123 1 1
0.450244663599655 0.449144430233698 1 1
0.522123908883226 0.520799164405341 1 1
0.43610432142648 0.434930398965122 1 1
0.550810171743715 0.549279213762004 1 1
0.515514992670837 0.514100851279248 1 1
0.447310194111586 0.446073664795176 1 1
0.534805183866082 0.532951983639622 1 1
0.392526518004452 0.391377089895935 0 0
0.530447939960884 0.529003489288822 1 1
0.452620402538038 0.451322815911082 1 1
0.382505885115626 0.381117798026455 0 0
0.402067999818809 0.401062247733989 0 0
0.429657400039942 0.428432231485342 1 1
0.486065691404256 0.484581641278697 1 1
0.460951841291284 0.45962837683354 1 1
0.514105608715952 0.512779667995443 1 1
0.468278867340702 0.467039273175731 1 1
0.404854190187981 0.40380530161849 1 1
0.524724877375388 0.523380964795593 1 1
0.456879600063907 0.455593114915032 1 1
0.598997560970341 0.597639216913234 0 0
0.456749456493859 0.455543646222259 1 1
0.406304259816564 0.405317515493579 1 1
0.538278672634497 0.536787554124069 1 1
0.540995758883606 0.539375315438236 1 1
0.519300912821251 0.517977405233953 1 1
0.515513303554025 0.514244939972806 1 1
0.636992831250207 0.635019182940267 0 0
0.539374260932742 0.538016600026576 1 1
0.530090453199097 0.528208118096461 1 1
0.537189561144745 0.535816355689534 1 1
0.601536280012504 0.600084291449934 0 0
0.461749425114983 0.460424532531625 1 1
0.4761639922716 0.474860823785722 1 1
0.470173897066874 0.468336507377786 1 1
0.492176520842977 0.490802108362821 1 1
0.486116868967129 0.484854427584648 1 1
0.492583151810244 0.491089841471095 1 1
0.459794483459677 0.458416949904893 1 1
0.517341861242869 0.5159144860073 1 1
0.455026262972713 0.453904531882955 1 1
0.498410750684775 0.497257062036173 1 1
0.470587911030584 0.4691979637977 1 1
0.513830161440721 0.512504226924961 1 1
0.472580779759716 0.47147870013196 1 1
0.558986683702936 0.557235018543404 1 1
0.501414588397282 0.500107725882918 1 1
0.515602563121133 0.514261577068085 1 1
0.49009188051538 0.488654299383852 1 1
0.54965271458407 0.548187788332936 1 1
0.546588513658897 0.545052276532131 1 1
0.482656310483931 0.48128815036346 1 1
0.457518705811123 0.456128078051589 1 1
0.538393570951859 0.536959483901161 1 1
0.506718269132467 0.505391917741788 1 1
0.542589301230439 0.541104677758777 1 1
0.456703326285785 0.455197268227555 1 1
0.455038384451886 0.453634836827617 1 1
0.455634063331592 0.454266829466053 1 1
0.50533388194895 0.503719015031578 1 1
0.426767285392902 0.425539119419891 1 1
0.498981381594669 0.497555655420123 1 1
0.49864748275216 0.497474764070144 1 1
0.505955281372532 0.504193238953826 1 1
0.444796276035927 0.443578915696361 1 1
0.432879777263427 0.431678026806253 1 1
0.458520004820712 0.457324686436693 1 1
0.35969410914626 0.358507560942409 0 0
0.525134357527487 0.523689381018534 1 1
0.416801640703875 0.415627319486915 0 0
0.542381996928053 0.540778006347736 1 1
0.432533231501649 0.431434495660405 1 1
0.4350288721651 0.433748013434828 1 1
0.431885174634548 0.430738587897922 1 1
0.487272013029241 0.485778441600899 1 1
0.550650909421582 0.549228640576288 1 1
0.486125022514282 0.485010682658873 1 1
0.443894385183401 0.442489417154177 1 1
0.436795269521985 0.435382958719514 1 1
0.445740503765609 0.444512608249939 1 1
0.44124163798408 0.439901045306848 1 1
0.502088710840408 0.500661138755712 1 1
0.497097756540187 0.495577584290792 1 1
0.34706521793081 0.346213857833797 0 0
0.484595141099944 0.483266706246176 1 1
0.507218555787712 0.505830234104545 1 1
0.593338441696887 0.591989491740731 1 1
0.389883810465871 0.388801170339852 0 0
0.56312092325998 0.561666449385779 1 1
0.489814399981792 0.488718476068034 1 1
0.504215450415932 0.503032629422641 1 1
0.548959743113943 0.547588868542082 1 1
0.554152554696067 0.552585533803117 1 1
0.534850565500544 0.533253011111662 1 1
0.543913894818424 0.542647360289787 1 1
0.461914245633957 0.460825166730865 1 1
0.549146175586171 0.547635011009698 1 1
0.444842848445598 0.443766948771657 1 1
0.486297420176138 0.485071349606281 1 1
0.395943412366657 0.394493646331396 1 1
0.478947825648602 0.477668297915911 1 1
0.602955022475529 0.601126276290459 1 1
0.63221216503286 0.629825104037073 0 0
0.524811492793238 0.523371887100851 1 1
0.536990494387831 0.535456137219688 1 1
0.474824022506055 0.473238736810872 1 1
0.467593846659931 0.466133489621696 1 1
0.518431313054043 0.516665036942741 1 1
0.507777136519468 0.506363900906924 1 1
0.483339564704157 0.48198348205577 1 1
0.496332388569285 0.49471956332081 1 1
0.468001880092829 0.466531142802533 1 1
0.453967180492965 0.452730036022132 1 1
0.531226226511776 0.529629197461201 1 1
0.412266867411799 0.41128216534441 0 0
0.559938757492595 0.558304875913689 1 1
0.476208476255494 0.474742737040965 1 1
0.488198758551075 0.486658543144938 1 1
0.527495535309743 0.525911215937182 1 1
0.439974146465838 0.438739547650129 1 1
0.474160606528591 0.472718623416131 1 1
0.486422588216481 0.48522839097172 1 1
0.42268305604235 0.421525065416596 1 1
0.495480378525475 0.494362108169928 1 1
0.401740562241112 0.400811362554152 0 0
0.529682462765561 0.528140535012005 1 1
0.549439914682483 0.547979476173736 1 1
0.473574352316959 0.472288367603768 1 1
0.533865395717876 0.532107052779011 1 1
0.507119203250375 0.505609893164209 1 1
0.437090351859989 0.436050408625524 1 1
0.440963391866505 0.439807309570527 1 1
0.54881990602491 0.547410308082357 1 1
0.558027495606537 0.556527342268099 1 1
0.511295526842129 0.509929718305485 1 1
0.433213619969365 0.432046897029657 1 1
0.58458441176715 0.583116632856202 1 1
0.498041119540794 0.496654037687075 1 1
0.516589160840069 0.515323031383033 1 1
0.487285482330031 0.485878925199006 1 1
0.409580667100708 0.40818994489685 1 1
0.461287116494682 0.459383993261825 1 1
0.608216742003911 0.606415571556879 0 0
0.38278496360708 0.381842531050898 0 0
0.545063778645475 0.543252421933221 1 1
0.411409886351416 0.410167064383389 0 0
0.506977749128107 0.505222320864495 1 1
0.535976657669538 0.534111817507031 1 1
0.546860087997889 0.54531429067004 1 1
0.530212939722827 0.528945832149453 1 1
0.397610717229014 0.396627246950473 1 1
0.389109640845939 0.38828694864515 1 1
0.561287900303675 0.559729003646623 1 1
0.464410868431106 0.463121225063639 1 1
0.540469541011817 0.539142212584616 1 1
0.459880403113292 0.458681722737945 1 1
0.415526759765001 0.414561767459162 1 1
0.569052897981104 0.567597423367551 0 0
0.488494323458115 0.486804306811571 1 1
0.576257949468001 0.574243769802642 1 1
0.440186949910028 0.43902198997693 1 1
0.460014639830701 0.458732860657514 1 1
0.476249570451433 0.475023810212235 1 1
0.482849826998582 0.481458843095248 1 1
0.452199839838228 0.450792532377782 1 1
0.559569327010956 0.557860439797491 1 1
0.451492405776823 0.450293389506249 1 1
0.534636690550222 0.533219843176156 1 1
0.391342901409252 0.390203904498333 1 1
0.487673145040094 0.486199680527065 1 1
0.572243386345886 0.570348608833546 1 1
0.515566474226023 0.513912850622614 1 1
0.427813397195089 0.426574605901646 1 1
0.44524880759308 0.444004938808221 1 1
0.479266253423804 0.477956423145726 1 1
0.536941183664684 0.535660221658371 1 1
0.526809971773891 0.525001883104315 1 1
0.501824104397989 0.500620800085898 1 1
0.524533991454133 0.523117711054545 1 1
0.432924634107887 0.431578883850226 1 1
0.525505400332389 0.524134792844943 1 1
0.469025604401074 0.467775265458253 1 1
0.554855693122515 0.553103218466161 1 1
0.443696755417212 0.442413722650006 1 1
0.439131354534902 0.437900526752303 1 1
0.488970716976707 0.487542945776855 1 1
0.483328670553149 0.481719926324627 1 1
0.54116721287768 0.539741839104848 1 1
0.659944263361454 0.65833430967255 0 0
0.536528710825512 0.535170616986958 1 1
0.475520124016321 0.474144739074334 1 1
0.519886306548749 0.518389292449247 1 1
0.470584630404109 0.469253115111068 1 1
0.633692177315966 0.632063877110466 0 0
0.459405789195758 0.458020789917759 1 1
0.48241362446942 0.481181901587178 1 1
0.371095650097023 0.36998974895058 0 0
0.48420562061422 0.482762145092205 1 1
0.595638191824671 0.594253937209248 0 0
0.418841744671458 0.41779541752473 1 1
0.501399332062679 0.500053387587188 1 1
0.443977011768164 0.442700813398816 1 1
0.414631282528721 0.413495268963001 1 0
0.568977073424198 0.5675396992295 1 1
0.431346536709115 0.430007415962035 1 1
0.470215952859095 0.468740347605719 1 1
0.548887872846421 0.547489152353731 1 1
0.47835966216531 0.477005671992665 1 1
0.485804283359229 0.484129949555462 1 1
0.515555053885053 0.51401845310263 1 1
0.519359128327014 0.517943998066538 1 1
0.565739656753229 0.564313436068326 1 1
0.521459727882501 0.520302404202586 1 1
0.554737275610429 0.553063888358532 1 1
0.574367740750792 0.572324796321509 1 1
0.48130679600325 0.480003250318586 1 1
0.47028558861685 0.468890030292604 1 1
0.592738462723447 0.591245147288424 0 0
0.487224994733147 0.485735735270713 1 1
0.598688030424215 0.597068779392813 1 1
0.452666295044146 0.451375746969305 1 1
0.523672459048 0.52206982463063 1 1
0.501571394222598 0.499483155686517 1 1
0.476271003536639 0.474699744762986 1 1
0.493333682537667 0.491891036693095 1 1
0.522415075242926 0.521081281955261 1 1
0.4877989158336 0.486434086817232 1 1
0.512048401041097 0.510578586099489 1 1
0.476374002389123 0.474833875958623 1 1
0.50835690987691 0.506991087789741 1 1
0.42627647546096 0.425027298988648 1 1
0.508884384750072 0.507671883609022 1 1
0.485813315202198 0.484573806881955 1 1
0.534207424710225 0.532510606100534 1 1
0.462523056865074 0.461460628421097 1 1
0.476766430069376 0.475357586056725 1 1
0.475558813712722 0.474324790597768 1 1
0.491538668289572 0.490024852854949 1 1
0.438050939950082 0.436556535800503 1 1
0.613225373716724 0.611544530877045 0 0
0.526690352612537 0.52553663341123 1 1
0.514091821547214 0.512897649598421 1 1
0.631866782689405 0.630116673818036 0 0
0.365888646508601 0.364824372731649 0 0
0.480467066533755 0.479236105552395 1 1
0.599841722078531 0.598299102210419 0 0
0.568438645429222 0.567075417093332 1 1
0.566529205906611 0.56473734171821 1 1
0.52525374600675 0.523601266964407 1 1
0.493344158961704 0.492018304809736 1 1
0.589274608022857 0.587389460096634 1 1
0.555144760042424 0.553525993964851 1 1
0.371588433987837 0.370417776694953 0 0
0.452790023564701 0.451767861188207 1 1
0.534160900781525 0.532920871559477 1 1
0.4999720717447 0.498632993458988 1 1
0.526534756324736 0.524869092114379 1 1
0.483062468140257 0.481891288414259 1 1
0.539635944960643 0.538005709288601 1 1
0.534606869026313 0.532824742227929 1 1
0.449241306291823 0.447775125022424 1 1
0.373464369976666 0.372551368766101 0 0
0.494579117280139 0.493375849295182 1 1
0.446912111144915 0.445678880214963 1 1
0.529198690840227 0.527560195904717 1 1
0.521311660141546 0.5198584168799 1 1
0.509003999861158 0.50744454873972 1 1
0.515486589717583 0.514029885284078 1 1
0.451124795459861 0.449835966563957 1 1
0.5275679604558 0.52585336034038 1 1
0.491792055201763 0.490243891554145 1 1
0.512667340052414 0.510998121615063 1 1
0.496193915994281 0.494857770030478 1 1
0.483646315905658 0.482178993740224 1 1
0.528975022593117 0.527552717584472 1 1
0.491939009368912 0.490041291689521 1 1
0.510361769309462 0.508844947116409 1 1
0.42776074523034 0.426506719489516 1 1
0.592002537647757 0.589603368002194 1 1
0.49321857929199 0.49176556847129 1 1
0.569212873991769 0.567733627720606 1 1
0.46878126410419 0.467681214821291 1 1
0.423363827517389 0.422153611193357 1 1
0.493265612445967 0.492149925383866 1 1
0.486395791511274 0.485068131860117 1 1
0.558734130844989 0.557078198861967 1 1
0.522153461346267 0.520502133246044 1 1
0.539133876978109 0.537502279199723 1 1
0.434599562302564 0.433357561902529 1 1
0.580829119238322 0.578978292132089 1 1
0.558845319355333 0.556998078658077 1 1
0.415866497315099 0.414657280826395 1 1
0.477454763823375 0.476076607969348 1 1
0.476003836536187 0.474562732039725 1 1
0.379913837487761 0.378943204592936 0 0
0.611166362151149 0.609714722955326 0 0
0.508876691635064 0.507332430928188 1 1
0.553067782466136 0.551502436038697 1 1
0.457284672365073 0.455901420780745 1 1
0.577380701997854 0.575562675817078 1 1
0.529108436662657 0.5273296487058 1 1
0.484588061316807 0.483247869015605 1 1
0.417320110624814 0.416033494024974 1 1
0.628232663830271 0.626595693268603 0 0
0.487999435269621 0.486502197304691 1 1
0.431918735104445 0.430889351349761 1 1
0.466133617495786 0.464800903031871 1 1
0.54321317201428 0.541651297515157 1 1
0.509968443617717 0.508417146479956 1 1
0.473478536691808 0.472062006286683 1 1
0.4841748616992 0.482706021474442 1 1
0.463321873482891 0.462278473175713 1 1
0.619825152965326 0.617984291845421 0 0
0.423203145386045 0.422002629125249 1 1
0.540215751598796 0.5386090767261 1 1
0.551801173960459 0.549783733570457 1 1
0.499974532522876 0.498078516961564 1 1
0.480622534969949 0.479235750806844 1 1
0.586905690125898 0.585541022069008 1 1
0.569119977939222 0.567607695641607 1 1
0.464746394815736 0.463467130051535 1 1
0.475242375197295 0.473870925260253 1 1
0.50486933252032 0.50354549630373 1 1
0.527121421597637 0.525770133514672 1 1
0.557957012469487 0.556277672616583 1 1
0.509723202682472 0.508315424058955 1 1
0.571701398574877 0.570230481218106 1 1
0.526028434642287 0.524654981323078 1 1
0.464227776834706 0.462493267904908 1 1
0.568669719948236 0.567137385781761 1 1
0.477272324120556 0.476135453220851 1 1
0.55471423406444 0.553028382757066 1 1
0.560834037443791 0.559373360180207 1 1
0.519905917119309 0.518603229350574 1 1
0.514728077350007 0.513367543781814 1 1
0.470034914094773 0.468808481160848 1 1
0.504632439547566 0.503132390634825 1 1
0.479314147776432 0.478219888146322 1 1
0.48652150963881 0.485436615955544 1 1
0.569531303585943 0.568108570454521 1 1
0.631821051278549 0.629839536828636 0 0
0.454535015474247 0.453448792911349 1 1
0.563846988080304 0.56196148339235 1 1
0.46127033424016 0.46010593691037 1 1
0.584354537821062 0.582907421236853 1 1
0.563992163633266 0.562607014428112 1 1
0.579652892877828 0.578079711040909 1 1
0.507683118056083 0.506142116068677 1 1
0.553230101174011 0.55171202054622 1 1
0.504274328640003 0.502899418445577 1 1
0.615636100508554 0.613654697262673 1 1
0.483052861379638 0.481741121783812 1 1
0.433839146990525 0.432510132808798 1 1
0.454227237793879 0.453157191764345 1 1
0.453813951352198 0.452650387291161 1 1
0.429758164327065 0.428670938946439 1 1
0.519634418049042 0.518126664759376 1 1
0.507156621904028 0.50590194847553 1 1
0.438312329281551 0.436918242455229 1 1
0.52013864852046 0.518737537548665 1 1
0.53454205982359 0.533062059347094 1 1
0.477611285871156 0.476348994529889 1 1
0.512913110081695 0.511602987683334 1 1
0.575375695677406 0.573801063849567 0 1
0.554904389172047 0.553555095995578 1 1
0.446952009148721 0.445859685031689 1 1
0.485712164019561 0.484309963483577 1 1
0.557154184666953 0.555617144120024 1 1
0.496617719677254 0.495191565840747 1 1
0.514707914538732 0.513553166740955 1 1
0.50768796188815 0.506083018794563 1 1
0.448968544776166 0.447677986795035 1 1
0.508231374381413 0.506797872987995 1 1
0.496488615787725 0.495046268715972 1 1
0.422265895764039 0.421139982066474 1 1
0.468746894305264 0.467499740455835 1 1
0.436417926280784 0.435258663024572 1 1
0.436196466943528 0.434999687369054 1 1
0.448113511462745 0.447152165983479 1 1
0.52787011917907 0.526473710563742 1 1
0.560286273216635 0.558483162208883 1 1
0.397294023077159 0.39635545959788 1 1
0.523145122193059 0.52199735459965 1 1
0.457272611546073 0.455929347869964 1 1
0.452294094192359 0.451139864239442 1 1
0.492982391262741 0.491116746780229 1 1
0.503243559418726 0.501883928600732 1 1
0.392134143635864 0.391161793212285 0 0
0.447920899644694 0.44659506492273 1 1
0.561025381796628 0.559472966100775 1 1
0.478326378024957 0.476786773502387 1 1
0.513927459839827 0.512443223671708 1 1
0.577438933126621 0.575755210132345 1 1
0.45239803658147 0.451209737920751 1 1
0.50971098390969 0.508467510684902 1 1
0.4931071981061 0.49196537876069 1 1
0.443824405478384 0.442504301588793 1 1
0.514572067667764 0.513337868118626 1 1
0.485307354088704 0.483841658231383 1 1
0.49470808396066 0.493082031657766 1 1
0.557909959400484 0.556148825969543 1 1
0.470944666589911 0.469457348355079 1 1
0.472553418214135 0.470984474248096 1 1
0.468867971336 0.467404502083542 1 1
0.446797437726423 0.445544453785132 1 1
0.512490919989331 0.511071018713099 1 1
0.62171152503317 0.620118711910947 0 0
0.47243805855432 0.471217100328932 1 1
0.540549803283297 0.538795885157416 1 1
0.485626775524883 0.484649566483457 1 1
0.523277294337765 0.521403145038682 1 1
0.452259783711171 0.451076234771432 1 1
0.505287800643633 0.50398974521786 1 1
0.432212681407254 0.430948171533739 1 1
0.513085606870115 0.511435407058841 1 1
0.485667210569829 0.484403677638327 1 1
0.537254388168033 0.535528348589159 1 1
0.525078861492167 0.523257441212783 1 1
0.381079133366399 0.379832835976854 0 0
0.433647569612016 0.432414572165644 1 1
0.539283204121661 0.537607482553948 1 1
0.516397544213315 0.515103388269069 1 1
0.450903056939704 0.449694545263048 1 1
0.471656430659247 0.470133120659368 1 1
0.480329700115669 0.478689811386016 1 1
0.448879146231973 0.447887870310084 1 1
0.425154341865102 0.423709368651288 1 1
0.51009320304952 0.508639936235669 1 1
0.434709941113555 0.433538770252921 1 1
0.423592756267466 0.422549293130888 1 1
0.502556061849565 0.501128937647858 1 1
0.503672276212921 0.502288664085862 1 1
0.464241447631267 0.462815289913621 1 1
0.487324621521387 0.486089343819412 1 1
0.613024194955797 0.611081656746452 1 1
0.493068546740484 0.491956479717563 1 1
0.43026050410244 0.429186251139518 1 1
0.505891754528165 0.504722395823203 1 1
0.461035055027555 0.459835723097091 1 1
0.505316312073593 0.503958385778704 1 1
0.552741232242838 0.551270803143573 1 1
0.512622539100207 0.511379587756332 1 1
0.535598144332973 0.53405203089146 1 1
0.476269197096743 0.475194678865769 1 1
0.514232596485411 0.51274431737937 1 1
0.338731837044371 0.337685479687547 0 0
0.436614002202722 0.435040819319751 1 1
0.522740811731985 0.521229325066099 1 1
0.451137094200347 0.450084112785591 1 1
0.400033208571293 0.398954909916343 1 1
0.48053422709946 0.479250894986876 1 1
0.460406000970647 0.458900889985004 1 1
0.500350778310772 0.498884444757492 1 1
0.556092266524233 0.554407586540966 1 1
0.503912946140385 0.50232479142191 1 1
0.462145688391771 0.460975497929671 1 1
0.523774690265968 0.52203550727893 1 1
0.55721106011699 0.555483879508626 1 1
0.479605818121875 0.478174351134023 1 1
0.492992645093682 0.491594900101287 1 1
0.554226352691077 0.55275183662037 1 1
0.419658367747519 0.418291522727277 1 1
0.462815423429872 0.461367921251674 1 1
0.466353240238468 0.465026405141422 1 1
0.533494356734296 0.53211591730057 1 1
0.541263382282351 0.539936867281164 1 1
0.59723858844518 0.595874937819667 1 1
0.48737672646328 0.486066872682083 1 1
0.492915841624282 0.491792502727428 1 1
0.48777691466366 0.486506568331377 1 1
0.464571684412945 0.463274548811571 1 1
0.5037474147448 0.502326357404883 1 1
0.481967242551681 0.480653381696119 1 1
0.462082186993901 0.460791724643703 1 1
0.47002882798291 0.468932158243081 1 1
0.474236376186579 0.47302640458666 1 1
0.531887460915049 0.530655071516528 1 1
0.450127192075338 0.449041585182426 1 1
0.486181157360532 0.484927379712245 1 1
0.433725356313415 0.43245877236892 1 1
0.485624499949776 0.484000203586833 1 1
0.517839847270259 0.51623142104896 1 1
0.489097742576907 0.487644896499492 1 1
0.416736467492821 0.415724840594895 0 0
0.515240358057868 0.514091784196776 1 1
0.560277407389661 0.558568893499042 1 1
0.43009628049629 0.428977506880917 1 1
0.510198532740659 0.508730712048563 1 1
0.548347024818258 0.547092897793285 1 1
0.554741661331883 0.552920636872695 1 1
0.473593245451513 0.472086916019292 1 1
0.466789599524383 0.465586943322144 1 1
0.489466882766939 0.488115762938845 1 1
0.547014315471061 0.545722920935045 1 1
0.432269487566914 0.430915012308905 1 1
0.552826665160193 0.551029402919634 1 1
0.409341324538749 0.408120022940349 1 1
0.42253356566308 0.421501822421785 1 1
0.390401952775997 0.389273246877618 0 0
0.566071734831203 0.564517246188487 1 1
0.481337849592045 0.479854744130212 1 1
0.54893019222581 0.547581255352428 1 1
0.455661021060174 0.454646824483388 1 1
0.459529723654248 0.458283680408351 1 1
0.494518728225691 0.49333904935475 1 1
0.450802216223133 0.449570476909416 1 1
0.526856950032986 0.525310224038829 1 1
0.53477801756284 0.532986346926676 1 1
0.620660373682866 0.618966241111937 0 0
0.448101095546525 0.446822923983292 1 1
0.564037806624061 0.562407134485968 1 1
0.52180136257547 0.520289124166716 1 1
0.450712126747587 0.449740061487871 1 1
0.43306880667579 0.431746514061026 1 1
0.506720042293944 0.50511504125155 1 1
0.536763160171401 0.535572521451234 1 1
0.532759155764858 0.531235613157623 1 1
0.464696056219159 0.463353155277064 1 1
0.555855518638642 0.55427199014938 1 1
0.555894670825313 0.554168451974593 1 1
0.593715075630508 0.592144353525625 1 1
0.472522522793669 0.471138931330257 1 1
0.577647914090119 0.576118063759415 1 1
0.437766167092559 0.436353820624994 1 1
0.506564925516433 0.505412442841114 1 1
0.569342641342128 0.567630912972645 1 1
0.450752481058545 0.449413747094014 1 1
0.477701821481761 0.476220850614405 1 1
0.50063072727395 0.499085366303917 1 1
0.466086727423253 0.46469864240891 1 1
0.410672642426231 0.409552313260372 1 1
0.450676232917365 0.449248710739216 1 1
0.493622090144806 0.492319136325462 1 1
0.459350079435091 0.458168513751266 1 1
0.503128500976468 0.501260225376495 1 1
0.592142566547633 0.590587161960634 1 1
0.528003680272041 0.526283624209797 1 1
0.524208945095624 0.522769656354318 1 1
0.410999263222594 0.409894159879262 1 1
0.477129411513729 0.475834022002214 1 1
0.506016642580651 0.504595567851071 1 1
0.42949969939913 0.4280041361331 1 0
0.591982887041509 0.590616400634999 1 1
0.516314613417876 0.514761414852197 1 1
0.58822879644413 0.58666000614451 0 0
0.596716909491572 0.595033660402805 0 0
0.485042095147271 0.48376291973619 1 1
0.524605763163578 0.522761528988138 1 1
0.505814292019971 0.504089072682846 1 1
0.480865248123022 0.479465498711943 1 1
0.499708809819715 0.49848498330279 1 1
0.528217531211434 0.526631331799093 1 1
0.501080510443384 0.499796064727452 1 1
0.530114910154249 0.528632931525712 1 1
0.459847541829621 0.458516171644715 1 1
0.369845975630424 0.368886443628474 0 0
0.55286227160062 0.551400913833906 1 1
0.513300290170073 0.511560412195486 1 1
0.507651602693591 0.506173240788878 1 1
0.507252408829422 0.505819630112099 1 1
0.49224882379541 0.490994827454868 1 1
0.546813419259677 0.545162231997688 1 1
0.459886841243508 0.458466766407996 1 1
0.471051087383236 0.469683446424006 1 1
0.443347881454018 0.441913544289031 1 1
0.46127962552976 0.460006646600067 1 1
0.463978720788103 0.462742871403432 1 1
0.495366909903355 0.493815980055793 1 1
0.487554759242715 0.48594251758944 1 1
0.534262435568938 0.532756096837556 1 1
0.488377622589688 0.486842590626558 1 1
0.524439269521344 0.52276068232596 1 1
0.49186197849906 0.490672131798432 1 1
0.436587793701254 0.435257741893838 1 1
0.50128304874851 0.499938816599328 1 1
0.536199446163471 0.534554332471954 1 1
0.453279781160906 0.451936521217921 1 1
0.57494697398083 0.573439880870375 1 1
0.520309799585004 0.518867405075809 1 1
0.526331519379117 0.524835839654045 1 1
0.519944152391999 0.518636396520364 1 1
0.41365281442713 0.412332607430828 1 1
0.519010524761921 0.517328717235408 1 1
0.524172274486537 0.522649536570848 1 1
0.542933258644364 0.541269645841084 1 1
0.473431992539195 0.472340351258726 1 1
0.496483330815379 0.494875143567893 1 1
0.465007941444701 0.463851545581107 1 1
0.529175192789833 0.527798848509347 1 1
0.482448949981521 0.481169650686457 1 1
0.467042966063856 0.465970923685839 1 1
0.50791323487113 0.506577075669066 1 1
0.503100661834052 0.501832087106235 1 1
0.607962579431032 0.606264701130623 0 0
0.506677214683444 0.504879149665991 1 1
0.542869440935781 0.541362772002602 1 1
0.408207370506163 0.407142787641179 1 1
0.45621688700798 0.454806953524432 1 1
0.53121581349807 0.529689658955561 1 1
0.523414202825809 0.521579735812646 1 1
0.574753018112589 0.573376281074654 0 0
0.460047238273419 0.458852117663781 1 1
0.557617943327672 0.556083689890052 1 1
0.480842551506696 0.479556930079376 1 1
0.503000036584737 0.501464483162353 1 1
0.515354469020262 0.514031804530579 1 1
0.45861503598243 0.456849320262457 1 1
0.392369952809368 0.391132292122529 0 0
0.459507428394467 0.458321646380141 1 1
0.44904844286409 0.44776346968118 1 1
0.476977263465221 0.475532640147599 1 1
0.550689706987288 0.549281259739454 1 1
0.590423745793526 0.588897012677491 1 1
0.465860057353706 0.464537355598971 1 1
0.509373686756266 0.50792304793628 1 1
0.479228659075951 0.477822885792701 1 1
0.431125142236668 0.429837689933709 1 1
0.540711606189682 0.538977738593449 1 1
0.487855358250793 0.486715411605269 1 1
0.427707925016955 0.426612959825544 1 1
0.510320673661509 0.509047743975219 1 1
0.589223778687367 0.58765724301623 0 0
0.509943832559537 0.508449315592164 1 1
0.519627422395815 0.518139215747514 1 1
0.475730606642758 0.474496556781429 1 1
0.587875941809618 0.586154055813422 1 1
0.484558852361981 0.483103893229581 1 1
0.485396109064307 0.483869075197595 1 1
0.530152553308544 0.528204062850348 1 1
0.52028749705792 0.51869859234145 1 1
0.533335314591671 0.531564413279384 1 1
0.434512859452707 0.433338852129739 1 1
0.479092896346879 0.477620800164352 1 1
0.518749226932157 0.517407406469325 1 1
0.549879796054805 0.548122541278192 1 1
0.464342922576247 0.463017482728977 1 1
0.509645346572857 0.508208915061978 1 1
0.537297926139763 0.535659119248365 1 1
0.386703461166908 0.38575019689741 0 0
0.544296516025846 0.543036728069727 1 1
0.578575392922272 0.57723324779451 1 1
0.366128088361425 0.364946701063119 0 0
0.473409995441118 0.472279678110794 1 1
0.468522203165614 0.467310199764914 1 1
0.462621030597463 0.46100528217349 1 1
0.546015893930817 0.544200155827392 1 1
0.514553567898241 0.513318412375123 1 1
0.465625987518055 0.464583858305182 1 1
0.504329240659737 0.502909650127862 1 1
0.488012303498539 0.486640656204708 1 1
0.564254409539734 0.562670720207454 1 1
0.526557360415578 0.524967881708069 1 1
0.515925175567892 0.51462674621875 1 1
0.581188180066093 0.579515967870266 1 1
0.605212633040134 0.603462494741819 0 0
0.518514667785379 0.517234454892413 1 1
0.578922169120871 0.577188161412495 1 1
0.461236349585214 0.459835498351593 1 1
0.661333865970181 0.65942039170716 0 0
0.458215416284834 0.456837435958262 1 1
0.540707874218433 0.539290515693395 1 1
0.473120686164303 0.471492237062617 1 1
0.548327047270892 0.546867053931176 1 1
0.491361062927863 0.489800131819713 1 1
0.508920223390958 0.507434778608763 1 1
0.491271198424043 0.489752944861602 1 1
0.449508824059539 0.448028069846368 1 1
0.504419414525477 0.502962948112394 1 1
0.511179739014319 0.510052416700375 1 1
0.536805774280362 0.535044922555816 1 1
0.531747148851463 0.53061831402838 1 1
0.509920847543385 0.508332605096076 1 1
0.55440281089231 0.552579235363952 1 1
0.447113833443619 0.445727972668666 1 1
0.480070932820049 0.478769400460122 1 1
0.43936210279109 0.438007810596815 1 1
0.57207426489096 0.570301574345268 1 1
0.491289613397982 0.48990769971196 1 1
0.529182355558445 0.527536203728425 1 1
0.507271532909649 0.505196166764742 1 1
0.473642373380505 0.47213089978373 1 1
0.497889353402268 0.496471938288507 1 1
0.44002078355816 0.438998600840437 1 1
0.624845606686384 0.623079072411395 0 0
0.461675841369844 0.460497072681101 1 1
0.462884889574371 0.461640382028435 1 1
0.502962261555341 0.501697686796318 1 1
0.53675323237786 0.535540180257554 1 1
0.537143711671103 0.535678586419194 1 1
0.454287694555227 0.452640730035978 1 1
0.466623155732448 0.465143578487308 1 1
0.49738472565895 0.496143873641451 1 1
0.534362378784105 0.532708111142754 1 1
0.507308393199699 0.50591343440656 1 1
0.538439155034445 0.536851764296543 1 1
0.569421542970745 0.567848099427388 1 1
0.39526002028921 0.394306270537095 1 1
0.547568834849115 0.545950139564115 1 1
0.541581788937743 0.539997644247099 1 1
0.606725211958959 0.605162838974023 0 0
0.430529316877767 0.429567555186694 1 1
0.442836016996816 0.441705211456153 1 1
0.380404773144644 0.379130092875409 0 0
0.484485094644807 0.483201640367592 1 1
0.496201780914459 0.49449586523193 1 1
0.510250317411895 0.508835504948155 1 1
0.461562549561509 0.46024381345116 1 1
0.53367529496356 0.532214221732402 1 1
0.545293740166626 0.543751292265029 1 1
0.373284156631862 0.371943462183125 0 0
0.533905925847292 0.532082213964516 1 1
0.519211999385805 0.51794063236209 1 1
0.458268909878705 0.456883770874433 1 1
0.506482648092442 0.505210263656244 1 1
0.62731476205047 0.625746042828399 0 0
0.557185603025159 0.555541000707312 1 1
0.47212325426113 0.470602863268088 1 1
0.53607575309916 0.534612714353069 1 1
0.529130701205839 0.527757571509084 1 1
0.473494081503859 0.471980608313559 1 1
0.492579842198086 0.491482229942077 1 1
0.388179371252598 0.386937857438115 0 0
0.482185192726435 0.480730660398908 1 1
0.457361032320507 0.456216850359315 1 1
0.502025497729304 0.500600837976634 1 1
0.444331347884796 0.443090393998469 1 1
0.550543505736101 0.549162328014775 1 1
0.440301293102646 0.438943177184949 1 1
0.526011995890021 0.524405368155839 1 1
0.507055175717171 0.505441323311996 1 1
0.604836863931648 0.603313104359136 0 0
0.453375626560223 0.452159781044774 1 1
0.52878621329333 0.527480049763719 1 1
0.528456198197532 0.527038235192788 1 1
0.517963185742315 0.516459618623572 1 1
0.505875858166093 0.504863872034476 1 1
0.594640081409996 0.592957192104914 1 1
0.555867969385176 0.554122745126961 1 1
0.509487961327561 0.507951192513982 1 1
0.615984554306296 0.614384641543075 0 0
0.449153270174939 0.448012452822178 1 1
0.566783215551258 0.565080272623736 1 1
0.511982487230664 0.510504379984158 1 1
0.502005186767741 0.500196166570084 1 1
0.469477708785897 0.46824951478494 1 1
0.521706608124721 0.520322561227103 1 1
0.568751799173562 0.567335643727164 1 1
0.377466976010477 0.376361992559699 0 0
0.520291354787223 0.518949142430498 1 1
0.504673117236354 0.503094711826233 1 1
0.438666320077387 0.437584760209774 1 1
0.414650935558144 0.413757255321136 1 1
0.472975165855563 0.471440411498976 1 1
0.504841347530159 0.503823248608765 1 1
0.486744104687262 0.485296425778078 1 1
0.488397016900214 0.48715571554322 1 1
0.5456054156627 0.544058044501508 1 1
0.555023556689622 0.553291108792471 1 1
0.511155853632486 0.509715636705965 1 1
0.542238010158523 0.540975166538851 1 1
0.476270106303503 0.474847327514828 1 1
0.499004872948969 0.497444405275517 1 1
0.440960783186012 0.439702274607055 1 1
0.464901984663005 0.463475306666549 1 1
0.48723120249081 0.485593589961199 1 1
0.477569279775063 0.476123845051561 1 1
0.542166457944597 0.54055532987394 1 1
0.50852651342926 0.50698877975393 1 1
0.541757950226152 0.540377567563075 1 1
0.469715038088217 0.468111360349687 1 1
0.461087815690257 0.459492463594423 1 1
0.528066460548361 0.526579711672409 1 1
0.552867117383005 0.55102024806336 1 1
0.434615172157441 0.433556378526791 1 1
0.533113418535446 0.531794390644726 1 1
0.485544543139566 0.484331394106086 1 1
0.468403728621535 0.467178120259724 1 1
0.508315768627424 0.506695660025691 1 1
0.488089650964045 0.486602565092177 1 1
0.463307873278772 0.462014474289001 1 1
0.514099770663044 0.512532947922945 1 1
0.4942739931325 0.493113536205542 1 1
0.512053034307911 0.510591333480995 1 1
0.470273725731151 0.468873585311793 1 1
0.521422519030135 0.52002503716215 1 1
0.45634803902334 0.45526812812298 1 1
0.481042169909293 0.47981548932588 1 1
0.5078014411864 0.506498272781345 1 1
0.540081834736827 0.53858406741991 1 1
0.502816752559337 0.501262056545523 1 1
0.493902927108539 0.492570461495167 1 1
0.503779161191409 0.50246998888435 1 1
0.484675871240427 0.483405409170569 1 1
0.406753254474174 0.405434961887607 1 1
0.473468422281463 0.47205668700501 1 1
0.552193778884655 0.550619497694863 1 1
0.599318387186414 0.597914628139465 1 1
0.512942288979707 0.511423102028747 1 1
0.520927915993693 0.519340928866667 1 1
0.555771438140676 0.554179621828458 1 1
0.558861630504607 0.557557282011594 1 1
0.500649484659999 0.499211282180374 1 1
0.552300035965251 0.550832705673783 1 1
0.577868631970063 0.576322401701561 1 1
0.514311588589507 0.512530473969132 1 1
0.62560644324859 0.624006572368356 0 0
0.554734911996901 0.553123183739431 1 1
0.401583286601733 0.400408421501119 0 0
0.384138641868523 0.382985622752207 1 1
0.462077606017447 0.460927493395465 1 1
0.482356869290911 0.480846928084551 1 1
0.465176693969389 0.463670940534382 1 1
0.564526806257235 0.563094368457953 1 1
0.368842302537404 0.367882889760312 0 0
0.46702138221583 0.465742356729619 1 1
0.433237883601914 0.432159391135277 1 1
0.506013485370104 0.504629400260268 1 1
0.460883545963315 0.459489826807916 1 1
0.453772060290297 0.452567174657804 1 1
0.456604661352424 0.455101717987636 1 1
0.454763615342972 0.453578568054523 1 1
0.51080286392042 0.509518354940017 1 1
0.497511774285687 0.496123812425369 1 1
0.626185988999154 0.624652001089292 0 0
0.544707264721252 0.543101089962326 1 1
0.596960689210467 0.595376726298352 1 1
0.494323059879592 0.49281863461017 1 1
0.547270971567224 0.545581784795104 1 1
0.471460043729346 0.470293758380672 1 1
0.453241350236878 0.452058388888963 1 1
0.448251801850177 0.447013247774417 1 1
0.445909186427946 0.444699236738875 1 1
0.498467568012538 0.497013263962547 1 1
0.491594581988604 0.490139967637171 1 1
0.438461284790093 0.43725001501612 1 1
0.49856202861387 0.497079427356539 1 1
0.404158921955418 0.40297555872392 1 1
0.471625972987956 0.470103070276813 1 1
0.522201101793368 0.521010113506386 1 1
0.513640218375867 0.512262681088976 1 1
0.430291615385113 0.42895970656181 1 1
0.539092018521097 0.538013746831613 1 1
0.542942199601313 0.541249525652402 1 1
0.570606413359693 0.569115222154682 1 1
0.491783816929349 0.490217691622707 1 1
0.494323141875573 0.492931171730984 1 1
0.504905806917132 0.503689767891083 1 1
0.473595818078257 0.47194180866051 1 1
0.523119907974426 0.52153072959142 1 1
0.621074465503339 0.619541796514339 0 0
0.491019887426542 0.489578692646224 1 1
0.526044397239085 0.524244953726262 1 1
0.513229763874596 0.511475593538353 1 1
0.452465644105111 0.451152833119683 1 1
0.509419839336109 0.508179800867115 1 1
0.499092464091483 0.497643146338235 1 1
0.559066248141219 0.557506095687636 1 1
0.470748412608505 0.469627113855684 1 1
0.476290708611944 0.475030188237684 1 1
0.46668345464214 0.465278418737176 1 1
0.483875319574216 0.4822216143661 1 1
0.53772377224106 0.536270988303138 1 1
0.498987509288518 0.497682859214654 1 1
0.520041100767772 0.518496770157607 1 1
0.502996026899833 0.501436239241281 1 1
0.492589844874364 0.491097925190608 1 1
0.452675377617587 0.451460477203048 1 1
0.462762180134659 0.461664186828609 1 1
0.630901030032736 0.629246922874392 0 0
0.482702522864354 0.48159974772003 1 1
0.485266627055786 0.483827788325773 1 1
0.552139574035339 0.550584235921089 1 1
0.509994172416025 0.508600702847365 1 1
0.443410033998047 0.442178328072846 1 1
0.555304343532571 0.553672529693296 1 1
0.496558968324112 0.495342961884279 1 1
0.516154676931371 0.51466606271227 1 1
0.517263012101086 0.515912799761645 1 1
0.582599652188927 0.581309186351551 0 0
0.494489176670536 0.493253670204832 1 1
0.409094457294635 0.408042381993891 1 1
0.446985549537348 0.445245002368481 1 1
0.478629497588905 0.477181834445829 1 1
0.504158875389942 0.502842236782276 1 1
0.485782760182967 0.484445784767243 1 1
0.514788886582665 0.513276598793862 1 1
0.563420706350422 0.562026966237782 1 1
0.571167659153325 0.569654527819615 1 1
0.527023834006878 0.525666902783455 1 1
0.524718023184517 0.523141889418706 1 1
0.416507158122924 0.415228962742227 1 1
0.558855953031995 0.557384921817078 1 1
0.500115455285242 0.498452788694055 1 1
0.447192891784115 0.445816398931079 1 1
0.487518524679532 0.486021571702028 1 1
0.463813659230233 0.462810750853054 1 1
0.431501196390122 0.430042366792794 1 1
0.552241533844399 0.550421353546864 1 1
0.583235701300984 0.581730405348622 1 1
0.560740761044617 0.559024020524026 1 1
0.504720900044687 0.502883933086344 1 1
0.422852770093716 0.421640696178174 1 1
0.464875005065117 0.463564834473375 1 1
0.421447864817364 0.419906451652159 1 1
0.588847514854318 0.586955271624714 1 1
0.564036487470727 0.561990864869304 1 1
0.433131041142246 0.431778786599039 1 1
0.440428203349614 0.439251638783039 1 1
0.563221926209475 0.561246089969202 1 1
0.506277425758061 0.504955988852703 1 1
0.527458248106402 0.525870398243838 1 1
0.436981150442877 0.435918558242165 1 1
0.418671286461996 0.417518401202594 1 1
0.517804009904755 0.516375682339045 1 1
0.501870333743122 0.50069051278818 1 1
0.493908601056649 0.492343524761485 1 1
0.481878088146625 0.480185094005106 1 1
0.447686989058481 0.446476073580429 1 1
0.493950782002315 0.492509726741887 1 1
0.559592016935312 0.558202167604972 1 1
0.429982002442991 0.428864775567474 1 1
0.488246649896236 0.486696850829777 1 1
0.482099144344733 0.480806722023904 1 1
0.438559091414916 0.437450303931343 1 1
0.471001858940299 0.469636572771056 1 1
0.59796563229474 0.596448053996715 1 1
0.402061145814292 0.400835398312407 0 0
0.627791317827409 0.625977933190001 0 0
0.549957237018204 0.548682657820325 1 1
0.541076188963629 0.539227584580105 1 1
0.471824255428384 0.470435075507425 1 1
0.485577654750168 0.483853580248696 1 1
0.42794653599561 0.426928260091776 1 1
0.41085999694577 0.409867360828685 1 1
0.489765970197084 0.488592698643114 1 1
0.550164503195241 0.548619329113141 1 1
0.538135391806017 0.53673441985563 1 1
0.562116387477793 0.56079778468885 1 1
0.511814827521647 0.510212660702437 1 1
0.437250865009484 0.435767841165686 1 1
0.532301656317718 0.530994018357528 1 1
0.511914663966496 0.51068412138478 1 1
0.531806267385373 0.530415841836131 1 1
0.467112120683911 0.465898805065283 1 1
0.441380718841782 0.440099521002353 1 1
0.493026771599716 0.491588551387528 1 1
0.570201376117078 0.568532058374881 1 1
0.508062226129697 0.506358789592129 1 1
0.557252147735727 0.555547261656917 1 1
0.419529512081041 0.418275586121131 1 1
0.435158438698022 0.433852041605546 1 1
0.477169445152682 0.475960477414195 1 1
0.5233130248541 0.522010954210151 1 1
0.553658478123485 0.552164878900413 1 1
0.410460270556509 0.409367811205023 1 1
0.597376890125733 0.595918232736357 0 0
0.53606641065641 0.534327224113616 1 1
0.580248535926583 0.578594429018478 1 1
0.578026093137943 0.576598988815663 1 1
0.56456960017734 0.562508632211284 1 1
0.449379379438489 0.448031596827177 1 1
0.518439171340875 0.516896960857439 1 1
0.518801092936018 0.517437297530998 1 1
0.553493693769166 0.551823372105105 1 1
0.423058389843537 0.421874914145504 1 1
0.550174542729827 0.548417875978241 1 1
0.547516939133804 0.546109746772438 1 1
0.456773552557339 0.45506410178242 1 1
0.408204768436496 0.407200073132993 1 1
0.466985636502677 0.465698565928411 1 1
0.528431268281423 0.526943439114884 1 1
0.504875121432519 0.503367291352719 1 1
0.524907331900372 0.523238858388386 1 1
0.552716400153129 0.551033370457587 1 1
0.592307684009882 0.590723473992696 1 1
0.555490082381071 0.553312980910897 1 1
0.464103574368689 0.46299530525914 1 1
0.395959380688634 0.394879904041635 1 1
0.526806323140038 0.524888185003794 1 1
0.468834785586818 0.467264524236628 1 1
0.453608406520169 0.452287257462373 1 1
0.595917195980701 0.594540578637285 0 0
0.375635219719167 0.374684787158963 0 0
0.496215350544702 0.494997555786678 1 1
0.457231836984993 0.456048080144787 1 1
0.514348113727441 0.512634513154333 1 1
0.59544758133506 0.59376822869345 1 1
0.545430445661789 0.54367165602196 1 1
0.569331046459159 0.567758208615263 1 1
0.516587900081458 0.515075295950041 1 1
0.446582608183256 0.445201020272397 1 1
0.460140263131835 0.458632822256408 1 1
0.508434054875209 0.507134541162344 1 1
0.52068642352169 0.519183496118766 1 1
0.547652506426514 0.546048668041829 1 1
0.578518607117521 0.577008019791563 1 1
0.462577369756941 0.461256130418982 1 1
0.508842449898417 0.5071797716443 1 1
0.477248372329943 0.475815869969196 1 1
0.585925624094343 0.584409567692185 0 0
0.516863027305567 0.515503261627954 1 1
0.499541741751847 0.497877502900225 1 1
0.534723121851036 0.533192625580369 1 1
0.555127516074709 0.553726149500862 1 1
0.523650411288044 0.521690334070325 1 1
0.493260046914354 0.49189166871361 1 1
0.492671734735232 0.491318071715038 1 1
0.559389854428274 0.557929081438448 1 1
0.530514199986774 0.529267481263889 1 1
0.524670876666672 0.522920014605988 1 1
0.545064287813111 0.543281987785036 1 1
0.528046688081747 0.526004733103191 1 1
0.497447070803458 0.496179734993558 1 1
0.443556745864665 0.442593858897327 1 1
0.50399668415987 0.502326700400808 1 1
0.526723232885798 0.525283176228616 1 1
0.65410305240471 0.652170566154027 0 0
0.412007919999535 0.410940759047454 1 1
0.526051332911996 0.524772836402249 1 1
0.573588342901763 0.571952642088182 1 1
0.590599571089271 0.589196167291684 1 1
0.546955747593555 0.545377015564366 1 1
0.591406926933804 0.589831877906955 1 1
0.411324241957686 0.410190547268574 1 1
0.516151518147455 0.514462805353351 1 1
0.440530360342696 0.439299293003067 1 1
0.540953831944827 0.5391531109301 1 1
0.466884547524761 0.46558048571544 1 1
0.59188292875291 0.589980397336968 1 1
0.512678430123646 0.511191437037285 1 1
0.469239240135917 0.467903465757937 1 1
0.55210671826001 0.55055690430155 1 1
0.538508766978651 0.537091397712922 1 1
0.487703376007231 0.486078228292771 1 1
0.499793101149655 0.498302003757324 1 1
0.474286608492586 0.472962024708868 1 1
0.479186032885629 0.477588969004917 1 1
0.545858265165691 0.54434231647298 1 1
0.424362380019927 0.423140610897474 1 1
0.483930546588102 0.482452949241801 1 1
0.44507997754202 0.443912985171444 1 1
0.491213262222703 0.489577107290945 1 1
0.464122114733742 0.462743832857175 1 1
0.437132675196872 0.436120020603468 1 1
0.504900136589318 0.50327251068276 1 1
0.451406465053894 0.45008850761092 1 1
0.611399957414853 0.610065032121272 0 0
0.466388347730402 0.465097820482689 1 1
0.550446968518358 0.549085215831196 1 1
0.504281191636871 0.502704862458119 1 1
0.482205711029681 0.480892120115348 1 1
0.523079468742194 0.521678159417463 1 1
0.512993094581443 0.511780977506101 1 1
0.413630447348987 0.41237514521624 0 0
0.49574772387278 0.494158887434977 1 1
0.56886984779287 0.567350374994151 1 1
0.565746124147554 0.564205238348503 1 1
0.413760788402497 0.412585266073225 0 0
0.531765406571602 0.530384586113515 1 1
0.453614509207859 0.452432590163672 1 1
0.502424367230137 0.501012193464992 1 1
0.479555797378369 0.478382579894005 1 1
0.399617246491804 0.398411091788168 1 1
0.489738935464921 0.488440933195379 1 1
0.453921961840615 0.452778358916005 1 1
0.471277538850462 0.470299655348901 1 1
0.585449460383568 0.583850682302339 0 0
0.492810984800504 0.491198265957066 1 1
0.486709364771961 0.485166308687011 1 1
0.476828082120881 0.47510839968735 1 1
0.469776084406226 0.468581435786866 1 1
0.501817662704504 0.500466617343398 1 1
0.546516160048219 0.544571834742669 1 1
0.48846103323025 0.487173126629704 1 1
0.550821534276372 0.549200297988837 1 1
0.473027290756768 0.471556035859707 1 1
0.491583249000529 0.489974647411554 1 1
0.539315187549476 0.537805585610572 1 1
0.530885104688262 0.529336497734789 1 1
0.52320151406754 0.521738470742947 1 1
0.485746968752955 0.484479302148012 1 1
0.586081109629985 0.584618092458763 1 1
0.521588502773987 0.520182341402622 1 1
0.508507252957228 0.50710243194694 1 1
0.581835760353064 0.580010303841442 1 1
0.525596028084537 0.524056163800527 1 1
0.483909658092772 0.482527555314875 1 1
0.44771472954698 0.446460419528183 1 1
0.412880276196198 0.411777272022018 1 1
0.459872378734784 0.458573296858373 1 1
0.512639581825026 0.510792385485216 1 1
0.501070026161312 0.499635981393022 1 1
0.514476656953896 0.513049355365673 1 1
0.444240486728751 0.443042109160888 1 1
0.517150726578282 0.515849099727092 1 1
0.480314608170389 0.4789566108949 1 1
0.569439675442692 0.567831611209683 1 1
0.535823616784388 0.534149725624353 1 1
0.583806103532043 0.582059271346759 1 1
0.474942731627965 0.473689525093757 1 1
0.459447777577682 0.458048152642151 1 1
0.50951689700643 0.508318921577313 1 1
0.449048812316554 0.448033867574219 1 1
0.560058573107534 0.558552476923009 1 1
0.503859202664394 0.50248278042898 1 1
0.408000988922238 0.406902381206609 1 1
0.548921334847479 0.547128208128845 1 1
0.488143149174092 0.486947186862452 1 1
0.431681049830038 0.43020686654577 1 1
0.476980281163687 0.475257225541632 1 1
0.520967094312046 0.519510031075168 1 1
0.429021328768868 0.42794359480323 1 1
0.490700065274504 0.489422387050506 1 1
0.51699547366987 0.515760543360383 1 1
0.470985466635 0.469555433710195 1 1
0.593314528017538 0.591850262805393 1 1
0.517647512570059 0.515977353420937 1 1
0.572673226160003 0.570838290959516 1 1
0.460899625311281 0.459925332971464 1 1
0.488219726128726 0.486947006079042 1 1
0.431483083092785 0.430331227372206 1 1
0.432215707973869 0.430807803401975 1 1
0.502743597328315 0.50142849786876 1 1
0.471930134420752 0.470722790141623 1 1
0.463371517187884 0.46206516163711 1 1
0.523873713867696 0.52254931186471 1 1
0.493728462975672 0.492250570564372 1 1
0.587174872661939 0.585528270919814 1 1
0.541060602362776 0.539439456507349 1 1
0.610946358097243 0.608606037380597 1 1
0.517628814267185 0.516425223138924 1 1
0.486002471639266 0.484642046644326 1 1
0.440370899488586 0.439228780701184 1 1
0.60352898395954 0.601768016239209 0 0
0.473099315150677 0.471907840327733 1 1
0.477260215569361 0.476027946219521 1 1
0.532752870251615 0.531368483676829 1 1
0.458710300159858 0.457215151280054 1 1
0.556252551454236 0.554678718648787 1 1
0.530095354898858 0.528756656100718 1 1
0.535349076053282 0.533941164058213 1 1
0.500608176947476 0.499332429774448 1 1
0.490736892709043 0.489401907788712 1 1
0.521790007164594 0.520516577685942 1 1
0.480673234586152 0.479455232663811 1 1
0.575956753729677 0.574629081718269 1 1
0.499859735473191 0.498542790316042 1 1
0.463825919669567 0.46253097098591 1 1
0.487588836599162 0.485996271931691 1 1
0.49152380839595 0.489815350561369 1 1
0.446153699033076 0.444392493940297 1 1
0.477206613414045 0.475504175460724 1 1
0.555244368364058 0.553767852872613 1 1
0.482138188280339 0.480647977962177 1 1
0.428416836036814 0.427254209034335 1 1
0.502274382590599 0.501027011367178 1 1
0.482642205049807 0.481011371774686 1 1
0.412709336910272 0.411574787107047 1 1
0.541905375538783 0.540264567087134 1 1
0.493711745170969 0.491962912561823 1 1
0.51196085076845 0.510653364380132 1 1
0.495385102879737 0.494068422953383 1 1
0.526840208382018 0.525235511773212 1 1
0.492693689231171 0.491102191413708 1 1
0.386355926107844 0.384973635884592 1 1
0.4452121081015 0.443973690324614 1 1
0.511032361481514 0.509190606981409 1 1
0.459356461097803 0.457620684008002 1 1
0.421352708132321 0.42013930654914 1 1
0.633428083488009 0.631853664593983 0 0
0.464874171347686 0.463743660646199 1 1
0.556528014346714 0.554947599145979 1 1
0.494181310066291 0.492967341659255 1 1
0.501890698185558 0.500320454433575 1 1
0.464453218035965 0.463080857056929 1 1
0.501862950491872 0.500415290008525 1 1
0.476866126225392 0.475677887332454 1 1
0.436397572057687 0.435537839343088 1 1
0.503841019154017 0.502736353941541 1 1
0.483205954353047 0.48183374980006 1 1
0.522796406741069 0.521567810344266 1 1
0.500129596706045 0.498605960939236 1 1
0.370689242709682 0.369792368633923 0 0
0.484294947113013 0.482868286100133 1 1
0.538797346163036 0.536930714001388 1 1
0.458903808741841 0.457842398431904 1 1
0.457076875282995 0.455659871210395 1 1
0.515906682073514 0.514453996017049 1 1
0.610728444293312 0.608365678976529 1 1
0.568299984614973 0.566663558932396 1 1
0.513534897044668 0.511826313647263 1 1
0.382629607224686 0.381330784380647 0 0
0.554958576083773 0.553195631009293 1 1
0.542640430771553 0.540677565708708 1 1
0.497179054613674 0.495856133551484 1 1
0.46422099016618 0.462924679996917 1 1
0.521151236685517 0.519109022024103 1 1
0.456109679906694 0.45478973192046 1 1
0.541076931169198 0.539397417657909 1 1
0.642999134727573 0.641091315711556 0 0
0.528618857745055 0.526921522527228 1 1
0.523148821189292 0.521834345281351 1 1
0.457423275686082 0.455953463049162 1 1
0.445999980750766 0.444945751748223 1 1
0.443688555846145 0.442369623535156 1 1
0.595488107063569 0.593811527414978 1 1
0.547204685998019 0.54559517035867 1 1
0.421172865258697 0.419858575004526 1 1
0.488945458478905 0.487401216127889 1 1
0.443890635656188 0.442703316824957 1 1
0.484749243851955 0.48344466896389 1 1
0.485984161060213 0.484497184780778 1 1
0.52251867024495 0.52123626048783 1 1
0.489790733665961 0.488528525695827 1 1
0.528245966819587 0.526930540356394 1 1
0.417308618554167 0.416221478748304 0 0
0.556315258873336 0.55480510896775 1 1
0.49805654469831 0.496816016283214 1 1
0.534604838691454 0.533220672827028 1 1
0.427210532601571 0.425944110608454 1 1
0.390167566008238 0.388678194101606 1 1
0.515538225037099 0.514435622433836 1 1
0.429320423983237 0.428208068918471 1 1
0.635315347421782 0.63349988384027 0 0
0.472472871819426 0.471094744928291 1 1
0.488325846950496 0.48683558214565 1 1
0.552213362310712 0.550932065336851 1 1
0.509241187771286 0.507865259114682 1 1
0.502359840652422 0.501069190071468 1 1
0.45293809441319 0.451723203160259 1 1
0.528406765928308 0.526787068532918 1 1
0.53984716902983 0.537810897986705 1 1
0.554491474603589 0.552808241591793 1 1
0.383197092827505 0.382070985971995 0 0
0.519366121807881 0.517592728105252 1 1
0.485106064351445 0.48350361979046 1 1
0.541542783331681 0.540044976554619 1 1
0.476892403383128 0.475365666972075 1 1
0.534780690997963 0.533013354489328 1 1
0.529310333017243 0.527727095037434 1 1
0.51866056256993 0.517269326568554 1 1
0.459545660266512 0.45826897242021 1 1
0.410895987181382 0.409627742634107 1 1
0.549050029124892 0.547368402483917 1 1
0.42476394289587 0.423498909945937 1 0
0.434519411893299 0.433373107586921 1 1
0.484218362864206 0.482857480386027 1 1
0.515399585320256 0.514179405139817 1 1
0.4878930268206 0.486609528848331 1 1
0.519976893942756 0.518538868746099 1 1
0.710696858206836 0.708844019811026 0 0
0.577908070663744 0.576141712212579 1 1
0.422724568443545 0.421095068378668 1 1
0.419226269528384 0.417810461180727 0 0
0.456071229063526 0.454887159209275 1 1
0.542127111479213 0.540810139368743 1 1
0.492959031292609 0.491404793978665 1 1
0.410746658193546 0.409331979896081 1 1
0.428790328011372 0.427652740849363 1 1
0.480275796115866 0.479012368386154 1 1
0.540411756111212 0.538712126187716 1 1
0.442472636561942 0.441455564529461 1 1
0.480212450417594 0.478896912283901 1 1
0.529320988851962 0.527680612478657 1 1
0.519729274238841 0.518467694616549 1 1
0.522033704541343 0.52068189117301 1 1
0.393944782542613 0.393195026977385 1 1
0.551498218614592 0.550185980784544 1 1
0.455678269038996 0.454367184157135 1 1
0.514715286599835 0.51295786274156 1 1
0.516109541804027 0.514709500697795 1 1
0.465517385278694 0.464153647270633 1 1
0.571379795226081 0.569469789999173 1 1
0.444016804096221 0.442745390826934 1 1
0.530752292030716 0.529213205428694 1 1
0.567315101148413 0.565476319961313 1 1
0.463284804422895 0.46200587369836 1 1
0.483662544580838 0.481990947582589 1 1
0.519285211369823 0.517702975385771 1 1
0.40793291324502 0.407020270856521 1 1
0.437128425294819 0.436144452808168 1 1
0.502816466235797 0.501389674875881 1 1
0.41119618898922 0.410030872389763 0 0
0.528694035678916 0.527261017585507 1 1
0.429675324976996 0.428448288932384 1 1
0.491186671762106 0.489671204508548 1 1
0.520743120515733 0.519481068549171 1 1
0.419330796138425 0.418044499967678 1 1
0.536133691704116 0.534606331452018 1 1
0.524355924690663 0.522915074326418 1 1
0.534988851900331 0.533688513768497 1 1
0.583516382072082 0.581777000736563 1 1
0.537991653103864 0.536466894764886 1 1
0.483376599245232 0.48225195933359 1 1
0.392733513859962 0.39167987200018 0 0
0.513073440378454 0.511665442403337 1 1
0.518882487463794 0.517614677068662 1 1
0.551955578506374 0.550213260281283 1 1
0.422437651764726 0.421241649242411 1 1
0.515734134011252 0.51431052683195 1 1
0.542099449289451 0.540666778738337 1 1
0.527766501836397 0.526256022479767 1 1
0.523791900967554 0.522416605302467 1 1
0.543901527483704 0.542532882830393 1 1
0.449267874948782 0.447963430169294 1 1
0.522314677923666 0.520759421954169 1 1
0.384095629477282 0.38283276904835 0 0
0.470433352853945 0.468763745448172 1 1
0.598373359392749 0.596491589175845 1 1
0.451328721502442 0.450129464892332 1 1
0.511748912444637 0.510473689390223 1 1
0.482561488020154 0.480966539213338 1 1
0.589391984640869 0.587703835703707 1 1
0.481549059598959 0.480078693930348 1 1
0.576937909285863 0.575424683404196 1 1
0.546071832283974 0.54429032871529 1 1
0.507346292960747 0.506036062028638 1 1
0.458705287280549 0.457199549085016 1 1
0.41918153907327 0.418060095607746 1 1
0.477738906651266 0.476633654959454 1 1
0.543014159163137 0.541213445960495 1 1
0.581674966741228 0.580012817706882 1 1
0.454698313070002 0.453679909859487 1 1
0.466567986511325 0.465299697564196 1 1
0.493133406147383 0.491532703936564 1 1
0.554764984593737 0.553469423493266 1 1
0.470528577173178 0.469165074302082 1 1
0.477344549046206 0.475934538267394 1 1
0.530584144816978 0.528957447113494 1 1
0.419953853995362 0.418862844405607 1 1
0.517943559663457 0.516180909820951 1 1
0.511565243050066 0.510209833332695 1 1
0.548461619810002 0.547091290843991 1 1
0.469181817534069 0.468012835023864 1 1
0.473351917603388 0.471890700367074 1 1
0.466089155792286 0.464671225684066 1 1
0.398413525001024 0.397171461340509 1 1
0.511906363037328 0.510343964378084 1 1
0.529794158275505 0.528086067498845 1 1
0.517716504888231 0.516345488248387 1 1
0.522427962405479 0.520797956298208 1 1
0.509606895699342 0.508232605704177 1 1
0.487882790094347 0.486508872589445 1 1
0.501037318899583 0.499808366994301 1 1
0.535184132534878 0.533744066557302 1 1
0.547590536125225 0.545985367416189 1 1
0.566129132092347 0.564570211632998 1 1
0.528059882405248 0.526752653868861 1 1
0.565796841361099 0.564240427784848 1 1
0.514095085619658 0.512918831906904 1 1
0.375375557845522 0.374395656443771 0 0
0.493385367860102 0.491845561029126 1 1
0.497473695555401 0.49595776999815 1 1
0.48101431102528 0.479162181060371 1 1
0.541413799310224 0.539708376187598 1 1
0.469616687963638 0.468342434779219 1 1
0.426754027060179 0.425596074806195 1 1
0.567882469720114 0.566283366345164 1 1
0.58167796662407 0.579919171604618 1 1
0.514096950414338 0.512702436514705 1 1
0.485434219828688 0.483854939177943 1 1
0.528013208621721 0.526596412748302 1 1
0.510536405165889 0.508844348637211 1 1
0.489497276463951 0.488163637144392 1 1
0.551190998439721 0.549697396853014 1 1
0.484382451088451 0.482604327950506 1 1
0.496777606164161 0.495188903593161 1 1
0.504777657840008 0.503388021905094 1 1
0.573986458906053 0.572496573468133 1 1
0.54513653241559 0.543581925747148 1 1
0.531783994906683 0.530314959976403 1 1
0.491157173995882 0.489892549231065 1 1
0.451355008381404 0.450108217154295 1 1
0.509068575389582 0.50772587660693 1 1
0.509489142782482 0.508002621463847 1 1
0.464046722626291 0.463118635546667 1 1
0.572778320324283 0.571233432367726 1 1
0.523232238722962 0.521856791884975 1 1
0.542976833557998 0.54142549786792 1 1
0.496758357245705 0.495049012663667 1 1
0.485816876016277 0.484358121546317 1 1
0.475266986573868 0.473913757128397 1 1
0.4905359583222 0.488912775900588 1 1
0.533463794797739 0.531871409704499 1 1
0.547670307596138 0.546036353940122 1 1
0.530694976274791 0.52899657585962 1 1
0.468496531225514 0.467029435606362 1 1
0.471761321172548 0.470448976173294 1 1
0.582225898484342 0.580589897448756 0 0
0.547552869554685 0.546081704813841 1 1
0.478752480398916 0.477502273876572 1 1
0.602286849083082 0.600481772065652 1 1
0.479097003562111 0.477548847816135 1 1
0.484243478731898 0.482950018502588 1 1
0.468822375674003 0.467402613179759 1 1
0.512460035941027 0.511164676280101 1 1
0.581611090718493 0.579808010583708 1 1
0.547875209497377 0.546171781821461 1 1
0.439991079195399 0.438936950679475 1 1
0.450823781516262 0.449592963489227 1 1
0.493329215275253 0.491867343525205 1 1
0.405307873590081 0.404325919216825 0 0
0.413908236378203 0.412847947927608 1 1
0.605714004870747 0.604016722442112 1 1
0.463196869291827 0.462140181301711 1 1
0.455063176659601 0.453645044285146 1 1
0.483975154784515 0.482708930784005 1 1
0.466128949802381 0.464879929048084 1 1
0.484125714464222 0.482922720743609 1 1
0.512602737603969 0.511370774567114 1 1
0.455142133128609 0.453917092851594 1 1
0.453818588294196 0.452594820838651 1 1
0.443556532677885 0.442393095039503 1 1
0.524365207390165 0.523193704541754 1 1
0.565381185896617 0.563440742080518 1 1
0.464897478720621 0.463806711477095 1 1
0.613036659171206 0.611304454305929 0 0
0.476244334554364 0.474851507165557 1 1
0.504798173046606 0.50356490579181 1 1
0.427749033753341 0.426580247645652 0 0
0.486854135478429 0.485500922463411 1 1
0.480047207023879 0.478786605879738 1 1
0.504150075028206 0.502763794757941 1 1
0.487517572445671 0.485960329440298 1 1
0.495568406796079 0.49426706229588 1 1
0.546626270758792 0.54495635338115 1 1
0.516862076256523 0.515361011578988 1 1
0.49680294787714 0.495342768193455 1 1
0.563698689931994 0.56191391253193 1 1
0.46963637336044 0.468118920688687 1 1
0.548100940347869 0.546373133015898 1 1
0.585396724255128 0.583809304599552 1 1
0.407661782714019 0.406693478743535 1 1
0.526477958965254 0.525175264352747 1 1
0.390994781707946 0.389814072181711 1 1
0.524142414363279 0.522798788979732 1 1
0.48269025263273 0.481267108421559 1 1
0.591848858238169 0.590252907550983 1 1
0.483315204778425 0.482092015389655 1 1
0.578928911250704 0.577531050018711 1 1
0.529779716719822 0.528306065744308 1 1
0.483717664666795 0.482289157364703 1 1
0.491116516700089 0.489640604590268 1 1
0.391785564800466 0.390750772055101 0 0
0.495500279657532 0.493925249869176 1 1
0.602044598214721 0.600282886441005 0 0
0.48234707972175 0.480941115580365 1 1
0.446541365261633 0.445160362551155 1 1
0.571639063688977 0.570113048142688 1 1
0.410933837707796 0.409879184240046 1 1
0.466740561503181 0.46558866322779 1 1
0.503609433568839 0.502389614504163 1 1
0.462663288735048 0.461230441538561 1 1
0.51874193234002 0.517201950131396 1 1
0.478284255136096 0.476808708858483 1 1
0.470139329512482 0.46887991165475 1 1
0.532293912575828 0.530798000369117 1 1
0.527587903458869 0.525825263502241 1 1
0.429842502290145 0.428843229156937 1 1
0.508539120176723 0.507201365023257 1 1
0.4985362856099 0.497037108312124 1 1
0.614066353284582 0.612302317904893 0 0
0.458293562224437 0.457198937407432 1 1
0.52990971857053 0.5284105952874 1 1
0.496342098570098 0.495183729890015 1 1
0.439084113100556 0.43786234807163 1 1
0.635144707258339 0.633641282685259 0 0
0.449646474158703 0.448490637302782 1 1
0.534361297995038 0.532917164004395 1 1
0.455557071383435 0.454139754597303 1 1
0.510572348869237 0.509073297668928 1 1
0.58356774250117 0.582016990272868 0 0
0.579436230734663 0.577777821443194 1 1
0.479052606064747 0.47765022026597 1 1
0.412370303657411 0.411457610141988 0 0
0.546994164282745 0.545428209319597 1 1
0.425222759231741 0.423805979092457 1 1
0.541332377001791 0.539600367283903 1 1
0.471069167988028 0.469556303890321 1 1
0.57264506218327 0.571287837898373 1 1
0.569885518421904 0.567495189044254 1 1
0.616026031622906 0.613869009516037 0 0
0.466089371734492 0.464261907794392 1 1
0.531789400035341 0.530397234187524 1 1
0.50102866627051 0.499713609515109 1 1
0.466243788956334 0.464956866427761 1 1
0.512257152280687 0.510555387175372 1 1
0.590075342914819 0.588614672320927 1 1
0.481192064966002 0.480064112521524 1 1
0.463875496263086 0.462577263478146 1 1
0.502559280636417 0.501271510190933 1 1
0.475262312085691 0.474000831385561 1 1
0.385832063110016 0.384637620182261 1 1
0.549599163344715 0.548101689773852 1 1
0.519035823983096 0.517519719846891 1 1
0.434156713944818 0.432993345530648 1 1
0.501308611746583 0.499992519346943 1 1
0.437719713183839 0.436406635244996 1 1
0.440150910114789 0.439102374576925 1 1
0.49003967603867 0.488733303542013 1 1
0.515197798009942 0.5135056306706 1 1
0.656503707069892 0.654444924590953 0 0
0.527376654764482 0.525804354330513 1 1
0.447949250093744 0.446797203807086 1 1
0.523281847272751 0.521664422968975 1 1
0.491399778141457 0.489825890968108 1 1
0.526050688932731 0.524550720525741 1 1
0.480645411273164 0.479238397112145 1 1
0.477784930085632 0.476732904990415 1 1
0.458688296660567 0.457478475775506 1 1
0.571728776035888 0.570051605547829 1 1
0.53086705566262 0.529233578898605 1 1
0.435812178420684 0.43466220020618 1 1
0.466312265418441 0.465103300986593 1 1
0.426811722426234 0.425693253076737 1 1
0.453465049004201 0.452298442102743 1 1
0.526914084195328 0.525502395013111 1 1
0.516703331042815 0.51521381731398 1 1
0.514797934226139 0.51342204810667 1 1
0.423359713363785 0.421916175297007 1 1
0.569278074880836 0.567614625481031 1 1
0.481097988151817 0.479854723527007 1 1
0.478235129212612 0.476914213390024 1 1
0.466639648348076 0.465439345133491 1 1
0.513147805902213 0.511816779066798 1 1
0.474595306418815 0.473365190511608 1 1
0.499972775892925 0.49851650634675 1 1
0.455921695797605 0.455001976130869 1 1
0.567146815605206 0.565771218559496 1 1
0.525419313788478 0.52385059138417 1 1
0.468886516755372 0.467594134545623 1 1
0.568289157308626 0.566648406466045 1 1
0.480026145592073 0.478874993544474 1 1
0.477396880996014 0.475964745468273 1 1
0.556758324553473 0.555346271561489 1 1
0.456101916842821 0.454622049554091 1 1
0.419685679748491 0.418330871063985 1 1
0.448700318138493 0.447435364736058 1 1
0.467452926028477 0.466099369448966 1 1
0.607939165750128 0.606431515869822 0 0
0.478864598013395 0.477441746311774 1 1
0.482122886298912 0.48070830298812 1 1
0.463671176879828 0.462252353001881 1 1
0.482806578867881 0.481169332938859 1 1
0.567483583413948 0.565856497811927 1 1
0.419530748173707 0.41827840031484 0 0
0.576201805265941 0.574691461181875 0 0
0.565034531477378 0.563385345417979 1 1
0.437399219269292 0.436234923639398 1 1
0.494328959347893 0.493017686349133 1 1
0.509473163777082 0.507953669824113 1 1
0.629167948370225 0.627647007568183 0 0
0.481304279475492 0.480030831603389 1 1
0.465289441408402 0.463842733716468 1 1
0.611851854577475 0.610175205498919 0 0
0.482058441178424 0.48078724078075 1 1
0.532345716465637 0.531094730796725 1 1
0.469522772845386 0.468334639374099 1 1
0.422795129725471 0.421457731105743 1 1
0.529157946153498 0.527899514301192 1 1
0.493349368496735 0.491955715134275 1 1
0.495118048792577 0.493521674054655 1 1
0.485613893100742 0.484476500950532 1 1
0.537806990110216 0.53632826361746 1 1
0.544867365422998 0.54350319302927 1 1
0.531106788929556 0.529477756457267 1 1
0.49463069480107 0.493083214563581 1 1
0.545247219468414 0.543465285675022 1 1
0.474789317407759 0.473344586539651 1 1
0.515332821787275 0.513427181822677 1 1
0.55426639543103 0.552806414748614 1 1
0.532739516071632 0.53128429882886 1 1
0.501980487413652 0.500532583058268 1 1
0.499304586894849 0.497285218852793 1 1
0.511247981991789 0.509647072807861 1 1
0.464710793259596 0.463440598295129 1 1
0.458235593865812 0.45684044922543 1 1
0.543286222056934 0.541861353531942 1 1
0.541422049469395 0.539725869543687 1 1
0.489007347833553 0.487823983328216 1 1
0.468496775573176 0.467195896476021 1 1
0.577645381806467 0.575749920108218 1 1
0.573592875874822 0.572240700002506 1 1
0.498489438268492 0.496738510086804 1 1
0.486105679801336 0.484727887773472 1 1
0.524655772279509 0.523284350177499 1 1
0.462085349491434 0.460614309012209 1 1
0.590817749568997 0.589033088524685 1 1
0.515382701208181 0.513764238577346 1 1
0.406921782575617 0.405703145580157 1 1
0.470937576196018 0.46973769655506 1 1
0.477930599178845 0.476667980768841 1 1
0.427763694379567 0.426612913209539 1 1
0.588390917284026 0.586800373476955 1 1
0.501848483806074 0.50064670316918 1 1
0.498004960772442 0.496693135642996 1 1
0.588166235316509 0.586604878835108 0 0
0.495525447357489 0.494163712684975 1 1
0.472905948073688 0.471516250502323 1 1
0.526090693547284 0.524573428018986 1 1
0.47531271437078 0.47414799320096 1 1
0.462969018138778 0.461556696256444 1 1
0.486253321648147 0.484793989801778 1 1
0.531795157481772 0.530449652123117 1 1
0.529655778029747 0.528119386936437 1 1
0.456108471702549 0.454643885932366 1 1
0.445691759646612 0.444510842809831 1 1
0.491929160674707 0.490538989073192 1 1
0.51276977608702 0.511262376728478 1 1
0.459342223547803 0.4581178295091 1 1
0.545785383214293 0.54400529450016 1 1
0.434755295462603 0.433456153754746 1 1
0.448638679849446 0.447426012223013 1 1
0.459583064537705 0.458464894766582 1 1
0.443491131315092 0.442290462704885 1 1
0.515408501210135 0.514139133016939 1 1
0.42911592479393 0.427712844688268 1 1
0.476537314590965 0.475037815231228 1 1
0.544389289074424 0.542763581845582 1 1
0.597821139165107 0.596235298571606 0 0
0.515617831795351 0.514031375934486 1 1
0.54852944211051 0.54690367657987 1 1
0.519973007520324 0.518499320209666 1 1
0.521176806879949 0.519725691816999 1 1
0.495072971449979 0.493458598546383 1 1
0.528692267173198 0.527262326735899 1 1
0.510723516160674 0.509259921765277 1 1
0.419510951268743 0.418207897972095 1 0
0.580994255075225 0.579215202947067 1 1
0.436122824969742 0.434734325669293 1 1
0.511284584749186 0.509932247031883 1 1
0.560642342211086 0.558839999218538 1 1
0.510654933440486 0.509057063968946 1 1
0.509413450049645 0.5080750654267 1 1
0.478201569599332 0.477027070644575 1 1
0.596084145140072 0.594516707019866 0 0
0.377472222800483 0.37640922091895 0 0
0.471757981994541 0.470480001685325 1 1
0.5217300135751 0.520469529479255 1 1
0.496728932341096 0.495319573826277 1 1
0.530126901097885 0.528554454526264 1 1
0.491982321708254 0.490505206277492 1 1
0.526178894251382 0.524937751473684 1 1
0.491302945230408 0.489976177055269 1 1
0.513177890242184 0.511661711663347 1 1
0.474294750992679 0.472828648157884 1 1
0.574518403069352 0.572971762654942 1 1
0.526689673179123 0.525345745207695 1 1
0.547115779763466 0.545626044708658 1 1
0.426745502971006 0.425271515539197 1 1
0.491907026247113 0.490375319970853 1 1
0.557687148332705 0.556093355876723 1 1
0.470943309642962 0.469617880420048 1 1
0.372378094708413 0.371358919979569 0 0
0.518274312012553 0.51694611449784 1 1
0.49255969971687 0.490966251442198 1 1
0.515722487536681 0.514259627576066 1 1
0.423259052319249 0.422061025617134 1 1
0.528401841935036 0.526612013998974 1 1
0.539346256320947 0.537784010438612 1 1
0.545502778506823 0.543758317670572 1 1
0.53998146238744 0.538167590237832 1 1
0.555612083806567 0.554257475090742 1 1
0.516036673701797 0.514435055484038 1 1
0.428277313128649 0.427146379161306 1 1
0.468184172568403 0.466797120531762 1 1
0.416836419709458 0.415528852138703 0 0
0.418435956532972 0.417125817369156 1 1
0.504708265662338 0.503229036051988 1 1
0.477040059894953 0.475518776901803 1 1
0.580290274919826 0.578639593802428 1 1
0.457912102593188 0.456699522472985 1 1
0.44035831984304 0.439106087934047 1 1
0.513983752959778 0.512665878830501 1 1
0.488998850698985 0.487536976960918 1 1
0.392756113411505 0.391629597133005 1 0
0.47925567642888 0.477739446096477 1 1
0.480885409942583 0.479482533268958 1 1
0.551632173593685 0.550178171920559 1 1
0.410019421806856 0.408726396972426 1 1
0.548106491148276 0.546766590705944 1 1
0.523650110077557 0.521919334219207 1 1
0.450541627336259 0.449136849976499 1 1
0.460766380108314 0.459294893916594 1 1
0.446879249028961 0.445645752167166 1 1
0.44705350489344 0.44577228214156 1 1
0.441247185658895 0.439979447779052 1 1
0.563382002410655 0.561813883363914 1 1
0.455136266880419 0.453698530761427 1 1
0.451564093147373 0.450085984984636 1 1
0.496848976590626 0.495438732979061 1 1
0.474942838598405 0.4734854961565 1 1
0.360761747894538 0.359905191441298 0 0
0.582435541231203 0.580903776336015 1 1
0.415576572994457 0.414400870273897 1 1
0.465626734259717 0.464271813767313 1 1
0.529202847227984 0.52785451831318 1 1
0.4960459475533 0.494272892489568 1 1
0.478061836698261 0.476498589331011 1 1
0.501178066806419 0.499755592770928 1 1
0.524563830224678 0.523101405780337 1 1
0.454032463890889 0.452653954775368 1 1
0.49843880611764 0.497322340369503 1 1
0.482885244116753 0.481326507653997 1 1
0.566046300391826 0.564596219914116 1 1
0.58816691826742 0.586669143563647 1 1
0.509723628616825 0.508433587750568 1 1
0.4989771225127 0.497537142503832 1 1
0.429251855087063 0.428330165365354 1 1
0.50761761174314 0.506342511252337 1 1
0.458872973519768 0.457916738361351 1 1
0.537870486569258 0.536173218747749 1 1
0.508510513347869 0.506767175743387 1 1
0.518783962996208 0.517348263409288 1 1
0.529370454589945 0.527911677195222 1 1
0.436909686989387 0.435648075852554 1 1
0.532141534831075 0.530885107376275 1 1
0.5752747903872 0.573755768278364 1 1
0.494220348791246 0.492773862278871 1 1
0.46332874938679 0.462103253425846 1 1
0.54005469221554 0.538566412631158 1 1
0.520745912352968 0.519265949170726 1 1
0.512651640932788 0.511082087864444 1 1
0.472678171229865 0.471416957258104 1 1
0.449822656722769 0.448500085034959 1 1
0.513246187123577 0.512061318233954 1 1
0.457359511116357 0.456008752185016 1 1
0.407190768815967 0.405644591971014 1 1
0.572749898783185 0.571122832638397 1 1
0.555431226105196 0.553804000284014 1 1
0.52049472473176 0.519086705127209 1 1
0.462726897256898 0.461397947915126 1 1
0.447316717440946 0.446130129223212 1 1
0.381318418378576 0.380235838249132 1 1
0.531445698701863 0.530007696216664 1 1
0.504346675444446 0.502944757907747 1 1
0.621940990075327 0.619997856175773 0 1
0.423326625692417 0.422012966636523 1 1
0.473891420157415 0.472442370976507 1 1
0.443560698052761 0.44249224286424 1 1
0.514835834099644 0.513495071883235 1 1
0.543297288213227 0.541809099336346 1 1
0.55062549420195 0.549274837829842 1 1
0.423502275419348 0.422336600622093 1 1
0.506740110434245 0.505470445409435 1 1
0.537951801690353 0.536637334521543 1 1
0.372733027398272 0.371642489832843 0 0
0.589568726832221 0.587888107087295 1 1
0.47778371688409 0.476544343797611 1 1
0.447559291416288 0.446356839388392 1 1
0.464678325520313 0.463185361348524 1 1
0.504028142085303 0.502417684491842 1 1
0.537785981877064 0.536191953023736 1 1
0.53007134860401 0.528472519297067 1 1
0.519035821323065 0.517537608848655 1 1
0.440808931022285 0.439325728753734 1 1
0.500570459820478 0.499066826273572 1 1
0.468547764399288 0.467347287066289 1 1
0.488561174154073 0.487261589674932 1 1
0.476570495514494 0.475190267544295 1 1
0.500436265678813 0.498453250294761 1 1
0.471049922001434 0.469775288329704 1 1
0.52245092763618 0.521019681133979 1 1
0.518262903486159 0.516548329792591 1 1
0.558931860913974 0.557549625703147 1 1
0.462733774699852 0.461389296721242 1 1
0.486852601006534 0.485618992363931 1 1
0.4509298727304 0.449604158499127 1 1
0.558107729632233 0.556613008479565 1 1
0.505493500900797 0.503916389611932 1 1
0.581944324378338 0.580352635618636 1 1
0.534255857429275 0.532794236207991 1 1
0.496217572473441 0.494948582954979 1 1
0.45193715104497 0.450671565458094 1 1
0.467135634147314 0.465926367702242 1 1
0.575131725928643 0.573081643266257 1 1
0.450495295967665 0.449203755627413 1 1
0.498685725331894 0.496969484288594 1 1
0.526686451294479 0.525535429168996 1 1
0.384648290922474 0.383413018616146 0 0
0.486448050721133 0.48527490045808 1 1
0.576260944348199 0.574830093421596 1 1
0.446233981844454 0.445108331642863 1 1
0.481767081263452 0.480376570224213 1 1
0.502550542254979 0.501348915916477 1 1
0.475910702504117 0.474264992457544 1 1
0.491752891147244 0.490326272828542 1 1
0.597005001204627 0.595588308401104 1 1
0.474478659574136 0.473040409322607 1 1
0.486797236898196 0.484947218009013 1 1
0.456872769148286 0.455629348283318 1 1
0.436435580194258 0.435514202449455 1 0
0.48848574828661 0.487306191671149 1 1
0.542184977396775 0.540950408220505 1 1
0.584157530652176 0.582575798768479 1 1
0.647422334060871 0.645224823639808 0 0
0.587938550526131 0.585892181980496 1 1
0.580385580228951 0.578781511620996 1 1
0.434782106893372 0.433496939676197 1 1
0.513769787695572 0.512362013126441 1 1
0.539316749758651 0.537520579811643 1 1
0.519907018939258 0.518449256274033 1 1
0.42264995365325 0.421181787240042 1 1
0.479346853881691 0.47826394827165 1 1
0.562980497917275 0.561657398535951 1 1
0.419093362194503 0.417833935236542 1 1
0.537417082112736 0.535930426795588 1 1
0.462786096095153 0.461450651326867 1 1
0.417984509117155 0.416479839530921 1 1
0.548813934444387 0.547285288920649 1 1
0.57137018621466 0.569829713717803 1 1
0.474512797764601 0.473403088911942 1 1
0.441849438402937 0.440516550836113 1 1
0.472518577285643 0.471390411554946 1 1
0.478365621488382 0.477223012034079 1 1
0.453211169493107 0.451812693456807 1 1
0.467062187253505 0.465795816022063 1 1
0.465077182546109 0.4638089612762 1 1
0.568932154471482 0.567292960930731 1 1
0.562831926131995 0.561341417872428 1 1
0.417711322767158 0.416763271257356 1 1
0.465440203489267 0.464031176111973 1 1
0.533739813202692 0.532651084186516 1 1
0.513997022744398 0.512560449610399 1 1
0.464152296313822 0.462968218392837 1 1
0.581883771650183 0.580130225257084 1 1
0.528185646232266 0.526742780825054 1 1
0.612795570905926 0.610941205142719 0 0
0.413782836509468 0.41278303754977 1 1
0.472607901575634 0.471299203977907 1 1
0.50309539309474 0.501680186909025 1 1
0.468915442138535 0.467577186746843 1 1
0.533145913515681 0.531802243164693 1 1
0.445384457473983 0.444455042464245 1 1
0.537543084899156 0.536064357963627 1 1
0.381879974295747 0.380706979856111 0 0
0.420859448160147 0.419578815188914 1 1
0.499027965648093 0.497593806182672 1 1
0.555237658787181 0.553721968002736 1 1
0.471689717994578 0.470319868817862 1 1
0.484123527082468 0.483045130214042 1 1
0.529498050943856 0.527876840268988 1 1
0.542629556033975 0.541013464268716 1 1
0.474837428423677 0.473538270134712 1 1
0.490525969005204 0.489130111156234 1 1
0.486681215130467 0.485399849310445 1 1
0.560111669987057 0.558668037924194 1 1
0.514219885107686 0.512738262999298 1 1
0.424562774833114 0.423465991086264 0 0
0.494808027271276 0.493471050721692 1 1
0.523655693461617 0.522284450370538 1 1
0.477108164238589 0.475649027283965 1 1
0.485392204401984 0.484100123849905 1 1
0.463978246463671 0.462748963234449 1 1
0.622549782855582 0.620882429565269 0 0
0.431783161010846 0.430665168197755 1 1
0.560714716854866 0.559029359690104 1 1
0.474862339432156 0.473416381875667 1 1
0.458441905555536 0.456828513632879 1 1
0.578786245928118 0.577069357319247 1 1
0.465893644534758 0.464673143666547 1 1
0.48105324790149 0.479549771680658 1 1
0.501518373429632 0.500217080110252 1 1
0.559535056229538 0.558106702491564 1 1
0.445426221724393 0.444048852158464 1 1
0.550663944796443 0.549320430557919 1 1
0.513224885003235 0.511954009227279 1 1
0.388149982784662 0.387206204144443 0 0
0.449775592111199 0.448545855714195 1 1
0.400722612812214 0.399313659024975 0 0
0.538407555326383 0.537120295591148 1 1
0.463120101267618 0.46186385670803 1 1
0.475453090393919 0.474139475319215 1 1
0.556280152169892 0.554575241949044 1 1
0.446665920808088 0.445464903674707 1 1
0.44439935754652 0.443071771427663 1 1
0.467277567646405 0.465819762947515 1 1
0.500940249552734 0.499423271769907 1 1
0.53161415106302 0.529954358799604 1 1
0.588109522036363 0.586763241344486 1 1
0.575999444721091 0.574411720945399 1 1
0.466343579651662 0.465001803888015 1 1
0.527008409208501 0.525479938209236 1 1
0.526664701504988 0.525469197690194 1 1
0.447396404190934 0.445976271901451 1 1
0.536341246543326 0.534913958086468 1 1
0.515555161783254 0.514078541573393 1 1
0.495097986017616 0.493221124557217 1 1
0.542419760639926 0.540636870457465 1 1
0.510185651647822 0.508911854326632 1 1
0.44955726603269 0.448452449656448 1 1
0.548516883275447 0.546907434705153 1 1
0.463338951253607 0.461941180261238 1 1
0.537402078375061 0.536119789120474 1 1
0.520604421565506 0.518769647121021 1 1
0.397054483136951 0.396036836746623 1 1
0.508141154794964 0.506934247868139 1 1
0.548633930562342 0.547045342410141 1 1
0.430812547270041 0.429443717644365 1 1
0.435993552056928 0.43480580974288 1 1
0.588239147025488 0.586711503472884 0 0
0.597470823856235 0.595757167247815 1 1
0.567083581782055 0.565590097073213 1 1
0.533285391745009 0.531876090732547 1 1
0.593673099001373 0.591695180823231 0 0
0.490243757846519 0.489008020800723 1 1
0.428596118938419 0.427515374201746 1 1
0.497075620070106 0.495912881902629 1 1
0.566898921943136 0.565211925392613 1 1
0.533266840731889 0.531813860402768 1 1
0.504796034474766 0.503387068607901 1 1
0.453260692616697 0.451936411486978 1 1
0.550076616576839 0.548052602649318 1 1
0.507976837475624 0.506565403203219 1 1
0.455202535474126 0.453821897007474 1 1
0.580853359642109 0.579316643733321 1 1
0.48331116888084 0.482146365941273 1 1
0.417879280618044 0.416767948074173 1 1
0.526367615613312 0.5251886632179 1 1
0.434237793600277 0.433040638093509 1 1
0.514411199699814 0.51280053147219 1 1
0.486820370449182 0.485404503996521 1 1
0.571346214946481 0.569753356159925 1 1
0.480401347783392 0.479217815459031 1 1
0.518017212891154 0.516642838275359 1 1
0.512748677259433 0.511445658394398 1 1
0.516237793802638 0.514965001868944 1 1
0.498163781875911 0.496649622586078 1 1
0.387567468695119 0.386214825678187 0 0
0.505488360663533 0.504122107802755 1 1
0.431062294968652 0.429961412374137 1 1
0.578552745490628 0.577134147638517 0 1
0.477675936236415 0.476535237910823 1 1
0.473912453421596 0.472530704993625 1 1
0.530398687632898 0.528912751167661 1 1
0.53415175239129 0.532756627044653 1 1
0.490214037095789 0.488735163623812 1 1
0.418599684958066 0.417389712861616 1 1
0.527129417670649 0.525782467806409 1 1
0.583353380449173 0.58213318731279 1 1
0.434523103161414 0.433383404593876 1 1
0.522192121300615 0.520688606454314 1 1
0.441539415621078 0.440421155865337 1 1
0.571198034139174 0.56986347976828 1 1
0.556858317798237 0.555226489446701 1 1
0.530889222107185 0.529331280269521 1 1
0.500829777895107 0.499335699024861 1 1
0.509086202356728 0.507820549337048 1 1
0.543788457564668 0.542491088564433 1 1
0.545873754415851 0.544254518118213 1 1
0.480475664298469 0.478993684151518 1 1
0.470602429635308 0.469347479607044 1 1
0.535678127507824 0.534126613660245 1 1
0.49281957672404 0.49146564702471 1 1
0.557061712991027 0.555754371027149 1 1
0.525925329446501 0.524421272719003 1 1
0.393821372536748 0.392806483163037 0 0
0.530382988975988 0.528585116716017 1 1
0.473829746817934 0.472543927284097 1 1
0.474108912356789 0.472922040256865 1 1
0.557166729963755 0.555609182344653 1 1
0.506039043598049 0.504800291328657 1 1
0.477226153534122 0.475963333883753 1 1
0.511307858508052 0.510133338577033 1 1
0.443472900022512 0.442241903845374 1 1
0.494061624330766 0.492744254189451 1 1
0.472856853327787 0.471461589676807 1 1
0.43426017400507 0.432892811526178 1 1
0.476743681658852 0.475515155956984 1 1
0.692494707056413 0.689999034525666 0 0
0.527159802383972 0.525418404328237 1 1
0.479097346007799 0.477625771906916 1 1
0.495633248381084 0.494461381920361 1 1
0.522735213234693 0.520863842569264 1 1
0.441179938755477 0.440016061216252 1 1
0.530481084152047 0.528797096019991 1 1
0.542038435076633 0.539974816534316 1 1
0.605731257207668 0.604000789886983 1 1
0.530100268883225 0.528698215848491 1 1
0.438001129704388 0.436422621721211 1 1
0.536962552814714 0.535406881744929 1 1
0.514158350438094 0.512693511482317 1 1
0.474710876201531 0.473248822612466 1 1
0.462981393372956 0.461775449525961 1 1
0.498379967733022 0.497119480889575 1 1
0.510188402512045 0.508701997468273 1 1
0.593152239703616 0.591467992965052 1 1
0.583390200534615 0.581808818757369 1 1
0.493251693009916 0.492104191284973 1 1
0.567282336668209 0.565399027053376 1 1
0.50714277032133 0.505887194892433 1 1
0.50734800821224 0.50609747405258 1 1
0.523184154869183 0.52169374430704 1 1
0.496497844592338 0.495146423168906 1 1
0.499331883439295 0.497923349596172 1 1
0.571162552963899 0.569319991505916 1 1
0.518529551904799 0.517206033999509 1 1
0.401648969709314 0.400288194636282 1 1
0.450234020431201 0.448953651090237 1 1
0.433912256419889 0.432647618485397 1 1
0.49739774549644 0.495925143751864 1 1
0.501865655121879 0.500485563482782 1 1
0.542348461195732 0.541095979125096 1 1
0.442122036914178 0.440988753446522 1 1
0.516753568906439 0.515255181379609 1 1
0.498469826845872 0.497052778306887 1 1
0.5303312047024 0.528865744771996 1 1
0.498626696586652 0.49734102527675 1 1
0.601119811794209 0.599720402477629 1 1
0.513779687151356 0.512385373909529 1 1
0.607333164318623 0.605405196835127 1 1
0.496630832967757 0.49522538070591 1 1
0.628494585095054 0.626745806931105 0 0
0.506053189752808 0.504693156692509 1 1
0.490844957852569 0.489478794564199 1 1
0.484651766322756 0.483233917944149 1 1
0.518243933317171 0.516643349933225 1 1
0.43552240785735 0.434215422228634 1 1
0.591788152657921 0.590065062853579 1 1
0.510578168568044 0.509131352832852 1 1
0.487671088808934 0.486244111976226 1 1
0.529711425719451 0.528441808216724 1 1
0.64901338687394 0.647135087054027 0 0
0.482973661327553 0.481623526725576 1 1
0.532126109915171 0.530951063167907 1 1
0.492381816687099 0.491132782408869 1 1
0.516212776544165 0.514637988464955 1 1
0.480195034531071 0.478801576294249 1 1
0.476102230205053 0.47481410219496 1 1
0.399570609800984 0.398474365284562 0 0
0.539993881815941 0.538706648042691 1 1
0.524358423375477 0.522875433481956 1 1
0.5825173665102 0.580954450019658 1 1
0.51113928381647 0.509524692744608 1 1
0.497613178330032 0.496191855470284 1 1
0.434712006941956 0.43335963216866 1 1
0.532058484590909 0.53061309711854 1 1
0.526165383228023 0.524678691688639 1 1
0.56026466673294 0.558953806904885 1 1
0.385582484055601 0.384320629030307 1 0
0.403758246433254 0.402467429192671 0 0
0.423659397384869 0.422511751717805 1 1
0.507392652539672 0.506245679514345 1 1
0.403018804296699 0.401939544921915 0 0
0.486976855171547 0.485573928911808 1 1
0.519674934830964 0.51821729378963 1 1
0.591841339961614 0.590344044108035 1 1
0.445567602304776 0.444221664868419 1 1
0.501329437036363 0.499714738782294 1 1
0.456834584599497 0.45565193064769 1 1
0.541846580045347 0.540308607348747 1 1
0.491530519670261 0.490233798917343 1 1
0.5546022381206 0.552666647627442 1 1
0.545554104551106 0.543650101512322 1 1
0.473720562641209 0.472368934696094 1 1
0.437210712586603 0.436220576569945 1 1
0.559447998920732 0.557914644374116 1 1
0.479166460973635 0.477909615468742 1 1
0.597074538792162 0.595605008153097 1 1
0.586970178754516 0.58545147630974 0 0
0.54601350363678 0.544359975943246 1 1
0.510598217811099 0.508949025964819 1 1
0.554575359145839 0.552892358511304 1 1
0.468493019946207 0.467081215749439 1 1
0.580901163981731 0.578903163633443 1 1
0.505740422875474 0.504287936295097 1 1
0.636512111516689 0.634432278534531 0 0
0.51814681397959 0.516915090062932 1 1
0.552897280515461 0.551237366724237 1 1
0.451890707919407 0.450396901949599 1 1
0.436343707752844 0.435020120841035 1 1
0.424307692887726 0.423102003192588 1 1
0.558080002688109 0.556785083002252 1 1
0.369415320784961 0.368141841392795 0 0
0.523823548982293 0.52205920718341 1 1
0.551314595672701 0.549891969774085 1 1
0.508549843691163 0.507277972806612 1 1
0.50069244499534 0.499155714215989 1 1
0.557673887951426 0.555924895937849 1 1
0.528556322766607 0.527205568795875 1 1
0.539285469138988 0.537833762017622 1 1
0.564299598832474 0.562642606888861 1 1
0.552563884611337 0.550993398175083 1 1
0.490910154295203 0.489502105865906 1 1
0.416212000284683 0.414955208786012 1 1
0.544202991889734 0.542839965566939 1 1
0.543718799134675 0.542372454340434 1 1
0.536885242031878 0.535396876214731 1 1
0.493844492427719 0.492326983684128 1 1
0.569770656598844 0.568285002168427 1 1
0.620284379155072 0.61846672924635 0 0
0.55107695647805 0.549880205026903 1 1
0.494679748146477 0.493416277141284 1 1
0.472011459024912 0.470485333394824 1 1
0.587940748716672 0.58593704395178 1 1
0.440085114129014 0.438827940533854 1 1
0.502951865813901 0.501405581530345 1 1
0.518142862446186 0.516752805620962 1 1
0.547219355278959 0.545966829846194 1 1
0.504556799056653 0.503033590387901 1 1
0.554357502345697 0.552854940540302 1 1
0.454588224445846 0.452996014844897 1 1
0.566356451905854 0.564790041039673 1 1
0.493326664770685 0.491857600362506 1 1
0.514074120395478 0.512428018917677 1 1
0.487125894710503 0.485575833948225 1 1
0.489983766205329 0.488611258545048 1 1
0.549682351731706 0.548308686098014 1 1
0.454815170969953 0.453379777651262 1 1
0.507515068281409 0.505745411767969 1 1
0.559376160928996 0.557931635702616 1 1
0.454758007485455 0.453484185194401 1 1
0.578911191171352 0.577191986079078 1 1
0.476838288276898 0.475250743213713 1 1
0.498729117385347 0.497404096678346 1 1
0.384104701004189 0.383066645451068 0 0
0.496182497580052 0.494829089699967 1 1
0.535105825900616 0.533636346640075 1 1
0.466432078183975 0.464768836226215 1 1
0.452500267356671 0.451331701887813 1 1
0.507350272245236 0.505888872208664 1 1
0.502624623960419 0.501361824147447 1 1
0.584736205351772 0.583044437583602 1 1
0.527814897501768 0.526370228584256 1 1
0.522488909192244 0.520658582060233 1 1
0.452343418732447 0.450927148474477 1 1
0.575072343373663 0.573575340890616 1 1
0.473411231549052 0.47230327767315 1 1
0.539096906474957 0.537907016995131 1 1
0.555071623360296 0.553666455384233 1 1
0.495501975747882 0.494119159857959 1 1
0.553291676609088 0.552034075786933 1 1
0.614923129535471 0.612811436381821 1 1
0.524455054076442 0.522979220261912 1 1
0.567025640023847 0.565435490535824 1 1
0.565465330381615 0.563581724279817 1 1
0.540705255065994 0.539312403293489 1 1
0.429181613399875 0.427904886695048 1 1
0.390046019761295 0.38891933337641 0 0
0.492350156749416 0.49093576383277 1 1
0.546597466944952 0.54516794864761 1 1
0.54580847436551 0.544296343266967 1 1
0.560707138065467 0.559235001762768 1 1
0.495655830587761 0.494199371399923 1 1
0.462507012785001 0.461166149418989 1 1
0.474954175505635 0.473313603252048 1 1
0.56347974571973 0.561945994707639 1 1
0.562892392595451 0.561241556492982 1 1
0.401858698605491 0.400887625107586 0 0
0.468912653248821 0.467783459423675 1 1
0.490665733134636 0.489144956312553 1 1
0.608522983425327 0.607159072305759 0 0
0.508977410769377 0.507591316956073 1 1
0.3757399921622 0.374625974229411 1 1
0.45238603539388 0.451186823646684 1 1
0.499084484595353 0.49767306233488 1 1
0.401196433559553 0.399818698397727 1 1
0.535674537825364 0.534010891297955 1 1
0.531846838658479 0.53046724647451 1 1
0.513565992428682 0.511992496379262 1 1
0.525069447196858 0.523722802039071 1 1
0.510157534643757 0.508594756178492 1 1
0.501777173096458 0.500313340269568 1 1
0.393297583220178 0.392342686161783 0 0
0.539224288791594 0.537832373545104 1 1
0.452751682750583 0.45131198609581 1 1
0.525830190912429 0.523978781775925 1 1
0.478509937107215 0.477082021318715 1 1
0.540821685881887 0.539306677056119 1 1
0.498973997996858 0.497798953752415 1 1
0.519189824902131 0.51759922397519 1 1
0.490397278566258 0.48882713547969 1 1
0.467771799350437 0.466549876529438 1 1
0.434263059265813 0.433270113687917 1 1
0.473469124698517 0.47206147962112 1 1
0.418053488495097 0.416955631128272 1 1
0.45585747206505 0.454386669934928 1 1
0.456922370470351 0.455770660113941 1 1
0.435566945393248 0.434369978289965 1 1
0.431087310745191 0.429829172386964 1 1
0.450280415852818 0.449186759683972 1 1
0.617745476620426 0.615858929563432 1 1
0.482046213233736 0.480541440047774 1 1
0.503352082735213 0.501927541774043 1 1
0.463158940772992 0.461982559160957 1 1
0.449256444655806 0.447958139357145 1 1
0.532879747617043 0.531253780704626 1 1
0.505037920474571 0.503777068706897 1 1
0.404395084961459 0.403087306546044 1 1
0.534260608107993 0.532734803149964 1 1
0.469665643636269 0.467724586181621 1 1
0.410271457088186 0.408946110561582 1 1
0.499428934560984 0.497959763078702 1 1
0.541545892150175 0.540167009571429 1 1
0.457938859419865 0.456636693808328 1 1
0.498396214763075 0.497015019870737 1 1
0.489860683751966 0.488719665246425 1 1
0.477393036682436 0.476193299001906 1 1
0.512665886770899 0.511343161960494 1 1
0.44947403444449 0.448223284113415 1 1
0.448306304372521 0.447102862300408 1 1
0.601469354077405 0.599738394376392 1 1
0.498650227876543 0.497359488015293 1 1
0.497483964654874 0.495849061084062 1 1
0.405544534396167 0.40433716250836 0 0
0.515174584974416 0.513868875136819 1 1
0.494829230725546 0.493539168902427 1 1
0.503900082301738 0.502422306035713 1 1
0.481824070982066 0.480407402694424 1 1
0.513491806763753 0.511904678362766 1 1
0.555200428383375 0.553494641109337 1 1
0.466438543076839 0.464967033988169 1 1
0.538789006573473 0.536980226442396 1 1
0.513316333790762 0.512123708158978 1 1
0.480349789355423 0.478907523775543 1 1
0.489981574150196 0.488546276413884 1 1
0.569880709102781 0.568653699254718 1 1
0.426929155750849 0.425594321872953 1 1
0.602058822685433 0.600494304167569 0 0
0.436714352667917 0.43543624431232 1 1
0.436175208326615 0.435014513673309 1 1
0.490828006924788 0.489341188163979 1 1
0.526984563935018 0.525370716044937 1 1
0.555508687129343 0.554102446163272 1 1
0.459842803267382 0.458270681503202 1 1
0.593514912901044 0.592006501437609 0 0
0.433283608497515 0.432139727305137 1 1
0.537260525060039 0.535818442104472 1 1
0.595301533383739 0.593700807361759 0 0
0.491263038660309 0.490000734912154 1 1
0.548066399469365 0.546521736583229 1 1
0.438687579807737 0.437511891308709 1 1
0.535185609294485 0.533387755612279 1 1
0.471182385590399 0.469552967001722 1 1
0.432880861933318 0.43170493649447 1 1
0.591958956416617 0.590254124985708 1 1
0.559331332878721 0.557528405132718 1 1
0.544398418614508 0.542468445727114 1 1
0.528442731943412 0.526794710872381 1 1
0.503092109934672 0.501570035515407 1 1
0.489718423719854 0.488275384674235 1 1
0.506948905489485 0.505510011111485 1 1
0.546099199368171 0.544438165039013 1 1
0.594101785381531 0.592459711119456 1 1
0.434730447734834 0.433689100873592 1 1
0.484139765780889 0.483248178179322 1 1
0.536692551063284 0.535460815766313 1 1
0.529759847278749 0.528423943073228 1 1
0.488301431622124 0.487028819820987 1 1
0.439091528968313 0.43769693275296 1 1
0.407054906656863 0.405963817009293 1 1
0.441358317962219 0.439937273831631 1 1
0.434129716521863 0.433097714838121 1 1
0.458038682828322 0.456797834479941 1 1
0.53295915221532 0.531396893772878 1 1
0.497106412476028 0.495750031366492 1 1
0.467751280230195 0.466379449752751 1 1
0.48869356184955 0.487563228459463 1 1
0.580991366968969 0.579476716296025 1 1
0.551131469775248 0.549682468347208 1 1
0.588320402845089 0.586527257128101 1 1
0.389079221588671 0.387485631506756 0 0
0.599702767173252 0.597993863477596 0 1
0.486512600140868 0.485405315815843 1 1
0.412767174214744 0.411543697787515 1 1
0.585346989043528 0.583557576813638 1 1
0.518338027884667 0.516944795692205 1 1
0.508273349689663 0.506744396329023 1 1
0.411500537761557 0.410393346555246 1 1
0.425087646617514 0.423948932990979 1 1
0.449447822564107 0.448201530413748 1 1
0.497388578364276 0.496118998637774 1 1
0.492954321037434 0.491638108049667 1 1
0.504731218137761 0.503209113006272 1 1
0.522986377094154 0.521725375180423 1 1
0.534839151371787 0.533400999848587 1 1
0.464735698473029 0.463581844974483 1 1
0.482919127817769 0.481329148834269 1 1
0.432546365787792 0.43137923894194 1 1
0.504304819556442 0.502767327424275 1 1
0.594542686095122 0.593234755074026 1 1
0.526453157479462 0.525018806924338 1 1
0.493227615647447 0.491971979807044 1 1
0.442625998047742 0.441268986052395 1 1
0.535466887000646 0.533752324796198 1 1
0.567554216194776 0.565860285736328 1 1
0.526103218767762 0.52497232202394 1 1
0.467455993106161 0.466131137687465 1 1
0.578686026948479 0.576918957223836 1 1
0.504924854557753 0.503465373548413 1 1
0.545763250502258 0.544133734593421 1 1
0.52382387055291 0.52235823845968 1 1
0.578348762453031 0.576565526394676 1 1
0.51769159975635 0.51635371414803 1 1
0.629536213023303 0.627636793070849 0 0
0.445472559203405 0.443963581824675 1 1
0.410808299201607 0.409460015291345 1 1
0.581611911238778 0.579735991073799 1 1
0.504062085514129 0.502434931909068 1 1
0.542900257138623 0.541297048541878 1 1
0.491411028164537 0.490148580598022 1 1
0.428507082086788 0.427422098682745 1 1
0.460790728381099 0.459300246826195 1 1
0.469680315813343 0.468200709069265 1 1
0.5223719907049 0.520940206959395 1 1
0.555759320437053 0.554129935332769 1 1
0.451069736956537 0.44979106215106 1 1
0.528668598999924 0.527133260144374 1 1
0.538626859533054 0.537263715888002 1 1
0.571996755304348 0.570473433482026 1 1
0.391360311454457 0.390185405237803 0 0
0.506455950851485 0.505014388025153 1 1
0.450950968981323 0.449674076674555 1 1
0.415343880412613 0.414417398288439 0 0
0.444080836777349 0.442712295334212 1 1
0.468962628211547 0.467436726647302 1 1
0.466568963777382 0.464965032287553 1 1
0.537587983506615 0.53618145943799 1 1
0.58713533416102 0.585442557197024 1 1
0.551978109013841 0.550611251654178 1 1
0.45725051269625 0.455895323663666 1 1
0.512778899108262 0.511559926089417 1 1
0.481047533652631 0.479713399662626 1 1
0.426424038391343 0.425254679198636 1 1
0.433851025375189 0.432678341669946 1 1
0.523920923230781 0.522636672149733 1 1
0.539210496108815 0.53778356844686 1 1
0.458730616233511 0.457696173354014 1 1
0.510450124655722 0.508639588595837 1 1
0.466926735502023 0.465806840377438 1 1
0.414171005232516 0.41297494162648 0 0
0.485277238768928 0.483907839938647 1 1
0.471614714741763 0.470196266569277 1 1
0.463782332929315 0.462479545093649 1 1
0.581788517317856 0.580059320108354 1 1
0.377518116600517 0.37643769899467 0 0
0.502387954307628 0.500806325756273 1 1
0.462163627109772 0.460760137175278 1 1
0.503947693269717 0.50248455948789 1 1
0.523957064188899 0.522351426910923 1 1
0.507225688977618 0.50580010013681 1 1
0.512201679321097 0.510757167782148 1 1
0.558056581202815 0.556659789821572 1 1
0.534854247589728 0.532940642672869 1 1
0.481343232699689 0.479864178057572 1 1
0.337123076045461 0.336254650540063 0 0
0.596374426831014 0.594647026352763 1 1
0.450528777136894 0.448893656165806 1 1
0.414883742209612 0.413736015291118 1 1
0.50453425023284 0.502962687256181 1 1
0.495248432058271 0.493804051224494 1 1
0.499918232224252 0.49840546941948 1 1
0.547178096433574 0.54540687369597 1 1
0.519163083151209 0.517621587729692 1 1
0.502385081372371 0.50094375089596 1 1
0.478203753580496 0.476715382912435 1 1
0.550453275728342 0.548950687976047 1 1
0.379227640620076 0.378074162988163 0 0
0.520343561469549 0.518889378413395 1 1
0.458082100120085 0.457021862323663 1 1
0.660685564871953 0.658608433367194 0 0
0.470094241129826 0.468795136834878 1 1
0.513809409758975 0.512313525954192 1 1
0.481551838596702 0.480088791044389 1 1
0.536184986720361 0.534343053465102 1 1
0.487298931328127 0.48603758980712 1 1
0.404207915685601 0.402889819381991 0 0
0.494107015093124 0.492778426273455 1 1
0.484167262954196 0.482877930943357 1 1
0.5234299606193 0.521813681910202 1 1
0.540641002447781 0.539390722013626 1 1
0.498896232306727 0.497552228137314 1 1
0.533065884618801 0.531611167640792 1 1
0.495761620304048 0.494380730757402 1 1
0.544276613144054 0.542886765453199 1 1
0.55432587422999 0.55309412018134 1 1
0.494812559153745 0.493268498597576 1 1
0.431211496360707 0.429924127632811 1 1
0.459378006239284 0.457992703040615 1 1
0.493396067794847 0.491985089090137 1 1
0.514411825241037 0.512787502118211 1 1
0.486159178657281 0.484716635300286 1 1
0.459727456655252 0.458525724628745 1 1
0.521596631686026 0.520268904060401 1 1
0.501029579501814 0.499255806737895 1 1
0.519701640648279 0.518384430387788 1 1
0.483414094084203 0.482168689730908 1 1
0.521374481116162 0.519933042502951 1 1
0.581520935360097 0.580003584230581 1 1
0.549096760473073 0.547396791831199 1 1
0.508281917231397 0.507052554595622 1 1
0.548690623540288 0.547255373340816 1 1
0.545937949940083 0.544740593326059 1 1
0.540136564671789 0.538463056065222 1 1
0.512458828110898 0.511010986678328 1 1
0.501942345936548 0.500448848465831 1 1
0.516519841006189 0.515069889997635 1 1
0.535656362875455 0.534410485347914 1 1
0.57847064036651 0.577038707729758 1 1
0.555808706747959 0.55426891744861 1 1
0.503540380417487 0.502073574333125 1 1
0.60838719613284 0.606880198230599 1 1
0.556618834004832 0.554950887081421 1 1
0.506530038533853 0.505229895815178 1 1
0.516397023231058 0.514975462410772 1 1
0.514569027801771 0.51323411307336 1 1
0.5164818881431 0.514881631218633 1 1
0.43104034975344 0.429769725935573 1 1
0.500600390829691 0.499351561511837 1 1
0.422818090813981 0.421602333221491 1 1
0.529254400955658 0.527915227692763 1 1
0.546619937242604 0.544883631910846 1 1
0.443904351502388 0.442653099402347 1 1
0.481897946432311 0.480753022888192 1 1
0.51617793782005 0.514889160791521 1 1
0.551852657205838 0.550428224123618 1 1
0.379417326474378 0.378594541163501 0 0
0.460646153182125 0.459233499524161 1 1
0.492931176172646 0.4916207675406 1 1
0.4386462114912 0.437234204596124 1 1
0.483435669663505 0.482106112619727 1 1
0.466232464086719 0.465040634994748 1 1
0.426061325258903 0.424643728402673 1 1
0.41586928769018 0.414574249642386 1 1
0.51577211585593 0.514132561475515 1 1
0.501419393641655 0.499467154624956 1 1
0.533566855794553 0.531926834355821 1 1
0.419864902880609 0.418721500394528 1 1
0.550677632280656 0.549017637098225 1 1
0.4557563218685 0.454627919025705 1 1
0.550546740831293 0.548586120236756 1 1
0.485199556865933 0.483737320930215 1 1
0.470416751170498 0.469212632317407 1 1
0.421425330915937 0.420466079392325 1 1
0.428334081078057 0.427430583078418 1 1
0.492693957633756 0.491421494001285 1 1
0.461507532162136 0.460102330368973 1 1
0.468433975390462 0.46710778641887 1 1
0.489214679320572 0.487994958436583 1 1
0.585407232333836 0.583671144958852 1 1
0.474290855889037 0.472890617009912 1 1
0.563338305055189 0.562016618152805 1 1
0.542301682295712 0.540506035588043 1 1
0.509440715235595 0.507979371113663 1 1
0.554291556177801 0.552798282522055 1 1
0.504717039655315 0.503461881893235 1 1
0.452485701755341 0.451069344703426 1 1
0.514379860755546 0.512826894811291 1 1
0.554776455217298 0.553238844197704 1 1
0.640579330733671 0.638859658363112 0 0
0.444462778250213 0.443405864151842 1 1
0.43951243761942 0.438411896422252 1 1
0.530643034590725 0.529431620248934 1 1
0.505308501523727 0.503993264665782 1 1
0.483929690811351 0.482302838736913 1 1
0.445461905321102 0.444086450066882 1 1
0.462960879929677 0.461428316504014 1 1
0.470155113336316 0.468950872917599 1 1
0.40940838028347 0.40796077773788 1 1
0.406374039292722 0.405042820788451 0 0
0.484329696978418 0.482883459220602 1 1
0.5241177895066 0.522523273384119 1 1
0.550638554552782 0.549077116634881 1 1
0.494784394904293 0.493554084599766 1 1
0.460276231774847 0.459167614524336 1 1
0.517350761888906 0.515592567244329 1 1
0.53567723384127 0.533830488933245 1 1
0.56803950375863 0.566534818174773 1 1
0.495935949103856 0.494721440814226 1 1
0.516620609802627 0.515367986980002 1 1
0.609571571859471 0.607903592304788 0 0
0.546460473060697 0.544955676806448 1 1
0.452043660663859 0.450599608326419 1 1
0.482404983313834 0.481115421861338 1 1
0.573680417147882 0.571970729086782 1 1
0.588393705442361 0.586601239081776 0 0
0.464680026211062 0.463341886506 1 1
0.585122962686189 0.583743977713221 1 1
0.504921117555693 0.50345763054375 1 1
0.528357671278339 0.526826580268493 1 1
0.524478966226364 0.522839752079553 1 1
0.534831239029773 0.533660237223964 1 1
0.471405246659781 0.470150617965475 1 1
0.602420836152704 0.600972086179556 0 0
0.517623606003832 0.516339610717225 1 1
0.499071533462364 0.49776934136683 1 1
0.56572801094664 0.563851817819188 1 1
0.387082701551568 0.385910802349365 0 0
0.357552197171204 0.356251661939164 0 0
0.446165437842499 0.444888731427615 1 1
0.548104729277883 0.54644311182945 1 1
0.543754629670989 0.542131794270001 1 1
0.471972757447225 0.470495775456249 1 1
0.400253738103502 0.399301938399877 0 0
0.49544835396475 0.493998670169741 1 1
0.525682510150622 0.524350711508929 1 1
0.406079669275367 0.405035072736937 1 1
0.445649562185684 0.44433979665877 1 1
0.514785603063527 0.513337060890102 1 1
0.452654615325664 0.451298742836996 1 1
0.597924249573356 0.595874711114327 1 1
0.473434450707369 0.472262867394007 1 1
0.492392903569306 0.491066041430391 1 1
0.531499146907086 0.529923218390414 1 1
0.502643823162573 0.501368140200033 1 1
0.386352859689713 0.385451783511542 0 0
0.477795727881555 0.476141504326355 1 1
0.377484706204713 0.37636943743947 0 0
0.492132840303978 0.491079664631606 1 1
0.503381817689865 0.502012286945191 1 1
0.4102539623664 0.408951473757034 0 0
0.538718303905645 0.53713073725257 1 1
0.59829257008524 0.596770395667832 0 0
0.492664448099952 0.491255825125397 1 1
0.471591226931821 0.470373532354218 1 1
0.434056683837513 0.432957143856079 1 1
0.433527341161766 0.432400785347894 1 1
0.532124594076128 0.530699078797701 1 1
0.532649329056101 0.530753083093856 1 1
0.522888126810013 0.521741596562168 1 1
0.439590262614123 0.438261525514056 1 1
0.536625967547944 0.534691070541326 1 1
0.518973674328489 0.517642869965482 1 1
0.472542399641083 0.471080590687883 1 1
0.51925994328096 0.517750584371777 1 1
0.527562181951126 0.526418940725058 1 1
0.678627041616556 0.67681611798396 0 0
0.456192496409843 0.454698243936565 1 1
0.476686211895991 0.475462699771681 1 1
0.451382932414612 0.450148771961654 1 1
0.482046282973459 0.480744493484067 1 1
0.532383187532301 0.530642973774184 1 1
0.470574834316045 0.469268656892596 1 1
0.553973846195029 0.552496841436082 1 1
0.510435909861842 0.508854638544293 1 1
0.547986528296025 0.546294468500868 1 1
0.484419408225989 0.483183196286827 1 1
0.502861169623405 0.501657371293502 1 1
0.502735065748293 0.50112490439259 1 1
0.557445262210975 0.55580785501926 1 1
0.602164435431135 0.600296833469124 1 1
0.484789438883286 0.483470703329126 1 1
0.47612607640268 0.474904755848024 1 1
0.633621272593613 0.631835465509303 0 0
0.583118379595626 0.581397001057236 1 1
0.479819551276667 0.478157072180243 1 1
0.525069556479889 0.52330383025911 1 1
0.498307954673083 0.497046718036743 1 1
0.550623332856397 0.548963845267969 1 1
0.444599560346251 0.443351607293704 1 1
0.459297925202874 0.457841770012896 1 1
0.568334894579991 0.566623671134129 1 1
0.460072437587875 0.458749900581028 1 1
0.468772350099404 0.467700982240619 1 1
0.554900865252257 0.553585264840396 1 1
0.469892852088716 0.468557521334783 1 1
0.459402064946853 0.458334387894986 1 1
0.448812814534072 0.447786164766297 1 1
0.47873603459931 0.477417342158217 1 1
0.434264543733757 0.433090288864419 1 1
0.462539976556906 0.461524329576944 1 1
0.570500525411392 0.568918963225171 1 1
0.504624228032533 0.50314951492121 1 1
0.599038939662188 0.597505684931418 0 0
0.537632473375233 0.53598499863336 1 1
0.429674496092766 0.428495185485574 0 0
0.467858126026776 0.46646737768133 1 1
0.449256958533335 0.448054392432176 1 1
0.450573743609186 0.449455977172668 1 1
0.5145929512646 0.513177211083727 1 1
0.475204650998439 0.473853577838306 1 1
0.514399577710383 0.513104552271976 1 1
0.469274865115144 0.468025534689049 1 1
0.506348651552782 0.50501084329416 1 1
0.522170360156102 0.520830031746164 1 1
0.416362073437336 0.415194443598258 1 1
0.579462859002824 0.577712179735442 1 1
0.43176475226443 0.430699042849062 1 1
0.432505709356431 0.431054244596853 1 1
0.537337657686667 0.535990865202897 1 1
0.47458526528009 0.473407118310074 1 1
0.512604076762517 0.510826002313527 1 1
0.509946832910295 0.50877027843295 1 1
0.409621628666646 0.408690316703316 1 0
0.5160297445036 0.514530334366773 1 1
0.517391934135261 0.516058882109376 1 1
0.503385177704469 0.502254301986883 1 1
0.543703061212366 0.542485375152549 1 1
0.482991129758749 0.481780748106548 1 1
0.408034766137818 0.407037567605423 1 1
0.482321208176972 0.48095087039427 1 1
0.510249821621816 0.508508377468083 1 1
0.673298480134926 0.671627625220605 0 0
0.504152615977206 0.502751966509591 1 1
0.502809683066041 0.501334448561802 1 1
0.627331436207029 0.625537188119281 0 0
0.583523990199458 0.58199546207174 1 1
0.48853849464849 0.487384352355697 1 1
0.517318775664357 0.515826800556267 1 1
0.478458392790888 0.477181447532122 1 1
0.529353664002104 0.527811225032317 1 1
0.572553236015225 0.571083256902156 1 1
0.571872276640839 0.570202069323885 1 1
0.506465928987434 0.505055215835909 1 1
0.495746074476407 0.494318360407495 1 1
0.490240428253145 0.488944348482142 1 1
0.564193324419976 0.562738659712474 1 1
0.405348732616451 0.404365256773391 0 0
0.481739053191986 0.480431303443586 1 1
0.491640395140386 0.489992608826225 1 1
0.567621722237739 0.566347528220843 1 1
0.488384845611532 0.487059190774651 1 1
0.523078658595508 0.521577914116412 1 1
0.516894972301233 0.515534890828752 1 1
0.454661029904888 0.453539622760512 1 1
0.475576867219006 0.474201574360852 1 1
0.419369653668782 0.418082809320448 1 1
0.498226119390236 0.496817041865372 1 1
0.440871057553558 0.439761922124056 1 1
0.429445274751659 0.428333737818646 1 1
0.553925640105365 0.552548063427374 1 1
0.557678481758902 0.556086892302129 1 1
0.40252432034068 0.401530369652036 0 0
0.508746685796003 0.507455203522579 1 1
0.470093287784649 0.468645694818482 1 1
0.544898780876318 0.543499963135852 1 1
0.408125503628379 0.406629050403499 1 1
0.520179211684919 0.518839073983352 1 1
0.525391504200948 0.523817295671655 1 1
0.43188172482498 0.430654817402452 1 1
0.479812792406093 0.478564678355631 1 1
0.459416031812238 0.458185606055884 1 1
0.565774807848083 0.56430539098374 1 1
0.433721735220638 0.43259098026758 1 1
0.492186357472024 0.490807355742677 1 1
0.501674109522967 0.500291948826742 1 1
0.482603628662453 0.48132809887284 1 1
0.487221909392395 0.4859007831763 1 1
0.46439080043728 0.463122807856388 1 1
0.467564484866382 0.466137842954478 1 1
0.529044737991984 0.52768461318137 1 1
0.49359540944807 0.492444696983103 1 1
0.407362140177503 0.406175487514629 1 1
0.572515046251631 0.570866826150193 1 1
0.447568459239466 0.446169797640933 1 1
0.498247626743046 0.496949698088259 1 1
0.469272307613402 0.468040432989102 1 1
0.483194739355008 0.481726896426665 1 1
0.517811355836874 0.516085174666376 1 1
0.470936221098218 0.469277052488994 1 1
0.636373218621382 0.634941564001248 0 0
0.402850402118169 0.401702006307709 0 0
0.476029082073692 0.474654770105716 1 1
0.491445225822803 0.490057434500353 1 1
0.451358929508095 0.450309647107783 1 1
0.45678013697893 0.45529915854754 1 1
0.496688486274849 0.49563801463778 1 1
0.555883802935258 0.554262169153469 1 1
0.498056448826245 0.496724616063994 1 1
0.382786358296744 0.381756767346628 1 1
0.460923367394723 0.45969007760506 1 1
0.460186926043756 0.45876298009598 1 1
0.443989155418029 0.442610228588758 1 1
0.50405628229672 0.502738316117595 1 1
0.521799068669875 0.520240571290447 1 1
0.425486475146841 0.424233478136304 1 1
0.455929999348755 0.45471675323008 1 1
0.649864176445204 0.648260384354197 0 0
0.484325852487537 0.483128881576075 1 1
0.537457331216783 0.536064903162036 1 1
0.546939278977166 0.545307891931533 1 1
0.513986404131374 0.512428032838261 1 1
0.447788877219863 0.446536017432019 1 1
0.514184281964034 0.512656268383001 1 1
0.455014219162946 0.453963951230051 1 1
0.468691065348118 0.46727658592241 1 1
0.450161594983586 0.449005286487883 1 1
0.418267664524371 0.417269808525029 1 1
0.532748852321806 0.531243966616192 1 1
0.572807508462108 0.571399316937032 1 1
0.575390966754882 0.573695156200316 1 1
0.51479919218557 0.513499193398416 1 1
0.467021877040911 0.465918021696164 1 1
0.517876225509731 0.516369227292939 1 1
0.476548661155197 0.47533706663157 1 1
0.439626415042126 0.43850321917938 1 1
0.406930054938772 0.405669964370743 0 0
0.525405048217736 0.524092301988843 1 1
0.500110381489975 0.498580947583796 1 1
0.452134426007018 0.45086413884866 1 1
0.437014692182411 0.435863180003968 1 1
0.486256823060289 0.484611327773537 1 1
0.555637929736267 0.553881666323344 1 1
0.546942786672452 0.545373711507435 1 1
0.498207856887855 0.497027297030887 1 1
0.478121346555721 0.476969502968044 1 1
0.500707201176087 0.499452115389837 1 1
0.564716831877754 0.563164453977133 1 1
0.552961816924894 0.551397121472352 1 1
0.525284417778774 0.52334591963999 1 1
0.403760975426679 0.40263823265814 1 1
0.452708476177894 0.451507581184186 1 1
0.607827385593664 0.606003540705873 0 0
0.45924440201627 0.457610824227549 1 1
0.465046385762226 0.463795190331238 1 1
0.494499930153274 0.493008989118297 1 1
0.51862803136465 0.51714314287563 1 1
0.496590347439572 0.495235715987067 1 1
0.453749488058648 0.452368427677303 1 1
0.480335590723749 0.479039535886695 1 1
0.48764175527436 0.486356373853148 1 1
0.533157077158874 0.531576070661061 1 1
0.43390619838404 0.432686268855786 1 1
0.519563405915466 0.51798698346181 1 1
0.555659485436419 0.553824044154164 1 1
0.499118657204428 0.497976218955506 1 1
0.43872885726279 0.437369469028072 1 1
0.611737914350261 0.610193085414644 0 0
0.501291370387576 0.500128753482369 1 1
0.521192321840555 0.520045223968023 1 1
0.466041902832846 0.464820416924857 1 1
0.518797611717492 0.51731667702427 1 1
0.554969011342967 0.553680651220296 1 1
0.495780352555307 0.494387399250707 1 1
0.60738419041331 0.605588347229687 0 1
0.545419084109234 0.544041487238299 1 1
0.575724348715093 0.573866390802204 1 1
0.445478461701159 0.444449840100085 1 1
0.490579476897773 0.48921396583118 1 1
0.477231770728932 0.476132217615796 1 1
0.435443463590326 0.434276423129088 1 1
0.51028232760877 0.508839352365071 1 1
0.415735770036268 0.414660209752255 1 1
0.470240717237755 0.469091119580075 1 1
0.498439142534449 0.496861020020629 1 1
0.463489438446972 0.462143299680922 1 1
0.51760753671042 0.516287604919353 1 1
0.455152457504532 0.453854066659251 1 1
0.472169861416324 0.470953424011983 1 1
0.554954778342587 0.553273534809582 1 1
0.476236993408477 0.475047877540236 1 1
0.383735565183662 0.382514462119896 1 0
0.509211815586582 0.507889886604771 1 1
0.467631337435866 0.466164823008997 1 1
0.444431488560389 0.443314036575375 1 1
0.510254946845878 0.508585553861428 1 1
0.529609230669982 0.528484988199939 1 1
0.347766545794249 0.346576812984244 0 0
0.528988365779862 0.527509694077375 1 1
0.602282514930886 0.600480799004226 1 1
0.501874380813589 0.500659311994129 1 1
0.454106151081704 0.452792003450096 1 1
0.498236214450703 0.497005939466337 1 1
0.467057634717856 0.465882774432171 1 1
0.552802978221474 0.551273949173929 1 1
0.495024116210975 0.49348241903732 1 1
0.378327470308001 0.377368598713806 0 0
0.496163104635369 0.494877043903882 1 1
0.575403503407295 0.574174141358346 1 1
0.48612349148282 0.484535716236913 1 1
0.624256086724442 0.622426248427756 0 0
0.502488734189895 0.500940816040886 1 1
0.538441148729053 0.536851235330448 1 1
0.505146525929312 0.503450266165396 1 1
0.483097332059326 0.481763672082251 1 1
0.55238302159644 0.550504037297631 1 1
0.53778834439168 0.536232356100086 1 1
0.514831920239668 0.513182524017909 1 1
0.585350506044497 0.583678545741718 1 1
0.41136143769808 0.410396722826924 0 0
0.409921243218088 0.40893248164435 0 0
0.44540708895892 0.444121064459456 1 1
0.492493508265084 0.491178630238658 1 1
0.584329352332501 0.582869901533025 1 1
0.482397143080779 0.481117807498658 1 1
0.464945774896136 0.463691824175848 1 1
0.503042578211114 0.501892133707194 1 1
0.513256686055864 0.511626225441492 1 1
0.518735921376149 0.517214162395829 1 1
0.482067495424019 0.480701303745762 1 1
0.512387126142617 0.51106761874922 1 1
0.532320275410944 0.530790695161037 1 1
0.523756971214355 0.522511847463009 1 1
0.569625545713712 0.568149788235364 1 1
0.43755278678026 0.436109453627465 1 1
0.53925800336105 0.537870555303585 1 1
0.598773079893673 0.597190463156508 1 1
0.515098020583463 0.513861031742331 1 1
0.507243071180825 0.505731397390399 1 1
0.490665968709833 0.489387643509539 1 1
0.47514726890026 0.473494962245169 1 1
0.55014581020272 0.548573447598315 1 1
0.465871038524251 0.464556805420953 1 1
0.549991476604502 0.548372366043598 1 1
0.596298536469424 0.594865717021018 1 1
0.511821431200084 0.5105926303523 1 1
0.517470484252182 0.516003514954429 1 1
0.424556570078092 0.423662451343796 1 1
0.432615081735499 0.431569191209058 1 1
0.530501705821693 0.528935174169415 1 1
0.528498825469862 0.526875479268468 1 1
0.518073311384921 0.516683729104273 1 1
0.501990533761442 0.500601264878752 1 1
0.505202949949441 0.503679099230763 1 1
0.441350562185249 0.440086178153991 1 1
0.453646298337632 0.45232710792802 1 1
0.53819253216507 0.536652872055776 1 1
0.537182906592687 0.535810064843637 1 1
0.473215635509421 0.472077826240749 1 1
0.512867143830031 0.511289581459784 1 1
0.495447959356056 0.493916913403251 1 1
0.384660013587146 0.383714310178053 0 0
0.40027117953784 0.399133307383839 0 0
0.496371348259678 0.494978976151586 1 1
0.513575312884458 0.51231651209567 1 1
0.458503340310922 0.45688348250872 1 1
0.519682547401286 0.518218631724741 1 1
0.515390969795591 0.514076243350762 1 1
0.437786649619683 0.436649182065976 1 1
0.50478149775162 0.503463131039364 1 1
0.496138062604068 0.494790025461404 1 1
0.452191813501565 0.45076099303892 1 1
0.531457010678687 0.530005531577845 1 1
0.494449282244472 0.493341262051361 1 1
0.50153190974471 0.500110282966383 1 1
0.478065572866525 0.476620352826864 1 1
0.520412597540672 0.518556945730938 1 1
0.481646178308696 0.480473376615384 1 1
0.521280969070134 0.519882058035233 1 1
0.459153944924271 0.458062519631148 1 1
0.542183023079981 0.540732228621087 1 1
0.508692382095433 0.507393854953947 1 1
0.505735404353884 0.504394299966609 1 1
0.474174317109576 0.472681392956798 1 1
0.547126869525781 0.545772223869487 1 1
0.483161441754152 0.48181050536675 1 1
0.523893025940844 0.522288797743361 1 1
0.487996212000329 0.486843896954639 1 1
0.377316494500944 0.376403772451415 0 0
0.447166150709134 0.446041430582727 1 1
0.534808082205203 0.533269204819566 1 1
0.433851616197488 0.432330695649229 1 1
0.472332391388532 0.470970407418716 1 1
0.474604848828531 0.473603994998809 1 1
0.558759997686477 0.557206994865319 1 1
0.410884533653529 0.409776976901595 0 0
0.604182843485065 0.602647172956218 1 1
0.490197735501059 0.488734732434509 1 1
0.448664049272859 0.447356286809554 1 1
0.52239820402911 0.520930008030728 1 1
0.464360798700669 0.463176187097171 1 1
0.492978672828177 0.491833112025434 1 1
0.55404142646244 0.552363903934474 1 1
0.491796126450509 0.490113853843227 1 1
0.425920493836317 0.424596190925571 1 1
0.422120850593665 0.420937212722417 1 1
0.608852447679771 0.606915901431826 1 1
0.516235452072357 0.514896026242526 1 1
0.525257339386782 0.523655694139982 1 1
0.572272000045736 0.570933583845724 1 1
0.443990609998366 0.443007296150066 1 1
0.48752978085935 0.486172112211654 1 1
0.498790956476391 0.497559111381276 1 1
0.464224712195351 0.462760651356715 1 1
0.517763778881524 0.516413070179676 1 1
0.465663974889759 0.464686241948264 1 1
0.596825106329156 0.595186196223399 1 1
0.456472505027411 0.455239879310317 1 1
0.455796048589079 0.454890735743968 1 1
0.415223847644273 0.414056496357698 0 0
0.557317549712767 0.55575133858263 1 1
0.520761021381296 0.519241853615156 1 1
0.437778244835723 0.436559517503647 1 1
0.557656349711277 0.556085034499042 1 1
0.387200955238637 0.386365078382346 1 1
0.546405221982994 0.54459249929375 1 1
0.496259706944642 0.494566307437983 1 1
0.502381767621082 0.500920227757841 1 1
0.419012503213765 0.417688302441015 1 1
0.486887927212863 0.485423374441952 1 1
0.505748347331072 0.504287587153703 1 1
0.564841314798229 0.562929662722983 1 1
0.449548398112279 0.448256826581598 1 1
0.533232460101682 0.531747584722843 1 1
0.59123614590015 0.589766526623061 1 1
0.403870718992397 0.402826684306577 1 1
0.519127532967951 0.517749770875248 1 1
0.520783044511667 0.519306283081117 1 1
0.47680006683349 0.475527933481514 1 1
0.489313686359834 0.488029321747839 1 1
0.404972315210377 0.403903526248572 0 0
0.519785081338425 0.518506730959371 1 1
0.536117926711619 0.534619092930344 1 1
0.474735389850289 0.473528773463329 1 1
0.530905682558025 0.529584827884965 1 1
0.517417376179595 0.515944384211188 1 1
0.592880091202489 0.59131332219967 1 1
0.551077943380572 0.549546451749834 1 1
0.594459451718518 0.592872681081565 1 1
0.479031827195318 0.477277622924012 1 1
0.442696210754491 0.441476625660802 1 1
0.439788598158293 0.438609232811258 1 1
0.504834810635602 0.50333074278847 1 1
0.446385895312476 0.444861401850168 1 1
0.478208783455424 0.476882147618668 1 1
0.512758117013685 0.511387376833532 1 1
0.543166840932434 0.541728967041795 1 1
0.402799058106671 0.40165553020448 0 0
0.500565225968611 0.499035027563932 1 1
0.470398663747755 0.46927252940224 1 1
0.480606934580196 0.479327002735182 1 1
0.49784892483998 0.496373271736092 1 1
0.462757874568878 0.461294153892657 1 1
0.500606533365835 0.499262398839204 1 1
0.472238017785218 0.470902460760192 1 1
0.53090887331689 0.529168651525252 1 1
0.468000141481299 0.466724262773586 1 1
0.445341288261936 0.444162922343787 1 1
0.449419707414706 0.448007182271361 1 1
0.514291680226501 0.512859199319114 1 1
0.431118100800267 0.429981589031424 1 1
0.531682106480623 0.529985447178204 1 1
0.509915156147543 0.508372289769119 1 1
0.490627969280919 0.489317466798774 1 1
0.435763358678033 0.434642941085075 0 0
0.496121552090819 0.494616703955172 1 1
0.578282854773493 0.576216661371726 1 1
0.51654527685094 0.514872096768597 1 1
0.486561525297991 0.48535495414093 1 1
0.547884886908305 0.546543608378036 1 1
0.539999027375625 0.538461252400178 1 1
0.485576710033355 0.484475804507071 1 1
0.462604214181475 0.461205993695662 1 1
0.451797966152672 0.450836289638518 1 1
0.511659763479176 0.510501114348216 1 1
0.559345423987241 0.557937935116639 1 1
0.508806616140447 0.507089399122471 1 1
0.471714190117602 0.470443472048037 1 1
0.501843531675685 0.500330942696578 1 1
0.577673903507475 0.576005878367084 1 1
0.52905860497437 0.527522277202096 1 1
0.521072219561315 0.519699520462606 1 1
0.547429103843253 0.546188853709889 1 1
0.469274782967265 0.468033963060835 1 1
0.533487662832093 0.531811500655789 1 1
0.455853284527236 0.454549050645175 1 1
0.488454246891947 0.486845511977201 1 1
0.55916663433426 0.557247187561623 1 1
0.446311050371457 0.445115001574788 1 1
0.62455485679842 0.622701553545921 0 0
0.502172697015173 0.500850627392844 1 1
0.537790566949841 0.536291792030753 1 1
0.47880074097186 0.477393538209494 1 1
0.474101386311014 0.472681471003432 1 1
0.617725428989798 0.61618535738692 0 0
0.529619629224997 0.528359010149537 1 1
0.56431186207257 0.562702896291339 1 1
0.496422302129682 0.494920462689996 1 1
0.509223106282345 0.50770716600153 1 1
0.526623987072065 0.525101135063134 1 1
0.369386325676269 0.368482293944149 0 0
0.503769869814957 0.502546167106827 1 1
0.512825133238372 0.511461166343942 1 1
0.577417921517696 0.576143456015207 1 1
0.498701074684781 0.49726696489273 1 1
0.528963878146213 0.52729287139831 1 1
0.581921186470493 0.580400317858315 1 1
0.353321252978204 0.352297168345333 0 0
0.471726341555212 0.47057592506231 1 1
0.517005927044225 0.515770225109672 1 1
0.463502582466657 0.462152300841758 1 1
0.409251110098417 0.408080217183104 1 1
0.478269953966368 0.476485792204631 1 1
0.603978330569537 0.602413875147572 0 0
0.471312878163355 0.469934031846277 1 1
0.501733148172967 0.500518033925538 1 1
0.487577761471405 0.486379568475801 1 1
0.501667498864237 0.500338678102397 1 1
0.525092847823519 0.523208738284596 1 1
0.548495158436875 0.546827252721465 1 1
0.443622089099845 0.442250017581325 1 1
0.50579369340649 0.504396950818438 1 1
0.503191834838481 0.501895067829359 1 1
0.41627497790114 0.415321511746569 1 1
0.51653548306661 0.515130406290422 1 1
0.500681177182494 0.499137707472017 1 1
0.458099978170224 0.456939092487306 1 1
0.437466647023763 0.435981560744642 1 1
0.432496174152499 0.43132491915757 1 1
0.472091302366758 0.470866296810817 1 1
0.436148336527509 0.434906781971093 1 1
0.492077630393397 0.490840270178767 1 1
0.494113376766138 0.492950050109773 1 1
0.494586830730817 0.493117389408689 1 1
0.547211868884013 0.545954575999262 1 1
0.490274824267968 0.48885460852802 1 1
0.444025774304338 0.442951962035598 1 1
0.598217074312962 0.596414969663038 1 1
0.564320977073934 0.56317800935581 1 1
0.447870993314577 0.446642576707042 1 1
0.494722100033513 0.492996464318212 1 1
0.525906196561448 0.524496183338072 1 1
0.49400403845342 0.492633817888225 1 1
0.470963625841498 0.469701986247528 1 1
0.539945853298579 0.538519509833531 1 1
0.506120160728729 0.50457842519488 1 1
0.450606784774124 0.449244133593683 1 1
0.571898943335159 0.570628121228497 1 1
0.442422062316131 0.441170654176697 1 1
0.405118247209829 0.403976711309825 1 1
0.488162886061905 0.486543019211314 1 1
0.487302173383633 0.486017228343011 1 1
0.538704745545889 0.537005009834733 1 1
0.464139734075091 0.462936267688731 1 1
0.521309297935294 0.519810811087599 1 1
0.441586106465184 0.44049667141323 1 1
0.480615697602939 0.479605318386689 1 1
0.519739614763577 0.518014015283945 1 1
0.483901802740026 0.482512607874726 1 1
0.508011058907867 0.506716040519279 1 1
0.50455374233966 0.503285237905729 1 1
0.459051280899172 0.457681236766475 1 1
0.481862930117071 0.480288330099836 1 1
0.412466705445371 0.411202284569918 1 1
0.510017514788808 0.508798196226489 1 1
0.396408182166617 0.395333126776456 1 1
0.512841861713158 0.511727576188697 1 1
0.494601564641972 0.493039710625206 1 1
0.573948754914221 0.572226757217525 1 1
0.447830473566135 0.446791882980451 1 1
0.495908519857587 0.494411353458767 1 1
0.519111825209143 0.517527787709001 1 1
0.508684567094446 0.507296498908851 1 1
0.463742875989249 0.462555133052012 1 1
0.462685768411043 0.461491720994908 1 1
0.457192498416542 0.456027860965236 1 1
0.463751675687585 0.462540929859753 1 1
0.471987900923029 0.470415950020786 1 1
0.529582768910209 0.527999621702396 1 1
0.519362912477493 0.51773136496523 1 1
0.456166367089954 0.454519488972966 1 1
0.473530546292759 0.472295826816379 1 1
0.510455721126527 0.509114977913537 1 1
0.483695989751619 0.482280682872695 1 1
0.530095663633962 0.528604748729944 1 1
0.57812724285062 0.576527918733129 1 1
0.509028662823 0.507940280151249 1 1
0.539924859186953 0.538640353526457 1 1
0.573688739229302 0.572165103009824 1 1
0.493884752787986 0.492633010987616 1 1
0.50833772152873 0.506950625906204 1 1
0.550018260096225 0.548493156438642 1 1
0.481135935673373 0.479855825234614 1 1
0.586909596453797 0.585231914144836 1 1
0.472894526814472 0.471618102657223 1 1
0.438799580404262 0.437601911343897 1 1
0.512968195683312 0.511360009600633 1 1
0.475995422761164 0.474707203894812 1 1
0.478522189730116 0.477121457202524 1 1
0.509027491196575 0.507808644508332 1 1
0.485810003568523 0.484443715259772 1 1
0.500331515388104 0.499006702288464 1 1
0.523224248900191 0.521529157138567 1 1
0.522224929983041 0.520503254163114 1 1
0.468172120370532 0.46683597124148 1 1
0.461906792497913 0.460767741273245 1 1
0.510077108224047 0.508639237195501 1 1
0.582614950962899 0.58086616049889 1 1
0.52645230523311 0.525074908070758 1 1
0.518737426179224 0.517557463368444 1 1
0.482668167028826 0.481373547364664 1 1
0.567817713646546 0.566224177595112 1 1
0.461294792262474 0.460028639746496 1 1
0.441280566152082 0.439974030494534 1 1
0.518907739743161 0.517779080234529 1 1
0.516871178597857 0.515518324585358 1 1
0.464473906462037 0.463044355375452 1 1
0.459913087385183 0.458633728872598 1 1
0.552005682764644 0.550329613149219 1 1
0.44861509199314 0.447206360354102 1 1
0.456607088137654 0.455492361242011 1 1
0.56278018982252 0.561083007270561 1 1
0.495627116400387 0.494221419118361 1 1
0.532166667298726 0.530612426208772 1 1
0.537113603084389 0.535353581816985 1 1
0.551036736845573 0.549470713133987 1 1
0.503749285692547 0.502418440813409 1 1
0.522209208030273 0.520705252669875 1 1
0.490470020206019 0.489143935909354 1 1
0.493358579995727 0.492005102832517 1 1
0.530052939955023 0.528304583288787 1 1
0.427079941310109 0.42614488473644 1 1
0.529786858745197 0.528185193381871 1 1
0.516944954639197 0.51538619168303 1 1
0.503627167555771 0.502376580341617 1 1
0.527186992334264 0.525646562902884 1 1
0.484855410275202 0.483861249270103 1 1
0.588256354265055 0.586457042085307 1 1
0.529580056827357 0.527675415336264 1 1
0.488231694290655 0.486914370445364 1 1
0.553981253483474 0.551939124670578 1 1
0.448145282143541 0.447057072157865 1 1
0.433735503392163 0.432237332819319 1 1
0.412708581910953 0.411553655035286 1 1
0.53255497858373 0.530970468718147 1 1
0.481649260414406 0.480378315950203 1 1
0.507489435730951 0.505981071120223 1 1
0.563840076642214 0.562451851245941 1 1
0.522087877697792 0.520791339456859 1 1
0.634219088007842 0.632487458902872 0 0
0.511667099207566 0.510023639356122 1 1
0.381451918256467 0.38032325953151 0 0
0.555486363385939 0.554018446202249 1 1
0.50808492295684 0.506541546600356 1 1
0.426269798448345 0.425335754464761 1 1
0.578757976571215 0.57725840153054 1 1
0.533838096757592 0.532469148584403 1 1
0.492446813142578 0.490983947408431 1 1
0.456900343475207 0.455600006187732 1 1
0.512560897650265 0.511385925302077 1 1
0.471279628110625 0.469740151593455 1 1
0.478132662427532 0.476835820195919 1 1
0.526402413525601 0.524922967152432 1 1
0.529215358166094 0.527809432598537 1 1
0.495601962089665 0.494137207099199 1 1
0.576813561003994 0.575325858452169 1 1
0.494646215697686 0.493166841015884 1 1
0.554840326268084 0.553151006212873 1 1
0.468775735146459 0.467610457465766 1 1
0.543272012074067 0.541855753295261 1 1
0.469728923850912 0.468673521395922 1 1
0.528447623777442 0.526964343755665 1 1
0.552590204650027 0.550979438483804 1 1
0.434850315117011 0.433698019125372 1 1
0.519252398038631 0.517851786763403 1 1
0.521185978638511 0.519777876911444 1 1
0.494667439561407 0.493319829399304 1 1
0.538002131931326 0.536380211639191 1 1
0.414602436561949 0.41338558075912 1 1
0.522948759808165 0.521441623932184 1 1
0.473312215156594 0.471980892317257 1 1
0.518499817707582 0.517022170016711 1 1
0.428533041806568 0.427358010375798 1 1
0.527317458015441 0.525866054270391 1 1
0.531228107656283 0.5298882964208 1 1
0.522289215968161 0.520925407244806 1 1
0.588602474385956 0.586866637203707 1 1
0.576067151054367 0.57446573571819 1 1
0.423477154732406 0.421898774575184 1 1
0.496057624333463 0.494590862181173 1 1
0.542294620997641 0.540754359924967 1 1
0.525610007057608 0.523819227468871 1 1
0.489142537365248 0.487817603739959 1 1
0.580275589794432 0.57884304972304 1 1
0.462278251529815 0.460792092540672 1 1
0.532366919329357 0.5309749511114 1 1
0.458692159987381 0.457439552017396 1 1
0.438161385424472 0.436881956227792 1 1
0.447452890453368 0.446102141174452 1 1
0.490637021145535 0.489496797826392 1 1
0.617326181681555 0.615329749564694 0 0
0.471716451809219 0.47003536679006 1 1
0.509964534182858 0.508219338378555 1 1
0.5125526694703 0.5109574251073 1 1
0.491508658178568 0.490338559745956 1 1
0.53903801265023 0.537644387665624 1 1
0.503638528585077 0.502394118943973 1 1
0.518661410149441 0.517263214563328 1 1
0.567466274029234 0.566083362380533 1 1
0.483803299817409 0.482583483267601 1 1
0.460817566459397 0.459392100342102 1 1
0.493707028266207 0.49246481861167 1 1
0.501129800990582 0.499886654356149 1 1
0.499469968938119 0.498210887828125 1 1
0.505882069569844 0.504439262809545 1 1
0.483501632886115 0.482245197219574 1 1
0.543017081141752 0.541511226958371 1 1
0.518023541652954 0.516575912267967 1 1
0.445629319191388 0.444387116793106 1 1
0.474714861744492 0.473263861273711 1 1
0.407214224887901 0.40611073016407 0 0
0.436611138657484 0.435530183919424 1 1
0.533977186470042 0.532504549506848 1 1
0.549410510828592 0.547986224615754 1 1
0.470314248047446 0.468955094478685 1 1
0.510276664523329 0.508470575288773 1 1
0.399212906906862 0.397960788994572 0 0
0.459980150064418 0.458722889528956 1 1
0.553209793828911 0.551606441140503 1 1
0.392142907863862 0.390927337783661 1 1
0.409989427267738 0.408951686901414 1 1
0.584036536137837 0.582455749127259 1 1
0.401459468371362 0.400224147594134 0 0
0.610361119771549 0.608832111058839 0 0
0.545933002810871 0.544400887397298 1 1
0.552334934966763 0.550591324869036 1 1
0.478305000951279 0.47729089956218 1 1
0.44326699504635 0.442020266676553 1 1
0.545448031760857 0.544001891112373 1 1
0.413114298010449 0.412109658198718 1 1
0.446042016209142 0.444964387316388 1 1
0.465877953653227 0.464224604856266 1 1
0.510368448644344 0.509155904101332 1 1
0.450177992700184 0.449082354393824 1 1
0.494210983330129 0.492728821676906 1 1
0.531410920689467 0.52952461586317 1 1
0.546065587218694 0.544469256805229 1 1
0.464993911368217 0.463462883923427 1 1
0.462165092765396 0.460785259207588 1 1
0.603292230570098 0.601455949807164 0 0
0.511892013333679 0.510642018033192 1 1
0.472583741230896 0.471452116640955 1 1
0.593716726276507 0.592026504874521 0 0
0.434031610029396 0.432641100904917 1 1
0.54350140881381 0.541798619584456 1 1
0.504024750731451 0.502679015014346 1 1
0.480188441037358 0.478747806643659 1 1
0.467481231612228 0.465979967820036 1 1
0.448780124042381 0.447606172474378 1 1
0.473275974080045 0.471968822569239 1 1
0.479628801864274 0.478004217333897 1 1
0.540204785797751 0.538875645378531 1 1
0.515380768581924 0.514165635397016 1 1
0.518165471479056 0.516934614766525 1 1
0.511397309739098 0.510087286110326 1 1
0.503131873412391 0.501492881845664 1 1
0.467597916656894 0.466264342568536 1 1
0.498623548284879 0.497291588673317 1 1
0.610473952114263 0.60825650401886 0 1
0.524227419405479 0.522900744898283 1 1
0.529723164747945 0.52827450778528 1 1
0.490498292207125 0.489254342557675 1 1
0.497965921894538 0.496568194018467 1 1
0.509311215984152 0.507894099721208 1 1
0.579213174310326 0.5769474442787 1 1
0.471058519229506 0.469786707752094 1 1
0.462294865040043 0.461078862021206 1 1
0.475122788281893 0.473787982074322 1 1
0.51325661630673 0.511773727588112 1 1
0.502692043433042 0.501365781976512 1 1
0.490720828338466 0.489212252196162 1 1
0.517527607624897 0.516208838064042 1 1
0.438559107315455 0.437184427868701 1 1
0.583818805093247 0.582293569524511 1 1
0.467118124546884 0.465905450604415 1 1
0.531687278779782 0.530106129984057 1 1
0.419916226825417 0.418746330932952 1 1
0.461257743740033 0.459656545705559 1 1
0.51716696862576 0.515706852702157 1 1
0.498882225732608 0.497552557539108 1 1
0.487934070286821 0.486619819212715 1 1
0.379607037595481 0.37843531451252 0 0
0.433245375529538 0.432024086642739 1 1
0.432564914572558 0.431047844936753 1 1
0.531804114869324 0.530242855811554 1 1
0.469503830084725 0.468280574295993 1 1
0.479819450472028 0.47855483386224 1 1
0.487622196359927 0.486203211052857 1 1
0.486002739293064 0.484715516366723 1 1
0.478240940443147 0.477080482814401 1 1
0.543176285533032 0.542107796952663 1 1
0.560921331462995 0.559317982311467 1 1
0.530724380014205 0.528982005024278 1 1
0.497668527394148 0.496118817905015 1 1
0.532846857410222 0.531426309075334 1 1
0.436365689249241 0.435188240754139 1 1
0.492470195184427 0.491037605937956 1 1
0.452397471280881 0.451356094884343 1 1
0.433127742388504 0.432119872550167 1 1
0.515874289865867 0.514548361839376 1 1
0.552125031247329 0.550719825485083 1 1
0.436294470600369 0.435206256775083 1 1
0.571982387373992 0.570387660689264 1 1
0.454674019502673 0.453122459779766 1 1
0.498952100814928 0.497751504329616 1 1
0.496816662113153 0.495185020682519 1 1
0.511824822218293 0.510056931510327 1 1
0.526758193628852 0.525367992885837 1 1
0.492292086072427 0.491125435166014 1 1
0.520999211877453 0.51974958797293 1 1
0.424836316284255 0.423696156721844 1 1
0.489692791089446 0.488145534600654 1 1
0.460713420239392 0.45929305200914 1 1
0.597592133704898 0.595851494047617 0 0
0.505590614393416 0.50436996094558 1 1
0.523611495671689 0.522286058560942 1 1
0.46962316940791 0.468193977621277 1 1
0.416364637314875 0.415433732004867 1 1
0.504793499697108 0.503439446788561 1 1
0.501093417490636 0.499894401110717 1 1
0.505444327180065 0.503956976892516 1 1
0.528314586262775 0.526552478563819 1 1
0.465768412609466 0.464053543832081 1 1
0.424141724450979 0.422698964104295 1 1
0.582162245452518 0.580513376989527 1 1
0.508953446398516 0.507475810406713 1 1
0.660616352890063 0.658593777503929 0 0
0.476366111910987 0.474984365873257 1 1
0.385773183689956 0.384838184202422 0 0
0.534124954451823 0.532900783281451 1 1
0.534421907866932 0.532549341862352 1 1
0.504992391527588 0.503504855575807 1 1
0.537875160375656 0.53656576386499 1 1
0.468477429554239 0.466863516898824 1 1
0.517359156598516 0.515924337380506 1 1
0.509511294410953 0.508256162835264 1 1
0.535047057795368 0.533601043679973 1 1
0.438611104670544 0.437269296647311 1 1
0.445764522076862 0.444430185661185 1 1
0.612381942069653 0.610903624330909 1 1
0.540576372476359 0.53904441266845 1 1
0.527718775086464 0.525896655765316 1 1
0.521585411495878 0.520258394323167 1 1
0.574182743408608 0.572571549527326 1 1
0.354043316242489 0.353044522499363 0 0
0.538968533098882 0.537017836505145 1 1
0.396564293914447 0.395462430345503 0 0
0.5208117031544 0.519448523889839 1 1
0.466603269113023 0.465487095373196 1 1
0.553754058681618 0.552212857928858 1 1
0.493997113563776 0.492518593883103 1 1
0.466324284666854 0.465083209627365 1 1
0.46698945745473 0.465668672317945 1 1
0.454528441375332 0.453544079992621 1 1
0.444606944200996 0.443330823607794 1 1
0.48225512764584 0.481146892782338 1 1
0.491754831541864 0.490470887030239 1 1
0.546106792105647 0.544734912364049 1 1
0.576937328841563 0.575532445376229 1 1
0.527129959005965 0.525683962985965 1 1
0.49364872061798 0.492430819878657 1 1
0.528125228829372 0.526658205299049 1 1
0.470903604224746 0.469443893283549 1 1
0.547322503878773 0.546003273264404 1 1
0.531961936474925 0.53050839240761 1 1
0.433217818709456 0.431978918338226 1 1
0.454489293961844 0.453387787976904 1 1
0.497714343350061 0.496240628865985 1 1
0.513066864707135 0.511155257243262 1 1
0.552487722248034 0.551073158689158 1 1
0.527854784141276 0.526057162729045 1 1
0.503048621573603 0.501631950005131 1 1
0.489638702171432 0.488341217733224 1 1
0.531803388841216 0.530357273780441 1 1
0.455757234118991 0.45476154959393 1 1
0.554267989190295 0.552682084616538 1 1
0.499822899716894 0.498595844867088 1 1
0.499467787776876 0.498222401060266 1 1
0.487468385821965 0.485906556608813 1 1
0.523383604853448 0.521805849812755 1 1
0.570673104873357 0.569068612956622 1 1
0.457094831487071 0.455682900209585 1 1
0.547124504073306 0.545525783073741 1 1
0.464392606159587 0.462869821359995 1 1
0.549315652733268 0.547973544041371 1 1
0.45893759890881 0.457738900867613 1 1
0.506683566156655 0.505197063888979 1 1
0.406762337698708 0.40548294333023 1 1
0.524150611382025 0.52259641028571 1 1
0.550007969828278 0.548079325746283 1 1
0.437208469481033 0.436262976703275 1 1
0.47439524190559 0.473233199042222 1 1
0.408782514203648 0.40737007328291 1 1
0.513503250981985 0.512226091853769 1 1
0.449300656919253 0.448121348694691 1 1
0.475799380730803 0.47478780793414 1 1
0.575330572238473 0.573745608958826 1 1
0.492823290975474 0.491458166099665 1 1
0.441694996202952 0.440172004196567 1 1
0.480277817189206 0.479324882624757 1 1
0.515169273067961 0.513937916533118 1 1
0.444782821728715 0.443410308969627 1 1
0.495715133911272 0.494128830004276 1 1
0.515129743208003 0.513698429310959 1 1
0.512047952340578 0.510461943130644 1 1
0.49774908884869 0.496595437187581 1 1
0.483938845487152 0.482659591608927 1 1
0.474651636972233 0.473345617074908 1 1
0.503490050906133 0.502085992442207 1 1
0.466541642214532 0.465362700766612 1 1
0.55805359141047 0.556520560177994 1 1
0.482001174406166 0.480464311415824 1 1
0.543091195134681 0.541698690384671 1 1
0.532057004685531 0.530741328591 1 1
0.500738019123951 0.49956301095444 1 1
0.453646113117886 0.452048796844064 1 1
0.320472672321181 0.319673744178485 0 0
0.504587589107147 0.503109074794981 1 1
0.595805749309174 0.594047681845591 0 0
0.472681919563423 0.471248836085375 1 1
0.50105604851598 0.499919824900802 1 1
0.497094033198547 0.495870506696119 1 1
0.452262802522574 0.450968348012549 1 1
0.497576733212593 0.496327137713687 1 1
0.473387845100835 0.472070086992371 1 1
0.545047021423375 0.543772323003379 1 1
0.533495672344404 0.531874236399523 1 1
0.539216970218279 0.537749610546787 1 1
0.535053300253895 0.533645651618478 1 1
0.604768125911856 0.603353752967251 0 0
0.541647365995372 0.539949307804627 1 1
0.565985913411977 0.56443243287006 1 1
0.518212045092071 0.516711205086809 1 1
0.572804002040822 0.570898044327353 1 1
0.56642394030863 0.564833797675229 1 1
0.438229139226114 0.436998594991971 1 1
0.498608822635012 0.497209448552276 1 1
0.52925930498006 0.527881690529499 1 1
0.497830558721307 0.496484340380274 1 1
0.496886111068112 0.495405700954349 1 1
0.456645641460094 0.455477329992313 1 1
0.455804394342224 0.454546482683656 1 1
0.580256731739338 0.578672754516961 1 1
0.513757089623802 0.512026629788836 1 1
0.573584726384109 0.572012290507202 1 1
0.465890352599453 0.464689799838445 1 1
0.465813109841159 0.464774500068677 1 1
0.474838452755744 0.473372715471709 1 1
0.547717504365952 0.546122800458527 1 1
0.60825335535036 0.606585232013628 0 0
0.481101512332801 0.479819888560375 1 1
0.503957897886831 0.502789268503648 1 1
0.509189016299887 0.507744138305607 1 1
0.511354674006747 0.510115256981696 1 1
0.478067563550761 0.476941333931936 1 1
0.54517113672457 0.543294514163694 1 1
0.590921355054809 0.589302680096472 1 1
0.480783538551147 0.479513882735214 1 1
0.478072290053226 0.476782145212183 1 1
0.537704993606644 0.536279633743542 1 1
0.48925762789583 0.488129800612795 1 1
0.510360019023664 0.509039494678014 1 1
0.555704224600495 0.554288415734279 1 1
0.525034965923499 0.523663682629685 1 1
0.48500772905388 0.483495793324756 1 1
0.533508871016511 0.531877002429027 1 1
0.463195748738704 0.4620562037707 1 1
0.450939169990471 0.449718363609237 1 1
0.468506898828265 0.467144985092771 1 1
0.572697334829153 0.571303894779787 1 1
0.471916136912091 0.470705856296191 1 1
0.457796980586708 0.456555825127486 1 1
0.478651326945823 0.477093017903379 1 1
0.479336396859088 0.478257107755726 1 1
0.454091993500196 0.452911991109948 1 1
0.503377586194355 0.50195236684305 1 1
0.599553637847042 0.597961283573751 1 1
0.502825234694559 0.50128514435548 1 1
0.486587325382665 0.485355469044169 1 1
0.557692782342657 0.555894359313659 1 1
0.523555998013663 0.522302764412946 1 1
0.499630088559352 0.497932473647843 1 1
0.50685833567794 0.505122657780227 1 1
0.54490071156924 0.543458144727941 1 1
0.46371385200397 0.462270113523753 1 1
0.511450759541583 0.50978753019288 1 1
0.622183704668755 0.620424800137628 0 0
0.393630731075714 0.39217692367161 0 0
0.49935529776829 0.497957242363235 1 1
0.485507087547709 0.48400906280728 1 1
0.629444219229604 0.62756834116292 0 0
0.479185420959523 0.477855536429058 1 1
0.516139367957549 0.514439327672446 1 1
0.461724183334412 0.460679519245818 1 1
0.495297906026792 0.49406417192888 1 1
0.454540240322335 0.453417181720032 1 1
0.507967992350086 0.506694068697556 1 1
0.476437464456477 0.475385178059076 1 1
0.453573430046878 0.452101833643769 1 1
0.437392074487616 0.435979187655985 1 1
0.48124258883695 0.480039385042732 1 1
0.578638757571559 0.577109645282167 1 1
0.545531175516482 0.543995121398577 1 1
0.540659610466049 0.53901986561906 1 1
0.337841834126886 0.336942947354992 0 0
0.512175592154513 0.510676157100995 1 1
0.532443912446066 0.530934582485724 1 1
0.496794151850679 0.495187994560176 1 1
0.527282908517191 0.52603021683322 1 1
0.564769088104724 0.563284064563571 1 1
0.4773786622335 0.476314811273459 1 1
0.430193776352281 0.429016293578238 1 1
0.51055048797598 0.509299698061885 1 1
0.485708839130463 0.484165210104765 1 1
0.589199372102771 0.587600198564014 1 1
0.443262572980007 0.441980234969464 1 1
0.502225809592745 0.500868917134443 1 1
0.515002657666871 0.5136225671748 1 1
0.60935603218044 0.60754349457944 1 1
0.56995094210287 0.568591400118701 1 1
0.522063083538332 0.52062087509213 1 1
0.5777379630168 0.576177449605445 0 0
0.542363405487582 0.540583436603171 1 1
0.436603756374684 0.435258385456138 1 1
0.574764458962641 0.573322036891883 1 1
0.456494842344933 0.454933683174133 1 1
0.533982471059149 0.532397788935336 1 1
0.453128090503139 0.451867650042991 1 1
0.482535176360413 0.481225793948449 1 1
0.580527211109918 0.57893378629606 1 1
0.447746177874522 0.446480550337516 1 1
0.503240278746188 0.502092181364173 1 1
0.446529557354807 0.445066110377222 1 1
0.433718713666476 0.432494347029494 1 1
0.573017835724872 0.571270635909769 1 1
0.4331481283367 0.431927922465856 1 1
0.430027242333372 0.428907164173359 1 1
0.492353910958883 0.490861082108154 1 1
0.394203205108338 0.393332450082155 1 1
0.484705167064119 0.483560426850124 1 1
0.519323684535485 0.517830838007713 1 1
0.485738647144002 0.484295318774138 1 1
0.451493122244712 0.450302104660405 1 1
0.430380791572915 0.429321944032946 1 1
0.53727972710221 0.535897239820286 1 1
0.497092034273015 0.495743516227779 1 1
0.521275034462753 0.519895943797978 1 1
0.555784662044833 0.554104902703173 1 1
0.474762426832295 0.473505047946026 1 1
0.493648297004519 0.491900157111651 1 1
0.434322758169253 0.432721818061192 1 1
0.558615766394038 0.556836298906456 1 1
0.542913769347297 0.541341087410292 1 1
0.521768290235305 0.520398246782835 1 1
0.456395328562647 0.454916997659518 1 1
0.471267399786942 0.470022269968363 1 1
0.419465990796661 0.418222532640135 1 1
0.553320680536311 0.551411558066066 1 1
0.474008472010632 0.472939732884493 1 1
0.43562859822795 0.434497648032652 1 1
0.562106039119336 0.560659690858122 1 1
0.409944204521467 0.408824337291404 1 1
0.554385121705226 0.552679885335342 1 1
0.408436797495618 0.407280861380252 1 1
0.529823571937674 0.528454817264378 1 1
0.545530637800473 0.543991550352489 1 1
0.496445328813281 0.494943133094019 1 1
0.511747522648417 0.510485664058591 1 1
0.524607085311922 0.522989126754344 1 1
0.582853804657992 0.581327289227551 1 1
0.486835501952941 0.485441267639722 1 1
0.607000865039251 0.605189855840983 0 0
0.489020841641974 0.487632717112004 1 1
0.365607134975566 0.36464899634901 0 0
0.491303454411927 0.489745745195196 1 1
0.522261670738716 0.520565626101361 1 1
0.518518373276592 0.516917093693508 1 1
0.461970390063788 0.460647652345241 1 1
0.434470813438251 0.433257066072625 1 1
0.504192339904997 0.502934164379667 1 1
0.531986691439616 0.530604860504616 1 1
0.410689655405402 0.409584521627754 1 1
0.440885468206465 0.439669116532872 1 1
0.458325430743172 0.457128718760638 1 1
0.526909328092575 0.525552915086645 1 1
0.508756117449604 0.507293521423974 1 1
0.4941156116121 0.492667043510361 1 1
0.430023697933234 0.428929019612554 1 1
0.518787720687528 0.517139878985873 1 1
0.411441104707603 0.410344733422069 1 1
0.515225969201754 0.513874396456989 1 1
0.427805877471606 0.426702531775663 1 1
0.509292976959789 0.507798631771321 1 1
0.46376110033496 0.462483653011704 1 1
0.455287380618483 0.453922793890743 1 1
0.515077644002981 0.513733821367256 1 1
0.566933702912718 0.565420624499059 1 1
0.569317135217699 0.567919683725049 0 0
0.480033142896144 0.478755882079981 1 1
0.483944338929888 0.482728193318418 1 1
0.556089064370277 0.554432984107251 1 1
0.479067790098156 0.477646040614498 1 1
0.519454369785767 0.518087404932734 1 1
0.504000669306368 0.502467418752062 1 1
0.527052148831289 0.525838222783836 1 1
0.483013919443929 0.481819136607533 1 1
0.482184687442372 0.480833692907825 1 1
0.500387772241721 0.499092653114454 1 1
0.535350683019789 0.533789379128828 1 1
0.534656457869687 0.532937160989259 1 1
0.459008157273729 0.457608254321409 1 1
0.553109894988709 0.551605711193918 1 1
0.573353624351501 0.572029745910897 1 1
0.564321929318914 0.562776883120976 1 1
0.544571949310507 0.543123487619525 1 1
0.529516857711734 0.52801574937978 1 1
0.368559616314042 0.367341376329177 0 0
0.595117441033532 0.593523124428976 1 1
0.51310202271448 0.511633210023448 1 1
0.513121270998994 0.511367330457844 1 1
0.427913444541418 0.426267209634981 1 1
0.484338682633853 0.483152730286942 1 1
0.488584138666319 0.48728922257576 1 1
0.483031205462118 0.481643177593489 1 1
0.562727084462586 0.560794281917081 1 1
0.54349491406143 0.542140401237313 1 1
0.599231543118901 0.597618617124416 1 1
0.515639568383507 0.514174456788427 1 1
0.500397238582223 0.499232236642575 1 1
0.500510330127874 0.4987055244047 1 1
0.499725222743873 0.498067144942369 1 1
0.441112179953963 0.440044302756608 1 1
0.552424990164048 0.5507945901249 1 1
0.565813828097366 0.564210670620604 1 1
0.503361526442286 0.501983314713059 1 1
0.526524236581667 0.524981472891532 1 1
0.471295402893501 0.469976517095916 1 1
0.447773482506861 0.446673752481134 1 1
0.54602196440913 0.543807543295482 1 1
0.538647872176185 0.537328274633748 1 1
0.43151403559938 0.430335519926873 1 1
0.498048978016145 0.496852031169876 1 1
0.455866993798369 0.454674182797842 1 1
0.566277523547877 0.564912400207955 1 1
0.521487659929183 0.5201201150953 1 1
0.555840592444216 0.554336528085974 1 1
0.493570727069972 0.492178161235064 1 1
0.578889227174201 0.577527471621161 1 1
0.50290933218457 0.501559183542548 1 1
0.435219738132632 0.4342360302549 1 1
0.534458547403916 0.532757456532014 1 1
0.530973087008805 0.529732534934285 1 1
0.463851995814927 0.462372158227498 1 1
0.553753500670612 0.552256373750245 1 1
0.522726750368819 0.521316349626742 1 1
0.420399193372887 0.419378223140843 1 1
0.489794041939794 0.488357744950082 1 1
0.435784113114616 0.434400221354259 1 1
0.52525903195439 0.52345671360147 1 1
0.474216751742615 0.473152212277238 1 1
0.496373563167958 0.494975844624133 1 1
0.620142167670427 0.618606762653423 0 0
0.476401917598268 0.474817666758537 1 1
0.480138160155602 0.478793868410265 1 1
0.451913229852082 0.450970407766966 1 1
0.495226401795938 0.493348233670547 1 1
0.384432891312264 0.383319260804579 0 0
0.535803474507457 0.533690358466904 1 1
0.510298458447585 0.508903295715249 1 1
0.437885961009053 0.436498214971839 1 1
0.490021764384883 0.488571013046208 1 1
0.454285661612696 0.453115419739523 1 1
0.518193491797418 0.516645140225464 1 1
0.492633676969753 0.491155193917622 1 1
0.505135766004888 0.503668190752802 1 1
0.427243183221287 0.426221726529556 1 1
0.547528555644905 0.546155310795657 1 1
0.626959821527426 0.625338603162712 0 0
0.403567384529102 0.402255347273349 0 0
0.530516030969128 0.528909979491492 1 1
0.551288335326198 0.549581197093301 1 1
0.481895422672939 0.480543566751714 1 1
0.468013858677701 0.466914655065876 1 1
0.529984583121442 0.528763849256182 1 1
0.498467573119742 0.497113092421421 1 1
0.435261028492354 0.434266222393167 1 1
0.643144119100441 0.641276969597867 0 0
0.501013452585022 0.499545197660732 1 1
0.487662230503728 0.486293228580083 1 1
0.49106772194129 0.489773819886154 1 1
0.493639816347728 0.492448053090309 1 1
0.547724556703716 0.546090224461765 1 1
0.492900471733822 0.491531185117862 1 1
0.574258733659397 0.572858624253064 1 1
0.576342867375443 0.574794553150253 1 1
0.476064739235316 0.474659738024537 1 1
0.507049855588169 0.505805361646546 1 1
0.529599855120641 0.528179365201326 1 1
0.535846557974157 0.534118234160924 1 1
0.590353156110156 0.588760804822896 1 1
0.45883913485814 0.457463473276019 1 1
0.490631429928989 0.489443572177706 1 1
0.435716754894472 0.43445062225088 1 1
0.492538917455387 0.49076978654733 1 1
0.527091366380881 0.5256298159528 1 1
0.566296623919889 0.564560126281823 1 1
0.400450492628813 0.399257381960383 1 1
0.584693230413568 0.58276752308532 1 1
0.537770649773398 0.536173014225055 1 1
0.4891052096698 0.487603935612346 1 1
0.456051742897629 0.454728157686766 1 1
0.476251175792231 0.474844083367037 1 1
0.487998725851524 0.486534512482151 1 1
0.508959455185516 0.507371463419484 1 1
0.513169105689351 0.5119544061667 1 1
0.585634995043004 0.58407163219203 1 1
0.537389251033699 0.535682168022218 1 1
0.489797474961118 0.488299891715572 1 1
0.450385694580692 0.44917073262704 1 1
0.430275243571273 0.429150414088456 1 1
0.549929250838529 0.548439052146936 1 1
0.460961125033076 0.459636459633863 1 1
0.555006714893921 0.553319026753816 1 1
0.466589183212835 0.465284489239639 1 1
0.506955145677362 0.505423280856781 1 1
0.518860875406976 0.517194695764735 1 1
0.523087143373547 0.521605431047011 1 1
0.511643925895974 0.510321005871077 1 1
0.53051646665412 0.529197645852642 1 1
0.410660480004753 0.409333931049229 1 1
0.505028031016471 0.503742618642013 1 1
0.557559409490565 0.556005926929669 1 1
0.431694833541053 0.430442808928942 0 0
0.566184849156799 0.564589577014977 1 1
0.56652032476613 0.565038182473315 1 1
0.634763963777704 0.632845433560778 0 0
0.448912280510495 0.447596510674971 1 1
0.505206063345028 0.503968832577081 1 1
0.506724249897094 0.505317903058761 1 1
0.485832962151391 0.48437689361817 1 1
0.606085647261845 0.60436097970673 0 0
0.471167450419029 0.469821872205756 1 1
0.541252607448275 0.539635526559255 1 1
0.583911917890436 0.582463792559366 1 1
0.470167109383814 0.468688628496866 1 1
0.499160080084092 0.497780579412255 1 1
0.448066610275345 0.446780403775398 1 1
0.522169995843888 0.52077726132678 1 1
0.47259431292796 0.471418297169839 1 1
0.516508918315296 0.514881946952197 1 1
0.645334705575177 0.643547281149284 0 0
0.48312624239629 0.481487686052535 1 1
0.503955981011543 0.502622680276073 1 1
0.547554241019977 0.546058369839883 1 1
0.499242076896683 0.497610146862954 1 1
0.561148710105075 0.559420285357826 1 1
0.480037095673296 0.47860770422473 1 1
0.55309600000734 0.551676644826927 1 1
0.521420828797511 0.519967720288737 1 1
0.364890950872604 0.363777878940341 0 0
0.414006874294312 0.412820402291049 0 0
0.529003609931883 0.526991356663151 1 1
0.448564952100903 0.447196768623569 1 1
0.677115794492162 0.675404294143194 0 0
0.513843708145075 0.512462863811335 1 1
0.4602974659499 0.459002887698703 1 1
0.466819265715851 0.465476302133987 1 1
0.534002115044792 0.5325626633526 1 1
0.511125550222592 0.50996670023899 1 1
0.561350529527696 0.559847852195208 1 1
0.533214505566878 0.531638705685757 1 1
0.513996280743768 0.512684409449191 1 1
0.534063576569447 0.532456569895516 1 1
0.543422933864288 0.542025843357602 1 1
0.494744516140667 0.493493683472408 1 1
0.405599658311356 0.404659323190398 0 0
0.54528718280784 0.543904622154368 1 1
0.452648010295979 0.451295497491037 1 1
0.501272426753705 0.500044200708452 1 1
0.500890926547887 0.499498094069959 1 1
0.552857790914814 0.55146639331867 1 1
0.415860145508346 0.414415163586454 1 1
0.415570299292712 0.414327626497366 1 1
0.444912008546076 0.443757958586892 1 1
0.503807602671253 0.502419263797556 1 1
0.507162563268459 0.505599994740934 1 1
0.625638386482427 0.623859152811637 0 0
0.422641821298789 0.421242682182184 1 1
0.460139956479011 0.45878171677334 1 1
0.479517221861255 0.478234772875703 1 1
0.417932735914006 0.416693015221353 1 1
0.527226213969324 0.525375438384995 1 1
0.483224225299035 0.481747975124249 1 1
0.543758891736765 0.542219532807748 1 1
0.503033822096878 0.501617723451497 1 1
0.470185665030111 0.468843187963848 1 1
0.451841551186558 0.450707059525903 1 1
0.565404403866392 0.563376003069084 1 1
0.499335141580952 0.498012678255096 1 1
0.52542578687506 0.524051430997672 1 1
0.505838598313996 0.504261811865132 1 1
0.479794298756136 0.478389527951348 1 1
0.457790201694161 0.456242546188841 1 1
0.484936600629766 0.483492957840162 1 1
0.571646386133774 0.570069103694379 1 1
0.447417602089469 0.446206931893996 1 1
0.571813082471388 0.570150908389595 1 1
0.554817322209766 0.553357823562716 1 1
0.495258388595546 0.49373637982237 1 1
0.568315707629558 0.566709498412146 1 1
0.5641199620109 0.562766049552642 1 1
0.407903528512683 0.406679492110845 1 1
0.505414331318756 0.503896618068643 1 1
0.485963354805748 0.484494218515491 1 1
0.428611486574028 0.426936339899849 1 1
0.438482702261903 0.437253695775627 1 1
0.450726699286145 0.449347157134268 1 1
0.53334486943763 0.531882782950789 1 1
0.514496304836367 0.513107782074373 1 1
0.611298544206774 0.609354364993084 0 0
0.575566035321562 0.574193979492929 0 1
0.45682097963837 0.455482598414986 1 1
0.523843479782352 0.522046713215716 1 1
0.557697337461519 0.555932080663374 1 1
0.508311348245493 0.506735860663354 1 1
0.520421238797443 0.518815439553553 1 1
0.462678337717298 0.461621986037168 1 1
0.493730700775085 0.492053802621421 1 1
0.485256678296224 0.483803122588245 1 1
0.494612571955333 0.493399818122474 1 1
0.521202936719589 0.519517364631738 1 1
0.453339228427096 0.452083695365553 1 1
0.516353869296322 0.51489507126707 1 1
0.551580892338695 0.550207227212662 1 1
0.504435482673104 0.503097974023895 1 1
0.526647958927261 0.525159010081555 1 1
0.47431023583811 0.472746467071017 1 1
0.481818122985309 0.480435730104858 1 1
0.506047332986064 0.504794683821176 1 1
0.522955275625541 0.521151359780631 1 1
0.46906979441253 0.467980944975525 1 1
0.460600861449473 0.459430986086495 1 1
0.498117018280584 0.496636373805172 1 1
0.469461438643674 0.468116475832076 1 1
0.554209273600602 0.552652972940162 1 1
0.544923919877742 0.543550860915267 1 1
0.506436876453924 0.505178775079096 1 1
0.525996443890653 0.524216193164902 1 1
0.486186620651406 0.484718272387778 1 1
0.525913999666616 0.524621785311524 1 1
0.481796707725775 0.480413295537071 1 1
0.493190522113987 0.491656014001142 1 1
0.520955923381689 0.519540968401467 1 1
0.53401183914033 0.532629967055903 1 1
0.449837928153053 0.448487476519546 1 1
0.503382242749429 0.502201810839589 1 1
0.517248217001118 0.515410624740926 1 1
0.403123927713499 0.401949125019791 1 1
0.559039385998861 0.557558291869839 1 1
0.453154485414806 0.4519185832432 1 1
0.530309438288023 0.528468157568369 1 1
0.499603635213361 0.498076096593105 1 1
0.589929379317613 0.588182511141978 1 1
0.513386519126535 0.512019004823216 1 1
0.445705265897484 0.444553366606295 1 1
0.422939629585787 0.421600458430886 1 1
0.495593479972015 0.494399725969753 1 1
0.490149406109354 0.488852246856418 1 1
0.516376811655256 0.515166116989954 1 1
0.556398410113825 0.554821574127865 1 1
0.514215336538588 0.512845987883992 1 1
0.496661745385595 0.495285022536015 1 1
0.486085788800459 0.484652431311221 1 1
0.533481094072304 0.532095936018655 1 1
0.548105754207926 0.546463790869561 1 1
0.410630550419701 0.409735621487579 1 1
0.385384088374571 0.384171738397704 0 0
0.501960253876372 0.500694511512629 1 1
0.50847509409871 0.507216656793366 1 1
0.489248338061064 0.487774003867527 1 1
0.53570058342933 0.534373079258388 1 1
0.484972134064724 0.48357214325501 1 1
0.459396468074517 0.458294208901496 1 1
0.529972761174046 0.528046837245614 1 1
0.44810709334887 0.446760831951581 1 1
0.491269627713253 0.489883086005941 1 1
0.484649692319459 0.482900861546106 1 1
0.432473787092725 0.431336165405515 1 1
0.511268208397577 0.50973490165917 1 1
0.468923224054719 0.467789259654935 1 1
0.482795169491773 0.481566877377796 1 1
0.467154055488959 0.466159051794088 1 1
0.435355558822564 0.434323146207301 1 1
0.556998468711213 0.555263958469759 1 1
0.44519916327687 0.44384671698522 1 1
0.517862577633026 0.516754383679932 1 1
0.550715706527028 0.549099719358273 1 1
0.496872801215617 0.495205627108929 1 1
0.541019214496978 0.539582903728663 1 1
0.593193765700634 0.59137327341126 1 1
0.458080450302968 0.456678963657048 1 1
0.429081752628109 0.427850907375757 1 1
0.475788038841116 0.474152378466145 1 1
0.493605136263577 0.492197193553187 1 1
0.444186519543553 0.442865194061066 1 1
0.510972165071493 0.509376808298723 1 1
0.504438569658052 0.503229202525735 1 1
0.473201874770154 0.471882642003697 1 1
0.500169093360404 0.498464836828063 1 1
0.474377186650228 0.473071351571344 1 1
0.527902845907313 0.526367761841012 1 1
0.401583365546607 0.400308802774609 1 1
0.419461683791461 0.418409784811506 1 1
0.442085683209913 0.440917424418515 1 1
0.529507715494613 0.528213657644797 1 1
0.480996726804148 0.479852448069536 1 1
0.494176615096225 0.49269460067807 1 1
0.500909411331612 0.499599694295464 1 1
0.559452358841028 0.55771494774532 1 1
0.447242355461344 0.446185539718143 1 1
0.513522665439739 0.512191217992507 1 1
0.471954360735928 0.470667020324786 1 1
0.5703890935745 0.56852568507025 1 1
0.438011072124745 0.436792908028648 1 1
0.524592940399303 0.523325496683007 1 1
0.51326624036353 0.511820254773307 1 1
0.517007778182509 0.51587139190178 1 1
0.453054870205933 0.451559649173985 1 1
0.388086509517382 0.387057420434068 0 0
0.527430620906784 0.525818694942695 1 1
0.589598597617048 0.587987094751149 1 1
0.556527659180282 0.554987505897589 1 1
0.529819423408721 0.528211103039097 1 1
0.502584561734895 0.501084889124542 1 1
0.559736204886138 0.558159261560523 1 1
0.495186637239384 0.493943349017504 1 1
0.472064631684356 0.470375867028582 1 1
0.539050130461997 0.537562769354486 1 1
0.456370273650741 0.454965981663371 1 1
0.442970567577153 0.441632717357053 1 1
0.471294544874473 0.469715496448746 1 1
0.536988451537352 0.53558434238151 1 1
0.509842266453861 0.508422505183589 1 1
0.553255363244165 0.551587031745587 1 1
0.555573085169602 0.553880730766534 1 1
0.548179247925124 0.546755008648346 1 1
0.484756062578073 0.483307168234694 1 1
0.434534053022907 0.433244277969256 1 1
0.548114567597966 0.546768297617483 1 1
0.548962602102786 0.547140513871161 1 1
0.453790483518849 0.452496898437238 1 1
0.413318377278928 0.412237631043088 1 1
0.57492513300234 0.573161802545312 1 1
0.522471544086104 0.520848483195874 1 1
0.477220701180198 0.475713512171558 1 1
0.492539696314095 0.491304098248856 1 1
0.495619007913179 0.494141411161486 1 1
0.503237547520373 0.501720012643388 1 1
0.532378412794613 0.53100859118886 1 1
0.508991646394592 0.507577351751544 1 1
0.454044101675474 0.452778925349241 1 1
0.452957683579598 0.451928312165912 1 1
0.412622579832834 0.411469743465874 1 1
0.48877879178028 0.487454615877388 1 1
0.558513748843129 0.556925528534528 1 1
0.478067644233716 0.476696323530429 1 1
0.41878023182497 0.417477446077643 1 1
0.540966604539779 0.539454342775133 1 1
0.49322249595304 0.491821207143087 1 1
0.557422035324388 0.556025119277309 1 1
0.443346009498531 0.442104203862367 1 1
0.444626625166718 0.443499403602244 1 1
0.503432112278296 0.502026893411636 1 1
0.408892513511748 0.40781626464736 0 0
0.490042767393771 0.488590239253521 1 1
0.567977777475872 0.566488698598606 1 1
0.515743871539798 0.5140625305152 1 1
0.493226696064866 0.491840870775486 1 1
0.551533703342795 0.550038317253962 1 1
0.478123910277037 0.476760451905683 1 1
0.54711661886961 0.545788109581587 1 1
0.494314762432537 0.49290741297045 1 1
0.54328908437707 0.541714789276709 1 1
0.476550772309686 0.475239524536441 1 1
0.362410126888328 0.361375596595228 0 0
0.409485165048924 0.407991964599367 1 1
0.533766218234775 0.532248044559847 1 1
0.469357025573733 0.467950270480883 1 1
0.530120139406658 0.528768523912298 1 1
0.406811730894837 0.405637754770876 0 0
0.532277803283007 0.530902364976449 1 1
0.441344477312836 0.440283279392384 1 1
0.440992282003246 0.439645981735594 1 1
0.484706710156446 0.483449285031837 1 1
0.543071154137122 0.54156661222721 1 1
0.559529957886067 0.557998579394379 1 1
0.587575189839586 0.585905389878615 1 1
0.488482243418237 0.487107597262958 1 1
0.573006623868683 0.571367417906952 1 1
0.46008444821339 0.458861427382594 1 1
0.420847815085127 0.419917481703155 1 1
0.494840776686663 0.493419750162324 1 1
0.503426039844119 0.502240981814957 1 1
0.404153343304173 0.402823805744365 1 1
0.580465341779393 0.57876367821362 1 1
0.506652381730679 0.505302850063294 1 1
0.448777657742868 0.447749105040733 1 1
0.482970320454711 0.481637564311884 1 1
0.475455423964041 0.474343204710093 1 1
0.441146436788314 0.440122097038257 1 1
0.509552522215909 0.508006453679756 1 1
0.440714813300943 0.439515542782014 1 1
0.520850069221947 0.519464539298802 1 1
0.451614942038348 0.450198297113602 1 1
0.467245929372464 0.466011754547954 1 1
0.445225357678042 0.443902309757423 1 1
0.47749356622061 0.476209866791946 1 1
0.456327574236671 0.455000303723039 1 1
0.43444179221079 0.433276433839809 1 1
0.41811368809922 0.416760818337274 1 1
0.47365911230467 0.472360877692382 1 1
0.490471196711744 0.489236858069287 1 1
0.509606924713463 0.50816843052906 1 1
0.45088231844425 0.449667043265132 1 1
0.520131705990679 0.518784159830868 1 1
0.499111766624641 0.497832282996315 1 1
0.49574059519834 0.494343771671065 1 1
0.488538782295504 0.487244451370297 1 1
0.528580518881726 0.526820272429746 1 1
0.536023527015456 0.534114187990026 1 1
0.467089542984674 0.46562306876258 1 1
0.426683714706018 0.42553640169362 1 1
0.572252154362332 0.570610553649012 1 1
0.496989838225434 0.495689938919701 1 1
0.49851694123085 0.497154669865799 1 1
0.404595746581423 0.403662263455102 1 1
0.4978361415364 0.49667775449323 1 1
0.499302287166712 0.497767967684496 1 1
0.531988930820214 0.530602306888638 1 1
0.474556693855817 0.473414743235938 1 1
0.536206291159952 0.534625108877748 1 1
0.475303208424588 0.473797111590416 1 1
0.549098966745915 0.547627253989566 1 1
0.565449188008819 0.563596568294696 1 1
0.531013220441096 0.529784727194519 1 1
0.559821254631646 0.557657887635463 1 1
0.457097443797264 0.455548076425774 1 1
0.532305352288144 0.530542455739172 1 1
0.60598159808634 0.604422925159884 0 1
0.511813275216398 0.5104193036001 1 1
0.479916941825529 0.478491415316438 1 1
0.528998717191086 0.527597512312934 1 1
0.433838552900945 0.432691803064166 1 1
0.521602209715187 0.520278381866333 1 1
0.469766131641544 0.46846248063837 1 1
0.538838644927326 0.537096388294902 1 1
0.444170648071509 0.442814892512572 1 1
0.521615744993642 0.520116095653137 1 1
0.372990890740934 0.371945483008681 0 0
0.578250647922097 0.576627669019607 1 1
0.500639214615167 0.498910087299944 1 1
0.565485064146589 0.564087464303666 0 0
0.500845119321692 0.499512949894478 1 1
0.501618516688774 0.500019535527514 1 1
0.566581994905229 0.565016727259305 1 1
0.480039836813316 0.478717281323644 1 1
0.492316609980072 0.490787223138753 1 1
0.510762109441218 0.509540711843869 1 1
0.495685056229597 0.494349353251106 1 1
0.591884181567287 0.590225080709864 1 1
0.51678327323029 0.51503638884246 1 1
0.581390438540091 0.579553560556938 1 1
0.459504802112859 0.458326889167464 1 1
0.410280829931405 0.409098612461209 1 1
0.451792750448218 0.450766189913809 1 1
0.418112487197532 0.416818813813269 1 0
0.534178664009736 0.532300181572002 1 1
0.485541882155265 0.484332590375717 1 1
0.440870282519494 0.439349347589674 1 1
0.470507712164555 0.469172193561054 1 1
0.364558710606582 0.363573781705336 0 0
0.502826300714908 0.501263816122563 1 1
0.498599344033606 0.49733266354793 1 1
0.402479364770272 0.401221855871882 1 1
0.482509815809223 0.480882338242446 1 1
0.395043485322801 0.393925402663601 1 1
0.521905149991777 0.520372412082373 1 1
0.604461713326028 0.603032762218244 1 1
0.526460127716556 0.525054122686448 1 1
0.459733339770753 0.458553194437938 1 1
0.427522490928797 0.426472043304006 1 1
0.489840764362614 0.488204450880519 1 1
0.532296669803875 0.530789445731557 1 1
0.545376088454038 0.543808988372307 1 1
0.489714419560366 0.488361288987718 1 1
0.581738513751196 0.580136899148944 1 1
0.460419820831264 0.458878142602938 1 1
0.557485219383736 0.555841074734438 1 1
0.552442861571291 0.550906289843099 1 1
0.492753772322381 0.491559742617152 1 1
0.489481388509414 0.488143863258034 1 1
0.617954546374227 0.616253243834532 0 0
0.378703730471911 0.377737938816848 0 0
0.537221634146026 0.535969000705114 1 1
0.440269534554473 0.438713113410549 1 1
0.47644397863992 0.47506801777821 1 1
0.525486105333343 0.523851959201147 1 1
0.553724087607306 0.551976473848531 1 1
0.476510551771954 0.475202817768018 1 1
0.511763457273503 0.510293096710711 1 1
0.517651983377292 0.515818634924076 1 1
0.473094408621926 0.471891493775987 1 1
0.491454858857834 0.489903658119718 1 1
0.471151636674301 0.469731177468465 1 1
0.472748090866129 0.471324964992765 1 1
0.455780234210586 0.454285156715052 1 1
0.59614525010293 0.594421179412546 1 1
0.440725724860955 0.439506438245194 1 1
0.479869033921212 0.478614664707261 1 1
0.592061706769034 0.590318344308392 0 0
0.466625460896877 0.465435328536358 1 1
0.541701948678663 0.540509606051453 1 1
0.553529583704432 0.551889492589335 1 1
0.515732386724102 0.514232099931811 1 1
0.44818974445889 0.44714155706908 1 1
0.572911972227263 0.57136830211366 1 1
0.550659404912668 0.548903112897932 1 1
0.529255288220446 0.527629991535268 1 1
0.563136182371246 0.561636335870971 1 1
0.479374833762348 0.478066917244328 1 1
0.552572702655865 0.551097529593293 1 1
0.528698238620032 0.527142999504746 1 1
0.592166136310005 0.590386079414201 1 1
0.616436758173737 0.614721521616934 0 0
0.526577558908307 0.525217222166082 1 1
0.416053765513089 0.41502702466144 1 1
0.504727220049065 0.503568991374461 1 1
0.471009540062693 0.469778234164856 1 1
0.414519313757465 0.413439903660014 1 1
0.539944011311219 0.538535000486434 1 1
0.461922632743813 0.460518180551512 1 1
0.50955853633796 0.508316868640393 1 1
0.545674223150138 0.54446012472631 1 1
0.429834614866661 0.428441781695209 1 1
0.455799681381109 0.454302497764304 1 1
0.518478879612315 0.51691513741735 1 1
0.498335093606369 0.497188421840093 1 1
0.544737780976972 0.543300109159912 1 1
0.493516362464284 0.491443802475306 1 1
0.59245120340213 0.590778277154464 0 0
0.488700326916908 0.487225836431886 1 1
0.389939513166008 0.388588039201158 1 1
0.445774335550842 0.444758335614572 1 1
0.537702781391601 0.536302185901287 1 1
0.474127217653967 0.472780266144798 1 1
0.461409112851544 0.459987878715055 1 1
0.425387236983879 0.423983372646025 1 1
0.470093924608418 0.468997813558705 1 1
0.412989262660985 0.411701376834692 1 1
0.480589997176228 0.479181379394472 1 1
0.495241535556116 0.493847006416681 1 1
0.47560319526892 0.474314875371403 1 1
0.549569704012695 0.547957709494388 1 1
0.5090756947139 0.507605909937867 1 1
0.546012165900064 0.544229273041165 1 1
0.444483696655308 0.443310862811664 1 1
0.502062408945544 0.501050142075678 1 1
0.571890382618588 0.570316597209037 1 1
0.541652405495721 0.540081465660786 1 1
0.499474350798014 0.498268055669266 1 1
0.417499527601449 0.41638937454215 1 1
0.467139822980719 0.465939852049816 1 1
0.463334850564393 0.462019057950105 1 1
0.487101941898658 0.485693402328883 1 1
0.517308099637277 0.516182486471668 1 1
0.473238815635247 0.471833501908587 1 1
0.516317553132769 0.514880300796329 1 1
0.556432311059398 0.554556617344382 1 1
0.486672588054055 0.485272421716855 1 1
0.479740212460363 0.478383153412656 1 1
0.574980774061776 0.573277440673826 1 1
0.444442519871871 0.443229701927734 1 1
0.508759474525992 0.506906679893037 1 1
0.393965763089918 0.392911743966665 1 1
0.41907781541105 0.41781971693375 1 1
0.43604523736632 0.434911055543141 1 1
0.469530689833281 0.468124071608595 1 1
0.49385957479204 0.492516618967178 1 1
0.595263991737221 0.593783822178754 0 0
0.540580866232232 0.539235510156804 1 1
0.453100145480073 0.451616086750185 1 1
0.510854410140864 0.509718706154627 1 1
0.444975768539318 0.443724752110997 1 1
0.417646851138579 0.416289240095347 0 0
0.450512798321248 0.44925051034158 1 1
0.465401669906913 0.463973017148912 1 1
0.472933333951514 0.471542540565202 1 1
0.549296981621524 0.547911458188428 1 1
0.405886528855521 0.404705123400851 1 1
0.536181450596462 0.534909316039194 1 1
0.482295864668601 0.48083187403202 1 1
0.51045400416972 0.508905198468915 1 1
0.557358520939361 0.556103299686509 1 1
0.494219143938558 0.492885760367213 1 1
0.472071167331168 0.471045851909868 1 1
0.566010797453964 0.564500735047393 1 1
0.561968323187838 0.560309061730264 1 1
0.462458253344639 0.461157079515291 1 1
0.605243505959381 0.603719438084134 0 0
0.466871930085037 0.465788159194532 1 1
0.509186757583415 0.507847872790049 1 1
0.501067130711948 0.499483803268432 1 1
0.425240622190525 0.424096710799912 1 1
0.466644469026494 0.465100999584692 1 1
0.467241796186039 0.466026377373809 1 1
0.55445003123181 0.552855519390045 1 1
0.55740828036565 0.555955546835735 1 1
0.604704844222061 0.602994966471299 0 0
0.457359038450662 0.456197296962863 1 1
0.507166668716995 0.505446441091939 1 1
0.586199900439824 0.584643433806576 1 1
0.513393456885883 0.511956552174101 1 1
0.459865273884247 0.458628723985142 1 1
0.46713339904484 0.466048467620702 1 1
0.506529475299004 0.504934056550033 1 1
0.512004451710985 0.510452156151766 1 1
0.541302577479513 0.539805814935087 1 1
0.440027339915215 0.439015061045235 1 1
0.543312021761748 0.541896112390064 1 1
0.41137600657564 0.410244109741727 1 1
0.533549896728361 0.532087565090964 1 1
0.559815801578847 0.55776177648348 1 1
0.429504216704862 0.428443629152485 1 1
0.510369810292461 0.509065353743663 1 1
0.522680969183969 0.521169494343593 1 1
0.483601716981008 0.482204849508282 1 1
0.446346679783746 0.445256185407334 1 1
0.491348608116081 0.489721857375782 1 1
0.521488640910297 0.519858352870845 1 1
0.350225404001595 0.349210042543854 0 0
0.480677692754463 0.479362256101891 1 1
0.485722799792651 0.484381289067561 1 1
0.456545720938076 0.455283817471534 1 1
0.401120673447198 0.399634887788512 1 1
0.462505042351203 0.461365757103944 1 1
0.548946325879929 0.547228003617301 1 1
0.597842985089462 0.596462863454287 1 1
0.470735123340775 0.469598392879408 1 1
0.49727502052631 0.495917560291489 1 1
0.541825342903066 0.540278549121563 1 1
0.501671998483256 0.499896749084033 1 1
0.487940336712605 0.486665699442897 1 1
0.413309056415345 0.411954262679922 0 0
0.505020660176965 0.503775799039973 1 1
0.518978207195623 0.517543605791165 1 1
0.473740008523572 0.472181646135364 1 1
0.433840352383853 0.432637992643306 1 1
0.457598298684525 0.455981626585079 1 1
0.553910999264157 0.552057477926199 1 1
0.488565488198852 0.487148794473701 1 1
0.44241817168135 0.44111633872457 1 1
0.530000341325186 0.528798991250507 1 1
0.55020959495914 0.548579193078548 1 1
0.512357390214675 0.511008837426456 1 1
0.470380587954739 0.469162706194187 1 1
0.508165292725481 0.506732355086518 1 1
0.491838554517847 0.490501976771198 1 1
0.479985216353111 0.478683687691148 1 1
0.451924033604516 0.450440727311205 1 1
0.60219512540936 0.60066187658319 0 0
0.504585550995539 0.502692934653519 1 1
0.484840756329646 0.483288122091689 1 1
0.521222282373388 0.519972667124133 1 1
0.576001486258953 0.574023477303508 1 1
0.516138907183132 0.514908305056478 1 1
0.491219545973086 0.489910596506092 1 1
0.466602872433302 0.465130087492719 1 1
0.509276274159642 0.507932933628017 1 1
0.541751354145353 0.5403323538506 1 1
0.576112031861189 0.57454755958502 1 1
0.537343456326871 0.535971507526491 1 1
0.512341302385893 0.511013387252854 1 1
0.429836655718618 0.428464325847768 1 1
0.580964381880615 0.579112424626922 1 1
0.499263818381883 0.497952095114499 1 1
0.571493909213175 0.569962133309144 1 1
0.402861314724642 0.4018054362784 1 1
0.589806106099649 0.587839762980748 1 1
0.576522107899676 0.57499308720845 0 0
0.587633722751069 0.586249464522958 1 1
0.54625820925145 0.544811765433779 1 1
0.46217455627379 0.461013911866901 1 1
0.56558132575152 0.563686321841369 1 1
0.4951916698152 0.493941698871254 1 1
0.582236512940573 0.580380184923565 1 1
0.532554210638204 0.53117862159838 1 1
0.583699839683275 0.582171244300901 1 1
0.394572549204068 0.393720004919221 1 1
0.471039877907331 0.469585510093386 1 1
0.476563387969211 0.475016121693846 1 1
0.464499298196905 0.463213704962376 1 1
0.504838994128126 0.503152649433664 1 1
0.443007845239799 0.441780385485994 1 1
0.566954630683893 0.565476920990881 1 1
0.45801493277928 0.4566952191981 1 1
0.487125762941859 0.485805538100576 1 1
0.463509817774016 0.462232035714223 1 1
0.500380401421106 0.498453088335576 1 1
0.515523591793864 0.514060835755739 1 1
0.527913621726228 0.526370284199744 1 1
0.417325543543417 0.415805706998373 1 1
0.451284130685854 0.450136165856877 1 1
0.505223365785268 0.503898662972177 1 1
0.492959298661344 0.491478901640145 1 1
0.469925334679759 0.468665664503397 1 1
0.52386360778472 0.522406817649252 1 1
0.381459680418407 0.38046756874834 0 0
0.583445932098461 0.581936281019281 0 0
0.561259128012417 0.55927988356482 1 1
0.534119826148498 0.532755824613174 1 1
0.537567269045508 0.535918064250332 1 1
0.526344715286696 0.524785068116632 1 1
0.466493331304553 0.465068790815349 1 1
0.52379251879208 0.522522491408154 1 1
0.454659124621645 0.45286228408447 1 1
0.468141337561142 0.467073125182756 1 1
0.395280748436298 0.394076385456347 0 0
0.510506776059842 0.509010221688326 1 1
0.487299950156144 0.485851672890223 1 1
0.462129543779566 0.460956992082506 1 1
0.582387276993648 0.580989774771352 0 0
0.525400431783069 0.523878161949229 1 1
0.417330707441591 0.416236926941205 1 1
0.46156752437611 0.460327935097871 1 1
0.508571959047055 0.507479279514169 1 1
0.485772553914322 0.484437333717288 1 1
0.498915255956644 0.497657684278629 1 1
0.511883057565538 0.509913468721678 1 1
0.523285501755002 0.521696985430419 1 1
0.487000967104762 0.485498212309108 1 1
0.51027438751382 0.509064590646577 1 1
0.541157597624675 0.53948639627243 1 1
0.410848008109183 0.409633176269306 1 1
0.493831730389117 0.492382375003451 1 1
0.559062035674497 0.557395044388486 1 1
0.45176536012771 0.45058532497451 1 1
0.531663229136854 0.530103710607942 1 1
0.596371769775195 0.594805361995529 0 0
0.504674792953563 0.503095111781177 1 1
0.500842311236194 0.499641642377049 1 1
0.469584244703724 0.468438866870355 1 1
0.553570927165807 0.55182053613294 1 1
0.542797779211035 0.541050777116615 1 1
0.482670719015581 0.481274756335367 1 1
0.387463174521563 0.386267344457323 1 1
0.450273921657956 0.449037227258467 1 1
0.517252267952492 0.515694443968304 1 1
0.436793209445925 0.435284418980581 1 1
0.460756134127717 0.459300066539399 1 1
0.550245101825065 0.548693481767015 1 1
0.592855985792975 0.590938753513723 1 1
0.513170935758922 0.511431291964096 1 1
0.492997141029435 0.491714725717961 1 1
0.416577680879606 0.415270122174131 1 1
0.49170573609967 0.490360814270298 1 1
0.468800462931669 0.467542278510733 1 1
0.458768048567569 0.457400572801368 1 1
0.500912125485169 0.499438588311838 1 1
0.576634986237228 0.574869946231513 1 1
0.631938332649703 0.629836497193375 0 0
0.43607056943488 0.43469433565857 1 1
0.48608746098952 0.484635501499502 1 1
0.52600085443304 0.524242580310523 1 1
0.429557036458196 0.428460961167146 1 1
0.462800975096858 0.461630538402848 1 1
0.495891401017077 0.494384896915109 1 1
0.49723105445739 0.495632316968052 1 1
0.487486408278155 0.486236592485087 1 1
0.495452167235377 0.494043258209303 1 1
0.516704560848458 0.515001051171981 1 1
0.49821543804155 0.496825174348856 1 1
0.558843178652495 0.557251694345155 1 1
0.539288782400727 0.537909707161451 1 1
0.411413276692205 0.410348653818242 1 1
0.53046010004452 0.529065352671078 1 1
0.497678223483099 0.496180666142099 1 1
0.452614143096936 0.451202898726039 1 1
0.461153561282301 0.459890276524784 1 1
0.53139969307246 0.530140446868751 1 1
0.460922230395802 0.459695089335894 1 1
0.518700466041912 0.517028153382736 1 1
0.477056771860847 0.475598134915762 1 1
0.592726485328098 0.590988392552853 1 1
0.582453339062355 0.580876846797646 0 0
0.461473489269541 0.460397799119816 1 1
0.500902391656589 0.499192427010948 1 1
0.558555876515946 0.556839904512944 1 1
0.490060960282517 0.488720384314507 1 1
0.540153507181624 0.538769609462564 1 1
0.495473388347395 0.494315591803654 1 1
0.466430818430375 0.465290620329497 1 1
0.422482317051143 0.421500717909689 1 1
0.525172326099475 0.523739889758266 1 1
0.586311064219603 0.584438801015964 1 1
0.43708863767441 0.435914709608404 1 1
0.46651535025676 0.465082855900635 1 1
0.576415018071856 0.575101011299587 1 1
0.571705478769179 0.570106235782039 1 1
0.481156141111657 0.479821736051432 1 1
0.622312321358729 0.620088066847454 1 1
0.472084133286099 0.470792069876109 1 1
0.509983231133679 0.508836560474533 1 1
0.391103271754006 0.390282161979518 0 0
0.51820737756274 0.516724068378213 1 1
0.483900729438846 0.482722340721793 1 1
0.473394123930338 0.471937431309324 1 1
0.512605261461679 0.511264179894689 1 1
0.519488891416224 0.518006848554769 1 1
0.525042260648212 0.523464780045357 1 1
0.442891806751902 0.441437836915164 1 1
0.556104962372232 0.554373755714554 1 1
0.469454720862536 0.468060988933769 1 1
0.502699886935074 0.501269994298709 1 1
0.50990193182417 0.508275264155844 1 1
0.563570672375263 0.562061303122283 1 1
0.527017368875664 0.525411240091439 1 1
0.536705587244194 0.535296036712446 1 1
0.548343294632891 0.54676319462527 1 1
0.438666266315594 0.437220783586811 1 1
0.599289700702756 0.597561334538083 0 0
0.534846708403738 0.533444983423234 1 1
0.494446463811542 0.493268782280981 1 1
0.551036620047381 0.5497811041066 1 1
0.421287441267633 0.420107623108316 1 1
0.404822061292959 0.403657171598183 1 1
0.443233840422944 0.44210809535583 1 1
0.400960244004441 0.399848450498057 0 0
0.452717404896562 0.451383968566442 1 1
0.586314432469277 0.584481021999194 1 1
0.538605188822942 0.537102185120416 1 1
0.512807419981619 0.511385675606158 1 1
0.516890704802048 0.51499495943719 1 1
0.528091342838533 0.526417901903221 1 1
0.509925626810186 0.508421029614994 1 1
0.504711166282192 0.50346019886632 1 1
0.480136824698182 0.478832165811228 1 1
0.5907320982682 0.589159189323539 1 1
0.517250545598968 0.515897646810794 1 1
0.53499791510294 0.5336924281561 1 1
0.492293585624979 0.491081532547987 1 1
0.547810199547396 0.546490227506314 1 1
0.441288626127967 0.440147912212031 1 1
0.517216162413041 0.515841891743058 1 1
0.433246255427664 0.432091474057252 1 1
0.578193763204675 0.576666081033246 1 1
0.510486850314282 0.509150226463002 1 1
0.56051890061816 0.559073961246117 1 1
0.424305166497163 0.423214634061417 1 1
0.484866928692033 0.48363499470463 1 1
0.548186352524156 0.546858564940837 1 1
0.44120049863822 0.439881330468485 1 1
0.452730073088992 0.45148180801806 1 1
0.473729501964955 0.472225256613907 1 1
0.613946851741113 0.611584191797432 0 0
0.528635959685851 0.527303891475781 1 1
0.469286272461215 0.468067673379763 1 1
0.47883902324652 0.477809677379587 1 1
0.57214924995765 0.570542065469276 1 1
0.549153255162309 0.547547652589811 1 1
0.426683831379624 0.425393100192175 1 1
0.51089292931663 0.509382939472631 1 1
0.463712932939746 0.462429401237815 1 1
0.518463584472487 0.517241660257479 1 1
0.436824324367839 0.435421058738334 1 1
0.454137793985364 0.453031427946921 1 1
0.500650829688603 0.499441437105279 1 1
0.49790916639211 0.496438441148601 1 1
0.495447706754535 0.493963895627915 1 1
0.507795626722383 0.506128099770586 1 1
0.525972728286978 0.524536627791781 1 1
0.481647227406824 0.480148775736356 1 1
0.511011199520865 0.509656145034296 1 1
0.444183430732442 0.442734952105792 1 1
0.465476053527523 0.464001356069479 1 1
0.502893120995072 0.501736068613822 1 1
0.40758026219886 0.406480789625121 1 1
0.480859151257725 0.479659596428184 1 1
0.464838325489146 0.463599165430056 1 1
0.471711907011094 0.470358097730795 1 1
0.523273341976313 0.521929272317293 1 1
0.500950067650268 0.499666821006234 1 1
0.535139409535422 0.533856268679161 1 1
0.503769877667848 0.502416972158015 1 1
0.494214895087286 0.492731473184024 1 1
0.496342073607084 0.495064811672819 1 1
0.56618080325619 0.564627142676981 1 1
0.494608530486656 0.493379685201162 1 1
0.425824987740496 0.424409988293586 1 1
0.410911784640145 0.409743893584792 0 0
0.455126607164171 0.453906790561282 1 1
0.528855987283022 0.527481674035694 1 1
0.436628111663182 0.435337598588658 1 1
0.426842515772153 0.425906629311743 1 1
0.576032417765798 0.574524705868839 0 0
0.554075820429558 0.552109035859134 1 1
0.624409777980783 0.622804099054903 0 0
0.493518906127899 0.492039046696605 1 1
0.53001068901596 0.52846837236648 1 1
0.534709343974837 0.532794859860965 1 1
0.448544913343141 0.446963451222026 1 1
0.550974780895848 0.549264392013982 1 1
0.480787334955912 0.479679864767348 1 1
0.485574871769972 0.484040517191218 1 1
0.467833604898698 0.466750380514263 1 1
0.507224804814756 0.505610308123032 1 1
0.532433343906068 0.530847030401167 1 1
0.483891949977443 0.482550962325875 1 1
0.527661167541279 0.526373044328725 1 1
0.447950657485078 0.446970608768921 1 1
0.418137141187369 0.416890315320213 1 0
0.469656707851177 0.468214712029588 1 1
0.411848118195195 0.410762434713951 0 0
0.539737048855688 0.537925161417647 1 1
0.517732045550068 0.516334761632706 1 1
0.505057893015064 0.503646161092645 1 1
0.581214653141343 0.579823822320624 1 1
0.516021992991982 0.514663847743372 1 1
0.540583678732005 0.539164059522002 1 1
0.462131751756731 0.460851840909357 1 1
0.544990768136012 0.543478511695992 1 1
0.512413704645807 0.510839917386885 1 1
0.470266562251629 0.468822971865064 1 1
0.516994513795268 0.515647216701839 1 1
0.489012470826523 0.487477701082142 1 1
0.447685257825715 0.446596213351328 1 1
0.467991111994431 0.466468170563048 1 1
0.50118391382654 0.499852262095647 1 1
0.541458479712505 0.540309131710648 1 1
0.525907689939042 0.524107882625212 1 1
0.531309162590121 0.52957441411011 1 1
0.624067751232262 0.622564497955379 0 0
0.478651696048903 0.476985327387636 1 1
0.526258815752139 0.524377136454797 1 1
0.499444875486434 0.498099816873487 1 1
0.563765051326718 0.562555764877441 1 1
0.493478139093537 0.492029316638717 1 1
0.508058057304559 0.506750911758386 1 1
0.37170570047566 0.370708753684421 0 0
0.408418103487514 0.407316178157168 0 0
0.571751972625751 0.570376316450581 1 1
0.568811288135388 0.566941791011057 1 1
0.465279437405063 0.463847204714698 1 1
0.423249372968682 0.42195550489539 0 0
0.427053442714376 0.425705405470326 1 1
0.538587698077929 0.537045109780363 1 1
0.493653863704143 0.492445264175429 1 1
0.444542754446434 0.443086487687859 1 1
0.523558041331896 0.522174874178411 1 1
0.462153862736007 0.460715879897043 1 1
0.408317226266447 0.407009419717683 1 1
0.567108319147644 0.565685509695227 1 1
0.552452563840827 0.550699067143635 1 1
0.427118896761619 0.425821296815386 1 1
0.515230531880032 0.513443119882244 1 1
0.505608082406185 0.504050787057377 1 1
0.528158617318638 0.52671321621215 1 1
0.487286142654602 0.485966139654489 1 1
0.504052097328258 0.502690633184412 1 1
0.510411063057978 0.50878025202523 1 1
0.531399575215777 0.529874490382371 1 1
0.519114722537524 0.517411219701027 1 1
0.482352457475058 0.481173176856726 1 1
0.507954417103131 0.506416220369701 1 1
0.528227714334122 0.526774365538243 1 1
0.534875201692352 0.533617994535187 1 1
0.422780781511316 0.421489498057546 1 1
0.420734685368018 0.419183829827607 1 1
0.555803565093744 0.554209095390285 1 1
0.489296726113835 0.487777741051972 1 1
0.37836283266011 0.377145190043826 0 0
0.468527092517065 0.467136398052385 1 1
0.520451406172622 0.51934764938197 1 1
0.473195103482504 0.471995108931213 1 1
0.529296610566261 0.527778789213474 1 1
0.509025577974488 0.50762879604466 1 1
0.477097302041387 0.475892821414823 1 1
0.498358490521334 0.497194395518264 1 1
0.483555839118167 0.482278263433549 1 1
0.527425423928966 0.525938138238645 1 1
0.511869891820318 0.510368504694155 1 1
0.512949780374803 0.511152303348524 1 1
0.546113396562521 0.544586884086197 1 1
0.459426998225897 0.458357011545019 1 1
0.489745707825432 0.488268543793255 1 1
0.519518914738359 0.517950224053014 1 1
0.392283119068179 0.39137135790333 0 0
0.425646867431404 0.424504144073317 1 0
0.502018881160636 0.500680628743771 1 1
0.468282131480022 0.466817424771347 1 1
0.457692598354097 0.456488869629503 1 1
0.478240085844927 0.477115826238284 1 1
0.455060488966409 0.453725827410901 1 1
0.413600818151077 0.412505026361847 1 1
0.416384762787117 0.415311574723842 1 1
0.526910800011016 0.52530207643192 1 1
0.433891568084139 0.432670034118616 1 1
0.475851747005719 0.474580636972715 1 1
0.504853121776148 0.503730654479799 1 1
0.516616148213443 0.515194388791552 1 1
0.543496587358708 0.542134776425095 1 1
0.494822551936348 0.493194712889642 1 1
0.546268143880539 0.544777646079049 1 1
0.450875097324082 0.449365329236003 1 1
0.493671599681549 0.492270815306598 1 1
0.55379536675396 0.552356250486667 1 1
0.53116223823914 0.529660307772342 1 1
0.455240825272512 0.453910318817585 1 1
0.460940627609906 0.459713743147305 1 1
0.475680173915697 0.474518790133431 1 1
0.429412659037785 0.428236100471653 1 1
0.429705996040571 0.428388284879723 1 1
0.423989544524743 0.422849189360341 1 1
0.459949263352656 0.458800567055445 1 1
0.457965426065328 0.456733785081775 1 1
0.449426436531248 0.448322761106278 1 1
0.40224739075067 0.400988449910781 0 0
0.507525001080084 0.506478069166897 1 1
0.507387549824485 0.506023657979144 1 1
0.497548532623796 0.496301884566047 1 1
0.40799094399527 0.406842981973889 0 0
0.483118692875866 0.481704686073821 1 1
0.586161832950111 0.584529047667079 1 1
0.532356639922891 0.530611891747394 1 1
0.598314663940561 0.596680273097691 0 0
0.460140448699358 0.459051632206758 1 1
0.397153126359091 0.396173474291117 1 1
0.436089714470693 0.434954321018712 1 1
0.504266914232327 0.503238286527359 1 1
0.406930205594719 0.405785874676925 1 1
0.4802785387759 0.479240299644879 1 1
0.380982440830822 0.379747159696215 0 0
0.555645717445796 0.553842069845002 1 1
0.581836509210765 0.580204260672615 1 1
0.547277293181402 0.545753229774903 1 1
0.506174771548727 0.504737716596847 1 1
0.450851059332616 0.449821982562817 1 1
0.48387749730147 0.482679211030738 1 1
0.483283797079808 0.481828224957249 1 1
0.577480126054001 0.575812484302192 1 1
0.535795951115847 0.534188507504162 1 1
0.554715841190764 0.553215302554008 1 1
0.497574441114548 0.49613596570438 1 1
0.555010351972775 0.553506059512007 1 1
0.502731575999289 0.500876065192719 1 1
0.490171575984769 0.489043747201348 1 1
0.510175015143939 0.508578413759708 1 1
0.444067916969447 0.442983693505791 1 1
0.397522001057599 0.39652573045859 1 1
0.513768231899154 0.512262465463886 1 1
0.539338038254021 0.537813567025821 1 1
0.506692913380821 0.505283054358728 1 1
0.566280386337285 0.564619602731999 1 1
0.494523873766072 0.493265697502156 1 1
0.608705437158401 0.606746557550244 1 1
0.557160785021176 0.555739571278686 1 1
0.536508070640829 0.534917382804104 1 1
0.525893632917043 0.524441059514132 1 1
0.45016020977154 0.44883379810945 1 1
0.502952920684422 0.501618520213543 1 1
0.570082180085424 0.568364490469229 1 1
0.454921932680354 0.453716488383717 1 1
0.503919232686523 0.502736415435831 1 1
0.48370533633766 0.482495941020363 1 1
0.614001955700296 0.612659335199105 0 0
0.472256544211239 0.471039794459035 1 1
0.549407221387687 0.547945086959794 1 1
0.40620730798138 0.405030599050273 1 1
0.550053121892521 0.548669717296024 1 1
0.533096700960467 0.531597496204293 1 1
0.502612941564645 0.501287741959739 1 1
0.490576627252345 0.489016749250066 1 1
0.473408815660615 0.471858073147051 1 1
0.487393909348152 0.486143490562413 1 1
0.518892037053762 0.517220297390236 1 1
0.505296347735348 0.503725420131659 1 1
0.5655499132987 0.564109003784987 1 1
0.528595319867976 0.527178177428813 1 1
0.496594064645365 0.495211083538 1 1
0.411582138864328 0.410024217542934 0 0
0.475954024763637 0.474443940299618 1 1
0.541066903690565 0.539367793708944 1 1
0.547716141291537 0.546303054354539 1 1
0.489670732801279 0.488402477918537 1 1
0.565496913224956 0.563699208054838 1 1
0.492168678791139 0.490794222843683 1 1
0.538924839930234 0.537303882635847 1 1
0.459852815860148 0.458369956850213 1 1
0.525071125068561 0.523663704142612 1 1
0.412703590621127 0.411776567614085 0 0
0.533467288335334 0.532107544693079 1 1
0.43214465783044 0.431201749261621 1 1
0.473801931225569 0.472380082263819 1 1
0.498034734182096 0.49649177458133 1 1
0.455952409899766 0.454459975546899 1 1
0.442083825765024 0.440650055267727 1 1
0.482836490041433 0.481548802641857 1 1
0.526653368776091 0.525110060574813 1 1
0.470556271496615 0.469237933761253 1 1
0.481555156709128 0.479980345497589 1 1
0.535859118719953 0.534286791292659 1 1
0.495125071006394 0.493815371284501 1 1
0.484806005227895 0.48353512728798 1 1
0.532330918703229 0.530837373127036 1 1
0.59832793467683 0.596607095458502 1 1
0.487612154485345 0.486329356013994 1 1
0.446517861919704 0.445281345166222 1 1
0.409163726716749 0.407914142190529 1 1
0.557852803627868 0.556163910366251 1 1
0.558981656804023 0.557520698442802 1 1
0.5766729352997 0.574783127261097 1 1
0.543445768260801 0.542152383354788 1 1
0.50340080362546 0.501978860964353 1 1
0.425381608739991 0.424249836996388 1 1
0.442469690303987 0.440877363660048 1 1
0.419026069558603 0.418101223638705 1 1
0.408153583152038 0.407027487388477 0 0
0.548617055601549 0.546955609828085 1 1
0.416777522565046 0.415409323067835 1 1
0.592112796926035 0.590498604652015 0 0
0.55588715769845 0.554225852444553 1 1
0.564425761257974 0.563012716730567 1 1
0.40075002544946 0.399705692855322 0 0
0.619194501968304 0.617632586449217 0 0
0.41873407723429 0.417118921901036 1 1
0.50124734066721 0.499279545474377 1 1
0.540396272447442 0.538903607969431 1 1
0.484177226075558 0.482713530871735 1 1
0.566499130156707 0.565045213201339 1 1
0.461466841581232 0.459958312857575 1 1
0.582333256709381 0.580683982074199 1 1
0.442661851637842 0.441473734010924 1 1
0.499055602357738 0.497509068265549 1 1
0.535201792990328 0.533397462825023 1 1
0.466429794541942 0.46529835510893 1 1
0.540646988974175 0.539017192700472 1 1
0.544814130805437 0.542794685968316 1 1
0.565191174740714 0.563488424592613 1 1
0.499969248948196 0.498546851449474 1 1
0.488286765170629 0.487087510752897 1 1
0.555109107557027 0.5540217189246 1 1
0.550536059767016 0.549001412968971 1 1
0.494621304274598 0.493263859127682 1 1
0.376215176029 0.37520061663388 0 0
0.549484756604918 0.547759761289871 1 1
0.422490194311716 0.421275395511411 1 1
0.447614669905599 0.446612197460554 1 1
0.431572960487702 0.430504510078511 1 1
0.551407009531283 0.549862312067525 1 1
0.505751758008908 0.504345343765921 1 1
0.516442380615808 0.514910567902712 1 1
0.567035968123253 0.565419228455172 1 1
0.574534840315367 0.573120161093536 1 1
0.515833295528174 0.514222902435123 1 1
0.449238034811444 0.447969560664549 1 1
0.499374823004911 0.49796110423459 1 1
0.510369819877751 0.509050712546819 1 1
0.457258688296415 0.456169814954431 1 1
0.515673928948865 0.514280955578111 1 1
0.594288055398284 0.59268376619037 0 0
0.469606057145871 0.467835154156567 1 1
0.472826695397464 0.471205500760411 1 1
0.572406893613857 0.570521709086336 1 1
0.531204931156138 0.52998801554973 1 1
0.412858945342947 0.411213644826124 1 1
0.515530287176431 0.514198356848318 1 1
0.524887825046053 0.523411758160489 1 1
0.549115617046067 0.547701278475965 1 1
0.492049400987921 0.490757483723599 1 1
0.469824870789823 0.468658859814119 1 1
0.458511283673745 0.457186294239566 1 1
0.553196608510581 0.551477546853931 1 1
0.49598554002317 0.494526831559786 1 1
0.460580883495034 0.459085284343198 1 1
0.461574685750368 0.460538256644503 1 1
0.5175068235957 0.515903861876023 1 1
0.568960284098861 0.567087143144837 1 1
0.499192507219087 0.497713593855788 1 1
0.479877756708775 0.478667815910626 1 1
0.507134124033769 0.505736695768253 1 1
0.490638071221565 0.48942831136776 1 1
0.406988988027294 0.405667932581212 1 1
0.53509870305917 0.533793181385001 1 1
0.386249925676128 0.385073192508908 0 0
0.488981221104899 0.487518289587934 1 1
0.510082889573439 0.508698683846092 1 1
0.517039197864618 0.515710341909039 1 1
0.468964701089611 0.467837205896451 1 1
0.516539298950678 0.514968514101415 1 1
0.453508053170857 0.452404518577741 1 1
0.532555376669884 0.531032287659117 1 1
0.502937594029684 0.501711547804011 1 1
0.616010052140849 0.614390468374657 1 1
0.513473352051153 0.512153216174041 1 1
0.500253218850953 0.498893704530008 1 1
0.50376491887686 0.50238515495784 1 1
0.508011016318167 0.506643457078394 1 1
0.456124178607561 0.454838268262288 1 1
0.582999867838695 0.581010075903584 0 0
0.505897513519457 0.504553634723341 1 1
0.504514842399716 0.503067946814944 1 1
0.573045457700918 0.571318695837579 1 1
0.505609062669166 0.504272161762706 1 1
0.533397864419537 0.53190269284213 1 1
0.569610771450852 0.568037427752964 1 1
0.457829764916256 0.456532565694585 1 1
0.557343189871412 0.55603224405684 1 1
0.512677406032565 0.510968767343902 1 1
0.571206424151785 0.569929091520072 1 1
0.472975779783662 0.471693819111573 1 1
0.488160354950122 0.486627674381901 1 1
0.44745117690861 0.446103249744239 1 1
0.541953446507591 0.540440495567385 1 1
0.504548686451711 0.503087126527899 1 1
0.475910943476718 0.47456445155625 1 1
0.471607357919736 0.470539301137638 1 1
0.468270557165936 0.467095756423204 1 1
0.481166730360984 0.479567554290507 1 1
0.442123547867427 0.44079260048471 1 1
0.483636320437347 0.482284484829163 1 1
0.446605523958168 0.445357056710647 1 1
0.511970525218538 0.510521524066429 1 1
0.382823689147744 0.381917501330758 0 0
0.504868774891675 0.503398904374984 1 1
0.420503168750414 0.419094795836815 1 1
0.514402590815776 0.513007273398917 1 1
0.543198717976024 0.541965283642789 1 1
0.494692142281919 0.493235648119375 1 1
0.442135276497808 0.440732744506062 1 1
0.479815438941613 0.478535672393289 1 1
0.465933995471201 0.464265243840631 1 1
0.52174439384357 0.520474204109252 1 1
0.529866876797519 0.528492913273888 1 1
0.457127468544553 0.455916488418085 1 1
0.524982609533765 0.523357869222907 1 1
0.535757960785154 0.53443992854974 1 1
0.508257847742996 0.506992550790458 1 1
0.496989521367947 0.495283287474726 1 1
0.440300241841242 0.439006317112558 1 1
0.463160946520573 0.461817552990964 1 1
0.498412071024885 0.496967017831061 1 1
0.441280811543251 0.439962347172989 1 1
0.450082408191159 0.448719391290355 1 1
0.475017869216852 0.47328461256997 1 1
0.483458504893259 0.482000297464659 1 1
0.42800742937683 0.426930730786702 1 1
0.516096691712532 0.514653260782898 1 1
0.539188462970047 0.537680500023578 1 1
0.491630931337998 0.489996095458439 1 1
0.565424880817726 0.563939754095893 1 1
0.422412815462172 0.421061347570317 1 1
0.56164476495361 0.560169572467195 1 1
0.509101323622534 0.507533841778659 1 1
0.539371377904404 0.538018295502159 1 1
0.53232969656886 0.530875589327623 1 1
0.485616161266354 0.484228899713974 1 1
0.517173519915695 0.515864019439942 1 1
0.61867541001029 0.616976567175292 0 0
0.452522177023638 0.451186128673762 1 1
0.439319746741358 0.438258030613319 1 1
0.58246888495174 0.580676934862202 1 1
0.481854747539505 0.480465046853164 1 1
0.459734006449332 0.458391477237214 1 1
0.431758408380941 0.430678790326896 1 1
0.549676568678237 0.548348719741094 1 1
0.470971327052 0.469546930618859 1 1
0.477234132015828 0.475688445312329 1 1
0.532259539128373 0.530657623055436 1 1
0.594767398153273 0.592947616233857 0 0
0.494282511811689 0.492827996810034 1 1
0.483037758152446 0.481639219241842 1 1
0.474679268131975 0.473056159501689 1 1
0.592037912914233 0.590317118754901 1 1
0.46963248682368 0.468114039307484 1 1
0.63475561427414 0.633139034429801 0 0
0.486060649309432 0.484818055975867 1 1
0.462802833348254 0.461444064458044 1 1
0.595668524415513 0.593758593551261 1 1
0.51594308140961 0.51458386878529 1 1
0.455923541560885 0.454496935174612 1 1
0.525399673307077 0.523734302519008 1 1
0.567331070076409 0.565667407844167 1 1
0.502142665580633 0.500485033562325 1 1
0.412630258270505 0.411441779525433 0 0
0.523354121694852 0.52181988168879 1 1
0.455792365472172 0.454546797866007 1 1
0.45468552111135 0.453198052210618 1 1
0.58522581566015 0.583666746497756 1 1
0.542404327332046 0.540727186645757 1 1
0.634726523415977 0.632773903043711 0 0
0.419227886407863 0.418110312773437 1 1
0.534493989861584 0.53297819784022 1 1
0.477446717190029 0.475924619533241 1 1
0.458531801446067 0.456993597546404 1 1
0.584844217188264 0.583082210184277 1 1
0.572691919674135 0.570698149205035 1 1
0.401971120296127 0.400801732258323 0 0
0.612582737793598 0.610898614692648 0 0
0.544067587420317 0.542336777335775 1 1
0.499868896652574 0.498470406797062 1 1
0.579121117912627 0.577434955698477 1 1
0.5471086535586 0.545456424282875 1 1
0.469835749191344 0.468160484714578 1 1
0.481251339269313 0.479927364011561 1 1
0.462810750676572 0.46115626617926 1 1
0.428947600673035 0.427549000907486 1 1
0.447796114569811 0.446592156733674 1 1
0.50430069661973 0.502726194120618 1 1
0.532771697210969 0.53136394922207 1 1
0.507383484452653 0.505310629783508 1 1
0.501735655733415 0.500391301575252 1 1
0.552979523912146 0.551361448666822 1 1
0.505090777499119 0.503885047353972 1 1
0.412563972392015 0.411155136179529 1 1
0.459117585420172 0.457761270915775 1 1
0.618114445614191 0.616299086435202 0 0
0.500308768376029 0.49899590826102 1 1
0.508733115955106 0.507394931592271 1 1
0.436430374720957 0.435415670115283 1 1
0.570898614562961 0.569366506001585 1 1
0.520682514678747 0.519225446649585 1 1
0.529481756444594 0.527937129721356 1 1
0.430977235884795 0.429835338763543 1 1
0.489669160163658 0.488337815744392 1 1
0.531337238216833 0.529901388086839 1 1
0.49834735108543 0.496949375070504 1 1
0.483804772967711 0.482663089148973 1 1
0.466468694085992 0.465231495526573 1 1
0.534870443908467 0.53313367019028 1 1
0.512312176509776 0.510917223754961 1 1
0.519812620478983 0.518514574225315 1 1
0.512668385726381 0.511189546492016 1 1
0.525435205860441 0.5240090203977 1 1
0.391754602539306 0.390695415604575 1 1
0.445921378902812 0.444790960024977 1 1
0.500496715322657 0.499175638596483 1 1
0.491227214529932 0.490022448413364 1 1
0.480742993479832 0.479081306369773 1 1
0.573865791065964 0.572416281192703 1 1
0.528522999593845 0.526949085676814 1 1
0.595551826414572 0.593311894997447 1 1
0.491640382166441 0.490406193219213 1 1
0.486366012157308 0.484966292064577 1 1
0.515389927227929 0.513869568418604 1 1
0.549927220078124 0.548219590471962 1 1
0.491446254645471 0.490053280491037 1 1
0.537918619323327 0.536287570433814 1 1
0.574013396784133 0.572282830952049 1 1
0.598560287927357 0.597189928392609 0 0
0.559032105685113 0.557444654996552 1 1
0.545411704558253 0.544076584656936 1 1
0.534664745363816 0.533433345423528 1 1
0.541557422029648 0.540063738156038 1 1
0.48918838992049 0.487674395075486 1 1
0.510977988062776 0.509361702369238 1 1
0.420366798176973 0.419304706252471 1 1
0.519726409098494 0.518273774524129 1 1
0.490216764843285 0.488991970477781 1 1
0.491903520057529 0.490743512757196 1 1
0.487044304293173 0.485593825772081 1 1
0.457081005638901 0.455692526036542 1 1
0.536466658905241 0.534928185575158 1 1
0.495843322799448 0.494464528948347 1 1
0.582959161743757 0.581153180177307 1 1
0.588458515477297 0.586502939517978 1 1
0.522026661613205 0.520374754684533 1 1
0.560562801439871 0.558494394500612 1 1
0.526945948216564 0.525505614278074 1 1
0.472420038713103 0.471097548980009 1 1
0.508385241164749 0.506733461509114 1 1
0.513156931516916 0.511876850282803 1 1
0.497896339453631 0.496543041502371 1 1
0.514190778478086 0.512818048172693 1 1
0.52760649635827 0.525872343457656 1 1
0.459113921957854 0.457722402508524 1 1
0.480003982353067 0.47885037523937 1 1
0.49630331018788 0.4949154675028 1 1
0.518968463406488 0.517256016414173 1 1
0.524893455322697 0.523635424753198 1 1
0.523871892270379 0.522591837201312 1 1
0.502832141499403 0.501526413673886 1 1
0.489667152393531 0.488414924302857 1 1
0.506443954294587 0.504986653180402 1 1
0.483160228132466 0.481765776290242 1 1
0.571771294493504 0.570011870300188 1 1
0.519478212234847 0.517919992077343 1 1
0.462975474248446 0.461694689578282 1 1
0.471672185619367 0.470428178783329 1 1
0.518264602300343 0.516668972036049 1 1
0.420638571024035 0.419397531923203 1 1
0.421409856036142 0.420051632394629 1 1
0.458894986215995 0.457424539955087 1 1
0.491473754786867 0.490113952797315 1 1
0.511559473205416 0.510063409447713 1 1
0.451442761828339 0.450285217075294 1 1
0.472036219057324 0.470969883817073 1 1
0.532005696338837 0.530190234881129 1 1
0.593958192065751 0.592348131923073 0 0
0.500733979898845 0.499062360151266 1 1
0.54525256069315 0.543602465787689 1 1
0.548151210361031 0.546436670130251 1 1
0.471475095686894 0.469548997568073 1 1
0.455341917320827 0.454160407002783 1 1
0.449577474677955 0.448176260238108 1 1
0.346672756463273 0.345715329809847 0 0
0.422564416902122 0.421479578141025 1 1
0.498413214640339 0.496976311352101 1 1
0.576868923413079 0.575374468896069 1 1
0.405427541901343 0.404479784807636 0 0
0.432989858114143 0.431874525625931 1 1
0.554324709991551 0.553005721525748 1 1
0.493060932600273 0.492079529303063 1 1
0.557638694403616 0.556081775088048 1 1
0.408785827736073 0.40770964706258 1 1
0.554176042914351 0.552592019546645 1 1
0.407182515137387 0.406114825230884 1 1
0.379035859167508 0.378112585102794 0 0
0.563128952921637 0.56177049226981 1 1
0.43971817862132 0.438835805045981 1 1
0.35839821020087 0.357425323900906 0 0
0.495487900182198 0.494135186078514 1 1
0.502213653931497 0.500529028102493 1 1
0.58517396289987 0.583257353407792 1 1
0.513743540878749 0.512298400349357 1 1
0.392715924370207 0.391584358514775 1 1
0.492097037587735 0.490784687813058 1 1
0.560244439828752 0.558727243836275 1 1
0.522094143220978 0.520673465612403 1 1
0.474024206157341 0.47275387740745 1 1
0.545523430204238 0.54413009231448 1 1
0.428917840543558 0.427484240146119 1 1
0.427105201651905 0.42608825305799 1 1
0.525817980695403 0.52430239598291 1 1
0.523670139852844 0.522365835466486 1 1
0.506926371174938 0.505710608134343 1 1
0.538480704900896 0.536929852149917 1 1
0.474626402456797 0.473487309247987 1 1
0.538624407745889 0.537484202004889 1 1
0.564977388736754 0.563390846456532 1 1
0.400029473487244 0.398830528704082 1 1
0.435360903303582 0.433795089580686 1 1
0.476092253376389 0.474753611988948 1 1
0.401665327302327 0.400717991321317 1 1
0.449532707103597 0.448430203170928 1 1
0.584064001183756 0.582602797680704 1 1
0.550749876885002 0.549035280483721 1 1
0.515479250306093 0.514337271663906 1 1
0.506210941521498 0.504840167006038 1 1
0.542619614102709 0.541319693600598 1 1
0.438610711632874 0.437409990861432 1 1
0.430712419987632 0.429262896252855 1 1
0.486651984089145 0.484990744369478 1 1
0.49333999477203 0.492011774183671 1 1
0.501289837483883 0.499565559306437 1 1
0.561138185318796 0.559581018838055 1 1
0.554753578999606 0.553090935935566 1 1
0.515397351538305 0.51381707132454 1 1
0.482102547381066 0.48042040085202 1 1
0.604264443611991 0.602444253043318 0 0
0.612667427644562 0.611206656707596 0 0
0.566281348056795 0.56462406999795 1 1
0.478796523451698 0.477365869832321 1 1
0.509895479669807 0.50820297357798 1 1
0.343071756921691 0.341905351154614 0 0
0.485594750414999 0.484230142285417 1 1
0.543206570708698 0.541655726718505 1 1
0.569417245183684 0.567966302046975 1 1
0.521653090043464 0.520184040964822 1 1
0.388891315412358 0.387893730387111 1 1
0.509093743612664 0.507656614468623 1 1
0.524129010582475 0.522755691381473 1 1
0.477872935833465 0.476504739544813 1 1
0.489430243258077 0.488021085526354 1 1
0.541873862451096 0.540461990043026 1 1
0.485843133714386 0.484273053671495 1 1
0.41627610304021 0.415140372362876 1 1
0.491246876707654 0.489919703194575 1 1
0.462734353446611 0.46114713325034 1 1
0.508473584580992 0.50712521506583 1 1
0.537229338518104 0.535815689455342 1 1
0.555972076633398 0.554661132572142 1 1
0.471334352504636 0.469776310319212 1 1
0.564427863299937 0.562631667197485 1 1
0.57665825621246 0.575192780219108 1 1
0.472251177120982 0.470909570919677 1 1
0.412858067699649 0.411414730788581 1 1
0.56687396807431 0.564909004702552 1 1
0.517075503312396 0.515841104696873 1 1
0.578224703892534 0.57675358312532 1 1
0.411736510511651 0.410562470119489 1 1
0.493594451343189 0.491690818966621 1 1
0.548712955097724 0.547265949973038 1 1
0.506565627242298 0.505168191187622 1 1
0.492312657370246 0.490952597029076 1 1
0.470881807333005 0.469579158125495 1 1
0.570433713626083 0.56809231734619 1 1
0.460426113349378 0.459003752236887 1 1
0.467334035536277 0.466173355089377 1 1
0.47224631917629 0.470988570456374 1 1
0.570177674597066 0.568645110579753 1 1
0.482536220667817 0.481166985194554 1 1
0.49316206919072 0.491723688814677 1 1
0.516362790290137 0.514613237374737 1 1
0.567804786704792 0.566050048154234 1 1
0.54829653185355 0.546839328001895 1 1
0.500474269743614 0.499145231895529 1 1
0.454157316379494 0.452917991819851 1 1
0.51268787156753 0.511417621179159 1 1
0.422150976124362 0.421059727776768 1 1
0.405988760018759 0.404840074448354 0 0
0.469573202020725 0.468344965322679 1 1
0.545311622007144 0.543747304865407 1 1
0.419733926866552 0.418526050345043 1 1
0.466865875045875 0.465270217509269 1 1
0.502775310233416 0.500977029597621 1 1
0.496308657314777 0.495051903679903 1 1
0.59933555415598 0.597513808826296 1 1
0.560134146993117 0.55867528634403 1 1
0.42628875693567 0.425149620239597 1 1
0.545565195868122 0.543520264435929 1 1
0.462432035647839 0.461171060699296 1 1
0.562318051893333 0.560611236515953 1 1
0.459598411520215 0.458323943445651 1 1
0.499763099773848 0.498450852490649 1 1
0.548781692710211 0.546949429951734 1 1
0.523470354416765 0.521861985400234 1 1
0.517520266276566 0.516452102293538 1 1
0.49856723705813 0.497279023942513 1 1
0.468595620759778 0.46724280031456 1 1
0.500294228343297 0.499097529877648 1 1
0.539947767336677 0.538671341357609 1 1
0.471657259068927 0.470405959611212 1 1
0.511113968552141 0.509887068563332 1 1
0.433148487894918 0.432087884316824 1 1
0.498809077722041 0.497550190923735 1 1
0.450576210921783 0.449227180417926 1 1
0.586007141052762 0.584494882069508 1 1
0.636769312898596 0.634816683643911 0 0
0.527929878504508 0.526426191359687 1 1
0.47842197259361 0.477190892841806 1 1
0.447909688971109 0.446492005422668 1 1
0.478749420862142 0.477444916857108 1 1
0.478995640869115 0.477712211028225 1 1
0.55569664663217 0.554137801887814 1 1
0.519218777615458 0.517673032201302 1 1
0.479876345617221 0.478491070799703 1 1
0.59232093421201 0.590670342602507 1 1
0.536926250599754 0.535359481321012 1 1
0.505758033463507 0.504229598300125 1 1
0.415015980604243 0.413894791461779 1 1
0.487146696439643 0.485724904626005 1 1
0.541869209268256 0.54050353100604 1 1
0.458806934290111 0.457284777307463 1 1
0.476143735534733 0.474857299908082 1 1
0.450495173826492 0.449394525526118 1 1
0.562938040209484 0.56113051520981 1 1
0.500985461910862 0.499416384646976 1 1
0.468465421061346 0.467170809354142 1 1
0.45167305483065 0.45047443988622 1 1
0.495503749627226 0.494084171478827 1 1
0.511220794786673 0.509888671920751 1 1
0.548778275909169 0.547054680965427 1 1
0.395757773670903 0.394542504084483 0 0
0.447497906148601 0.446255516979529 1 1
0.527289479682429 0.525134805412974 1 1
0.473350752534599 0.471801036326023 1 1
0.476451774099202 0.475164570998621 1 1
0.459162561933277 0.457717338562247 1 1
0.546671495825138 0.544951381869672 1 1
0.533937323534294 0.532386602845354 1 1
0.550301936623651 0.548733850358639 1 1
0.478587928876595 0.476962817863708 1 1
0.521066479160965 0.519794853759402 1 1
0.432884595148997 0.431748301886838 1 1
0.529349283792946 0.528080699002979 1 1
0.433654781969317 0.432243966240133 1 1
0.456930207413452 0.455830275402927 1 1
0.482778068612223 0.48139519401054 1 1
0.454012735604872 0.452884266367064 1 1
0.51387307643955 0.512486944463824 1 1
0.502822388663866 0.501597039084031 1 1
0.493803960777202 0.492419997148758 1 1
0.480969842638894 0.479482684326521 1 1
0.479804919833012 0.478288182993128 1 1
0.369256891983133 0.368378772056358 0 0
0.519120445333514 0.517671537528404 1 1
0.585775400885964 0.584008345696346 1 1
0.501293918296579 0.499595392727018 1 1
0.465064298749432 0.463573600420435 1 1
0.490421772284827 0.488931245850306 1 1
0.441858683380336 0.440780696466975 1 1
0.514851391676469 0.513567986832854 1 1
0.499905329840087 0.498723951671957 1 1
0.499577569348472 0.498083719216652 1 1
0.42013139911176 0.418999537279737 1 1
0.47858927292903 0.477288677581648 1 1
0.568300591356016 0.566992481857759 1 1
0.528095430510726 0.526498288405507 1 1
0.513113239728966 0.511842792448617 1 1
0.504404591376403 0.502665534357005 1 1
0.529198923795528 0.527831699440083 1 1
0.500496842357576 0.498902988587432 1 1
0.462837177633661 0.461500608585961 1 1
0.462237146495406 0.460833484475412 1 1
0.435344259559693 0.433998379512667 1 1
0.44553940522868 0.444471982104816 1 1
0.448636066323949 0.447496646155774 1 1
0.504031402608071 0.502582178947523 1 1
0.497714489478328 0.49637784119361 1 1
0.501065770291213 0.499608235842464 1 1
0.482870595915153 0.481573163914133 1 1
0.465992297781986 0.464478183613026 1 1
0.443265458042512 0.442269738828147 1 1
0.517860397084203 0.516441880475043 1 1
0.468235756877203 0.466961811960424 1 1
0.588576508609989 0.586726812094971 1 1
0.418008401356879 0.416632491297395 1 1
0.519771237420526 0.518541378786863 1 1
0.479601876900092 0.477850287123502 1 1
0.438159758038998 0.437138618602396 1 1
0.536971065151508 0.535559802824114 1 1
0.545235862131107 0.543923571287564 1 1
0.433099437091033 0.431769755324992 1 1
0.491949721927779 0.490569819187046 1 1
0.367803890692029 0.366570500629097 0 0
0.515862422991418 0.514304392712859 1 1
0.461617240960803 0.460094404472307 1 1
0.428949091471257 0.428054947308489 1 1
0.435447107240823 0.433725964104181 1 1
0.423092539682983 0.421883348207391 1 1
0.521905527112075 0.520036426136504 1 1
0.487005097546016 0.485675846061171 1 1
0.48760463919738 0.486115111615791 1 1
0.466441990796174 0.465217791536536 1 1
0.579846419190597 0.578279955672869 1 1
0.479506580424021 0.478130062666562 1 1
0.491243729581839 0.489866052192627 1 1
0.504299689876268 0.502928711657985 1 1
0.556081005951029 0.554610255669995 1 1
0.528280847611328 0.526997094410909 1 1
0.488695103580365 0.487081386475874 1 1
0.441204156683244 0.440105006219938 1 1
0.43764574935337 0.436472289818158 1 1
0.462621693698492 0.461517989762056 1 1
0.461485386334959 0.460194956551624 1 1
0.511637083775623 0.50989053919537 1 1
0.538015730941214 0.53657351016045 1 1
0.448333039770249 0.446952953218625 1 1
0.545921517843995 0.544463253444998 1 1
0.420130208616692 0.418846036324211 1 1
0.508359612596376 0.506541562567551 1 1
0.53263386019477 0.53099528094599 1 1
0.404026618838981 0.402994453296132 0 0
0.484720832961726 0.482993771789119 1 1
0.414691101229678 0.413604255134384 1 1
0.538661468176395 0.537291567846729 1 1
0.517907525524881 0.516465412651444 1 1
0.43095914324224 0.430046843433984 1 1
0.482660946334404 0.481452255415183 1 1
0.417656113511519 0.416491852148533 1 0
0.472762376097383 0.47151816187937 1 1
0.494585767520332 0.49311493708887 1 1
0.48305779032602 0.481764657520895 1 1
0.517388966209125 0.515936386247417 1 1
0.565068635495397 0.563578037029092 1 1
0.548064639153039 0.546674829090109 1 1
0.458349497484277 0.457117674869194 1 1
0.489533488292987 0.488280812986321 1 1
0.485391534003707 0.484047514868122 1 1
0.488640766471733 0.48741657191841 1 1
0.561514789715588 0.559672528661091 1 1
0.473021319238677 0.47173048841663 1 1
0.474588830496321 0.473480407075994 1 1
0.371485397789763 0.370595454754634 0 0
0.452024050714842 0.450937028680592 1 1
0.499726717586624 0.498292583919311 1 1
0.467998061076548 0.46657878238767 1 1
0.531574147322273 0.529479112888997 1 1
0.501996760618691 0.500572453803394 1 1
0.496840620896163 0.495082833188524 1 1
0.437801553632564 0.436555800744935 1 1
0.514562028442632 0.512975970281423 1 1
0.496061606029643 0.494746370641925 1 1
0.501774143012224 0.500291502147246 1 1
0.563193374963771 0.561718472676345 1 1
0.439600074948603 0.438356330386919 1 1
0.571483669451102 0.569813277791852 1 1
0.504713041704497 0.503016811706379 1 1
0.483395370175025 0.482133445746605 1 1
0.468060457175796 0.467025876861881 1 1
0.421053737038353 0.419891577837309 0 0
0.513062448224053 0.511881316058953 1 1
0.478970194591869 0.477589669888967 1 1
0.512184922757421 0.510757363476165 1 1
0.375414762178674 0.374161054168281 1 1
0.503676481357014 0.502477547476921 1 1
0.557112579631282 0.555644358148947 1 1
0.483781352755468 0.482588871344925 1 1
0.525598727188707 0.524128900874131 1 1
0.530390609414985 0.529077341835842 1 1
0.502345450223783 0.500886202175059 1 1
0.481022626958649 0.479713224361859 1 1
0.452205338496392 0.450934985655287 1 1
0.569688990242314 0.568101907941165 1 1
0.530779310542187 0.529117629988322 1 1
0.499121425064905 0.497747083100438 1 1
0.503185786419742 0.501840973823555 1 1
0.444437177202101 0.443452207797396 1 1
0.478718606828957 0.477328333410372 1 1
0.431596486736782 0.430277581046498 1 1
0.470983381020612 0.469725903904155 1 1
0.466470538176755 0.464628845752278 1 1
0.488072284534116 0.48664750872238 1 1
0.478996649415315 0.477486082307745 1 1
0.448027245268819 0.446762328622118 1 1
0.482874104762089 0.481803614738456 1 1
0.529558120262216 0.527963662613255 1 1
0.437502965270199 0.436324465063037 1 1
0.564493140832637 0.562856732250352 1 1
0.489406524715715 0.487948381623662 1 1
0.489738706914812 0.488322913174852 1 1
0.499541518034434 0.498079045944003 1 1
0.564805704683521 0.562615100751843 1 1
0.583416414999878 0.58184613482266 0 0
0.502862245856269 0.501537191196627 1 1
0.47028018034051 0.468974348310227 1 1
0.430396692180992 0.429048885866968 1 1
0.49293227090661 0.491707592795518 1 1
0.520138220980913 0.51871124520553 1 1
0.580173386141725 0.578626752086601 1 1
0.590562285220418 0.589000067177621 1 1
0.486021677393459 0.484886248464167 1 1
0.476637875803119 0.475234469783342 1 1
0.486499656474518 0.485099545997991 1 1
0.593667852817408 0.591926485203642 1 1
0.561595119028649 0.560141867380336 1 1
0.440350794514818 0.438871985170614 1 1
0.480945817573524 0.479752312841846 1 1
0.566760023481148 0.565378590075125 1 1
0.572508167244493 0.57107727673916 1 1
0.442696877480509 0.441205863854895 1 1
0.517178740814301 0.515539264932236 1 1
0.481102349986194 0.479878036665687 1 1
0.477124966180953 0.475762615808101 1 1
0.461744489936519 0.460127787188568 1 1
0.433067438654119 0.431808765231914 1 1
0.406254813947259 0.405103917315412 1 1
0.545384474577078 0.543768154432961 1 1
0.532511471210313 0.531087228729578 1 1
0.444028805618096 0.442700706204115 1 1
0.540197607843683 0.538638901181384 1 1
0.471249949933738 0.469702882392158 1 1
0.449407377105628 0.447780409265017 1 1
0.500629618741737 0.499279533836938 1 1
0.576343738110879 0.574436215450618 1 1
0.507820149721558 0.506308084560728 1 1
0.554727268888762 0.553098469445275 1 1
0.547076366615844 0.545450374167294 1 1
0.444594743013446 0.443195748204881 1 1
0.528446597243957 0.527047858961635 1 1
0.417405677348423 0.416075787508532 1 1
0.557959948743336 0.55663054844984 1 1
0.548161819101765 0.546627687851464 1 1
0.423200138016013 0.422105063061276 1 1
0.464639660235877 0.463431757923753 1 1
0.586779752708622 0.58524228062062 0 0
0.588819478100995 0.58720237750749 0 0
0.472263698483281 0.471188335531679 1 1
0.578074273259814 0.576536735442325 0 1
0.519975392769715 0.518667940272196 1 1
0.564120334349475 0.562156664523377 1 1
0.378995219381584 0.37765250279893 0 0
0.595601858664069 0.593939231594744 0 0
0.497424269334277 0.496272806616449 1 1
0.46543853904485 0.463794675377947 1 1
0.586044167386218 0.584642382542069 1 1
0.43574255893646 0.434502477815906 1 1
0.525445277023194 0.524054279958876 1 1
0.461005072729127 0.459918005516624 1 1
0.581826751046359 0.579899107768794 1 1
0.438471385870906 0.437458924902831 1 1
0.487759693670006 0.486707861462311 1 1
0.473376436860865 0.47218058321823 1 1
0.564114715661478 0.562645356086749 1 1
0.479985737746263 0.478692528840776 1 1
0.471967475192548 0.470699785410298 1 1
0.480387314725867 0.479096248334319 1 1
0.528754394172299 0.527104370187965 1 1
0.43973972520843 0.438650348589296 1 1
0.481167965091737 0.479848444200274 1 1
0.558513594006243 0.557105683863257 1 1
0.590525640029052 0.588605828206432 1 1
0.409650695568881 0.408369302988181 1 1
0.553833460745232 0.552142953197109 1 1
0.521522165584098 0.520269647527939 1 1
0.490638572873738 0.489523991722449 1 1
0.556157232109545 0.554381757692168 1 1
0.510106224701633 0.508694342445211 1 1
0.518814736753433 0.517212794275767 1 1
0.468101811631265 0.466874292975891 1 1
0.556589042128636 0.55497870022275 1 1
0.473373174574578 0.471917283541322 1 1
0.467335314625359 0.465724651492918 1 1
0.512188340865587 0.510709057722134 1 1
0.563167211142848 0.561252775123483 1 1
0.499342165484502 0.497696300705658 1 1
0.468756740205156 0.467390613227463 1 1
0.444001493381803 0.44280181185608 1 1
0.475835417842531 0.474570179447138 1 1
0.495540478193888 0.494097375452135 1 1
0.516409977472296 0.515036534619739 1 1
0.516107829536073 0.514919814597788 1 1
0.553950908284599 0.552342140370174 1 1
0.412346909650191 0.411212900673958 1 1
0.451345003665767 0.450174797259285 1 1
0.494622849290273 0.493234532250286 1 1
0.568088983434115 0.566501228265057 1 1
0.501027168321832 0.499639187098981 1 1
0.517184970859156 0.515616545559002 1 1
0.484907303120853 0.48353090574477 1 1
0.580558005948384 0.579157269353353 1 1
0.480068010685059 0.478793465426438 1 1
0.467447309967939 0.466246683769151 1 1
0.485494158063287 0.484159433469427 1 1
0.499053071020549 0.497682834743042 1 1
0.499367548013234 0.497805319629533 1 1
0.476737738819459 0.475593757221543 1 1
0.515575151950332 0.513587398511749 1 1
0.496035019186816 0.494676196661302 1 1
0.505364895396213 0.504036769273812 1 1
0.477442534947474 0.475964977403773 1 1
0.547289690967871 0.545812467375693 1 1
0.533077655300329 0.531734371713484 1 1
0.513053478859355 0.511744933630433 1 1
0.525853555046976 0.524303734674155 1 1
0.566542338817358 0.565027137960379 1 1
0.491655571706132 0.490376276477826 1 1
0.474503296961364 0.473080750613101 1 1
0.545427223764938 0.543575275374031 1 1
0.495903909087013 0.494490162964825 1 1
0.413490992610543 0.412446962048754 1 1
0.446600785840484 0.445422740828275 1 1
0.506192558019633 0.504703535232775 1 1
0.491028125985433 0.489807059427531 1 1
0.494280965297434 0.492987997740159 1 1
0.437857270426133 0.436650973309363 1 1
0.471049618473524 0.469535129146872 1 1
0.59593763629607 0.594576111959795 1 1
0.50652505981618 0.505151382014577 1 1
0.446771093808136 0.44529761010153 1 1
0.576826238485694 0.575251727955995 1 1
0.461588281102075 0.460401828620092 1 1
0.456074083339734 0.454794798555935 1 1
0.548354152018949 0.546802877745145 1 1
0.435702395019622 0.434538541959112 1 1
0.54065765688548 0.53869745394609 1 1
0.491580800174314 0.490312654977049 1 1
0.462107720962081 0.46051936638797 1 1
0.420620943039668 0.419229954094507 1 1
0.470649050341825 0.469412174883087 1 1
0.468343531885863 0.4670444266054 1 1
0.452692077348653 0.451531722213312 1 1
0.491107742074547 0.489512844631284 1 1
0.49843115853413 0.497184998535074 1 1
0.550046777201013 0.548485599746835 1 1
0.543284184246373 0.541732274452336 1 1
0.541997493553927 0.540431160219746 1 1
0.523602073558199 0.522405256837735 1 1
0.521132644904485 0.519615193581346 1 1
0.447827452851125 0.446796991282716 1 1
0.532861435114347 0.531478528444452 1 1
0.511520092918753 0.510089177989039 1 1
0.425219719126097 0.423806686391322 1 1
0.478355609336527 0.476919704466678 1 1
0.479828242484659 0.478541539442756 1 1
0.515312876566887 0.514085440414111 1 1
0.59505980401692 0.593298617973032 1 1
0.517425182929142 0.51544932306107 1 1
0.515343305715369 0.513865128224142 1 1
0.449327557763504 0.448166893683441 1 1
0.47810755752531 0.476617902584983 1 1
0.468247718380445 0.466639248075242 1 1
0.533464091323247 0.531972745292896 1 1
0.482610609558748 0.481122744119984 1 1
0.423818234670892 0.422478988453433 1 1
0.489546643905071 0.48812334727797 1 1
0.514843242217607 0.513460321172756 1 1
0.531890536629894 0.530592596451496 1 1
0.612113413451387 0.610168394103888 1 1
0.459777863380795 0.458170740501523 1 1
0.500832772556659 0.499300771018329 1 1
0.518462110118175 0.517114750213257 1 1
0.459222366726148 0.457706586514747 1 1
0.454224584767388 0.453094502604273 1 1
0.506467433590468 0.504775586650425 1 1
0.501020722656141 0.499390492487864 1 1
0.524156240288443 0.522548912216294 1 1
0.471203934698922 0.469946895825231 1 1
0.37535222735589 0.374268311881052 0 0
0.46812830931108 0.466570071821455 1 1
0.535291442145158 0.533562641938885 1 1
0.518180554093833 0.51655651458663 1 1
0.418049348892539 0.416975189292377 1 1
0.560310968826201 0.558607790389749 1 1
0.500373795368549 0.499021319319553 1 1
0.538225675484035 0.536935707954857 1 1
0.347326567156412 0.346334649888861 0 0
0.526566509607039 0.52512092305542 1 1
0.490754681554522 0.489536677991539 1 1
0.555886731853227 0.554554068312627 1 1
0.497186660445533 0.495689282787376 1 1
0.409062653155294 0.407733681211351 1 1
0.576970766233748 0.575247895213594 1 1
0.523534521562043 0.522162365503978 1 1
0.432693800519481 0.43131693936856 1 1
0.507088319013059 0.505835053726466 1 1
0.476739792471431 0.475377314725691 1 1
0.551825158780037 0.550278225381366 1 1
0.537071647961497 0.535389432279438 1 1
0.56344545167496 0.56195946318438 1 1
0.510190321066515 0.508894084491568 1 1
0.423083771537012 0.421728792181406 1 1
0.44833890290103 0.447034942536056 1 1
0.464552171381181 0.463294893839545 1 1
0.417454821446629 0.416399521408694 1 1
0.498026219078723 0.496677000774564 1 1
0.402718009391858 0.401632627365888 0 0
0.493966398754904 0.492416293313047 1 1
0.437105538725843 0.435879318924491 1 1
0.425735696709279 0.424507963509982 1 1
0.420765335673469 0.419861106850306 1 1
0.488248610436801 0.486986108070562 1 1
0.489189529930665 0.487709330611064 1 1
0.488822863308716 0.487063405497543 1 1
0.493435234359435 0.492309647407254 1 1
0.484062621020243 0.482608290814555 1 1
0.556357305539521 0.554663585347763 1 1
0.436098128334102 0.434981915363199 1 1
0.508898367844762 0.507552557948884 1 1
0.516300393665997 0.514887668215563 1 1
0.46076469820497 0.459346293616262 1 1
0.543450415960922 0.542078294241319 1 1
0.534978864305724 0.533599705491789 1 1
0.512648441554099 0.510608693411183 1 1
0.612875788188174 0.611291105934561 1 1
0.525682257068931 0.524259817731576 1 1
0.572707722822833 0.570701094250507 1 1
0.539816326733803 0.538288140656237 1 1
0.500411231976695 0.499124465065347 1 1
0.565069945185882 0.563348963119553 1 1
0.49923028639451 0.497773878164184 1 1
0.513842859141909 0.512143616175246 1 1
0.469540361085933 0.46831008295619 1 1
0.521324734874642 0.520009392889614 1 1
0.465476080618398 0.464127508021738 1 1
0.490298517870742 0.488798910181252 1 1
0.384319870342498 0.383228022103027 0 0
0.574425136825043 0.572817206630181 1 1
0.584725146605001 0.582983325200765 1 1
0.532765558729466 0.531433604159201 1 1
0.509896626744754 0.508480274097512 1 1
0.560405193174263 0.558583650206026 1 1
0.523628152799468 0.522127783754106 1 1
0.55775250024244 0.556050315219723 1 1
0.460566900083232 0.459188735597059 1 1
0.472976266450784 0.471659001752933 1 1
0.520246616403084 0.518569259352443 1 1
0.485322571896632 0.483672157942642 1 1
0.503463099763471 0.502093605649389 1 1
0.510428384620205 0.509137391803362 1 1
0.514254591439104 0.512918081301679 1 1
0.550984011847709 0.5491651196099 1 1
0.492079087678701 0.490989343876748 1 1
0.525241576293736 0.523665575506884 1 1
0.450596602612978 0.449609510474574 1 1
0.488281257504067 0.486937546134241 1 1
0.402352506870794 0.401175570192034 1 1
0.51195824092717 0.510409874889142 1 1
0.446886231788865 0.44544853950252 1 1
0.48244047948906 0.481044064492041 1 1
0.509223867855033 0.507778284301391 1 1
0.524065317330437 0.522725172191409 1 1
0.557527874719299 0.556244975516167 1 1
0.493823350342642 0.49262964355186 1 1
0.480303636074896 0.478646849100956 1 1
0.479268059347245 0.477817408839536 1 1
0.514649077150498 0.513333245635836 1 1
0.514246357793656 0.512467774918121 1 1
0.476539066001084 0.475312572445003 1 1
0.44681744827623 0.445557867573021 1 1
0.487145721027448 0.485722839959849 1 1
0.44676923075679 0.445418208144542 1 1
0.537312791611726 0.535596536492517 1 1
0.514803915488011 0.513486798385045 1 1
0.58487933622434 0.583393750583175 1 1
0.542970815836429 0.541637746913944 1 1
0.510951589485801 0.50923290832252 1 1
0.422265774518475 0.4212551935769 1 1
0.518042810258246 0.516349719097711 1 1
0.438309406019885 0.437358436929224 1 1
0.496221310045544 0.494659423652021 1 1
0.428374213092629 0.427104024773131 1 1
0.393257770497626 0.392203732202283 0 0
0.498370026373374 0.49709393323935 1 1
0.535223378997832 0.533473538748417 1 1
0.386774697704962 0.385563633894155 1 1
0.525797996968829 0.524101566697524 1 1
0.504441725941022 0.503259930443094 1 1
0.465868013566922 0.46432694203263 1 1
0.422910169247098 0.421912074890806 0 0
0.526015790899625 0.524724924252935 1 1
0.535120320935769 0.53368535534797 1 1
0.491133656387784 0.489881749949184 1 1
0.430885078207907 0.429524872668434 1 1
0.477601237684771 0.476160983207688 1 1
0.397260806697979 0.396019709348555 1 1
0.492897791953679 0.491462859011654 1 1
0.494228896469359 0.492886336602407 1 1
0.43433722602055 0.433151831277446 1 1
0.420002056475303 0.418842850268009 1 1
0.503054942639639 0.501486585401181 1 1
0.517927315360148 0.516204588224828 1 1
0.501014609743779 0.499915346783949 1 1
0.458258847449269 0.456851833828753 1 1
0.548419478483188 0.546785538644068 1 1
0.500978527552986 0.499229402328288 1 1
0.441136920566237 0.440033125983169 1 1
0.479782074874096 0.478395355931405 1 1
0.543728430271618 0.542390160093726 1 1
0.465352044603049 0.4640279580623 1 1
0.586959239511055 0.585602319219306 1 1
0.629336629163551 0.627608067589494 1 1
0.580795056196614 0.579224205775498 1 1
0.560118338337836 0.558590110669591 1 1
0.569055765869429 0.567528082370355 1 1
0.528814724375732 0.527228076812476 1 1
0.481811530987119 0.480587090664979 1 1
0.514988995346154 0.513687409613065 1 1
0.583144451390315 0.581501704345876 1 1
0.509657654114181 0.508196579207131 1 1
0.541407887211692 0.539770378821738 1 1
0.476610001336368 0.475069564988716 1 1
0.511399998875838 0.509921213806201 1 1
0.493545298882232 0.492378006385087 1 1
0.476512532191464 0.475450162705978 1 1
0.512313392054233 0.510857796652187 1 1
0.581122499591864 0.579347789903057 1 1
0.560021502582906 0.558564778221056 1 1
0.499989884890413 0.498770536681699 1 1
0.479755972546626 0.478254369286734 1 1
0.383408555583489 0.382330197597786 0 0
0.545095036830262 0.543651476930741 1 1
0.409107102493769 0.408106128930652 1 1
0.481845400596724 0.480303409959883 1 1
0.458522204457889 0.457158991981254 1 1
0.466577644385004 0.4650065555107 1 1
0.428838777039392 0.42780614514069 1 1
0.531559531138082 0.530287941295316 1 1
0.409801655187478 0.408458214811025 1 1
0.535755427659221 0.534175715771457 1 1
0.463183684464268 0.46158244099049 1 1
0.50069719033153 0.49900055255305 1 1
0.541937545566415 0.540392982262303 1 1
0.536279373401018 0.534930501669016 1 1
0.482638381631575 0.481196135819341 1 1
0.390716944113433 0.389733881326799 0 0
0.472701490226415 0.471314110171396 1 1
0.476031155541508 0.474875141386449 1 1
0.423081910792097 0.422023796771671 0 0
0.539513078168695 0.53801352133628 1 1
0.503631499007111 0.502174275658527 1 1
0.466436336070909 0.464886668742943 1 1
0.468811941733097 0.467527310966202 1 1
0.416798233173773 0.415592217012131 0 0
0.542185711384643 0.540667976869008 1 1
0.482209617691131 0.480641571114541 1 1
0.506416850673077 0.505061498576595 1 1
0.474693889554053 0.473374652667825 1 1
0.474175453719087 0.472677151052729 1 1
0.394956215033448 0.393704155883716 0 0
0.53287892563339 0.531251391318951 1 1
0.531340163627885 0.529658555423962 1 1
0.551219203927547 0.549697379731805 1 1
0.532210863850617 0.530706137612426 1 1
0.525947376321321 0.52441727004693 1 1
0.469982351207026 0.46810787486559 1 1
0.522647574920946 0.521127729942437 1 1
0.481881932409828 0.480257115458781 1 1
0.60850915199756 0.607122801323987 0 0
0.488179023359732 0.486934158434498 1 1
0.501504536017657 0.499918445657768 1 1
0.463536127075571 0.46178108014626 1 1
0.50713736681717 0.505695914297146 1 1
0.567971702736998 0.566313984451553 1 1
0.518561698857973 0.51733260790701 1 1
0.438627906721216 0.437274335379327 1 1
0.569336283987839 0.567780930816291 1 1
0.482800479271881 0.481323384334555 1 1
0.485232202545664 0.483702143849448 1 1
0.492058684202694 0.490532012290231 1 1
0.487126689421781 0.485898686359907 1 1
0.461528071210361 0.460325662959596 1 1
0.429189218404856 0.428057504445951 1 1
0.437843144674476 0.436581473470989 1 1
0.477107278136177 0.475427274891833 1 1
0.513873045311404 0.512133937269719 1 1
0.593123372282231 0.59167715245366 1 1
0.541020047802966 0.539400959172713 1 1
0.491318256253235 0.489766056751966 1 1
0.455233991691506 0.454265735852392 1 1
0.557403277797451 0.555932818014093 1 1
0.423576885531203 0.422478529164698 1 1
0.505307514323802 0.503880839773744 1 1
0.504758566798422 0.503135403360138 1 1
0.475140134304558 0.473763188857761 1 1
0.472337484322023 0.471068553374026 1 1
0.531252974575653 0.529374728294725 1 1
0.440354792083344 0.438836814960463 1 1
0.523413129341154 0.521884206333363 1 1
0.447486033999422 0.446329892273958 1 1
0.497639485033123 0.496390503512938 1 1
0.459765660326504 0.458651560622551 1 1
0.461701585037839 0.460267409842396 1 1
0.473625089371395 0.472423491884874 1 1
0.432028776638595 0.43073072761283 1 1
0.551866134414523 0.550338834845351 1 1
0.418696902924277 0.417447738632067 1 1
0.472965903853846 0.471726810192504 1 1
0.501280111998921 0.499936785231774 1 1
0.593074316679371 0.591270357254983 1 1
0.526945899724438 0.525043159550745 1 1
0.468311047802055 0.467121289235795 1 1
0.543133527268642 0.541269044466822 1 1
0.52444438441861 0.523011136511366 1 1
0.455268690014627 0.453863735631335 1 1
0.510861392463865 0.509459083179328 1 1
0.554485388168363 0.552997381650266 1 1
0.549484700973159 0.548109324546714 1 1
0.465802292400495 0.464140558431928 1 1
0.586355633503072 0.584717491718538 0 0
0.491188602298649 0.489803580578488 1 1
0.531725575086887 0.530070588010221 1 1
0.481494915835947 0.480209089427589 1 1
0.475937725296592 0.474303687199584 1 1
0.633729364411093 0.632003257389176 0 0
0.512956123924251 0.511143910666288 1 1
0.606467444664098 0.604664823179686 0 0
0.478654113339886 0.477291251834336 1 1
0.482787998277318 0.481593121937153 1 1
0.462852976219066 0.461569347779798 1 1
0.484754562029696 0.483460511108919 1 1
0.534545903676551 0.533004374640687 1 1
0.42184082749795 0.420750291769429 1 1
0.574571855046491 0.572681923482373 1 1
0.625178366613389 0.623408078078287 0 0
0.454600244832277 0.453053923012277 1 1
0.506045569716326 0.504802664794485 1 1
0.519606676487536 0.517692181066904 1 1
0.513983064903221 0.512627784046779 1 1
0.454765965791112 0.453688898206816 1 1
0.564373377255264 0.562822344791177 1 1
0.579686036775867 0.577600925898006 1 1
0.572313359018327 0.570720536305338 0 0
0.478710877755819 0.477249731146845 1 1
0.496778573708166 0.495459529752262 1 1
0.542569443856346 0.5410804687022 1 1
0.53891201442246 0.53728807061101 1 1
0.461438923007609 0.459918118807093 1 1
0.525640618045833 0.524261730395429 1 1
0.491880494267785 0.490714676196794 1 1
0.499117063646659 0.497752858172554 1 1
0.414938144404206 0.414022544805759 1 1
0.578787180693704 0.577337336756118 0 0
0.526899238703596 0.525528220200502 1 1
0.504489937517882 0.503117739704573 1 1
0.461992303272268 0.46061310927765 1 1
0.520172840870893 0.51880707930619 1 1
0.439320791199991 0.437901114448457 1 1
0.472077716688665 0.470671061743726 1 1
0.551875055322909 0.550187516123305 1 1
0.513015758880403 0.511529924405664 1 1
0.458783716450619 0.457452670269822 1 1
0.438892955419103 0.437507660730592 1 1
0.605438103692977 0.603926135568367 0 0
0.522553738845915 0.520977796639012 1 1
0.637735703012179 0.635944558274735 0 0
0.522446588856521 0.521249855265526 1 1
0.443817667192723 0.442498733909822 1 1
0.513011258736354 0.51151376452429 1 1
0.579851516024453 0.578037541642338 1 1
0.458971697087931 0.457847761863706 1 1
0.473770080784209 0.472146081577912 1 1
0.441896687779703 0.440722748407946 1 1
0.520884254677013 0.519331665943879 1 1
0.565525813249759 0.564030729832111 1 1
0.496544394173433 0.495021069238667 1 1
0.562651955542532 0.561293223019468 1 1
0.501754712458776 0.500119483944726 1 1
0.450569802073636 0.448973856615597 1 1
0.490247594587121 0.489049593587064 1 1
0.515091552531323 0.513572873035298 1 1
0.665464704847188 0.663661775202587 0 0
0.518840409117034 0.517179066689729 1 1
0.464093001101203 0.463153044043869 1 1
0.476227366899866 0.475078928891467 1 1
0.514618050686041 0.513348382483137 1 1
0.559600987237582 0.557982949540683 1 1
0.582835634966755 0.580927379733865 1 1
0.43891945286479 0.437868669590526 1 1
0.536084141088145 0.53458851598778 1 1
0.452865017968442 0.451777824311997 1 1
0.491341863769284 0.489818426780719 1 1
0.507249958350161 0.50553428300399 1 1
0.571469144452571 0.569472959275074 1 1
0.511869244508682 0.510385879237877 1 1
0.595796005118278 0.594079761448155 1 1
0.491327046370767 0.49018004818652 1 1
0.491834056092986 0.490336769809064 1 1
0.469582720000401 0.468320748717612 1 1
0.451941091814354 0.450563980196677 1 1
0.495610087661576 0.494538032344169 1 1
0.471285610423451 0.470080529650191 1 1
0.5512844657271 0.549785776973993 1 1
0.554989085594549 0.55345710304793 1 1
0.465279850229371 0.463999109763511 1 1
0.486128871098001 0.48482405351451 1 1
0.39714444337644 0.396028306156013 0 0
0.558550227590415 0.556854517527812 1 1
0.495145932911002 0.494126770218851 1 1
0.50610487936921 0.505033985111099 1 1
0.530372635595716 0.528777574062343 1 1
0.502952173096389 0.501544233087826 1 1
0.481857263169073 0.480303924825646 1 1
0.500754418400031 0.499516287797979 1 1
0.54259602282968 0.541162674159013 1 1
0.494170905151788 0.492610618744603 1 1
0.498578437761422 0.497156168387624 1 1
0.543382257498786 0.541769968670195 1 1
0.565429959328132 0.564029876732927 1 1
0.506861799291849 0.505592658637641 1 1
0.447151599239004 0.446028440921585 1 1
0.470643819952265 0.469284353737955 1 1
0.480247623127155 0.478974020572265 1 1
0.507584417279145 0.506205309960158 1 1
0.419685128884925 0.418600025024553 1 1
0.564290914951612 0.562840663920305 1 1
0.437685866416489 0.43646228581928 1 1
0.52896049959411 0.527533612071301 1 1
0.424601388844342 0.423316437529282 1 1
0.423925384565418 0.422559289065984 1 1
0.549377305851999 0.547659964373355 1 1
0.415936284179584 0.414782643278449 1 1
0.421619672165608 0.420475047754705 1 1
0.460924446287065 0.459781371279047 1 1
0.532316994742635 0.530612959454083 1 1
0.548520126095691 0.546912448315446 1 1
0.559031563868456 0.557091951853254 1 1
0.511848577982208 0.510485996787872 1 1
0.494785787175473 0.493555963319064 1 1
0.438329023265011 0.437333275520758 1 1
0.560959961435451 0.559411985529657 1 1
0.485468085963328 0.484053336265285 1 1
0.488242631241606 0.487008685857305 1 1
0.562988936996859 0.561342178507392 1 1
0.425336909659917 0.423774912466277 1 1
0.490422039033318 0.488923091848255 1 1
0.377366735668872 0.376395987349368 0 0
0.445124194793733 0.443753459788137 1 1
0.586541585615618 0.58489268856568 1 1
0.407672001405289 0.406536305599433 1 1
0.418192836813968 0.417141781351882 1 1
0.525420096022392 0.524022473152592 1 1
0.553783530190995 0.552197536341422 1 1
0.503839005543595 0.501994264729198 1 1
0.526847189339128 0.525486641982857 1 1
0.537813181718683 0.536418372501391 1 1
0.510552286493323 0.509388132650917 1 1
0.506930868457513 0.505457925879104 1 1
0.484649143643003 0.483319811968044 1 1
0.58328666808329 0.581255517900252 1 1
0.550287292477694 0.548452491250111 1 1
0.435665997536784 0.434451492778229 1 1
0.469241914833928 0.467780765961765 1 1
0.490009324028658 0.488638147288747 1 1
0.447749311530936 0.446420911825649 1 1
0.536635051279649 0.535073011802402 1 1
0.483290004376511 0.481959101949821 1 1
0.482189625897992 0.480860590777577 1 1
0.524860151809921 0.523492272547759 1 1
0.426159431201016 0.425010452723857 1 1
0.581683275785384 0.579865533239231 1 1
0.382429713277186 0.381383962725001 1 1
0.471476770445257 0.469952552163309 1 1
0.440032149001961 0.43898864665686 1 1
0.422696191925558 0.421528418762466 1 1
0.49222640654 0.490709147207785 1 1
0.51882013511931 0.517169477164 1 1
0.499168544148248 0.497788990896408 1 1
0.472939846339026 0.471509702441403 1 1
0.544854662214079 0.543265731629767 1 1
0.636720583051741 0.634845811052333 0 0
0.574772953309125 0.573070778987077 1 1
0.558717018717575 0.557380772217651 1 1
0.581693592951699 0.579940246965902 1 1
0.517679500560676 0.516187379289405 1 1
0.478499984831774 0.477284545274586 1 1
0.507901254602603 0.506411237392023 1 1
0.558290261873987 0.55672855254123 1 1
0.498969774467047 0.497795301337379 1 1
0.500549653448466 0.499206492570368 1 1
0.49320033133588 0.491735174939985 1 1
0.467510628918075 0.466270512549232 1 1
0.456617876176223 0.455350821589644 1 1
0.446092192357332 0.444740725505496 1 1
0.512383640742595 0.51113067796403 1 1
0.535509927442666 0.534054081161083 1 1
0.414998137287179 0.413476826674442 1 1
0.493434711862664 0.491892330250084 1 1
0.525961879990415 0.524322445751972 1 1
0.480949389073583 0.479699769448841 1 1
0.479541690924946 0.478412303832572 1 1
0.447790198474678 0.446189514761879 1 1
0.440687605640951 0.439360138640945 1 1
0.449253055344302 0.44809713030837 1 1
0.526830556992977 0.525585700847506 1 1
0.427867963404974 0.426738368515029 1 1
0.379091344320705 0.378227685146016 0 0
0.447047349544524 0.445960765668028 1 1
0.561883120636415 0.560354303939225 1 1
0.525176277892222 0.523551435136859 1 1
0.46203508547968 0.460872086753677 1 1
0.44800644545164 0.446554068283161 1 1
0.496127562686581 0.494882657268163 1 1
0.481758872131418 0.480453404954761 1 1
0.589931012379703 0.588534753994574 1 1
0.537982929582883 0.536769921497895 1 1
0.572466223950815 0.570795928523731 1 1
0.535351098656506 0.534086324048827 1 1
0.447970150333556 0.446703297248854 1 1
0.503751152000433 0.502348590058183 1 1
0.517474420829865 0.516169110990425 1 1
0.406952944591999 0.405795312004307 0 0
0.500794380247771 0.499340193633883 1 1
0.612904480679353 0.611467145745544 0 0
0.478241085280087 0.476912121950177 1 1
0.486470084028226 0.484871593768248 1 1
0.519359897875893 0.517963862026148 1 1
0.517740099231091 0.516390632631762 1 1
0.423303732382785 0.422288500824076 0 0
0.45917481650523 0.458018718562584 1 1
0.463281300707653 0.462071793853463 1 1
0.528506563618078 0.527291476279602 1 1
0.550657011992911 0.549040024785821 1 1
0.57900012661827 0.577409945263912 1 1
0.55075618546564 0.549129899337774 1 1
0.416862309855046 0.415486171303852 0 0
0.431231056585501 0.429995820480818 1 1
0.503069799536935 0.501515747024909 1 1
0.459143416981103 0.457826167120747 1 1
0.562780794490594 0.561259421651062 1 1
0.558186541147644 0.556715894040318 1 1
0.55329964442893 0.551778543489575 1 1
0.563481928895749 0.561744148137507 1 1
0.402707359449707 0.401497066499589 1 1
0.531073112607166 0.529639057316464 1 1
0.467378529126717 0.46569226091166 1 1
0.520624287211985 0.519263181056419 1 1
0.517300480194184 0.515750051680605 1 1
0.548828848427952 0.547594427666444 1 1
0.541516347929371 0.539908670118034 1 1
0.510188191842986 0.508645156487708 1 1
0.562971432939819 0.561493677401074 1 1
0.372746449287084 0.371613515730452 0 0
0.553628286616337 0.552116579166427 1 1
0.547986759038699 0.546181886658237 1 1
0.541305988141944 0.539561063503453 1 1
0.498361690721264 0.496969460920387 1 1
0.512461204609996 0.51083209444359 1 1
0.591001172774724 0.588952378321744 1 1
0.459947746155182 0.458420501159 1 1
0.565766338361831 0.563970942522704 1 1
0.426351855258012 0.424946278515046 1 1
0.453116689933274 0.451947065423148 1 1
0.59913500794292 0.597591888032097 0 0
0.573694575908393 0.572410042579859 1 1
0.513963398073981 0.512387978981455 1 1
0.512847226388091 0.511385941040811 1 1
0.527751210750177 0.526442126355427 1 1
0.490682396634549 0.489429528984939 1 1
0.525672742576785 0.5242479013262 1 1
0.505038875934847 0.503745294630417 1 1
0.416394281629995 0.415179891991809 0 0
0.504926841477657 0.503551368658396 1 1
0.474340642243017 0.472909485292534 1 1
0.510029843570876 0.508477476815932 1 1
0.562510662447373 0.560942026274746 1 1
0.37726390368699 0.376385470805495 0 0
0.470723576252102 0.469182749642096 1 1
0.512307141518469 0.511072614977573 1 1
0.405397174203845 0.404296589251125 1 1
0.542453474931241 0.541065139612167 1 1
0.561882697454905 0.560406983432883 1 1
0.511783427952448 0.510179092368445 1 1
0.502613729649924 0.501240751329964 1 1
0.488397282879834 0.486677283784689 1 1
0.606389291943146 0.604512386775798 1 1
0.365206634362109 0.364352227405013 0 0
0.485502463831368 0.484205839101991 1 1
0.562956739182751 0.561448639411576 1 1
0.574201048448577 0.57228849831748 1 1
0.544531120269675 0.54269853645162 1 1
0.498528293784827 0.497072277615216 1 1
0.558145622830609 0.556351441333254 1 1
0.406623827481816 0.405380356618075 1 1
0.497723837194368 0.496060149691703 1 1
0.460318102366425 0.458990112069328 1 1
0.365213183763464 0.364089807929893 0 0
0.607400211823205 0.605602249473917 0 0
0.444323125893226 0.443169779276534 1 1
0.566188399896811 0.564363766666934 1 1
0.472263457934086 0.470988564122972 1 1
0.530222907891904 0.528778963185782 1 1
0.507121543467067 0.505766000835665 1 1
0.503904026496067 0.502608234011256 1 1
0.592980335849013 0.590875381336119 1 1
0.536585436320364 0.535227472145195 1 1
0.52794109804504 0.526376292467134 1 1
0.548232178305499 0.546860864521281 1 1
0.450849608126492 0.449871338935482 1 1
0.619660556083606 0.618079266008249 0 0
0.527024212999776 0.524960561124787 1 1
0.560830932192049 0.559216410270548 1 1
0.578431626367844 0.576973183764063 1 1
0.506140672597679 0.504684729128729 1 1
0.472631068402868 0.471382622946243 1 1
0.477438774080715 0.476280964210774 1 1
0.469166372037172 0.467774195458667 1 1
0.533205574157695 0.531715874514907 1 1
0.420657704934567 0.419454606394621 1 1
0.585281330329674 0.583641881022694 0 0
0.545010186658133 0.543720820252525 1 1
0.570770561802288 0.569444408610632 1 1
0.566141803602071 0.564598839252852 1 1
0.499759411773973 0.498465844721639 1 1
0.544537031775687 0.543165837679766 1 1
0.494809337955871 0.4934654083764 1 1
0.479294169084685 0.478051457008175 1 1
0.518194121737212 0.516773927187519 1 1
0.530069729182868 0.528622737677841 1 1
0.528119828590085 0.526563302233445 1 1
0.523232631628135 0.521527742496379 1 1
0.485416654037445 0.48408880190187 1 1
0.523761275832689 0.522159153033368 1 1
0.581706045710439 0.579995709511847 1 1
0.524623403311059 0.523284259404862 1 1
0.437134447532834 0.435915627582538 1 1
0.52649907409148 0.525002922164197 1 1
0.570912812708806 0.569257115965866 1 1
0.543056735554075 0.541539170673426 1 1
0.527800962180439 0.52633527238549 1 1
0.473447104683921 0.471931926402097 1 1
0.552044779868268 0.550104705923168 1 1
0.489021628661161 0.487547793515656 1 1
0.407106272695867 0.406097053751594 0 0
0.484997506953147 0.483358740621397 1 1
0.422086410982133 0.420925877037994 1 0
0.465919960055288 0.464731974616425 1 1
0.486881186010531 0.485501934466845 1 1
0.514592533652509 0.512954336293459 1 1
0.562473748834492 0.56092108232956 1 1
0.480918709548959 0.479619524215433 1 1
0.416966549554208 0.415721369981152 1 1
0.476858228894368 0.475319266020946 1 1
0.542088299798484 0.540486093965337 1 1
0.51527643487526 0.5138697278214 1 1
0.5582454818849 0.556818020329514 1 1
0.454728130200794 0.453586109946628 1 1
0.471885862083491 0.470711084399195 1 1
0.501644242383852 0.500452601325897 1 1
0.467878704260869 0.466354212675701 1 1
0.435517553888548 0.434330155698458 1 1
0.493050504233042 0.491838578565043 1 1
0.406109781417885 0.404880931028088 0 0
0.556703959706405 0.555147855272593 1 1
0.538430344787476 0.537009480529411 1 1
0.486119965315503 0.48457748386889 1 1
0.448557390590895 0.447533101918457 1 1
0.485748448921394 0.484248277501743 1 1
0.417723040955945 0.416719567008926 1 1
0.595630332459505 0.59377408160237 1 1
0.500237626314777 0.498900426479895 1 1
0.476264098053128 0.474378837336085 1 1
0.362801359575262 0.361512369608691 0 0
0.527130192837818 0.525528960010375 1 1
0.528388721383152 0.526789734285711 1 1
0.438164876610415 0.436804394911123 1 1
0.419311526111138 0.417991653807697 1 1
0.509880248057626 0.508133485964278 1 1
0.515722875013269 0.514382468184416 1 1
0.443896530615923 0.442560181909103 1 1
0.54574381623425 0.544518724189948 1 1
0.49585938748704 0.494327515068246 1 1
0.552867507308387 0.551550337444728 1 1
0.510073632662699 0.508654037634945 1 1
0.478036532750786 0.47655054352621 1 1
0.475453277212599 0.474251152676644 1 1
0.482601388499164 0.480927544844161 1 1
0.500298089882294 0.498965465008762 1 1
0.464314577139968 0.463044118227023 1 1
0.457860403788178 0.456556796129094 1 1
0.470732667774135 0.469288358920447 1 1
0.450300841635632 0.449060395533769 1 1
0.470211509327424 0.468846829054445 1 1
0.508514689564644 0.507221137904163 1 1
0.509597354369765 0.508041269910195 1 1
0.548357615147018 0.547043688944359 1 1
0.432611254256427 0.431506000964687 1 1
0.55855395726225 0.557009659121667 1 1
0.593446774644378 0.591832021589666 1 1
0.475926743577543 0.474523369951807 1 1
0.571037188882054 0.569156935226718 1 1
0.466092835507207 0.464689968731013 1 1
0.486514471849712 0.484513867180704 1 1
0.5479335108514 0.546328650035388 1 1
0.599798018701581 0.598010777458857 1 1
0.553877662094598 0.552512118961929 1 1
0.408464168879079 0.407136909371112 1 1
0.4889521948769 0.487141827259308 1 1
0.460219617757334 0.458857510002198 1 1
0.486629143644713 0.485152338303855 1 1
0.476921490919312 0.47561437290634 1 1
0.410316227601147 0.409008281544208 1 1
0.513309201384544 0.51201120009088 1 1
0.476938687759019 0.475593485293555 1 1
0.448078457059708 0.446693490673578 1 1
0.470209694068615 0.469068241760976 1 1
0.469862150851044 0.468616993117611 1 1
0.492709454507772 0.491151651934192 1 1
0.456941307582075 0.455302116018027 1 1
0.517162943618149 0.515460687947026 1 1
0.489800484009078 0.48869965716781 1 1
0.477499924891173 0.475783916485802 1 1
0.508661001388786 0.507328168416369 1 1
0.552722620304781 0.551352227302304 1 1
0.577424447797606 0.575554837144089 1 1
0.433457113738956 0.43230960973232 1 1
0.529823484549954 0.528327953167297 1 1
0.581372996780094 0.579755585248329 1 1
0.445303677514473 0.444088779575814 1 1
0.535228459453709 0.533512264533075 1 1
0.448902347914221 0.447662100993242 1 1
0.363743272236629 0.362548387890264 1 1
0.535766376134377 0.534065656192135 1 1
0.486437391620676 0.484897299920198 1 1
0.603712560335165 0.601942866001685 1 1
0.462063507671152 0.460674562131101 1 1
0.528669638542286 0.527205267384397 1 1
0.489126126029995 0.48779615562711 1 1
0.480355289181081 0.478904278797448 1 1
0.495651164800929 0.494219499951026 1 1
0.541790737296906 0.540445921515881 1 1
0.519487401960443 0.518101794662364 1 1
0.503919794002605 0.502365786705978 1 1
0.656415771519755 0.654580469627162 0 0
0.390098708886734 0.389177261654982 0 0
0.611607956599366 0.609533765498506 1 1
0.498117560615421 0.496473942291829 1 1
0.480125834570277 0.478530362705154 1 1
0.539706451275945 0.537906063736743 1 1
0.47671090209985 0.475470379207249 1 1
0.473400306584939 0.472048882059089 1 1
0.538886363054114 0.537438970694286 1 1
0.479381846541351 0.47799933455742 1 1
0.512823765130785 0.511135108640039 1 1
0.593160336905151 0.59118476773551 1 1
0.56125670057992 0.55962081754118 1 1
0.524111983485217 0.522689150305617 1 1
0.645255080703212 0.643145421115405 0 0
0.404739266642556 0.403383341309029 1 1
0.476485364664052 0.475192575381242 1 1
0.525251740858035 0.52361794160032 1 1
0.552475281450083 0.551006094583905 1 1
0.535223342895989 0.533515038122265 1 1
0.467022159403494 0.465490967480001 1 1
0.435334683228405 0.434021384053409 1 1
0.540067369400532 0.538643892548344 1 1
0.474187941012925 0.472758709192647 1 1
0.478810992073139 0.477500506796914 1 1
0.552046119238515 0.550563109194428 1 1
0.450659284669027 0.449438206493579 1 1
0.515182786480814 0.513800367335091 1 1
0.441594126144749 0.440314509475128 1 1
0.480509467839001 0.479272677060462 1 1
0.53010915922959 0.528793060015227 1 1
0.488076582673612 0.486725417390783 1 1
0.392956528853192 0.391732390043856 1 1
0.488652115388043 0.487199478334627 1 1
0.543535423263275 0.541820737312632 1 1
0.480151321900558 0.479004089117602 1 1
0.519563217324851 0.518057068660953 1 1
0.537998795223737 0.536332463862795 1 1
0.561748100156735 0.560214372482903 1 1
0.61440840233607 0.612669616395734 0 0
0.532473520782649 0.531196391897378 1 1
0.663679887031652 0.661608372422736 0 0
0.511834591981834 0.510344531495341 1 1
0.548599559992949 0.54687589789957 1 1
0.500108929515415 0.498524142204538 1 1
0.600227418736605 0.598515790974869 0 0
0.54920571880854 0.547937473649391 1 1
0.489447841184871 0.487946324053713 1 1
0.516455872811407 0.515165522946405 1 1
0.480121629238452 0.478835389866888 1 1
0.427166007327407 0.425698763816318 1 1
0.481647920734658 0.480606857341852 1 1
0.492682311911162 0.491044185169451 1 1
0.612252501617846 0.610332563921318 0 0
0.513796537407774 0.512444992973923 1 1
0.462076487971257 0.460533016316501 1 1
0.42937414208319 0.428157565728413 1 1
0.468147805992215 0.46712327461301 1 1
0.551746923981251 0.550240946414472 1 1
0.414307600124205 0.413239357168924 1 1
0.50254099482388 0.501328684138631 1 1
0.520976606287037 0.519558666516772 1 1
0.484773613546145 0.483399217446579 1 1
0.518664670458211 0.517264957838857 1 1
0.428499770139133 0.427360645472811 1 1
0.543158277989051 0.541758069539661 1 1
0.509459796153067 0.507828253845467 1 1
0.529604589742842 0.528084980665664 1 1
0.549451397156561 0.547713112942352 1 1
0.437962305190148 0.436388404927893 1 1
0.417073452407196 0.416080022680622 0 0
0.572633520188082 0.570877879103979 1 1
0.460139417807021 0.458915839280073 1 1
0.525124562806384 0.523618627681057 1 1
0.566163184313537 0.564659958796914 1 1
0.481336790665295 0.480116757921191 1 1
0.501208296388647 0.499855459099003 1 1
0.473022064333589 0.471518808304387 1 1
0.458266183755104 0.456748115043915 1 1
0.632027440294207 0.630100884041259 0 0
0.446416564218127 0.445278676061653 1 1
0.452574126552812 0.451063950987898 1 1
0.563753066272499 0.562005521520411 1 1
0.553670508985079 0.551808792134373 1 1
0.483199552566632 0.481899322759035 1 1
0.477298772887528 0.476180019274621 1 1
0.539452474289002 0.537787414624076 1 1
0.434198584348632 0.432962023033923 1 1
0.447549687984808 0.446259641850913 1 1
0.470637433118888 0.469461587655473 1 1
0.531806461298908 0.530543473966731 1 1
0.570907856750559 0.569372610310558 1 1
0.490791736507064 0.489477301716367 1 1
0.559706076310116 0.5577653230015 1 1
0.580452861138275 0.578998439839537 1 1
0.498741753998503 0.497114600091085 1 1
0.491754255530968 0.490293001462938 1 1
0.562080299480791 0.560281632750623 1 1
0.519291521514646 0.517791263651579 1 1
0.435434968737293 0.434128165600691 1 1
0.494406905418692 0.492892132158576 1 1
0.576357479699898 0.574477552399034 1 1
0.528231039534658 0.526767993087316 1 1
0.421262293304054 0.420091110903546 1 1
0.49905813521626 0.4977451457462 1 1
0.393141190269626 0.391813228047559 0 0
0.406029956163342 0.40491241303372 1 1
0.413247645869226 0.41205709773218 1 1
0.488739838399133 0.487479892659939 1 1
0.481968748424421 0.480882339677424 1 1
0.510714995325405 0.509200962395567 1 1
0.487468819383596 0.4862939615673 1 1
0.590884910613695 0.589385755949407 1 1
0.529031098087598 0.527745632921822 1 1
0.53916304017024 0.537161064117748 1 1
0.451129661887189 0.449804380890624 1 1
0.532979264281788 0.531469962222667 1 1
0.540039856175106 0.538390260175705 1 1
0.545876619485913 0.544183404394326 1 1
0.382460211800734 0.381084215061597 0 0
0.389178204104336 0.387860469611016 0 0
0.58523791025699 0.583568317218017 1 1
0.520175346525448 0.518612108284821 1 1
0.497502251061095 0.496184180792919 1 1
0.424785253446164 0.423653624837064 1 1
0.412348274981226 0.41111925147807 1 1
0.52916175136915 0.527908718225784 1 1
0.517262155101934 0.515635559288812 1 1
0.564679204668009 0.563313448309217 1 1
0.502110049202679 0.500518512501723 1 1
0.484337067979546 0.482696007258806 1 1
0.583415954857532 0.581899572582745 0 0
0.456346269250814 0.45508221018785 1 1
0.487398602563275 0.486151398971161 1 1
0.463847800864884 0.462539105934768 1 1
0.51707094613356 0.51548561409398 1 1
0.438362686312388 0.437108754208653 1 1
0.430369332282399 0.428904109823171 1 1
0.538038372948819 0.536485065191887 1 1
0.420929787747424 0.419637755307211 1 1
0.476575013051141 0.475167825171697 1 1
0.563011576617714 0.561104255361731 1 1
0.458193679162617 0.456622024665878 1 1
0.48608894706606 0.484702472544774 1 1
0.618921041537975 0.617437573921816 0 0
0.562559139349215 0.561112868366095 1 1
0.578099341251223 0.576152146636501 1 1
0.410566530055444 0.409448119106319 1 1
0.43857465209624 0.437276840791048 1 1
0.502010437142562 0.500506894372722 1 1
0.496312583880293 0.495164844461933 1 1
0.505173436206721 0.503641304355842 1 1
0.552052868030892 0.550486638117395 1 1
0.504913924663631 0.503237080960929 1 1
0.591095898831013 0.589348179439612 1 1
0.560080488324493 0.558350972869908 1 1
0.520258321671807 0.518533467467066 1 1
0.436649469075236 0.435043626296132 1 1
0.46137301197549 0.460093983542211 1 1
0.40211976476121 0.400916817179085 1 1
0.482399574454046 0.481152664354424 1 1
0.53651630096244 0.535129941704394 1 1
0.425224179839405 0.423804559227947 1 1
0.581791219859217 0.580120809048034 1 1
0.461554693568949 0.460353364598212 1 1
0.527603135929055 0.526163889431711 1 1
0.532395731912181 0.531159570789448 1 1
0.458912161239771 0.457800708975556 1 1
0.440378639263641 0.439057441371381 1 1
0.495436297727609 0.493990425533377 1 1
0.498719303587325 0.49698704580054 1 1
0.512926098268173 0.511557431545128 1 1
0.455495601260168 0.454286059354253 1 1
0.518453689914539 0.516771813983327 1 1
0.529411576879214 0.527797414471989 1 1
0.568199774336146 0.566398665232422 1 1
0.503955549721131 0.50217342909716 1 1
0.5478724941595 0.546316611868612 1 1
0.52065831367441 0.519371022453218 1 1
0.546918224555662 0.545399765040809 1 1
0.467853443865819 0.466571039899773 1 1
0.467057635735013 0.465666575854371 1 1
0.388748121964415 0.387812517531467 0 0
0.467106341003427 0.465811493115366 1 1
0.403743800183456 0.402598549346047 1 1
0.496375223226195 0.495004634836151 1 1
0.509647265637248 0.5083099447452 1 1
0.539245423104347 0.538097208344471 1 1
0.499610691540751 0.498061392404613 1 1
0.521750049825799 0.520318796568727 1 1
0.535285160701956 0.533823424023979 1 1
0.540559868839584 0.539148345168406 1 1
0.444231937908061 0.443074710172886 1 1
0.497699265684057 0.495989231738545 1 1
0.503323025783058 0.502010561218674 1 1
0.454002305102235 0.452725165791218 1 1
0.555067023467951 0.55350585453975 1 1
0.590797394010153 0.589199527571114 1 1
0.421220958852375 0.420075515909432 1 1
0.491850150468389 0.490082897236065 1 1
0.582101419498115 0.580452036112915 1 1
0.504963809679876 0.503489111350392 1 1
0.540111947517333 0.538640786378481 1 1
0.494188694456181 0.492678097627207 1 1
0.471876277127098 0.47066959201643 1 1
0.434706729798477 0.433332394312272 1 1
0.452157047463412 0.450676848386037 1 1
0.577735095223128 0.576402199235862 1 1
0.502361808370876 0.501224448264329 1 1
0.553322603329788 0.551810049994189 1 1
0.44012643002355 0.438847269099237 1 1
0.513869557894364 0.512556748884519 1 1
0.431656295942188 0.430357427883612 1 1
0.47258340922393 0.471071068486485 1 1
0.581983685708659 0.580549040772295 1 1
0.421407402041719 0.420176417754493 1 1
0.505130417274725 0.503597003045718 1 1
0.512060774720018 0.510677326375397 1 1
0.551131894035653 0.549282870293986 1 1
0.46873092427604 0.467345729083988 1 1
0.552431166872608 0.550976450411121 1 1
0.389364054628907 0.388252601120629 0 0
0.560870300519443 0.558853726149251 1 1
0.524686487190096 0.522704777990045 1 1
0.546340685625826 0.544913231209154 1 1
0.472439974644951 0.470874834004351 1 1
0.559062370415446 0.557734268871941 1 1
0.479825947402617 0.478403906642594 1 1
0.461518032125575 0.460231796392624 1 1
0.41462754172909 0.413680015561746 1 0
0.492723972410113 0.491571058620132 1 1
0.533914128890281 0.532292439737978 1 1
0.503128357518392 0.502021651172546 1 1
0.55353087187477 0.551923975036292 1 1
0.518433680618801 0.517141384044363 1 1
0.424635719155455 0.423308249020621 1 1
0.504815213280027 0.50339661370222 1 1
0.475409294044634 0.473957950749128 1 1
0.486363233967946 0.485262711891776 1 1
0.511040314958779 0.509749983597629 1 1
0.498577067869074 0.497093416667722 1 1
0.501337961171063 0.49994770594783 1 1
0.43563879915508 0.434605249072677 1 1
0.446555898775471 0.445488966368984 1 1
0.596091115222543 0.594509994912881 1 1
0.475477419452763 0.474002454738587 1 1
0.485842072641089 0.484494194380929 1 1
0.513778403365642 0.511917309586639 1 1
0.59145668608936 0.589672982052919 1 1
0.548399514019781 0.546669204718383 1 1
0.496935506584647 0.495690775636266 1 1
0.586000242903388 0.584472224040265 0 0
0.420614970041574 0.419257326392025 1 1
0.437459829773427 0.436538401005901 1 1
0.582570013415537 0.581115797185055 1 1
0.634635667309268 0.632640346110351 0 0
0.486298288725804 0.484813277771507 1 1
0.52257796850666 0.520855273841509 1 1
0.461309007307097 0.460059878777898 1 1
0.43991177476315 0.438601984166981 1 1
0.483724740231016 0.482429439009945 1 1
0.510835370266479 0.50934607159521 1 1
0.464226379854329 0.462561725823684 1 1
0.486058378782679 0.484716925898337 1 1
0.484356203021325 0.482929300651739 1 1
0.425063872876024 0.423859021331381 1 1
0.564248678184859 0.562708681715166 1 1
0.505839830436675 0.504160448469641 1 1
0.547774881862553 0.546241517627429 1 1
0.520187724393254 0.518655737842094 1 1
0.406130883144087 0.405183714984909 1 1
0.520888602090213 0.519504071957372 1 1
0.518224293860538 0.516475571279099 1 1
0.595515107637059 0.594046935753239 1 1
0.498630268083471 0.497553927050671 1 1
0.613978968409043 0.612306300807151 0 0
0.551643429851962 0.549988770526444 1 1
0.510076769996138 0.508516584712763 1 1
0.449385548399251 0.447726577277851 1 1
0.512825670152265 0.511408924991924 1 1
0.434425575491213 0.433113962569198 1 1
0.362467649821411 0.361486775219351 0 0
0.44328202417095 0.442011062372905 1 1
0.441863774142486 0.440756608936116 1 1
0.506739241352421 0.505472293097701 1 1
0.493388828702014 0.491934642927235 1 1
0.587528675419818 0.58528081300926 1 1
0.572231789596181 0.570892918337284 1 1
0.437432536311587 0.436443188876974 1 1
0.584447170053851 0.582559443972416 1 1
0.537374849483435 0.536215420409142 1 1
0.499931272619283 0.498426715022672 1 1
0.562492958018072 0.560510603528193 1 1
0.538943748153437 0.537500909360975 1 1
0.526734195997168 0.525245511242968 1 1
0.513950294991519 0.512502092211285 1 1
0.491294780827155 0.490008785574005 1 1
0.568652939002356 0.56713334324138 1 1
0.503372741242578 0.501846022369862 1 1
0.540435053065084 0.539187779432238 1 1
0.532903293569205 0.53169470458167 1 1
0.590930254309871 0.589443302154964 1 1
0.523298836448073 0.521789504821458 1 1
0.411743779707431 0.410561006731767 0 0
0.470491783751311 0.469186180105528 1 1
0.547397360757374 0.545701922347804 1 1
0.465243290078986 0.463893106907291 1 1
0.40429191526532 0.403361602890253 1 1
0.438281358753528 0.437201577548418 1 1
0.505910441805633 0.504348304977432 1 1
0.571354924460796 0.569952472840556 0 0
0.489565025154095 0.488050524797327 1 1
0.511027512936684 0.509453129195058 1 1
0.518255906988806 0.51681719997872 1 1
0.404368709319489 0.403415821108976 1 0
0.574259487872852 0.572618063409228 1 1
0.508060031237994 0.506622694287454 1 1
0.420511333268889 0.419389413339786 1 1
0.559265487312006 0.557249633257841 1 1
0.557202358844696 0.555614186060003 1 1
0.468922263295992 0.467637419214577 1 1
0.540066885413541 0.538679451206653 1 1
0.497619917392502 0.496467758385959 1 1
0.493915592128264 0.492647632560262 1 1
0.551376021782668 0.549830077753407 1 1
0.501489320529972 0.500068052423979 1 1
0.488090642314619 0.486821955574406 1 1
0.485182756987106 0.484062187447316 1 1
0.495320311273841 0.49402387477506 1 1
0.50736094011791 0.505826416889101 1 1
0.589378734951775 0.587735990584296 1 1
0.560563605830167 0.559008124053314 1 1
0.519173678719008 0.517592095144092 1 1
0.483542500449064 0.482313236438953 1 1
0.482235155583672 0.480475743848077 1 1
0.467498577756873 0.466210501046278 1 1
0.478007409913775 0.476740182075985 1 1
0.470385434738302 0.469027632463432 1 1
0.512428167446336 0.510545759883612 1 1
0.593606471584076 0.59188629084023 1 1
0.573991025683274 0.572487891359748 1 1
0.537893584619702 0.536368041966816 1 1
0.503930265083442 0.502628610787501 1 1
0.510514794798477 0.508986819389632 1 1
0.499348961998962 0.498070402878039 1 1
0.567401868699735 0.565790888752117 1 1
0.458955398637978 0.457753389185343 1 1
0.5666445025816 0.564517795063171 1 1
0.527789149578751 0.526291695844003 1 1
0.587615614904253 0.585950946795721 1 1
0.563692440503482 0.562146355004961 1 1
0.512353562611053 0.511153978603462 1 1
0.49249385208964 0.491234939529401 1 1
0.561368185549646 0.559888187747745 1 1
0.474746679867849 0.473557285386922 1 1
0.48034472747251 0.479058229010699 1 1
0.395207699261547 0.39432779889427 0 0
0.479330557073464 0.478061724867926 1 1
0.506053072494944 0.504725552134566 1 1
0.50961178596507 0.508293444498929 1 1
0.549065495735728 0.547501205854276 1 1
0.471508123882944 0.470227192551353 1 1
0.49455288475749 0.493215339654206 1 1
0.50094381949977 0.49979377986053 1 1
0.519747196371676 0.51839621940803 1 1
0.523185166793773 0.521636362396644 1 1
0.55260579319559 0.550865879883948 1 1
0.500822853017676 0.499048782390177 1 1
0.561754262679549 0.56010407110485 1 1
0.538078749294218 0.536758046745876 1 1
0.541881570323233 0.540425498096724 1 1
0.572390927790583 0.570504390497408 1 1
0.450194781005446 0.449031685016792 1 1
0.573707218117057 0.571984917892793 1 1
0.555598789219316 0.554343926708348 1 1
0.521628380387608 0.52025166560611 1 1
0.494959328425033 0.493613100414056 1 1
0.430157792515689 0.429002560849378 1 1
0.549736692715609 0.54821209716395 1 1
0.53685180507087 0.535195526721033 1 1
0.452078933084655 0.450735188489837 1 1
0.548755555605945 0.547289928966233 1 1
0.451550781090015 0.450230789885728 1 1
0.520429822830036 0.518927420266057 1 1
0.385507023672084 0.384408887674372 0 0
0.574032985369433 0.572508279467293 1 1
0.510050870760083 0.508677305938526 1 1
0.559255595381758 0.557422460058904 1 1
0.486511374619871 0.485215154727013 1 1
0.542239466267142 0.540393300205962 1 1
0.44156020477154 0.440272579619447 1 1
0.476855518913695 0.475325983307841 1 1
0.430106406299868 0.429048202785062 1 1
0.574896411496786 0.573483711219383 1 1
0.52231899678194 0.52092012259654 1 1
0.483531528757955 0.482239089870789 1 1
0.456259555963259 0.455086926627766 1 1
0.472350737359194 0.471130475788053 1 1
0.52722868436998 0.525714352552965 1 1
0.514801375567359 0.513307856245244 1 1
0.546519066345361 0.544638676084909 1 1
0.523704619906847 0.522116197294716 1 1
0.57240021628512 0.570907331327296 1 1
0.48650111557775 0.485298797228943 1 1
0.440103556642699 0.438957471428358 1 1
0.525799777840758 0.524359357960879 1 1
0.574650463836307 0.573316213845925 1 1
0.482712706566112 0.481372657635076 1 1
0.535849974193834 0.534432163914041 1 1
0.482976245686467 0.48160927171266 1 1
0.454109417222844 0.452934982181246 1 1
0.433167759753358 0.431831532553719 1 1
0.414517481055323 0.413236476284534 1 1
0.460328621822416 0.45917157268978 1 1
0.527241791983369 0.525742606433285 1 1
0.565425043936799 0.563848434049753 1 1
0.525250881681204 0.523676738242538 1 1
0.508777951119755 0.507118399913173 1 1
0.560691075351914 0.559420907873261 1 1
0.465608514730555 0.464150894728761 1 1
0.473879107714515 0.472484744650786 1 1
0.464149273718068 0.462772341948285 1 1
0.416890786686391 0.415603406866279 1 1
0.550612535414938 0.548904541207591 1 1
0.419532746600308 0.418368487700395 1 1
0.508564932839962 0.506877645773945 1 1
0.484829308892054 0.483341409119288 1 1
0.55822323333645 0.556323444316165 1 1
0.508254924756276 0.506545669726879 1 1
0.600601345767206 0.598697012388283 1 1
0.39565243786967 0.393960421862615 1 1
0.550532499575611 0.548782727930881 1 1
0.473613305304492 0.472266248192299 1 1
0.587253424903672 0.585687387974816 1 1
0.561088369492334 0.559305196456513 1 1
0.420219824987752 0.419165626795414 1 1
0.521385597803187 0.519761930641278 1 1
0.477996976094076 0.476635954521714 1 1
0.564043182869262 0.562414546184293 1 1
0.413720648530052 0.41252331627266 0 0
0.522904683106313 0.520904294206736 1 1
0.521992206160936 0.520416783625158 1 1
0.494997072081629 0.49370936992519 1 1
0.503982294656473 0.502550172582754 1 1
0.48553120527147 0.484117344476283 1 1
0.520826024176138 0.519399989580095 1 1
0.484894804148242 0.483396464209607 1 1
0.472517856394374 0.471262356749809 1 1
0.433841068361912 0.432680983401405 1 1
0.544499232284193 0.542956401859966 1 1
0.500153682169407 0.498701049672414 1 1
0.570124359972839 0.568231562379022 1 1
0.420630520372961 0.419563015012897 1 1
0.517630079465566 0.516251948193164 1 1
0.552575749630562 0.551067212544275 1 1
0.531153567374022 0.529723839535794 1 1
0.529599717139151 0.528217721934638 1 1
0.447285705526138 0.446160680378718 1 1
0.528970418004227 0.527373524818516 1 1
0.501529480109507 0.500190156337305 1 1
0.444127968399179 0.442969395972149 1 1
0.505601654202824 0.504197646578958 1 1
0.51505707793844 0.513464740542399 1 1
0.512786845226155 0.511391435435785 1 1
0.519616202222033 0.518374382902921 1 1
0.491662880675639 0.490028857673296 1 1
0.419397313786479 0.418119156750603 1 1
0.514637408680096 0.51344768586122 1 1
0.478101916133613 0.476591885812538 1 1
0.519822197464836 0.51822317014504 1 1
0.53802161394753 0.536438932606892 1 1
0.522761860922898 0.52127583579881 1 1
0.397056586969502 0.396119975098756 0 0
0.530996342309722 0.529489140777057 1 1
0.533846785312257 0.532298381254539 1 1
0.428701752108074 0.42742042707551 1 1
0.519695048463228 0.518366967054119 1 1
0.494928551820034 0.493653486910744 1 1
0.505376748896435 0.504054669291584 1 1
0.543596907650689 0.542180442038182 1 1
0.566884162870957 0.565499081761213 0 0
0.473754588409841 0.472386537581983 1 1
0.531530523750156 0.529724700010953 1 1
0.537610159444502 0.536109727248214 1 1
0.525767092637244 0.524262693768649 1 1
0.456133926119933 0.454909351847457 1 1
0.40333842225783 0.402262674821577 0 0
0.545519172504616 0.54409341200361 1 1
0.544734750952642 0.543186289683962 1 1
0.515644274293043 0.51431148892609 1 1
0.477102038750952 0.475949744562643 1 1
0.517628807688459 0.516334777453448 1 1
0.41932308410734 0.418231785563702 1 1
0.513319173670822 0.511971748304678 1 1
0.487247868993924 0.486043176917409 1 1
0.484544189785056 0.483066624571504 1 1
0.560349440864955 0.558675888061468 1 1
0.589538203578838 0.588183332353503 0 0
0.451976729770979 0.450548453923517 1 1
0.611096948372298 0.609406487911702 0 1
0.488804367801751 0.487199956970763 1 1
0.406449820544165 0.404872221488863 0 0
0.559531592111825 0.55800299307531 1 1
0.551200987909687 0.549393415164762 1 1
0.600464004742045 0.598768327166243 1 1
0.47484597136423 0.473338372520867 1 1
0.503458714063057 0.502123696978909 1 1
0.466774039097143 0.465607854177257 1 1
0.543871584324595 0.5421286506474 1 1
0.523392457441193 0.521933886405532 1 1
0.481194126272695 0.479588923451036 1 1
0.516334292810267 0.514783583637138 1 1
0.457493973107385 0.456363627061174 1 1
0.528806931165886 0.527600863758147 1 1
0.526270798061931 0.524965885148361 1 1
0.57422979402996 0.572811282106027 1 1
0.464821736683642 0.463594569247057 1 1
0.536986306683933 0.535245676395573 1 1
0.540038112027629 0.538504848742272 1 1
0.498948241634842 0.497638046377027 1 1
0.445469367691813 0.444112867211066 1 1
0.445677257145837 0.444581858940972 1 1
0.533394232577676 0.531818832130136 1 1
0.557474398735128 0.555944836787075 1 1
0.449585487383156 0.448460844687984 1 1
0.35475311916931 0.353319135551278 0 0
0.456883254316824 0.455790890175973 1 1
0.569418454136995 0.567780411548477 0 1
0.454316755675485 0.452913403597851 1 1
0.546940044979809 0.545462912965948 1 1
0.49994489707812 0.498818749473893 1 1
0.593399552862934 0.591674345299941 1 1
0.4264341671523 0.425024104621477 1 1
0.524101299738545 0.522522539624671 1 1
0.505918977331239 0.504640545232485 1 1
0.577405624398756 0.575981147288918 1 1
0.525381481140955 0.523964817159479 1 1
0.555009106050802 0.553579083050077 1 1
0.506138940599156 0.504167775469705 1 1
0.480053429909963 0.478870653153864 1 1
0.504266228771788 0.502695346786606 1 1
0.537428662548206 0.535957273025664 1 1
0.583326153906091 0.581902942010078 1 1
0.591047290212873 0.589342323262926 1 1
0.510476753989508 0.509194672685863 1 1
0.516106710750549 0.514611991204557 1 1
0.40403125899592 0.402978251609563 1 1
0.429363735543501 0.42800726314973 1 1
0.419159131607463 0.418064941960763 1 1
0.571590265401769 0.570142165681442 1 1
0.399347738052433 0.398365781346606 1 1
0.467052914252141 0.465605970081656 1 1
0.510717671492829 0.509508548303058 1 1
0.458129215963008 0.456782274925401 1 1
0.371457994837596 0.370583993363765 0 0
0.501310682795142 0.499742874916068 1 1
0.488812643158194 0.487349318195965 1 1
0.550009508931973 0.548442924691416 1 1
0.514287486940469 0.512956394474145 1 1
0.476185394676277 0.474859049908622 1 1
0.471104259802755 0.469767945086017 1 1
0.494084312699027 0.492685973094443 1 1
0.434202521591258 0.432837683448785 1 1
0.491180524136844 0.489992311352585 1 1
0.542307495129221 0.540587415232478 1 1
0.539736692665021 0.538479646862663 1 1
0.501665466186451 0.500432187014981 1 1
0.400231030781554 0.398998760997851 1 1
0.537451698682269 0.536189792561249 1 1
0.587189135372787 0.585847586510774 1 1
0.541993307027284 0.540519807988218 1 1
0.41137627279174 0.410246667361294 1 1
0.449874788853551 0.448575791919728 1 1
0.464833981182767 0.463690371385212 1 1
0.464225957424327 0.463043650586869 1 1
0.5370920552361 0.535718484646636 1 1
0.583599039373588 0.582026308549084 1 1
0.543772348087397 0.542408686468247 1 1
0.513034304405899 0.511727268227276 1 1
0.531162510449791 0.529778094651757 1 1
0.530920982275817 0.529242945153184 1 1
0.442516017933217 0.441202543402494 1 1
0.439130588346629 0.43786008497096 1 1
0.444312162193689 0.44308267512963 1 1
0.555903991715049 0.554221271061142 1 1
0.459310239553379 0.458078532530356 1 1
0.441877016387903 0.440719742507302 1 1
0.584129115306067 0.582691453057329 1 1
0.563046300070532 0.561756163453969 1 1
0.443192310494166 0.442105155401155 1 1
0.431672930975863 0.430423687524507 1 1
0.473979391638847 0.472621359090953 1 1
0.50457732116882 0.503194056389562 1 1
0.507883567786264 0.506367096315072 1 1
0.484133523413802 0.482371426913118 1 1
0.412923758156856 0.411644130731935 1 1
0.563093743587241 0.561356044658235 1 1
0.447439019167729 0.446244686898134 1 1
0.479413934758652 0.478111882443993 1 1
0.522746909227551 0.521350129773514 1 1
0.504529056287816 0.503004801167692 1 1
0.485142341852006 0.483731537023336 1 1
0.515159321890235 0.513571298435089 1 1
0.513958645814724 0.51243824985367 1 1
0.517513932277152 0.516299228874218 1 1
0.51525758965229 0.513772420403197 1 1
0.504556240243266 0.503173480550266 1 1
0.603835068596741 0.602310261347341 1 1
0.431943940361889 0.430739637103488 1 1
0.544930640036874 0.543142901975492 1 1
0.505649043012998 0.50381766124734 1 1
0.488448418052907 0.486946051073671 1 1
0.379356524328723 0.378483895782224 0 0
0.454008670698232 0.452562010825998 1 1
0.501850557592051 0.500302842245478 1 1
0.495568276491837 0.494035654834896 1 1
0.529982573667247 0.528619926700459 1 1
0.457980463746954 0.456958271380482 1 1
0.542209037155627 0.540606277231169 1 1
0.52114013473012 0.519992213053408 1 1
0.487189422123325 0.486007448748748 1 1
0.431686397665219 0.430325837873142 1 1
0.461489110180861 0.460245906942244 1 1
0.497499192565775 0.495944791759924 1 1
0.502784702272846 0.501279333946998 1 1
0.534436378609612 0.533145004919804 1 1
0.52876240501435 0.527025108763865 1 1
0.540772236572624 0.539546403422059 1 1
0.489069634551302 0.487539861363392 1 1
0.457061315464287 0.455656493798081 1 1
0.544606014142707 0.543327839458208 1 1
0.548966997552147 0.547519482878504 1 1
0.492471444877996 0.491097683802625 1 1
0.493473644889396 0.491782631269737 1 1
0.37078053460409 0.369800996796013 0 0
0.532526361502467 0.531153893602138 1 1
0.498376116374566 0.496928199905472 1 1
0.580732269552245 0.578859513343965 0 0
0.5112245000114 0.509895969950679 1 1
0.40121894664105 0.400202704804215 0 0
0.451407815891843 0.450184611047116 1 1
0.50405407345097 0.502427253172588 1 1
0.480585021208036 0.479284717733992 1 1
0.518012018137413 0.516665314834127 1 1
0.558262873006323 0.556456343576849 1 1
0.598427237003905 0.596652312820687 0 0
0.50787506129748 0.506605624311883 1 1
0.536322875533955 0.534631909130979 1 1
0.456859452323295 0.455393075596978 1 1
0.558970017072946 0.557213434881199 1 1
0.407777274615866 0.406411197684754 1 0
0.488645078657398 0.487319438405344 1 1
0.52845579260647 0.527040799125547 1 1
0.612290307951323 0.61069189351632 0 0
0.595996365025269 0.594524086225496 0 0
0.545922818671541 0.544395012187226 1 1
0.484604441114568 0.483301613147251 1 1
0.460084680686327 0.458886130863419 1 1
0.530003763972261 0.528192045639768 1 1
0.452605666725241 0.451594583471514 1 1
0.440024998500832 0.438807455374406 1 1
0.516910768221769 0.51571364178557 1 1
0.458466107251085 0.457307723062804 1 1
0.537032884533345 0.535269430310245 1 1
0.496571424328164 0.495104160603485 1 1
0.568418069067681 0.566630784170666 1 1
0.424646403152149 0.423422359903295 1 1
0.572046740076499 0.570329917367612 1 1
0.513874179699589 0.512498379352911 1 1
0.490705112484392 0.489222863498082 1 1
0.562060210867823 0.560300119987387 1 1
0.524520073088033 0.523346425930418 1 1
0.570606426920368 0.569268864078735 1 1
0.455910664981037 0.45471645299091 1 1
0.53459480409958 0.533192150994656 1 1
0.519455361284954 0.517860037584417 1 1
0.536796114215465 0.535558886352983 1 1
0.698822002601103 0.69611603346557 0 0
0.550771444400258 0.549295644622998 1 1
0.454772645082532 0.453692346776832 1 1
0.473733737492265 0.472583556882028 1 1
0.545956124096282 0.544512415503052 1 1
0.534885970310163 0.533280751740477 1 1
0.521914504471375 0.520263104516399 1 1
0.494402105449477 0.492883422081495 1 1
0.482071920438671 0.480876205008982 1 1
0.484582632730251 0.483146593936431 1 1
0.489342947996082 0.487857063838164 1 1
0.496020533200597 0.494604899554221 1 1
0.620521592998835 0.618817661209164 0 0
0.561887432049056 0.560583679496483 1 1
0.54891867434138 0.547292625232499 1 1
0.532361222485987 0.530760319149091 1 1
0.500344299554086 0.499081007732168 1 1
0.518562369928111 0.517077946955169 1 1
0.453925149074231 0.452589971560419 1 1
0.536440359616498 0.535127343924762 1 1
0.585714929742491 0.584296874871395 1 1
0.518824376906607 0.517161456722965 1 1
0.540767468147285 0.539072109070001 1 1
0.4067597015539 0.405597781403263 0 0
0.499748784141358 0.498253698978379 1 1
0.489273441713555 0.487955813282299 1 1
0.530273972714316 0.52823607773913 1 1
0.536088839604817 0.534723602175105 1 1
0.483536484791408 0.48242660139944 1 1
0.65975966199214 0.657891126230248 0 0
0.511220016793822 0.509835223471477 1 1
0.456926656933878 0.455370528948355 1 1
0.464228849481484 0.463236143428209 1 1
0.549440693741973 0.548095454377555 1 1
0.468026879442129 0.466643454039413 1 1
0.386521900183747 0.385377937708681 1 1
0.613462004154257 0.611839533731683 0 0
0.54074113737597 0.538850071860066 1 1
0.510623498340691 0.509448940717031 1 1
0.431111279230133 0.42994773400371 1 1
0.486404738170065 0.485153104940727 1 1
0.446601836782564 0.445425782151329 1 1
0.563250084959657 0.561622676908414 1 1
0.525243245667781 0.523585972297868 1 1
0.416683939732013 0.41556098689371 1 1
0.460384803421685 0.459257123532901 1 1
0.499583305425544 0.49818251029898 1 1
0.508063078962351 0.506605198535672 1 1
0.604181523731575 0.602259598440066 1 1
0.654379648395192 0.652660063688122 0 0
0.544323538810404 0.542893791800093 1 1
0.455710884672191 0.45423592373723 1 1
0.515658032292569 0.514064270499477 1 1
0.570186733409091 0.568395335993841 1 1
0.496786719798323 0.495507482704042 1 1
0.422253132292336 0.421285304766755 1 1
0.54735262557067 0.545945372534746 1 1
0.425372882069141 0.424131933484354 1 1
0.453964622547864 0.452330900105933 1 1
0.544079873829393 0.542665419230046 1 1
0.445186120171847 0.443509996643765 1 1
0.458443121868863 0.456596804949739 1 1
0.469390286595724 0.468315103017165 1 1
0.64046761889284 0.638546546518248 0 0
0.459965517470759 0.458925218961022 1 1
0.447325291698885 0.446253318907432 1 1
0.509683541255643 0.508005290837088 1 1
0.530340308352162 0.528747378283739 1 1
0.425242895466055 0.424170605608199 0 0
0.446778661096008 0.44550014082021 1 1
0.430771812328134 0.42957609069613 1 1
0.509300499364538 0.507762480504671 1 1
0.436428136916323 0.435126715586475 1 1
0.445386423154995 0.444182799419991 1 1
0.48511179672189 0.483789690753529 1 1
0.502911240078734 0.501580421180407 1 1
0.482804175752702 0.481614256456095 1 1
0.523246240339916 0.521803717912173 1 1
0.414131401782643 0.41296958140263 1 1
0.452506110496587 0.451155573540831 1 1
0.546598595281074 0.545432821366099 1 1
0.432120615421814 0.431149975977012 1 1
0.504655645102999 0.503205232648661 1 1
0.489930800695012 0.488432503432727 1 1
0.536946163741384 0.535524534555065 1 1
0.434342407260792 0.433107250860056 1 1
0.52955792042413 0.527756479618089 1 1
0.493285782893801 0.492058038572019 1 1
0.508067730806733 0.506843763722257 1 1
0.378001241883659 0.376819618295529 0 0
0.475776831092529 0.474488228588984 1 1
0.494020409037317 0.492832822945085 1 1
0.568510585524388 0.566784015487288 1 1
0.386516270862118 0.385510281112146 0 0
0.45058905456429 0.449512462434382 1 1
0.538484198766047 0.537109448294492 1 1
0.427551319899975 0.426437317127831 1 1
0.46249639692448 0.461180207057559 1 1
0.500924032883263 0.499382282241852 1 1
0.468373298506094 0.466785001611424 1 1
0.466828337078597 0.465621170986952 1 1
0.588654514501799 0.587129919915567 1 1
0.512631279600339 0.511227386650402 1 1
0.514397384545633 0.512892941891197 1 1
0.549639317934499 0.548423117495546 1 1
0.506754484875252 0.505369028585419 1 1
0.508829650375416 0.507317827381257 1 1
0.533507251991191 0.532099255099867 1 1
0.460843214971565 0.459712345521151 1 1
0.421548820349553 0.420338421001669 1 1
0.550848397273608 0.54913934252322 1 1
0.441865980452803 0.440418452904637 1 1
0.568699256349249 0.566928043533257 1 1
0.413955816088238 0.412787358598956 1 1
0.541038305403616 0.539217511867861 1 1
0.484432760462992 0.482743844359161 1 1
0.449003797019665 0.447862253375749 1 1
0.590072511475198 0.588015810809152 1 1
0.463784900222874 0.462534242005221 1 1
0.502473568234365 0.501173468423138 1 1
0.514150157896776 0.512810586073339 1 1
0.547778178219068 0.546230971756386 1 1
0.485684368941722 0.484175313754974 1 1
0.55414992499753 0.552392261681778 1 1
0.466720147245825 0.465335505002988 1 1
0.498271412385944 0.496765104157362 1 1
0.492472243960854 0.490841690322442 1 1
0.533910386700785 0.532250211894015 1 1
0.480981835548163 0.4797192692625 1 1
0.523304907911354 0.522094100312893 1 1
0.459567652069927 0.457953109787586 1 1
0.525181471990272 0.523420482357615 1 1
0.490393584422606 0.48931528473193 1 1
0.473239942839976 0.471916297090421 1 1
0.466837351748862 0.46551799439239 1 1
0.491688644081551 0.490121008478484 1 1
0.500112021253894 0.498586238215943 1 1
0.426978341697087 0.425997974875647 1 1
0.484347568433578 0.482825728662458 1 1
0.465429632798117 0.463719190887691 1 1
0.535825958286842 0.534459008754537 1 1
0.499027099650467 0.497305475049289 1 1
0.456463981834949 0.455122622679425 1 1
0.527617386311125 0.526087541787486 1 1
0.610072321794116 0.608561159386796 0 0
0.504444659972269 0.50279101117192 1 1
0.354366201933475 0.353375728770965 0 0
0.513968318849823 0.512468746966855 1 1
0.556081074363408 0.554560662397168 1 1
0.578976872949845 0.577540058159487 1 1
0.398250998046684 0.397070016402863 1 1
0.472579526069495 0.471333571622855 1 1
0.498624291737981 0.497111787952212 1 1
0.605350876288973 0.603649573658754 0 0
0.481941173238307 0.480740577685559 1 1
0.485688221344206 0.483983589866895 1 1
0.520544513664642 0.51890468446276 1 1
0.47253490393205 0.470960766201133 1 1
0.445083628387723 0.443696843968348 1 1
0.545515469209415 0.544056496490446 1 1
0.508572198838294 0.506932860555025 1 1
0.427479263464148 0.42630999216511 1 1
0.464344885209371 0.463157497153 1 1
0.540365078289223 0.538766419791144 1 1
0.474331850687898 0.472978131216649 1 1
0.556321828799785 0.554807934454901 1 1
0.520988059456823 0.519424043750598 1 1
0.393969004876251 0.393006413813267 0 0
0.453601138721572 0.452408798006262 1 1
0.489140409808684 0.487484592981518 1 1
0.497625421210338 0.496303022129713 1 1
0.483714643108429 0.482665622331482 1 1
0.482217419413517 0.480528990891998 1 1
0.506720611184109 0.505384226473421 1 1
0.519998150080243 0.518709468360399 1 1
0.59006655778214 0.588275865648002 1 1
0.524925290546626 0.523342405056614 1 1
0.397511952673961 0.396302000572279 0 0
0.478868266975098 0.477520535772443 1 1
0.451453516151647 0.45026317560232 1 1
0.534535689263032 0.533003989319639 1 1
0.55736036739933 0.556068295145545 1 1
0.561837572994609 0.560294520561489 1 1
0.543708322834192 0.542005282311072 1 1
0.522291927084804 0.520851680483824 1 1
0.518984584722094 0.517678977368387 1 1
0.528201306358886 0.526772650993692 1 1
0.571189056637872 0.569098482572877 1 1
0.503703730298904 0.502313970961044 1 1
0.444077393381345 0.442834464285815 1 1
0.457517742284569 0.45606460627668 1 1
0.483721547391908 0.482374941778663 1 1
0.46627365447688 0.464809315142428 1 1
0.472191102144707 0.470892388600044 1 1
0.43703674779978 0.435561696098836 1 1
0.472525397698589 0.471206446712844 1 1
0.492802770800012 0.491454639680725 1 1
0.582442747533488 0.580358295622888 1 1
0.514740508800465 0.512983452098429 1 1
0.493974928413788 0.492533425725343 1 1
0.524739585827989 0.52322341042599 1 1
0.575741027898228 0.574180899640654 1 1
0.442229380783229 0.441121093871045 1 1
0.544947575464351 0.54334088727719 1 1
0.463537886636676 0.462224899309705 1 1
0.470241780458229 0.469037542595977 1 1
0.44625305007089 0.444616749778435 1 1
0.556789553517286 0.555331102097951 1 1
0.387263820929753 0.386117212812854 0 0
0.447207829625315 0.445938101469186 1 1
0.460519232390274 0.459203832203731 1 1
0.530634509675546 0.529163634687986 1 1
0.586780201900353 0.585323677768161 0 0
0.421226906461549 0.420222174167546 0 0
0.460017960384608 0.458692379624486 1 1
0.39611706175004 0.39523045090507 0 0
0.385151450460013 0.383941792157793 0 0
0.432883732421389 0.431741329181603 1 1
0.550014076102643 0.548712331373823 1 1
0.460889862989229 0.459327133656139 1 1
0.460782453497514 0.45934505686579 1 1
0.530791977872087 0.529652356805096 1 1
0.549506668618499 0.547972292260735 1 1
0.523520602375584 0.522056536278876 1 1
0.555644781063256 0.554192769462446 1 1
0.499068819662095 0.497814308233344 1 1
0.493976128375993 0.492293647109632 1 1
0.580991375086331 0.579699545172348 1 1
0.582178954254578 0.580577211860038 1 1
0.442256342574508 0.441260357555658 1 1
0.672429655370947 0.670446028654028 0 0
0.462645556352944 0.461298097763636 1 1
0.455700660801229 0.454353511152992 1 1
0.435770451894029 0.434676206911919 1 1
0.49608128354887 0.494783832913283 1 1
0.551614571167331 0.549909980572364 1 1
0.495247481460291 0.493923129057841 1 1
0.533620088706313 0.531827161752334 1 1
0.491205196909486 0.489293294273369 1 1
0.518548235557067 0.517207512334602 1 1
0.525420453874282 0.524166782757116 1 1
0.488245448380701 0.486467374939854 1 1
0.491831605042049 0.490380170270975 1 1
0.478963853334666 0.477649362280699 1 1
0.462367081203521 0.460909850805687 1 1
0.557114480031662 0.555796774562688 1 1
0.486471272610612 0.485224251133642 1 1
0.581270012172486 0.579610744691039 1 1
0.46578061741721 0.46405042689048 1 1
0.507578215770012 0.506020118972939 1 1
0.586523438510442 0.58508443266014 0 0
0.510449441741429 0.509170792305405 1 1
0.57540780667121 0.574045213002259 0 0
0.487508049171795 0.486071170895125 1 1
0.431093432458585 0.429934494557971 1 1
0.448431582918715 0.447289301941009 1 1
0.526131910345928 0.524689786166178 1 1
0.45782029843217 0.456473156382561 1 1
0.571554666195284 0.570209441249547 1 1
0.463457261281158 0.462179491069431 1 1
0.447011845802882 0.445729841998132 1 1
0.478837115708557 0.477348627027879 1 1
0.546505781878819 0.545050990730845 1 1
0.443464887268125 0.44237476905566 1 1
0.593588135337067 0.592013325383845 1 1
0.514272314564793 0.513148976547551 1 1
0.618771098614334 0.616821913748963 0 0
0.522766966909003 0.521396530627147 1 1
0.489672270634193 0.48820687492711 1 1
0.506813110403941 0.505093138086953 1 1
0.527709701324443 0.526230543138743 1 1
0.535545418234725 0.534133342738996 1 1
0.519393702639434 0.518032055002209 1 1
0.436745016365043 0.435696811506166 1 1
0.516397713975057 0.515032628347767 1 1
0.482346734262957 0.481255219342112 1 1
0.497512889838356 0.495932680987831 1 1
0.510627716364286 0.509030351894112 1 1
0.51814442928287 0.516840733757171 1 1
0.523729655954952 0.522064458371259 1 1
0.517189665677839 0.515826178821278 1 1
0.523634762576466 0.521938875220666 1 1
0.494481348539833 0.493346290481778 1 1
0.469468856660875 0.468279514874648 1 1
0.495532665463522 0.493904969338867 1 1
0.515625678008615 0.513905132175717 1 1
0.498539362391912 0.497171951554533 1 1
0.552641388877758 0.551183934017832 1 1
0.509697364489054 0.508578571580782 1 1
0.498708942606274 0.496799998825223 1 1
0.470701777245861 0.469385599378095 1 1
0.508663954196956 0.507414602724677 1 1
0.503394826843369 0.501845401809821 1 1
0.463324622430427 0.461845272631145 1 1
0.411858491173376 0.410647349369112 1 1
0.550001764900619 0.548124241870515 1 1
0.555607220484017 0.554180099041366 1 1
0.516627903527667 0.515404078212543 1 1
0.398809868462329 0.39766420381813 1 1
0.473903563998301 0.472637027348275 1 1
0.514802242595625 0.513491607005367 1 1
0.422043050569286 0.420707962849878 1 1
0.467459610904837 0.46620570080529 1 1
0.551375537536462 0.550079410909077 1 1
0.547756555364358 0.546162884966373 1 1
0.492742073671172 0.491597783628389 1 1
0.385785012723495 0.384769821324761 0 0
0.453710928056986 0.452442917360354 1 1
0.458274484987681 0.456978247296297 1 1
0.419337161796244 0.418219781930778 1 1
0.493038206387132 0.491673409500884 1 1
0.514006721884482 0.512269576411925 1 1
0.512685094694877 0.511124355307607 1 1
0.470900728533151 0.469703161444253 1 1
0.441243379417274 0.440174857474466 1 1
0.421454814847945 0.420389178123931 1 1
0.506791746960305 0.505337949854625 1 1
0.505264503171101 0.503853748573301 1 1
0.513444213089736 0.511999437011519 1 1
0.595138077838929 0.593721184655339 1 1
0.439212491431061 0.437671914480507 1 1
0.576761990719381 0.575213703306738 1 1
0.462838076169763 0.461507011166071 1 1
0.438850016449653 0.437764106531885 1 1
0.627977917968798 0.625989346648871 0 0
0.484013670263499 0.482526532861577 1 1
0.458704215919985 0.457444785658885 1 1
0.432002246222545 0.430627134713157 1 1
0.526375287430548 0.524903473725456 1 1
0.47023982116659 0.469091109290837 1 1
0.491946113436744 0.490367613166887 1 1
0.509063286514307 0.507495416201654 1 1
0.459343774016891 0.457771861027573 1 1
0.473645469275999 0.472403024677447 1 1
0.402001526237711 0.40095315209663 1 1
0.477158106105087 0.475825744616869 1 1
0.539391702502384 0.537795492929682 1 1
0.468353631775885 0.467234672899066 1 1
0.586893153896521 0.585505240556431 1 1
0.49928037549106 0.497960404837816 1 1
0.492118947943061 0.490695804805114 1 1
0.528464558767589 0.527203701032698 1 1
0.546710450422325 0.545368913168593 1 1
0.415794496514457 0.414458150139096 1 1
0.562598511609449 0.560584217655253 1 1
0.603779532513987 0.60192006779889 1 1
0.611441585186437 0.610036025478724 0 0
0.48587068865413 0.484618356201485 1 1
0.527706612542952 0.526334927008211 1 1
0.441040286667743 0.439584146808107 1 1
0.620512727125203 0.619094828986542 0 0
0.549793065204535 0.54830143367121 1 1
0.540638422012609 0.538891361354262 1 1
0.565235277856008 0.563840841541245 1 1
0.576629491233535 0.574910940436275 1 1
0.520378249491233 0.518882419932685 1 1
0.442391035656965 0.441306865541234 1 1
0.514826837368569 0.5134420256192 1 1
0.462032590307379 0.460524486652942 1 1
0.457898026364212 0.456495263731907 1 1
0.498690475333892 0.497266955813282 1 1
0.505340639323301 0.503878360416835 1 1
0.616452297918599 0.61492710952633 0 0
0.39764136500419 0.396392600789467 1 1
0.615258247075313 0.613521816617356 0 0
0.60000535958063 0.59803835069356 1 1
0.533050182837309 0.531456390672113 1 1
0.602481651131834 0.600686050881476 1 1
0.449827053682034 0.448318944573275 1 1
0.472827812560446 0.471381605459144 1 1
0.490485888890173 0.489383497753521 1 1
0.518496268019559 0.517164215576894 1 1
0.494771097499854 0.493613951007428 1 1
0.593881984327762 0.592095027239775 1 1
0.54950320472574 0.547829745537563 1 1
0.394741733036863 0.393687337706148 1 1
0.502382302222124 0.501187909729343 1 1
0.606379748385305 0.604900805874465 0 0
0.390647206416439 0.38950017817106 1 1
0.554896581150528 0.553364418157448 1 1
0.529711161525431 0.52818682537343 1 1
0.409960934268155 0.408866163494592 1 1
0.487983160880943 0.486715860864359 1 1
0.453701978654873 0.452489184259078 1 1
0.609893517627993 0.608247789136341 0 0
0.512347265770572 0.510849647764727 1 1
0.550830741542919 0.548712753847544 1 1
0.406894829429145 0.406033275262402 0 0
0.402814509037273 0.401817063342906 1 1
0.488411726809986 0.487113051948841 1 1
0.542055174723279 0.54047518412097 1 1
0.491337819172386 0.490103758640451 1 1
0.454889010652718 0.453899365987339 1 1
0.51272910478221 0.511421354583191 1 1
0.485941750334558 0.484588768368363 1 1
0.531987228007764 0.530353471406745 1 1
0.379112389765506 0.378032327748161 0 0
0.502547157539008 0.501253083283402 1 1
0.428877912202268 0.427860844866056 1 1
0.521765733469683 0.520166548597176 1 1
0.440373350162209 0.439178098103405 1 1
0.525687863575252 0.524142675745632 1 1
0.521758735786953 0.520261363710123 1 1
0.492611266257575 0.491361216065258 1 1
0.522729462641157 0.521609932404102 1 1
0.567301186305442 0.565747147386607 1 1
0.444088936354096 0.442938286829016 1 1
0.429966884933774 0.428528112338174 1 1
0.579557452562045 0.577513185915321 1 1
0.458538792993352 0.45718940629393 1 1
0.615499218947435 0.61377345173139 0 0
0.502561819836573 0.501193510853064 1 1
0.516984461594208 0.51569418303703 1 1
0.523408969691171 0.522050625918072 1 1
0.484918784044702 0.483819236650045 1 1
0.49077092235913 0.489391240111222 1 1
0.53031379185773 0.528785761481257 1 1
0.570045248532456 0.568253463013297 1 1
0.56267116606257 0.56112036874586 0 0
0.449824654116027 0.448310664485153 1 1
0.535555725706961 0.534127880623002 1 1
0.563725679829668 0.562273662027889 1 1
0.526720788046508 0.52521528562026 1 1
0.431872077708555 0.430522141727646 1 1
0.519670055498785 0.518251530605489 1 1
0.538233279080916 0.536797474545764 1 1
0.45699704905647 0.455691985177486 1 1
0.492834281211388 0.491334561944907 1 1
0.499650411010662 0.497742931734845 1 1
0.461858759893089 0.460718957213096 1 1
0.470926424727286 0.469569234841035 1 1
0.543234209043551 0.541451564691689 1 1
0.466081132248847 0.464956790870774 1 1
0.448217537921002 0.446759790076977 1 1
0.526918214255413 0.525536187012656 1 1
0.527597436255902 0.52624666367497 1 1
0.500211536498909 0.49890408445503 1 1
0.510400136992754 0.508961462166647 1 1
0.368413045977804 0.367647957455992 0 0
0.495945696145312 0.494322728733097 1 1
0.547054551304495 0.545790245296532 1 1
0.61405754097806 0.612420798383814 0 0
0.582819142127916 0.581304918838607 1 1
0.524418424982256 0.523005409649502 1 1
0.512705957556411 0.511136125238715 1 1
0.468986856910694 0.467972138606426 1 1
0.476490056639285 0.475378617197905 1 1
0.432803033488812 0.431669488912943 1 1
0.522247603912415 0.520921365328309 1 1
0.400593168205147 0.399625342751955 1 1
0.461717637183663 0.460567657536193 1 1
0.541965528240915 0.540213124958927 1 1
0.534129635568274 0.532777551472742 1 1
0.473065867973776 0.471671199688825 1 1
0.535977111567269 0.53462230803927 1 1
0.57692183125002 0.575324067347778 1 1
0.473696576241538 0.472339699024412 1 1
0.454742096799894 0.453341318123093 1 1
0.488093467069001 0.486533543755614 1 1
0.518670287127239 0.51719980084162 1 1
0.508468920864642 0.506853046414674 1 1
0.650361899663578 0.648751162503414 0 0
0.480381866089886 0.479046514313314 1 1
0.483655779118022 0.482628795264798 1 1
0.457115032142467 0.455655886461408 1 1
0.546680250083098 0.54502008465582 1 1
0.53132510116864 0.529855479379824 1 1
0.456909057320651 0.455566489200324 1 1
0.486647090736992 0.48518707635315 1 1
0.550727831014544 0.549332640625939 1 1
0.553401076993097 0.551667236993599 1 1
0.510495141748773 0.509198413781715 1 1
0.444119184032447 0.44297035157457 1 1
0.545333578343114 0.54391694657221 1 1
0.48011402695016 0.478664193766196 1 1
0.483371911356378 0.482153435258052 1 1
0.482010261259082 0.48062126394706 1 1
0.439941472082087 0.438490059510131 1 1
0.472976780632171 0.471803897030408 1 1
0.558770131385593 0.557266594360861 1 1
0.599529734477054 0.597816586716237 1 1
0.421318105260518 0.420091976357977 1 1
0.536129915498187 0.534675089401407 1 1
0.624647026597647 0.622923080825763 0 0
0.506168305470473 0.504754412139621 1 1
0.544082020741048 0.542708073399494 1 1
0.538313176154467 0.536722830309358 1 1
0.471625135908444 0.470161989957171 1 1
0.587132978560557 0.585714119729375 1 1
0.427304206854776 0.426127355732458 1 1
0.566722864834978 0.565093022163127 1 1
0.593885328540481 0.592393133780592 1 1
0.449379960342355 0.448179698118437 1 1
0.478373771056301 0.477069402855342 1 1
0.529298547924057 0.527694972556929 1 1
0.578196458484763 0.576257518366444 1 1
0.478288411978427 0.477135252284108 1 1
0.51416453757115 0.512734665387909 1 1
0.457908253784697 0.456763622414811 1 1
0.493375751489165 0.492080835969366 1 1
0.487725569392954 0.486300807698065 1 1
0.48480747540484 0.483587915863413 1 1
0.491412505054447 0.490130263364707 1 1
0.512050459413169 0.510508686795946 1 1
0.547471612242822 0.545876354314008 1 1
0.542914277795559 0.541420941697886 1 1
0.495924404551607 0.494650777254324 1 1
0.514018379805003 0.512379446516418 1 1
0.509800290732915 0.508292591672826 1 1
0.487842142209233 0.486532499448221 1 1
0.479754130477106 0.478429206628135 1 1
0.525954892090505 0.524718695680117 1 1
0.555064394447735 0.553619896981204 1 1
0.551171127226887 0.549438807559608 1 1
0.503177643884106 0.502044123678564 1 1
0.460620208796205 0.459267541607468 1 1
0.467267538404187 0.466016225975844 1 1
0.573597456827439 0.572053406216811 0 0
0.348730021850414 0.347403108660523 0 0
0.563788660441353 0.562556682760434 1 1
0.439785099071718 0.438583725716436 1 1
0.515765677942176 0.514278077654668 1 1
0.472898243978656 0.47139986496533 1 1
0.550676592366571 0.549240252297504 1 1
0.471369234774521 0.470230053471521 1 1
0.463795045482022 0.462360039191644 1 1
0.447261397266063 0.445919554178581 1 1
0.491183962934413 0.489624524945249 1 1
0.591589232598292 0.590045366557362 1 1
0.594232290665922 0.592202630482417 1 1
0.480589856791614 0.478862944256815 1 1
0.474162488791844 0.472391608206222 1 1
0.473007430183554 0.471830810414313 1 1
0.454674143203527 0.45314797556412 1 1
0.492806317224934 0.491108521673396 1 1
0.525686436299504 0.524291137761706 1 1
0.543879163125006 0.542223529009332 1 1
0.467031881719176 0.465442699209854 1 1
0.485964058699045 0.484195395383598 1 1
0.408926255530883 0.407990623577334 1 1
0.48491640526534 0.483645694339497 1 1
0.452949728884902 0.451633501422838 1 1
0.49093312624685 0.489430170139079 1 1
0.486236282799062 0.48474547493542 1 1
0.491804281845878 0.490616384049172 1 1
0.394491266674772 0.393291140036072 1 1
0.409419158028804 0.408169170666602 1 1
0.598265032025242 0.596714110522728 1 1
0.484325011187035 0.482982143651228 1 1
0.48024146395011 0.479148913442741 1 1
0.497796537072734 0.496377615966829 1 1
0.506680763923689 0.505124838397221 1 1
0.534515869596325 0.533014960546874 1 1
0.531519562907409 0.530261328042681 1 1
0.454148705330782 0.452789179886922 1 1
0.447092135416541 0.445976490568471 1 1
0.430136862049861 0.428980862292874 1 1
0.492608902213562 0.491154498348828 1 1
0.586359916471862 0.584534433841163 1 1
0.538180220883047 0.536696346256193 1 1
0.561908373301811 0.560383996701026 1 1
0.605291529906366 0.603496799593967 1 1
0.456549874250971 0.455438218647521 1 1
0.465050672149395 0.463786377954748 1 1
0.491804591585325 0.490642273422667 1 1
0.477128984766622 0.475950113799574 1 1
0.494683546291189 0.493381433057846 1 1
0.524053699265931 0.521996122525044 1 1
0.495296262609037 0.494118550672669 1 1
0.521746740163757 0.520340101846524 1 1
0.395996944809933 0.394998454747241 1 1
0.480004354812274 0.478807007954377 1 1
0.406832923991582 0.405575636313538 1 1
0.484770168524493 0.483459964046844 1 1
0.470376546457649 0.469179042220499 1 1
0.466254227534776 0.464785460171925 1 1
0.42756227459108 0.426444244231008 1 1
0.43368247058436 0.43254908065503 1 1
0.532595509449224 0.531039318780353 1 1
0.526212248672452 0.524000589073945 1 1
0.441610945707169 0.440647853438677 1 1
0.563849226849263 0.561817981141582 1 1
0.574703465611995 0.573045777244562 1 1
0.534596301348337 0.533225631322175 1 1
0.467124593882679 0.466147243961786 1 1
0.48859524159767 0.487146915458219 1 1
0.441891000985947 0.4406051530724 1 1
0.405885739200805 0.404556874224999 0 0
0.573660911250258 0.572374892000965 1 1
0.434815353314812 0.433580845320806 1 1
0.515960677502274 0.514547165336135 1 1
0.474745862915619 0.473192655937609 1 1
0.472043360933356 0.470933948973848 1 1
0.624467644525476 0.622877824714494 0 0
0.618717070896337 0.617197676878935 1 1
0.450471551679162 0.449284615088368 1 1
0.399561484677602 0.398034406984504 1 1
0.562265541866352 0.560850508439207 1 1
0.449221290216675 0.447703705460302 1 1
0.481756510049103 0.480375250310455 1 1
0.494265925154199 0.492971524141983 1 1
0.53098760827425 0.529521440841201 1 1
0.488434527672914 0.48713826174367 1 1
0.49123506768191 0.490037801751062 1 1
0.563625255743168 0.561729110810285 1 1
0.505041581706789 0.503571052289066 1 1
0.468007178169702 0.466983164903785 1 1
0.472231603083592 0.471065796959539 1 1
0.484306319660602 0.482817848470034 1 1
0.472269076783736 0.471265387668783 1 1
0.498925667957882 0.497143536226905 1 1
0.428699274662346 0.427415230155509 1 1
0.545194936631841 0.543353995416179 1 1
0.49708184566876 0.495694500107019 1 1
0.586259249988285 0.584583128717119 1 1
0.560426676442115 0.559057927583823 1 1
0.479778564745511 0.47832213521166 1 1
0.496433191907374 0.495207350846514 1 1
0.485371777812517 0.483937944695077 1 1
0.474234113595022 0.472857910166552 1 1
0.606550710494431 0.605005704473062 0 0
0.536434832279355 0.535013625418664 1 1
0.509123785550656 0.50782018696835 1 1
0.476865187966169 0.4758910276664 1 1
0.489838469257837 0.488301376588625 1 1
0.454360649957214 0.453224525972333 1 1
0.532180503094888 0.530646421653161 1 1
0.521675252417614 0.520192098024507 1 1
0.495991082031799 0.494761339371902 1 1
0.481139602364908 0.479646473671603 1 1
0.570335087475405 0.568519116525972 1 1
0.499456279814024 0.498172869775053 1 1
0.508878020421075 0.507454619417542 1 1
0.446488877994319 0.445197217977056 1 1
0.552004260283038 0.550549942882534 1 1
0.495794652542975 0.49446692397547 1 1
0.624866746400079 0.623315147680846 0 0
0.474209410333616 0.472739001606002 1 1
0.513537204794519 0.512112941818779 1 1
0.460937507824065 0.45959907041212 1 1
0.53663055289882 0.53511830739766 1 1
0.488158788533181 0.486605610155049 1 1
0.537788123995265 0.536208490288247 1 1
0.444531657047863 0.44326597280544 1 1
0.5378011323493 0.536405731659218 1 1
0.482596037487785 0.481236252372224 1 1
0.500881475422427 0.499752849138537 1 1
0.429721752564321 0.428513091846655 1 1
0.438595396962775 0.437591875007058 1 1
0.559950544040864 0.558492225790715 1 1
0.460046311559915 0.458618076236686 1 1
0.471295194359885 0.470128994104237 1 1
0.449231968753264 0.448114716491277 1 1
0.436911302545371 0.435558924658629 1 1
0.432707045220764 0.431578543541986 1 1
0.445971801298144 0.444896529486681 1 1
0.536242036851363 0.534768945891586 1 1
0.543402579696385 0.54200329351028 1 1
0.527973741888434 0.526555510965296 1 1
0.522286135309388 0.520945697018515 1 1
0.477064337204498 0.475681630959123 1 1
0.559707031898594 0.558106098111836 1 1
0.571441985013402 0.569832722346932 1 1
0.47883779220463 0.477708119482299 1 1
0.501087870101934 0.499685940417497 1 1
0.513201333954531 0.5117606958753 1 1
0.490973625099071 0.489553501428551 1 1
0.394811506161605 0.393714605287154 0 0
0.456463250592871 0.45508125521967 1 1
0.589273316700104 0.587772755579616 0 0
0.558901123225085 0.557153623884786 1 1
0.462661802055758 0.461514768085863 1 1
0.505584501715307 0.504339222734344 1 1
0.462127511964779 0.460961097563021 1 1
0.523325746241177 0.521765229795512 1 1
0.50221788241386 0.50087091617345 1 1
0.480809360103733 0.479711729082415 1 1
0.523029313780034 0.521661223252095 1 1
0.497802461989699 0.49618349919647 1 1
0.501350739210621 0.499882564772279 1 1
0.557474237869002 0.555931281508576 1 1
0.629841100394545 0.628287763141296 0 0
0.428566487949667 0.427330031346414 1 1
0.472145202174854 0.470752667739313 1 1
0.586807759827365 0.585084608442343 1 1
0.56838029740777 0.56663449286544 1 1
0.590318942194004 0.588368812442569 1 1
0.495249799628799 0.493858385663364 1 1
0.556897789824776 0.555340575132828 1 1
0.472902307873289 0.471674092321063 1 1
0.483051693901647 0.481503658145914 1 1
0.594112528658141 0.592807714674294 0 0
0.479112560306305 0.477970191101306 1 1
0.51947136405177 0.518097769165962 1 1
0.529944112336889 0.528701235213539 1 1
0.501520588122073 0.499924231438363 1 1
0.525891910942096 0.524189600555833 1 1
0.419778679256819 0.41848292716325 1 1
0.458757146769519 0.457340452486361 1 1
0.501045507070306 0.499878989970581 1 1
0.505305325594265 0.503960856017462 1 1
0.508879716879483 0.507693002698096 1 1
0.444963354344554 0.443913046093306 1 1
0.569858404458394 0.568548966577277 1 1
0.590583222780699 0.58905279419094 1 1
0.513659120704535 0.512242151079696 1 1
0.487648927942971 0.486105648087849 1 1
0.462629549646372 0.461386268958522 1 1
0.49538827892421 0.494111965598719 1 1
0.47493851957635 0.47351147745862 1 1
0.618121485158295 0.616579890547766 0 0
0.397488607502371 0.396531787426389 0 0
0.448856314115395 0.447829289303059 1 1
0.532926662778725 0.531467252010997 1 1
0.534045624160349 0.532592393321045 1 1
0.490659284102137 0.488861477637927 1 1
0.480551748403778 0.479302962531695 1 1
0.517818558967032 0.516441145616435 1 1
0.482824118834966 0.481436011610064 1 1
0.469936953188994 0.468678958989413 1 1
0.478910844968659 0.477631475268787 1 1
0.507000134873334 0.505801811710205 1 1
0.508194365071262 0.506794643791802 1 1
0.458321849684587 0.457306927332754 1 1
0.599193043962409 0.597530942505107 0 0
0.578302774164956 0.576548879977848 1 1
0.462071700517197 0.460981905500557 1 1
0.462451626890133 0.461167366903598 1 1
0.45485885463259 0.453440932486589 1 1
0.465638642643909 0.464220545911284 1 1
0.454702815407251 0.453163078454159 1 1
0.45596084531771 0.454606550861783 1 1
0.524349890621097 0.522977087237069 1 1
0.506901252168791 0.505544251191252 1 1
0.561715153412338 0.560234255006018 1 1
0.483471900419219 0.482039899064649 1 1
0.528080965886543 0.526371137884116 1 1
0.48563072452126 0.484515679914952 1 1
0.470326499501843 0.468828449138225 1 1
0.567362747098375 0.565699255029644 1 1
0.478861609245266 0.477521540748825 1 1
0.543224593083819 0.541625751960937 1 1
0.412127472814512 0.41102018821444 1 1
0.65914058153165 0.657555327463154 0 0
0.49338169057181 0.491945830381222 1 1
0.535065718679304 0.533437343424044 1 1
0.451349962465668 0.449987676167114 1 1
0.437750561743183 0.43636307534502 1 1
0.457462415298585 0.456152898074077 1 1
0.505597251290851 0.504382896735347 1 1
0.524396540870991 0.522859798931117 1 1
0.542816762942442 0.541546582315923 1 1
0.552123268100581 0.550938510767968 1 1
0.508131745869968 0.506866723003242 1 1
0.611228535789358 0.609489948863287 1 1
0.396619532323323 0.395606452693251 1 1
0.4707748714646 0.469420622403415 1 1
0.409421199822286 0.408254634023968 1 1
0.506610240231835 0.505304332284769 1 1
0.485303613269723 0.483952514516818 1 1
0.550656562702036 0.549073437299824 1 1
0.452154102114845 0.450911050247067 1 1
0.543086845008322 0.541358943076747 1 1
0.453247054416951 0.451987982568149 1 1
0.564950700128244 0.563465110672578 1 1
0.532911743186497 0.531511153113102 1 1
0.573471988458929 0.571960069432663 1 1
0.450551712659679 0.449012447644645 1 1
0.475223416855151 0.473672680996789 1 1
0.574616752949814 0.5728143025524 1 1
0.541420948396548 0.539872402822379 1 1
0.53774184493119 0.536336896172165 1 1
0.509876092860209 0.508312982826353 1 1
0.527914503156329 0.526683085679908 1 1
0.504994211843801 0.503742389881756 1 1
0.441726092805285 0.440725518876223 1 1
0.491638881333541 0.490323697962785 1 1
0.510936321531576 0.509154808485008 1 1
0.4545533923613 0.453114998692042 1 1
0.541721193407186 0.540277308182361 1 1
0.37613404012073 0.375187687865411 0 0
0.405547905402492 0.40443610319448 0 0
0.486926888346367 0.485434216543271 1 1
0.524726411793121 0.523163449146666 1 1
0.502412514843273 0.500790875281193 1 1
0.536349091130709 0.534859493233913 1 1
0.383730469151647 0.382580842317122 0 0
0.597281672744337 0.595621812161936 0 0
0.486235603221194 0.484773362742367 1 1
0.49378343167722 0.492170352887384 1 1
0.520848693837293 0.519566789042514 1 1
0.529562412446725 0.52792281461676 1 1
0.565114320737421 0.562971066069182 1 1
0.555005672700059 0.553649338199656 1 1
0.48948748205958 0.488147723973517 1 1
0.440314884747826 0.439063981347678 1 1
0.622486077559844 0.620849157928023 0 0
0.539422374911477 0.537834026231398 1 1
0.52530850580229 0.523802483422587 1 1
0.511241107084249 0.509617804565999 1 1
0.446899073550625 0.445607889449676 1 1
0.566951169831 0.565598476009688 1 1
0.458410257659816 0.457323766009988 1 1
0.514872695328815 0.513079900720745 1 1
0.488734863151992 0.487089864644771 1 1
0.544577061313307 0.542955872919584 1 1
0.591694561859544 0.589461567058492 1 1
0.423701245877225 0.422552410025796 1 1
0.521669951079258 0.520142015784197 1 1
0.451907436694564 0.450365896954614 1 1
0.52732220846297 0.525917622810041 1 1
0.493255418413414 0.491862805991093 1 1
0.416428643233928 0.415215570728826 1 1
0.52200603547121 0.520453211030375 1 1
0.520915729515078 0.519613915030773 1 1
0.433214358953074 0.432017853969609 1 1
0.524372805027758 0.522679554902225 1 1
0.504460478287718 0.503064880572251 1 1
0.577002730602449 0.575042775832756 1 1
0.453420323260174 0.45221895217752 1 1
0.424048369500187 0.422953219361832 1 1
0.474558365044944 0.473416550686957 1 1
0.464729430805232 0.463625210513778 1 1
0.529105864773532 0.527668264819199 1 1
0.545449720344655 0.543767902301529 1 1
0.592225299861958 0.590209405798877 1 1
0.519556346862813 0.518260825704366 1 1
0.543366441284903 0.541802860451774 1 1
0.590213248384819 0.588314113002995 1 1
0.490379178957029 0.488844027870722 1 1
0.472372624889826 0.471261211157794 1 1
0.509436388523223 0.507970769189886 1 1
0.48786185598672 0.48645674951677 1 1
0.558449918184936 0.556771878423156 1 1
0.466969749727941 0.465639313273582 1 1
0.532194863801218 0.530588394457493 1 1
0.501773038363147 0.500644213971457 1 1
0.394256742049675 0.393312021452356 0 0
0.506526357005138 0.505171851517765 1 1
0.515806431189501 0.5144213535063 1 1
0.507345064657285 0.50606201959384 1 1
0.500697854420853 0.499150745628748 1 1
0.536658755414493 0.535313684304194 1 1
0.479515243678252 0.478020086500992 1 1
0.533913794087298 0.532555198052572 1 1
0.490731519306507 0.489425718282242 1 1
0.549619779349611 0.548091101162227 1 1
0.447747960841948 0.446494217000933 1 1
0.583168427123264 0.581316740263247 1 1
0.451913666810634 0.450794883827796 1 1
0.504951880933715 0.503263740585576 1 1
0.585025588946314 0.583522890063484 1 1
0.573201283354111 0.571478498109369 1 1
0.602122441113901 0.600326059682811 0 0
0.418008513231535 0.416902821201119 0 0
0.48934230141114 0.488108896019794 1 1
0.562365905522708 0.560638642309341 1 1
0.39803862770985 0.397069452158781 0 0
0.402384576817131 0.401458763654655 0 0
0.522961329163754 0.521693549775283 1 1
0.445937854788369 0.444653794433689 1 1
0.560873460735748 0.559196870197118 1 1
0.432720541728143 0.431215214724141 1 1
0.466424384836864 0.465227167232786 1 1
0.544490832682701 0.542835765130452 1 1
0.54983110665488 0.548364921870256 1 1
0.53622868163267 0.534609248799714 1 1
0.429244074412327 0.428070003956958 1 1
0.441655462120083 0.439975644642434 1 1
0.45158665824386 0.449939833869654 1 1
0.553958617869202 0.552118040168856 1 1
0.451480674803316 0.450127334553645 1 1
0.533654167419295 0.532331388921871 1 1
0.462531480918615 0.461273011985454 1 1
0.459619213215015 0.458316661501053 1 1
0.596860348555948 0.59506363981964 0 1
0.515041977879984 0.513776543099886 1 1
0.440307502785291 0.438839525704148 1 1
0.463122353850885 0.461597661546359 1 1
0.426169225939634 0.424768652069071 1 1
0.545539847918817 0.543971728151822 1 1
0.503978515746296 0.502647496772645 1 1
0.476101215576266 0.474560351284553 1 1
0.42842543335789 0.427166019974238 1 1
0.416485371594235 0.4154637842133 1 1
0.452419848025088 0.451164493990647 1 1
0.554671512044059 0.553204276782559 1 1
0.476419030901813 0.475093047953093 1 1
0.506160657384172 0.504950239239276 1 1
0.478699776494417 0.477294939874156 1 1
0.585239365272469 0.583386825357804 0 0
0.382369447501611 0.381111840587945 0 0
0.470055131986933 0.468732392573134 1 1
0.413934316029613 0.412605814870159 1 1
0.458410541306283 0.457291960953809 1 1
0.437599381864264 0.436017132632607 1 1
0.476275300068745 0.474852017871484 1 1
0.499769406884695 0.498339807747614 1 1
0.522211061774334 0.520910920276021 1 1
0.517421043719652 0.515632067949104 1 1
0.522512678027072 0.520949988769853 1 1
0.624705081656594 0.623070782287449 0 0
0.585112994123553 0.583476376798852 1 1
0.547062739148646 0.54546782623025 1 1
0.708012803043971 0.705892236811866 0 0
0.497367670787214 0.496043354387364 1 1
0.496578239248098 0.495208905851688 1 1
0.509142004620816 0.507569027597009 1 1
0.474072337550009 0.472829052591005 1 1
0.472781681722758 0.471326717977069 1 1
0.492271368724258 0.491115288842959 1 1
0.431040203398246 0.429807922653886 1 1
0.465848134896748 0.464430506987778 1 1
0.412046787738593 0.410653952849709 1 1
0.500141614256306 0.499014572871103 1 1
0.492747964789259 0.491467613323107 1 1
0.484974489666567 0.483717634602839 1 1
0.466883079993839 0.465582287056387 1 1
0.497537735562151 0.496239405349201 1 1
0.458941984880614 0.457588415249478 1 1
0.511942899381409 0.510539889754753 1 1
0.477326542071398 0.476212722010799 1 1
0.498439326001646 0.497101771039842 1 1
0.409322823223518 0.407763213074745 0 0
0.580837974526961 0.579402798291111 1 1
0.514137764332606 0.512536665324066 1 1
0.500698163842079 0.499382714036856 1 1
0.407041561966139 0.405897508503486 1 1
0.559873294810338 0.558026909393947 1 1
0.552697634563056 0.55131460760485 1 1
0.497114834397269 0.495784442331892 1 1
0.539326285737359 0.537469434173843 1 1
0.533452987697842 0.531949304774627 1 1
0.50548552051814 0.504042998538813 1 1
0.526433496140589 0.524989119574671 1 1
0.414596801167202 0.413110862413227 0 0
0.546333999179189 0.544344003668552 1 1
0.516042381792117 0.514408109210326 1 1
0.472863321652368 0.47169292379359 1 1
0.568102111357739 0.566497797269902 1 1
0.403246537216013 0.402163098209726 1 1
0.536390933114655 0.534864516748972 1 1
0.495120200769597 0.493538994122469 1 1
0.512049770862044 0.510598483580502 1 1
0.415133376705075 0.414058835562467 1 1
0.614874021257041 0.613115827476215 0 0
0.534235414216363 0.532672586930531 1 1
0.507270382223769 0.505814942618593 1 1
0.607081127570657 0.60561872433338 0 0
0.579109115166662 0.577700225998032 1 1
0.433445424420458 0.432343720177329 1 1
0.494200465085096 0.492938588809011 1 1
0.542276520870853 0.541031332646177 1 1
0.47966366557636 0.478237341193159 1 1
0.579193136225197 0.57749839006074 1 1
0.621233163456313 0.61951483826466 0 0
0.521262815130853 0.51949825313279 1 1
0.537744813294736 0.536562198670935 1 1
0.436579442312946 0.435230760562813 1 1
0.520528072478357 0.518881534226967 1 1
0.556327556423617 0.554897629290988 1 1
0.504945368045654 0.503654858847739 1 1
0.563530374658134 0.561844941124294 1 1
0.607954030746829 0.606162598699377 1 1
0.490613598963671 0.489400650623905 1 1
0.486631129714711 0.485128853079508 1 1
0.560352102746414 0.558651682430551 1 1
0.459806302094846 0.458430344990101 1 1
0.415290007856215 0.414012701479045 0 0
0.517633855604967 0.516317728317603 1 1
0.461695597053888 0.460300356612858 1 1
0.585716190871999 0.584284003573436 1 1
0.423539335594371 0.422614997074242 1 1
0.469588684900956 0.468433091345935 1 1
0.439304984305236 0.438130615966402 1 1
0.460216644525424 0.458753312895032 1 1
0.563963373102295 0.56255107487707 1 1
0.44149787192547 0.440427023472086 1 1
0.506507469677215 0.505138001673206 1 1
0.471343600665722 0.469954660882691 1 1
0.433433453492573 0.432172515500571 1 1
0.579261123937803 0.577606321860724 1 1
0.406959591044635 0.405907807694966 0 0
0.471414741666459 0.470234004329721 1 1
0.580857432576748 0.579565282443676 1 1
0.473654012813159 0.472305335883948 1 1
0.423453556610047 0.422163910094189 1 1
0.483753450551588 0.482624186026798 1 1
0.525599101852199 0.524123579692489 1 1
0.408930851348145 0.407621188805289 1 1
0.565178639681146 0.563620952764672 1 1
0.461656681293811 0.460308179305034 1 1
0.483719512495488 0.482460164198259 1 1
0.613791902043884 0.611949462294015 1 1
0.55116998332554 0.549808039209305 1 1
0.570289401624953 0.568748705016152 1 1
0.476090654303877 0.474665363166575 1 1
0.465296228131776 0.463871518189407 1 1
0.508902052291315 0.507613520626702 1 1
0.487243711999098 0.486020656166749 1 1
0.433275126729601 0.432282861264015 1 1
0.563982904977049 0.562157836776131 1 1
0.570183756024454 0.568364292806436 1 1
0.557276132024136 0.555700875428264 1 1
0.56025617899537 0.558831252484414 1 1
0.563287652342378 0.561265371530043 1 1
0.505964254590286 0.504383469370707 1 1
0.52042788188404 0.519040070258071 1 1
0.489030755820122 0.487637071904833 1 1
0.534084144697038 0.532403898510399 1 1
0.550247520787489 0.548450397090501 1 1
0.497920979431228 0.496634613501269 1 1
0.420021761814851 0.41906071902656 1 1
0.521245580880295 0.519846041434557 1 1
0.55722653859658 0.555701439212567 1 1
0.42854210155772 0.427348852927348 0 0
0.498899459332106 0.497588403840816 1 1
0.423118706983279 0.422168989939893 0 0
0.485691113379306 0.484455278875925 1 1
0.452329267674393 0.451109464765943 1 1
0.534884317774104 0.533653690962489 1 1
0.443751690198429 0.44243626747373 1 1
0.520604901663964 0.519139087549128 1 1
0.506142478965585 0.50507687209439 1 1
0.483919777707443 0.482589392612327 1 1
0.470209840054804 0.468916294668199 1 1
0.472618356234031 0.471385165156495 1 1
0.518322009311506 0.517080243558177 1 1
0.467870426772431 0.466497519314577 1 1
0.424685957871263 0.423639262737727 0 0
0.497314613402716 0.495947471218435 1 1
0.423573953399168 0.42256080894765 1 1
0.573270167770529 0.571481451363134 1 1
0.466865921484709 0.465670923762832 1 1
0.47776573081128 0.476804065782773 1 1
0.606756090491741 0.605165972289696 0 1
0.501678045427634 0.499933581933276 1 1
0.460565126682758 0.459092379526899 1 1
0.49027208302926 0.488688585883594 1 1
0.529147637626937 0.527660077824641 1 1
0.475745443420076 0.474475152365928 1 1
0.533966150827432 0.532455216295918 1 1
0.446162748198242 0.445112741645757 1 1
0.522648668389389 0.520998761294409 1 1
0.446525488147986 0.445197111862462 1 1
0.486036306051407 0.484608214483712 1 1
0.468455874965839 0.467027449138204 1 1
0.443167526838676 0.441565304650289 1 1
0.525292878391025 0.523772867798724 1 1
0.52385358183341 0.522311634781611 1 1
0.496461238169239 0.49511801078816 1 1
0.50805056648652 0.506710593542575 1 1
0.441415533418397 0.440275964837941 1 1
0.503558486153303 0.502123638936387 1 1
0.501405188626734 0.499997392382502 1 1
0.392741598768319 0.391491584616646 0 0
0.577948581814773 0.576408305852532 1 1
0.55334790301652 0.551941213910193 1 1
0.580976406737991 0.578999666391502 1 1
0.485435156085581 0.483915615130878 1 1
0.5336716979906 0.532202104266556 1 1
0.482268932877694 0.481096531277531 1 1
0.482755730052765 0.481561621716779 1 1
0.462559424938276 0.461467400295949 1 1
0.48911639044697 0.487719767711648 1 1
0.406348403674043 0.405394083950162 1 1
0.584359407475948 0.582430062375907 1 1
0.513430798905529 0.511972272594639 1 1
0.537563614214625 0.536012145064363 1 1
0.561701362111785 0.560296010615957 1 1
0.495019717266515 0.493437384301385 1 1
0.517483715081016 0.516273135275926 1 1
0.482133242938788 0.480884187127919 1 1
0.516696475805996 0.515349786524536 1 1
0.499599157994557 0.498170876910765 1 1
0.518705712747972 0.517209379257523 1 1
0.491598656810263 0.48986586415384 1 1
0.407159661020648 0.406084955249554 1 1
0.506729168325094 0.505361994670449 1 1
0.589690557761619 0.588245281881453 1 1
0.454437852474607 0.453296895984599 1 1
0.612479536898015 0.610805474997301 1 1
0.518073368201905 0.516517419640265 1 1
0.52430093571337 0.522903426884941 1 1
0.497797140388952 0.496499269818477 1 1
0.438202465724768 0.436958746527938 1 1
0.571044525076647 0.5695443196348 1 1
0.436113156988955 0.434622565820568 1 1
0.605475564236606 0.603740932426653 0 0
0.463278478543446 0.462112276501401 1 1
0.625104321233473 0.623203306057654 0 0
0.450933966996629 0.449708195306047 1 1
0.435385248668748 0.434352485129589 1 1
0.530036584334705 0.528330632665355 1 1
0.547886702050886 0.545974195260938 1 1
0.497321461765274 0.495938141486721 1 1
0.590589592387623 0.588985458101931 0 0
0.571053662852097 0.5696301254333 1 1
0.510631457075451 0.509361469054761 1 1
0.410136726080924 0.408813365218924 1 1
0.54884909760209 0.547072720314704 1 1
0.57186209502644 0.570010472806147 1 1
0.544805458176869 0.542867834561545 1 1
0.565064358686732 0.563740796432364 1 1
0.480969495054962 0.479497505947874 1 1
0.517035608482958 0.515384689394001 1 1
0.600920968717393 0.599290629416405 1 1
0.530944668166097 0.529707440616465 1 1
0.508565535584675 0.5069779355726 1 1
0.462039239875696 0.46088407516802 1 1
0.550602153805869 0.549062777922926 1 1
0.397928066485451 0.396859581106504 0 0
0.543141519435553 0.541772182744966 1 1
0.453385103167554 0.452255820951735 1 1
0.493619744534184 0.49213181276672 1 1
0.511340833958338 0.50989353546806 1 1
0.473672879848554 0.472462561590902 1 1
0.497434542365703 0.495994779261387 1 1
0.471734894553932 0.470594030550638 1 1
0.502932586875806 0.501528046006892 1 1
0.515294970325675 0.513810970929698 1 1
0.513365214090825 0.51170654496395 1 1
0.515494703689991 0.513756610613941 1 1
0.461217283545271 0.459799665525634 1 1
0.470683033223775 0.469424833668289 1 1
0.386558978929577 0.385557021221147 0 0
0.550445294464439 0.549116839971391 1 1
0.560590246744393 0.558937033633905 1 1
0.498458097959666 0.496982272890061 1 1
0.495106570832301 0.493901877497706 1 1
0.419066450956963 0.417915400402329 1 1
0.472858456229617 0.471503582265008 1 1
0.465909201493888 0.464267736930025 1 1
0.501551467345087 0.50007668212411 1 1
0.504534131854677 0.503208276439407 1 1
0.386073502256265 0.384982994848009 0 0
0.474326759292246 0.473081945715617 1 1
0.453599423573183 0.452364504206399 1 1
0.546870128767487 0.544997833104452 1 1
0.451693706338437 0.450453383858623 1 1
0.389897770487889 0.388641383399908 0 0
0.498136248594061 0.496499269781774 1 1
0.506486876209183 0.505014249076905 1 1
0.498370606190228 0.4969966741286 1 1
0.493373507467702 0.491947867775157 1 1
0.618884438080695 0.617102157162653 0 0
0.520543323729736 0.518759040032045 1 1
0.623210778937114 0.621452906737171 0 0
0.543406529636818 0.541971822767385 1 1
0.481718260290452 0.480398161334878 1 1
0.538203971081588 0.53682902956991 1 1
0.519371991533565 0.518030013113997 1 1
0.595827730273719 0.594186182384939 0 0
0.544001639422015 0.54242930510726 1 1
0.523829423015526 0.522378692716841 1 1
0.473679657893634 0.472373021407766 1 1
0.473161343010174 0.471674420486535 1 1
0.467766489257131 0.46642214390893 1 1
0.499722824291511 0.498343364973178 1 1
0.580656533816175 0.579144747675357 1 1
0.461494379899994 0.460055905505136 1 1
0.496008366094125 0.494684583058737 1 1
0.48911475001718 0.487756571248034 1 1
0.488023217169674 0.486850434538849 1 1
0.512815515827851 0.511310315234784 1 1
0.500859269533679 0.49956126391322 1 1
0.448603969536255 0.447203736133461 1 1
0.523278048804507 0.521975227414511 1 1
0.609378611918965 0.607431992585114 0 0
0.472979070599454 0.471884172782951 1 1
0.511129441804863 0.509539305972913 1 1
0.541770523397002 0.540312415204291 1 1
0.426942692318846 0.425912512343539 1 1
0.525130266982905 0.523669006057705 1 1
0.507161468905595 0.505770954382704 1 1
0.464714406773636 0.463507768097362 1 1
0.51931887113809 0.517753298694913 1 1
0.524058700306433 0.522644691682103 1 1
0.479364768477667 0.477868762309937 1 1
0.562368502806724 0.560867218179593 1 1
0.464467527609606 0.463219183851869 1 1
0.516363713529401 0.515172943884206 1 1
0.493526833833365 0.492282165456564 1 1
0.395778024501656 0.394265463419739 0 0
0.527369555279075 0.525984629973378 1 1
0.382316079854461 0.381284881227702 0 0
0.550160926794724 0.548625987921099 1 1
0.498733230426338 0.49698207159005 1 1
0.54231631153723 0.540924144980407 1 1
0.472738403793627 0.471451034471532 1 1
0.470416212621951 0.468935548159391 1 1
0.486319223481674 0.484763356389117 1 1
0.558145346650835 0.556618735586219 1 1
0.526961761281214 0.525642671786519 1 1
0.419966742315456 0.418778368953508 1 1
0.52903712664265 0.527148413332323 1 1
0.438169852846561 0.436937608355217 1 1
0.507891987724635 0.506636667436176 1 1
0.469503922258543 0.468172652337051 1 1
0.489401249038103 0.488014869370524 1 1
0.426713562204881 0.425800073870572 1 1
0.514921530714605 0.51357006808844 1 1
0.501356720288529 0.499918232413909 1 1
0.555011454230738 0.55353761486535 1 1
0.543347469026485 0.541595219631836 1 1
0.534922866235809 0.533383233625391 1 1
0.461239758689351 0.459919139682876 1 1
0.567054421510053 0.565410346485769 1 1
0.489683089279618 0.488173423302322 1 1
0.468777990844248 0.467486244060824 1 1
0.508149165302803 0.506942230773817 1 1
0.528808523201814 0.52718243154119 1 1
0.507508615549869 0.505948552265905 1 1
0.38003547889503 0.378821378666582 1 0
0.459240761485334 0.457739487678164 1 1
0.512271082094401 0.510894987676824 1 1
0.533910403336447 0.532137331029043 1 1
0.4478119328656 0.44669250653046 1 1
0.555030014033841 0.55345065494523 1 1
0.575868004965595 0.574322695637843 1 1
0.432102217015678 0.430989514644644 1 1
0.457292685124654 0.455938927185017 1 1
0.532675047130132 0.531035252270001 1 1
0.506291403716319 0.504649022116934 1 1
0.407866524617962 0.406604878462472 0 0
0.463903740889999 0.462598132767583 1 1
0.60095184926759 0.59930845626111 1 1
0.496310455305172 0.494985872527594 1 1
0.741011361272914 0.738868598455342 0 0
0.545361811461086 0.5436188395681 1 1
0.496456725483096 0.495369053127826 1 1
0.393479792152675 0.392387556339952 0 0
0.555002582389969 0.55363883580392 1 1
0.506086417250247 0.504902738631823 1 1
0.497231242917453 0.4958374920991 1 1
0.49962697797254 0.498166782400364 1 1
0.541237610225468 0.539779185263523 1 1
0.458069732353451 0.456858165816454 1 1
0.425071224023569 0.42383762886599 1 1
0.396212025316683 0.394807275370944 0 0
0.465930765481702 0.464638510076318 1 1
0.490141329008001 0.488178839689585 1 1
0.562793844957607 0.561001827216916 1 1
0.462380981147868 0.461265881288229 1 1
0.495374250930475 0.49383118037324 1 1
0.610375351912932 0.60877800552116 1 1
0.536344569691237 0.535037386974442 1 1
0.508845789897762 0.507662176368641 1 1
0.554706161086306 0.553251410012105 1 1
0.562583409579884 0.560874928577967 1 1
0.545764900978989 0.544364125981916 1 1
0.49166982332661 0.490324263867132 1 1
0.458960030758866 0.457636769362192 1 1
0.43891758299424 0.437854287123657 1 1
0.509390414041411 0.508134083814501 1 1
0.50329254271871 0.501648184102111 1 1
0.570945245021959 0.569310107024707 1 1
0.565976260095144 0.564547862816841 1 1
0.489353041593465 0.48756425453887 1 1
0.511107209147258 0.509850805666997 1 1
0.513022467732649 0.511580067441779 1 1
0.495495571675529 0.493860897288538 1 1
0.522723193602692 0.521233532770677 1 1
0.508493726468603 0.506953686654997 1 1
0.520059997583009 0.518743336178453 1 1
0.507162828477449 0.505926024200077 1 1
0.512446769530428 0.511201502999024 1 1
0.462711328186172 0.461451060358642 1 1
0.487270993840837 0.48588430300889 1 1
0.556764093829499 0.555341103406365 1 1
0.481010425946665 0.479834189551238 1 1
0.490218817769367 0.48898037265168 1 1
0.522548439204153 0.521240885203726 1 1
0.477345865292376 0.4759721305446 1 1
0.530652225751641 0.528873025642062 1 1
0.511275626094406 0.509984752751754 1 1
0.571087676291504 0.569598633224513 1 1
0.566376490562063 0.564697433931776 1 1
0.602257436087832 0.600742185626582 1 1
0.483656896396183 0.482242992653913 1 1
0.527518362971328 0.525920991935935 1 1
0.58053077404073 0.578891743786674 1 1
0.451685771218066 0.450282460566556 1 1
0.390110471382086 0.389008287643329 0 0
0.515620606887984 0.514273953652465 1 1
0.473073921388405 0.471807841302856 1 1
0.441379987907303 0.440271953962951 1 1
0.455816342040537 0.45462580547846 1 1
0.482791278458077 0.481294206230171 1 1
0.573276698776058 0.571456867935282 1 1
0.485553726170731 0.484293232339796 1 1
0.437959439866248 0.436745054888718 1 1
0.371405294981075 0.37025586288586 0 0
0.500509276373221 0.499273805323883 1 1
0.453268025497648 0.45210023345034 1 1
0.511771181570228 0.510337854609505 1 1
0.507914872093886 0.506635434715404 1 1
0.433941850948957 0.43262675945076 1 1
0.531796776580379 0.530181062415373 1 1
0.477953817266476 0.476739862726895 1 1
0.476137397913388 0.474669357315817 1 1
0.48515682424548 0.483875431443303 1 1
0.476402819593884 0.474939652828123 1 1
0.489781112337159 0.488437374804308 1 1
0.431018922061007 0.429890137070357 1 1
0.474106997906494 0.472746932517456 1 1
0.391965755112989 0.390753469381443 1 1
0.428989858231413 0.427645693687988 1 1
0.475930891344813 0.474472491819586 1 1
0.445037159438782 0.443738319163282 1 1
0.453583330627731 0.452114623547764 1 1
0.477023420750725 0.475769533419831 1 1
0.516457844263631 0.515119542646752 1 1
0.497225506580715 0.495949391761327 1 1
0.46675845834146 0.465324946420203 1 1
0.463702761854207 0.462546656942471 1 1
0.546303536634226 0.544291642217613 1 1
0.478211198346174 0.476686746914661 1 1
0.544559134486262 0.543257164611044 1 1
0.48103429567454 0.479919446974149 1 1
0.444401334428095 0.443238875037783 1 1
0.493325877005639 0.491990773377611 1 1
0.556538834958012 0.554576220157386 1 1
0.487680755315691 0.486331063270495 1 1
0.424730494194443 0.423552695340798 1 1
0.471050482042103 0.46973850492356 1 1
0.426540045945123 0.425426601815495 1 1
0.558547152463533 0.55711113769251 1 1
0.476993973355976 0.475530167909371 1 1
0.579379417790921 0.577766902749473 1 1
0.529662872244839 0.527821420887118 1 1
0.454516989468526 0.453117645636228 1 1
0.466917277470054 0.465423993367248 1 1
0.586538362145662 0.585054351270607 1 1
0.495077464392545 0.493231588663818 1 1
0.485175576348118 0.483478998372228 1 1
0.526335660798512 0.525079007398456 1 1
0.500710747453632 0.499258721658676 1 1
0.445650938448133 0.44430475239594 1 1
0.38558279107858 0.384568316051928 1 1
0.573477242374214 0.571666370908561 1 1
0.488127648205341 0.486688788274254 1 1
0.459969915663567 0.45874485319047 1 1
0.670018504229821 0.668286794071526 0 0
0.589749293256159 0.588103950530345 0 0
0.571662243743007 0.569718385799237 1 1
0.514183549819488 0.512921925300579 1 1
0.584393987709639 0.58260527827102 1 1
0.417564155711802 0.416332745892305 0 0
0.505356348260091 0.503882938546022 1 1
0.488548122628388 0.487047724198017 1 1
0.491855763518939 0.490487257873873 1 1
0.523539020241799 0.52236083273635 1 1
0.527597821191622 0.526156269064732 1 1
0.479071375752555 0.477496765937698 1 1
0.477627641365812 0.476552834094931 1 1
0.516858890460536 0.515457316812436 1 1
0.593290405278447 0.5917447318916 0 0
0.555881747151205 0.554648238180852 1 1
0.498822936652826 0.497029784249036 1 1
0.47671521220079 0.475569829581395 1 1
0.548578243028607 0.546821302035731 1 1
