# Supplementary material for: Bias caused by sampling error in meta-analysis with small sample sizes
Source: PLoS One. 2018 Sep 13;13(9):e0204056. doi: 10.1371/journal.pone.0204056 (PMC6136825; doi:10.1371/journal.pone.0204056)
Supplement: S4 File — (ZIP) [file pone.0204056.s004.zip › results N = 20 theta = 0.5 tau = 0.2 sz = 20-30.txt]

"cohen.dl.theta" "hedges.dl.theta" "cohen.dl.cp" "hedges.dl.cp"
0.443721327893606 0.428582562856509 1 1
0.314238517437397 0.303303021935967 1 1
0.406051195850772 0.393644324344027 1 1
0.526781490017038 0.511307035268207 1 1
0.364072016599896 0.354228967657231 1 1
0.509289053410134 0.495853915082378 1 1
0.370637268857476 0.361325018204688 1 1
0.485226112647214 0.471759756520978 1 1
0.482795581755902 0.46586636725929 1 1
0.436254383714343 0.423806091742869 1 1
0.445370968063138 0.433101155950571 1 1
0.462208066334812 0.449434694856239 1 1
0.59071770188214 0.573612547003487 1 1
0.406258057664631 0.394809059234336 1 1
0.727775436279636 0.707713444911652 0 0
0.492343388126369 0.476609948991356 1 1
0.583982296608246 0.568045337632954 1 1
0.386278995693777 0.373072003869548 1 1
0.633079569394453 0.61446181120161 1 1
0.737144173078719 0.716120468653914 1 1
0.68634718894647 0.666704083234565 0 1
0.414827442850515 0.40211152093813 1 1
0.618312099394009 0.600543680337743 1 1
0.661455200577739 0.644087276618576 1 1
0.461892571849869 0.447797456616679 1 1
0.495960338927025 0.482904949345278 1 1
0.350984623828465 0.340517858873208 1 1
0.624611528468136 0.606710506263614 1 1
0.56705636755564 0.550498589511021 1 1
0.631191384077165 0.613031514281059 1 1
0.653182920060574 0.635381283372472 1 1
0.468955645305349 0.456186357435964 1 1
0.371731116875425 0.361190699320507 1 1
0.608327668224808 0.591688315808155 1 1
0.707734899921106 0.686203557571241 0 1
0.589230937674064 0.572995761937001 1 1
0.442407308767242 0.430335513531587 1 1
0.65972058390596 0.642173437887089 1 1
0.458024213117818 0.445552523773692 1 1
0.494474754047283 0.479193693004732 1 1
0.418467821648105 0.407261798183286 1 1
0.411637546228146 0.399931385762088 1 1
0.515518237858785 0.501579119866852 1 1
0.615441916076735 0.598085829313831 1 1
0.539974611075826 0.524666550811193 1 1
0.496141030634492 0.482179258962112 1 1
0.598930325261791 0.58197751095227 1 1
0.543243761144117 0.528670785680595 1 1
0.370746472093858 0.360308316899761 1 1
0.522178011873609 0.508067523305181 1 1
0.539464590987037 0.523283258964322 1 1
0.415029969686708 0.402839478747946 1 1
0.643939766897543 0.623999570554554 1 1
0.7881064751388 0.765165046111348 0 0
0.415860735319045 0.404620326415368 1 1
0.643129895530531 0.622634773843273 1 1
0.526238463125707 0.511561662878444 1 1
0.594646026460091 0.577354017051393 1 1
0.479292427563474 0.464355033446793 1 1
0.556507960612269 0.541558557129627 1 1
0.539565203759436 0.524683184629872 1 1
0.685805830203604 0.665883555504369 1 1
0.523397277462168 0.50929945348826 1 1
0.430873236853621 0.418073158585109 1 1
0.380219081508192 0.369264026109347 1 1
0.470626357536049 0.457659426927642 1 1
0.529761018189129 0.513782622147097 1 1
0.465358706344273 0.452066685898396 1 1
0.698673782106036 0.679628479929349 0 1
0.627800342459632 0.607018392420708 1 1
0.446146395206148 0.433737044066169 1 1
0.635820365318786 0.614494737163619 1 1
0.393506161359762 0.381598509554568 1 1
0.344589626563209 0.335481481242716 1 1
0.576110464583286 0.558055443580328 1 1
0.545066576019707 0.528185029635608 1 1
0.46217318121318 0.447513482910575 1 1
0.660716585846077 0.63910646603129 1 1
0.314024962492837 0.306202256153222 1 1
0.508700752139632 0.494881077321712 1 1
0.75855347957908 0.736499022772025 0 0
0.238028338226439 0.232139851562301 0 0
0.629882782082192 0.612150775453058 1 1
0.54278665323663 0.528669793472672 1 1
0.508174382011918 0.492130969533837 1 1
0.435732525254856 0.423032204368843 1 1
0.697306559095387 0.678078518577349 1 1
0.482219840053574 0.468304809691927 1 1
0.447721515612529 0.434689856126689 1 1
0.477248523254362 0.464039256885386 1 1
0.526732725585857 0.512125753502426 1 1
0.516538297536505 0.501365850553492 1 1
0.452798183267466 0.43989795840032 1 1
0.538963240393487 0.523628880071134 1 1
0.568164674294503 0.553704279020581 1 1
0.372763858405779 0.362665417100898 1 1
0.360664965474248 0.350480758720864 1 1
0.574900633646145 0.558080381111415 1 1
0.490672589496629 0.476202469544524 1 1
0.491322954660177 0.476693639465502 1 1
0.387983370890193 0.378136939186795 1 1
0.658308694408457 0.637854582524484 1 1
0.647027166465326 0.629335598320986 1 1
0.488467293410896 0.47209700943907 1 1
0.423949695032839 0.409883307971494 1 1
0.575721283995046 0.558962325964963 1 1
0.547280498577472 0.530200651805478 1 1
0.569934700817578 0.552537162452764 1 1
0.476762651560799 0.462468189979164 1 1
0.446051495862626 0.432578838323913 1 1
0.604451395511784 0.586487193645222 1 1
0.695393339301636 0.673461264310493 1 1
0.400694306278233 0.389668628418858 1 1
0.577789606707894 0.562187236999021 1 1
0.51206645888631 0.496234443689347 1 1
0.383842006267575 0.372733521248665 1 1
0.755807065570578 0.733980168175931 0 0
0.610691611643911 0.593637327723789 1 1
0.577273689583792 0.560688270983738 1 1
0.402920041471919 0.391972514402589 1 1
0.36897630006529 0.358957877121005 1 1
0.464289358167919 0.45056993750206 1 1
0.546747340100336 0.529777618636903 1 1
0.51269221446317 0.499468903077018 1 1
0.528477905358345 0.514010207271355 1 1
0.501547012404593 0.486363343641775 1 1
0.419780213615949 0.407003871263453 1 1
0.420906681486879 0.408302195090539 1 1
0.574147882679321 0.556402473877973 1 1
0.559803222464494 0.544494963585032 1 1
0.546277571377668 0.528811101972639 1 1
0.361141070640143 0.351871197571986 1 1
0.587640764370333 0.570331968917184 1 1
0.456444429608424 0.443753886340778 1 1
0.581043910575427 0.564714895770476 1 1
0.436137873663858 0.421936125798421 1 1
0.523586435718897 0.50737751863193 1 1
0.643389884753121 0.62541536489545 1 1
0.623115562233967 0.605486933213498 1 1
0.47001074488658 0.455714367488577 1 1
0.564909354841969 0.54805796496257 1 1
0.564237873925462 0.546909915221815 1 1
0.477781691544185 0.463179914991865 1 1
0.608030815158354 0.589437363748367 1 1
0.626744944377903 0.608778341897854 1 1
0.523837094591798 0.508301258048985 1 1
0.584331429570063 0.568461535250506 1 1
0.529422726070957 0.514302817628679 1 1
0.357210785614289 0.345978873807429 1 1
0.333321188638335 0.32309756039172 1 1
0.527602031260827 0.512438060285588 1 1
0.372217769283102 0.361734716691572 1 1
0.537563225966613 0.522918741910252 1 1
0.502126522793857 0.487493122323418 1 1
0.560287269809988 0.543802935762449 1 1
0.405648669166235 0.39327332896359 1 1
0.349414843161037 0.339021621801968 1 1
0.424424680761085 0.411180026713201 1 1
0.458909912349831 0.445179805957065 1 1
0.511872235760318 0.496548934365421 1 1
0.493926381444772 0.480376511149838 1 1
0.564380472037822 0.549103548718454 1 1
0.461170414844741 0.448303305803301 1 1
0.54647464363419 0.529772178426151 1 1
0.570582724743202 0.553105728794627 1 1
0.441518006031783 0.429784074499344 1 1
0.620779301039388 0.601093788811759 1 1
0.494436957389163 0.481291095842238 1 1
0.64796123306772 0.629743130945647 1 1
0.323860255185564 0.314834250600177 0 0
0.486823446239967 0.473442331822455 1 1
0.468986472651385 0.455655413135681 1 1
0.390200192576329 0.378702037209086 1 1
0.56554719463036 0.549816483923805 1 1
0.564083412892643 0.548105336304485 1 1
0.51040656895604 0.49605657686208 1 1
0.373596988154406 0.36279800070701 1 1
0.415931392824364 0.404909794724096 1 1
0.523816621616712 0.507368336279094 1 1
0.323921431086622 0.314224201436339 1 0
0.324891936503856 0.316320837629911 1 1
0.478320748288573 0.464552162299028 1 1
0.444033279114595 0.430277109095708 1 1
0.556102937465205 0.540219749609147 1 1
0.456737014751119 0.442865574161906 1 1
0.53928706352846 0.523373994882831 1 1
0.52187243632661 0.507641075041695 1 1
0.690461714771104 0.67132232273109 0 1
0.546315088590245 0.529724319676952 1 1
0.4486174459029 0.435191835171369 1 1
0.488060460853371 0.474397843022327 1 1
0.607451747885441 0.588172501152081 1 1
0.415929347972775 0.403857743904319 1 1
0.506774792254889 0.492348584348414 1 1
0.551160303272919 0.533632029829965 1 1
0.456046428071964 0.442599501396425 1 1
0.566167045861313 0.551185641880957 1 1
0.328944489424129 0.31925075904831 1 1
0.396263463073794 0.384916894571318 1 1
0.715998607146499 0.693338457656417 0 0
0.443433329307735 0.43026951396203 1 1
0.519143976542879 0.505202566212945 1 1
0.430663425597061 0.418766549406522 1 1
0.363120226133738 0.350389136759894 1 1
0.43257379508716 0.419006056429145 1 1
0.512276335108869 0.496794860186376 1 1
0.473892818969096 0.460326687517384 1 1
0.488810177307523 0.474235935206349 1 1
0.5296827319333 0.514885591558449 1 1
0.425524663297619 0.414635008714451 1 1
0.516279329115532 0.501142444208167 1 1
0.597483247513999 0.579702613822184 1 1
0.527659587299215 0.512214166609922 1 1
0.431263384686682 0.418036578414824 1 1
0.698261974493659 0.676711257633885 1 1
0.258959437735103 0.25039284198198 0 0
0.451551884071709 0.438156783659473 1 1
0.502138177228302 0.487933821416868 1 1
0.571030236677759 0.555288130610406 1 1
0.62920201294139 0.610373436563453 1 1
0.417912933366126 0.405597443877942 1 1
0.416820804212069 0.403799522057732 1 1
0.418008794915825 0.405873481585178 1 1
0.517743682582965 0.502792354460751 1 1
0.371718744842474 0.361743587156578 1 1
0.566781058719969 0.549345473907451 1 1
0.713055482896264 0.692122060764678 1 1
0.408642647226844 0.397117146724595 1 1
0.476760950098579 0.462970990955078 1 1
0.453638562314309 0.441235160507292 1 1
0.567572965117558 0.550591713585858 1 1
0.513125448130809 0.499407217823083 1 1
0.677051793708146 0.65773947021353 1 1
0.557384771483442 0.540130295793355 1 1
0.522864098237837 0.508232060951218 1 1
0.439914870162337 0.426941482025831 1 1
0.504182292458187 0.489416359483595 1 1
0.470337795819292 0.456647936697882 1 1
0.597994190212097 0.579713688581447 1 1
0.49605670410622 0.482161881141433 1 1
0.499875020825433 0.484877485342893 1 1
0.613571447157338 0.595854899352447 1 1
0.431486645035591 0.419107288263112 1 1
0.139538045245187 0.135843694552895 0 0
0.399012781315355 0.388406332255034 1 1
0.343718698638136 0.333601705000383 1 1
0.628415133084123 0.609466959816928 1 1
0.586219188053707 0.56996408000701 1 1
0.401179240958744 0.389452429537597 1 1
0.330918435993364 0.321266314496324 1 1
0.609487880786694 0.593433371931719 1 1
0.373610399276466 0.363017058086261 1 1
0.481883925624225 0.469057248593505 1 1
0.622547056313167 0.604569923821336 1 1
0.582621600739379 0.565106841694628 1 1
0.593544988766231 0.577196593117913 1 1
0.660065685772613 0.638747674681413 1 1
0.406378409091497 0.39626770485983 1 1
0.608162739713323 0.589561406058161 1 1
0.542534842911323 0.527178016864219 1 1
0.490622968022472 0.476825104850226 1 1
0.499859503025926 0.484714894443689 1 1
0.434225651363104 0.422102286110949 1 1
0.458514571606938 0.442661148649302 1 1
0.373694011425031 0.36364903533927 1 1
0.50346925762325 0.488259378480652 1 1
0.488776669401532 0.474280285368321 1 1
0.493009833337093 0.479014174017358 1 1
0.515026727536383 0.500634901102743 1 1
0.415023979884045 0.400438275418556 1 1
0.644906638210491 0.626156120857789 1 1
0.491520111538492 0.47503658527264 1 1
0.521108750159236 0.506297071646588 1 1
0.305905349780386 0.296250508314562 0 0
0.317992335257802 0.308850567665264 0 0
0.445955698055747 0.434179815416172 1 1
0.511384987434808 0.494563131243359 1 1
0.620139635003674 0.601431500989734 1 1
0.541384278560943 0.521991517881081 1 1
0.511703729133056 0.496061794754931 1 1
0.392529738465301 0.381670339801731 1 1
0.436335686560388 0.423802126797221 1 1
0.464295036741521 0.451024746070399 1 1
0.42559202746157 0.414354150185294 1 1
0.367480723079962 0.358635977172507 1 1
0.622721095527666 0.604910471061622 1 1
0.513903506528294 0.499135010222355 1 1
0.551469776785934 0.533873686942179 1 1
0.530356337913921 0.513741145076485 1 1
0.718005472644586 0.696806423281871 1 1
0.382166792083851 0.371413816398218 1 1
0.46050684756727 0.447302721470084 1 1
0.428339011293848 0.415427420620112 1 1
0.466204670546047 0.451590903943223 1 1
0.490708197120267 0.476846673665265 1 1
0.389998316502704 0.377909961901078 1 1
0.45428575209355 0.441325402321617 1 1
0.35140936258404 0.34035370431566 1 1
0.368838927963836 0.359128814262082 1 1
0.418865300236746 0.406850541705193 1 1
0.631798341045188 0.614103221131494 1 1
0.518575073168641 0.504173356782335 1 1
0.762506627949723 0.740170252018432 0 0
0.557860873575664 0.541769560994481 1 1
0.41993138392949 0.4083729250694 1 1
0.596342779996451 0.579837518983374 1 1
0.469169578749393 0.455906450907926 1 1
0.545218479103462 0.530620773835575 1 1
0.535203814436585 0.518849028285135 1 1
0.545136414438683 0.530180881510096 1 1
0.5062061789985 0.491722994654193 1 1
0.521300917576568 0.507208470782553 1 1
0.573679057177869 0.557516145201911 1 1
0.350217889223145 0.338957684360131 1 1
0.738594004796324 0.714881627884919 1 1
0.434614173239984 0.420400913314693 1 1
0.453007810760066 0.440022329832149 1 1
0.431164390789342 0.418453005410213 1 1
0.508070771314025 0.493466506474535 1 1
0.453107752215851 0.440746978331422 1 1
0.5561570650833 0.540487032599843 1 1
0.570667799145859 0.553994199689571 1 1
0.539829869575264 0.522638886885154 1 1
0.495868398442988 0.480310368771999 1 1
0.434304631534261 0.42082908942038 1 1
0.60065136491217 0.583001457773355 1 1
0.435817614359488 0.424583104518808 1 1
0.527489501818781 0.511725219877302 1 1
0.620106542198203 0.599768222997834 1 1
0.567174458188247 0.550476437865682 1 1
0.425820344804062 0.414085857433544 1 1
0.426583528910685 0.41450552241252 1 1
0.592835311933872 0.575050872315058 1 1
0.521136479464327 0.50692991108984 1 1
0.396013418723168 0.384360833003043 1 1
0.446175086401027 0.43295664107747 1 1
0.421179981129338 0.408398661777544 1 1
0.530165106456681 0.514885348551088 1 1
0.547862782530084 0.5314171607108 1 1
0.425495722122999 0.412290202138647 1 1
0.322203699609165 0.313682253596168 1 1
0.546747778921364 0.528846985656068 1 1
0.47639488675892 0.462815087660539 1 1
0.49646248129291 0.48113499729552 1 1
0.531240466980863 0.514913510843245 1 1
0.480293439897108 0.466597103576123 1 1
0.463392192882809 0.449510411517309 1 1
0.388907613328857 0.376915942909605 1 1
0.451236490463417 0.439150255634835 1 1
0.451650470731867 0.438296645794095 1 1
0.609150888107723 0.59029728185101 1 1
0.4080982368598 0.396413243562489 1 1
0.304913376042074 0.296037760159591 0 0
0.355955054295551 0.345093233675455 1 1
0.587153231646294 0.569472638971645 1 1
0.34436838995153 0.334538980222503 1 1
0.455443958216839 0.443327717378014 1 1
0.580027503762874 0.562449721225776 1 1
0.478025980933883 0.462924493992637 1 1
0.490396564415197 0.476780748458068 1 1
0.436286111263239 0.42396841936022 1 1
0.57693038115512 0.559570522341787 1 1
0.519298547447972 0.503844382000861 1 1
0.43866466479403 0.424505601027314 1 1
0.347556486102613 0.336333539535852 1 1
0.417503577326395 0.404258537358141 1 1
0.56174805855788 0.545034118605883 1 1
0.50283919929768 0.488553077964736 1 1
0.614320594560011 0.596400371875306 1 1
0.431281958280007 0.419217078508925 1 1
0.463045742253217 0.448016749179114 1 1
0.57831982716282 0.563170813425179 1 1
0.446955914924878 0.432567180940409 1 1
0.264366127443512 0.256090917309838 0 0
0.472026187567339 0.45883516457595 1 1
0.47107440827346 0.457512507328036 1 1
0.466938477358895 0.453695054991325 1 1
0.508162269145594 0.493533943964826 1 1
0.386430376887305 0.376445579319593 1 1
0.28088023666681 0.273670173082562 1 0
0.545797513791479 0.529966101781211 1 1
0.590397719304966 0.572781871129677 1 1
0.573348802783776 0.557762979626732 1 1
0.418992916995858 0.40589096224666 1 1
0.662212727866511 0.643317772079007 1 1
0.498853765649668 0.483410859814962 1 1
0.520001347573292 0.503981612004524 1 1
0.507934489724307 0.49457849882991 1 1
0.280733060048294 0.273058669648913 0 0
0.327795089413007 0.316357983679717 1 1
0.478200210893338 0.464607522193528 1 1
0.478284512298947 0.465757792081248 1 1
0.551846174950824 0.534452615705209 1 1
0.654975168107512 0.635875327933335 1 1
0.627804532111757 0.609768003840125 1 1
0.595683356376939 0.5783868421691 1 1
0.406153410882348 0.396516418974581 1 1
0.478323747029206 0.464727002117792 1 1
0.756549909517713 0.732223494028664 0 0
0.395959760019832 0.385695852963466 1 1
0.384480487798359 0.372821294248212 1 1
0.506612421922395 0.490590532683859 1 1
0.393234327525397 0.383766879918708 1 1
0.324547627468714 0.313980716610284 1 0
0.451028363124338 0.435949823318151 1 1
0.58582573146493 0.568514314645894 1 1
0.576593617885215 0.559044200820067 1 1
0.640998589800787 0.621049046733199 1 1
0.452830368893085 0.439884433498424 1 1
0.742113364554666 0.721705264477707 0 0
0.711688400048436 0.691142421587973 1 1
0.68194928861853 0.66116132194235 1 1
0.681518603102354 0.659589161469823 1 1
0.419462923561343 0.406033115482618 1 1
0.48677413762572 0.471844979121778 1 1
0.597528275880759 0.581118861039867 1 1
0.400759588265957 0.388133445463861 1 1
0.457863930514981 0.444183418576208 1 1
0.397177715889242 0.386324868289218 1 1
0.347835393992177 0.33646584484053 1 1
0.361286066215233 0.348152003835804 1 1
0.734450357410686 0.712965114258067 0 0
0.58890597390993 0.570993933738517 1 1
0.442925658564772 0.429883066346973 1 1
0.526846159728535 0.511066881775374 1 1
0.476912113309408 0.464454244180271 1 1
0.52829334375407 0.511989838167593 1 1
0.486222468473962 0.47153990662285 1 1
0.587089128564484 0.571223655116036 1 1
0.566478209250542 0.550687624586571 1 1
0.499521711535412 0.484792881603313 1 1
0.361305987902644 0.351272234170882 1 1
0.382309686435493 0.371528453350063 1 1
0.373288337042135 0.361715046449666 1 1
0.38124783677616 0.371542145247243 1 1
0.590565783097908 0.572133164597484 1 1
0.412074880050926 0.398591964387934 1 1
0.376704043930135 0.366027774693651 1 1
0.5588306327477 0.543272300228228 1 1
0.439887334549455 0.42683154838396 1 1
0.449704742171112 0.435948221080022 1 1
0.549161105122062 0.533502675042054 1 1
0.595758091206031 0.578775796583118 1 1
0.678618142472038 0.659771618847139 1 1
0.339002702116648 0.328043077580355 1 1
0.477991992748276 0.464468523578156 1 1
0.599660151173656 0.581090668677809 1 1
0.527574464051904 0.512731317834751 1 1
0.504759275433116 0.491333365097762 1 1
0.498029284899877 0.483035945604917 1 1
0.430613818456543 0.417569201841482 1 1
0.557648702174685 0.540710324984174 1 1
0.509165700844511 0.496156691075996 1 1
0.35356169468014 0.344766306554131 1 1
0.43986095946224 0.426858777663421 1 1
0.332117357306103 0.323025393557335 1 1
0.453622972692627 0.438753527118222 1 1
0.56340326783097 0.546887358606255 1 1
0.435720790603822 0.424295327516185 1 1
0.444186146952614 0.431336446799391 1 1
0.441477174541213 0.429503721127056 1 1
0.492496321219935 0.476685294921364 1 1
0.389601768704307 0.378559591819906 1 1
0.614332610247227 0.596179299264465 1 1
0.685685494450236 0.665968734773015 1 1
0.484220802133851 0.468567951701661 1 1
0.605313343402189 0.58753172997561 1 1
0.497908685191055 0.482942757571121 1 1
0.51007789437031 0.496156798509516 1 1
0.381987493979984 0.371298979260202 1 1
0.336630156031453 0.32786449233092 1 1
0.561862460333209 0.546605129740225 1 1
0.652460040005062 0.632142578032725 1 1
0.552141543358618 0.536169770325985 1 1
0.416212209811384 0.403963810298898 1 1
0.519888611894465 0.505895628223558 1 1
0.507011926811985 0.492863212283681 1 1
0.361086534288705 0.349741797044303 1 1
0.424785332980511 0.411492700325933 1 1
0.776458517324143 0.752688788139247 0 0
0.547039995101911 0.531308317991377 1 1
0.377466831106539 0.366191710653469 1 1
0.449662455841537 0.437295079285044 1 1
0.560078332199015 0.544681098633437 1 1
0.504572164021733 0.489900884846756 1 1
0.592854862341667 0.57586655904157 1 1
0.437132374169944 0.424893729796684 1 1
0.447134203680202 0.432421439774007 1 1
0.557784251533885 0.542814502146925 1 1
0.361277799079897 0.351447232314378 1 1
0.560616257000521 0.545291304060547 1 1
0.569616909240338 0.553204834975649 1 1
0.578069304601873 0.560259388737931 1 1
0.606694746592929 0.589640077873304 1 1
0.6269564673585 0.607957984360075 1 1
0.533291688699289 0.518087388445208 1 1
0.398430550565443 0.386983285608435 1 1
0.53850120219352 0.52376866535626 1 1
0.620738097329169 0.601183536309242 1 1
0.359580239241896 0.349108424411039 1 1
0.3038996293398 0.295512569183028 1 1
0.263619524521564 0.256692434163456 0 0
0.296948736538555 0.288898300189342 1 0
0.443308400194469 0.430995418707311 1 1
0.285358136177693 0.278644958720574 0 0
0.304567128430227 0.296809224381765 0 0
0.500525576521049 0.487368983348966 1 1
0.592291723458769 0.573726417855607 1 1
0.534878775593315 0.519207172396496 1 1
0.234654819209873 0.22813236584318 0 0
0.557370771759661 0.542276178716781 1 1
0.592176859630475 0.574492425643793 1 1
0.464544515205884 0.44938148801119 1 1
0.568197169142182 0.551303984231265 1 1
0.485240921328241 0.468757351688862 1 1
0.451111995788556 0.436959239604281 1 1
0.547112580692601 0.526859084137163 1 1
0.381606226070175 0.371015981473554 1 1
0.596087464964017 0.578883511500908 1 1
0.618341391136885 0.599410185430592 1 1
0.494141461165608 0.481096717364348 1 1
0.502059215293794 0.490019127419583 1 1
0.521401280955685 0.505073848972188 1 1
0.331272175869095 0.321599948976422 1 1
0.483933463839473 0.47008398478441 1 1
0.553356945909898 0.537049414414879 1 1
0.356360440575813 0.346056603752949 1 1
0.620050090024541 0.602776938141467 1 1
0.399831642461731 0.387990464652604 1 1
0.496742796697393 0.481703387624862 1 1
0.374337765234853 0.362265061722361 1 1
0.543949427139985 0.527872455498562 1 1
0.535622131401167 0.519929364033412 1 1
0.541051915558424 0.524561512887868 1 1
0.501780265549379 0.487404899311634 1 1
0.577556496358422 0.560774942792566 1 1
0.54106581463535 0.525881800912067 1 1
0.455882244864571 0.442523320285276 1 1
0.367304750651668 0.3576181247157 1 1
0.546302610937931 0.528559888145959 1 1
0.505752741281502 0.491077446166444 1 1
0.467456613938777 0.454648348551493 1 1
0.354468298741499 0.344944725899732 1 1
0.49105342174504 0.476465876202056 1 1
0.349578630180549 0.339739305271528 1 1
0.454551110841974 0.440729986217054 1 1
0.474185449198642 0.46042486835613 1 1
0.626448828852248 0.608108639041238 1 1
0.497680258649045 0.483928529255162 1 1
0.503901075953109 0.489584422123527 1 1
0.359297337079579 0.348241578745431 1 1
0.665538748289387 0.645054442664535 1 1
0.371929331792194 0.360088738168323 1 1
0.686744524817659 0.666666570445182 1 1
0.46720839439381 0.453332988001422 1 1
0.397050242180489 0.387367456623912 1 1
0.459339031255624 0.446625534848574 1 1
0.39753006250052 0.385678666238642 1 1
0.485558485037594 0.470480158635155 1 1
0.452375772119705 0.439019173176084 1 1
0.439070174043037 0.427407766796104 1 1
0.438413996594505 0.425901958054043 1 1
0.589540666411571 0.571436993031872 1 1
0.451488112966876 0.438202135025534 1 1
0.637412839780311 0.619507855990869 1 1
0.591263909088076 0.573523265835872 1 1
0.671014179589372 0.65188967105806 1 1
0.691203518045302 0.671710381126165 0 1
0.62618476385353 0.607228230044027 1 1
0.508700784476206 0.4928943321213 1 1
0.594714707982757 0.578150714796082 1 1
0.391007605728503 0.378052139433516 1 1
0.414803600849231 0.404160811487076 1 1
0.575447410127043 0.559703294719086 1 1
0.612352303901158 0.595124334234004 1 1
0.488068212417155 0.474617662619544 1 1
0.291993931932066 0.283439934427409 0 0
0.390106803091256 0.37911292641949 1 1
0.514685176247355 0.499597595186018 1 1
0.612824728957873 0.593484371929669 1 1
0.421924929706744 0.409598726901221 1 1
0.413744208120345 0.401298913011291 1 1
0.397617204401702 0.38703227493273 1 1
0.59631865694304 0.578845898777107 1 1
0.661880966973338 0.64217150254347 1 1
0.603200357261855 0.58574181693604 1 1
0.268879081609599 0.262586145880845 0 0
0.334467438528436 0.324508648069181 1 1
0.449767867008813 0.435914732784477 1 1
0.446005894576803 0.432983033383829 1 1
0.464049641038933 0.449652775609836 1 1
0.39664553855818 0.383857950106052 1 1
0.522933972512333 0.507968346261754 1 1
0.582729334805893 0.56562976793908 1 1
0.533495276334501 0.517421876244065 1 1
0.370539658689768 0.359707856632461 1 1
0.449542914906533 0.43738202201395 1 1
0.540371818982433 0.523896836017618 1 1
0.456269918088917 0.442279456170811 1 1
0.563824894851429 0.546784809981215 1 1
0.595048909607539 0.578797072195033 1 1
0.349814601929203 0.340079223262311 1 1
0.530611006689252 0.516618913656709 1 1
0.461265311538953 0.447522601470586 1 1
0.495728244420707 0.48129017279507 1 1
0.346481381694552 0.335415411033933 1 1
0.303049627168706 0.293624756886788 0 0
0.606591447279331 0.588469365743903 1 1
0.611069500253399 0.591554134213463 1 1
0.2798141619585 0.270353863760786 0 0
0.602192794050473 0.584788139339347 1 1
0.468289442672542 0.454581752462755 1 1
0.432135240759038 0.418816731718097 1 1
0.529287660043792 0.514804143538288 1 1
0.414495904077382 0.403080112139019 1 1
0.49493037880533 0.481838169709489 1 1
0.409998490523206 0.397284650872764 1 1
0.586900056265054 0.570172407216401 1 1
0.585561523975213 0.567279512813549 1 1
0.256292689574647 0.249848052180063 1 1
0.418484455117995 0.404921021461593 1 1
0.589414064466702 0.571452905695702 1 1
0.482817167042115 0.468276329029298 1 1
0.542042782391844 0.526272886823684 1 1
0.587431647178035 0.568441382836832 1 1
0.600353622063459 0.582459406633199 1 1
0.70430068144562 0.683404852741948 1 1
0.463417222383775 0.450228515216765 1 1
0.574810976420546 0.55675600836871 1 1
0.446298146903684 0.434210046401903 1 1
0.388804034283754 0.377607718939853 1 1
0.522497748532623 0.507418725402466 1 1
0.456955705315048 0.444221942062143 1 1
0.542872443794381 0.528356549335758 1 1
0.617353720668076 0.599534776910865 1 1
0.447878053502173 0.434575179765704 1 1
0.551003536315537 0.533908923956156 1 1
0.440426226789601 0.426062673859605 1 1
0.575042601281747 0.559003640823179 1 1
0.458224903397982 0.444808965547829 1 1
0.60176059157355 0.584352745922686 1 1
0.52793634156941 0.512209994925342 1 1
0.773587498470117 0.751604825513925 0 0
0.555419363059013 0.537620433304484 1 1
0.582070915209974 0.564461398128206 1 1
0.39780477869084 0.384627249907887 1 1
0.370776579908259 0.358454880870756 1 1
0.630737288421413 0.612459198986899 1 1
0.497785385350455 0.482581058525976 1 1
0.441984234745142 0.42917291503418 1 1
0.37885753806175 0.368970160796367 1 1
0.530388503340208 0.515649157315343 1 1
0.592637869253274 0.572388399059873 1 1
0.731940163481942 0.711400891153835 1 1
0.50148972948625 0.487047723685233 1 1
0.436958985954244 0.423788942086024 1 1
0.489044409333924 0.473751790498081 1 1
0.409313950686539 0.397842423653648 1 1
0.418633822084353 0.405811104576306 1 1
0.491986891511917 0.47818458423287 1 1
0.519187735732871 0.501821101551401 1 1
0.238394289697518 0.23248551478247 1 0
0.532270718888605 0.517266216481198 1 1
0.600272154345721 0.582908281999157 1 1
0.606685028992677 0.589989822618632 1 1
0.519257201140604 0.505426231850646 1 1
0.531396555889525 0.515718149143908 1 1
0.468476840142475 0.455797498319794 1 1
0.713071503005473 0.691023895316749 0 0
0.444300101691218 0.430949669212185 1 1
0.458688756729887 0.445316757147027 1 1
0.552390919607908 0.536061304458025 1 1
0.557662850024104 0.540395985213035 1 1
0.448886637984159 0.436228573679083 1 1
0.410646134511681 0.39908764448694 1 1
0.652113789067896 0.631757934846112 1 1
0.560822069625117 0.544054355154597 1 1
0.638330999828315 0.619241413697779 1 1
0.555062490381327 0.539138071635158 1 1
0.653342537538046 0.633575732484209 1 1
0.625247105256211 0.607479996879075 1 1
0.560454961849619 0.544127973519889 1 1
0.609559569861711 0.592537682755684 1 1
0.429587754418878 0.418416196235323 1 1
0.574592823456366 0.556590390509088 1 1
0.477406632178928 0.463275336427568 1 1
0.417647464392227 0.404695271609452 1 1
0.602682682866139 0.586694687629626 1 1
0.378304687615609 0.367700889943243 1 1
0.30820188446466 0.299480346435788 1 1
0.530331518644844 0.514013274947292 1 1
0.457092478259645 0.443817729079826 1 1
0.412187148427172 0.401241635323034 1 1
0.49289056019333 0.476339149544128 1 1
0.471883173741264 0.456906615019289 1 1
0.602019728361812 0.585361633920692 1 1
0.455257874269616 0.44257872411331 1 1
0.433312440953302 0.420444242426761 1 1
0.550507590725958 0.534727267518287 1 1
0.530970701114346 0.516495800705068 1 1
0.58631523960212 0.568125928758793 1 1
0.32510042136937 0.315056878321672 1 0
0.736419804050255 0.713832864216777 0 0
0.488773170732194 0.472917984486732 1 1
0.526232932482796 0.51056731625066 1 1
0.605812419339427 0.587855676365335 1 1
0.567577684141169 0.550657906009905 1 1
0.269983585277646 0.261346982980342 0 0
0.590182644110599 0.570506011954901 1 1
0.672617067255244 0.652849518674187 1 1
0.474116968003314 0.460544204531731 1 1
0.427863873920685 0.416189528201919 1 1
0.44679965664737 0.433599869703698 1 1
0.389686421457673 0.379056246404668 1 1
0.384425304528981 0.372742321696416 1 1
0.701870042065077 0.681479309437281 1 1
0.266491098759152 0.258423736035714 0 0
0.363541187293714 0.35315003473661 1 1
0.4631191321095 0.449025593196628 1 1
0.564136246088645 0.546693294654007 1 1
0.587096801235987 0.570709406267769 1 1
0.389333278519121 0.37816298236221 1 1
0.389569771345566 0.379800749622465 1 1
0.508868069518209 0.493467811569235 1 1
0.495290654956042 0.481091378970472 1 1
0.514095190364623 0.499623530498941 1 1
0.435456556668399 0.42421069067525 1 1
0.461202005495619 0.448977627442174 1 1
0.378156791205158 0.366491919941983 1 1
0.486388041162298 0.47223434289535 1 1
0.635566856389919 0.613901379158224 1 1
0.56353415466135 0.547084786634855 1 1
0.358057701240635 0.34681996773193 1 1
0.544202598275882 0.527895063124333 1 1
0.621797590077077 0.605486631891778 1 1
0.347399985431596 0.337105339312609 1 1
0.470793055013722 0.457386243037932 1 1
0.492140252260529 0.478734242074374 1 1
0.643338429678712 0.624878319667215 1 1
0.430381514397078 0.418494948274614 1 1
0.702661266350097 0.681307343853272 0 0
0.569232268403145 0.55238274699934 1 1
0.411726288813525 0.400089941774608 1 1
0.558522224622152 0.541105217073093 1 1
0.517698945872539 0.503019275566693 1 1
0.514461586748375 0.498063413922431 1 1
0.526416266208209 0.511495109519643 1 1
0.502204588963299 0.487596106470015 1 1
0.565267286935852 0.549750603101974 1 1
0.456529253646863 0.442675835880674 1 1
0.496624992283072 0.483045930044308 1 1
0.524062703364718 0.507513554056836 1 1
0.429337224623441 0.415989758087277 1 1
0.46412170209866 0.449133100647859 1 1
0.692769805854055 0.669685657351791 1 1
0.455096049054485 0.441479029611432 1 1
0.640632290048782 0.621318235771753 1 1
0.456087364076286 0.441920652506939 1 1
0.363129937709037 0.352822262758018 1 1
0.497153875657006 0.482295727395759 1 1
0.600665736551255 0.584201371353687 1 1
0.453916833801039 0.439643311318899 1 1
0.553044572449135 0.537735765477635 1 1
0.53748392552087 0.522307382792595 1 1
0.659476198034665 0.641444336934263 1 1
0.497016243347023 0.481967618641294 1 1
0.468902894825726 0.457694467311027 1 1
0.423911812842926 0.410850695914898 1 1
0.454019271682984 0.439384626862352 1 1
0.380233139296821 0.369625738398587 1 1
0.59945190901749 0.581503178472797 1 1
0.388045354499814 0.376598948213705 1 1
0.478417995802155 0.46460707327321 1 1
0.596697147793804 0.579452434998282 1 1
0.374629694146561 0.364382711376212 1 1
0.461642809255765 0.448702061747366 1 1
0.666153309606163 0.645812333278649 1 1
0.483101697229554 0.469542785210736 1 1
0.430681534718495 0.419562229680011 1 1
0.393322782167969 0.380983709727088 1 1
0.57282155470783 0.556046694131977 1 1
0.522166551048553 0.506442390546143 1 1
0.539411351408163 0.523507428017747 1 1
0.554446436267014 0.538979534670971 1 1
0.21238228809135 0.207035985118368 0 0
0.417647491117614 0.404507420188261 1 1
0.627570459046375 0.609269518829674 1 1
0.408919676058532 0.396406642302952 1 1
0.510400407976034 0.494468163093813 1 1
0.531614636959755 0.517363902929206 1 1
0.504359328478506 0.490393272186398 1 1
0.390858449350096 0.379746499516913 1 1
0.340313358243284 0.331576003380857 1 1
0.542312785608032 0.526332981248134 1 1
0.689807405073351 0.67122601805228 1 1
0.557325711700834 0.54185219728584 1 1
0.621837879684097 0.6036316267865 1 1
0.435112406233778 0.422373791216466 1 1
0.400262712832754 0.388465766423418 1 1
0.469432941555464 0.456467928567865 1 1
0.60761066786901 0.588808700128003 1 1
0.55332756208036 0.537021278795488 1 1
0.605348252950292 0.586728207053182 1 1
0.616843809256359 0.599046993432144 1 1
0.38706011269711 0.375752308363433 1 1
0.577594454122192 0.560942588702988 1 1
0.459193570096037 0.446319683678493 1 1
0.555073208697314 0.537420373885851 1 1
0.647477686581171 0.626703518734802 1 1
0.527460844485493 0.512374945021981 1 1
0.436797096353469 0.423843661453984 1 1
0.457100587201344 0.444057101424892 1 1
0.454666781089295 0.440865462856597 1 1
0.517433515121939 0.50264686370989 1 1
0.497070683250964 0.483045960724563 1 1
0.60357725562395 0.586401618598001 1 1
0.519588970051907 0.50225158264115 1 1
0.516233833510365 0.502019018196252 1 1
0.649447048438104 0.630910128450806 1 1
0.576820678616853 0.560535684037609 1 1
0.551629642879979 0.535643078403282 1 1
0.306295306130733 0.297042637563903 0 0
0.543543033442022 0.52770778465701 1 1
0.398412998506096 0.387145767350793 1 1
0.509407287844586 0.493615541418892 1 1
0.464895775501786 0.451413656982206 1 1
0.438969038933425 0.426571878237958 1 1
0.385750175448746 0.375559497805405 1 1
0.534689771577975 0.519518291281541 1 1
0.421862354124439 0.410853206880794 1 1
0.455848067345584 0.44139506034384 1 1
0.556240060330903 0.540712872720572 1 1
0.607182728600158 0.588540942678314 1 1
0.412556427660052 0.401661043003736 1 1
0.440717663140506 0.428006028589406 1 1
0.750486450766642 0.727485288122266 0 0
0.631285010803704 0.612067829799613 1 1
0.412322867674029 0.399638287847548 1 1
0.401324234661541 0.388558805793672 1 1
0.412562297913964 0.400160487598915 1 1
0.407236382165746 0.396886051146502 1 1
0.410273060504039 0.399457326812825 1 1
0.510239050192065 0.495197141885774 1 1
0.522926599199143 0.506321400847173 1 1
0.272823941521731 0.26479112116698 0 0
0.487646564415789 0.473400108619602 1 1
0.550574959906043 0.535898660980342 1 1
0.301263598590431 0.292901875323156 0 0
0.28387568119445 0.274773031607377 1 1
0.39167443353256 0.378622328175953 1 1
0.645030657945568 0.625685228428201 1 1
0.535774569160451 0.520328123594932 1 1
0.468791072906484 0.455103673881317 1 1
0.5879029220293 0.568978089265148 1 1
0.652718122185754 0.634814619608012 1 1
0.669095360957263 0.650292756294423 1 1
0.587008651276633 0.567985558518223 1 1
0.399431750240159 0.388145268783003 1 1
0.632007989897024 0.613691605735898 1 1
0.513548749858856 0.498380101306554 1 1
0.570026991993989 0.552604407163587 1 1
0.760679263724294 0.737128529849125 0 0
0.443593951410275 0.430705192556834 1 1
0.481606061329569 0.467032038540092 1 1
0.492420546732291 0.478661848020653 1 1
0.4510138854627 0.437959324015113 1 1
0.42085731422845 0.407619717222287 1 1
0.276267954387556 0.268223218729129 0 0
0.535843501065449 0.518629986669614 1 1
0.577090976237762 0.55957384429525 1 1
0.355012231219561 0.343463345865569 1 1
0.344136987762959 0.334129255339107 1 1
0.660199138181313 0.640671557064795 1 1
0.319385350010762 0.311191232493149 1 1
0.619279350115787 0.601569320671678 1 1
0.69059287142855 0.671601508263333 1 1
0.452819825331468 0.438026793732107 1 1
0.50484772286196 0.48969302949178 1 1
0.444950933985347 0.432971786120638 1 1
0.629653020047457 0.612133450127968 1 1
0.484719426037825 0.470532780635696 1 1
0.414249583303155 0.402176671718709 1 1
0.782676546053977 0.760881653706671 0 0
0.459449758538083 0.446566734361205 1 1
0.426836950002937 0.415240747067071 1 1
0.433530100835755 0.421732734074542 1 1
0.380816253820682 0.369469064607886 1 1
0.479921339201522 0.464913438854108 1 1
0.319759350287076 0.311853929511611 1 1
0.533502135358583 0.51846819570011 1 1
0.604302243420559 0.586939836750743 1 1
0.463590661909403 0.450522664654382 1 1
0.572560575971418 0.556277210021781 1 1
0.478951106736222 0.465560673811144 1 1
0.565876255970919 0.549936963752911 1 1
0.585622697105837 0.568501317373632 1 1
0.367178465991343 0.355506952329666 1 1
0.381686556679946 0.370893440211899 1 1
0.466702328419427 0.453272253212476 1 1
0.511010286132152 0.495880586142586 1 1
0.596606732468079 0.578556783922856 1 1
0.536807133586547 0.52113303311475 1 1
0.48346544506393 0.470195025880707 1 1
0.364964715987709 0.353732568678626 1 1
0.586008366195122 0.569275457015079 1 1
0.466547075589601 0.453334770429781 1 1
0.270753670522105 0.262549413342052 0 0
0.527934236752736 0.512344091836164 1 1
0.609190473940695 0.59165224973224 1 1
0.344652214153506 0.334668583608267 1 1
0.405231489178041 0.394009959271312 1 1
0.671949855868687 0.651374745288946 1 1
0.370695636085144 0.361215231248803 1 1
0.251798106978076 0.244893488676667 0 0
0.482342403657176 0.469661332128453 1 1
0.590075459164143 0.573367068481233 1 1
0.612791171927644 0.594896147485972 1 1
0.524154096095388 0.509497712248444 1 1
0.465183983422862 0.452046117240252 1 1
0.836497602465133 0.810777829289317 0 0
0.499143924269521 0.485365686868138 1 1
0.566926811796947 0.551116573464258 1 1
0.488426061982295 0.474455662570357 1 1
0.471942848346376 0.457557742620771 1 1
0.385644044290805 0.373857065693021 1 1
0.688928681858607 0.666819419745883 1 1
0.658480228019308 0.639565680835945 1 1
0.522516656527649 0.508839575007034 1 1
0.585730276030788 0.568238931041572 1 1
0.344990981210309 0.334371031300011 1 1
0.542438442987199 0.527130361767059 1 1
0.601221426307451 0.584302779853704 1 1
0.589211462223665 0.572755074308335 1 1
0.326575713417165 0.315769165696311 1 1
0.512046673457075 0.496550370331214 1 1
0.58982338742737 0.572006599257225 1 1
0.453313800737767 0.439173563300215 1 1
0.377659037894327 0.364748041958851 1 1
0.58254632765603 0.564889547692775 1 1
0.414446583365616 0.403691281776642 1 1
0.558921765415097 0.543045672344959 1 1
0.474652787060095 0.462596618645586 1 1
0.394440208846731 0.384877203380109 1 1
0.463041647410639 0.449816742432122 1 1
0.556588310717594 0.542450456238243 1 1
0.603040772543568 0.587182850891131 1 1
0.521025593896257 0.505113112123267 1 1
0.415193949905233 0.404055965267383 1 1
0.697988332820563 0.678174267877028 0 1
0.509593170557239 0.494677602181059 1 1
0.506088219150078 0.490421615178272 1 1
0.445876983649318 0.431854432552775 1 1
0.555264101773205 0.540648371171362 1 1
0.589038780993933 0.570356576276262 1 1
0.54577216016007 0.531639007176539 1 1
0.536236967432736 0.520602468154233 1 1
0.588152963221353 0.570869635782779 1 1
0.34976528262916 0.339092383679832 1 1
0.585080736488853 0.566986638498294 1 1
0.413161106190978 0.400713953114294 1 1
0.591457887045136 0.57428647526261 1 1
0.498918972004971 0.485046429047315 1 1
0.478946708986937 0.463174656249233 1 1
0.54741120502492 0.532859506922034 1 1
0.575487874370935 0.558888081819141 1 1
0.63016795810848 0.610703475830845 1 1
0.67262486724255 0.653215162732475 1 1
0.47352125573574 0.460047426172492 1 1
0.480153684699655 0.464034080630456 1 1
0.550011367649112 0.534407782955749 1 1
0.560278844325047 0.543220664343824 1 1
0.629932451989186 0.610066156132903 1 1
0.456354149194404 0.443373342226983 1 1
0.467933105529808 0.453688892304946 1 1
0.503556887316185 0.489380456405779 1 1
0.499458231226797 0.484096066838213 1 1
0.504626644525931 0.491626685541552 1 1
0.660275430959021 0.640562767700152 1 1
0.524749831505406 0.510268388660514 1 1
0.61265982116467 0.593121976873662 1 1
0.551160702700832 0.533535391992303 1 1
0.523636094752816 0.508332209238608 1 1
0.499859537047338 0.484745963073699 1 1
0.450288830623635 0.437863177194978 1 1
0.576858073268641 0.561908939422951 1 1
0.666123817687009 0.646477008367062 1 1
0.386208575674548 0.375052242322451 1 1
0.440600268391493 0.427999224720594 1 1
0.398964303788626 0.388022408141771 1 1
0.622490136021235 0.605179972595141 1 1
0.486545955379191 0.472455112116043 1 1
0.400321496300316 0.387690265529805 1 1
0.476043701716662 0.462934137384788 1 1
0.383575864664083 0.373422196377917 1 1
0.419759392465412 0.408414833717982 1 1
0.54521353374526 0.529706908117064 1 1
0.315615532490516 0.306907475568214 0 0
0.43410112674891 0.422541027868415 1 1
0.602329190692505 0.582166762915778 1 1
0.330223689746818 0.319459761548455 1 1
0.53989017648087 0.524752671100905 1 1
0.580816151995175 0.564295617984083 1 1
0.431495877191711 0.418647240445606 1 1
0.534078031980219 0.518589805993835 1 1
0.491373952321323 0.477295774385029 1 1
0.389529279208166 0.37769183807359 1 1
0.484228861148529 0.470845296717248 1 1
0.596126349557947 0.577653470038564 1 1
0.382599708206115 0.371787987323757 1 1
0.502754153216898 0.488228259081594 1 1
0.561042970237678 0.546084872737248 1 1
0.767054894699805 0.7455043358773 0 0
0.358063186312758 0.348942219514342 1 1
0.555584243792951 0.539441554106414 1 1
0.655623906512038 0.636152571818567 1 1
0.665570321687475 0.646625712519185 1 1
0.368304786306219 0.358303893350601 1 1
0.636503924025359 0.618715622609811 1 1
0.532807955496614 0.517655803969614 1 1
0.331440835243986 0.322561334472818 1 1
0.5655541456199 0.54987478720356 1 1
0.330173596458412 0.320758341485728 1 0
0.443034390486612 0.429310738530029 1 1
0.257169396985769 0.248738198026318 0 0
0.443913766825016 0.430629882581961 1 1
0.730663244881433 0.709273000830321 0 0
0.487080150737632 0.473451485583146 1 1
0.472387582132909 0.456429017047629 1 1
0.434508857839466 0.422558637138567 1 1
0.40474925074274 0.393194701356523 1 1
0.488976648204788 0.475068272557674 1 1
0.519559493944553 0.50408504791701 1 1
0.469324096285998 0.455467443414326 1 1
0.564807640539067 0.548783452598573 1 1
0.542432833076127 0.527498715952368 1 1
0.609617895548038 0.591883809492344 1 1
0.656232829831647 0.637623987233338 1 1
0.405573171217964 0.394360347031927 1 1
0.359026212896494 0.34803901561642 1 1
0.354210243646586 0.342565775792721 1 1
0.567322053313339 0.552200572082708 1 1
0.499199076112945 0.482550909750946 1 1
0.383998702439641 0.372273827758238 1 1
0.460308520028087 0.448157634019933 1 1
0.52411993792501 0.50974524551647 1 1
0.492753084344023 0.478916094131227 1 1
0.42033335289737 0.408469916005392 1 1
0.533544766713807 0.518360950051438 1 1
0.486585281443195 0.474586671429852 1 1
0.638838615717028 0.617696277797898 1 1
0.530299411016922 0.51456517897754 1 1
0.541451338340287 0.525565042369608 1 1
0.493916313566276 0.47853394323859 1 1
0.551843473039766 0.535588365368709 1 1
0.45874259851279 0.445190108358325 1 1
0.499286862921055 0.482544613724933 1 1
0.413409011972049 0.401001961457955 1 1
0.423293809787881 0.413160163107471 1 1
0.261651584504855 0.252186263879982 0 0
0.482603230513283 0.469064359606821 1 1
0.416497702362562 0.40543314535195 1 1
0.397070610103735 0.38551110197077 1 1
0.467930604761993 0.454993341002614 1 1
0.241088227201788 0.234398117246427 0 0
0.611237879622737 0.592976573770696 1 1
0.54187924557864 0.525944558057119 1 1
0.602562860472665 0.585136329770292 1 1
0.5230623289906 0.508094068480015 1 1
0.477962461109732 0.464701049491602 1 1
0.527737300957843 0.512626406734099 1 1
0.645846648211378 0.62551753777161 1 1
0.436711007096526 0.425794512316685 1 1
0.454645593222413 0.438995276842912 1 1
0.478177116690028 0.464278343024759 1 1
0.527834190729425 0.513163788881574 1 1
0.216863546967591 0.210147567596178 0 0
0.629285652873529 0.608549926887294 1 1
0.255411673705669 0.248867113773061 0 0
0.582053713788911 0.56338306954488 1 1
0.666949984707854 0.644883636343397 1 1
0.765254708399263 0.743108353100572 1 1
0.52665669280822 0.511965240249013 1 1
0.441904767407428 0.43026676943493 1 1
0.461772293270704 0.450801658686521 1 1
0.387512919751044 0.375970398681234 1 1
0.310482764610456 0.30239691533 1 1
0.540276588588725 0.525168872636534 1 1
0.542208985420197 0.527108066643381 1 1
0.500035568239877 0.487041543584109 1 1
0.356388023254763 0.346578944935283 1 1
0.562725224188669 0.547100745754497 1 1
0.304545070364523 0.295339866480481 1 1
0.639850489617585 0.621049326638636 1 1
0.459151925592043 0.445237606947198 1 1
0.399747387959592 0.388030081616997 1 1
0.519374670418629 0.505177472392726 1 1
0.49014341035579 0.474920163222086 1 1
0.612249556994266 0.59501944506972 1 1
0.544883407607039 0.528795561545115 1 1
0.603113358760675 0.585699591613627 1 1
0.473919912036351 0.461268313095568 1 1
0.382173717082214 0.372015047949071 1 1
0.661452182002312 0.642434479167343 1 1
0.453773505252323 0.441206086309094 1 1
0.317038641259894 0.307325479162213 1 1
0.45997053876552 0.447107290661564 1 1
0.400051547006535 0.387246094823439 1 1
0.463171549892711 0.44884650738881 1 1
0.492119709374357 0.477821839930589 1 1
0.613983876339126 0.595419650601349 1 1
0.586403723267144 0.569240949921175 1 1
0.528136946805267 0.513605272021044 1 1
0.397215717539261 0.385362247546883 1 1
0.554607872722603 0.538715551829816 1 1
0.684302692444639 0.666445702667918 0 1
0.522484533968745 0.506240529938525 1 1
0.505792457564349 0.490465027153714 1 1
0.510029079264701 0.495150583278524 1 1
0.555923401435105 0.538869202495943 1 1
0.510943219248727 0.496779897542057 1 1
0.453875442648867 0.440982318829477 1 1
0.468212610336972 0.453746880390186 1 1
0.493470787775452 0.47737941106248 1 1
0.44796386700513 0.434690493253413 1 1
0.646935253334039 0.627544512147682 1 1
0.519950863110126 0.504437647969194 1 1
0.539431985417404 0.525006403715821 1 1
0.317410142035237 0.307123523001068 1 1
0.62348946313162 0.606684779612312 1 1
0.654151663994052 0.636909593764831 1 1
0.516457369997959 0.503213322930232 1 1
0.33375251652255 0.324725094239988 1 1
0.496160235712352 0.481739694802362 1 1
0.38991919344895 0.37918317055028 1 1
0.30048618683118 0.291788609088022 1 1
0.551125372938028 0.536355219297863 1 1
0.477004161109695 0.462749265515651 1 1
0.546964602661163 0.530924286099603 1 1
0.575105791174227 0.558992491319411 1 1
0.424417491487504 0.413133370303589 1 1
0.368677579087179 0.358755654454868 1 1
0.426120697267369 0.412095196097417 1 1
0.530361494609997 0.515293582590849 1 1
0.509936158500632 0.494959993132555 1 1
0.546794995838057 0.530881268206395 1 1
0.645076700359506 0.625861301652177 1 1
0.614762849607357 0.594095443494192 1 1
0.440154271649875 0.428013291571575 1 1
0.310748970187837 0.302710605837317 0 0
0.426841516397 0.414724750334504 1 1
0.534038285849929 0.519946591498565 1 1
0.438271533254429 0.424937057868579 1 1
0.607167816872115 0.589098226944267 1 1
0.578062308993713 0.5622353286049 1 1
0.53886193363862 0.523106717283866 1 1
0.322188332194443 0.312678783246981 1 1
0.480866921930357 0.466659068116043 1 1
0.408167128865702 0.396206553306148 1 1
0.733020927245518 0.710391993257147 0 0
0.447695733429296 0.43551197647868 1 1
0.591871742556571 0.574353113002336 1 1
0.503684433157685 0.489640666305921 1 1
0.534609162981331 0.517905123939836 1 1
0.642426242728109 0.624599863995614 1 1
0.454365177145683 0.442042486338223 1 1
0.606952201549521 0.589396004428331 1 1
0.511540003897906 0.496037377584791 1 1
0.653199342886912 0.632696340851104 1 1
0.388982934967056 0.377627348076037 1 1
0.551048731142155 0.535606826160601 1 1
0.416598349750808 0.404160301502805 1 1
0.459980044058537 0.447464220513146 1 1
0.575234714337846 0.557230549323838 1 1
0.761323347326608 0.741246432288891 0 0
0.519662982505271 0.504385645154366 1 1
0.423940067141608 0.40942630982346 1 1
0.372637077322073 0.362934177006481 1 1
0.50190851252641 0.486045994304322 1 1
0.435440795083641 0.42263916984126 1 1
0.431246381534511 0.419765437147077 1 1
0.503169231860633 0.486900093965378 1 1
0.649751169250709 0.632761908792378 1 1
0.489552851070485 0.47618323304313 1 1
0.504225877554438 0.489876695077694 1 1
0.541544933434465 0.525837221953404 1 1
0.501274676158436 0.487074270212188 1 1
0.482897409752135 0.468918209612305 1 1
0.692895744919415 0.67362333637301 0 1
0.670059651751943 0.648964274365781 1 1
0.537367434038986 0.521046996025719 1 1
0.622995169468353 0.604933522957635 1 1
0.425742401831393 0.412930362733684 1 1
0.526378883790038 0.509057316083968 1 1
0.647145131159722 0.627092373584525 1 1
0.565541755724522 0.548553511974253 1 1
0.583528029792471 0.566575282778403 1 1
0.508979151187973 0.494154748935983 1 1
0.549616482096851 0.534842170788901 1 1
0.675681420961835 0.654555609885361 1 1
0.552076229844793 0.534661334900461 1 1
0.284742288694885 0.277391659877364 1 0
0.357591438252679 0.345657624632145 1 1
0.521306945913411 0.505635702830925 1 1
0.627023516259326 0.609043568925336 1 1
0.636626236713908 0.619339250807082 1 1
0.584068901917261 0.568477056338404 1 1
0.527941807140452 0.511274445307465 1 1
0.47888367543365 0.465771953734253 1 1
0.435440728222419 0.421644959462697 1 1
0.551083914349177 0.533855996778687 1 1
0.450019385002693 0.435901056654632 1 1
0.744999418774144 0.723341025821035 0 0
0.387534554372561 0.37636885135568 1 1
0.407908231744283 0.396125824932226 1 1
0.532278865286508 0.514436618180352 1 1
0.518134738030473 0.501736918701266 1 1
0.445121324290535 0.430729806923184 1 1
0.441526826398004 0.428120825636878 1 1
0.488919604084292 0.473775287609629 1 1
0.246355960990213 0.238345326523509 0 0
0.35406545197656 0.343408594926534 1 1
0.548884702195575 0.531412567528142 1 1
0.489100278245466 0.476513589931361 1 1
0.56299502578978 0.547060231173155 1 1
0.522680272732447 0.507838943857076 1 1
0.559537738647954 0.543651289533072 1 1
0.599831775739351 0.581663997585313 1 1
0.416124760967677 0.404893268379055 1 1
0.469618476401977 0.457579079159068 1 1
0.409700350280486 0.395403266753027 1 1
0.522686962363916 0.507280907732479 1 1
0.558770016397543 0.542699931965754 1 1
0.426805256124573 0.416054350182005 1 1
0.462257379365144 0.448541740751202 1 1
0.433134920271088 0.420818601895106 1 1
0.481806477195009 0.466820076422775 1 1
0.349402375263077 0.337804536806994 1 1
0.482938656843809 0.46868069887088 1 1
0.512708131395466 0.497679938159627 1 1
0.545919570397864 0.529235194584242 1 1
0.745436573387238 0.723112506818031 0 0
0.584260556181518 0.566455862053652 1 1
0.522396908183729 0.50499289178753 1 1
0.615865543180633 0.599403132844743 1 1
0.563896108896919 0.547246512896198 1 1
0.431286051442962 0.41892331617448 1 1
0.526524165891749 0.511635465589715 1 1
0.668003093664179 0.647461436954545 1 1
0.193130376895945 0.186093980328165 0 0
0.425793541523275 0.414841286950168 1 1
0.444188756438274 0.43150183612516 1 1
0.673176805404435 0.653427904307941 1 1
0.514697281040968 0.498553166488515 1 1
0.530525986008524 0.514880409292584 1 1
0.441003359779056 0.428473693996983 1 1
0.38640989716073 0.375011379616857 1 1
0.48727325994352 0.472649284240905 1 1
0.561384205285328 0.544597664131054 1 1
0.496000904003254 0.480332215360013 1 1
0.431245258554462 0.417981570498889 1 1
0.41075125647525 0.399017480199136 1 1
0.518874402989347 0.505027306386912 1 1
0.656245981758585 0.636300001894886 1 1
0.450381667764834 0.437532995627992 1 1
0.534289200755376 0.519020778142853 1 1
0.508724847810109 0.491276702664759 1 1
0.420465273048198 0.40834567976828 1 1
0.628396109945866 0.61066991248092 1 1
0.439642189290252 0.426888109195797 1 1
0.517514155110873 0.503463027030721 1 1
0.649272299055784 0.631428917719453 1 1
0.475613477376048 0.461783198165017 1 1
0.2683452635239 0.261860213592547 0 0
0.503432801565023 0.489318441197584 1 1
0.561788095132875 0.546454935773661 1 1
0.387766937115319 0.374624059472243 1 1
0.362672128212968 0.351330562613344 1 1
0.45453507427691 0.441820180462665 1 1
0.378773797233003 0.369384595436561 1 1
0.50245119818982 0.487219651378312 1 1
0.620960298596174 0.603697217812374 1 1
0.340037919035029 0.33194190498827 1 1
0.749115338157271 0.728110887089292 0 0
0.60084363329588 0.582073769552934 1 1
0.609975854607421 0.59081818264416 1 1
0.513223302011958 0.498807908790854 1 1
0.547146531514644 0.529962974550202 1 1
0.41352559156942 0.401042377626492 1 1
0.377777210143334 0.367066219254171 1 1
0.491584929425855 0.47772254609225 1 1
0.485182231610518 0.470036764798604 1 1
0.60605384888896 0.589409206620368 1 1
0.470358125157681 0.457409139945434 1 1
0.485774197056792 0.473107132893008 1 1
0.436422445474874 0.42236493002974 1 1
0.380876355856172 0.3706702345932 1 1
0.489387245719682 0.474531654186632 1 1
0.39194590953833 0.380654230312731 1 1
0.638888394120053 0.621721829579438 1 1
0.475151042907728 0.461632140082892 1 1
0.421678348994338 0.408880495167924 1 1
0.46431627272736 0.451200647725281 1 1
0.439575943190064 0.427616567410005 1 1
0.423892450986164 0.412678960748771 1 1
0.45063773660335 0.437522623079189 1 1
0.744131737242117 0.721615786017318 0 1
0.609957546254458 0.593001318976107 1 1
0.570274730010771 0.553800784230666 1 1
0.511338934016892 0.496491118587691 1 1
0.551804028108008 0.534437820837075 1 1
0.471612020744607 0.458309072275897 1 1
0.609660336372191 0.590804221046806 1 1
0.535566679580815 0.51946133034042 1 1
0.535306217972495 0.51927436756587 1 1
0.645019481551034 0.626553137129907 1 1
0.443948533880119 0.433431385496298 1 1
0.497061010752947 0.484118406699783 1 1
0.435525748532229 0.423050048437906 1 1
0.383864530304334 0.373883923609463 1 1
0.64926924501246 0.629943420671135 1 1
0.467670910777267 0.453565068919462 1 1
0.475011076398952 0.460409687256586 1 1
0.525534075967224 0.511204343235021 1 1
0.47330932284245 0.460289362395906 1 1
0.430721925086908 0.417223573200781 1 1
0.5198001499104 0.50424841878377 1 1
0.38263656636381 0.371047512283845 1 1
0.47520622128197 0.461482761049033 1 1
0.50778395212018 0.493649399226974 1 1
0.517427930172032 0.502502988477204 1 1
0.446787474084335 0.432524329299229 1 1
0.342683705538053 0.332463538820252 1 1
0.53974127668826 0.524079371930031 1 1
0.49271090715323 0.478676007735311 1 1
0.289618838636529 0.281754392218343 1 0
0.442488981157944 0.430529021658341 1 1
0.473006767061671 0.460054442146773 1 1
0.465172974815793 0.45206435103701 1 1
0.55168239815606 0.535070263445614 1 1
0.581492403015244 0.564657842950337 1 1
0.468576290030947 0.454223310617843 1 1
0.265345397501523 0.258102016903404 0 0
0.807868550589448 0.783497912842167 0 0
0.707707364169561 0.686571798545191 1 1
0.364896418539219 0.354631200563624 1 1
0.474990046033596 0.461585861820658 1 1
0.49945491963996 0.485756982751522 1 1
0.500788468982028 0.485741861893148 1 1
0.418211768820495 0.406356175841697 1 1
0.561113968137669 0.545200456990913 1 1
0.395354635699495 0.38396426475204 1 1
0.399286240904078 0.387815338983776 1 1
0.511561396601517 0.495921386005078 1 1
0.571642970038931 0.555778527842997 1 1
0.661175671135169 0.641504653040544 1 1
0.74626643849131 0.722705039548064 0 0
0.689823119342648 0.669718379539953 1 1
0.303669580171703 0.295094407958642 0 0
0.503450579475801 0.487510268119646 1 1
0.534969917730371 0.51960583824727 1 1
0.433510932612859 0.421208007788449 1 1
0.631583056236687 0.612722961939326 1 1
0.555945890008641 0.538286349583894 1 1
0.486609343219796 0.473094640850276 1 1
0.457416591848022 0.443782387638566 1 1
0.347322513963364 0.336710682851095 1 1
0.602247068516565 0.585272392297697 1 1
0.601374237472413 0.583791576129899 1 1
0.450771066607235 0.438771542821053 1 1
0.360735624381492 0.349458041194652 1 1
0.435928606032091 0.422770028483651 1 1
0.511663998009567 0.497055397099136 1 1
0.400183284499532 0.389518305064369 1 1
0.516996862606218 0.501342332429872 1 1
0.549655483515266 0.533481026328962 1 1
0.397509349370795 0.385258401054021 1 1
0.385848743356907 0.373326367407423 1 1
0.509212420768787 0.495224393128188 1 1
0.378636850105083 0.365027759805403 1 1
0.401198575780202 0.391882979247727 1 1
0.491911355760177 0.47680185742215 1 1
0.488943501416101 0.474619359003937 1 1
0.533489948465234 0.517820452103882 1 1
0.635139366330294 0.61645039093166 1 1
0.360398723290371 0.350677835601088 1 1
0.609560174573201 0.59105365241228 1 1
0.433430268153675 0.419479215977134 1 1
0.653308620250025 0.633997018202412 1 1
0.521394315548483 0.506768188842918 1 1
0.596879061328001 0.579849978036327 1 1
0.592401028555794 0.574379016263711 1 1
0.461054698389216 0.447608954141947 1 1
0.469784448387883 0.455749552817611 1 1
0.543976675165133 0.527464679528312 1 1
0.559852415930551 0.542963039885948 1 1
0.468382120656639 0.45440344561721 1 1
0.516470729721468 0.498678083949586 1 1
0.40763363818028 0.395041083397036 1 1
0.303802731052251 0.295911984614625 0 0
0.510518180351829 0.49641311607899 1 1
0.552843008854935 0.537718299441894 1 1
0.484369496213619 0.467966921188329 1 1
0.378919551944421 0.36749750567104 1 1
0.502351619289304 0.487145277162736 1 1
0.385876133446076 0.375174863448924 1 1
0.572025550680081 0.556779614767631 1 1
0.640881949063879 0.621785760333073 1 1
0.463335228327688 0.449992271487187 1 1
0.64127246472855 0.62219858441521 1 1
0.586463058099463 0.568150665713265 1 1
0.47273455181825 0.459412262355176 1 1
0.502093433740438 0.486995020374794 1 1
0.37873144284507 0.367909208756385 1 1
0.452937314322977 0.440341987563061 1 1
0.558882551194978 0.540144987401802 1 1
0.635287950760542 0.61620791529846 1 1
0.261938267703587 0.254305670319908 1 1
0.617959219796758 0.598471526073726 1 1
0.48075755031739 0.46741351241639 1 1
0.504058491398827 0.489167907759893 1 1
0.481484305831133 0.466345809036343 1 1
0.354084976064028 0.344329182307902 1 1
0.46661411280525 0.453922169591424 1 1
0.542511775720095 0.526696815667136 1 1
0.318876975363678 0.310017563357209 0 0
0.511756897968427 0.497010390875025 1 1
0.389516780824121 0.379810333269492 1 1
0.395375987777487 0.384610539851712 1 1
0.420162253362963 0.408862760813317 1 1
0.651064504915354 0.632654576616141 1 1
0.444868575931395 0.431601433052195 1 1
0.45960819376001 0.445005527532599 1 1
0.412031745906686 0.399944406512221 1 1
0.604719909146597 0.587685638931312 1 1
0.621553234971412 0.603004357626427 1 1
0.371014027147165 0.361169704776314 1 1
0.562988076007554 0.547300102190137 1 1
0.46681077075726 0.453303090596945 1 1
0.282021197624497 0.27445395499398 0 0
0.417187360897082 0.405614885891522 1 1
0.369360298848204 0.359804500688999 1 1
0.645594639919227 0.625777567529928 1 1
0.457348479087605 0.44303220612854 1 1
0.537978470352514 0.521420262497848 1 1
0.43555325459602 0.423363041108756 1 1
0.406660147411351 0.394999494004487 1 1
0.690206355604084 0.667784641107091 1 1
0.474158467702963 0.461338454106603 1 1
0.372308027661769 0.360877891503107 1 1
0.454070457262625 0.44131575647309 1 1
0.391488044168811 0.381122476211535 1 1
0.451332992449261 0.436702651568961 1 1
0.570545637492524 0.553887841124559 1 1
0.513824094790277 0.500050541349408 1 1
0.405448879187681 0.394288453431675 1 1
0.56785891331756 0.551181846231539 1 1
0.423292938710469 0.412560328186657 1 1
0.460920390819415 0.447684760371862 1 1
0.371345016724846 0.360438520635072 1 1
0.423237582212322 0.412297074718481 1 1
0.62063491351532 0.602489996675774 1 1
0.472944204565693 0.459089443968575 1 1
0.692342680206548 0.671874533227435 0 1
0.492293350025731 0.47969462812793 1 1
0.40510468662716 0.392032607779098 1 1
0.588344255753889 0.571233562138344 1 1
0.575022997839095 0.557693161405206 1 1
0.575890542723922 0.558828307386229 1 1
0.479687968129841 0.466323372264888 1 1
0.500651000965117 0.486312009665789 1 1
0.316767897203883 0.306938616091673 0 0
0.431573236032435 0.41817409987455 1 1
0.395066616884136 0.382683839681199 1 1
0.590008365955531 0.573007229936565 1 1
0.446402610625695 0.433481403746278 1 1
0.477501870865532 0.464003983134028 1 1
0.558179834946062 0.541324980487939 1 1
0.580002863021692 0.561532639105068 1 1
0.472499374391866 0.458768772784149 1 1
0.585064020211562 0.568089103945208 1 1
0.292733074797894 0.284809996610526 1 0
0.57077063261157 0.555093381612176 1 1
0.528873845731353 0.512938491244055 1 1
0.455174257413231 0.439387574063174 1 1
0.543283523280064 0.527631703306003 1 1
0.534050358094785 0.518581676166892 1 1
0.393767201417446 0.381777269395093 1 1
0.609013210153641 0.591141670347806 1 1
0.44348107239878 0.430537504373175 1 1
0.693969768608337 0.673869610351223 0 1
0.512438549998017 0.498359622917191 1 1
0.383243178434814 0.371639385145859 1 1
0.338810099157549 0.328658462845118 1 1
0.456179835643043 0.443069004622985 1 1
0.645097114318047 0.624974143321523 1 1
0.727771540404129 0.70780565624725 0 0
0.366092411364498 0.35318715364881 1 1
0.452728231664793 0.440439087798502 1 1
0.546039120647545 0.53059894474229 1 1
0.490184230709568 0.47566105282597 1 1
0.452346204778242 0.439039034867857 1 1
0.520991132669306 0.505127251420675 1 1
0.536479562844647 0.519739084500322 1 1
0.565010524711636 0.54906255882922 1 1
0.634472734084953 0.617405876801425 1 1
0.46119932605808 0.447199759894128 1 1
0.463644259071681 0.449937107708176 1 1
0.529948898018703 0.514816994913506 1 1
0.436648407524417 0.422931122520727 1 1
0.474444516917298 0.461580661741138 1 1
0.343185842328996 0.332252729904444 1 1
0.689195845646748 0.669979064632624 1 1
0.528891462408693 0.51318055718142 1 1
0.699879393262557 0.67951794750851 0 1
0.536101979850586 0.520484161821952 1 1
0.637806823319951 0.620888681078606 1 1
0.56388578498313 0.548633462036634 1 1
0.405437771548251 0.393175978752229 1 1
0.485616124186631 0.471993847375294 1 1
0.295429962765384 0.287800933437231 1 1
0.438620114531036 0.425916415243374 1 1
0.506893698251932 0.491009638678162 1 1
0.423559981633357 0.410058977923231 1 1
0.441809086313063 0.429929634018388 1 1
0.502912575480333 0.48782028764238 1 1
0.454436675175656 0.441870194133286 1 1
0.593108373867523 0.575709362038547 1 1
0.587755494348887 0.57153175869848 1 1
0.31466649968484 0.30500920518444 1 0
0.368746442283417 0.357993150048708 1 1
0.411646292043053 0.397902745274684 1 1
0.632110089121288 0.614923314665137 1 1
0.404436845613697 0.39175302057842 1 1
0.245333331237468 0.237656539280849 0 0
0.498442657288517 0.484567172202405 1 1
0.342930742617968 0.334446265910719 1 1
0.482524068259657 0.466991879256996 1 1
0.417659286026194 0.406098598529494 1 1
0.600481922618052 0.583854074542279 1 1
0.466294726591096 0.452193045482522 1 1
0.424095661625674 0.409705562431649 1 1
0.56713025542951 0.550863762254842 1 1
0.412632794693832 0.400826547172248 1 1
0.800957429902307 0.776960490377356 0 0
0.500035786089709 0.485464603502291 1 1
0.54410914275602 0.528622818338777 1 1
0.58085122044527 0.56237842841782 1 1
0.541040377888109 0.524366327355776 1 1
0.596705618611068 0.579361684560843 1 1
0.544834788062256 0.528870515292118 1 1
0.624215536088897 0.605953842593798 1 1
0.587790239699966 0.571068188493701 1 1
0.500176583653841 0.486931792364982 1 1
0.419148399162056 0.406640820012502 1 1
0.507893109671513 0.493778066888494 1 1
0.487718578078961 0.47445531465925 1 1
0.48642837510247 0.472485021960679 1 1
0.575493569312905 0.558547890040839 1 1
0.247695801812653 0.240436599442503 0 0
0.393653221207847 0.382887145004279 1 1
0.522243950941527 0.508264713118843 1 1
0.62813152235354 0.609249764735889 1 1
0.454222196254679 0.441383771098945 1 1
0.34125155046303 0.331826652770147 1 1
0.540147912368122 0.525220352156784 1 1
0.655301115002365 0.634644193399756 1 1
0.504919541347225 0.489386313090771 1 1
0.506596032275921 0.492119780735966 1 1
0.492601841200681 0.476689271965909 1 1
0.428091692572037 0.415686679759781 1 1
0.376078103592313 0.366383097453707 1 1
0.50266008093442 0.489058960688324 1 1
0.376164690327875 0.363541688054255 1 1
0.571884541758466 0.554331308483406 1 1
0.558165794304985 0.540673594663199 1 1
0.341108981833219 0.332366346221398 1 1
0.479492576598471 0.466984260847396 1 1
0.51034571336807 0.496653068464872 1 1
0.445152821656096 0.432264170554664 1 1
0.516786657498901 0.501049715040831 1 1
0.455799178052877 0.442705192819749 1 1
0.492978717456973 0.478556824554238 1 1
0.459422592511418 0.446514780358559 1 1
0.4991977499925 0.485587590346981 1 1
0.617815674370338 0.598209789101858 1 1
0.480297674821156 0.466434160920194 1 1
0.364387640010816 0.352472442468598 1 1
0.494226627867057 0.477600397417843 1 1
0.535111314991546 0.518836935294465 1 1
0.49794140946204 0.482588119386208 1 1
0.479120487860355 0.46512572602321 1 1
0.311950146579904 0.303330883016708 0 0
0.554200600030321 0.538061916106185 1 1
0.36382974136007 0.353408635870648 1 1
0.258617457934566 0.250622213332226 0 0
0.513517560387519 0.499059283730832 1 1
0.56326517677293 0.544920443074014 1 1
0.516262218964545 0.497912235403232 1 1
0.485053401664717 0.472314249015272 1 1
0.447506273469087 0.435258229590544 1 1
0.61368216012193 0.59653298137857 1 1
0.496741032442789 0.482896818987466 1 1
0.514710717112191 0.498860152321843 1 1
0.711155306424764 0.690985073170563 1 1
0.521078764395008 0.506033129171449 1 1
0.337278366044782 0.329019210290113 1 1
0.558419918050785 0.54298614323416 1 1
0.458121519793054 0.444513032528785 1 1
0.449131242436431 0.435042867408893 1 1
0.50156322311245 0.489031513331525 1 1
0.436071230067723 0.424092110548949 1 1
0.573374618264666 0.556673379982204 1 1
0.406420922691519 0.393988822872224 1 1
0.697807357634297 0.67719410935367 1 1
0.621971714043847 0.602378129274403 1 1
0.373926419807691 0.362804592532295 1 1
0.471872013919154 0.456845063303181 1 1
0.50681451208519 0.491764073295729 1 1
0.472523825871631 0.459061170131875 1 1
0.392101527896836 0.380270858440116 1 1
0.474161421835803 0.459749779625907 1 1
0.278451336822527 0.270277394613579 0 0
0.545583123993554 0.529604925097655 1 1
0.549671724821253 0.535259609079657 1 1
0.497521166022812 0.483218480811404 1 1
0.677441408973135 0.657365816006719 1 1
0.357141485611194 0.346908395267068 1 1
0.470391643812317 0.456517298448634 1 1
0.358862675716542 0.348518033569626 1 1
0.528032660012123 0.512974607382048 1 1
0.59293911586356 0.574707245898734 1 1
0.623033018848466 0.605834695110536 1 1
0.393021230119558 0.38212362203392 1 1
0.678042569249495 0.656277105938267 1 1
0.592404255096101 0.575475886750219 1 1
0.491947155950553 0.478193554109745 1 1
0.517593735087569 0.502024415361755 1 1
0.559753847571801 0.542140743208299 1 1
0.798297974214819 0.774324127576611 0 0
0.407807637522416 0.395322234629821 1 1
0.319681339795299 0.30988089256468 1 1
0.420988703061354 0.409218478850516 1 1
0.468366791379665 0.455836345486197 1 1
0.548440326662603 0.532028429378368 1 1
0.414650714218336 0.401030183527043 1 1
0.484251846233292 0.470079437332304 1 1
0.64446099711055 0.624377390234301 1 1
0.550836754595532 0.535311591569932 1 1
0.464897102468005 0.452495573166738 1 1
0.3095540561365 0.301108862550906 1 1
0.448551256695053 0.436879433759908 1 1
0.413042566647242 0.403559895874726 1 1
0.423779373746542 0.409728294814173 1 1
0.630934656501497 0.611661268027017 1 1
0.598320548968742 0.581905548208538 1 1
0.496151784570147 0.48132051646859 1 1
0.427493270483645 0.415860024766292 1 1
0.709146656682956 0.689627746644893 1 1
0.431793426915766 0.418222875946479 1 1
0.425524760443958 0.413041797429243 1 1
0.352785943036205 0.343095944889652 1 1
0.545159098272781 0.527549504996986 1 1
0.672233979446738 0.652048379464194 1 1
0.689522340443829 0.668773827404491 0 1
0.539463174225431 0.525463280199128 1 1
0.616627390370622 0.598374988043577 1 1
0.499793099158453 0.485487991917971 1 1
0.592613445920289 0.574576581367413 1 1
0.504334033303367 0.488860662607563 1 1
0.394506897111624 0.383433238565325 1 1
0.543993266837078 0.528826393333968 1 1
0.603837240325041 0.58710187716858 1 1
0.488148639672932 0.474128543350782 1 1
0.519907860293058 0.505910108990324 1 1
0.56759963155497 0.552082409115065 1 1
0.512525069771692 0.497706331485899 1 1
0.398992818281606 0.388480235398926 1 1
0.644854456249007 0.627228185936567 1 1
0.53117724880564 0.515847765461681 1 1
0.671330467605509 0.65345193974515 1 1
0.498408829489135 0.483799275276239 1 1
0.539690218183426 0.523528164728978 1 1
0.35855373799008 0.348358131734553 1 1
0.514222237326796 0.497456109226652 1 1
0.555319150594063 0.538923678519302 1 1
0.381861347826139 0.371772734516114 1 1
0.500707257078665 0.484108354608068 1 1
0.564126003539494 0.547611337014036 1 1
0.315051820493856 0.305016354586447 1 1
0.43011466138194 0.416482743531703 1 1
0.588967447947363 0.571800426244033 1 1
0.544687457358892 0.528632035785047 1 1
0.451338072641683 0.437798181228763 1 1
0.592219728986668 0.575351252409328 1 1
0.583143284326932 0.56550149176564 1 1
0.510084734915086 0.495038962636429 1 1
0.501897698120342 0.488379912023321 1 1
0.542955614564921 0.527996748514368 1 1
0.47079878910129 0.456184148684446 1 1
0.452760870861806 0.440894608667815 1 1
0.533021885127714 0.517703077124474 1 1
0.523374932778002 0.506768119897327 1 1
0.600405634051181 0.581633938846058 1 1
0.630193807672901 0.611145609033762 1 1
0.650962601860392 0.630640805530158 1 1
0.714405249130717 0.693439471324362 0 0
0.567671963622752 0.552254886167578 1 1
0.475524810853527 0.461402018607666 1 1
0.376950795519038 0.363671042186781 1 1
0.409376214926304 0.398233868579696 1 1
0.543317209960596 0.527978085516791 1 1
0.419893094411118 0.407012461206226 1 1
0.630652348958022 0.612497996877971 1 1
0.377464038063529 0.364840731894827 1 1
0.36579023919852 0.355538654854957 1 1
0.586259258351764 0.567697696445429 1 1
0.516018325500551 0.500515275952016 1 1
0.450161659645143 0.437790711606678 1 1
0.597059716730291 0.580600743298777 1 1
0.547732418861873 0.532939948184103 1 1
0.521086729600165 0.506648135053956 1 1
0.607380863054786 0.590592010694873 1 1
0.541460397880822 0.525788824938883 1 1
0.458399294051287 0.446311315520431 1 1
0.425913445725831 0.414000150622204 1 1
0.546306456713564 0.528578810934581 1 1
0.381702470037602 0.370506519028915 1 1
0.227271168683055 0.221027112583143 0 0
0.452107154124858 0.439443615701578 1 1
0.33866907009699 0.327267619913448 1 1
0.470627101670409 0.456935944295851 1 1
0.516604847197124 0.500885863769483 1 1
0.518995411378797 0.504286824252293 1 1
0.491414119740646 0.477263152815395 1 1
0.42936697083305 0.415116052723151 1 1
0.654694699387175 0.634806497164679 1 1
0.611757199226406 0.595130756713985 1 1
0.63835752080691 0.621207841583094 1 1
0.439804729603148 0.426143601132169 1 1
0.608618378916763 0.59136964559476 1 1
0.548632562757455 0.53252618343884 1 1
0.678840004920817 0.658319857506934 1 1
0.381485798851601 0.370190619352982 1 1
0.275954737878796 0.266564927558813 0 0
0.347019275398854 0.335953297679022 1 1
0.426560926884046 0.414879440631547 1 1
0.32357733205065 0.314323824291806 0 0
0.384236361915933 0.373006406433525 1 1
0.579118031485104 0.559969305317072 1 1
0.374802612722948 0.363748823646287 1 1
0.590560484053151 0.57154325886101 1 1
0.45679690128906 0.443947647630534 1 1
0.645657279230892 0.627015370148822 1 1
0.768355357795891 0.745091369657737 0 0
0.53404519884333 0.517019034280302 1 1
0.570778880825031 0.554575632622111 1 1
0.454728830725021 0.440627793584429 1 1
0.428805161476808 0.416542346741596 1 1
0.414294896646146 0.401690394876987 1 1
0.644313467446587 0.62453631883975 1 1
0.545446271078263 0.529271842434607 1 1
0.584239603480638 0.568218346822645 1 1
0.429086993341688 0.415715981042086 1 1
0.307114780873233 0.297581572877892 1 0
0.563636294253744 0.548125564497057 1 1
0.483708761719773 0.471220731139968 1 1
0.554308443054834 0.538332387425544 1 1
0.345167897957111 0.335555390336933 1 1
0.493213398773923 0.478206847227216 1 1
0.314346822307975 0.305469798179897 0 0
0.511419244910276 0.496974110353205 1 1
0.490832124427469 0.477684067487658 1 1
0.530929487364545 0.513004263182449 1 1
0.468690384970774 0.455278197625059 1 1
0.53362762076305 0.518455519120176 1 1
0.566662511747262 0.549563292553686 1 1
0.435346717790343 0.423556614955179 1 1
0.413105039991443 0.402140853534566 1 1
0.456318266438354 0.441573982069633 1 1
0.478153942752696 0.464457590504534 1 1
0.587902368618097 0.57055258295147 1 1
0.486343418755858 0.470885936566642 1 1
0.482229230702203 0.469533306269633 1 1
0.582098457674882 0.565909765633569 1 1
0.579422959328146 0.561598624668332 1 1
0.479499184206435 0.465743617681931 1 1
0.563802166926996 0.548762057252171 1 1
0.366448177221443 0.354711225600755 1 1
0.622969580095506 0.602872504157158 1 1
0.507864091037593 0.494830821106515 1 1
0.444086393862612 0.431464185000734 1 1
0.513721318241872 0.497878691707012 1 1
0.513459071049454 0.500760599873232 1 1
0.728069653192224 0.70631735337574 0 0
0.411708960590036 0.399418382439248 1 1
0.615542794097739 0.598060639418907 1 1
0.427252634050455 0.414578950153543 1 1
0.626268505460866 0.607846323517015 1 1
0.568010528045482 0.552053910584285 1 1
0.705997109355467 0.684792410639906 1 1
0.368604748178135 0.358586662104932 1 1
0.40247049940892 0.390981890407301 1 1
0.390802201549699 0.379400973658869 1 1
0.495910500626754 0.48279362391648 1 1
0.603927120146165 0.585877030712417 1 1
0.613229825372744 0.594944545635941 1 1
0.417081304547813 0.404960982090012 1 1
0.424571998367504 0.411860237105068 1 1
0.481813488143283 0.468453086508201 1 1
0.292765172716965 0.284339380993651 1 0
0.384588870130555 0.371744213662321 1 1
0.51793045738104 0.503202608188765 1 1
0.54244954055576 0.526520034505754 1 1
0.635378088186345 0.615217462673107 1 1
0.509765341445051 0.494781120879027 1 1
0.433027580267134 0.421029825177854 1 1
0.611033845755234 0.593043642637427 1 1
0.40327511306803 0.391231946461655 1 1
0.500245611463035 0.484648893082223 1 1
0.400454342867452 0.388540150790849 1 1
0.438026064340617 0.426122725879597 1 1
0.412241057996162 0.401228763480712 1 1
0.384871890787926 0.372406237388793 1 1
0.637481735770458 0.618945958841506 1 1
0.397716583775822 0.386615781724343 1 1
0.561035004994655 0.543040123207079 1 1
0.613089640304816 0.595105674588265 1 1
0.476591979468987 0.464173048035635 1 1
0.507768472131694 0.493699246735339 1 1
0.422517207808849 0.409129921919352 1 1
0.568028244133539 0.551794257551191 1 1
0.448973827154277 0.435427133640658 1 1
0.519497488927611 0.504652044493066 1 1
0.55951920415575 0.54285285969487 1 1
0.517882686044345 0.502883874490112 1 1
0.471399513388753 0.458942873050464 1 1
0.527237477182754 0.510531562983961 1 1
0.553634987444864 0.538282930848526 1 1
0.57332917176561 0.553874929964455 1 1
0.582139403606438 0.566766841152531 1 1
0.462443983998354 0.447536483521323 1 1
0.389131443623542 0.379207104725689 1 1
0.535842202424277 0.519931517386225 1 1
0.360509143981371 0.351329916526707 1 1
0.373591183688674 0.362562678359265 1 1
0.360223576580133 0.35027711994343 1 1
0.540017775863075 0.523034630996259 1 1
0.62573662408136 0.607398528562532 1 1
0.575729974168185 0.556937454066084 1 1
0.476935530200072 0.46352065035904 1 1
0.561193555951652 0.545274998593165 1 1
0.399256573372949 0.387431579674369 1 1
0.517898666086037 0.503819174294982 1 1
0.292765610878668 0.283464837550217 0 0
0.367195422666039 0.356907509540589 1 1
0.65973505649571 0.639924980485981 1 1
0.571364199071961 0.553702998959313 1 1
0.604691676768849 0.586475550597765 1 1
0.570899739234233 0.555288248606237 1 1
0.316059292822279 0.307433048568559 0 0
0.670157110231222 0.651393565101241 1 1
0.393298087878953 0.381409732150598 1 1
0.587796523231215 0.570746773725273 1 1
0.515885827398907 0.501486807185657 1 1
0.588703698400478 0.571456417271161 1 1
0.551443427331417 0.536589198264962 1 1
0.507647773644973 0.492130540046899 1 1
0.485040499643717 0.47104851343668 1 1
0.360383797225636 0.351032605915026 1 1
0.435464966496349 0.424213153318054 1 1
0.554621636527268 0.536540559989639 1 1
0.339651633062236 0.330377347999739 1 1
0.335896311436231 0.326977476830628 1 1
0.566372518795143 0.549696931127557 1 1
0.655800688304724 0.634750529234977 1 1
0.451923051381249 0.437797248065454 1 1
0.559425065441424 0.544759131057235 1 1
0.429947740919497 0.417911993461449 1 1
0.638381564423048 0.617790290606653 1 1
0.456266503229477 0.442861994840518 1 1
0.300589755634812 0.291565406133282 0 0
0.629517168187443 0.611818641589649 1 1
0.542554013626746 0.525336858221889 1 1
0.477313268467286 0.461348612897455 1 1
0.378880135382038 0.368095652434361 1 1
0.429112872759899 0.416096037378908 1 1
0.454313033511237 0.44126931968687 1 1
0.344413408968191 0.335458277651494 1 1
0.373266614693466 0.364059761063599 1 1
0.458749314239437 0.444287536262398 1 1
0.404341065007568 0.393581052896378 1 1
0.327458920380044 0.318978795919672 1 1
0.520170716254747 0.505473819239318 1 1
0.522117602088757 0.507048046702437 1 1
0.599701286785394 0.581248356382156 1 1
0.446462647099768 0.433543337870066 1 1
0.583935837836564 0.56527145385334 1 1
0.492930581934769 0.477640260140245 1 1
0.412738271539377 0.400747996856724 1 1
0.64214543906115 0.623077602481196 1 1
0.585165976390872 0.567436225975495 1 1
0.516189656736965 0.501006591323792 1 1
0.396184493711562 0.383945657051434 1 1
0.472496818425515 0.459690062784502 1 1
0.407469575195278 0.396540451591068 1 1
0.572684802867182 0.557308265265435 1 1
0.416372608301848 0.405090718354491 1 1
0.301218500752886 0.291030805215917 0 0
0.595975085475158 0.579278365006701 1 1
0.469699157443116 0.456309539938605 1 1
0.571155096432387 0.554542865047908 1 1
0.541068785790027 0.526731049845662 1 1
0.467072845074911 0.455686600934391 1 1
0.644905380270144 0.627107227677918 1 1
0.550533053894566 0.534952182351461 1 1
0.549597539372727 0.532291026830208 1 1
0.375365366761461 0.365531127593206 1 1
0.564769613628393 0.549515880735944 1 1
0.420760470105667 0.408858123719323 1 1
0.404023104655583 0.392314976049647 1 1
0.540514351053774 0.52336562017917 1 1
0.643453885325071 0.623153876105344 1 1
0.688663253847181 0.668589189404222 0 1
0.563157343135897 0.546830217074845 1 1
0.417179575667209 0.404113618478053 1 1
0.469981553267965 0.456860869901057 1 1
0.489398747273277 0.472183065718295 1 1
0.522427442931133 0.506633839042534 1 1
0.501256178287594 0.485215377064754 1 1
0.458278875625824 0.444589690357802 1 1
0.349781613709661 0.337882651921531 1 1
0.448034655498478 0.436406755147741 1 1
0.630320482117263 0.612501122590386 1 1
0.365254384790945 0.355318873824372 1 1
0.560646901076803 0.54591319536591 1 1
0.419863611965607 0.409329822830748 1 1
0.474687927783452 0.459848021475016 1 1
0.57071752055994 0.553990279387032 1 1
0.56600204696024 0.548132147690375 1 1
0.348543349143626 0.337609586446539 1 1
0.465552389007766 0.453620571351665 1 1
0.418339400758806 0.406761331006175 1 1
0.617702025160122 0.600078752457792 1 1
0.348062495372628 0.338595778638521 1 1
0.554397829554249 0.538037691115047 1 1
0.433720492419373 0.421632072793479 1 1
0.489718277145398 0.476417319520643 1 1
0.509750928297701 0.495314587849744 1 1
0.670027920956662 0.64983849712136 1 1
0.562211764408539 0.546669900148203 1 1
0.405119993947255 0.392119326595072 1 1
0.451622962362416 0.438536316197731 1 1
0.441050340148115 0.429799103629303 1 1
0.521830255024505 0.50825954394504 1 1
0.295046953772982 0.287150164888505 0 0
0.505342758097484 0.490731151976192 1 1
0.471001338221357 0.456028672805104 1 1
0.3962741501766 0.384134352424511 1 1
0.503755931989441 0.489653341444901 1 1
0.41630371867608 0.404020877061008 1 1
0.280852729094368 0.27391632194125 0 0
0.651363915538661 0.632961545714066 1 1
0.463331280101194 0.450516981414635 1 1
0.400477367481286 0.389097166394159 1 1
0.443451315174123 0.430220689990666 1 1
0.56748829768923 0.551414729735325 1 1
0.508272749760114 0.492814626384672 1 1
0.562356420735046 0.546440424846184 1 1
0.571948926704678 0.555598487316424 1 1
0.350066917828039 0.340109712302691 1 1
0.495817684807182 0.4816887848007 1 1
0.673926391794642 0.65624200372281 1 1
0.423790224756543 0.410453989968548 1 1
0.557915086721848 0.542593548563522 1 1
0.588391337301549 0.570649106599929 1 1
0.472202500559309 0.459083496234367 1 1
0.481606955891638 0.467131429561842 1 1
0.472204699183722 0.457625752064996 1 1
0.446275992655116 0.430875541741127 1 1
0.472870915100772 0.460091930007399 1 1
0.506310388108846 0.491077085738534 1 1
0.43065354789277 0.417712002744292 1 1
0.605980112914163 0.587411041726281 1 1
0.549377695630456 0.534017291027814 1 1
0.7806874805458 0.756829026934239 0 1
0.354743463611598 0.344046361210378 1 1
0.623456644555921 0.604832171803127 1 1
0.445902571159545 0.433817758083687 1 1
0.245217384179732 0.23701555795999 0 0
0.532073636358724 0.516713183968989 1 1
0.626247960269075 0.607399620351171 1 1
0.390686474399859 0.378292019876245 1 1
0.40678417600946 0.396547416605799 1 1
0.518386151395878 0.503801834470315 1 1
0.623489563162164 0.605781704661469 1 1
0.436551259508231 0.423445611858873 1 1
0.536284487647868 0.521290702469692 1 1
0.690339184835938 0.671189997029463 1 1
0.53821732375141 0.522676479212446 1 1
0.649303241256176 0.631950933368217 1 1
0.547197818449572 0.530384589401217 1 1
0.592743491795227 0.575057526492652 1 1
0.431223464869743 0.419631213266799 1 1
0.52720213670923 0.511097192283658 1 1
0.606262830155524 0.586817869758036 1 1
0.531150608796889 0.515412184254761 1 1
0.492123198537088 0.477646387723824 1 1
0.777393315819908 0.756333254749317 0 0
0.441397729036337 0.429099271783534 1 1
0.463930176660523 0.45046096363394 1 1
0.426303447225427 0.414552870911328 1 1
0.507080464677739 0.491968556344769 1 1
0.632353493806372 0.614150363394655 1 1
0.327920454110093 0.317886908892619 1 0
0.610959773978353 0.593189193501896 1 1
0.444905371914517 0.431716301083039 1 1
0.566493884290051 0.550511876400422 1 1
0.6611112939544 0.643292574128636 1 1
0.485288093259635 0.471837369786186 1 1
0.541995941102192 0.524994521637756 1 1
0.502965300653807 0.487702679591364 1 1
0.614856249025539 0.595947080498698 1 1
0.471208633868784 0.457484102273988 1 1
0.357546839141749 0.346612579553891 1 1
0.417406261955154 0.404916841918975 1 1
0.627484363133482 0.610033297697696 1 1
0.490136019926609 0.47466561823694 1 1
0.486426894716155 0.471508627484576 1 1
0.605776637766281 0.587924485196594 1 1
0.429432879081672 0.416211767252198 1 1
0.356390488474045 0.346571366209216 1 1
0.47390448867199 0.459793155888976 1 1
0.474926105609447 0.460528153213489 1 1
0.53072111728226 0.512669932005643 1 1
0.460801851626043 0.447972864054681 1 1
0.561288038920527 0.545248452380249 1 1
0.491523452403164 0.477505491856173 1 1
0.418748456332891 0.405663037293149 1 1
0.70217306910322 0.68173086101541 1 1
0.304233797745118 0.295465496970001 1 1
0.492096596753368 0.475700340546544 1 1
0.438780848681472 0.425454968223746 1 1
0.483845057548823 0.469926720108242 1 1
0.572531431317021 0.554859634445778 1 1
0.448826261584819 0.433715454356996 1 1
0.412305117858766 0.398447363613085 1 1
0.381936618402977 0.370889960631364 1 1
0.536031947760361 0.520897607067202 1 1
0.482878080027409 0.468508713599679 1 1
0.590753532782656 0.5744180195482 1 1
0.38150084026654 0.370583783785991 1 1
0.574465667713198 0.55758213913672 1 1
0.580586294502986 0.563740167759473 1 1
0.446710230529646 0.434416782939168 1 1
0.474447253732434 0.461867760181446 1 1
0.491508768818842 0.476059216572772 1 1
0.535736217246043 0.51918967765269 1 1
0.560504411293898 0.545578380715465 1 1
0.601429896669622 0.583872923513153 1 1
0.481874652689772 0.469495057802169 1 1
0.432434059606989 0.42105712088237 1 1
0.617882745848355 0.599784700326357 1 1
0.441417880782406 0.427594901439848 1 1
0.537668141866139 0.521938651735595 1 1
0.594495727028728 0.578030385069289 1 1
0.507142301775691 0.493102950971055 1 1
0.36496114253188 0.355832157051978 1 1
0.437458180509029 0.423829780926252 1 1
0.456309462418678 0.443571108975206 1 1
0.550105200046405 0.531611029258884 1 1
0.563637143071144 0.548220198661342 1 1
0.201127922882284 0.196254066947152 0 0
0.572151569374877 0.555954731703157 1 1
0.56463555456405 0.548786394214478 1 1
0.480162397991223 0.466168946800094 1 1
0.536647216049707 0.520154645166067 1 1
0.620014752093936 0.602027018371917 1 1
0.580597466160316 0.562621594147232 1 1
0.56648525031301 0.547690654387776 1 1
0.494340465079077 0.478964313287995 1 1
0.435114890069564 0.423111735018351 1 1
0.516387226173899 0.501983285516091 1 1
0.508307843928894 0.492935951748392 1 1
0.621994632015796 0.603799763559824 1 1
0.600818633598473 0.584187326147198 1 1
0.542744565785847 0.525173810335563 1 1
0.434816534516796 0.421598470672099 1 1
0.507406143955685 0.494221170350391 1 1
0.429237399728802 0.414943757951519 1 1
0.453213763139737 0.439948763977545 1 1
0.472551626951792 0.459287100581169 1 1
0.571924334222816 0.554094706851888 1 1
0.528271168305653 0.512656519877663 1 1
0.70996528623382 0.688631810650372 1 1
0.609505830174453 0.590926965453354 1 1
0.49049983055591 0.477281908338673 1 1
0.340668082656891 0.331002283164892 1 1
0.55300722458797 0.535442517145748 1 1
0.736357923570149 0.716641082882434 0 0
0.585884154056798 0.568621846219103 1 1
0.478503743399579 0.466164885490971 1 1
0.548372958977844 0.532485441696977 1 1
0.468393781101728 0.454947580228085 1 1
0.392692047695824 0.381001225907737 1 1
0.525966620737202 0.510312415173675 1 1
0.495376701922402 0.481228949281085 1 1
0.448577107415356 0.436843885211895 1 1
0.232119460447301 0.225356603538241 0 0
0.576016128779285 0.557721140205172 1 1
0.520043696106451 0.504883714584369 1 1
0.516112930865308 0.500053687946819 1 1
0.437010981450413 0.425229355691701 1 1
0.514884006165336 0.499947932954699 1 1
0.415065321460489 0.401278555760477 1 1
0.585770166127969 0.569390377696113 1 1
0.56288693565706 0.546587008358401 1 1
0.488794611193253 0.474998654957028 1 1
0.339988167836031 0.32983539492701 1 1
0.656783917630135 0.638055029243299 1 1
0.573660763285366 0.555371514211269 1 1
0.562407686317902 0.546196895539936 1 1
0.22921843079506 0.223041564619092 0 0
0.680352347393836 0.661484880039052 1 1
0.781571240896271 0.75836772573784 0 0
0.524922719505565 0.510467468436423 1 1
0.4591142557796 0.445265614307516 1 1
0.717333144917743 0.69723806845024 0 0
0.624582866892963 0.605652660529023 1 1
0.370228223799196 0.359489297303839 1 1
0.503502558929026 0.489402933829308 1 1
0.555698254586975 0.539324995065221 1 1
0.606491624055005 0.587678771219889 1 1
0.196757683485672 0.191046380289966 0 0
0.589132781469311 0.570666306694782 1 1
0.594781060271742 0.576672930720427 1 1
0.613999625226599 0.595267132471085 1 1
0.37203411196904 0.3604508724108 1 1
0.608918669033986 0.592298948540608 1 1
0.633444341719462 0.616348396948013 1 1
0.617979777940931 0.599922904566711 1 1
0.51396977255269 0.498912363355274 1 1
0.523269701480299 0.509473897325709 1 1
0.447894095717024 0.434512972674231 1 1
0.496291723337379 0.480685725911268 1 1
0.543038139096764 0.526137983348394 1 1
0.546559928600626 0.530757243644322 1 1
0.614014904477063 0.597173021483308 1 1
0.557185749121647 0.539406860586924 1 1
0.618711469431108 0.600384992006689 1 1
0.651728425727251 0.634040351321066 1 1
0.545747700955088 0.528606880822407 1 1
0.490475887432647 0.477818539197106 1 1
0.504819350463363 0.488487192261572 1 1
0.528029336062972 0.512912185537132 1 1
0.348319794733113 0.338226009144393 1 1
0.470203051095356 0.456282794806161 1 1
0.306801549228751 0.297297540485506 1 0
0.285082399460228 0.278092209651776 0 0
0.492965371478066 0.479755836303747 1 1
0.836731385894934 0.811353705909723 0 0
0.484573511100893 0.470267307399176 1 1
0.534315347184107 0.517696912934699 1 1
0.497641533106349 0.48464424060591 1 1
0.639961029610801 0.622572548160741 1 1
0.473035595181427 0.459284024977717 1 1
0.379780700421106 0.370086113419666 1 1
0.645673891697378 0.626333999051057 1 1
0.496316625696418 0.481879926382915 1 1
0.544058541486568 0.527100886208902 1 1
0.706942331981683 0.686243526518241 0 1
0.406772878086891 0.395872154268384 1 1
0.495949390280826 0.480677101495384 1 1
0.383775339920003 0.371235318966787 1 1
0.560161092348796 0.542633232170622 1 1
0.315008199895023 0.306262282542099 0 0
0.566735109414863 0.550340842853664 1 1
0.427657515875358 0.415499099478034 1 1
0.444571432910034 0.431350185338358 1 1
0.479793853158419 0.466221889512228 1 1
0.503628680477259 0.489484197666725 1 1
0.537831801064465 0.523185958404368 1 1
0.480327339100334 0.466948998403813 1 1
0.50141499641905 0.488077622804303 1 1
0.880814335485299 0.855974219318581 0 0
0.588972043207488 0.57173345044616 1 1
0.595058931788635 0.577537966469176 1 1
0.37767867845073 0.367521389493924 1 1
0.549518532374902 0.532761949992053 1 1
0.492171674478986 0.478649441225519 1 1
0.474679001506402 0.460492037727809 1 1
0.366076376556222 0.355018308788897 1 1
0.496858068303316 0.483241231668223 1 1
0.469736081376823 0.457161834346731 1 1
0.436370768412027 0.425126021603726 1 1
0.303751517780056 0.29515954604778 0 0
0.48239142379809 0.468280865429384 1 1
0.459634508176137 0.447809073856201 1 1
0.730785685899738 0.709783488813562 0 0
0.340612309207692 0.331715872467895 1 1
0.494233808447057 0.47925652521407 1 1
0.444814586617832 0.433461868103901 1 1
0.558037509656798 0.541609135796033 1 1
0.385356144481312 0.373068640042921 1 1
0.418094560908092 0.406563864705829 1 1
0.391032797901818 0.378364570459402 1 1
0.28695939738258 0.279272563797535 0 0
0.475106266225721 0.461306629523593 1 1
0.498294843937435 0.483542816875369 1 1
0.50822494259995 0.493854067783338 1 1
0.567247220052571 0.549401159585112 1 1
0.597753528151698 0.579692642153628 1 1
0.592647647903992 0.576402813095338 1 1
0.478649920852759 0.465868969539919 1 1
0.514761068208618 0.500107853488335 1 1
0.482895168074436 0.467237448978573 1 1
0.526845539561538 0.510877200051105 1 1
0.319261948619219 0.310746053867244 0 0
0.502916814711431 0.489694319375933 1 1
0.378356851990462 0.368299103487367 1 1
0.54768795301205 0.530894938713665 1 1
0.332556666856466 0.322576247197465 1 1
0.571157720281928 0.554779155296875 1 1
0.610597834470122 0.592671176226495 1 1
0.373403586190043 0.363285378277765 1 1
0.670856411344526 0.650086892746927 1 1
0.676397196790919 0.657671674539523 1 1
0.359270417583269 0.349324999969061 1 1
0.499873280949785 0.485402363064586 1 1
0.255630952891292 0.248959998858411 0 0
0.639069221141929 0.619802550571536 1 1
0.462382689970131 0.449102225843151 1 1
0.509978868876298 0.495327772573718 1 1
0.412849558109773 0.400233779989353 1 1
0.630578585564481 0.61304636561821 1 1
0.429754531760922 0.417908140892033 1 1
0.579950232095459 0.5636793641503 1 1
0.508450605249298 0.49296500092053 1 1
0.376722558319242 0.363563369118629 1 1
0.357911185338644 0.349209465932656 1 1
0.559290626219517 0.540736906876626 1 1
0.372568916479815 0.360672406493771 1 1
0.507976196051325 0.493004346292903 1 1
0.513925388262302 0.498293844993637 1 1
0.635162648431422 0.615072179289328 1 1
0.50559690810161 0.491865905541596 1 1
0.734478905512107 0.711637919057896 0 1
0.495220328404814 0.481316686395128 1 1
0.419960438239832 0.407304903568249 1 1
0.433671237942923 0.421313493851911 1 1
0.62825746107221 0.609942773158142 1 1
0.620737825701286 0.60328092319905 1 1
0.515077976492954 0.499377445257438 1 1
0.392836569143896 0.383136008686989 1 1
0.543690788616135 0.527483986516926 1 1
0.49985200601357 0.485861230477957 1 1
0.579996868974855 0.564729144723588 1 1
0.675714773235935 0.656249638553721 1 1
0.475946004506087 0.462001565411341 1 1
0.499594114126411 0.486398998904691 1 1
0.567555691939194 0.550096909600152 1 1
0.594052864245864 0.578166069110232 1 1
0.40724231035266 0.394145455292056 1 1
0.485755825000194 0.471537126963315 1 1
0.497100690963158 0.482823851942939 1 1
0.38683323925066 0.375138977456948 1 1
0.42185126218215 0.408401334613377 1 1
0.400408921754236 0.388874994035343 1 1
0.458909397853988 0.446281474456718 1 1
0.418098839025952 0.405245973588116 1 1
0.522265536545171 0.506099138018107 1 1
0.384917322714856 0.37121608123991 1 1
0.447477205879226 0.43427709247725 1 1
0.57669686991078 0.56013792836564 1 1
0.49311319581898 0.4789813026288 1 1
0.484462543076724 0.471344030434661 1 1
0.573452366209767 0.555767210577703 1 1
0.433373062550287 0.421826327707234 1 1
0.44985898626612 0.438094695275702 1 1
0.470500044743363 0.455157814377005 1 1
0.714415525222283 0.692915549044773 1 1
0.415127744624551 0.403758210257743 1 1
0.327764273667701 0.318517264565877 1 1
0.383938406096158 0.373387331021082 1 1
0.565823360651128 0.551255499400228 1 1
0.439947903544146 0.428173471992177 1 1
0.62994499021057 0.61222082261708 1 1
0.418895783619169 0.406334356683804 1 1
0.487813218841746 0.47390746891746 1 1
0.609398463965719 0.591616107642041 1 1
0.510832207739261 0.495257480633498 1 1
0.525869765509574 0.509946854040991 1 1
0.451688057981578 0.439140907876571 1 1
0.372422989404718 0.362198244226238 1 1
0.481727287222029 0.466710731507087 1 1
0.494404507201148 0.479652344004254 1 1
0.609807307364124 0.59313684792868 1 1
0.520970629246247 0.505705361710596 1 1
0.373301670852048 0.362861164990298 1 1
0.613931052710163 0.597648208963183 1 1
0.409679533866091 0.396618620297287 1 1
0.426682436406971 0.41345053315535 1 1
0.428092297425363 0.416238918238399 1 1
0.348558649901274 0.339360572621042 1 1
0.621157338452553 0.604381957395585 1 1
0.62297290568354 0.603870985318119 1 1
0.541250104963986 0.526472050342835 1 1
0.526580943228779 0.50876358933353 1 1
0.430432839395345 0.418805134026739 1 1
0.619574021833522 0.601601407479878 1 1
0.601140063968037 0.583530105545748 1 1
0.448385407867695 0.436022329508762 1 1
0.448607272886512 0.435906451292569 1 1
0.484370289637212 0.47083985150524 1 1
0.510003103749436 0.494002033521571 1 1
0.587409976307885 0.570776095666015 1 1
0.469331422110182 0.454774234100058 1 1
0.471196296743542 0.457685969511336 1 1
0.518510248309152 0.503010013634611 1 1
0.54591130880899 0.529013622022279 1 1
0.538328254476173 0.52151643042493 1 1
0.582197334201883 0.566674779647104 1 1
0.59873168335665 0.582935919011153 1 1
0.499607851645322 0.486098542575417 1 1
0.539642329737504 0.524310121725141 1 1
0.374841796297483 0.363618707930262 1 1
0.594928551522435 0.577653873144757 1 1
0.532885429565122 0.517030660276152 1 1
0.849343839741964 0.823973604404679 0 0
0.454058601474661 0.441085952597792 1 1
0.543943762820103 0.527464782162685 1 1
0.549539554409562 0.531672041659875 1 1
0.513529061170962 0.500149864537161 1 1
0.53600463553056 0.519970647132723 1 1
0.583244040907131 0.566133206778269 1 1
0.390843403591302 0.380676289164566 1 1
0.604263876437345 0.586885926576134 1 1
0.412537791097743 0.399878725895544 1 1
0.664995658092737 0.64703666002998 1 1
0.448332392950065 0.434800064575761 1 1
0.516395294517066 0.501855169050283 1 1
0.464720311376966 0.451249252875949 1 1
0.503256528627842 0.489573372563339 1 1
0.401910524289289 0.38866936415166 1 1
0.428679544113396 0.417253293824028 1 1
0.452111991290009 0.438413018223151 1 1
0.33958623488236 0.329202681515378 1 1
0.466427687558921 0.451190103359424 1 1
0.467544333641998 0.45421756069551 1 1
0.645801570349773 0.624706084873018 1 1
0.422438103026911 0.410322124567771 1 1
0.407217668267894 0.395914560920734 1 1
0.465443837055344 0.451545196910277 1 1
0.438591391048135 0.426711316360284 1 1
0.464561917355944 0.44976912925608 1 1
0.554757012354802 0.538390069364705 1 1
0.53338931454144 0.517865645543424 1 1
0.408349795172655 0.397495759254573 1 1
0.38132239335286 0.369533823238966 1 1
0.442960075724271 0.4298944261162 1 1
0.445518736914534 0.432759383926669 1 1
0.607918407786007 0.588468096835371 1 1
0.527744482990619 0.513359044398385 1 1
0.504393061062138 0.48799756396087 1 1
0.542242450985545 0.527548874246866 1 1
0.624075687341654 0.605700249458441 1 1
0.382392020706431 0.371483234589915 1 1
0.703911568635485 0.681055482813817 1 1
0.627782371950895 0.608802008029547 1 1
0.441032135735376 0.428176287414967 1 1
0.596646406970989 0.580927662939516 1 1
0.593799538570899 0.576866134479816 1 1
0.340320538552828 0.331685495881719 1 1
0.50081568619576 0.48558223824676 1 1
0.416648252407196 0.403267477178942 1 1
0.385264940477612 0.373686868913835 1 1
0.686441412300768 0.667326680556277 1 1
0.464159014568811 0.450853498069454 1 1
0.389843641125259 0.377398166094873 1 1
0.486754036026251 0.471693980188003 1 1
0.601285460873703 0.583979481167569 1 1
0.58898046400539 0.571925751247626 1 1
0.703473415187474 0.682872660262346 0 1
0.484687674824987 0.469754174570295 1 1
0.486853823900611 0.471088768382585 1 1
0.398331497269528 0.386268524943713 1 1
0.485801808857132 0.471972852317768 1 1
0.569100134271019 0.550417642225272 1 1
0.569907719933202 0.552715750000169 1 1
0.560941437680904 0.543967253634973 1 1
0.398363270720836 0.386678574434257 1 1
0.482215635754896 0.467074671752397 1 1
0.529241552650268 0.51539947521119 1 1
0.469611530783568 0.455312188539087 1 1
0.572436990363182 0.556472690422047 1 1
0.430175430340219 0.416698807332688 1 1
0.606162876764757 0.586452726838073 1 1
0.540558348146208 0.52493118074902 1 1
0.544355737086395 0.528559566110295 1 1
0.537847958059494 0.521152848161796 1 1
0.385512772341084 0.375064784762881 1 1
0.503437109263179 0.487506154411219 1 1
0.440952390629154 0.426760509661091 1 1
0.427151678573086 0.4146151612036 1 1
0.500914866217507 0.48558783584827 1 1
0.348549140311684 0.338915251733232 1 1
0.570553165678779 0.55267972018757 1 1
0.604568937726566 0.588271945680282 1 1
0.499058293918173 0.48513664214003 1 1
0.404781118538504 0.39249298220044 1 1
0.394290189722737 0.383543958386388 1 1
0.351515994768295 0.341302013949106 1 1
0.460209396791154 0.445672967371315 1 1
0.623037992567454 0.604885061255473 1 1
0.426498819975205 0.413514287596402 1 1
0.652832416775551 0.634377789156828 1 1
0.447746427133945 0.434779954595972 1 1
0.295159085160271 0.284995011019455 1 0
0.580680580831385 0.563878765192251 1 1
0.514579931572622 0.499771648689798 1 1
0.441389425614812 0.428941670192784 1 1
0.482687685192647 0.469334343512818 1 1
0.700665382318073 0.679516657313978 1 1
0.473136358739111 0.458324897890275 1 1
0.368938254368189 0.35714279885765 1 1
0.39915200887332 0.387305529580224 1 1
0.439159211942291 0.425998503011283 1 1
0.631070296966774 0.612070958969568 1 1
0.500976483321563 0.487338930167526 1 1
0.391677523066215 0.380128767258484 1 1
0.551393023957452 0.535604718409541 1 1
0.533809397637302 0.518365170942896 1 1
0.41034330201103 0.398761198043588 1 1
0.490750510035057 0.476493388776925 1 1
0.495599286261406 0.481157568775944 1 1
0.332374278060593 0.321145065118809 1 1
0.284283352683079 0.275870125399814 0 0
0.603051554910913 0.584481876578456 1 1
0.443041656585012 0.430802714423595 1 1
0.218367320076919 0.212288745291896 0 0
0.460287578421725 0.446236154118759 1 1
0.42598090906483 0.413330671878346 1 1
0.516710837780838 0.501885328523357 1 1
0.59181485350391 0.575549772429272 1 1
0.542742320538152 0.528300030969709 1 1
0.518372849014399 0.503611910549883 1 1
0.414438345058049 0.401679979969097 1 1
0.576898840425731 0.560588121997467 1 1
0.48003833957555 0.464067096210836 1 1
0.44705995702641 0.432145109031916 1 1
0.472607015083189 0.456685997624739 1 1
0.557412965493293 0.539778614083786 1 1
0.45613854153847 0.442721836786508 1 1
0.472198651103535 0.457979159920418 1 1
0.419169901235619 0.407533180384505 1 1
0.622707090698072 0.605569878114216 1 1
0.629765087288511 0.611746236180593 1 1
0.555077991166805 0.538835021614907 1 1
0.332790409004997 0.324075101010171 1 1
0.465690977286656 0.450912206360833 1 1
0.617399184923851 0.599508198163373 1 1
0.379158876181321 0.366295142374081 1 1
0.489565291246979 0.475331297687224 1 1
0.523547604806234 0.509367249958274 1 1
0.509601097458642 0.494889025443842 1 1
0.57387564049173 0.556591151883847 1 1
0.481727887350167 0.467453503065499 1 1
0.588060509812582 0.572269732122406 1 1
0.590853280395391 0.573979278268479 1 1
0.567783652216636 0.55048588409834 1 1
0.512406529583072 0.497200355869388 1 1
0.633042210860234 0.614241544593124 1 1
0.474350231435901 0.461126327617507 1 1
0.4861757928985 0.472014658047683 1 1
0.52847168846732 0.51337290745252 1 1
0.547190272702054 0.533210874205214 1 1
0.653219364679689 0.633104614811481 1 1
0.392373136301595 0.380326411397813 1 1
0.788358565999216 0.764064679865022 0 0
0.572267885604425 0.555064737389079 1 1
0.311533629342855 0.300976481255058 1 0
0.491969216324179 0.474566149322624 1 1
0.62277009508618 0.602911705668067 1 1
0.496425711311634 0.481714774216401 1 1
0.448714312315175 0.434024521126013 1 1
0.471529710666756 0.458137185588923 1 1
0.464121656224494 0.450529728339665 1 1
0.455351865350185 0.441762239205496 1 1
0.497789662264765 0.483111845228785 1 1
0.404161924763652 0.392624836230368 1 1
0.484689871564777 0.471677417100031 1 1
0.492587335431123 0.478224517303492 1 1
0.511150016745386 0.496538489253258 1 1
0.423321880145546 0.411679245213821 1 1
0.687956208832206 0.667468744162254 1 1
0.498054645255973 0.48361405188896 1 1
0.725618804087217 0.7032302651814 1 1
0.455350681779676 0.440967937886279 1 1
0.45008765269227 0.437203498943819 1 1
0.359358577799439 0.348557062124511 1 1
0.464068082251765 0.450027015343448 1 1
0.494721095171548 0.480890335867994 1 1
0.433450661798492 0.420405315687056 1 1
0.698121089578764 0.676501274326157 1 1
0.618335708809728 0.599179035440392 1 1
0.465129653908853 0.451603587179128 1 1
0.534032526291753 0.518617036823597 1 1
0.420760905472466 0.409132552456503 1 1
0.474649921197666 0.461193726908015 1 1
0.463123854877669 0.448158106642971 1 1
0.519613119930714 0.50381562546363 1 1
0.458213606189116 0.445340599997942 1 1
0.493516842991242 0.478408426425337 1 1
0.46105408743108 0.447767702007898 1 1
0.372104643238993 0.360763028567078 1 1
0.490386113015269 0.476773283353066 1 1
0.399379400437427 0.388429623399918 1 1
0.424063820229914 0.411025735302083 1 1
0.601113648137267 0.584565092741201 1 1
0.559757417716285 0.543407777252958 1 1
0.453240718830687 0.440906295394413 1 1
0.673730947626834 0.653031165944517 1 1
0.462506126220753 0.448855818977157 1 1
0.582651070348265 0.564613915160265 1 1
0.363478021762845 0.353974326558905 1 1
0.534320857457702 0.518836987348128 1 1
0.438615749013271 0.426658726649471 1 1
0.618875989970448 0.598865827044583 1 1
0.462009303755265 0.448646190439036 1 1
0.439293782310713 0.426347621713035 1 1
0.442835546984618 0.429833544986406 1 1
0.371010930483293 0.360307076557163 1 1
0.297560311648294 0.289287240542549 1 1
0.55729805309573 0.541678767273862 1 1
0.743726279477685 0.722726922776965 0 0
0.589837040811388 0.571426615819521 1 1
0.234884090636623 0.228773525343809 0 0
0.434978501515017 0.423082811666907 1 1
0.59448748370347 0.576440880136238 1 1
0.541619051196982 0.524154385086178 1 1
0.523958977424044 0.510076492342963 1 1
0.480529247320081 0.465855580506245 1 1
0.511443437354634 0.496218971458821 1 1
0.395313335047553 0.384047780114394 1 1
0.454297446053407 0.4405238251007 1 1
0.332985143780065 0.3239780623684 1 1
0.508726309822777 0.494023730143776 1 1
0.446972912989468 0.433920335104588 1 1
0.479965070393245 0.465789174951621 1 1
0.400434828083362 0.38865718813192 1 1
0.588179449204536 0.570472332285836 1 1
0.517127778612226 0.502002755000425 1 1
0.483178594065985 0.469726661897133 1 1
0.541134164809549 0.524568990074839 1 1
0.559638711193953 0.543110388661526 1 1
0.459701147047969 0.446828033558656 1 1
0.507032727617356 0.491979890345388 1 1
0.352699486994662 0.342412807583414 1 1
0.494947863501949 0.479595420871507 1 1
0.541711086937619 0.526818842012106 1 1
0.400163713138248 0.389166068123817 1 1
0.490646588516497 0.475684671403938 1 1
0.604740684046287 0.586063078393781 1 1
0.381199411427184 0.37102930658574 1 1
0.283315538297813 0.27433444311281 1 1
0.379871643757744 0.370122776218413 1 1
0.475536664223664 0.462153335367735 1 1
0.368640142002527 0.356233971498891 1 1
0.555746415461485 0.539227873000089 1 1
0.643612216582383 0.624292015140345 1 1
0.634662185011955 0.617632841670623 1 1
0.460428456134862 0.447820494097641 1 1
0.250931866074774 0.241926192444068 0 0
0.366132058990533 0.356224013426777 1 1
0.511001187981805 0.49671791928383 1 1
0.514689620482432 0.49881022223993 1 1
0.576497809000853 0.559375600565816 1 1
0.407291109488648 0.395742122892889 1 1
0.604487427042535 0.588472333369096 1 1
0.52322434757266 0.50902699085817 1 1
0.351327855705998 0.34209876123599 1 1
0.459413841275752 0.445760610107605 1 1
0.354808386391912 0.344761452494457 1 1
0.557614885710515 0.541326631154599 1 1
0.384492689280694 0.372859398237599 1 1
0.470716964932729 0.456625425896185 1 1
0.439452456396425 0.426012798267557 1 1
0.585272072828899 0.569175952846979 1 1
0.491912037168347 0.477699128449452 1 1
0.455494309650765 0.441877459231651 1 1
0.440729919028847 0.42705950102141 1 1
0.494878085302486 0.480385796718701 1 1
0.569763531414856 0.553208666772561 1 1
0.437888602382744 0.426464501950964 1 1
0.527026697510277 0.51205027053819 1 1
0.438615499474485 0.427162768532207 1 1
0.498580900678583 0.484665298508742 1 1
0.485468442346621 0.472089497135031 1 1
0.379430493036242 0.368897021230306 1 1
0.372950475906019 0.361656237278084 1 1
0.557506668919915 0.541623197820798 1 1
0.539511346691954 0.524807277689958 1 1
0.403523364845739 0.392844388545252 1 1
0.444587135722498 0.432286125969869 1 1
0.667993748721844 0.648621149847064 1 1
0.373678378449823 0.36075145546876 1 1
0.347223187749752 0.336421827199495 1 1
0.549728111120794 0.534004227067217 1 1
0.705511028260206 0.684751698665115 0 0
0.667255117548657 0.648023998497626 1 1
0.4850109338561 0.470803049645683 1 1
0.5326957253016 0.51725356420907 1 1
0.456851681467878 0.443216021065663 1 1
0.51224643221189 0.495920903255258 1 1
0.522783849540762 0.507371535242123 1 1
0.539154236957043 0.52419107629526 1 1
0.514381070780101 0.499829371409813 1 1
0.446857192959677 0.433926871774846 1 1
0.472457132112019 0.458304957620598 1 1
0.539202030914629 0.522832446574681 1 1
0.526827621207242 0.5132612677278 1 1
0.485983918767413 0.471370882823906 1 1
0.633600983910887 0.614369488229092 1 1
0.681138673875437 0.66109358722567 1 1
0.562080070896187 0.544410974453754 1 1
0.593045030661679 0.574960317958229 1 1
0.552615563540197 0.536792345513698 1 1
0.490810837417887 0.477371822869528 1 1
0.107992200313088 0.104542247521314 0 0
0.375356947698491 0.365198063177346 1 1
0.462552179188732 0.448533093703928 1 1
0.518376542430903 0.50066971337494 1 1
0.676385637270926 0.65637278579783 1 1
0.366880665755605 0.356164847200412 1 1
0.570211043913752 0.553711870044789 1 1
0.47576609783539 0.461625571916113 1 1
0.431211312967519 0.418167902043347 1 1
0.511453408699375 0.494106929550939 1 1
0.375948913484685 0.364270800565743 1 1
0.5332387705387 0.516194147994915 1 1
0.442285028134299 0.429646783315852 1 1
0.68849255626622 0.66828151141218 1 1
0.550856550091901 0.535490765888282 1 1
0.638754328866811 0.620325882084698 1 1
0.406063692476953 0.394626819425305 1 1
0.507484979304264 0.491118163880785 1 1
0.454404653664181 0.442204900626149 1 1
0.616058754595801 0.597256940490726 1 1
0.435203220898686 0.422601281713423 1 1
0.621351155785965 0.604682148389893 1 1
0.422584084606786 0.41254386867781 1 1
0.27628758753359 0.27027404034405 0 0
0.429763701474279 0.416699482500755 1 1
0.363792934207713 0.353326351935527 1 1
0.524561626483505 0.50924730933398 1 1
0.564709756834096 0.548123952487359 1 1
0.321392681563811 0.310910173280074 1 1
0.530123822869907 0.514688799360887 1 1
0.489947521024823 0.475982547926235 1 1
0.249911773219657 0.243782808053502 0 0
0.512828064346379 0.496807941006535 1 1
0.550870124556283 0.53601305286542 1 1
0.654691923332535 0.635425320648487 1 1
0.424359736422975 0.412063131321874 1 1
0.321942005750443 0.313127533870247 1 0
0.332533829208699 0.322889452894132 1 1
0.489283752269984 0.474738359852705 1 1
0.565013477595165 0.547653743307503 1 1
0.562397165421344 0.545838572072491 1 1
0.7574208219051 0.735949068766022 0 0
0.422759075190302 0.410362916010006 1 1
0.424775310030646 0.411500361933137 1 1
0.471656996034191 0.458404670957751 1 1
0.638545717230791 0.620312294744902 1 1
0.559949270015235 0.543758841530443 1 1
0.54081223680862 0.526385132991145 1 1
0.52372128385783 0.507659055922291 1 1
0.609350201884411 0.592581278251998 1 1
0.455501220807044 0.442422887786779 1 1
0.66456067394687 0.643623831803618 1 1
0.438062647059639 0.424106342857876 1 1
0.588727017711181 0.571061394736564 1 1
0.521001152680022 0.504982605973324 1 1
0.689192977813979 0.667618562401405 1 1
0.601695843709211 0.582948459342658 1 1
0.477605043928723 0.463527193668331 1 1
0.564233447613259 0.548210141956414 1 1
0.4644296752639 0.450043322256166 1 1
0.657304714967304 0.638413427666362 1 1
0.486992920032023 0.473815480325089 1 1
0.472470253067849 0.459631012488011 1 1
0.645407415864902 0.625858584281192 1 1
0.55929607855476 0.544021502742839 1 1
0.521336870601476 0.507395300914643 1 1
0.631854840667584 0.613418005648335 1 1
0.568068822946404 0.552578739386908 1 1
0.574497355349256 0.557767613829829 1 1
0.422951905978233 0.409868551528127 1 1
0.465211680880265 0.451744445528297 1 1
0.366683976400695 0.356032247646762 1 1
0.50404746890502 0.490751077851652 1 1
0.528770279067496 0.512381062559319 1 1
0.352278289856378 0.340796455392551 1 1
0.477757478857125 0.465141241557675 1 1
0.581920636087477 0.564439395023929 1 1
0.442991264328348 0.428793092623117 1 1
0.381530256805239 0.372429067745625 1 1
0.498010966056971 0.482324150681659 1 1
0.395623073828599 0.384777322595987 1 1
0.532195100767856 0.51564237507543 1 1
0.387895802131681 0.378218822616825 1 1
0.621786924944186 0.602896114712255 1 1
0.558790939546624 0.542265814781937 1 1
0.35849528257841 0.347548327481188 1 1
0.553095077792843 0.538150263453196 1 1
0.418506984772294 0.408155256169245 1 1
0.428379641985994 0.414784482571129 1 1
0.629832568501111 0.61177664138208 1 1
0.62728461077943 0.609358357915553 1 1
0.638396201439965 0.619496978870456 1 1
0.469964699024262 0.453227312790579 1 1
0.563438149080763 0.546440635382035 1 1
0.450192625488927 0.437381066246564 1 1
0.343561368316666 0.332231194013971 1 1
0.641428443796815 0.622281182853005 1 1
0.645205964279244 0.625501441684502 1 1
0.340795247845482 0.329519002324494 1 1
0.509923303028379 0.495471348533921 1 1
0.307515189332867 0.299081743330596 1 1
0.558442341783583 0.543163235015909 1 1
0.568587881453851 0.549430608485507 1 1
0.37141178736145 0.360502944016235 1 1
0.463748097766655 0.449331810075157 1 1
0.303962136317201 0.294351640849638 0 0
0.604713660283834 0.587795814939471 1 1
0.382467411588456 0.37113031578014 1 1
0.466698061356548 0.453358933022016 1 1
0.523309851538469 0.507863896602207 1 1
0.570831870175398 0.55220397317676 1 1
0.448600048047942 0.435756559551561 1 1
0.49792091421791 0.484437959077088 1 1
0.646259983684582 0.626970508216693 1 1
0.558207872875719 0.541835382867874 1 1
0.477322487300628 0.464090542145443 1 1
0.393624582650053 0.380857013087294 1 1
0.54142486132012 0.526250510681165 1 1
0.611216337550343 0.593092162994852 1 1
0.436833239263391 0.421410816605648 1 1
0.489447509892129 0.474047605414481 1 1
0.608495216182543 0.588877856224164 1 1
0.502091484333465 0.485800977791434 1 1
0.614545099649021 0.594919130436971 1 1
0.519822149687749 0.505492320433701 1 1
0.269225067020667 0.262850298421669 0 0
0.578834541182663 0.561729267299745 1 1
0.578579492212557 0.561556980927957 1 1
0.622268631758887 0.604787652295589 1 1
0.56993124656236 0.553494214874112 1 1
0.528338572624034 0.512019186587265 1 1
0.621494507454738 0.600873702741794 1 1
0.527743685588187 0.512546118702951 1 1
0.368286126182027 0.358269874194028 1 1
0.580747554492902 0.564609077181817 1 1
0.520079561364674 0.506239865082986 1 1
0.372512386254032 0.361725987168353 1 1
0.422971521544534 0.411146682597946 1 1
0.724497012041246 0.70117856148698 0 1
0.553650061932168 0.538125498726699 1 1
0.427827402512445 0.415265325770957 1 1
0.486248497328828 0.472491226737408 1 1
0.511483123372535 0.496667995554825 1 1
0.364756969733361 0.353878144257107 1 1
0.447721781220962 0.435909924716421 1 1
0.423718374556457 0.412045670558349 1 1
0.38198401769556 0.371060858544431 1 1
0.467266484238634 0.453903086288271 1 1
0.667467310741157 0.647278972481683 1 1
0.498208023222997 0.483316003122354 1 1
0.498163154992856 0.483269181762807 1 1
0.584408940218297 0.567454715045237 1 1
0.586016800046635 0.570162897940555 1 1
0.570976262552576 0.555089341988444 1 1
0.512171588664949 0.498026926191692 1 1
0.539161293061298 0.523712444489738 1 1
0.49131422925893 0.476386801679454 1 1
0.487116619887647 0.471475100559845 1 1
0.448804745961925 0.436888853753069 1 1
0.496453514527178 0.481397733833756 1 1
0.435625959319791 0.423746528121392 1 1
0.539782932362798 0.524649545080187 1 1
0.528727578745487 0.513526728151434 1 1
0.418416301404369 0.405119476956107 1 1
0.473838791503102 0.459609618931813 1 1
0.485034796054513 0.470430401706895 1 1
0.365159725190984 0.353626086168161 1 1
0.624781302631289 0.605129376331483 1 1
0.331174715887589 0.321115152590689 1 1
0.30915163278511 0.301325611573302 0 0
0.571057140426835 0.554008899890793 1 1
0.300117907881021 0.290703359858887 1 1
0.559183596874377 0.543089878014614 1 1
0.524685898172964 0.510223960431463 1 1
0.345155591229752 0.333469808156671 1 1
0.635571323252904 0.618748929887036 1 1
0.563560174924103 0.547161881197016 1 1
0.571178071171323 0.55344917556528 1 1
0.552421387898232 0.536117782774758 1 1
0.562385032044425 0.543549447598999 1 1
0.492606214146991 0.479225945527472 1 1
0.437959732063196 0.426107227026167 1 1
0.70138383541394 0.680976394411002 0 1
0.3924198921559 0.37976015736119 1 1
0.438075504569355 0.424070603386509 1 1
0.459087114874929 0.444899221458392 1 1
0.532000608807081 0.515171582127937 1 1
0.484330684809189 0.470059801141953 1 1
0.402533349530651 0.390556646006217 1 1
0.388783316869888 0.376070314400498 1 1
0.421150835998515 0.408655189457548 1 1
0.462549550568897 0.44892833418592 1 1
0.527568019827569 0.511475197806904 1 1
0.554915473633389 0.53973754725244 1 1
0.587708684683231 0.569952761677399 1 1
0.462230110221885 0.449944873919361 1 1
0.44838838286158 0.435495727517036 1 1
0.44329029960235 0.430661329540154 1 1
0.498389583234695 0.484119075219878 1 1
0.459609119498958 0.445750350428687 1 1
0.463182354243212 0.450084975290877 1 1
0.439381266869159 0.424836958297435 1 1
0.486662150214245 0.469757073867339 1 1
0.530651487018102 0.51383243433143 1 1
0.564886718537004 0.548292338481356 1 1
0.459548207874864 0.446345434316026 1 1
0.391190128454628 0.380459742940613 1 1
0.543547870837638 0.527045462309994 1 1
0.691627871755638 0.671218686332238 1 1
0.418716111962536 0.405861201110546 1 1
0.493483705979714 0.479686130408781 1 1
0.24496229566032 0.236438743104353 0 0
0.600563269784051 0.584665385946184 1 1
0.595284207504555 0.577353810394231 1 1
0.500201287700198 0.486418555601188 1 1
0.50538746462289 0.491264217375966 1 1
0.603189644539808 0.584264067438123 1 1
0.430958899436946 0.418729667620901 1 1
0.614927148909089 0.595478208949162 1 1
0.435975643742157 0.421700149388918 1 1
0.545508591786985 0.528744107477719 1 1
0.489588009527404 0.475288267532608 1 1
0.550629963459424 0.534341349414762 1 1
0.56992210164306 0.554857447924484 1 1
0.529338232366338 0.514623169507802 1 1
0.626200670374214 0.607681796132831 1 1
0.537221986294498 0.522162189885713 1 1
0.581846983553793 0.564289394625394 1 1
0.370335527648735 0.35911566753929 1 1
0.563155637618415 0.546372844711024 1 1
0.384205945130046 0.373635541398367 1 1
0.599857327294979 0.582503422696361 1 1
0.232177173876974 0.225853738222501 0 0
0.337675169703383 0.328439009668087 1 1
0.528713099439491 0.514216804008005 1 1
0.48956575405851 0.475561553082836 1 1
0.58297572234577 0.565591437474959 1 1
0.423517101118872 0.411196190661224 1 1
0.568461772025098 0.552207135647621 1 1
0.457898828239183 0.444358483964047 1 1
0.728850303504834 0.708524085331987 1 1
0.544912470123461 0.527970230619456 1 1
0.565484500823219 0.548657205871739 1 1
0.564495337871757 0.547817041400423 1 1
0.463784371870313 0.450604172673049 1 1
0.521020431624649 0.505817949633144 1 1
0.56346687033153 0.545609076050934 1 1
0.525453520041658 0.50941897718552 1 1
0.591798135680562 0.57427074079868 1 1
0.346520024559987 0.337300969892415 1 1
0.587102927456619 0.57074332063028 1 1
0.469459814236599 0.456213194234158 1 1
0.596157216767558 0.576492627045081 1 1
0.425757649254695 0.413709945054755 1 1
0.475818706352026 0.459649319163338 1 1
0.422277656782588 0.410865673442548 1 1
0.556034199386223 0.54019511014175 1 1
0.61181252106746 0.593924721114654 1 1
0.389686752442377 0.378461318962796 1 1
0.694178246964915 0.672381443149718 1 1
0.458393040183944 0.444918768868222 1 1
0.555200299884254 0.539297317359397 1 1
0.379097612065558 0.368991200314053 1 1
0.552431824254192 0.535206252886101 1 1
0.459791121882561 0.444753067177677 1 1
0.480392027029173 0.465540525983185 1 1
0.480332347658715 0.465656895651524 1 1
0.46767492704951 0.455234059109434 1 1
0.397104836235427 0.384633402798924 1 1
0.454554387497443 0.441345558526046 1 1
0.546541254678111 0.530623915221844 1 1
0.550942203394326 0.534118872777904 1 1
0.373947485056402 0.363193751421648 1 1
0.49870734411385 0.485884716536043 1 1
0.446919699354351 0.433762649905695 1 1
0.539109157895849 0.5237665187236 1 1
0.609255595274988 0.591713571531476 1 1
0.396802128809023 0.38314691131076 1 1
0.530906169231838 0.5165539637572 1 1
0.422493192775939 0.410196320724031 1 1
0.573785339420248 0.555541154644249 1 1
0.464225044026453 0.450713822296774 1 1
0.499844827439469 0.485040288951319 1 1
0.359185326858124 0.348872706866794 1 1
0.526477740399716 0.511851280924224 1 1
0.41144297506225 0.40105575506535 1 1
0.607640021379947 0.589605811736948 1 1
0.542282731419896 0.526452476073975 1 1
0.617584293754292 0.59842031615243 1 1
0.328224849243401 0.318512473745482 1 0
0.479623971108333 0.464881486354303 1 1
0.268776782020101 0.26154045717017 0 0
0.458915172320175 0.445031020479972 1 1
0.604060684842245 0.587232163137134 1 1
0.614397545955182 0.596428992682306 1 1
0.716004179907936 0.696403886775992 0 0
0.6990629820817 0.679051191746849 1 1
0.444273315165731 0.432486909562499 1 1
0.365612471856207 0.35385594670811 1 1
0.390600767150349 0.378715699716315 1 1
0.490335491893711 0.47417236903667 1 1
0.558331493673954 0.538620108951286 1 1
0.562588875269872 0.545377413026273 1 1
0.426592656486328 0.415279912648923 1 1
0.431383513978788 0.419305349151607 1 1
0.484721220590886 0.471993030088003 1 1
0.370470929890415 0.359389041323866 1 1
0.573854316280748 0.558214661571459 1 1
0.437928910149851 0.425045154902387 1 1
0.597720693206862 0.579972745603278 1 1
0.613310283265853 0.596799507203667 1 1
0.470521510486895 0.459102314135468 1 1
0.285879479570229 0.277722565478578 0 0
0.512126266215824 0.496750334792031 1 1
0.63545912624761 0.617194134487366 1 1
0.563892070555139 0.546811656749233 1 1
0.446698232628685 0.433715666083802 1 1
0.577747181322445 0.561967703425513 1 1
0.657520539278323 0.638676303734196 1 1
0.534824241050529 0.519716640134208 1 1
0.523025704188058 0.507916543160179 1 1
0.625522069213165 0.607208807540223 1 1
0.359829086969536 0.350610581021374 1 1
0.460994575822344 0.447721899567848 1 1
0.486343693993686 0.472385313860827 1 1
0.535072182462879 0.519140406249238 1 1
0.424139804343538 0.412488648236339 1 1
0.580724677088607 0.563155738365954 1 1
0.620678063589202 0.601358142260864 1 1
0.399002164229032 0.387629861853137 1 1
0.682307849468982 0.662051462473032 1 1
0.432070506796473 0.419824287101743 1 1
0.383086863066123 0.371587678626349 1 1
0.586614268161865 0.569294971883279 1 1
0.466941604973359 0.453756119335287 1 1
0.522228151110568 0.507147806111872 1 1
0.520996062569827 0.504386374749085 1 1
0.542243156897012 0.527048504824232 1 1
0.627105808008587 0.610351937323323 1 1
0.320129546595756 0.311188657186973 1 0
0.365592174839033 0.354204081155183 1 1
0.595038414516826 0.576606072963749 1 1
0.485576680005317 0.469838159402344 1 1
0.572475499901366 0.555839670246182 1 1
0.654468467338123 0.635140065301963 1 1
0.331415724004337 0.320078244878318 1 1
0.388699862642277 0.37695172519037 1 1
0.374271366035128 0.365942950498039 1 1
0.548715194866287 0.531918305646432 1 1
0.505310733132472 0.490481286464854 1 1
0.60014618295213 0.582704418414403 1 1
0.616340656361192 0.596676141551536 1 1
0.507419984179601 0.493352726129209 1 1
0.411001657151645 0.399367222454101 1 1
0.545461863836754 0.529003186998626 1 1
0.42294573974316 0.409831450047356 1 1
0.577442741910933 0.557253898144287 1 1
0.455531479866073 0.442649923944582 1 1
0.526780917589159 0.510658757623083 1 1
0.52919771374165 0.513078265745804 1 1
0.518543126216948 0.504708949419746 1 1
0.571692959261946 0.555640253446713 1 1
0.450805213516673 0.438510668828385 1 1
0.499452534112411 0.483969750765547 1 1
0.428663133569827 0.417865510858986 1 1
0.545622186153537 0.528096776024208 1 1
0.504142648204898 0.489410402005697 1 1
0.469947717650007 0.455254618653051 1 1
0.441811846548431 0.428639120427209 1 1
0.363015987402275 0.354594828979353 1 1
0.538266504615253 0.522013105101193 1 1
0.466415123290793 0.453625859286332 1 1
0.603403857640946 0.585369302562639 1 1
0.602921925231675 0.585685487149779 1 1
0.333056420543945 0.32308726002645 1 1
0.420260090123615 0.407008816184416 1 1
0.914881234693021 0.887792259165901 0 0
0.413107142306385 0.402966573700683 1 1
0.526449675060151 0.511292118753564 1 1
0.506696558897443 0.491404024056522 1 1
0.333058544449767 0.323750156782161 1 1
0.624920080058699 0.60744829120241 1 1
0.467398309489921 0.451544433697562 1 1
0.320265641813143 0.311066018252707 1 0
0.544111180873012 0.526266319246977 1 1
0.538147746697538 0.520200042908434 1 1
0.608872363489948 0.591071630876106 1 1
0.374356106626512 0.364003025073691 1 1
0.432155020554106 0.418207476877277 1 1
0.596889114634278 0.579533883490207 1 1
0.423722245407763 0.411937402781021 1 1
0.709372683373636 0.687833933356052 0 0
0.375020685534878 0.364616140772461 1 1
0.443711769019542 0.432135276381193 1 1
0.471080041463447 0.457543051121996 1 1
0.433756065296575 0.422431210030004 1 1
0.548188892777382 0.532954585264271 1 1
0.532488388209333 0.513976049642775 1 1
0.488145136879479 0.474011853293616 1 1
0.53978377072772 0.524462582597655 1 1
0.47162813783441 0.457208800797 1 1
0.46473198496011 0.451281117579582 1 1
0.481347463405801 0.467699879103715 1 1
0.39969715518269 0.388347200630619 1 1
0.564473579037107 0.548495273227295 1 1
0.507601055611742 0.492544145317156 1 1
0.418047897629625 0.406608184444471 1 1
0.205892531077821 0.200146454411165 0 0
0.546259494139014 0.530479852220334 1 1
0.410156964094614 0.39938109220177 1 1
0.534877068934229 0.519298898976317 1 1
0.512009604492406 0.495087081967512 1 1
0.4767345279568 0.462117001607414 1 1
0.251730143300929 0.244705044606076 0 0
0.434379609509343 0.421758974211294 1 1
0.631501874643726 0.613853622216554 1 1
0.394196009562291 0.382675579128968 1 1
0.623681331746459 0.605914624380114 1 1
0.59153825556155 0.574945987328652 1 1
0.45812412322064 0.445141619087813 1 1
0.468215991396765 0.452681310201169 1 1
0.43129159362671 0.418886736396033 1 1
0.429148078842676 0.416963599795208 1 1
0.495982405179185 0.483284384281592 1 1
0.552677485372554 0.536911739686967 1 1
0.41077189232988 0.398471494752755 1 1
0.639252888374581 0.618336048447212 1 1
0.526415559940685 0.510901577328794 1 1
0.414625002240502 0.402831009156196 1 1
0.386560487639625 0.374177419508262 1 1
0.574260202497416 0.555922661086671 1 1
0.527555437277084 0.510580488022187 1 1
0.528010109490178 0.513644701321968 1 1
0.5040112435667 0.488877936877794 1 1
0.541079735093975 0.524763601586875 1 1
0.546866428010249 0.529415956838698 1 1
0.540993639164153 0.525113270264183 1 1
0.507324220563925 0.492482709501862 1 1
0.468090107857837 0.455448306155058 1 1
0.490922364284321 0.475441013283353 1 1
0.38783822071439 0.377071630640336 1 1
0.510677419767207 0.495690602719169 1 1
0.675864293075391 0.656792812120446 1 1
0.396217174284424 0.384269929817571 1 1
0.421182018174136 0.409743428850548 1 1
0.396420943600174 0.38412203675143 1 1
0.623037451233129 0.604768464237941 1 1
0.451421796387176 0.438799566811124 1 1
0.404634094959667 0.39274869424781 1 1
0.384308948714727 0.373743810883421 1 1
0.369401019022342 0.358033827479578 1 1
0.53026290223537 0.514987314874319 1 1
0.564254787087328 0.546765988963117 1 1
0.458786867832016 0.445842866333514 1 1
0.493845829077917 0.479000798046083 1 1
0.353694116907538 0.34363506398031 1 1
0.617078153336453 0.598959353119763 1 1
0.435055562204687 0.423877726027887 1 1
0.343535101411741 0.334892269612616 1 1
0.436155952031746 0.423047557485828 1 1
0.415545918007034 0.403303274703209 1 1
0.738648049747429 0.716812255079426 0 0
0.574698821957602 0.557038788108394 1 1
0.497995659328634 0.482725683219535 1 1
0.667530344327185 0.647796418195928 1 1
0.402907769080149 0.389400970558998 1 1
0.583558904660356 0.567292719378346 1 1
0.56213729825223 0.543137490580873 1 1
0.532457775997965 0.517399293174756 1 1
0.549755442933386 0.533082717621333 1 1
0.422714493850962 0.411210266743923 1 1
0.47026027712953 0.457732641696571 1 1
0.683344766969194 0.663032395830488 1 1
0.633662176208181 0.615927610625711 1 1
0.507441420065729 0.490909362272512 1 1
0.411868288507356 0.399889325595371 1 1
0.605566124394848 0.588627885013964 1 1
0.585366322252437 0.56897108570041 1 1
0.542147047553253 0.526369677368832 1 1
0.666810476260197 0.646185083556248 1 1
0.596451283457 0.577709232567319 1 1
0.559775210943056 0.542132161153296 1 1
0.517368905345074 0.50270525634539 1 1
0.518354042950461 0.501787322372411 1 1
0.515266080402914 0.500779971363495 1 1
0.368324364247219 0.358013328648249 1 1
0.477867146567877 0.46381694643599 1 1
0.422526245156429 0.410067525132743 1 1
0.43704264069313 0.424539225980028 1 1
0.420102007707016 0.408294813446278 1 1
0.297262340501883 0.288157038142928 1 1
0.422632758226929 0.410190619087488 1 1
0.516553862697386 0.502613579946327 1 1
0.669748483711902 0.649382326269903 1 1
0.477361152697676 0.463187857714541 1 1
0.448822487311462 0.436694778995371 1 1
0.5433673992768 0.524808828761437 1 1
0.491108303321221 0.4782994238421 1 1
0.396627579171288 0.384753443346198 1 1
0.442377176877991 0.428472482457466 1 1
0.453776902713942 0.440265932093006 1 1
0.363866353927424 0.353639378181378 1 1
0.567728356440114 0.55236204616737 1 1
0.385683200104669 0.372547344298246 1 1
0.587672207920279 0.571396606126591 1 1
0.520340401407006 0.504343210966148 1 1
0.533079355769636 0.519554278393599 1 1
0.490462059782967 0.476287749637484 1 1
0.577105208439148 0.56133254010218 1 1
0.395938212515872 0.382395417880298 1 1
0.427897202631641 0.414806350766701 1 1
0.597831555906524 0.580539529458978 1 1
0.536832502737732 0.521080170316766 1 1
0.553173854789312 0.537172377123902 1 1
0.484402548670894 0.470127789324076 1 1
0.702453928493417 0.682980102983026 1 1
0.645284805197751 0.626046819160675 1 1
0.49426185731385 0.480494545960261 1 1
0.248112015332167 0.241696169027362 0 0
0.410117438533464 0.398119265418257 1 1
0.478644221009972 0.465501971593665 1 1
0.472172566705553 0.458482622185114 1 1
0.625610127676097 0.606870831885222 1 1
0.546973033812188 0.531806072046948 1 1
0.724255207403639 0.704102312180569 0 0
0.368714554022065 0.358659645876698 1 1
0.69367216564953 0.67251192429856 1 1
0.424618090774921 0.411611727939311 1 1
0.376858463911766 0.36723306571456 1 1
0.424810219070022 0.412817129404884 1 1
0.339728891150152 0.329250731242923 1 1
0.555082923532293 0.540179240659098 1 1
0.442042733251196 0.428114866987575 1 1
0.74878924708764 0.727705670063304 1 1
0.569488203868763 0.553190275977931 1 1
0.302135136633263 0.294636429752753 0 0
0.643303834917416 0.624404034418267 1 1
0.337022067363879 0.327732514286997 1 1
0.489738206484106 0.476261419469214 1 1
0.623111246121761 0.606599032305039 1 1
0.548227778378006 0.531920665789142 1 1
0.510081406600312 0.495705832204487 1 1
0.34849813208479 0.339088875253776 1 1
0.682639233751167 0.660115573495078 1 1
0.704570641361804 0.68357975586035 1 1
0.467456858148235 0.452002187727458 1 1
0.683748102371459 0.663805131607324 0 1
0.562375382006203 0.544520379728602 1 1
0.411384227247213 0.400876605484578 1 1
0.552195079524406 0.536262060127629 1 1
0.480201176889907 0.46340098792363 1 1
0.61099982417131 0.59383186046459 1 1
0.452925054861001 0.437762665520337 1 1
0.608838370655346 0.592043575159068 1 1
0.506659927449627 0.491948015198114 1 1
0.59565793038539 0.576186374308844 1 1
0.477849837857143 0.464037048183051 1 1
0.388642647231922 0.376363777406202 1 1
0.328757734671141 0.318759657438339 1 1
0.616148801792008 0.598149085461328 1 1
0.690458388281102 0.670341594640711 1 1
0.66719356063913 0.647925266081091 1 1
0.407694099295555 0.396293362011917 1 1
0.495355007703428 0.479876527960466 1 1
0.310956272312471 0.30174142608268 0 0
0.545983714587042 0.530463870407962 1 1
0.533055951847836 0.518167201803557 1 1
0.411392421545393 0.400141100361524 1 1
0.515234928867419 0.499726487647866 1 1
0.379622864528648 0.37021792337041 1 1
0.604006157846177 0.58595254669536 1 1
0.47747531686131 0.46343282319468 1 1
0.444036469858852 0.431142381290391 1 1
0.496053190681702 0.481920893772385 1 1
0.416812437415516 0.40465941787683 1 1
0.645225086233393 0.62545760366418 1 1
0.35192828568903 0.342428465936034 1 1
0.599944964251261 0.582245096630745 1 1
0.510612475563221 0.496362335416825 1 1
0.460538886117498 0.446142471188052 1 1
0.636855327219809 0.617874649876599 1 1
0.442370891848339 0.427844654450466 1 1
0.558143274811141 0.542465846900944 1 1
0.68188995307435 0.660653536943523 1 1
0.490021945347545 0.475822897097485 1 1
0.48639325777509 0.472579343127486 1 1
0.367558612765466 0.356693991846658 1 1
0.644569026140606 0.626254316190541 1 1
0.615572292591034 0.598548465621075 1 1
0.571766448740791 0.553315551425143 1 1
0.449856879834798 0.436254377106629 1 1
0.385326884320346 0.373202653866524 1 1
0.492220843417356 0.478427908661803 1 1
0.608739097068986 0.592434202742046 1 1
0.468649529340719 0.455497992803972 1 1
0.603828737043375 0.586621364856569 1 1
0.347697167114846 0.33828712604759 1 1
0.531801108145548 0.516676751314324 1 1
0.49080306683759 0.475649859318021 1 1
0.567207079462692 0.551030661846638 1 1
0.559857978006537 0.543505669400934 1 1
0.568468372690817 0.551143032970287 1 1
0.409410190963265 0.397533570110219 1 1
0.358662334001201 0.347898048925844 1 1
0.470662541344374 0.458616716634523 1 1
0.551872578436974 0.537539084820053 1 1
0.423812003960581 0.411153536433011 1 1
0.675530947984729 0.655968257410578 1 1
0.591756902627874 0.575347274798707 1 1
0.421895700170376 0.408656173527132 1 1
0.534655590732661 0.518569583656241 1 1
0.315246108887005 0.304846963808977 0 0
0.535154508918216 0.520617782838724 1 1
0.600430679062159 0.583693224761654 1 1
0.594989742431074 0.57740674716253 1 1
0.507150709524988 0.493294363978927 1 1
0.450187014100931 0.437509352283245 1 1
0.381640823299207 0.370294388440078 1 1
0.580020473875955 0.562396945471325 1 1
0.480946312879645 0.466427993560245 1 1
0.553105923422325 0.537063664407821 1 1
0.58793012302494 0.570446589717862 1 1
0.451502915790803 0.438801959246365 1 1
0.621745284791833 0.604690040804388 1 1
0.39440731147809 0.382811662886973 1 1
0.45373910610921 0.440401715663696 1 1
0.605782465853336 0.587679799962348 1 1
0.568300180361812 0.55115512710522 1 1
0.493128627216743 0.478233917436907 1 1
0.645647798451915 0.627233695194731 1 1
0.619422136932832 0.599592925428855 1 1
0.458514513728526 0.44646196813719 1 1
0.569528955427264 0.553849722742292 1 1
0.500480328720713 0.483780338031575 1 1
0.481928829552093 0.465056314139888 1 1
0.338885659291266 0.328650308436203 1 1
0.447993917403378 0.434507986372871 1 1
0.512693972575137 0.496890683071959 1 1
0.652991308346042 0.634078213204729 1 1
0.48405263859379 0.470989618070564 1 1
0.596445879931197 0.579562700965857 1 1
0.538613759272025 0.521875564335749 1 1
0.420823407931021 0.407296790888634 1 1
0.444001462292912 0.431218181430432 1 1
0.474309329991851 0.460254895708786 1 1
0.489889745118143 0.474177883317044 1 1
0.452148030555884 0.438370041021779 1 1
0.366139961672551 0.356045855182002 1 1
0.463799736871715 0.450715024491704 1 1
0.616581052550866 0.596994456731664 1 1
0.297308868791142 0.28965292618906 0 0
0.515205870907671 0.50099864381159 1 1
0.531630063723051 0.516068944636582 1 1
0.657153644509455 0.637182639470723 1 1
0.393249754522221 0.382177956848578 1 1
0.557685451130745 0.541009604340151 1 1
0.508567364928953 0.494185919333866 1 1
0.660351782148041 0.640913870649914 1 1
0.628991445214259 0.610198064515224 1 1
0.467260597372306 0.451396423902442 1 1
0.500932770342586 0.486757485407041 1 1
0.624081451246361 0.604535890456698 1 1
0.517369793733007 0.502262308079427 1 1
0.54650197911671 0.530259079648713 1 1
0.616948409716848 0.599509032293678 1 1
0.43788475030165 0.425196835420789 1 1
0.515936478398557 0.502580153250324 1 1
0.401553425390156 0.388195762429442 1 1
0.520000859859048 0.503366066369846 1 1
0.609603286074997 0.590015829963364 1 1
0.61376068886702 0.594586927384165 1 1
0.565666067083837 0.549554684297936 1 1
0.503632785108013 0.489608146185344 1 1
0.720369492823894 0.698369958141058 1 1
0.459316342539691 0.445714221273848 1 1
0.522834063784831 0.509298166805568 1 1
0.610096579912872 0.593428222778799 1 1
0.506716133984622 0.491035278300289 1 1
0.476620037444218 0.461906386358446 1 1
0.479236414612225 0.466964650614704 1 1
0.481410188389197 0.467500541244345 1 1
0.489751380322379 0.475000423539787 1 1
0.55841471987933 0.543371205538985 1 1
0.459961138065787 0.446821456760784 1 1
0.386939577610441 0.376248329994013 1 1
0.449846010609152 0.436417951650037 1 1
0.709180244402582 0.689279830063084 1 1
0.395951999868917 0.383810163727353 1 1
0.549850512032216 0.533428145379174 1 1
0.405206855137718 0.392618645006712 1 1
0.426077654775871 0.413639870431062 1 1
0.394903356637034 0.38420722100854 1 1
0.645825972977765 0.625958471235083 1 1
0.581345751427676 0.563362115052116 1 1
0.576640224216526 0.561061659041541 1 1
0.526376489181048 0.510996633490358 1 1
0.635170085190517 0.616986388371379 1 1
0.503625809835614 0.489185869378475 1 1
0.567796809115186 0.55251969182285 1 1
0.40524199260598 0.393107967655975 1 1
0.551291018731409 0.53660090441773 1 1
0.368688043670962 0.358244818403887 1 1
0.515095501442837 0.50046687066096 1 1
0.591269965288831 0.574464449648098 1 1
0.614378058547516 0.597171148619773 1 1
0.433064673725934 0.420928850387605 1 1
0.425347509970228 0.41220899882617 1 1
0.491796353709699 0.478046410721459 1 1
0.497049438666113 0.483595309861638 1 1
0.745958951673037 0.722886004149843 0 0
0.567209840557174 0.551537480717889 1 1
0.60443673815666 0.586634314339909 1 1
0.57683416326017 0.560407890760731 1 1
0.579374093588826 0.562577190690607 1 1
0.578851393339545 0.562006773133001 1 1
0.283199326647038 0.274831127952909 0 0
0.430161045792791 0.418928482902445 1 1
0.671367513733258 0.653439151800831 1 1
0.39580205824091 0.383595457433207 1 1
0.300022517282117 0.291359267163005 1 1
0.578725355152213 0.562313203690137 1 1
0.492111370350517 0.479023795066184 1 1
0.418228128669094 0.405989713834072 1 1
0.542859212125304 0.526758232671179 1 1
0.314991906670344 0.306155630584904 0 0
0.619966627696031 0.601164579770858 1 1
0.53061127139425 0.515209268938831 1 1
0.407727033593666 0.395657884498775 1 1
0.493973522254436 0.479327731402531 1 1
0.550753031862616 0.534077468608047 1 1
0.48877729269737 0.472157085955117 1 1
0.493897214389333 0.479240110444739 1 1
0.384293806128001 0.373339116948383 1 1
0.604148330401501 0.588316303372872 1 1
0.226571574417992 0.219935324480883 0 0
0.647345679040639 0.627992132399591 1 1
0.622226905603301 0.604104101169861 1 1
0.443621073232051 0.430434663187902 1 1
0.717045581386355 0.69495126027244 0 0
0.503512667015596 0.489574040196237 1 1
0.599739837301155 0.58289712163485 1 1
0.532541595689106 0.516402635648894 1 1
0.564381394750006 0.548502658735764 1 1
0.622864134336028 0.604075987943285 1 1
0.426464383389004 0.413098663442184 1 1
0.390908411371702 0.379218054909655 1 1
0.590230083960993 0.572270994988728 1 1
0.518642926876332 0.502794629496838 1 1
0.467164011088485 0.453198827398413 1 1
0.322209355678568 0.313280384792215 0 0
0.388917049518633 0.377387226409722 1 1
0.33816841089059 0.329555781139599 1 1
0.548069140110307 0.532855595628595 1 1
0.511468219994414 0.494833817948136 1 1
0.526918913935893 0.512048895680594 1 1
0.547825953248885 0.532363209145867 1 1
0.56761054596269 0.551199576698253 1 1
0.542962795107927 0.526184191793398 1 1
0.465689708439951 0.450631632488412 1 1
0.661269162898211 0.641423714477581 1 1
0.484703693085969 0.471269923962251 1 1
0.38732943061287 0.375569766988565 1 1
0.400903725878329 0.389564204032784 1 1
0.412521015208252 0.398730084329789 1 1
0.640242744969559 0.621797310554243 1 1
0.605225099038836 0.583610443398952 1 1
0.580001424387183 0.561255338159582 1 1
0.525926533473489 0.509901595244289 1 1
0.478398119591983 0.464777018829817 1 1
0.405683535851505 0.393258326254994 1 1
0.563806057082468 0.547340816695713 1 1
0.47929998702283 0.46671940676061 1 1
0.386155669891253 0.375603170490538 1 1
0.742806029164219 0.7209266962058 1 1
0.498170620435002 0.484100208962638 1 1
0.43842359933651 0.42322939452895 1 1
0.62303732003821 0.602810800903082 1 1
0.709526461702261 0.68910811810885 1 1
0.47130581557198 0.456885449203398 1 1
0.708238945752488 0.687391910548348 0 1
0.570660343774694 0.554215628875015 1 1
0.365869076264367 0.355219350993862 1 1
0.641693578290222 0.624448019131759 1 1
0.508571415738848 0.495106966542019 1 1
0.366577346923166 0.356385254144198 1 1
0.442206907578369 0.428809001791168 1 1
0.388614549969764 0.37812578346791 1 1
0.452021485162198 0.439410662670523 1 1
0.519560412929673 0.505994790801634 1 1
0.380723410389387 0.369857886025619 1 1
0.356037748044778 0.347328265915094 1 1
0.427669635295251 0.414351354389345 1 1
0.544482287508143 0.527734787553977 1 1
0.373028809118659 0.361856743143458 1 1
0.617569122298549 0.596581105187319 1 1
0.403168449794739 0.391824305162536 1 1
0.476383274112515 0.464503233323568 1 1
0.64860825014064 0.628432439522568 1 1
0.401268006921844 0.390451260321495 1 1
0.690985609038151 0.670965301978338 0 1
0.382381780658338 0.370895353126393 1 1
0.476442304526454 0.46373947346732 1 1
0.444664862312778 0.432390263310338 1 1
0.605295956972629 0.587011169686551 1 1
0.45794047301434 0.445532880723826 1 1
0.537903604012478 0.523448783253675 1 1
0.406736309095297 0.395413063162781 1 1
0.425874712753835 0.414006282757027 1 1
0.338681794667365 0.327725990883101 1 1
0.462595592959349 0.449129386231233 1 1
0.635807177412585 0.61663699733479 1 1
0.630102327347887 0.611622951488617 1 1
0.506098869474386 0.492165540777767 1 1
0.446035346117598 0.430959572890476 1 1
0.582094607652164 0.564493406946476 1 1
0.405190381076003 0.393122261189718 1 1
0.278094941270817 0.27215403183644 0 0
0.500232677932873 0.485428574834981 1 1
0.434495388795495 0.421916085635513 1 1
0.52868838977392 0.512386608429808 1 1
0.475324372198839 0.460734209533217 1 1
0.474377670197423 0.459281774774174 1 1
0.601705098450348 0.583690219160918 1 1
0.459760123875738 0.44652194179988 1 1
0.509311336733792 0.493351606511649 1 1
0.427069394244817 0.415382766404127 1 1
0.564858238867389 0.548079261329071 1 1
0.560553686762113 0.544921758707051 1 1
0.377124849013599 0.368288360379325 1 1
0.408592722725708 0.396796218723767 1 1
0.680407096472314 0.660453743015818 1 1
0.494232018327639 0.480943661289706 1 1
0.46614363145566 0.452113492067854 1 1
0.474831770587048 0.458631203752792 1 1
0.431287956563739 0.419028914208251 1 1
0.46754903832946 0.452466390048159 1 1
0.477490341897931 0.463674730806569 1 1
0.476619870704538 0.463193321971408 1 1
0.505503250863865 0.49245761426401 1 1
0.605182398296312 0.588740603114044 1 1
0.592637154626697 0.574081037261022 1 1
0.479059437537387 0.466188658404509 1 1
0.254553173448452 0.247089856394198 0 0
0.593262020190988 0.57624155226378 1 1
0.505678916539324 0.490201721446534 1 1
0.230991202175551 0.224066907106977 0 0
0.508291914556041 0.49402266034165 1 1
0.485511547786396 0.470276820345516 1 1
0.482274422809427 0.465622229828183 1 1
0.339820780984281 0.330525943161431 1 1
0.561966286113814 0.545758829859489 1 1
0.56726447829692 0.550747611681809 1 1
0.681624439240125 0.660667200581558 1 1
0.549304742690986 0.532198536510479 1 1
0.508533247473559 0.495217238865899 1 1
0.342053220992681 0.330973593075741 1 1
0.614369635461559 0.598114532267135 1 1
0.480377339155014 0.464253877282249 1 1
0.596070399226571 0.577431717656703 1 1
0.383878148705447 0.374975712511717 1 1
0.655520656131534 0.636733751773394 1 1
0.548082404683152 0.530369463744979 1 1
0.553150389801447 0.537365149289184 1 1
0.479492314522998 0.466455009991373 1 1
0.444155649111885 0.431903448247986 1 1
0.617335728884993 0.60014343468179 1 1
0.466934097489425 0.454897771731726 1 1
0.452392379485747 0.437915686478502 1 1
0.49714954186078 0.483219048829515 1 1
0.548550065948154 0.53289415976132 1 1
0.465833913959021 0.451279757572076 1 1
0.502609519054721 0.489153425473779 1 1
0.422856893903354 0.411126329956846 1 1
0.463928196210377 0.450625535952375 1 1
0.491793032022027 0.477521008283299 1 1
0.592708132147586 0.57472476374383 1 1
0.451475824991321 0.43895402393543 1 1
0.395652038474259 0.38324707732552 1 1
0.486766240311376 0.472484643799189 1 1
0.467650322655573 0.453498271079748 1 1
0.57207205771107 0.555435196467809 1 1
0.505539219382144 0.490021675751366 1 1
0.410109069583398 0.398277196945741 1 1
0.443622945930512 0.430721836520875 1 1
0.383217020020048 0.372332163201687 1 1
0.602608868252864 0.585480883690645 1 1
0.480100762846453 0.466587255085463 1 1
0.461322829727974 0.446650252744683 1 1
0.576095808495713 0.559805895946298 1 1
0.682853638684694 0.661530940189542 1 1
0.342121587135165 0.330681424064476 1 1
0.593864433545056 0.575678082879411 1 1
0.462235093856813 0.447474961187283 1 1
0.364675523297194 0.355784182747006 1 1
0.477067572909811 0.463253601185158 1 1
0.414275767365079 0.402228206625038 1 1
0.613126483074929 0.595555806001971 1 1
0.59762179916918 0.57850113745756 1 1
0.5198093090066 0.503797685414676 1 1
0.393512131186319 0.381478872448394 1 1
0.34213691987326 0.332488107030503 1 1
0.456537105276045 0.442832733949675 1 1
0.353119278443701 0.342737436484213 1 1
0.581193562313499 0.56400752347745 1 1
0.428938609156197 0.415986963200871 1 1
0.522693270466887 0.507455580507706 1 1
0.629395636997827 0.611404774234139 1 1
0.351072510624668 0.340298808993592 1 1
0.508720530190546 0.495841458248701 1 1
0.506904586016381 0.49168949952386 1 1
0.519916000690768 0.505484363765821 1 1
0.487115559158414 0.473263165742696 1 1
0.635749386747666 0.616707052482955 1 1
0.394877330777391 0.382871368027373 1 1
0.569857331670331 0.552400808289967 1 1
0.463262698508546 0.449647249174295 1 1
0.544627676934542 0.528911621944032 1 1
0.473778334994052 0.460373851402417 1 1
0.396421285141904 0.384727520290792 1 1
0.399484090129939 0.386304237988225 1 1
0.254656512590834 0.246471609472801 1 0
0.568598912928905 0.550881265535042 1 1
0.550850263040619 0.535310880516043 1 1
0.559398058678071 0.543029140604683 1 1
0.524812326282515 0.508607919580207 1 1
0.284422795873564 0.276570714906136 1 1
0.561218761728703 0.546193773857066 1 1
0.452340681369697 0.440348872761717 1 1
0.633254914008623 0.613290500344568 1 1
0.612729173391363 0.593275688632728 1 1
0.604908068025562 0.587363246810968 1 1
0.623370547501658 0.604639970104241 1 1
0.382915885372729 0.372580910706493 1 1
0.491327274271785 0.476349066345058 1 1
0.540857633578066 0.525188925874119 1 1
0.172509532876661 0.166610881272034 0 0
0.760910330416712 0.73896315722241 0 0
0.792203462352303 0.768757566148779 0 0
0.520433415402478 0.505361708385462 1 1
0.607072845138254 0.589702587258678 1 1
0.495447766629095 0.480496686226893 1 1
0.403334689498075 0.390959761148427 1 1
0.529993684083234 0.51557998732332 1 1
0.46199560745325 0.449152819956536 1 1
0.385103922002467 0.37201163270897 1 1
0.638975373218758 0.618852778738704 1 1
0.576286918378859 0.559396590843642 1 1
0.415411991508281 0.402064870299519 1 1
0.414769958382065 0.40305207983698 1 1
0.482711188287453 0.469033282270374 1 1
0.348331621821763 0.338898241187411 1 1
0.432535411527077 0.418522827177478 1 1
0.31856939458034 0.307989128851308 1 0
0.393987979385339 0.38180359218142 1 1
0.486698255466742 0.472069531172321 1 1
0.601747020777283 0.583849882589539 1 1
0.639284357293274 0.621244861871665 1 1
0.598577085109713 0.581637853096134 1 1
0.452175242587864 0.437982663709663 1 1
0.55093164466407 0.534928576801889 1 1
0.491546145206952 0.475735014726862 1 1
0.474001585624689 0.461314532572509 1 1
0.605954193306228 0.58814702795744 1 1
0.591909608908981 0.574117044172907 1 1
0.508756410705439 0.495319362671879 1 1
0.431349972858953 0.418916555665957 1 1
0.498938788071833 0.485047252982089 1 1
0.418171690096053 0.404645172099278 1 1
0.451973710336938 0.438307654329456 1 1
0.611805499875381 0.592193785062083 1 1
0.719357860518206 0.699650737856906 0 1
0.467555639683583 0.452806839172927 1 1
0.45919860050884 0.445990050022945 1 1
0.536107450153344 0.520924538667393 1 1
0.513279231318898 0.498136357761399 1 1
0.294761882571198 0.287046993094584 0 0
0.579303554997339 0.562956192079332 1 1
0.559298584033577 0.543107078276126 1 1
0.410618553282744 0.39838052087573 1 1
0.7706551439698 0.747407882553597 0 0
0.472209739406131 0.456814074606888 1 1
0.495266723624552 0.477912392442137 1 1
0.484496738829163 0.471086866238516 1 1
0.453988937924538 0.441635882364401 1 1
0.323335253918578 0.314285193601621 1 0
0.602287547275374 0.587091591659553 1 1
0.618275041049781 0.600638578551163 1 1
0.772000366336683 0.748427943855261 0 0
0.605119648534825 0.586684157535486 1 1
0.606927862349585 0.58995713962951 1 1
0.464667312895228 0.449204140115902 1 1
0.658153262438837 0.638865888171104 1 1
0.611246617463645 0.592764592301649 1 1
0.515215992395093 0.500646221261653 1 1
0.5672397352539 0.551529253250407 1 1
0.509352680611636 0.494793198375726 1 1
0.524499074233934 0.508526855583883 1 1
0.401507024802366 0.38869521812736 1 1
0.419711100975911 0.406610461639154 1 1
0.533276735580859 0.517874027008726 1 1
0.358617189571206 0.344960508577132 1 1
0.528735491188675 0.513067464592446 1 1
0.572342446938686 0.556271958494675 1 1
0.523384826460287 0.509556271630574 1 1
0.355388730427846 0.344725320580255 1 1
0.619149470481514 0.602751625719539 1 1
0.316093436483232 0.30715891343093 0 0
0.532555712787474 0.515881693832763 1 1
0.553437610311592 0.538107144346457 1 1
0.470368526558079 0.456792758052898 1 1
0.657968313485374 0.638759668587291 1 1
0.622664877879552 0.604499358487127 1 1
0.597273782961536 0.580466914447356 1 1
0.56784978334821 0.550172743254424 1 1
0.501451539437114 0.488529524149081 1 1
0.460205362317213 0.446261214167491 1 1
0.448044827586737 0.434889275908901 1 1
0.581697357711576 0.565728262020175 1 1
0.391345833234504 0.37933021976992 1 1
0.665014300573777 0.645630191306788 1 1
0.339111302206858 0.329783680219732 1 1
0.499416801568391 0.484081256242198 1 1
0.52971038220208 0.514767858476652 1 1
0.365510431912604 0.356142116638453 1 1
0.525375198420165 0.510088261533279 1 1
0.434518297116305 0.422714668590035 1 1
0.554185700769558 0.538124894943028 1 1
0.389024577793548 0.378267672235877 1 1
0.397466476887074 0.386148166816206 1 1
0.525311150977625 0.510430239282919 1 1
0.537059360014555 0.521764467346827 1 1
0.561018319609571 0.545993767423663 1 1
0.41714258707552 0.405179246237248 1 1
0.579659477996783 0.56301834392281 1 1
0.413407500191797 0.401510768129408 1 1
0.402874130987458 0.391516909039379 1 1
0.609947356297974 0.590712008817991 1 1
0.583247807733446 0.565680292085756 1 1
0.476213699928086 0.461463101332127 1 1
0.675145031048113 0.654155321680361 1 1
0.593518453413957 0.576258084630055 1 1
0.361359470637245 0.350648408817772 1 1
0.472024875443925 0.458423501017242 1 1
0.489230983148788 0.474498491770293 1 1
0.452253047159953 0.439149702845892 1 1
0.521047355382166 0.505913120711093 1 1
0.749102837729952 0.726889380749417 0 1
0.614698578623767 0.597080941884598 1 1
0.417972673539204 0.406108246867699 1 1
0.432248288414216 0.419840724887691 1 1
0.434720774896646 0.421414638974112 1 1
0.575494557142911 0.559413435298053 1 1
0.415110120007985 0.402670418100102 1 1
0.533259775502645 0.51690961550505 1 1
0.458692074872292 0.445101760134153 1 1
0.651469073822043 0.632711670500176 1 1
0.679847733830484 0.659103063135176 1 1
0.544424729063785 0.530083834294045 1 1
0.500544394400934 0.485551315201962 1 1
0.465797675486768 0.452307863666149 1 1
0.466060215490088 0.451925653081408 1 1
0.539186142123346 0.522946725693706 1 1
0.478261360911329 0.465729874586014 1 1
0.475431589840902 0.462388378730203 1 1
0.531427232721476 0.51626134511983 1 1
0.401460509665977 0.388807853425014 1 1
0.133847132647277 0.129099189634055 0 0
0.395387364647536 0.384403883920422 1 1
0.521908620188578 0.505894769680543 1 1
0.444440934079402 0.432406638153139 1 1
0.404503437381253 0.390693528196677 1 1
0.368538326681012 0.359154386213672 1 1
0.615574270357052 0.599057343237811 1 1
0.389309611051726 0.378947005094073 1 1
0.480032187135908 0.464373497699562 1 1
0.552936531758717 0.538251228553709 1 1
0.336145220775336 0.325609533493324 1 1
0.598594509258097 0.582574224369905 1 1
0.651366054923821 0.632113876678299 1 1
0.572414317281198 0.554283107987499 1 1
0.604942903859704 0.587090287662724 1 1
0.485858212151294 0.472793530983833 1 1
0.431415202369227 0.418594325115783 1 1
0.461845976022886 0.447137815652758 1 1
0.441313851485843 0.427894455386671 1 1
0.641062323570303 0.623505910165019 1 1
0.455841294194917 0.443303679712556 1 1
0.238558548614485 0.23273184703346 0 0
0.530700764278622 0.516342565325774 1 1
0.454509212387737 0.440729762808343 1 1
0.488133486677695 0.473419144426193 1 1
0.447326782272272 0.433557203142331 1 1
0.568680118035503 0.552262873104712 1 1
0.683997516804263 0.663577867588046 1 1
0.526972135679194 0.512360459787854 1 1
0.496631686243136 0.480437372085211 1 1
0.642532980198422 0.622443537244811 1 1
0.512921494333974 0.498377195781728 1 1
0.505199665296985 0.489218121008063 1 1
0.626389412528158 0.608254236230835 1 1
0.666221249983053 0.646869883979332 1 1
0.471653455305964 0.459427975150709 1 1
0.661294379737522 0.642228479007531 1 1
0.25830055044966 0.250605566011181 0 0
0.593189876312227 0.573766271962383 1 1
0.586281876964659 0.570601761922981 1 1
0.296721588128231 0.287969497201342 1 0
0.533975842018969 0.518706773777711 1 1
0.676778464544565 0.657508734630523 1 1
0.300436115227426 0.290532399653443 0 0
0.595438900902023 0.579184062069827 1 1
0.440083158378411 0.428552619257797 1 1
0.379060272222415 0.368413373831939 1 1
0.451046550511412 0.437117702753029 1 1
0.463941518042423 0.449764219232724 1 1
0.693521747042385 0.674864196283603 1 1
0.427413858355082 0.41444785793741 1 1
0.500048952264731 0.485687768199638 1 1
0.409062420518528 0.398328597960763 1 1
0.540980602541839 0.525160176302309 1 1
0.364172095277835 0.354960652436382 1 1
0.544313501585238 0.528369070151439 1 1
0.315900797542329 0.30660129275828 1 1
0.518193280289211 0.504230624581683 1 1
0.397615049578091 0.386943137771312 1 1
0.424214912235655 0.412813377557613 1 1
0.617344698788431 0.600615278670693 1 1
0.797586842456162 0.775040815475927 0 0
0.404529906975881 0.393178543566521 1 1
0.368991101633565 0.359127200114113 1 1
0.497083532582683 0.483192227201577 1 1
0.629656753607035 0.612307045775375 1 1
0.380044815800412 0.370588334553829 1 1
0.684634766173691 0.66506855065799 1 1
0.418295037859376 0.406763068698043 1 1
0.414037233139568 0.401857816380865 1 1
0.700344748476506 0.679924141946084 0 1
0.516023257248999 0.499610355785511 1 1
0.450672401125662 0.436624879129917 1 1
0.413619220419867 0.402295811404059 1 1
0.680595592900406 0.660834751176868 1 1
0.447021271562623 0.433989122798802 1 1
0.298531337462834 0.290142258687384 0 0
0.612186643058308 0.59507707616352 1 1
0.535436431477537 0.521175301762489 1 1
0.394185351934225 0.381425186676528 1 1
0.443805649916848 0.431857027286478 1 1
0.596211676864522 0.5795452995582 1 1
0.478478275798719 0.46491042086168 1 1
0.553150594452945 0.537341825297053 1 1
0.482723989569979 0.46827205397451 1 1
0.577306132361819 0.561233538615106 1 1
0.527631208247131 0.512227143928397 1 1
0.482804992190939 0.469731178145998 1 1
0.688304840882003 0.667984583350664 1 1
0.802511306086688 0.779908847295934 0 0
0.267109891185216 0.259138042284615 0 0
0.385295225484296 0.374354919398824 1 1
0.523145898161734 0.506055830180644 1 1
0.46932880483584 0.45638125957147 1 1
0.585005195694662 0.567116367914692 1 1
0.607167027199384 0.588285101131819 1 1
0.375697660659611 0.36437404001996 1 1
0.434304055183846 0.420385267167525 1 1
0.565122708535177 0.548712946320659 1 1
0.547561752196493 0.530850913664852 1 1
0.464065419167464 0.450792943057298 1 1
0.48944224399902 0.474088637806295 1 1
0.474746647597588 0.463034609313487 1 1
0.570947192666806 0.553653885083879 1 1
0.503323322544349 0.48949467790653 1 1
0.372444173367216 0.362087682246306 1 1
0.599743275941905 0.580687199355826 1 1
0.550763112311354 0.535574080903818 1 1
0.44237213481228 0.42788653446132 1 1
0.612426510266683 0.595537596776711 1 1
0.486012152626085 0.473073946965558 1 1
0.58624564137265 0.569131035871721 1 1
0.418494206415267 0.405263099549639 1 1
0.579108060787438 0.562634622739784 1 1
0.448834209708897 0.437045148247624 1 1
0.620263550291042 0.601709424372145 1 1
0.549352371905039 0.534625713811705 1 1
0.769278390405139 0.747199413206056 0 1
0.452175245596611 0.437694666831538 1 1
0.452446743971835 0.438657708528185 1 1
0.488366806785093 0.473112238251428 1 1
0.528652172243674 0.513391576547261 1 1
0.455503454858343 0.442186883736506 1 1
0.359571090998177 0.348844737269723 1 1
0.517069379914173 0.502550413592331 1 1
0.418052028319272 0.404466297199015 1 1
0.486284103512164 0.473404111958709 1 1
0.479241678718105 0.466119411867937 1 1
0.536968926324345 0.521182421209422 1 1
0.441617168625827 0.429065183963076 1 1
0.283733167990155 0.276438968745687 1 1
0.344060470103385 0.333946066830936 1 1
0.66432366800355 0.646594135934447 1 1
0.658219466810016 0.638177479834262 1 1
0.558744602587923 0.543955534154412 1 1
0.296653432541619 0.286463390176852 1 0
0.692352530428535 0.673290662461382 0 1
0.570931424065345 0.555303486234226 1 1
0.521345088101842 0.505667710672201 1 1
0.608894244614431 0.590793941719748 1 1
0.435663935685233 0.422173976657332 1 1
0.449089353256437 0.435899977841772 1 1
0.513568278315929 0.497404007580548 1 1
0.242291360606692 0.235607070552018 0 0
0.440234895939837 0.427593213945987 1 1
0.447785377076224 0.435469232678716 1 1
0.435952088393582 0.423788593701152 1 1
0.380818789571553 0.370134591649211 1 1
0.664944179461858 0.645905427494733 1 1
0.414078285195989 0.402138755432209 1 1
0.520184311900048 0.50692039696838 1 1
0.556092050521068 0.539954299298157 1 1
0.425566084760969 0.413285827500273 1 1
0.324627301281774 0.315259030840486 1 1
0.528037269686084 0.512957897295903 1 1
0.400201718827373 0.388847598990648 1 1
0.389346914109239 0.379284379808165 1 1
0.530681121404832 0.515750427244748 1 1
0.707749611596049 0.686915945929272 1 1
0.368788949854271 0.355126535418761 1 1
0.695740979837689 0.673928414638725 1 1
0.534998791071507 0.518875878754559 1 1
0.643416574140218 0.623415669413965 1 1
0.543025226849558 0.527980812461324 1 1
0.543856570881815 0.528436559781493 1 1
0.335380882494219 0.326029788650178 1 1
0.334792943694237 0.323553515284559 1 1
0.481844571725882 0.468398124046468 1 1
0.571017219915143 0.556350141067433 1 1
0.446358999745092 0.432467638043437 1 1
0.630283337254396 0.6085968142407 1 1
0.376697142419568 0.36541233650444 1 1
0.626735857872595 0.608402249720059 1 1
0.523337932008559 0.508630767592294 1 1
0.54560746732928 0.5278511001842 1 1
0.653344367745107 0.632830153699337 1 1
0.647289944066324 0.628787569242312 1 1
0.39073336112888 0.381031161034285 1 1
0.400882386660134 0.387341617617864 1 1
0.554937037230433 0.538589484696754 1 1
0.581554645168917 0.565003813093043 1 1
0.402147043411733 0.39176003563577 1 1
0.477390626872305 0.463285701766712 1 1
0.51928683109531 0.504789767201507 1 1
0.504121477319539 0.491037853369847 1 1
0.484641701594586 0.471512034268521 1 1
0.614370564594629 0.595477334511612 1 1
0.601664918620513 0.583859295575365 1 1
0.457086398710778 0.443129452432481 1 1
0.566934567498826 0.549375091731635 1 1
0.394070782235307 0.38133040465777 1 1
0.379883222980739 0.368569116641817 1 1
0.657941520156334 0.635442827515662 1 1
0.38091674441537 0.370373000675806 1 1
0.4969842566047 0.483237640703226 1 1
0.332785300182776 0.322414393176958 1 1
0.394226848071887 0.381343874676326 1 1
0.599690501315394 0.580976930506643 1 1
0.698517800419302 0.678393762672819 1 1
0.377196727839452 0.366057604293879 1 1
0.580641194508447 0.563560779639077 1 1
0.458814967849753 0.446483878163307 1 1
0.503635864274243 0.488658005235016 1 1
0.534500147347039 0.519577112018997 1 1
0.523848203116899 0.507845598597271 1 1
0.436699270052304 0.425415896328139 1 1
0.45376838520548 0.440443941480736 1 1
0.593973803594171 0.57792175336574 1 1
0.44049509086871 0.426748723815912 1 1
0.518340982451859 0.504152427854117 1 1
0.401363620803667 0.3893337568809 1 1
0.366078644282376 0.356228484835062 1 1
0.514463509356226 0.499919416795814 1 1
0.344687920258799 0.3348578054134 1 1
0.402689864403386 0.391570034167576 1 1
0.556374071579449 0.539988988969964 1 1
0.794880868921714 0.7702603861654 0 0
0.680465761060789 0.662524103860637 1 1
0.471044296200051 0.457281217777518 1 1
0.627926039321084 0.609595678850707 1 1
0.679082032240133 0.658991420668374 1 1
0.41981955022726 0.407635439489907 1 1
0.696638799382137 0.675711127207033 1 1
0.442123765514883 0.429514401261464 1 1
0.535316236564824 0.520986578309196 1 1
0.499811432142149 0.485413561184065 1 1
0.500003764653901 0.484186557603577 1 1
0.597653627939366 0.578914853634776 1 1
0.684905480401103 0.665401672015771 1 1
0.458568004278877 0.444857336014248 1 1
0.4815379164873 0.467737880923718 1 1
0.564940184899472 0.548815046561265 1 1
0.452134747694016 0.437343079486567 1 1
0.52097045419938 0.507870271269274 1 1
0.526868845613725 0.511290201222254 1 1
0.576735568710054 0.559527061795444 1 1
0.631217048831248 0.612882794154341 1 1
0.462265167419626 0.447936335637047 1 1
0.629300578754322 0.611082778836656 1 1
0.422863236331341 0.410554258909359 1 1
0.231274526632862 0.224258299432618 0 0
0.443267282504516 0.431263453071645 1 1
0.513780583293107 0.498521316029921 1 1
0.535362365753284 0.52028564804724 1 1
0.393840802096162 0.381379376354167 1 1
0.503308414221918 0.487630287180719 1 1
0.58678874947375 0.56942853300319 1 1
0.513475883832526 0.500080219893403 1 1
0.64680575116024 0.627906997304957 1 1
0.451469325975805 0.439632787287778 1 1
0.472061877531518 0.455574313027238 1 1
0.48708355461123 0.472354221926833 1 1
0.47127636833889 0.459127186030376 1 1
0.663095946441957 0.644241583415514 1 1
0.493038533601485 0.479831417915586 1 1
0.581686056328384 0.566466253989452 1 1
0.483901295273212 0.467542093367678 1 1
0.443101475901308 0.429322536000151 1 1
0.558689914328551 0.542535910952071 1 1
0.465010355203165 0.450767202666375 1 1
0.648488037189346 0.628497486974574 1 1
0.400458516235349 0.385833872480026 1 1
0.374084121910062 0.362666113203452 1 1
0.475616215005065 0.460028312426571 1 1
0.433158912486196 0.41927066952923 1 1
0.522847019838173 0.506770688856074 1 1
0.586975659793898 0.570935240677607 1 1
0.598773874998612 0.581911597992177 1 1
0.418954983837329 0.406696419166245 1 1
0.598903403141625 0.582246136520578 1 1
0.393496388199531 0.381992661600484 1 1
0.482514898946553 0.468754967128028 1 1
0.405600962267451 0.393730448774934 1 1
0.63663001522981 0.618620559322636 1 1
0.402460604217665 0.39201569647694 1 1
0.471554069890974 0.457248511296767 1 1
0.450990821138404 0.437240243179477 1 1
0.481788605652996 0.469843853770198 1 1
0.617821973881285 0.598346687112031 1 1
0.169689228899844 0.164040360325206 0 0
0.503889555863609 0.489673335927022 1 1
0.54761067963528 0.530869345379989 1 1
0.410847470804776 0.398261906528234 1 1
0.503834570995737 0.488389872898252 1 1
0.600798038435725 0.583933423206663 1 1
0.637886599466577 0.61710174818297 1 1
0.631718969189364 0.613469053593877 1 1
0.487023867507845 0.472577138308226 1 1
0.578966193502424 0.562984238458889 1 1
0.459727314831565 0.446818770999046 1 1
0.46677234287227 0.453871442614429 1 1
0.591872064681823 0.572839652295441 1 1
0.529093612340764 0.511836087928386 1 1
0.433591273222965 0.420763990882788 1 1
0.694858656953471 0.675901880507376 0 1
0.503015158676232 0.489164366619013 1 1
0.440993117342745 0.427190196982613 1 1
0.465906583791293 0.452537627472461 1 1
0.423672380213646 0.410641882882211 1 1
0.572298691960961 0.555801314188179 1 1
0.519369269702693 0.504443379516306 1 1
0.404615714770604 0.392094864866628 1 1
0.484732425381546 0.471498580171581 1 1
0.39238598587316 0.381625153218049 1 1
0.364674298367719 0.353853875012783 1 1
0.65015236694205 0.63157719830212 1 1
0.578678701206021 0.563243154795417 1 1
0.464997702626793 0.452540837361784 1 1
0.394320265483096 0.38331496739489 1 1
0.517984696292142 0.503239706737031 1 1
0.54988637290778 0.534877808913775 1 1
0.479603503503499 0.466129298572708 1 1
0.584410160834392 0.566479900869578 1 1
0.480340536882171 0.46685216530793 1 1
0.526692982578832 0.510145130976798 1 1
0.533568851786428 0.517452948882709 1 1
0.447123685996247 0.433474327465177 1 1
0.358572946328104 0.347245708073286 1 1
0.605219053322065 0.588136037823345 1 1
0.615102517118514 0.598658035981135 1 1
0.540886085464297 0.524910031816739 1 1
0.450487692313101 0.438255741437887 1 1
0.365659233645109 0.355512742455093 1 1
0.483711931568531 0.469170720710917 1 1
0.457484750005196 0.444213283571064 1 1
0.325022652483302 0.314085951715145 1 0
0.414816352115166 0.403783906118493 1 1
0.564695127165742 0.548740054319416 1 1
0.541995195896273 0.526331466934301 1 1
0.623402583678568 0.604671727120708 1 1
0.508483427271752 0.492408506082198 1 1
0.514908656466919 0.499296716396662 1 1
0.456232522080261 0.443141923146799 1 1
0.59990699885533 0.582478386502137 1 1
0.61295553158923 0.595551807474379 1 1
0.516540605154157 0.500383901036675 1 1
0.578498721590951 0.561876284999706 1 1
0.40039962398584 0.389447551111792 1 1
0.514273211493469 0.499052855352397 1 1
0.384626192570922 0.372601049111186 1 1
0.532988190008604 0.518551171154327 1 1
0.323358574122506 0.311785465089806 1 1
0.392817039337772 0.382118820595327 1 1
0.214914257633429 0.206348375820835 0 0
0.660219811306884 0.64279282169699 1 1
0.426171233618686 0.413522128632213 1 1
0.641829100325101 0.623931670508187 1 1
0.491905392227359 0.47807612691969 1 1
0.492177664083179 0.478653339289064 1 1
0.482353581760184 0.468782383603205 1 1
0.535659427416009 0.519420027385343 1 1
0.522175718135677 0.506307681882562 1 1
0.513257014414002 0.497694613225831 1 1
0.5087055715855 0.494720947844353 1 1
0.666441832692641 0.648817771157527 1 1
0.489323016952434 0.476050248655451 1 1
0.565139059724949 0.549037808692812 1 1
0.592243192080318 0.57368383353443 1 1
0.487667448709761 0.472153977038879 1 1
0.183102710198987 0.176947895410596 0 0
0.355604537145664 0.345946562348213 1 1
0.549284339884721 0.534016486839318 1 1
0.43803035570564 0.424398148663042 1 1
0.539743619570897 0.523043232852464 1 1
0.372713273570597 0.361451254111536 1 1
0.282447551184061 0.273475214355113 0 0
0.216616332380644 0.209392749382728 0 0
0.386405923490655 0.375144800411034 1 1
0.408096857254442 0.395248563261011 1 1
0.507713242519067 0.493076660540746 1 1
0.508917182476631 0.494112886295988 1 1
0.364412354262488 0.355368095592223 1 1
0.497821571083981 0.483938203262126 1 1
0.524596269545693 0.510458264227487 1 1
0.576680710962021 0.560509230809587 1 1
0.537228643797199 0.521303899771129 1 1
0.378896863329163 0.366855027037457 1 1
0.351711865179331 0.342230360081928 1 1
0.44007799728439 0.426903300388593 1 1
0.425545948538104 0.413456552558518 1 1
0.399422344894548 0.387248914242083 1 1
0.436863400598913 0.425366011578209 1 1
0.447821289317326 0.432961865521068 1 1
0.492112880669598 0.478146206167377 1 1
0.610639442499744 0.592660177187979 1 1
0.519427974493887 0.505035686489101 1 1
0.533693309834194 0.518643995226221 1 1
0.49831923007256 0.481341267578458 1 1
0.642014583317092 0.621760964897383 1 1
0.577900512249419 0.562289854423824 1 1
0.577354409788869 0.561422273024698 1 1
0.484221144144572 0.470091470746244 1 1
0.439952466553743 0.427540415342665 1 1
0.737047342753448 0.713902168838412 1 1
0.308892532218003 0.298829008852208 1 0
0.368449543478695 0.357223894015447 1 1
0.517706753218951 0.502540906773083 1 1
0.448881803992938 0.436485375214627 1 1
0.664724453032018 0.64622088305931 1 1
0.341592613018695 0.331491346015664 1 1
0.53274271397193 0.517371518506835 1 1
0.713300655084162 0.692451615003869 1 1
0.452940272996831 0.440170958699484 1 1
0.584882071238084 0.565730919982057 1 1
0.453764060492404 0.442183098292492 1 1
0.37799187639463 0.367167661308043 1 1
0.539352994764168 0.523205918024813 1 1
0.383354782941967 0.371997060501414 1 1
0.611652182043604 0.59409071394044 1 1
0.391458076421224 0.379761348429727 1 1
0.584669391780217 0.567968479440475 1 1
0.579780262644803 0.562832198345029 1 1
0.56472610748285 0.549447240835814 1 1
0.321859906153133 0.311358852238602 1 1
0.59660847669833 0.577130502250938 1 1
0.521756326709307 0.507674642915695 1 1
0.660895857544307 0.641266414002751 1 1
0.694876385520698 0.674428750372748 1 1
0.541919618730513 0.526556241559728 1 1
0.605610327683693 0.586816264255207 1 1
0.598493805958864 0.579709207431082 1 1
0.598083074683356 0.582087742474181 1 1
0.472596060756909 0.456985126114666 1 1
0.545268598960778 0.529060766575488 1 1
0.630744899269627 0.611007856873845 1 1
0.661346716495615 0.640931363178576 1 1
0.384245516830234 0.373701425757292 1 1
0.559467488933237 0.54314432348676 1 1
0.48185106412804 0.467478420006359 1 1
0.380741041886546 0.369691831286527 1 1
0.340886135016866 0.33066553482291 1 1
0.529820300950813 0.514340236893107 1 1
0.483776934874192 0.469015369180728 1 1
0.564704401568815 0.548315709860706 1 1
0.512376842263019 0.498736483353969 1 1
0.528310685259952 0.513037473407652 1 1
0.581604303468562 0.564665150198932 1 1
0.535236629235964 0.518903701121615 1 1
0.303439174977425 0.294179525639802 1 0
0.410499599100666 0.399527412064171 1 1
0.294147971608957 0.285560513382806 0 0
0.509211993984301 0.493496265238725 1 1
0.492976144437075 0.479391704131019 1 1
0.566493943383746 0.550169887299379 1 1
0.639510569836037 0.620576978953041 1 1
0.532662049417044 0.518032112083486 1 1
0.495451452495187 0.480801728540441 1 1
0.390506542864476 0.380531669594327 1 1
0.318822771280175 0.310043475365993 0 0
0.506979951102181 0.49227257637426 1 1
0.572735243766986 0.555614479615281 1 1
0.3614144319981 0.352201350527718 1 1
0.422436185912571 0.408443721275511 1 1
0.394385747983604 0.383405986496801 1 1
0.788841623668267 0.764740362553919 0 0
0.308775466573939 0.301067090222928 0 0
0.466516809186496 0.453776272126044 1 1
0.527130342152669 0.511212284258066 1 1
0.369453612592419 0.358752300546412 1 1
0.562277167670754 0.545777558178853 1 1
0.491399321091118 0.477722689029731 1 1
0.440324582477169 0.427603758805197 1 1
0.552068829151788 0.534537012939156 1 1
0.338660038189545 0.329594417294429 1 1
0.397780296420057 0.386983412745772 1 1
0.560611218719732 0.543577999735719 1 1
0.486737447094085 0.473695776920411 1 1
0.522471648757459 0.509071913443374 1 1
0.52684409060334 0.511718062193199 1 1
0.609130239863141 0.590948385446004 1 1
0.36073257604519 0.350264717895017 1 1
0.261035524366575 0.254426607540832 0 0
0.624179653904485 0.605313915464189 1 1
0.35486900152792 0.344972818362502 1 1
0.465914597048832 0.452464023399038 1 1
0.489947943776147 0.47446691081208 1 1
0.468592074129422 0.455914664157784 1 1
0.418301807814906 0.405790410297586 1 1
0.509806141132808 0.495336616658343 1 1
0.720265735400378 0.69870804228783 0 1
0.578128503235558 0.561128049725617 1 1
0.38481044121157 0.373751055505336 1 1
0.319490842002131 0.310238612962161 0 0
0.399238274184954 0.38705136092447 1 1
0.582371808332604 0.567034667463853 1 1
0.391423780065924 0.380577917352813 1 1
0.60652106290964 0.589257011990359 1 1
0.470259331493377 0.457707689823254 1 1
0.507301556935338 0.489923632979184 1 1
0.383978926305943 0.372301152179845 1 1
0.634644677724419 0.615661302270987 1 1
0.500639108896407 0.486300275222313 1 1
0.394724808852428 0.383626535791928 1 1
0.629587799064005 0.611019222938343 1 1
0.303729515452957 0.293030876952031 1 1
0.487965623848375 0.473533639536324 1 1
0.438379766630449 0.426134719934774 1 1
0.340990137965332 0.330938703429114 1 1
0.453995540459304 0.441779235064011 1 1
0.412113925092538 0.401130150221158 1 1
0.53761216903332 0.521339877935185 1 1
0.536287978704978 0.522965785147981 1 1
0.573862882389269 0.556201281788777 1 1
0.464359069922059 0.452033470910326 1 1
0.479743975948725 0.466975015339197 1 1
0.573312025309073 0.555284805265197 1 1
0.507240106586415 0.492281491667706 1 1
0.530246891619986 0.513091994344571 1 1
0.554391235182129 0.537509383060058 1 1
0.642008487213891 0.623418263248743 1 1
0.516493466636677 0.500064017892783 1 1
0.425033690575847 0.413880998449124 1 1
0.459141910785825 0.446721412629154 1 1
0.486982529938312 0.472187942504864 1 1
0.597859988774342 0.580492871276618 1 1
0.621720078588395 0.603295996652105 1 1
0.617314768436364 0.600222374201707 1 1
0.484678183104487 0.4719769183405 1 1
0.578062541223127 0.561233999675776 1 1
0.606101618058051 0.588093693460319 1 1
0.413840090492691 0.402393950321767 1 1
0.726410974369189 0.705941038452238 0 0
0.566062840987863 0.549798818494734 1 1
0.551200583169853 0.536006389569678 1 1
0.59057911616609 0.57379287442254 1 1
0.482187996225999 0.468221820780867 1 1
0.372337182282266 0.360321151693154 1 1
0.629708248294045 0.612396158580149 1 1
0.589382996176845 0.5726465894597 1 1
0.571394684339407 0.555003556193955 1 1
0.581977160233447 0.563174178200739 1 1
0.440356521564635 0.427771204446293 1 1
0.643728212711234 0.625242597975426 1 1
0.424665690150091 0.410255021045825 1 1
0.549968784060041 0.532813469684313 1 1
0.315075676584232 0.305831524297989 1 1
0.505013611616741 0.490705411455176 1 1
0.687939770159482 0.667021244859571 1 1
0.321766502849727 0.311960823770908 1 0
0.401823095852971 0.39074833867302 1 1
0.581259309619152 0.564157756162606 1 1
0.415363897494597 0.404164348314888 1 1
0.335144649839202 0.327285922919508 1 1
0.550693001990994 0.533592063322336 1 1
0.407501963854026 0.39457680204897 1 1
0.445078635331121 0.430402139102782 1 1
0.495772166385025 0.479626354890533 1 1
0.495065625145916 0.481913224594909 1 1
0.445790539716985 0.431987303162464 1 1
0.227809234888602 0.221667969354623 0 0
0.662289331044825 0.641154068604283 1 1
0.630955684648986 0.612167603266425 1 1
0.58579987874582 0.56825087708097 1 1
0.264471613031943 0.257254330923462 1 0
0.433145501552226 0.420455983317407 1 1
0.42917644182991 0.417877135824547 1 1
0.198328987057824 0.191292326485438 0 0
0.531555959528729 0.515104029360555 1 1
0.464006088027616 0.45143282198517 1 1
0.218930213599583 0.213827901676778 0 0
0.56770302723369 0.552001983636014 1 1
0.354228643843686 0.345892736997292 1 1
0.311257412484653 0.301131887755618 1 1
0.556500239901207 0.541064744446191 1 1
0.416074663297196 0.403610298308984 1 1
0.416262775489724 0.404912617847 1 1
0.566263462785995 0.551690334839454 1 1
0.626065034813232 0.608586186729009 1 1
0.606494443283934 0.588866549201807 1 1
0.569674698186131 0.554454489390745 1 1
0.541474982683981 0.523678338112312 1 1
0.397466370714424 0.386676310636233 1 1
0.533870087020915 0.517619129633873 1 1
0.669500264478816 0.650026809020395 1 1
0.58081521822168 0.564469102767954 1 1
0.535660529995812 0.519334405415401 1 1
0.3725268718344 0.36126215251724 1 1
0.368510575612037 0.357451580364036 1 1
0.477459198689754 0.465152404080029 1 1
0.520060065844699 0.505270065822841 1 1
0.594269314519315 0.574777570970362 1 1
0.488239922899491 0.474373542545364 1 1
0.309188705483935 0.298852481732465 1 1
0.52648959775766 0.511138112893394 1 1
0.201283228420182 0.194478825933578 0 0
0.703327298768427 0.681070180100667 0 1
0.3883209129184 0.37793765471309 1 1
0.476334780667096 0.462226289016804 1 1
0.634283443649235 0.616859760464426 1 1
0.384044980626278 0.372691082969195 1 1
0.480819810684136 0.46720545449405 1 1
0.511936807777082 0.496900896799244 1 1
0.332496442785943 0.322408972382741 1 1
0.528947165797416 0.514386992912351 1 1
0.541889250513273 0.52669627067802 1 1
0.529744198494947 0.513545909148301 1 1
0.592096388860693 0.574390976825903 1 1
0.550010703956014 0.535002384377176 1 1
0.533190259356337 0.517700151256458 1 1
0.363331878096892 0.354469987076056 1 1
0.571368715955147 0.554997665686416 1 1
0.542383478725573 0.527659774168664 1 1
0.661064020125136 0.640302448360572 1 1
0.458608139792644 0.445575327596582 1 1
0.452767534616616 0.438849153498391 1 1
0.600238462082892 0.581988701120476 1 1
0.484817858570538 0.470493323491206 1 1
0.636957121394404 0.619012279268682 1 1
0.500900219669892 0.486915380182756 1 1
0.473765982170064 0.461014808097414 1 1
0.34858157115119 0.339081359316598 1 1
0.499451982338272 0.484720716786147 1 1
0.567407332063512 0.550868093479798 1 1
0.443501808716388 0.429245000745652 1 1
0.455102904973662 0.441803008513443 1 1
0.445526561838261 0.431638945322232 1 1
0.477278319356815 0.463317200782285 1 1
0.365844541876294 0.35549939619867 1 1
0.645655102468076 0.624764337382229 1 1
0.449367053701652 0.43678140381409 1 1
0.457984699869267 0.444874148600789 1 1
0.419410162745513 0.408678035557592 1 1
0.431534688754553 0.420724219147633 1 1
0.717513271522325 0.697649237273108 1 1
0.619207317558829 0.601790629600431 1 1
0.371473559454504 0.360302952006881 1 1
0.489167317102688 0.473983301835766 1 1
0.511895180505191 0.496504314753687 1 1
0.553702385388686 0.537446380360184 1 1
0.493116277854132 0.478383057306965 1 1
0.500481977074753 0.486061446943088 1 1
0.32189606276809 0.312338101711469 0 0
0.609623541804497 0.589776850473907 1 1
0.374429694094759 0.361753909387747 1 1
0.339740398047628 0.331073603634578 1 1
0.492296365558117 0.4780654231361 1 1
0.331488679112942 0.320823279687356 1 1
0.417006928125774 0.403783244408729 1 1
0.656848263008189 0.638776737432519 1 1
0.535103508807151 0.519670488378844 1 1
0.381756255237791 0.370414872059156 1 1
0.455923641985493 0.443951040590492 1 1
0.263227890094984 0.256096498347544 1 1
0.554003213261161 0.537420941411168 1 1
0.61844096600766 0.599314227277122 1 1
0.376146380441789 0.366027098815475 1 1
0.40065646496917 0.388831442741552 1 1
0.385331433222031 0.372507852071558 1 1
0.439799156562198 0.428026988069545 1 1
0.588159872072691 0.568686055557263 1 1
0.459139352155532 0.445227485362324 1 1
0.379748812959521 0.370392499552538 1 1
0.781301248392666 0.757733325820872 0 0
0.5641636355129 0.546759179285726 1 1
0.363998734313995 0.354617262998049 1 1
0.422570389687394 0.410766029993918 1 1
0.571251100301776 0.555091503569478 1 1
0.235300800015291 0.228507929529856 0 0
0.577926084443888 0.56100345746898 1 1
0.427376110457775 0.414534580151667 1 1
0.557864176477074 0.540586438111997 1 1
0.554696679350026 0.538314485363572 1 1
0.444446327012497 0.431990627884265 1 1
0.311846728832501 0.302310234458387 0 0
0.555144310404641 0.538018391588241 1 1
0.687445962284777 0.665377204187072 1 1
0.383026193127304 0.371846409502198 1 1
0.221670157587117 0.214637297518909 0 0
0.682844100664664 0.662012978308023 1 1
0.683904244702492 0.665145105524975 1 1
0.524757988179147 0.509971813649387 1 1
0.596340875821156 0.578370561627808 1 1
0.521000081118878 0.505907013621454 1 1
0.683510846033585 0.663885467828729 1 1
0.457697114560245 0.443562570804953 1 1
0.577754875850168 0.560370004603914 1 1
0.387750947285068 0.375946334385303 1 1
0.370002005214887 0.360239751913084 1 1
0.488788674698497 0.47290922327317 1 1
0.5399229581964 0.52582009912891 1 1
0.566460613448117 0.551297617727839 1 1
0.548140921759008 0.532613602222539 1 1
0.443062015457694 0.43063026941263 1 1
0.435264556712518 0.424152922771938 1 1
0.468811441893084 0.455569189883228 1 1
0.2592737188564 0.250387865707995 0 0
0.505271357786204 0.490838812304624 1 1
0.729074015429745 0.70752221891996 0 0
0.694341289725416 0.67414369891693 0 1
0.502104939979393 0.488969312060502 1 1
0.579951264402861 0.562207111175805 1 1
0.370135568457961 0.359818791084012 1 1
0.669895144745381 0.650826526445887 1 1
0.482630728442449 0.468141374990633 1 1
0.386842892593992 0.376602671362514 1 1
0.491267216228412 0.476918629549466 1 1
0.54664832473465 0.528360854518831 1 1
0.528573682976712 0.51388888476756 1 1
0.445158132762319 0.431283390143856 1 1
0.389278715570809 0.378796041166105 1 1
0.520103426765345 0.505920762083192 1 1
0.362628176015484 0.352099893619447 1 1
0.641750996460547 0.623655710041696 1 1
0.561260711017766 0.544790800181069 1 1
0.517271203259402 0.500458416931044 1 1
0.679504529362237 0.660799899695407 1 1
0.466416200854637 0.45286276090056 1 1
0.37810461523388 0.367874255876686 1 1
0.575284373337634 0.559947447955528 1 1
0.374293161554091 0.36371806625198 1 1
0.61632383462424 0.597774658402184 1 1
0.470511296367391 0.455989983182822 1 1
0.59243542415609 0.575506482480997 1 1
0.619531809060089 0.601334295492454 1 1
0.56899296547122 0.551817928802059 1 1
0.305320248170696 0.29647722568955 0 0
0.374908243547497 0.363287815233558 1 1
0.545297692181224 0.528563852633663 1 1
0.503338226509287 0.489985561304617 1 1
0.624244899816058 0.605541081690251 1 1
0.596670040902308 0.578928562502952 1 1
0.589884394978002 0.57392894318507 1 1
0.558548281061591 0.542987386679481 1 1
0.418925449477523 0.406854777351976 1 1
0.505881458524232 0.492511987354242 1 1
0.584733390671762 0.568559924906932 1 1
0.507137149874381 0.491600628870716 1 1
0.54728616738856 0.531268277718765 1 1
0.527053237044321 0.512339481846747 1 1
0.551735886816627 0.536922207844894 1 1
0.322070372474405 0.313756121581959 1 0
0.311568505758324 0.302971141767086 1 1
0.568405083504697 0.553061519205829 1 1
0.4243087260499 0.412142840052834 1 1
0.55572247974584 0.538720717411173 1 1
0.630143045644367 0.610717598512808 1 1
0.467528346610806 0.455267363341127 1 1
0.511781748442093 0.497190163889662 1 1
0.651731226877889 0.63284894231456 1 1
0.464467618915839 0.448999514317477 1 1
0.394560168171298 0.384124766360423 1 1
0.527376672291875 0.512537271764532 1 1
0.543091501380517 0.527831923613481 1 1
0.469440201751276 0.455632804038323 1 1
0.594072225421399 0.576424488385317 1 1
0.444234936181695 0.430106869437234 1 1
0.374786511579985 0.365057722755935 1 1
0.604973736628863 0.58677387323806 1 1
0.500506510543013 0.48663451092053 1 1
0.435897178197532 0.423225167939333 1 1
0.344847627616653 0.334269027642472 1 1
0.438640624588438 0.428150763709377 1 1
0.405412090505143 0.39259071135878 1 1
0.64079925966017 0.621996798573764 1 1
0.588584026848836 0.571395520448466 1 1
0.484042725846753 0.469528133575604 1 1
0.623507077122362 0.604526316988063 1 1
0.52318565686608 0.507400828623712 1 1
0.553942686411208 0.537933278338727 1 1
0.388860519383161 0.378737218404789 1 1
0.436202212961776 0.423685810140223 1 1
0.382746138641444 0.3728328001474 1 1
0.546555666589474 0.530312526693401 1 1
0.454668792683284 0.441580646895774 1 1
0.297042473728049 0.288050545018565 0 0
0.348173881748813 0.338169022806143 1 1
0.294096929231434 0.284869224376763 0 0
0.423855241568714 0.411750608521302 1 1
0.535952041480255 0.519572150988542 1 1
0.627285637925123 0.608097184643115 1 1
0.339030160451773 0.328679472044243 1 1
0.443955514205699 0.429844536215892 1 1
0.442325365777039 0.429867150499003 1 1
0.526486784660771 0.50965004491597 1 1
0.670124556644165 0.650562775440783 1 1
0.584268188213221 0.565533580810244 1 1
0.465049845929924 0.451814819883832 1 1
0.327024669556313 0.318469025178368 1 1
0.501745959176024 0.486438941950116 1 1
0.391945152827192 0.381227300599569 1 1
0.28449227713622 0.277809926742229 0 0
0.47490820944005 0.460280825847025 1 1
0.581440129524264 0.564814709645091 1 1
0.602071269176493 0.585975948500179 1 1
0.457441014545528 0.445201515458059 1 1
0.447182293555849 0.43492778909432 1 1
0.358192161015392 0.348973212371491 1 1
0.347603307853946 0.336471820508762 1 1
0.483374745403784 0.468071384370358 1 1
0.497157579988551 0.482367261280894 1 1
0.389735227497455 0.377678772919853 1 1
0.526799888236459 0.51169296608516 1 1
0.484728796161901 0.470779448528647 1 1
0.622785088736284 0.605363589634592 1 1
0.489964144442348 0.47690150489781 1 1
0.557237500248638 0.54113229312133 1 1
0.511845660760198 0.497120663948236 1 1
0.346667258948347 0.33652588803762 1 1
0.600241487551051 0.58267486216557 1 1
0.562357874121229 0.545688169505408 1 1
0.404958684378321 0.393971583485272 1 1
0.548797799740625 0.531034483946326 1 1
0.409492656400932 0.39713867019088 1 1
0.572070332375127 0.555235057566428 1 1
0.472983626655429 0.459922496436479 1 1
0.570144984780137 0.554479350663972 1 1
0.59179005569672 0.574110289701551 1 1
0.568528888977953 0.551922825880375 1 1
0.423993300772765 0.411650164385281 1 1
0.424245428527426 0.411582018609826 1 1
0.479193512209991 0.464695811890745 1 1
0.430130292273967 0.41721640943632 1 1
0.495620220713718 0.48033816957485 1 1
0.498037637855019 0.483420607234218 1 1
0.615413923220338 0.599401760363057 1 1
0.494400283803891 0.47914345006658 1 1
0.31795687629255 0.30832001319878 1 1
0.429879310767172 0.418131475121686 1 1
0.588374961346085 0.569250624646143 1 1
0.539443050524631 0.521511244592132 1 1
0.472869573537752 0.460739516777221 1 1
0.520235472025419 0.505083739572964 1 1
0.479126537733278 0.46438093363836 1 1
0.461591230273046 0.448160123786233 1 1
0.561657002445511 0.545208873042632 1 1
0.535624356069485 0.520830940771991 1 1
0.545737326164628 0.530868890110589 1 1
0.57096722379766 0.554773725407392 1 1
0.598403279504005 0.580920884966407 1 1
0.414506629065857 0.401652427118341 1 1
0.534355676541602 0.519793378412039 1 1
0.402536318493237 0.390319478892334 1 1
0.65408135567093 0.635628535911361 1 1
0.446903950668183 0.434973756510477 1 1
0.330291429805383 0.318882396220468 1 1
0.483752964673226 0.469663688398547 1 1
0.62151253766006 0.60351183279779 1 1
0.563329382929427 0.54728898424207 1 1
0.496981856327811 0.482958428295715 1 1
0.401100381131514 0.388792374639113 1 1
0.501841720619424 0.485238969538816 1 1
0.644993041320048 0.625326460717309 1 1
0.391461351965951 0.379955337979725 1 1
0.602097884642056 0.584119545474291 1 1
0.531736536196279 0.517994212982745 1 1
0.670974975688334 0.652222057945239 1 1
0.632282806562392 0.612185433053144 1 1
0.507416559499359 0.490940612173746 1 1
0.621635472582835 0.604200505939515 1 1
0.531681878889276 0.516586839365676 1 1
0.600501033005166 0.581524341836989 1 1
0.389397423861988 0.378464435510144 1 1
0.535910679774416 0.518045127302447 1 1
0.372177323364011 0.362549005026928 1 1
0.363334853513516 0.352751544629873 1 1
0.494261939689741 0.480592387596155 1 1
0.462771485101259 0.449676953999637 1 1
0.392392796469634 0.379989734502918 1 1
0.561148083489222 0.543857856144607 1 1
0.434215382211108 0.421818294678605 1 1
0.661641870017637 0.642907482606082 1 1
0.501804498192974 0.486744560637643 1 1
0.902610082932691 0.876772608141423 0 0
0.414165190330834 0.401620890593265 1 1
0.435397157494652 0.423130193851332 1 1
0.829601206750548 0.806048176135854 0 0
0.534786955608941 0.519240564086189 1 1
0.481066828105252 0.464973462863136 1 1
0.494759720506764 0.479871704013279 1 1
0.401319115939508 0.390225476112031 1 1
0.507250982912219 0.492542052880381 1 1
0.470625383030134 0.45777892122381 1 1
0.560311998648267 0.545803484180128 1 1
0.406345894732034 0.395342613532053 1 1
0.551019731169048 0.533272572995577 1 1
0.481477568593321 0.467954603168742 1 1
0.4558003444123 0.443526006771058 1 1
0.232437692213277 0.225261148851171 0 0
0.319970635160578 0.310612932779749 1 1
0.322787295509845 0.314694907947166 1 0
0.479849701183484 0.464470129308404 1 1
0.506055509170571 0.491946512001072 1 1
0.511647190075214 0.496458343222978 1 1
0.503446195835995 0.490550002196714 1 1
0.546993604985753 0.532043274600858 1 1
0.533139124374465 0.516801752405881 1 1
0.583058082625249 0.56649526767446 1 1
0.441908413486748 0.428431278721163 1 1
0.454125662949054 0.44167521166522 1 1
0.548973034712397 0.531015482829662 1 1
0.394382406625428 0.383380312468017 1 1
0.668897276359456 0.646351962461886 1 1
0.534836944945443 0.519671499175694 1 1
0.572098990974549 0.55573908228341 1 1
0.683089077943979 0.663539144549889 1 1
0.373748906271449 0.363515679605936 1 1
0.457932115323607 0.44461657871944 1 1
0.350213924917615 0.341274508966762 1 1
0.402225200953957 0.390735972369205 1 1
0.463107711990331 0.449674865762324 1 1
0.506419145556631 0.489697339028268 1 1
0.571899810442781 0.556128641017976 1 1
0.606042233214922 0.589783783091906 1 1
0.546986860549463 0.529168771434532 1 1
0.391229970019362 0.379481400465381 1 1
0.493802153576502 0.479481929785849 1 1
0.431427414260431 0.419602840038682 1 1
0.454772936245034 0.43976389037435 1 1
0.495207076289221 0.482016725311605 1 1
0.591869688819852 0.574899486466461 1 1
0.554856538357347 0.537048476536458 1 1
0.617876423710223 0.601990963043794 1 1
0.574566634193495 0.55942688054065 1 1
0.448222619304754 0.434919172967211 1 1
0.571174999525477 0.554481830531548 1 1
0.548710232750097 0.534144030779394 1 1
0.614336989335406 0.596021133248245 1 1
0.541742823776388 0.525479036429152 1 1
0.555335295450018 0.53705378896894 1 1
0.483819449921919 0.467333171049812 1 1
0.757279422571791 0.73584281107314 0 0
0.475193841602138 0.461892705124976 1 1
0.567133434229875 0.551766266647561 1 1
0.536875382526766 0.522285561290842 1 1
0.571049752701152 0.555003472588899 1 1
0.446808123199161 0.433418404002339 1 1
0.412413274863186 0.401292741242145 1 1
0.527279539158224 0.512546632372944 1 1
0.431877907859631 0.418788468765568 1 1
0.550837098239908 0.53479947253176 1 1
0.39060539013067 0.379351022254772 1 1
0.551743874460751 0.53637021373042 1 1
0.653366610750959 0.635360403143195 1 1
0.494877889955697 0.480606858922128 1 1
0.521862258894196 0.507138501944753 1 1
0.626355841595434 0.607849964746393 1 1
0.519861104195048 0.504918840556215 1 1
0.420362545211067 0.408157441328737 1 1
0.394879985362185 0.383733297864347 1 1
0.47312079572348 0.456115406953489 1 1
0.598898868514819 0.582854337043382 1 1
0.324408415112377 0.315673909014123 1 1
0.392875295366604 0.381791889826447 1 1
0.428280079714299 0.416730655576688 1 1
0.450548331523958 0.439757967381159 1 1
0.492511987285203 0.478203374972775 1 1
0.591451753140318 0.574205985482287 1 1
0.511556694563516 0.498574723330088 1 1
0.423042989862055 0.411636571896084 1 1
0.394266563221302 0.383416690537697 1 1
0.383787201924187 0.373496417162434 1 1
0.611978620985701 0.592126613486147 1 1
0.579059022207166 0.558524935996364 1 1
0.543403358726369 0.528718244194189 1 1
0.561176279271087 0.545548235733243 1 1
0.497442523221328 0.483439366395929 1 1
0.557491619221899 0.540248980241029 1 1
0.383909267721527 0.37383677338801 1 1
0.627819559763754 0.609958426297019 1 1
0.602517881434427 0.585146732168358 1 1
0.438773352764429 0.424981247207168 1 1
0.644311155991448 0.625728168587403 1 1
0.422915804347098 0.411181835185319 1 1
0.441013263638345 0.428648162414522 1 1
0.318219622237378 0.308851529294577 1 1
0.424347993171827 0.410859084661296 1 1
0.524184944219508 0.508606757272303 1 1
0.382142573602528 0.37047421578437 1 1
0.533042444395843 0.517232740743708 1 1
0.305107445483177 0.297054620264384 1 1
0.598072788370036 0.581434461296647 1 1
0.305894631965229 0.296215286128939 1 0
0.611550081957562 0.594551896970434 1 1
0.413115110009407 0.400942647817453 1 1
0.606555995770228 0.588581218529905 1 1
0.586152037765179 0.569098647983862 1 1
0.391080741313203 0.38139320332698 1 1
0.503723051750188 0.489658012577133 1 1
0.429941913707082 0.418172637759268 1 1
0.480443832136338 0.465186556666091 1 1
0.543277649086777 0.528041428248429 1 1
0.474599188169693 0.461932635484145 1 1
0.503574459999055 0.487419886604306 1 1
0.456809011921019 0.444480565522871 1 1
0.559044808318027 0.543778434785892 1 1
0.339736306327432 0.331903840607523 1 1
0.436440561734596 0.424852255069186 1 1
0.360305245218848 0.350216227757101 1 1
0.489201999992522 0.47498736646013 1 1
0.500802619568768 0.485583243317712 1 1
0.323486826794315 0.313386101449127 1 1
0.458657723001381 0.446140641020387 1 1
0.559304440131406 0.54324857698918 1 1
0.408504933681384 0.398079474410963 1 1
0.434124077758332 0.422087568050252 1 1
0.404200347289479 0.391749739434135 1 1
0.469828996737394 0.455822131615615 1 1
0.459947468063984 0.445913896076172 1 1
0.407624666531954 0.394160949490195 1 1
0.355760666132888 0.345081658205372 1 1
0.479802215390642 0.466508839810359 1 1
0.523290676066781 0.507407680694602 1 1
0.583959787306128 0.565543810821669 1 1
0.49644514387217 0.480281515848733 1 1
0.349199380630214 0.339293658306297 1 1
0.492770215910574 0.478752333682532 1 1
0.461798019548774 0.447708171140251 1 1
0.68058735549857 0.659627592368161 1 1
0.335694450381495 0.325667136330426 1 1
0.56037659859776 0.545163050304384 1 1
0.658409592044709 0.639516625397172 1 1
0.421581635518927 0.41035259733937 1 1
0.477810231073408 0.463125008231385 1 1
0.460964227145999 0.44836458790326 1 1
0.532619007211117 0.517140018274934 1 1
0.537198781531931 0.521479489773881 1 1
0.594623574172805 0.577330792107557 1 1
0.516019308148661 0.499993032355857 1 1
0.507249099665957 0.491356919360753 1 1
0.463605182271744 0.449827157188935 1 1
0.607053634292492 0.589339715901075 1 1
0.560904876611142 0.545228362236141 1 1
0.643205580247149 0.624739975203499 1 1
0.427665649032327 0.414813929699779 1 1
0.700072237149838 0.68217222891961 1 1
0.382192889786295 0.371592892826633 1 1
0.673576573482276 0.653830092783231 1 1
0.364069906922967 0.353809704057869 1 1
0.5063901116076 0.493140549282696 1 1
0.367297946723128 0.357405139738014 1 1
0.45762280494847 0.443562458049523 1 1
0.608277508567567 0.589304220870638 1 1
0.505695250951566 0.490874758503634 1 1
0.360783084246047 0.350117358911736 1 1
0.665783172205645 0.64427378903946 1 1
0.476412889174579 0.464041526236124 1 1
0.371283846073007 0.360879992686574 1 1
0.492193300198444 0.477382257153256 1 1
0.31885967793617 0.309513418270652 0 0
0.498034915582363 0.483319164930201 1 1
0.480961842847838 0.467496152503008 1 1
0.358710679249553 0.347981580944008 1 1
0.539237695876497 0.523623360579158 1 1
0.456020075972308 0.44211897391986 1 1
0.459821220372307 0.445225565347288 1 1
0.523772139447736 0.509045955384913 1 1
0.704475416456183 0.685778511374407 1 1
0.53005984326988 0.514150472577525 1 1
0.511179999899024 0.496230673082257 1 1
0.420452355775116 0.407657426105935 1 1
0.371652460787318 0.361073852382257 1 1
0.533569939269482 0.516990578018555 1 1
0.695122017029455 0.6734614037632 1 1
0.42455854626846 0.412482193988881 1 1
0.529258638884231 0.513461871518528 1 1
0.529370591564856 0.515311907794979 1 1
0.423692335031148 0.412093024998163 1 1
0.619891007712163 0.603149220175716 1 1
0.411313781051226 0.399576053028384 1 1
0.32454466731896 0.31537846431753 1 0
0.422404880214567 0.410777459989819 1 1
0.689942509246567 0.67055017379245 1 1
0.661806336062127 0.641920515898992 1 1
0.441532231025092 0.428123450208775 1 1
0.378963708548492 0.366777134762047 1 1
0.413676664140293 0.400741533023367 1 1
0.502891579323491 0.48910889948227 1 1
0.519009389048531 0.501671815751404 1 1
0.4731390549938 0.460004969110246 1 1
0.522604401977973 0.507111453823139 1 1
0.60778521891794 0.589652482080444 1 1
0.446096326940256 0.433261842788104 1 1
0.50977354402027 0.495028786276796 1 1
0.527933139573734 0.512940686165388 1 1
0.465922915489478 0.453046710821786 1 1
0.828294453755598 0.803042846755128 0 0
0.541702272551739 0.525929047391004 1 1
0.420996115952387 0.408819240131292 1 1
0.484452167338179 0.470074927697667 1 1
0.521273445212066 0.505422116460897 1 1
0.519849777655387 0.504690189793715 1 1
0.54946863599496 0.534152012696871 1 1
0.492794023840008 0.479205154471462 1 1
0.614550042164709 0.597007900791889 1 1
0.552293332087892 0.53492822691691 1 1
0.416167952361763 0.404817616079756 1 1
0.408444497259403 0.396689079541816 1 1
0.469430612038088 0.454661419381032 1 1
0.395641837501037 0.383048320870916 1 1
0.442149399012383 0.430714785777328 1 1
0.495940217387848 0.481574313808381 1 1
0.442210790876426 0.429422711614521 1 1
0.555404523139861 0.539950956741121 1 1
0.317536213256474 0.30761997985982 1 1
0.486134261210257 0.471479757971668 1 1
0.382882156517224 0.372498721516262 1 1
0.40866332729654 0.396561231194532 1 1
0.366774397058303 0.355357261733651 1 1
0.494151190308342 0.479301195698506 1 1
0.488420619600939 0.473737637168324 1 1
0.445343121987551 0.431703498328479 1 1
0.551738250556678 0.535937958701143 1 1
0.338962474459873 0.329207284465487 1 1
0.557154949743703 0.540801987105505 1 1
0.550678471301944 0.533719149882827 1 1
0.528543269292359 0.513668228925057 1 1
0.471288626815577 0.45746190081615 1 1
0.799827024226212 0.777253481704108 0 0
0.50250321618256 0.489419571761497 1 1
0.272706269593982 0.262664592274659 0 0
0.668512591294838 0.649905126231023 1 1
0.411967705196072 0.399740979982954 1 1
0.562321291580382 0.545833061142585 1 1
0.585806876508336 0.5684047512679 1 1
0.67500900907375 0.655527788225038 1 1
0.394875169583632 0.383116807222632 1 1
0.339833490640786 0.329029513952974 1 1
0.464617492858787 0.451053853125191 1 1
0.513285988106468 0.498749765833798 1 1
0.703189992628941 0.681937619091221 0 1
0.695005799862669 0.676161949570322 1 1
0.564459218143207 0.549651907854205 1 1
0.456001852378262 0.443214280805236 1 1
0.533038049728391 0.517345803397336 1 1
0.577505508168368 0.562466886465096 1 1
0.335584123990072 0.325935347641715 1 1
0.551454997031995 0.534945778543464 1 1
0.501752455801379 0.487790861915221 1 1
0.584120879537986 0.566409545052428 1 1
0.671497634770153 0.652235362008331 1 1
0.467712511883954 0.452815220194484 1 1
0.592254070526424 0.576014622254115 1 1
0.491085328289685 0.477123454991003 1 1
0.598385083156146 0.582134652562651 1 1
0.604393951826563 0.585708297646186 1 1
0.254298710896951 0.246838045469976 0 0
0.624203048128054 0.607152435589729 1 1
0.52018917964265 0.505490878534691 1 1
0.474944023103067 0.460054166792234 1 1
0.64371902291493 0.62482855561188 1 1
0.596052680164216 0.578210741869455 1 1
0.518482147852837 0.504127232610097 1 1
0.384951930948232 0.374517127513653 1 1
0.517384813649004 0.502320559619747 1 1
0.587420323525051 0.569001071537107 1 1
0.415659842650366 0.404274353389067 1 1
0.382611063168541 0.372263565636355 1 1
0.581111694789737 0.564034850317699 1 1
0.6403133605676 0.620400042140765 1 1
0.337892540008022 0.328741776048959 1 1
0.490715452100724 0.47608843972367 1 1
0.325362521766282 0.316602297109415 1 0
0.639372223398539 0.622655417529571 1 1
0.515907147260237 0.499677686872804 1 1
0.66941345013939 0.648069833784845 1 1
0.404831340459417 0.393832049407758 1 1
0.491451474652598 0.475451044165342 1 1
0.238472100169284 0.232228582883493 0 0
0.505044028593101 0.489894928963881 1 1
0.495753232845911 0.481708465437897 1 1
0.226203936464317 0.219746461972588 0 0
0.401290888447186 0.389171612217108 1 1
0.504133415788843 0.488917426134654 1 1
0.475528518438335 0.460692103615485 1 1
0.586254180069833 0.569592089909168 1 1
0.497540095573198 0.481308482042902 1 1
0.486684598368473 0.471811747971505 1 1
0.566933455878469 0.550833762157461 1 1
0.467532723249196 0.454017055573029 1 1
0.28562175215317 0.278653637999782 0 0
0.336091685045566 0.32656595787892 1 1
0.558387956432511 0.541884808920591 1 1
0.476571841644157 0.463752269643597 1 1
0.457880796550548 0.444713870680158 1 1
0.667724281703794 0.648230758499622 1 1
0.36070055802378 0.348439109043925 1 1
0.335464228714264 0.32679558332749 1 1
0.575441613360202 0.55784844570347 1 1
0.510158063653846 0.497897289179813 1 1
0.665383740871131 0.645198762683491 1 1
0.526185490425927 0.510547923380544 1 1
0.357530074751062 0.347463313146275 1 1
0.483394726836405 0.469742911981661 1 1
0.557996605909177 0.541932850391387 1 1
0.438410574113565 0.423135222110168 1 1
0.536987140758213 0.523461716427352 1 1
0.515456046198192 0.501549910713189 1 1
0.214314519349829 0.208110081445743 0 0
0.516666917931518 0.502485027195938 1 1
0.386477723218646 0.375179137326608 1 1
0.398919996730608 0.390058128416374 1 1
0.396939148039937 0.385309463864745 1 1
0.292726084951348 0.284799079190753 0 0
0.45920767423589 0.44574993417788 1 1
0.371348629077317 0.363022590037593 1 1
0.433537837510219 0.42187504897158 1 1
0.514182985621349 0.497041449415215 1 1
0.57429933940993 0.557482442380306 1 1
0.571773884283997 0.554941321384014 1 1
0.489850913463527 0.475414139808487 1 1
0.528577446855387 0.514019237913784 1 1
0.383831535585087 0.372734887761542 1 1
0.323587649308132 0.314113020593288 1 1
0.370835618806788 0.360388980177792 1 1
0.587785183529974 0.570746904889464 1 1
0.64909675073831 0.62938077273612 1 1
0.492908429008583 0.479683800801699 1 1
0.627694418142649 0.609955108428868 1 1
0.524547115830618 0.510301677186472 1 1
0.558089364301231 0.540699299908833 1 1
0.530035234734802 0.514181391755684 1 1
0.571099492174036 0.554546745853955 1 1
0.500227057477886 0.485872180532268 1 1
0.476186785213321 0.462070464146789 1 1
0.629505694502199 0.610903284638741 1 1
0.481226336836169 0.46841644398614 1 1
0.390275888669717 0.378228650502426 1 1
0.465736983452959 0.452983657559781 1 1
0.558289047676994 0.542330407852836 1 1
0.489783824113789 0.47633472441093 1 1
0.572101188619209 0.554735942759047 1 1
0.589316611590019 0.571287867442306 1 1
0.418056329266214 0.40530501963304 1 1
0.5209488531132 0.506206496842592 1 1
0.347841201008125 0.337228013652383 1 1
0.539130789572132 0.524438175278653 1 1
0.492410393830056 0.476440686957311 1 1
0.400180118254898 0.388438234527614 1 1
0.461082745656538 0.445488672922501 1 1
0.399539456518054 0.38662814178509 1 1
0.467087511827006 0.45370933046044 1 1
0.518036807474132 0.50304540907602 1 1
0.349494281574059 0.338848105529867 1 1
0.581711031007672 0.565313305791346 1 1
0.612639607782125 0.593157396647864 1 1
0.519214502822243 0.505426829792689 1 1
0.424269189566396 0.412114564362244 1 1
0.479827826652902 0.467239219399576 1 1
0.404059000745791 0.392296515391386 1 1
0.492782795255477 0.477018238728258 1 1
0.46723498271427 0.452703880128341 1 1
0.577837092695979 0.560479337410877 1 1
0.592303588990123 0.57577064733956 1 1
0.542716868186972 0.52723111284221 1 1
0.47921318695948 0.463774301462301 1 1
0.632159250861941 0.614112592508352 1 1
0.516973304967749 0.501149328216866 1 1
0.354497160798044 0.343181978010196 1 1
0.394383589794099 0.383173289417221 1 1
0.425540328137112 0.413260999341736 1 1
0.694173948356327 0.673606930035297 1 1
0.684594296657295 0.66505662491722 1 1
0.668201952020311 0.647726027557261 1 1
0.42116421599456 0.409456589283463 1 1
0.494721614295939 0.479881053284143 1 1
0.577812745034475 0.560898124825069 1 1
0.606826667364017 0.589459028258035 1 1
0.42986614541143 0.417437031117275 1 1
0.586299143308094 0.567831584615785 1 1
0.353414302796364 0.343624062931844 1 1
0.540421012794653 0.524299057681088 1 1
0.635898737844185 0.617359307971989 1 1
0.429859661165284 0.417450138471547 1 1
0.506633589354445 0.491426786774077 1 1
0.488548852673427 0.474901908416432 1 1
0.509725168697873 0.494548431463931 1 1
0.53144285101069 0.5157873458052 1 1
0.487144446709198 0.474414423873132 1 1
0.283773089954189 0.275984401907856 0 0
0.672313388946369 0.653194279771312 1 1
0.487015185976469 0.472661942413859 1 1
0.66360432082351 0.644678535445657 1 1
0.426730700106894 0.414261026450075 1 1
0.531252945305431 0.515871513191867 1 1
0.456350892067231 0.441828260035632 1 1
0.399241490467516 0.387767234886761 1 1
0.422395153606233 0.410356497992465 1 1
0.438319947288974 0.425395018481516 1 1
0.414462518301809 0.403485312779675 1 1
0.44409620416755 0.433190244126826 1 1
0.457960417973075 0.44407763331535 1 1
0.431511260692538 0.418477699722065 1 1
0.583901718288568 0.56729126922918 1 1
0.548291147822898 0.532518670325146 1 1
0.386855812514704 0.376212257403025 1 1
0.465938593848068 0.453362198050393 1 1
0.506011076859435 0.491385531368866 1 1
0.394627061136724 0.381034482521081 1 1
0.489654410889426 0.474574920919965 1 1
0.492316127661625 0.478850115657681 1 1
0.456026853971727 0.443648029591293 1 1
0.436601433231153 0.423690481259647 1 1
0.539380101818864 0.524764108793738 1 1
0.568728570077911 0.551836360046382 1 1
0.464292738550893 0.450372706897855 1 1
0.558988209768844 0.543038328343796 1 1
0.588469446918082 0.569015766787168 1 1
0.433259767802523 0.42099855517373 1 1
0.457603333976463 0.443958764798 1 1
0.348321078793388 0.339077762531124 1 1
0.523154207617323 0.506618389616941 1 1
0.445055956015157 0.432145426181678 1 1
0.391003784291076 0.378267811453464 1 1
0.471494463489241 0.457624046525186 1 1
0.436798379575744 0.426066091647424 1 1
0.42165902166726 0.407005559781195 1 1
0.512300719435823 0.49542202312097 1 1
0.458397350108258 0.447928315251919 1 1
0.480797718153924 0.467269502209935 1 1
0.516559207318502 0.500941842462514 1 1
0.457456822001963 0.443882383970536 1 1
0.431840933969665 0.418958130540233 1 1
0.55657087898175 0.539959810109708 1 1
0.515994730189145 0.500611947577574 1 1
0.622135935642905 0.603971292911416 1 1
0.486569851071158 0.472562188390517 1 1
0.372530714956347 0.36039407662281 1 1
0.571156219114932 0.55503212736818 1 1
0.481071635003993 0.467607089807828 1 1
0.473056464303294 0.460350546262369 1 1
0.54833641107057 0.532038751361239 1 1
0.574455868105339 0.55743660213585 1 1
0.374666302682286 0.36531723524791 1 1
0.412351707759575 0.400632410227062 1 1
0.540479957546674 0.522528264564317 1 1
0.380170911241173 0.36892675093123 1 1
0.491062762812866 0.477112156785093 1 1
0.433838641401621 0.42049482723248 1 1
0.412196890536701 0.400564489707422 1 1
0.526135146445372 0.511311539838231 1 1
0.523411733503281 0.507350697796853 1 1
0.463164102254821 0.448140016115668 1 1
0.437707361217477 0.423886266440706 1 1
0.3498203761953 0.339915290831774 1 1
0.42982715414108 0.416863731640801 1 1
0.562868635445375 0.545346265012396 1 1
0.54520254254247 0.530437463662042 1 1
0.365451612481941 0.355725352861752 1 1
0.469504827729467 0.456988458032341 1 1
0.454342552751159 0.439378166523311 1 1
0.327781128796233 0.318287076746309 1 1
0.434086882329471 0.422741130946832 1 1
0.49568630823399 0.482521240846494 1 1
0.409205492244847 0.397476104466252 1 1
0.432841905183562 0.420854639314526 1 1
0.327410011806543 0.317075766468685 1 1
0.587782993374169 0.569801304073893 1 1
0.483571482599064 0.468322832580555 1 1
0.403185561286991 0.391356602702528 1 1
0.564813288592493 0.549626002136046 1 1
0.550846654409556 0.535313850133514 1 1
0.597067254506742 0.578746400533991 1 1
0.478507935511036 0.46418301799693 1 1
0.383290539181213 0.371921948895737 1 1
0.72482689845224 0.702390019814018 1 1
0.54893841929046 0.53276707618732 1 1
0.294386502147212 0.286020033909915 0 0
0.588679856325376 0.569690977327134 1 1
0.388375963156446 0.378105409601786 1 1
0.381245597211648 0.371392735670442 1 1
0.527879425205758 0.510251517806647 1 1
0.51214573468542 0.497167478226555 1 1
0.466284098598675 0.453332927136577 1 1
0.531962502735525 0.517213669196331 1 1
0.625343492652244 0.607697635927792 1 1
0.424299756679726 0.413215002946348 1 1
0.486404010567418 0.471787617507867 1 1
0.448329374944233 0.434862715999696 1 1
0.389677764915742 0.377044639328741 1 1
0.531044649344727 0.516213631430674 1 1
0.467707101490905 0.454172551124401 1 1
0.315414451152265 0.306897176363342 0 0
0.34231616083195 0.332710520182016 1 1
0.357111034315143 0.345766650376625 1 1
0.505171084374067 0.492445606133416 1 1
0.429391646795713 0.418094331898903 1 1
0.514946225783311 0.499503298131683 1 1
0.431477931145618 0.419408390797806 1 1
0.451456651371682 0.437980702738945 1 1
0.595685506333568 0.576615620524118 1 1
0.517895617176733 0.503445138641761 1 1
0.327822654122716 0.319151173018658 1 0
0.368184879672962 0.356233618061799 1 1
0.5165525899079 0.501160089597276 1 1
0.398988041085995 0.388314755044037 1 1
0.396746842560213 0.385566091468724 1 1
0.502532016935545 0.48993278989361 1 1
0.46192611411979 0.446360116706251 1 1
0.447630070491435 0.43319979311505 1 1
0.641963766267778 0.622773351311013 1 1
0.508940626757063 0.49505711585856 1 1
0.30876708644815 0.299050858621467 1 0
0.423090641522529 0.410105937407932 1 1
0.355504037039059 0.34632012515346 1 1
0.541437564817867 0.525657131532568 1 1
0.380863172506845 0.369940463111923 1 1
0.648211567607839 0.629245782206381 1 1
0.402708471551964 0.391760301913728 1 1
0.477284097090381 0.463605693968747 1 1
0.56536115757389 0.54834869711053 1 1
0.508433179248923 0.492612024487319 1 1
0.75870290723394 0.735329888965238 0 0
0.458495749794626 0.443979198892036 1 1
0.524402262525506 0.508865583641843 1 1
0.588369276621178 0.57239775761599 1 1
0.441738225690944 0.43040457358479 1 1
0.307085327601242 0.297294737192015 0 0
0.447740385723535 0.432204672646342 1 1
0.356079164892025 0.346487960727848 1 1
0.559348477844976 0.542977881788384 1 1
0.630608698212846 0.613111929335313 1 1
0.556778419464001 0.541355698861644 1 1
0.42179535044221 0.407986759413327 1 1
0.268426200559306 0.261859416799967 1 0
0.427865660438483 0.413905858157362 1 1
0.437181411388891 0.424831696786251 1 1
0.325595210739645 0.314914553096322 1 1
0.538446250516399 0.520461985979208 1 1
0.47984214013754 0.464983586725182 1 1
0.457434925624241 0.442926033154644 1 1
0.603544853721391 0.585603135318816 1 1
0.425495875511769 0.413078436757012 1 1
0.486693573210099 0.472545637458441 1 1
0.422277336685476 0.409163781486331 1 1
0.441514527868097 0.428989894659069 1 1
0.479549406769761 0.466621779395704 1 1
0.576326522679021 0.557189122253893 1 1
0.505438151382304 0.490608320872893 1 1
0.478806384762495 0.466180212711616 1 1
0.397845632784644 0.386786280490496 1 1
0.64304069912275 0.623926895509313 1 1
0.554249292418083 0.53825540046494 1 1
0.422923565642815 0.411391638306376 1 1
0.407866162349697 0.396015191507984 1 1
0.525889429508148 0.512308056446515 1 1
0.456462458024241 0.444389098719749 1 1
0.362672026679375 0.351775279753213 1 1
0.480241970401327 0.463446763058829 1 1
0.413820897915478 0.401212159737146 1 1
0.542091557326071 0.526109906408484 1 1
0.477216123999248 0.464327683461757 1 1
0.346117914181462 0.335675682074486 1 1
0.519930111206614 0.503817351054279 1 1
0.485340685114948 0.472734260213631 1 1
0.484386592622223 0.470715508043511 1 1
0.495863359899685 0.480502182867319 1 1
0.534305024760975 0.518324421000341 1 1
0.337825979916923 0.328718393306266 1 1
0.441204059672068 0.428505156330674 1 1
0.504426841880708 0.490441200232468 1 1
0.46519782181211 0.452210929355477 1 1
0.599913730733303 0.583891165351272 1 1
0.479525136696752 0.466219723278959 1 1
0.43000127476639 0.417184088558704 1 1
0.628246023957999 0.610365114166494 1 1
0.616105233953499 0.596796269853398 1 1
0.513521298636867 0.498792167213142 1 1
0.682570710728453 0.660657678647033 1 1
0.582397850991008 0.566840801771525 1 1
0.614103506914026 0.597283895802405 1 1
0.620909462416551 0.603399901903634 1 1
0.491882824493962 0.477197756950014 1 1
0.454887846573775 0.44102288684493 1 1
0.550897687870752 0.533159311379129 1 1
0.655218908368361 0.633508669110666 1 1
0.569604895513943 0.553881593878164 1 1
0.490161041042693 0.475746538719836 1 1
0.463054432439635 0.450167549492625 1 1
0.422689963000611 0.410707651406641 1 1
0.456526364531993 0.443948060626925 1 1
0.468333116709484 0.455601865833991 1 1
0.385449344415376 0.373341681806207 1 1
0.685601500072109 0.665444739194794 1 1
0.592786124321628 0.576894780647728 1 1
0.493048146013321 0.477897131753462 1 1
0.611660587384986 0.594269880896874 1 1
0.625314915217124 0.60709939807091 1 1
0.413332681007892 0.399977182136474 1 1
0.561849606879753 0.545830276590633 1 1
0.551113333520815 0.535275449338607 1 1
0.666174712424191 0.64641105327012 1 1
0.415741129903428 0.40410341617817 1 1
0.298871858023989 0.289005051162586 0 0
0.353912190921915 0.343736905652669 1 1
0.413765154842532 0.402621037410089 1 1
0.644401366464307 0.623698093926293 1 1
0.434780961074912 0.422753235709675 1 1
0.32930165206044 0.319702254912789 1 0
0.345124710949261 0.335787029861854 1 1
0.409424783958181 0.397451666358733 1 1
0.496930716072865 0.48127328430471 1 1
0.506091680029168 0.492236654055371 1 1
0.47360793148345 0.460521071342001 1 1
0.656509862149283 0.636863475358202 1 1
0.455690571508327 0.439693253668804 1 1
0.629006230244725 0.611373225885894 1 1
0.360516440116082 0.350479624357891 1 1
0.4725345267272 0.45780359876077 1 1
0.511752251386289 0.496158265004296 1 1
0.463956299423494 0.451751668142161 1 1
0.404868560466908 0.391807326866018 1 1
0.48743198180964 0.472688902764705 1 1
0.636607863339864 0.617715810527216 1 1
0.375083058483825 0.364109938461934 1 1
0.742785773976008 0.720996014503941 0 0
0.532933777851264 0.515800181402188 1 1
0.448530254115441 0.436390713249907 1 1
0.543045083030564 0.528322960880795 1 1
0.700184355607888 0.680968898344478 0 1
0.641059438395105 0.623684967201147 1 1
0.393718980021051 0.382369505768299 1 1
0.45056947249971 0.436303896902312 1 1
0.378071776517265 0.367444095371183 1 1
0.434761274753324 0.42300168874118 1 1
0.61521795507375 0.596599054349537 1 1
0.499839560924483 0.483986708354166 1 1
0.498830362359899 0.485639622986027 1 1
0.380208842614281 0.369574566487984 1 1
0.563382924061489 0.547124903247485 1 1
0.416690526623427 0.404419384549436 1 1
0.508497457233227 0.494362406291155 1 1
0.553551586248076 0.53899455570306 1 1
0.565533228209811 0.55077450438751 1 1
0.415641739512834 0.403695312711352 1 1
0.62547886360711 0.608591774630636 1 1
0.75990894861166 0.738339193165702 0 0
0.625256003856349 0.607783605324771 1 1
0.606652930755331 0.589293834984413 1 1
0.597896537398865 0.581296043525671 1 1
0.686093297614131 0.665971582283138 1 1
0.463644634449058 0.4506528728875 1 1
0.430548099106658 0.418928990795881 1 1
0.561425574255921 0.545011885894856 1 1
0.489503447991273 0.476197015966587 1 1
0.394991166817127 0.383389045695674 1 1
0.484543467201705 0.470061041261064 1 1
0.435299680769634 0.42297730736397 1 1
0.483468589689481 0.469202937156773 1 1
0.543512616957585 0.528399731763487 1 1
0.485684433434534 0.470508980922614 1 1
0.488584748706052 0.474596118148558 1 1
0.447262470978836 0.434390494805487 1 1
0.509149603385079 0.494589967534112 1 1
0.402421248511863 0.391312884858621 1 1
0.524490246214818 0.509631583327008 1 1
0.56453274483187 0.547218420781159 1 1
0.613604991405225 0.595300352772145 1 1
0.33913123347896 0.330411101168403 1 1
0.428525546660053 0.416904213553013 1 1
0.442549858764504 0.430019170254536 1 1
0.426268528514058 0.41554211390428 1 1
0.464557692704393 0.450437274287811 1 1
0.602039641012407 0.58572420504796 1 1
0.525353707012041 0.509965566664757 1 1
0.464278669919809 0.450775052789355 1 1
0.562698999144968 0.546385615072881 1 1
0.684594673540677 0.665507359539423 1 1
0.609928745226994 0.593355260649788 1 1
0.681498823670509 0.662716441564493 1 1
0.371754977231385 0.360758076270123 1 1
0.519474156736821 0.505292015784327 1 1
0.531811783609374 0.518030114409921 1 1
0.383176402854001 0.373277852735596 1 1
0.452284657070858 0.438688575532537 1 1
0.345607542429837 0.335938111145624 1 1
0.491846732479149 0.477208248242084 1 1
0.474078882440503 0.459842828456544 1 1
0.474407367014774 0.460574826253811 1 1
0.582762616289946 0.564959046677969 1 1
0.549014339242129 0.534136478437747 1 1
0.530684724359607 0.514886000746515 1 1
0.453162217125941 0.440211151943449 1 1
0.537817478687148 0.523999544409512 1 1
0.532271585801904 0.515163704322913 1 1
0.555994986653341 0.540872477615987 1 1
0.610468235497064 0.591895040106932 1 1
0.376407892608233 0.365793130147425 1 1
0.557377631716366 0.540673973038773 1 1
0.561143320072708 0.544823986136948 1 1
0.486822799741281 0.472975571813177 1 1
0.496344002079607 0.482399705690047 1 1
0.391534482479306 0.378824789073075 1 1
0.553649565277499 0.53825178566003 1 1
0.417240716294512 0.403481324422779 1 1
0.386023272460941 0.375296281595135 1 1
0.370293298935635 0.359963617903459 1 1
0.636700175586595 0.616909159580663 1 1
0.386139907670691 0.373945975799278 1 1
0.429569891831772 0.41577515228189 1 1
0.569056690941968 0.554215855865788 1 1
0.506513818303771 0.49214658699882 1 1
0.445066238163483 0.430469757211949 1 1
0.542886809177756 0.52798010024973 1 1
0.532356879046502 0.518181033244993 1 1
0.528389525297602 0.51302225542298 1 1
0.398214632056267 0.384525972279964 1 1
0.337711390145509 0.327762211027521 1 1
0.456134548913051 0.442650818086366 1 1
0.633553687596728 0.61409251645041 1 1
0.631570816211259 0.613850339123205 1 1
0.346919701948634 0.337841069824948 1 1
0.471660958574854 0.456420408286374 1 1
0.535305866430194 0.520028886840654 1 1
0.631728249471066 0.612093573977811 1 1
0.528133908407052 0.513494053721863 1 1
0.552744407528111 0.537435282272832 1 1
0.28770402064524 0.27992849874626 0 0
0.487202448131354 0.472424835640012 1 1
0.428263865131704 0.415452613937559 1 1
0.630924293911891 0.611744425121094 1 1
0.58241322917525 0.566025289327664 1 1
0.367825677592316 0.357120041858127 1 1
0.35551286921951 0.345525307362531 1 1
0.497057025696551 0.482004601141599 1 1
0.528105017512116 0.511884174896467 1 1
0.671654407282315 0.651835721575908 1 1
0.564116046589906 0.549430366134856 1 1
0.462157402268955 0.447611138144776 1 1
0.550239674036464 0.534730757304853 1 1
0.436503049685165 0.422771277987623 1 1
0.483813784973751 0.47045789608324 1 1
0.442076305037564 0.427994225774369 1 1
0.657612269848865 0.637866392486218 1 1
0.612911063611611 0.59558682655193 1 1
0.546771370637223 0.530103408819823 1 1
0.521951226654018 0.5074851462872 1 1
0.395582470507085 0.38322226505741 1 1
0.500419154479381 0.485001826654082 1 1
0.43606861389154 0.423167670230113 1 1
0.424449461908835 0.41208537448157 1 1
0.674094911060556 0.652053888489758 1 1
0.395931526949739 0.382177574522382 1 1
0.42012206840441 0.408845025480737 1 1
0.404041659123703 0.391140096194849 1 1
0.293365519683861 0.285044867162839 0 0
0.483210933172767 0.469357610940131 1 1
0.538251652482438 0.521147029243427 1 1
0.553363156101581 0.537843535447971 1 1
0.445574266956794 0.432715765575011 1 1
0.383929378568317 0.374594647540548 1 1
0.527289558469943 0.511669990909688 1 1
0.548351788927434 0.531463162062749 1 1
0.606568333901358 0.589532893470963 1 1
0.613391942407201 0.596593789110991 1 1
0.319491817730341 0.309764128519991 0 0
0.68112688417619 0.661215777781138 1 1
0.430711637483937 0.416752986539901 1 1
0.389533037202295 0.378306977065455 1 1
0.570531200089377 0.550812095971677 1 1
0.541828515569658 0.526134660336372 1 1
0.44039292430555 0.426686077475709 1 1
0.626064081142496 0.608201144508455 1 1
0.455350274212869 0.441219209931045 1 1
0.416967195697332 0.403884311333089 1 1
0.487327230978663 0.474076690827299 1 1
0.445719451900873 0.43339850051198 1 1
0.498755618365886 0.484125272334033 1 1
0.555179236091714 0.540006372625956 1 1
0.583582075224405 0.565925329363297 1 1
0.337989672703083 0.328789666240947 1 1
0.552665563660262 0.537581973378024 1 1
0.683292009325673 0.661969503758052 1 1
0.368668358661273 0.356801356521415 1 1
0.572762096918549 0.556900534351334 1 1
0.509024362541864 0.494003448288543 1 1
0.466799287727553 0.452976104844586 1 1
0.494409383303176 0.478577946144669 1 1
0.612828889848477 0.595176910829875 1 1
0.494963129497871 0.478728124626195 1 1
0.437663066118023 0.425395988833952 1 1
0.453835764399558 0.439897578435007 1 1
0.480953970034403 0.465493956496481 1 1
0.4828848384104 0.466701672907974 1 1
0.422892729004825 0.411707125487989 1 1
0.438617025082722 0.426024834586058 1 1
0.33147867782073 0.322133981826333 1 0
0.51037374005208 0.49558419588901 1 1
0.33047194239775 0.32111621732724 1 0
0.439147013452906 0.425958347917696 1 1
0.351770211905067 0.34263616886368 1 1
0.403610094514145 0.392866559378826 1 1
0.434347007938314 0.421057918473651 1 1
0.451942625308128 0.438662313068998 1 1
0.327586622105518 0.318825630273021 1 1
0.368012053081157 0.357798068273436 1 1
0.488319836897781 0.474781941725917 1 1
0.474787212468059 0.461914198873368 1 1
0.324043321987221 0.316021459353897 1 0
0.516275097878569 0.501549264844382 1 1
0.427302078068654 0.415275646901683 1 1
0.422377740510513 0.409039699829909 1 1
0.492133441488995 0.477959495367217 1 1
0.528846295266286 0.513703026957385 1 1
0.518264119517445 0.504002891322113 1 1
0.467530655340118 0.45450103588044 1 1
0.622329155176739 0.604203807862142 1 1
0.471954215273927 0.457858733431317 1 1
0.674374709016744 0.65298849099527 1 1
0.543978109951471 0.528548212726768 1 1
0.389068081045484 0.375252700521936 1 1
0.420357345732227 0.407960976740193 1 1
0.349856795645531 0.340122185010102 1 1
0.564463450914579 0.54708357736674 1 1
0.47354256382205 0.459461670013489 1 1
0.362092703266053 0.352667267029286 1 1
0.620070607753861 0.600633131804248 1 1
0.393904233660244 0.380599600545719 1 1
0.559676813751807 0.543811021442667 1 1
0.652136787567481 0.633849614548442 1 1
0.639234728658879 0.620449751608154 1 1
0.333032659228797 0.324015958774261 1 1
0.298738673067701 0.289547292520975 0 0
0.46210720275873 0.448254462075359 1 1
0.400335759965132 0.38963182718169 1 1
0.536404868037294 0.520795685592252 1 1
0.477647655321118 0.461883267552023 1 1
0.519193350724591 0.502230073801754 1 1
0.502733871173356 0.488680364133236 1 1
0.525917900708468 0.50919929889728 1 1
0.501556694058665 0.486998379082709 1 1
0.595096840043681 0.576030289362385 1 1
0.664093723824696 0.644538147177723 1 1
0.505153374769626 0.490391797949142 1 1
0.502099459971755 0.488013267944426 1 1
0.438270406931072 0.426167750032032 1 1
0.446682821703037 0.432888399004558 1 1
0.372098459963113 0.361783016362678 1 1
0.447536889212779 0.435253892433207 1 1
0.504806971496911 0.491280368331414 1 1
0.441732892805356 0.428997712352626 1 1
0.552675823163837 0.53597819220942 1 1
0.520152384345239 0.505325135677101 1 1
0.417695651989627 0.405005200980679 1 1
0.229306116116337 0.223379279698141 0 0
0.601208126027533 0.582242625116206 1 1
0.4558367128048 0.442189968177436 1 1
0.553409919484232 0.536297011176614 1 1
0.51221725616553 0.49793836434557 1 1
0.679975558869434 0.660554743035538 1 1
0.464126411965223 0.450665269065129 1 1
0.42624691752951 0.413661690713807 1 1
0.589605852524897 0.572223244140671 1 1
0.44402630960816 0.430344281642062 1 1
0.724282574542613 0.705402286926884 1 1
0.322634842927405 0.313009459415283 1 0
0.372000579454526 0.36227738883599 1 1
0.636122796041858 0.61640912225976 1 1
0.534914758307755 0.520001345664487 1 1
0.427038802995106 0.414321476828027 1 1
0.523130167739871 0.506275515573046 1 1
0.433670065339867 0.421091056704336 1 1
0.553119414304631 0.537218243990678 1 1
0.508095657977551 0.491795296977851 1 1
0.471370634245654 0.45752012067793 1 1
0.76037775451148 0.737830847919943 1 1
0.439376316979096 0.427422945982951 1 1
0.485683806594277 0.471724549878917 1 1
0.566428948962773 0.550825372138147 1 1
0.378550447935069 0.366794006006579 1 1
0.495485735828506 0.479050553811168 1 1
0.620352179205599 0.604517802211051 1 1
0.508816245216078 0.494375193547695 1 1
0.548624558555414 0.533099291678453 1 1
0.518265832342229 0.500921128851829 1 1
0.437057782118036 0.42462583998261 1 1
0.350411748658435 0.341117681395437 1 1
0.380054346480135 0.369274430934428 1 1
0.279035484986561 0.271264354764378 0 0
0.567222078779359 0.551157971973073 1 1
0.333106912662315 0.322282601898078 1 1
0.355737521747902 0.344594967546261 1 1
0.316108890571828 0.307395028867209 0 0
0.501707790316826 0.487002762399549 1 1
0.575732457899698 0.557321106047326 1 1
0.435899315301033 0.423789600439113 1 1
0.646219396736105 0.62771344006206 1 1
0.556467841021078 0.540571041126654 1 1
0.5029194492723 0.488483738051424 1 1
0.502978018488776 0.488308842927441 1 1
0.371561615458641 0.361492219811843 1 1
0.728244491239869 0.707025157979674 1 1
0.382975928128717 0.372414556074688 1 1
0.634462655335662 0.614654353961297 1 1
0.66305052147478 0.64423230312327 1 1
0.657347314396302 0.637626899918875 1 1
0.287528162052318 0.278787887573956 0 0
0.468222974327578 0.45400612690533 1 1
0.605470952142595 0.586702679860756 1 1
0.532366156606644 0.518260602182691 1 1
0.368900043727795 0.359024908549216 1 1
0.65837173436408 0.639801682080673 1 1
0.433794760328249 0.421372243060081 1 1
0.534969050037991 0.519850804899387 1 1
0.421836862592793 0.409725311213843 1 1
0.469581740293987 0.456540710251398 1 1
0.678237503860975 0.659063681679565 1 1
0.558496658525015 0.54032383516065 1 1
0.446907646431848 0.434371483171189 1 1
0.311950503618703 0.305324471276992 1 0
0.401553442257021 0.387815750100026 1 1
0.46648151424768 0.452713276559705 1 1
0.514655163775944 0.500214827593184 1 1
0.415149359537526 0.402903425240529 1 1
0.514409401508736 0.497859272262783 1 1
0.579911298601352 0.562334089412409 1 1
0.528281620663035 0.512313129844873 1 1
0.40212112571264 0.391214057315304 1 1
0.451047691065562 0.437822618780211 1 1
0.473194174700415 0.459483582517115 1 1
0.57534441728505 0.556648055018928 1 1
0.647512613992178 0.629153018845091 1 1
0.664600414300553 0.645552094728737 1 1
0.72376664855411 0.702952430622321 0 0
0.540323618648381 0.523477979802384 1 1
0.379357858703619 0.368532516635619 1 1
0.476553427492951 0.462373126674047 1 1
0.457164640896011 0.445001208814872 1 1
0.330272434340385 0.321283217615732 1 1
0.586431877762521 0.568668304853532 1 1
0.428024067338268 0.416791857644866 1 1
0.619575141769813 0.601564389611211 1 1
0.514572044122273 0.499742919135351 1 1
0.521886383958498 0.507168229544823 1 1
0.502671794439594 0.487580173833305 1 1
0.617290976169551 0.599706728018671 1 1
0.371543535102043 0.361126635873558 1 1
0.549670759929974 0.532580974861345 1 1
0.566053030809402 0.548954361719294 1 1
0.634278984018735 0.615082913546599 1 1
0.625095076567549 0.606576311176162 1 1
0.48399251638676 0.471428771947167 1 1
0.751969408245598 0.727565998569448 0 0
0.406234370434857 0.394055373152562 1 1
0.436279314758148 0.424358089439744 1 1
0.621860238776888 0.603588078360661 1 1
0.504163404862806 0.489364912369344 1 1
0.576116351917893 0.55968830732395 1 1
0.482552835263829 0.469257313896942 1 1
0.44431343201737 0.430966651006207 1 1
0.544251405125329 0.530142870785804 1 1
0.457309009258672 0.443655705279899 1 1
0.607200035265825 0.589499820908515 1 1
0.570726101364012 0.553788278018002 1 1
0.563032040472871 0.546309417034047 1 1
0.640145810821406 0.622089331434907 1 1
0.476674411721557 0.463243551680234 1 1
0.557902219812969 0.541748749441322 1 1
0.597479435111716 0.57842354744211 1 1
0.532802077997386 0.518353863828823 1 1
0.621708607943605 0.603321813902027 1 1
0.483135957722788 0.469395901165633 1 1
0.458426287453176 0.44554959267284 1 1
0.712108687508168 0.689859944710486 1 1
0.552663803587959 0.534858519243348 1 1
0.51707356145912 0.502867652566378 1 1
0.514768305859652 0.499540441291525 1 1
0.635713787249786 0.617909482015408 1 1
0.490630608076495 0.475124076115025 1 1
0.487233861184941 0.473606303574633 1 1
0.688874987623584 0.670643369996581 0 1
0.603420756527111 0.585197825903467 1 1
0.598986438962807 0.581560643251653 1 1
0.532439650600047 0.516608868735994 1 1
0.620868831202904 0.602124477093547 1 1
0.595039112107557 0.579221270534185 1 1
0.577048950321743 0.561288129112661 1 1
0.538182415019889 0.522571616324278 1 1
0.56789900356107 0.55260861567081 1 1
0.632929772351035 0.615470068417707 1 1
0.663631535662901 0.644077503506977 1 1
0.513799594983671 0.498564065947229 1 1
0.500085389502491 0.487358267482049 1 1
0.579954684361083 0.564375808910801 1 1
0.465035032303565 0.45153239361656 1 1
0.49947439348407 0.48688912002426 1 1
0.370495350034535 0.359343915235848 1 1
0.638616949804025 0.621067310753835 1 1
0.292945865847062 0.282515912937756 0 0
0.505349171298984 0.490880045252321 1 1
0.508209090990686 0.4951919166097 1 1
0.560082112105478 0.544170069047595 1 1
0.455718986769475 0.441719041963352 1 1
0.565363620699026 0.548560642967723 1 1
0.406792728328075 0.395206314503547 1 1
0.268829234480108 0.260706273138728 0 0
0.434426865962918 0.422208111998989 1 1
0.410772799705066 0.400080655366296 1 1
0.642228987100329 0.622520321973803 1 1
0.595436517355203 0.577940886247393 1 1
0.449539648708029 0.436064587953854 1 1
0.426416188975076 0.413923025394949 1 1
0.50325747540849 0.488283281093288 1 1
0.514698640828199 0.500278755193945 1 1
0.59130686747992 0.572019049879169 1 1
0.555643271003024 0.540355594018953 1 1
0.598177359620442 0.580798284335852 1 1
0.540636031231238 0.524036221392427 1 1
0.401920847671953 0.390427498769757 1 1
0.369701327461121 0.35868505893709 1 1
0.423168584300864 0.410120344193091 1 1
0.409160228786693 0.398250156049679 1 1
0.507556080031662 0.492178822367528 1 1
0.724596856166257 0.703698066264292 1 1
0.476909908176694 0.463287546203917 1 1
0.531385180694205 0.514390644073151 1 1
0.50742129733624 0.492445968611781 1 1
0.618636759102634 0.601769896516172 1 1
0.408961428703197 0.396652762905582 1 1
0.379589086733684 0.366516798222724 1 1
0.473824484424092 0.457949604016876 1 1
0.457268327409976 0.443728566234954 1 1
0.503886625220764 0.489273649571535 1 1
0.477699024063082 0.464301908091009 1 1
0.36509757993051 0.355303518557207 1 1
0.423420830819329 0.410744638192398 1 1
0.61995564803048 0.600430340715662 1 1
0.584025166986922 0.567054783039105 1 1
0.580235430947693 0.563173293451412 1 1
0.465200672977272 0.451375927021427 1 1
0.403748091019148 0.392012580422863 1 1
0.481213902759641 0.467016074660562 1 1
0.376848736909267 0.364775667492415 1 1
0.284700946820997 0.277297133754961 1 1
0.507294274209974 0.493105431388163 1 1
0.408163445407801 0.396995845150746 1 1
0.508802081897302 0.49407729992671 1 1
0.514804436058329 0.499538961545254 1 1
0.316963689202353 0.307645959917306 1 1
0.540484488357125 0.525014534650315 1 1
0.624136875821033 0.606907505483081 1 1
0.503920064788323 0.489130804721669 1 1
0.347460002347975 0.33678001338716 1 1
0.397642752346543 0.385938593107738 1 1
0.438187608022963 0.42626781447048 1 1
0.698959603281153 0.678701029540716 1 1
0.749539521008237 0.72519228151364 0 0
0.548366404494067 0.533373884494326 1 1
0.49466347326473 0.48084612385129 1 1
0.648869304142422 0.628967082082661 1 1
0.51308779713593 0.497556839504758 1 1
0.571729355164683 0.554796328317554 1 1
0.421140157821633 0.407592308384831 1 1
0.446358758338096 0.434583129926406 1 1
0.569122720618609 0.551564922989543 1 1
0.645122667723078 0.626266268128345 1 1
0.535962466252409 0.521055986945379 1 1
0.460257010940194 0.445548543717456 1 1
0.600830114778002 0.583351012063274 1 1
0.390747020151782 0.378475100503174 1 1
0.602418857484661 0.585795360984106 1 1
0.48289505260128 0.469207473251883 1 1
0.453328451411583 0.439050949827913 1 1
0.434943621846778 0.422727720364137 1 1
0.458532534344262 0.444863103789687 1 1
0.552810942496934 0.53841056175632 1 1
0.393539729527352 0.383131489600581 1 1
0.552964999956265 0.535557223892879 1 1
0.533218372151861 0.51872340956962 1 1
0.528325933971288 0.513572521331905 1 1
0.459373391897362 0.44444521528279 1 1
0.618768407176982 0.602085470591271 1 1
0.350672258204407 0.340674949031496 1 1
0.619236470139162 0.602030681801306 1 1
0.437870596741966 0.42545241384629 1 1
0.518815008148093 0.503993909492327 1 1
0.382677918474235 0.370625096158513 1 1
0.623019820553439 0.603499461121473 1 1
0.591514357760939 0.573200192870118 1 1
0.42710489992653 0.413954657887056 1 1
0.382059769968203 0.371930555163502 1 1
0.542308635943653 0.525715370947433 1 1
0.432299889752911 0.420072471534687 1 1
0.340971661367863 0.330251862078792 1 1
0.566920040833787 0.550095561590864 1 1
0.487014459340589 0.472862774219425 1 1
0.533540799383388 0.51465319683611 1 1
0.466201143796206 0.453717912639734 1 1
0.335522412603668 0.325081659825216 1 1
0.518646345842789 0.503829861047997 1 1
0.461125861333357 0.445656571249383 1 1
0.520053537746657 0.504209298998498 1 1
0.429696187702803 0.417162712688397 1 1
0.401958951208683 0.390050383465525 1 1
0.439283752962207 0.425676972149572 1 1
0.41390652080386 0.39911533582853 1 1
0.332032665662883 0.320900962480103 1 1
0.436753988136606 0.423699744970099 1 1
0.542123561497672 0.527062604627469 1 1
0.5342638435736 0.519547350085251 1 1
0.510041775298739 0.49406744353695 1 1
0.58747661731426 0.571625266921284 1 1
0.470063242698667 0.457009750255988 1 1
0.632011728905663 0.612874321685317 1 1
0.401826449954131 0.389678264291541 1 1
0.591727430681934 0.573507570088672 1 1
0.57479907943017 0.557491351150497 1 1
0.528809127363594 0.511609675105225 1 1
0.369476822099304 0.35857548768133 1 1
0.541965044673479 0.524263524965118 1 1
0.585786286808642 0.569689355805138 1 1
0.559346096676134 0.542553059742474 1 1
0.452662966756934 0.439517636292585 1 1
0.443210654674599 0.429909344821584 1 1
0.5071614257427 0.492199307499231 1 1
0.469003908569793 0.454844611206722 1 1
0.451680260872512 0.438041525376494 1 1
0.571022846706672 0.553783547214985 1 1
0.505854390584897 0.491412409331532 1 1
0.434602275911353 0.423138655577601 1 1
0.62974415462364 0.610710167405246 1 1
0.580267399408384 0.564310366289943 1 1
0.369373193816753 0.359602500512998 1 1
0.452869462277372 0.439719340428374 1 1
0.630156571628616 0.612563603480191 1 1
0.525843268746725 0.509523630023275 1 1
0.541775902554085 0.526454685406375 1 1
0.493853848820908 0.479387534162445 1 1
0.393532209435152 0.381835527081432 1 1
0.65485219406719 0.636319222350423 1 1
0.69697147611229 0.677565522049645 1 1
0.496478950890388 0.483174975126247 1 1
0.618550815134807 0.599879380937347 1 1
0.600423327991009 0.584415051296435 1 1
0.448927049773305 0.434943677703672 1 1
0.31776814636998 0.308459313436695 1 0
0.643732372151155 0.625170335373012 1 1
0.502657986112749 0.489783243915249 1 1
0.626660432623013 0.608668140078827 1 1
0.432959872362571 0.420835670240569 1 1
0.558663302582534 0.542970111806091 1 1
0.720035890098618 0.69823683269374 0 1
0.472838108156394 0.459742779257261 1 1
0.41229430690917 0.400939275902756 1 1
0.592152089500263 0.574637807669534 1 1
0.473668836910976 0.458817786002284 1 1
0.228977905183631 0.22241058021075 0 0
0.529832999924562 0.514327449817136 1 1
0.570473881246422 0.554857406439368 1 1
0.384162847722071 0.374811323528551 1 1
0.401449276598932 0.389697205702099 1 1
0.710326014492994 0.688349604840354 0 1
0.503018894205685 0.489942919884645 1 1
0.521541919724601 0.50668849114304 1 1
0.379493076583388 0.367481242046441 1 1
0.530388501403051 0.515627268550283 1 1
0.364756630645993 0.353816938705228 1 1
0.464077517837951 0.450726004740987 1 1
0.445507100649868 0.43312467046672 1 1
0.472545932918216 0.45630871007638 1 1
0.544836145921455 0.52911098031504 1 1
0.580720276638415 0.56235361241804 1 1
0.481559868901548 0.467694027983321 1 1
0.652058615242483 0.631571287463114 1 1
0.545627632979838 0.530251190842238 1 1
0.325502566841631 0.316867831918416 1 0
0.415202722353297 0.403382878060724 1 1
0.421549803414109 0.409994421249106 1 1
0.419905055809091 0.408512519648654 1 1
0.429699855471743 0.414871698194615 1 1
0.542562281144572 0.525697141799395 1 1
0.591058319093811 0.573512226957939 1 1
0.245500700464624 0.237624213432511 0 0
0.239633091819696 0.231785215919219 0 0
0.550176774821733 0.534311518738232 1 1
0.610138096514485 0.590824166172047 1 1
0.588900356569237 0.571613316712187 1 1
0.402823993741923 0.390414801699385 1 1
0.490690720874739 0.476752547719857 1 1
0.504580523688899 0.490433245515302 1 1
0.51319374739895 0.498088717531595 1 1
0.559825166529606 0.543123255039363 1 1
0.457125248824849 0.444168467533182 1 1
0.455043152540525 0.441158608680248 1 1
0.548417976061386 0.531364033700434 1 1
0.506611197020946 0.491210668251908 1 1
0.5345842685849 0.520467785201131 1 1
0.384221901388294 0.373329521860303 1 1
0.479535314230666 0.465222136596062 1 1
0.690239188184079 0.670163525876266 0 1
0.393598266833622 0.382109739727361 1 1
0.292587906700992 0.284976945066201 0 0
0.402385840177498 0.388678343979547 1 1
0.537322904560679 0.521422203219811 1 1
0.459104238822723 0.443761085235218 1 1
0.524907554900349 0.510553254652232 1 1
0.416597731700796 0.404966009720196 1 1
0.6963893325424 0.675922331432631 0 1
0.517032688642539 0.502434509739976 1 1
0.256722321214435 0.249018909870521 1 0
0.479591034341269 0.466322441437126 1 1
0.595347063852688 0.578646729777975 1 1
0.54333863538947 0.526823074680027 1 1
0.644511527281113 0.625307296599514 1 1
0.484335920265935 0.470283998224223 1 1
0.598289351496973 0.580060763299534 1 1
0.487178342283008 0.472819296515555 1 1
0.431975918890989 0.420828207398001 1 1
0.60816231141947 0.591126757103201 1 1
0.447866991300362 0.434583659205449 1 1
0.473830781952124 0.459958716688377 1 1
0.349197774097898 0.337919010281439 1 1
0.427863582933886 0.415687719477359 1 1
0.562489841588787 0.548917764822304 1 1
0.596165440652354 0.577664098758522 1 1
0.478552287578378 0.465690687698597 1 1
0.512100304175404 0.496424463908673 1 1
0.471319362423106 0.456494993363921 1 1
0.554629337939472 0.538763995493142 1 1
0.438209765795101 0.425053156546848 1 1
0.446069428684533 0.432555331625843 1 1
0.410151990276227 0.398953645758178 1 1
0.466536420478907 0.451165239713507 1 1
0.388744778063879 0.377780610880027 1 1
0.397796397358312 0.386112436814663 1 1
0.503949596004396 0.48919702243645 1 1
0.38064781880175 0.367501067477887 1 1
0.437673186362749 0.422342756236704 1 1
0.390887046595184 0.379099857663149 1 1
0.405714075432344 0.394017524933334 1 1
0.436034069242524 0.423783026456561 1 1
0.655971652058504 0.637064402739318 1 1
0.541845395429999 0.526843908702888 1 1
0.687126866076955 0.667171325824101 1 1
0.464096944747504 0.451464658231782 1 1
0.554514610875088 0.537501296704917 1 1
0.50151098263572 0.485649230561572 1 1
0.358822690842505 0.346205823900758 1 1
0.348342123990635 0.339667943073149 1 1
0.353023886787025 0.342457095418741 1 1
0.696213511324396 0.67605606345928 0 1
0.485697782770486 0.470939211803826 1 1
0.510507633127484 0.496466445144122 1 1
0.446043616011735 0.433217893807772 1 1
0.222769419276002 0.216274821569438 0 0
0.772122267623256 0.750400859936896 0 0
0.42778633798028 0.414822067299802 1 1
0.350885777979629 0.33994258719798 1 1
0.425457223270338 0.412891384168318 1 1
0.646983538223286 0.626928430621407 1 1
0.643392303647986 0.622857366772999 1 1
0.520784659066379 0.506342983400301 1 1
0.472866787509979 0.458005450182905 1 1
0.511574486862584 0.496530748973163 1 1
0.570807956024906 0.552798996649467 1 1
0.586977723115112 0.569592613992268 1 1
0.316201858707184 0.30646444039495 0 0
0.587679039649757 0.570317394477494 1 1
0.556095267857352 0.538347189827523 1 1
0.500966472099999 0.486866397904339 1 1
0.641947782160203 0.62183281746459 1 1
0.404189101938922 0.391877447152764 1 1
0.484734824862663 0.469617975648334 1 1
0.197496749298685 0.19268918826416 0 0
0.418590461038983 0.406235444013461 1 1
0.290336769467901 0.281366570222486 0 0
0.513095263909747 0.498084642323098 1 1
0.498400243813622 0.483128794508238 1 1
0.60387911021507 0.586224954598768 1 1
0.513673592341471 0.498377527856144 1 1
0.44813176416081 0.434113246825941 1 1
0.415260880802627 0.403282113048683 1 1
0.600125183156273 0.583110323272997 1 1
0.269727508843912 0.261439285727711 0 0
0.605212485593965 0.587888173692681 1 1
0.613795083386119 0.59650922409998 1 1
0.435421439391181 0.423357328962245 1 1
0.554176459827091 0.537033085377829 1 1
0.569326964676533 0.551061833576559 1 1
0.412185291309057 0.399765376365768 1 1
0.409160289409806 0.397052398245592 1 1
0.443120652931955 0.430769601328027 1 1
0.505165151096003 0.490308930436881 1 1
0.475725755359725 0.461842242393452 1 1
0.481522103290882 0.467913626314287 1 1
0.30933835047892 0.299579194142685 0 0
0.487982002503446 0.471831994621464 1 1
0.464202433357764 0.451243471379823 1 1
0.4351397624372 0.421977069784875 1 1
0.426934434486811 0.414572915362022 1 1
0.444541184098868 0.430921939533901 1 1
0.507919088773584 0.492226265224926 1 1
0.422747644647257 0.409535183530275 1 1
0.503902550388511 0.489243088034551 1 1
0.63729133147315 0.619725414509931 1 1
0.493359787165232 0.480895459820261 1 1
0.435667344562653 0.422872416375518 1 1
0.508402988906523 0.494688466907103 1 1
0.511864076920636 0.494722815605712 1 1
0.515235516979838 0.499453969547395 1 1
0.413998716574509 0.40060179477659 1 1
0.67673331022149 0.657523225292893 1 1
0.536681164183441 0.521488678376868 1 1
0.402020814315781 0.388933177960703 1 1
0.471892806370433 0.457356988506959 1 1
0.564345437606179 0.547367038033485 1 1
0.604637228921358 0.587107724956015 1 1
0.47669681216801 0.463002274108954 1 1
0.584519098594985 0.569016655194163 1 1
0.254640516675555 0.249280024587306 0 0
0.550320615723632 0.535356415603333 1 1
0.529412344839725 0.513786020482001 1 1
0.552013458375096 0.536326104738402 1 1
0.542985969164317 0.527346379908059 1 1
0.389688526904995 0.378024881922898 1 1
0.608025900642859 0.59119549625231 1 1
0.557414219140159 0.541604446082115 1 1
0.43234899510086 0.419789900432086 1 1
0.438472284303959 0.426536431629804 1 1
0.267405876540209 0.260315210191675 0 0
0.235796890974365 0.229125248313973 0 0
0.362217201088412 0.351389730362788 1 1
0.5253400445243 0.509284194999125 1 1
0.658250506254959 0.639289517282694 1 1
0.473460304889632 0.459389897693002 1 1
0.4603675489489 0.447476561616852 1 1
0.578951568496504 0.560271191740057 1 1
0.404556794578919 0.39290283030036 1 1
0.381043982562223 0.37069835515619 1 1
0.599429398632502 0.581029013342058 1 1
0.536444412631986 0.521016957437546 1 1
0.510253610502547 0.496211713954259 1 1
0.588629042864776 0.57281568953541 1 1
0.544264362255682 0.529072620423178 1 1
0.42284426190652 0.410415339659017 1 1
0.493770673572234 0.479707260828938 1 1
0.471334634036323 0.457802421919137 1 1
0.729559619208439 0.708841997196781 0 0
0.500505175629444 0.487571499897735 1 1
0.433775030989789 0.421700901268895 1 1
0.513002696691242 0.498473810171993 1 1
0.512353027903319 0.497352016589775 1 1
0.459413980634534 0.446978156020059 1 1
0.583799205778738 0.566964793558539 1 1
0.27341651223922 0.264686938862057 0 0
0.423742742346336 0.412160193799062 1 1
0.471359883321512 0.456300099111232 1 1
0.402217552159352 0.390483963243937 1 1
0.408774823742048 0.396610536541549 1 1
0.612707577415338 0.595856004114987 1 1
0.500160049307142 0.486596865674466 1 1
0.39977395248931 0.387838314660914 1 1
0.490791599250068 0.476543810865288 1 1
0.415220888834291 0.404632751242822 1 1
0.662551106745588 0.643469950933643 1 1
0.562791645963084 0.544876032215219 1 1
0.508832013052387 0.49397019852171 1 1
0.416044146149279 0.404596331036055 1 1
0.349328387061337 0.338483662655105 1 1
0.638869383058473 0.620486265555789 1 1
0.575687090250628 0.559087227445951 1 1
0.315620745853315 0.308523316547191 1 1
0.43788700490211 0.425075181922829 1 1
0.522900391190934 0.507813489879308 1 1
0.603594360974441 0.587679617585824 1 1
0.222136693895939 0.215597250230898 0 0
0.506884380502657 0.49065817387765 1 1
0.449913178168046 0.436950505268465 1 1
0.297325968326091 0.289575115905672 0 0
0.456567552527209 0.444497175673605 1 1
0.51388461920207 0.49841778154255 1 1
0.518718300552956 0.503969161530253 1 1
0.496025679446092 0.481182396736842 1 1
0.286198598036148 0.278921387497545 0 0
0.4864085443073 0.472034185698249 1 1
0.594728095304735 0.577660924161449 1 1
0.493576269662028 0.479147082633647 1 1
0.335127823069843 0.324701221038244 1 1
0.482459156923017 0.468958419309209 1 1
0.504439083374009 0.488949011984999 1 1
0.541508700963827 0.526273191190678 1 1
0.673180585503284 0.654615575070213 1 1
0.510040496448797 0.494278005398953 1 1
0.568823843047019 0.551558165975343 1 1
0.536424135495541 0.519896180042169 1 1
0.505875895381579 0.490829379056696 1 1
0.472359362754214 0.459204593925619 1 1
0.433806312226423 0.419527143194837 1 1
0.430290971797072 0.418448755350103 1 1
0.514746429501344 0.49959868630897 1 1
0.351724761765356 0.342770599016081 1 1
0.463094830456849 0.449123546946227 1 1
0.44819541319112 0.435215818956464 1 1
0.513386762417822 0.499339677870822 1 1
0.425365647723176 0.414322066673188 1 1
0.506947356335529 0.493234970338358 1 1
0.490524018591972 0.476398668532258 1 1
0.439988572208694 0.426935646402319 1 1
0.402525581697056 0.390613337489447 1 1
0.471307228060956 0.457515380387457 1 1
0.258851095971852 0.250388331665405 0 0
0.51131974504112 0.496002070492148 1 1
0.462304109253849 0.448090008895769 1 1
0.596803751902336 0.579532379519025 1 1
0.533444099454276 0.51768224300586 1 1
0.497119806474694 0.4805706062418 1 1
0.314934095057124 0.307560148226901 1 1
0.552172024364213 0.534762339969356 1 1
0.519353102113518 0.504610621392262 1 1
0.459425139642758 0.446658391137593 1 1
0.560780019125088 0.544780663534744 1 1
0.464335839606359 0.449972726455007 1 1
0.397149990075659 0.386742843708359 1 1
0.529624196549984 0.514728844037912 1 1
0.464666971432657 0.449566475555085 1 1
0.57181691528088 0.555931501607939 1 1
0.34884855208786 0.339668308867949 1 1
0.450255288176235 0.437087208133274 1 1
0.540709977709438 0.525885204124373 1 1
0.199927054711613 0.193746946814005 0 0
0.618909683718871 0.599932913948613 1 1
0.262184764929748 0.255267393865516 0 0
0.453909530346162 0.439817322857887 1 1
0.49983236774592 0.484960653711041 1 1
0.668376389362752 0.648164441392157 1 1
0.578200562504398 0.56224528411901 1 1
0.692285221281808 0.67171381768118 1 1
0.707574861863232 0.687456791494981 0 1
0.533738445639599 0.517162865415416 1 1
0.401232484341385 0.390438569563752 1 1
0.579256054030531 0.562784695532036 1 1
0.515603829772193 0.499720922709814 1 1
0.48569715412351 0.471413853813574 1 1
0.503077658618819 0.488354387930618 1 1
0.494098426479873 0.479333542076802 1 1
0.471685366193439 0.457722515648075 1 1
0.497368603372573 0.483110527669103 1 1
0.411011298743302 0.397808803254075 1 1
0.494383086092122 0.478959943855259 1 1
0.30554513862881 0.296599768723005 0 0
0.623712967629428 0.606259085655573 1 1
0.566868102988271 0.549922927415736 1 1
0.559606120024395 0.543601548432901 1 1
0.527744318440713 0.512177349667093 1 1
0.528120846500239 0.511519385371743 1 1
0.509563977615321 0.494480195523912 1 1
0.351846831921738 0.341614727615646 1 1
0.510240320451884 0.495374089398983 1 1
0.547574655158683 0.530277291658473 1 1
0.455279329144217 0.440948978205856 1 1
0.289646627976787 0.279560381586057 1 0
0.471317828716846 0.457925191600581 1 1
0.582305647963871 0.565220249689664 1 1
0.558619461048005 0.543695480322847 1 1
0.522518874822571 0.507912860550579 1 1
0.487942194856119 0.474408922676507 1 1
0.515748743225458 0.49959694610075 1 1
0.557848274068599 0.539633403390656 1 1
0.239251352082646 0.232435059938545 0 0
0.37918559160211 0.370829901762411 1 1
0.518851989813441 0.505403169073596 1 1
0.243695388929114 0.235967753168951 0 0
0.392598766144239 0.382114556311742 1 1
0.517182915164222 0.502516958320228 1 1
0.546167243711235 0.530462738019083 1 1
0.470397249862291 0.457289046190483 1 1
0.528062721058264 0.51352101119787 1 1
0.222298312037064 0.215763952774012 0 0
0.39374296237782 0.383006030398078 1 1
0.465497522975991 0.451272474577062 1 1
0.5880936019269 0.571140649882173 1 1
0.414520385828665 0.401398661457821 1 1
0.358010202903422 0.346746891963527 1 1
0.545111988700087 0.528785365778278 1 1
0.367301902657837 0.358003423132377 1 1
0.520056742125088 0.505237437654767 1 1
0.457961789331144 0.443995163594812 1 1
0.662313578290846 0.643212397497323 1 1
0.607889820826592 0.587511565845059 1 1
0.425898240730099 0.413162885202209 1 1
0.578460031100705 0.561224274692253 1 1
0.490414709633835 0.477457475101835 1 1
0.317939117475435 0.309559099870486 1 1
0.506884283968112 0.492097288000878 1 1
0.609151648691319 0.591549922728805 1 1
0.48246944712531 0.467262262732971 1 1
0.560715128098124 0.54590842924614 1 1
0.423800942430989 0.411921543749194 1 1
0.571292534095616 0.554716073501033 1 1
0.462254016793761 0.44895917929858 1 1
0.534129158243572 0.518566012833999 1 1
0.516902357200269 0.501919967417469 1 1
0.574398583928171 0.55609860812409 1 1
0.378065545463946 0.368406351111017 1 1
0.379585968538948 0.367436756527882 1 1
0.58022118907918 0.562515080735733 1 1
0.640854889727335 0.622663323566316 1 1
0.450620910533359 0.437614850490081 1 1
0.44811703374898 0.435969492711152 1 1
0.484113571152637 0.470265107060581 1 1
0.575034584885303 0.558177375461628 1 1
0.573017563978918 0.555986326894845 1 1
0.683204752851477 0.663929950692887 0 1
0.354452778135006 0.34530266846123 1 1
0.538353190123572 0.523097211723943 1 1
0.41669882790757 0.403187252657857 1 1
0.418052849455658 0.405668560379104 1 1
0.487451247541554 0.473158497338104 1 1
0.587174629216799 0.570167829309965 1 1
0.634675632548745 0.614840070475331 1 1
0.554277731301077 0.539338422743221 1 1
0.438601202260509 0.42585993043375 1 1
0.399085173098674 0.386611297740603 1 1
0.413892065666149 0.402091304831444 1 1
0.464039343675831 0.449161006895177 1 1
0.452044046125039 0.439754531325566 1 1
0.480255055986753 0.466740144428003 1 1
0.339662657072908 0.32883308838086 1 1
0.480050723214675 0.466515060497844 1 1
0.630718792032161 0.613110777404547 1 1
0.650795139820285 0.630988245855894 1 1
0.446739163701981 0.431914397035034 1 1
0.513511745380367 0.49794726461636 1 1
0.399816531993393 0.388157100492521 1 1
0.558533189864286 0.541847454939025 1 1
0.427958117472682 0.416093800122666 1 1
0.51510217052323 0.499835850020592 1 1
0.399624796459996 0.386692980474737 1 1
0.364432045442534 0.353555901443973 1 1
0.436464401538046 0.423425777724642 1 1
0.413298768474011 0.402223159042586 1 1
0.389947422022142 0.378306841875723 1 1
0.424041546021011 0.412863411620484 1 1
0.436227496960204 0.424285006587381 1 1
0.55245697118803 0.535463171768399 1 1
0.541498356005247 0.523879189441979 1 1
0.415898131796941 0.404301234975545 1 1
0.543704053708947 0.528509429398186 1 1
0.420659778155427 0.408231030970746 1 1
0.401170219208401 0.389913135330646 1 1
0.46388317148122 0.45006931090553 1 1
0.525947170654173 0.511804098083766 1 1
0.467393575482936 0.454344993749595 1 1
0.547905637341194 0.531733821197068 1 1
0.420736678237933 0.408135709092429 1 1
0.6384608474372 0.618587640059192 1 1
0.522664330801073 0.507267381325677 1 1
0.41036143993421 0.398403054559502 1 1
0.650621005422555 0.631575997891021 1 1
0.406620255153006 0.395405497837758 1 1
0.470915562426168 0.457311578736186 1 1
0.492936286888282 0.47848518575166 1 1
0.391687821591955 0.381429319109266 1 1
0.32492329151294 0.317035284227155 1 1
0.663777978555939 0.645093423505074 1 1
0.455214817412523 0.441259463429128 1 1
0.545113944300809 0.528426821141505 1 1
0.497825493235668 0.483593428054152 1 1
0.484505492721715 0.471117006523109 1 1
0.456249989403259 0.442178337205502 1 1
0.608001408174916 0.590537589199064 1 1
0.479632024235145 0.466189794559611 1 1
0.498166153353613 0.482925626548447 1 1
0.463258654734844 0.45008614428986 1 1
0.420017196290949 0.407096497618309 1 1
0.418055265490084 0.403474161949458 1 1
0.511171508069358 0.496462473092591 1 1
0.619195903182481 0.601901214712418 1 1
0.534684970435557 0.518992573216399 1 1
0.557098837081922 0.54143108491006 1 1
0.490247471608062 0.477013082580493 1 1
0.425407657812364 0.412640010722415 1 1
0.579217086715137 0.56310396822696 1 1
0.545461633594958 0.528930914473307 1 1
0.424409812960784 0.412757976850114 1 1
0.429384365049209 0.416652472178032 1 1
0.403252259426514 0.390748333004951 1 1
0.488545314167625 0.473386617641844 1 1
0.414706269716538 0.402414237597619 1 1
0.52469474025038 0.509095063794289 1 1
0.359155756834763 0.348986629904676 1 1
0.452745449837062 0.439288306211391 1 1
0.627823516378345 0.610038579494865 1 1
0.554371203342763 0.537394571338437 1 1
0.535695844065241 0.519512163085522 1 1
0.658191304042691 0.638453671372546 1 1
0.371338380269962 0.359990368125038 1 1
0.62700596197075 0.607930510258835 1 1
0.640331808879294 0.621314502939688 1 1
0.640659292120196 0.621556563246257 1 1
0.577456668498744 0.55988954298927 1 1
0.488199190143442 0.474715758358948 1 1
0.502043417687995 0.487721823330942 1 1
0.470862890509971 0.457428180576818 1 1
0.504135479334718 0.48943001948734 1 1
0.460910155613353 0.448804994914338 1 1
0.42779801574711 0.415638939221164 1 1
0.603518094948876 0.585115941652584 1 1
0.445685490303788 0.432934507425657 1 1
0.440458652622935 0.427106960308331 1 1
0.753343391889951 0.732642313104817 0 0
0.435928910360599 0.423394663731654 1 1
0.46430686583808 0.447325873112329 1 1
0.641025083767961 0.620563878968856 1 1
0.513708812093571 0.498965200975958 1 1
0.517162647559486 0.502635515114874 1 1
0.349929544849546 0.340652376530381 1 1
0.424233011586103 0.412564443434983 1 1
0.412589588894825 0.401112017243804 1 1
0.437486676680025 0.42616095093009 1 1
0.561140149243647 0.544606958836682 1 1
0.32944891015975 0.320158175034855 1 0
0.59164228605293 0.572710436481901 1 1
0.574876149405947 0.559310712983071 1 1
0.624096963978065 0.605158609047718 1 1
0.417357548922297 0.403756433177824 1 1
0.564659777858457 0.54805748011158 1 1
0.617218631466459 0.598046863801484 1 1
0.509916592385698 0.496048531787843 1 1
0.283774509196203 0.276572236893303 0 0
0.482694217263184 0.467677575042174 1 1
0.496885560900037 0.480748622972791 1 1
0.406919986870928 0.392851996765571 1 1
0.477749807739844 0.464049389835985 1 1
0.455971116652877 0.442559063356741 1 1
0.522807341063932 0.507620185684208 1 1
0.403040528533365 0.390276924970747 1 1
0.457870438513139 0.443779545657914 1 1
0.463876265435403 0.450387231032212 1 1
0.396045691531444 0.384449049563089 1 1
0.601259856824599 0.583004771257014 1 1
0.511226902697764 0.497204965076343 1 1
0.620651373520348 0.60201422341895 1 1
0.46783538642274 0.45436898459987 1 1
0.555058431945754 0.537884945333885 1 1
0.511258419320163 0.496369526661207 1 1
0.437379780892474 0.424681527541309 1 1
0.452376614749402 0.439104153004907 1 1
0.563418349938656 0.547330368235212 1 1
0.65604814023018 0.637446769243769 1 1
0.332807414887341 0.323404780556163 1 1
0.417923016961117 0.405250059368358 1 1
0.419373712693867 0.406469786770617 1 1
0.322947974212092 0.314174862966811 1 1
0.269596577085418 0.261165958102196 0 0
0.40520776475191 0.393715154751538 1 1
0.603091302025616 0.583872182656476 1 1
0.497909117981714 0.482754046563762 1 1
0.540313170473585 0.523920420869974 1 1
0.623450297013101 0.603941957755187 1 1
0.630093749079396 0.611383346745294 1 1
0.594796663484111 0.578918935742063 1 1
0.321857648923642 0.313271758397807 1 1
0.627950062134117 0.609514105239595 1 1
0.425707132596076 0.414311002319511 1 1
0.486821688496092 0.473594842397685 1 1
0.509268670443037 0.495362652235311 1 1
0.597345535913539 0.580829830145946 1 1
0.576884604316987 0.55847770637226 1 1
0.499149851685915 0.484541012349977 1 1
0.486463022476054 0.473151699244839 1 1
0.563365937249448 0.547760712417925 1 1
0.531380146354886 0.515119495545146 1 1
0.435113753300554 0.423466235699816 1 1
0.419799858404764 0.409418321000549 1 1
0.436581382723881 0.424887926957122 1 1
0.581834948486918 0.56609518799373 1 1
0.644054654786832 0.623202213694069 1 1
0.451283170240295 0.436848151142389 1 1
0.444344120427784 0.432137797182634 1 1
0.522576893558 0.507732253498368 1 1
0.442003850221695 0.42825384107979 1 1
0.495108242296801 0.483104164569931 1 1
0.674626379064376 0.65639820876368 1 1
0.61004844729165 0.59160354099012 1 1
0.531605073885065 0.516072886960451 1 1
0.389313295503275 0.3790715810932 1 1
0.410980486076183 0.397322194376975 1 1
0.433449979195924 0.422338716666502 1 1
0.54944589494526 0.534850886799068 1 1
0.329840959427737 0.320277142023738 1 1
0.475613362906748 0.461817971881315 1 1
0.553303419480942 0.536510817252223 1 1
0.56679869917684 0.55001181420061 1 1
0.64723608957437 0.627927814132062 1 1
0.521237908213929 0.505159549349462 1 1
0.440110318168519 0.427274628760533 1 1
0.493960611926084 0.478671817549234 1 1
0.714530410979492 0.695087003592023 1 1
0.592502561037298 0.574485983157713 1 1
0.442482998480487 0.430172059030026 1 1
0.425720008522238 0.413741961281941 1 1
0.343499248145656 0.333951875680533 1 1
0.690513795660271 0.669322244207803 1 1
0.464890124495591 0.451519494781623 1 1
0.606893717843192 0.589069766759035 1 1
0.557876025788455 0.54357085266941 1 1
0.429718146169727 0.41835654078139 1 1
0.518800320623208 0.504688326282208 1 1
0.494279309252039 0.48043016104374 1 1
0.612344922014669 0.596171508049459 1 1
0.540480639310902 0.524083882913676 1 1
0.547437066572517 0.530937511712498 1 1
0.470641135917614 0.456162340559355 1 1
0.538202636945881 0.521829795439102 1 1
0.443400319045424 0.430826816132167 1 1
0.38418902817735 0.374104169912687 1 1
0.627585315748748 0.606649979683839 1 1
0.380797649415405 0.369583991787427 1 1
0.52718430402834 0.513193627845381 1 1
0.56242825245028 0.546844361947729 1 1
0.566924629779391 0.549087617869719 1 1
0.698208809927853 0.67782426775696 1 1
0.646222762814238 0.626451789199263 1 1
0.615341080291159 0.597830739428801 1 1
0.536977770573737 0.519286738066995 1 1
0.366765254637138 0.354622970409959 1 1
0.527884518602033 0.511388524730387 1 1
0.398475705103103 0.387460099890441 1 1
0.465117510557566 0.451657301420659 1 1
0.673965435088431 0.655476279039992 1 1
0.337187863204576 0.327312946033458 1 1
0.520892094280168 0.5060716053452 1 1
0.493899569601866 0.479261066116431 1 1
0.514589811456435 0.499732997467518 1 1
0.445128096743333 0.433571975390603 1 1
0.357116917684788 0.346958096386368 1 1
0.567859005170552 0.551947097629276 1 1
0.433223241588399 0.420502188752154 1 1
0.5637670903875 0.547569615102504 1 1
0.554638363434206 0.538719403534004 1 1
0.510020234261612 0.495678656328609 1 1
0.521590769862925 0.505525060722658 1 1
0.556452674542655 0.54013563952249 1 1
0.387780413265381 0.377146298963588 1 1
0.518270386624403 0.502226288997529 1 1
0.498771982640523 0.484771777737335 1 1
0.412746711280129 0.400600868070824 1 1
0.479072886565435 0.46529324963783 1 1
0.551047432201489 0.534639827038909 1 1
0.63488024091797 0.615347837611174 1 1
0.403693527398171 0.3924038241377 1 1
0.332739125390458 0.322819201382504 1 1
0.569490965500357 0.55470240408499 1 1
0.595137775704919 0.57883752587817 1 1
0.478520258897513 0.463448716341809 1 1
0.595255290093498 0.57834592243131 1 1
0.508658404529575 0.493723463299915 1 1
0.395466496485855 0.383884352400074 1 1
0.369010024979994 0.357332439483758 1 1
0.642320784667882 0.622389956459434 1 1
0.753681894259809 0.732376825650784 0 0
0.465906990926269 0.453203187073224 1 1
0.511225273201523 0.497763479113126 1 1
0.435425884670037 0.423137266542932 1 1
0.485584791834907 0.471793353676371 1 1
0.670787466528864 0.652981012597557 1 1
0.551950655171342 0.535510620744197 1 1
0.338276469101749 0.328156932693858 1 1
0.369026655381426 0.358008691113415 1 1
0.335012996858786 0.327110560314057 1 1
0.59012838970844 0.574071823592744 1 1
0.440512720635313 0.428637502463357 1 1
0.684165688157666 0.665679487425279 1 1
0.549024506479569 0.532785677784355 1 1
0.491513369136285 0.47540777556224 1 1
0.541131798593695 0.523604447237727 1 1
0.588285070606019 0.572680121166554 1 1
0.616100314730355 0.597715579398937 1 1
0.395586040939954 0.383930638770634 1 1
0.521319185003673 0.50578999935907 1 1
0.468115010337366 0.45308917976543 1 1
0.513377422476989 0.499420824284409 1 1
0.711227708629208 0.689107712538005 0 1
0.49115542276069 0.47655518148719 1 1
0.528143643031899 0.513101045928413 1 1
0.642122575645947 0.623296562201156 1 1
0.546394700871617 0.529366907648291 1 1
0.447433244449779 0.435026733665623 1 1
0.379388087108702 0.367798371623217 1 1
0.407234866896163 0.396971284719421 1 1
0.469537137663671 0.456917907083455 1 1
0.612643883335279 0.592253358341473 1 1
0.480151188614006 0.464697401195799 1 1
0.644234607756306 0.625004055440063 1 1
0.30334768708218 0.293951714726395 1 1
0.0725630989669968 0.0701442419304142 0 0
0.314649095510743 0.305770556545141 1 1
0.529522697252514 0.514849158664411 1 1
0.486309922800087 0.472314021840923 1 1
0.501168515672894 0.486813093125559 1 1
0.525298137716353 0.510525875538944 1 1
0.313223677464093 0.305609087239949 1 1
0.45661988005676 0.443157037288099 1 1
0.493086596836143 0.479768083423821 1 1
0.480898417895196 0.467996096249577 1 1
0.324200829442375 0.315838395590558 1 0
0.498954403966271 0.482047045541544 1 1
0.566231090031743 0.548197554225422 1 1
0.454545265159123 0.440918737353213 1 1
0.41861779459155 0.406394994903811 1 1
0.340682802500386 0.329791164108901 1 1
0.540961366495766 0.525420486327278 1 1
0.349806347460309 0.340925663729653 1 1
0.385354684485783 0.373214999179228 1 1
0.38334910487653 0.371266967398351 1 1
0.445830247730868 0.432646951021196 1 1
0.481399172966746 0.46716323545749 1 1
0.549038785448581 0.533903364474627 1 1
0.311843256490562 0.303716993441369 1 1
0.271734680252685 0.262887994792738 0 0
0.429391140539403 0.416807881613976 1 1
0.492642503718166 0.476145444220833 1 1
0.627424768983319 0.609207272201786 1 1
0.598489589085166 0.581807845195072 1 1
0.619257980336863 0.600541376952744 1 1
0.621920972745604 0.604299745332771 1 1
0.473129641025077 0.458654805940698 1 1
0.672208697126555 0.652401205436745 1 1
0.344623056114187 0.33396772802352 1 1
0.411850881875465 0.39923649844111 1 1
0.569497180177504 0.552398093082863 1 1
0.442883287236384 0.430045667472691 1 1
0.514927312533465 0.497800141477453 1 1
0.49567737678125 0.480863229693838 1 1
0.416972130456633 0.405778088009903 1 1
0.383117831675357 0.371968217610014 1 1
0.500529314771798 0.485486941720517 1 1
0.553152928030517 0.53611980406214 1 1
0.259140097509808 0.251805595732381 0 0
0.482574659399852 0.469198306365398 1 1
0.3307511066057 0.321875180088004 1 0
0.554441374444897 0.537148684992148 1 1
0.476901649456341 0.46347329159218 1 1
0.377964274758122 0.368061295868823 1 1
0.421074544543005 0.40964027903309 1 1
0.525857645705535 0.512140152944206 1 1
0.534646275584088 0.520244632772069 1 1
0.516537572350901 0.502214466627202 1 1
0.449888050364763 0.435176781554742 1 1
0.611024537538299 0.59361794188137 1 1
0.439264486117531 0.427479872702483 1 1
0.474550394277681 0.461460027232263 1 1
0.509908796817448 0.49339109898474 1 1
0.489999815567828 0.47663074876579 1 1
0.507963322785115 0.491683269550728 1 1
0.643383832883166 0.625695591608719 1 1
0.416786035250737 0.405120526722393 1 1
0.828896431806506 0.80296141403762 0 0
0.454841752264365 0.441479541451889 1 1
0.558809242078496 0.543277108771555 1 1
0.49607717242596 0.481012017765583 1 1
0.387950074059355 0.377397381504535 1 1
0.502092236119317 0.486862693591758 1 1
0.679095190622394 0.65719228551815 1 1
0.575083191999624 0.557615213142382 1 1
0.712023632681709 0.691416400841931 1 1
0.784066943040388 0.761752296856619 0 0
0.440388254435632 0.427439288026032 1 1
0.530275135933263 0.514867880319843 1 1
0.2166788290771 0.209830094834674 0 0
0.416036443694383 0.404361702669651 1 1
0.385802267690574 0.375027604963437 1 1
0.697875896247082 0.677471272343417 1 1
0.479738675326292 0.465734103652504 1 1
0.548329036654686 0.531843455066761 1 1
0.665066368520552 0.644006425795833 1 1
0.473289950143762 0.458659554808007 1 1
0.627896186995723 0.607414084366727 1 1
0.464908216858868 0.450968539334865 1 1
0.370899381407939 0.360746779490969 1 1
0.540496621465097 0.525870265170806 1 1
0.483637937156885 0.469680538329583 1 1
0.502462955179562 0.48882009444187 1 1
0.436687285634574 0.424836393577781 1 1
0.499143215313857 0.485691580434206 1 1
0.656091622185384 0.637048634080162 1 1
0.421456906187894 0.409807438373892 1 1
0.500120503262239 0.487072468430695 1 1
0.524020092248134 0.50921891885479 1 1
0.767923686090166 0.746988555102463 0 0
0.397684304992511 0.387594384520771 1 1
0.565685435915387 0.550003123098192 1 1
0.318692890806266 0.309223691132533 1 1
0.36838238281064 0.358215976385558 1 1
0.515332991176307 0.500614295947156 1 1
0.399084236263612 0.3876377729746 1 1
0.343669825659349 0.333585208814287 1 1
0.680385007646454 0.660581351051206 1 1
0.512496958387358 0.496979451216147 1 1
0.403688450991499 0.391029903805316 1 1
0.435764240772148 0.420790926898394 1 1
0.625911554526956 0.608383915752357 1 1
0.319506799433812 0.310599611029747 1 1
0.294120993383842 0.284304098936006 1 1
0.403554758026981 0.391407785808164 1 1
0.419314976504125 0.407219075561265 1 1
0.622222443979982 0.60458091633614 1 1
0.293826195912158 0.28580172033718 0 0
0.653621821349213 0.634625325941809 1 1
0.511187442735113 0.497339199956996 1 1
0.659519385537843 0.640862189944584 1 1
0.579903236203891 0.562665254868933 1 1
0.620800117883469 0.601973973578416 1 1
0.381583308107543 0.369397926547549 1 1
0.528686561792215 0.514582704115077 1 1
0.676458178160489 0.657941802963105 1 1
0.428817106117278 0.417232030603971 1 1
0.590638817141705 0.573646093170222 1 1
0.483035639546508 0.469211123548455 1 1
0.475851474318598 0.459928847731956 1 1
0.508500797362432 0.49203314213858 1 1
0.477165532127565 0.462088718450731 1 1
0.527612349459649 0.51278543360949 1 1
0.465224230174689 0.451011058026161 1 1
0.479455731271228 0.46708633640214 1 1
0.446469673617374 0.433264233496335 1 1
0.402949184197108 0.392643158618814 1 1
0.557687199993267 0.541906234600482 1 1
0.608231703705209 0.5904902123712 1 1
0.399376738892002 0.388020003415821 1 1
0.490307915234638 0.476744171996999 1 1
0.353874614489102 0.342583821780595 1 1
0.433529227374923 0.422055169559685 1 1
0.564360232925415 0.54715207005729 1 1
0.550439915753879 0.53409910305236 1 1
0.546923076643747 0.530686332777277 1 1
0.570339499387562 0.554345264138088 1 1
0.577732175912814 0.560914127578443 1 1
0.434232893406197 0.420599475580675 1 1
0.501651330290569 0.486347466781881 1 1
0.460800444891526 0.447554183778222 1 1
0.454330927978518 0.441785930243771 1 1
0.664963085170421 0.646054281945623 1 1
0.491272405702096 0.476465212201069 1 1
0.654590311957504 0.636311989802382 1 1
0.543529114374553 0.527365911104102 1 1
0.534268442457911 0.520720623764519 1 1
0.445429762356862 0.433338043419021 1 1
0.444096124341257 0.430844056670173 1 1
0.20167929665994 0.196348211318445 0 0
0.54850184731099 0.531988040090638 1 1
0.535591815121894 0.519769424920962 1 1
0.449280694786425 0.435806493172226 1 1
0.535617991406176 0.521785770471528 1 1
0.516258735488259 0.500747553678048 1 1
0.632329854564993 0.611450758326723 1 1
0.544985957838989 0.528974042830952 1 1
0.466030093101036 0.452402881339369 1 1
0.691964019636813 0.67350222155622 0 1
0.606561006699396 0.589921014331104 1 1
0.828637775231757 0.804061935423525 0 0
0.565375088484301 0.547863363078516 1 1
0.407922810956862 0.39615875312908 1 1
0.472921364333251 0.459778275756584 1 1
0.553996289835375 0.538523495219801 1 1
0.59424320206378 0.578936086230386 1 1
0.594397602402712 0.575865592477464 1 1
0.604018049267742 0.586910061575523 1 1
0.543407310070065 0.52733582258891 1 1
0.520367978546812 0.506286071411081 1 1
0.669672187483167 0.650208630281358 1 1
0.444158980085431 0.432576690973937 1 1
0.346600886079779 0.337607571453092 1 1
0.455590919759807 0.443257677022799 1 1
0.436103503250924 0.423708990558633 1 1
0.52258279680241 0.507067878933411 1 1
0.412781684598585 0.400827231074321 1 1
0.483523547914334 0.468403703189587 1 1
0.436076447638296 0.421997700893317 1 1
0.467176451436996 0.45484890798505 1 1
0.489471138631763 0.474023178318545 1 1
0.48139411602705 0.46833403511318 1 1
0.45212360886382 0.439044266333398 1 1
0.50069063074226 0.48628377928951 1 1
0.592646176214239 0.575844701281039 1 1
0.440473727061899 0.425243484786179 1 1
0.47010507608649 0.454741434152237 1 1
0.376264773955136 0.364977841374041 1 1
0.402418543284114 0.390199914526291 1 1
0.49875911371049 0.482397718948473 1 1
0.583306336396098 0.566315858963063 1 1
0.528133956708609 0.512958944071662 1 1
0.53976752536935 0.52374263624339 1 1
0.286550957667511 0.278941516155904 0 0
0.422885842805148 0.410772734255405 1 1
0.548517337451647 0.531862316295503 1 1
0.429431873887298 0.415442701318475 1 1
0.508991453553433 0.494899500046454 1 1
0.40054816465938 0.390379431210158 1 1
0.501018725632071 0.485111981787961 1 1
0.473070916721974 0.458502665353686 1 1
0.684508635959332 0.66150578668373 1 1
0.473941828752988 0.459764571140633 1 1
0.383881278470347 0.372984485301 1 1
0.741227713684747 0.719965679862789 0 0
0.526309390284379 0.511723138013774 1 1
0.18752175620908 0.182595330885567 0 0
0.523061035894099 0.507248716489861 1 1
0.350206358364329 0.339017282186288 1 1
0.582687986735622 0.565626491914396 1 1
0.464982719732748 0.45135522815201 1 1
0.624996653811039 0.607801899541171 1 1
0.441432588493155 0.429849019935088 1 1
0.604432264277117 0.587377493347924 1 1
0.466079883768502 0.453598886701526 1 1
0.45494053121905 0.441335147278256 1 1
0.426707577958802 0.414548617304047 1 1
0.532451139344464 0.518006008603885 1 1
0.504102044232614 0.490675226491016 1 1
0.442808984581909 0.430812697953183 1 1
0.31074853077315 0.300674864163989 1 1
0.521637248985963 0.507668202986037 1 1
0.353649849308824 0.343726431334848 1 1
0.660768306510018 0.640007609102521 1 1
0.397194735368727 0.385399305907584 1 1
0.458797640643117 0.444713848797472 1 1
0.608187585931198 0.590246098908643 1 1
0.615891489569943 0.598432001474614 1 1
0.450242745960672 0.436960241909038 1 1
0.498475190026507 0.484061409522627 1 1
0.292818757472761 0.284266402586306 1 1
0.468116976176794 0.45544576243591 1 1
0.522092660692799 0.506696656525099 1 1
0.517276102883453 0.503675458987654 1 1
0.401646424025128 0.388669256028453 1 1
0.418890671599564 0.406890887266858 1 1
0.368119716714247 0.356118721226278 1 1
0.418034532862618 0.40656383933004 1 1
0.467831279007162 0.453324147615944 1 1
0.591706227977567 0.572022509392208 1 1
0.397880975507444 0.386657380581962 1 1
0.480984557234958 0.467799927299416 1 1
0.594160567190591 0.573623232838236 1 1
0.717766236592569 0.69615919045729 1 1
0.614071776603185 0.595635130029792 1 1
0.442861719731703 0.429854946328318 1 1
0.509529214842452 0.49474943080583 1 1
0.490787016860937 0.477342574229495 1 1
0.450370746218368 0.436326496778269 1 1
0.365849821368022 0.35572775922423 1 1
0.447089933162419 0.433883447705148 1 1
0.457384536790998 0.444363709487183 1 1
0.377401954007734 0.365814339191076 1 1
0.582836513147841 0.565829462686712 1 1
0.535066738917551 0.518071962805806 1 1
0.380633980671209 0.368135143019108 1 1
0.529284317000681 0.51439398981494 1 1
0.462804012627735 0.450321946582208 1 1
0.364770018696766 0.353855270529664 1 1
0.570957075039606 0.55266309616961 1 1
0.47552500461862 0.462657244383199 1 1
0.451086771100115 0.437923032597308 1 1
0.424573417032461 0.409878286876519 1 1
0.318086574789587 0.309001730062842 0 0
0.511191376191856 0.495191518657117 1 1
0.645618535220485 0.625187190120192 1 1
0.479792437141649 0.465650869111193 1 1
0.443145169288753 0.429457819073198 1 1
0.566275458176655 0.549567418900112 1 1
0.275410539842797 0.26777421870897 1 0
0.465685778266935 0.453043092781514 1 1
0.424501000798037 0.412982044227159 1 1
0.446126758426736 0.433175921171835 1 1
0.381937796442588 0.370284387526542 1 1
0.509850940252182 0.494597127641137 1 1
0.377871732854276 0.367497703787643 1 1
0.425308243569653 0.412783266973012 1 1
0.353083712309846 0.342742103168968 1 1
0.472738551194893 0.458573919729121 1 1
0.601717529337749 0.583269955540325 1 1
0.446927738682484 0.433884465430705 1 1
0.573794310435479 0.556547691944714 1 1
0.54882341585991 0.533043713732593 1 1
0.403819085105586 0.391719154828821 1 1
0.548629374828293 0.530932461844471 1 1
0.497184061325835 0.482760828380332 1 1
0.420088954539046 0.407278546730602 1 1
0.468112095264755 0.453598529636737 1 1
0.540675945347228 0.525625011246087 1 1
0.700832203216671 0.680272520837951 0 0
0.654018180052029 0.634699683355942 1 1
0.511304126642677 0.495880366230619 1 1
0.69218137674727 0.671304840859509 1 1
0.669255012211741 0.649255359576072 1 1
0.478145792698354 0.463807745783068 1 1
0.487971540508291 0.473613340781335 1 1
0.424222216399912 0.412613964914833 1 1
0.775227534741877 0.752466792414408 0 0
0.45305062445195 0.438926375238167 1 1
0.537268310712343 0.522309726310571 1 1
0.629436971980125 0.611933322953505 1 1
0.631107082024096 0.61164825637685 1 1
0.476884387108084 0.462211762749365 1 1
0.55425245255433 0.538333775622593 1 1
0.6267005360538 0.607154392237345 1 1
0.448710642108303 0.436435524400741 1 1
0.570396004316987 0.553793677008664 1 1
0.525240763417922 0.508802529402174 1 1
0.394969247142441 0.382406685367204 1 1
0.4181574157755 0.406403514430678 1 1
0.427892681177452 0.416416855359908 1 1
0.687042479548208 0.667256990033811 1 1
0.616179255165292 0.598984624289551 1 1
0.60128403108145 0.583639594035562 1 1
0.601140068316326 0.583743908656163 1 1
0.201917560822338 0.196772981366581 0 0
0.481682334665052 0.467252159362143 1 1
0.418199095273922 0.405245999590343 1 1
0.529554907377763 0.51289566757011 1 1
0.625851007387231 0.607839004168933 1 1
0.694310401341991 0.673744828556554 0 1
0.447026771462469 0.434380248193722 1 1
0.679841996993523 0.658865128836604 1 1
0.597668150248679 0.578756720489168 1 1
0.561607824368589 0.545354578644634 1 1
0.600821416478 0.583662345471593 1 1
0.532585739243038 0.516320074641866 1 1
0.333532158748898 0.323776414283783 1 1
0.625545794959814 0.607495970476683 1 1
0.522951932387622 0.506893256627829 1 1
0.301538799801215 0.291150427711999 1 1
0.517745351819792 0.503361666790379 1 1
0.5311668229502 0.515211265030263 1 1
0.405016068817571 0.393237645297766 1 1
0.476049800596888 0.460961607967538 1 1
0.464299852667807 0.450787897254066 1 1
0.633551522618034 0.615037898284643 1 1
0.518698717798409 0.503604454547204 1 1
0.369301704938448 0.357472829916599 1 1
0.500974160604366 0.486625250427025 1 1
0.491061795146367 0.476599700426474 1 1
0.34278290594779 0.332251747355041 1 1
0.44799198403421 0.43407519869436 1 1
0.323136810275523 0.314071418497686 0 0
0.487331995502789 0.4737079396125 1 1
0.398050872895463 0.386404209634854 1 1
0.534222094808212 0.518666455263392 1 1
0.568199395969657 0.551078606691787 1 1
0.593242021016507 0.576405049831368 1 1
0.442189726888443 0.429449548325466 1 1
0.490983452473874 0.477286417741282 1 1
0.459137096882032 0.446493299422724 1 1
0.688043560026207 0.669451007417927 0 1
0.41275367344324 0.399996956357178 1 1
0.390644684978122 0.380697112411006 1 1
0.434465909130714 0.422063379994395 1 1
0.585977996774844 0.569024389896866 1 1
0.47861932395363 0.465945797612155 1 1
0.527005774212112 0.511898063255128 1 1
0.405524652122887 0.393773804776099 1 1
0.244443278840167 0.237447585413322 0 0
0.490301125692722 0.475547393508139 1 1
0.482867658278222 0.467299529347468 1 1
0.557632185092296 0.541947733682542 1 1
0.570800992673104 0.552307550917449 1 1
0.337249850720366 0.327763034340044 1 1
0.567306232401012 0.55111804990835 1 1
0.526816896429666 0.51127624905631 1 1
0.553375057660369 0.538701186646139 1 1
0.481611954375436 0.466906872344643 1 1
0.491909440039958 0.477494393883921 1 1
0.454251501038558 0.440579555091528 1 1
0.626948808718926 0.607413260576858 1 1
0.664722529985052 0.645814624452247 1 1
0.479753818667703 0.464305616245328 1 1
0.373927902862659 0.363645183873972 1 1
0.62565136389868 0.608593209814108 1 1
0.678146285400005 0.659129113288386 1 1
0.495610198342873 0.480417023652732 1 1
0.499039878909328 0.484510338115362 1 1
0.565432730939122 0.549286403525931 1 1
0.497611108263907 0.48128558393562 1 1
0.340849537724909 0.330809097591958 1 1
0.522773911023941 0.508373968630637 1 1
0.523937034835775 0.508236003818313 1 1
0.384325003745096 0.372706256049902 1 1
0.392454936175021 0.380091934370876 1 1
0.511676876150669 0.497969200140953 1 1
0.531352133075091 0.513777483912422 1 1
0.840197074815572 0.815725003126171 0 0
0.523949509942572 0.507158235710164 1 1
0.496049039783809 0.482251285080556 1 1
0.330984869055801 0.322272061522674 1 1
0.428300662194493 0.416076925472433 1 1
0.519249985703779 0.503093883030365 1 1
0.682036671657814 0.662037419283841 1 1
0.516358936968377 0.502207428358993 1 1
0.522861468695295 0.507056597913355 1 1
0.692517986204831 0.670181224383003 1 1
0.542463764630905 0.527104809810545 1 1
0.420730181463315 0.409041970022908 1 1
0.449410095968695 0.436695315121415 1 1
0.665644350150985 0.642656606210119 1 1
0.404155745424266 0.39249208599069 1 1
0.56033823798971 0.543694100174707 1 1
0.525707675937806 0.509712280154883 1 1
0.574805186642813 0.558948745390736 1 1
0.577544851371766 0.560501823876908 1 1
0.625518311615712 0.606691512028844 1 1
0.638183049396338 0.618668273095652 1 1
0.486370052636491 0.471029070814476 1 1
0.41600162734949 0.40362820493022 1 1
0.351779984400318 0.341875684706267 1 1
0.512407314668844 0.496389706598909 1 1
0.329006573445014 0.317690417721554 1 1
0.350241970108895 0.340212363199106 1 1
0.543460908966591 0.528097977051736 1 1
0.577217691598606 0.55847090002748 1 1
0.579287830845571 0.561078977224847 1 1
0.399252474207553 0.388350708486237 1 1
0.501348088392926 0.487944681588391 1 1
0.613007752107983 0.592983786299707 1 1
0.49241279200247 0.478284465314141 1 1
0.543222024402436 0.526031422616027 1 1
0.482061340167282 0.467281836457316 1 1
0.504661368645064 0.487226124949251 1 1
0.299262361620517 0.289548306783745 0 0
0.446093334051215 0.432992977556899 1 1
0.507168507503726 0.492180673228105 1 1
0.460061167906347 0.445904655241038 1 1
0.636763134121013 0.618109757712713 1 1
0.490546302854133 0.476019527774291 1 1
0.579278483138885 0.561010531330528 1 1
0.253125849108707 0.2466869840826 0 0
0.424445644264845 0.412412372761005 1 1
0.488870686999592 0.475423428239617 1 1
0.545498955284864 0.530189336684877 1 1
0.623629264125979 0.605343114961084 1 1
0.321296530312119 0.311580845724978 0 0
0.456297879559635 0.441490990711404 1 1
0.49589813432671 0.481127588089594 1 1
0.241600981463585 0.235492953491029 0 0
0.527571844061775 0.512708321624089 1 1
0.53765402204787 0.522631082858418 1 1
0.377527839072897 0.365889505708466 1 1
0.407383395508697 0.396415629283642 1 1
0.597817509344149 0.577894917342014 1 1
0.459079532765836 0.444529064196277 1 1
0.532479508125462 0.51592858767952 1 1
0.214207246134103 0.208158900745296 0 0
0.581408835079278 0.56394576396556 1 1
0.34352824823679 0.334120284365329 1 1
0.659628687439821 0.641085300657604 1 1
0.570463979069098 0.554785071720276 1 1
0.508206647792684 0.494659865864594 1 1
0.442148012542263 0.428667752622124 1 1
0.340612770522776 0.331509903839768 1 1
0.460815235187154 0.446686653598573 1 1
0.55149995897319 0.535549707336139 1 1
0.392333755080888 0.381279082857374 1 1
0.485315783782948 0.470002340044975 1 1
0.391783481920213 0.382181750511808 1 1
0.390260879195578 0.379810109759427 1 1
0.5118901162515 0.496894404734218 1 1
0.416069625110408 0.403907705692468 1 1
0.474000277235718 0.459870182393155 1 1
0.58666582322801 0.568898876714919 1 1
0.451587706112057 0.439737666809053 1 1
0.453510136782326 0.44030679798867 1 1
0.554327631221193 0.537482477442618 1 1
0.439897847592286 0.42586322329728 1 1
0.546235869225786 0.529704644069953 1 1
0.678751795046853 0.658450755056924 1 1
0.686029314197895 0.666327692612554 1 1
0.461650499794671 0.448618480169961 1 1
0.561229701128648 0.544219906215039 1 1
0.488779238149303 0.471910484464884 1 1
0.480112509564599 0.465508380856284 1 1
0.390621289187091 0.379255619158495 1 1
0.449512941503428 0.438243251755324 1 1
0.53824263424716 0.521411112281361 1 1
0.57565264805304 0.559147007537644 1 1
0.427049186991501 0.412986155789766 1 1
0.577805240305145 0.55841524800149 1 1
0.587163236281419 0.570737889621931 1 1
0.652261839199575 0.633541530765098 1 1
0.673749116399464 0.653886195497199 1 1
0.547265638444544 0.530773399384402 1 1
0.379876348547547 0.368619334074078 1 1
0.470003636129902 0.456691725926236 1 1
0.536182415060869 0.520062687902625 1 1
0.462007220546495 0.450825604487619 1 1
0.60236249310309 0.585615396563752 1 1
0.366395472392395 0.355407325623524 1 1
0.535168220484608 0.519892122583622 1 1
0.533729534519607 0.518794030296998 1 1
0.562988340087103 0.545874119393117 1 1
0.468898452985972 0.454553608002297 1 1
0.637435807839644 0.618598714076911 1 1
0.440347243203543 0.428045670246212 1 1
0.387703463040448 0.376048668797431 1 1
0.594868638119354 0.578375446201429 1 1
0.543918675790756 0.527823061488473 1 1
0.34373665901187 0.334613479756887 1 1
0.477980177523657 0.463605020202458 1 1
0.636467979828895 0.618704092450138 1 1
0.572395181283052 0.555886118940285 1 1
0.6202084360514 0.600167741915702 1 1
0.698102878790519 0.678558461475444 0 1
0.500507252983273 0.485227064657898 1 1
0.379779382516089 0.368346042258829 1 1
0.521221289005431 0.503749627142695 1 1
0.377098648502063 0.367073030639244 1 1
0.582579628710537 0.566067380336173 1 1
0.467288612667396 0.452736563891248 1 1
0.451993991843758 0.437873410297948 1 1
0.517454435059904 0.502535177208227 1 1
0.444537022787274 0.432208102423345 1 1
0.623270264944712 0.603675824848173 1 1
0.541805999220745 0.525924469855727 1 1
0.566245580109097 0.546525041167891 1 1
0.378313753643359 0.367299700024457 1 1
0.557264759862863 0.542762306395021 1 1
0.402832915285426 0.390610948680195 1 1
0.522955465166818 0.507546813424221 1 1
0.506061515911961 0.491741513704348 1 1
0.448765617721832 0.436491778391747 1 1
0.409104285128535 0.39538817019684 1 1
0.672368778382309 0.65299506657823 1 1
0.52626442892285 0.511280774209717 1 1
0.454914010594675 0.4426668545017 1 1
0.447042767002809 0.434150510247969 1 1
0.595340447632785 0.578071911987891 1 1
0.368342575596123 0.357471303555588 1 1
0.538519910280724 0.522810129134201 1 1
0.416059747775458 0.4040350811234 1 1
0.507496426664685 0.491181949337136 1 1
0.482598255297103 0.469870899483355 1 1
0.570507903419239 0.554165788957724 1 1
0.482927257877301 0.468360057714231 1 1
0.5271618446719 0.511843754858496 1 1
0.389570036302681 0.376344042099158 1 1
0.675994679560283 0.656157297872089 1 1
0.470515698272906 0.455765658586563 1 1
0.555545643709874 0.538178714192807 1 1
0.3663544760347 0.357172760452617 1 1
0.571668873843742 0.555355145262521 1 1
0.48279260802108 0.469183274898111 1 1
0.458430656501182 0.445065443719533 1 1
0.541975957842687 0.524607490994253 1 1
0.524428061988831 0.507423593192032 1 1
0.484053233667815 0.471496961645452 1 1
0.484712012757238 0.472616824538084 1 1
0.572657608117941 0.554340223354282 1 1
0.614912142515828 0.598143203035471 1 1
0.718946272498807 0.698199355351512 0 0
0.555167781139432 0.538177596360854 1 1
0.479181466784021 0.465922880080368 1 1
0.484382992133908 0.471085737532143 1 1
0.37455315072276 0.365178961371524 1 1
0.449337567762657 0.43586178517436 1 1
0.49031128631799 0.476747780794095 1 1
0.52746237129772 0.511939624110929 1 1
0.64809358067162 0.629401670840064 1 1
0.379880297164776 0.369922125977148 1 1
0.313034557560726 0.303323846997666 1 1
0.745716915741138 0.724819337687325 0 0
0.460630098801506 0.447233547651507 1 1
0.613306165150273 0.594934396423705 1 1
0.633679274170817 0.613522860473188 1 1
0.629530164705374 0.611097999026634 1 1
0.52455445010162 0.508883020030195 1 1
0.716715350781595 0.696151736741577 0 0
0.592215770010057 0.574580301835295 1 1
0.501959091231489 0.487557607728809 1 1
0.481008321867643 0.466995023474387 1 1
0.566248354867484 0.548856919488579 1 1
0.537526699786639 0.522014912454382 1 1
0.431107807603631 0.41809272404215 1 1
0.472224384463271 0.459150465280007 1 1
0.502659970615061 0.488627048703342 1 1
0.425578420432433 0.412724515008836 1 1
0.45864075824221 0.445826623952133 1 1
0.399140593769631 0.388649890455541 1 1
0.565451117980046 0.548824235091872 1 1
0.521509761753649 0.50733549270855 1 1
0.719304877565051 0.695381535063158 1 1
0.400615043691298 0.388882582970763 1 1
0.712028702770842 0.692032970521184 0 1
0.631097768855757 0.610511848049103 1 1
0.421237765045506 0.408776181643027 1 1
0.643531927292017 0.624750266481256 1 1
0.301375714295995 0.292892954638838 1 1
0.515713483300173 0.499293978763725 1 1
0.543868618035738 0.527380624593953 1 1
0.609374184854078 0.593061106157595 1 1
0.566491904473008 0.549356337328139 1 1
0.442748519790709 0.431503124998628 1 1
0.469886250131371 0.455108297633052 1 1
0.464732267756414 0.452001819825003 1 1
0.515931418100312 0.500974270619274 1 1
0.422593873173654 0.409592893163072 1 1
0.553984666424646 0.536530191908162 1 1
0.568893014376015 0.553005946881201 1 1
0.428655633927331 0.415454093071992 1 1
0.541291027142487 0.525603228609079 1 1
0.476492525501963 0.46378775150953 1 1
0.443807170993758 0.432707741214589 1 1
0.629707632661916 0.611746061995443 1 1
0.5840934059024 0.565767857615755 1 1
0.46233339743821 0.449299397192972 1 1
0.657388993577033 0.639336466657828 1 1
0.523077968587891 0.506792792345726 1 1
0.341724367552385 0.331764741753396 1 1
0.566921290075539 0.550953531670942 1 1
0.29964140461275 0.291614174273471 0 0
0.385557496112563 0.375254274189684 1 1
0.601724090944192 0.585426150845671 1 1
0.511241781729155 0.495136504535875 1 1
0.468078095089814 0.453073456637261 1 1
0.451547393074607 0.438970484336836 1 1
0.483508411124614 0.470483402968371 1 1
0.470330890223378 0.455380443679846 1 1
0.460121171432217 0.449003731125376 1 1
0.402274225161189 0.391299540460221 1 1
0.55704079551277 0.53927340979293 1 1
0.557085438636538 0.543310197007699 1 1
0.561490157087782 0.545471162106826 1 1
0.345384815029231 0.334332097855253 1 1
0.451677059381545 0.437214929905815 1 1
0.281270057988553 0.274305651848875 1 1
0.341499824869481 0.331882627182956 1 1
0.594863178866897 0.578758597019918 1 1
0.586914988868624 0.569569414165798 1 1
0.514782861683921 0.50058945628647 1 1
0.70241417628454 0.680615409721038 1 1
0.451809117212069 0.43792509803868 1 1
0.521276591341184 0.507303190417869 1 1
0.389039246735679 0.377557852734044 1 1
0.378455559602536 0.368572316082252 1 1
0.709654070167987 0.688642944129856 1 1
0.400436088794971 0.388089915237393 1 1
0.591048462585839 0.574830189221758 1 1
0.518386951513991 0.502628062670515 1 1
0.519677667509347 0.504413155213722 1 1
0.582394639116928 0.565937759652545 1 1
0.493066096556204 0.479602742463745 1 1
0.510999083783796 0.496190461420882 1 1
0.62373284105008 0.607086880201337 1 1
0.390322969357999 0.378675465163293 1 1
0.407992785997349 0.396328533317818 1 1
0.652883249140013 0.632388471054702 1 1
0.458893206610822 0.44757074545521 1 1
0.41814336505227 0.403174078802842 1 1
0.486248039340203 0.470791457637272 1 1
0.611412422885397 0.59317219109667 1 1
0.4506831136774 0.437727774983394 1 1
0.474530126333886 0.460686537318683 1 1
0.415573814823564 0.403453093024151 1 1
0.569386752084388 0.554466334573675 1 1
0.559018748580999 0.541885227378214 1 1
0.407735837631724 0.396446890793171 1 1
0.650096235076029 0.631306069087023 1 1
0.534399523674849 0.518007571172874 1 1
0.425612183573881 0.413701035354586 1 1
0.569234609439814 0.552819005066231 1 1
0.641482679555345 0.623158009854049 1 1
0.520243837209841 0.505763911765274 1 1
0.518524257924731 0.502824472003814 1 1
0.323962747175607 0.314541284956253 1 0
0.520012329106528 0.503700086511237 1 1
0.491984314761576 0.477849564367158 1 1
0.490861529172698 0.475897967861693 1 1
0.424329169498595 0.412746453151974 1 1
0.446632568867779 0.432450404700663 1 1
0.536859641603603 0.520330789912778 1 1
0.636792679522117 0.617518798402498 1 1
0.402994754272028 0.392718470154358 1 1
0.428397789085898 0.415164566567624 1 1
0.366038270966912 0.355470444279712 1 1
0.561610405660778 0.544472880147154 1 1
0.374799810592655 0.363639876828997 1 1
0.505285112077807 0.491199481939997 1 1
0.397087598451721 0.385616070829856 1 1
0.324824500090239 0.315979042273432 1 0
0.536821423152504 0.520687112374421 1 1
0.673279553502874 0.652631718559661 1 1
0.575292478841838 0.557965072130195 1 1
0.61203843000066 0.594003937372353 1 1
0.549832521128747 0.534168468011288 1 1
0.46999131039891 0.457874450627653 1 1
0.61493021885722 0.597996704209298 1 1
0.41118861278168 0.399702435372158 1 1
0.475883171353232 0.462726242649167 1 1
0.612915912354361 0.595403154954788 1 1
0.611623889392849 0.592704268518205 1 1
0.513658769196209 0.498229273792131 1 1
0.433108856505071 0.420706348607882 1 1
0.32735659623903 0.317035848003488 1 1
0.351412492382495 0.342199349557126 1 1
0.478306309155923 0.463707895211505 1 1
0.507895310055465 0.492138489343228 1 1
0.640117407657422 0.621103611057639 1 1
0.506241600978426 0.491986436309738 1 1
0.435514291939993 0.420115202781231 1 1
0.252043259346074 0.245417905274167 0 0
0.476154786184931 0.46164432092249 1 1
0.534521704845755 0.518874332164106 1 1
0.511643115184891 0.497246568783818 1 1
0.512728174395984 0.499722543651398 1 1
0.303655823580998 0.295242387749084 1 0
0.4709292575186 0.457021154246463 1 1
0.619761369407638 0.599156507217395 1 1
0.49476814244067 0.480442192183149 1 1
0.496362008070206 0.483502830456844 1 1
0.437807233964176 0.425062962095327 1 1
0.517306951365379 0.503386397105444 1 1
0.534106675056567 0.517483766889318 1 1
0.59605850553665 0.579381441925023 1 1
0.520808046865884 0.506495025429037 1 1
0.492218794738563 0.479282283215454 1 1
0.495582167766136 0.479654189443798 1 1
0.540453907628897 0.525554558901699 1 1
0.645825376923468 0.627369983238058 1 1
0.480153387231422 0.465796840392401 1 1
0.459276731760595 0.446115126832246 1 1
0.477113122662168 0.460749040972724 1 1
0.40543659593765 0.393329924220783 1 1
0.46445662689239 0.450786998220993 1 1
0.585445204311862 0.56812569753336 1 1
0.564938422774667 0.548078634519611 1 1
0.490651115110004 0.477411726954737 1 1
0.585178426621743 0.568827043063964 1 1
0.350020528590931 0.339067597791101 1 1
0.515007145362954 0.499778057283708 1 1
0.589525908505635 0.573086864461951 1 1
0.525135256190702 0.508902455700446 1 1
0.422744489442636 0.410387394451984 1 1
0.454465510761989 0.442555971738121 1 1
0.520122028895031 0.502347221608137 1 1
0.351591076001724 0.3419675176328 1 1
0.559276716899961 0.542533432624641 1 1
0.463120560401186 0.449913185059663 1 1
0.609866080568947 0.59127164268569 1 1
0.620477815280683 0.601991318003253 1 1
0.502916692323802 0.488216128764393 1 1
0.499360419761929 0.485201764449482 1 1
0.600508022063008 0.579359956936254 1 1
0.558747285570635 0.542441305704007 1 1
0.689088492807122 0.668286518949822 1 1
0.427957702609425 0.413941899760303 1 1
0.45101542524897 0.437666900535822 1 1
0.663153743389414 0.64345144455577 1 1
0.630505315780735 0.612731166398018 1 1
0.441177494428081 0.428367875518719 1 1
0.767268688990829 0.745521260686817 0 0
0.596581407614685 0.580101139466688 1 1
0.452087069221524 0.438796979432621 1 1
0.508616500502289 0.49412621398044 1 1
0.362029093771736 0.351557676795313 1 1
0.601559755900105 0.5849989505309 1 1
0.523951661009506 0.507188376747898 1 1
0.428979400871308 0.417280899095288 1 1
0.656412260816616 0.639079389259372 1 1
0.657478927585945 0.638924442602583 1 1
0.384402394636252 0.372704913177384 1 1
0.766432865941339 0.744765460235452 0 0
0.347598702946872 0.338318316088785 1 1
0.517219141379879 0.501472934268748 1 1
0.624677434816203 0.604597115260811 1 1
0.456031733687198 0.441932830647393 1 1
0.451874801427835 0.441487980173697 1 1
0.542317721449689 0.527586135292677 1 1
0.655146027174493 0.636784900191527 1 1
0.534661940876617 0.51804619291179 1 1
0.590257928885431 0.571766864541822 1 1
0.374238948603206 0.363244735865813 1 1
0.314108168362516 0.304345315236336 1 1
0.515611528824942 0.500032270739002 1 1
0.64595761632862 0.627363509961212 1 1
0.433654907416438 0.420593535535546 1 1
0.387908553713561 0.375706264636377 1 1
0.583465912418582 0.568097549541368 1 1
0.465188481049621 0.452486076567284 1 1
0.402853067828708 0.391906524209392 1 1
0.481605976929896 0.466992663628124 1 1
0.589549135123007 0.573300850276742 1 1
0.583029788672083 0.567256705744183 1 1
0.480083083240067 0.466402421144404 1 1
0.710319190042341 0.689791537437536 1 1
0.428488482243523 0.41670325156314 1 1
0.576082536775755 0.559187702139373 1 1
0.485948214374056 0.472046540315112 1 1
0.543686689359723 0.528144773576323 1 1
0.591462372277216 0.574994656542658 1 1
0.661245218276125 0.640303240927928 1 1
0.352541026001921 0.340689705298296 1 1
0.596697566972488 0.579640574239104 1 1
0.515633639457483 0.501196993323794 1 1
0.537494369841137 0.520747307917104 1 1
0.588724597852013 0.572730465140926 1 1
0.228019311889224 0.221934663478069 0 0
0.633277973552719 0.615623253325533 1 1
0.322838613725839 0.314555864083309 0 0
0.647183526937397 0.628323412724711 1 1
0.291729453256995 0.284559733600168 0 0
0.491507031285037 0.478170042690153 1 1
0.521035313369868 0.505555695888907 1 1
0.47543701004558 0.462084514019116 1 1
0.484881678277433 0.470957737488197 1 1
0.359690466765357 0.348380183914825 1 1
0.426929852823066 0.415554816954807 1 1
0.51519648325055 0.501162074604216 1 1
0.361310790253209 0.351190444135887 1 1
0.491572743934487 0.476555999732865 1 1
0.532686465018715 0.516538998334905 1 1
0.445306925515139 0.430171601081566 1 1
0.530362394268716 0.514601180311771 1 1
0.543376691566279 0.528325827618776 1 1
0.552461426790102 0.536659420798906 1 1
0.483992637973545 0.470788732915584 1 1
0.480834097261575 0.467156958582366 1 1
0.59905654737875 0.582108001540344 1 1
0.40698744247464 0.395108564615425 1 1
0.446308277285087 0.43395348154763 1 1
0.611851432345827 0.59365494214 1 1
0.461759413578766 0.449076591289762 1 1
0.580964680502954 0.564844059909509 1 1
0.512913112024799 0.496844456729731 1 1
0.469407142684072 0.454431077358845 1 1
0.530550468522914 0.512536912071622 1 1
0.491052145818576 0.476793515370413 1 1
0.467375224633364 0.454148896758092 1 1
0.467023165291162 0.453792164741301 1 1
0.46736402876583 0.452487582953673 1 1
0.514446884502466 0.500191056234093 1 1
0.538489533742707 0.523353103818567 1 1
0.492052183675859 0.478100831835209 1 1
0.400987822615298 0.389480737270646 1 1
0.467053867949714 0.453600881131422 1 1
0.630416286496075 0.612678219679304 1 1
0.51817516684665 0.503470041415543 1 1
0.53983085002235 0.523552940757195 1 1
0.614327469042649 0.596638775519835 1 1
0.49379017408003 0.479325154188414 1 1
0.545841668607454 0.53095010141467 1 1
0.4515881398849 0.437672728273554 1 1
0.436015226572463 0.422550830681337 1 1
0.519332098588219 0.503230058716993 1 1
0.448278972541964 0.434444864059153 1 1
0.490069818891278 0.476372750105285 1 1
0.544281527751816 0.52841602620729 1 1
0.637079024640834 0.616328357271291 1 1
0.575910325316011 0.557915254919895 1 1
0.460571685462013 0.44766658590286 1 1
0.393323708166087 0.382002741222896 1 1
0.318853420447602 0.309282157078513 0 0
0.505576291979981 0.490963687822217 1 1
0.478099525112201 0.466191882000099 1 1
0.459306875592662 0.445662640651665 1 1
0.6393727008243 0.622219587304484 1 1
0.397397598401148 0.386548459172615 1 1
0.428302956391161 0.416160971340719 1 1
0.425455843803876 0.412679985682093 1 1
0.779338107543336 0.75596851735308 0 0
0.277588327025566 0.26900142133895 0 0
0.371023520162785 0.360904841574262 1 1
0.596810455801314 0.578865588327034 1 1
0.573189892665668 0.55783338188561 1 1
0.451757457842464 0.437958946499806 1 1
0.432421281270992 0.420925604100612 1 1
0.44937321063461 0.436343436167749 1 1
0.692157237766349 0.6734982216479 1 1
0.451346743859895 0.437802994870313 1 1
0.458468985548308 0.446382573450443 1 1
0.710552852293685 0.687860556159048 0 0
0.503978496379993 0.488679801660844 1 1
0.397597236156746 0.385384174406517 1 1
0.350744033272928 0.340205628331511 1 1
0.551320695676978 0.536827836527022 1 1
0.549553742504081 0.533599188219174 1 1
0.372071630527596 0.360752234208995 1 1
0.37067136642579 0.359955664467119 1 1
0.234582948511647 0.227460611442757 0 0
0.306566647193524 0.298107639932759 1 1
0.434119379008278 0.422074207585483 1 1
0.431573910879336 0.419859273001613 1 1
0.578749183446857 0.562179680565199 1 1
0.493795864705494 0.480095402248096 1 1
0.361416658982072 0.353393878109332 1 1
0.693429376079132 0.672293686866931 1 1
0.714661465688754 0.693660389423989 0 0
0.580735363471177 0.564637442088964 1 1
0.498705818612891 0.482714847331039 1 1
0.56691938432737 0.55060348776769 1 1
0.497917509707168 0.483160316768418 1 1
0.399668993604988 0.387016723211337 1 1
0.544397915906329 0.52780353536111 1 1
0.56541807969995 0.54890141452838 1 1
0.36149725107736 0.35087496290107 1 1
0.625792697712951 0.608600909598639 1 1
0.665844104112777 0.647311371144226 1 1
0.527701850692491 0.512207616246386 1 1
0.473391828839461 0.460413040388939 1 1
0.408543355152553 0.396739093135072 1 1
0.425660549234547 0.413083841528732 1 1
0.736534015459977 0.712122279989754 0 0
0.598471073167452 0.582057387429766 1 1
0.32592872985637 0.31599702851364 1 1
0.455785040995782 0.442005393147401 1 1
0.54125843215625 0.524604601605405 1 1
0.458716371742665 0.446457825380873 1 1
0.42251596151769 0.410834799153 1 1
0.622412593187929 0.60259399153441 1 1
0.513236040040769 0.49930085511299 1 1
0.511442341170584 0.496660318616295 1 1
0.413459428676601 0.401696952906762 1 1
0.485199879205807 0.470499098183933 1 1
0.643172305755462 0.623945427813851 1 1
0.447271367171628 0.434727345648125 1 1
0.576101027054206 0.559282963214199 1 1
0.452852089165463 0.439504138724838 1 1
0.470517122784169 0.457069376051915 1 1
0.453578620093367 0.44111885447937 1 1
0.537327572969663 0.519676800370775 1 1
0.572020662492828 0.553572603590841 1 1
0.641181996383766 0.623178049925861 1 1
0.501885841618162 0.487341645773882 1 1
0.487601309188486 0.472328130786797 1 1
0.568702760320345 0.551004946688054 1 1
0.716874941633856 0.697394739529201 0 0
0.518250416687444 0.502394494362307 1 1
0.483433419323114 0.468514144719434 1 1
0.504655870670003 0.489550357623211 1 1
0.801920164773773 0.779684029683703 0 0
0.574211984865453 0.558451503841321 1 1
0.217769348335965 0.210352136851222 0 0
0.505738879195384 0.489909713890999 1 1
0.442558104491062 0.430142107029071 1 1
0.565689740115658 0.54887631447914 1 1
0.510306235085412 0.495397821404604 1 1
0.472929110745103 0.458876940462107 1 1
0.515432681464424 0.500205480880796 1 1
0.543433917357571 0.52673505155561 1 1
0.430759456571547 0.41788736071059 1 1
0.56083189767684 0.545850964998202 1 1
0.402150190651706 0.391580310213264 1 1
0.249721286427309 0.242398009913705 0 0
0.584494250593329 0.567028809276788 1 1
0.38948748265871 0.378056496954203 1 1
0.441398923043227 0.429543877336474 1 1
0.513013152286723 0.49909661547705 1 1
0.432194863114282 0.420325529901783 1 1
0.464642106521508 0.450597723308832 1 1
0.438357129427811 0.424576896125501 1 1
0.290705842546536 0.282782947595929 0 0
0.432983017265646 0.420182551318815 1 1
0.471911455219714 0.456831792923428 1 1
0.475654781259305 0.461230926889344 1 1
0.554800206705479 0.538337503575662 1 1
0.499128500219031 0.484795947946047 1 1
0.470280890344305 0.455318576243608 1 1
0.472796768116343 0.459062046879573 1 1
0.458449477438095 0.446454270127808 1 1
0.609393942414453 0.592051447263584 1 1
0.461048258536898 0.4475902382729 1 1
0.605427832315627 0.589724210696511 1 1
0.411050498837535 0.399605176562845 1 1
0.486951428743409 0.47134404637997 1 1
0.473299613354818 0.461014336954109 1 1
0.633230026199809 0.614784861049494 1 1
0.702493716575876 0.682349643875203 1 1
0.605327527664046 0.587602971517662 1 1
0.585918817708947 0.568504087145918 1 1
0.664464705864007 0.644639870906674 1 1
0.367760242479281 0.356470770373672 1 1
0.461717434432366 0.448611387905867 1 1
0.65894389192616 0.640089538872129 1 1
0.449919074323404 0.437351284172151 1 1
0.504330653182672 0.487826537825326 1 1
0.669050044107381 0.648414283601826 1 1
0.467472925510799 0.451276964924988 1 1
0.467490335502053 0.45441412364389 1 1
0.614533585628074 0.595731834424176 1 1
0.511750362199886 0.496326288080146 1 1
0.661909432535707 0.64280570194706 1 1
0.433042471467333 0.417882830752245 1 1
0.682297301286598 0.661013633214433 1 1
0.700738984970815 0.681307289918767 0 1
0.514914749795872 0.500571848545307 1 1
0.406064572467293 0.394979513671726 1 1
0.438326985961648 0.425570406983461 1 1
0.374525234219068 0.363820919910977 1 1
0.494339637226175 0.481499637075767 1 1
0.768212039014724 0.744874003253127 0 0
0.452349890404011 0.439859726023398 1 1
0.741753448348743 0.71887682682584 0 1
0.518996973530185 0.504399778940456 1 1
0.563094542616696 0.546880281867542 1 1
0.459834728115177 0.44669826863297 1 1
0.563742601384235 0.546197802931317 1 1
0.33957411252906 0.330238867124079 1 1
0.437811572579559 0.425321915613791 1 1
0.443391897035915 0.431081432646881 1 1
0.469573994206611 0.455849794513455 1 1
0.499646676805729 0.485539873284596 1 1
0.512614008948879 0.496321026254747 1 1
0.455052448221779 0.442352872391976 1 1
0.563279554648104 0.547831107755401 1 1
0.496335980399396 0.480116832754625 1 1
0.610871701402605 0.592500126147159 1 1
0.658894352943557 0.63767977104372 1 1
0.417808993034447 0.406172875025346 1 1
0.698758547594011 0.678472379871861 1 1
0.432668104384955 0.420020011098844 1 1
0.534264974743785 0.51851883625949 1 1
0.537843263041508 0.520045636100952 1 1
0.512179934998416 0.497365554813409 1 1
0.572164406177361 0.556334934843335 1 1
0.496405521084075 0.481457862011337 1 1
0.586693905689257 0.570919087205762 1 1
0.573840432293113 0.556569819868659 1 1
0.515950526212136 0.502537354741184 1 1
0.543502628206316 0.527568231624552 1 1
0.452264461332589 0.439336681311643 1 1
0.447239654041107 0.431982796193739 1 1
0.473042532744089 0.459381036658908 1 1
0.361974167970217 0.352640016401806 1 1
0.408992485878182 0.395604932316775 1 1
0.484491508888516 0.469914444863663 1 1
0.40781850922504 0.396241510747641 1 1
0.533337066046411 0.515634716034947 1 1
0.498266738764758 0.484648508028136 1 1
0.40581436889053 0.393462402803391 1 1
0.487481998997527 0.473606418706987 1 1
0.584816379141704 0.568532915782978 1 1
0.571894736874699 0.557772203708039 1 1
0.499490548559969 0.485897281356266 1 1
0.448576951299755 0.434751706955575 1 1
0.447326740699573 0.433737562547901 1 1
0.4204284364402 0.407496992732053 1 1
0.622408877786433 0.60401630175829 1 1
0.286705645292518 0.277900335646025 0 0
0.38340848267789 0.370924818618803 1 1
0.477465385153572 0.463979813153379 1 1
0.435182172289897 0.42036130969258 1 1
0.531775055929236 0.517799617438255 1 1
0.396754673590253 0.386720500687979 1 1
0.54760891311304 0.530692252374321 1 1
0.506156262743969 0.49175274629234 1 1
0.468511224129878 0.454521412986856 1 1
0.524932263050661 0.510464069870715 1 1
0.30801922117625 0.299502633278237 0 0
0.459147468853761 0.447833679012346 1 1
0.550479386016746 0.53471127660066 1 1
0.599393153882842 0.582001217617074 1 1
0.776037598057635 0.752549289105828 0 0
0.380130204304803 0.370385935629427 1 1
0.592939293357447 0.574005246796134 1 1
0.612559548577643 0.595168053700439 1 1
0.490352923650466 0.475648811834807 1 1
0.327617446097917 0.317859726040166 1 0
0.487493674875226 0.474806152838371 1 1
0.506391677908837 0.491573133357862 1 1
0.42259828730068 0.409356358245514 1 1
0.362651525032206 0.350846013382607 1 1
0.284910843149319 0.274613067981427 1 0
0.520516508964414 0.505265923843819 1 1
0.564695194230992 0.549618732631654 1 1
0.394579596053416 0.383381314672692 1 1
0.481857367488614 0.467445955262924 1 1
0.452980373094917 0.439671379205094 1 1
0.462984116103156 0.450807584515478 1 1
0.425811524028652 0.413915951813351 1 1
0.567456442377145 0.550960024620003 1 1
0.370628045706077 0.360453144818673 1 1
0.620212067705214 0.603592454632623 1 1
0.395405081894062 0.384728612230773 1 1
0.45691808434434 0.441138728389117 1 1
0.423301687699432 0.412565855377939 1 1
0.604902883776004 0.586468001494843 1 1
0.508771182039127 0.494626933354454 1 1
0.491971116292401 0.477407461283098 1 1
0.507520952985973 0.492871766832718 1 1
0.320108458263796 0.311554559676443 1 1
0.438286411099548 0.424111765932687 1 1
0.546025178853114 0.528016502955529 1 1
0.57645643674723 0.559477326809179 1 1
0.467201771573911 0.453131478756224 1 1
0.382049468757758 0.372003410135647 1 1
0.407411256963857 0.394649770358498 1 1
0.566753348579314 0.55018207898849 1 1
0.58176893371464 0.56641742672065 1 1
0.328010228571767 0.318448780815797 1 0
0.573521815235024 0.556525708476193 1 1
0.626238514524956 0.607617846648056 1 1
0.456515352794184 0.445831285460705 1 1
0.317722254549965 0.308787505594131 0 0
0.553833864559815 0.537195387702628 1 1
0.418018291784715 0.406572593146783 1 1
0.520860112904072 0.503219436709103 1 1
0.412227872903386 0.400333349270575 1 1
0.581708815929155 0.565449455048013 1 1
0.419433388927001 0.407207251678601 1 1
0.533509089622969 0.518565679336234 1 1
0.644095437488532 0.625622580279109 1 1
0.637487381715238 0.619646430819914 1 1
0.493465112754142 0.4789494567663 1 1
0.475982770801279 0.461102648583532 1 1
0.381406873486448 0.370168075468192 1 1
0.366390234939784 0.354257984872902 1 1
0.39244564718851 0.380248496615061 1 1
0.611504941137091 0.592602677596556 1 1
0.55790804708423 0.542523213324172 1 1
0.633251691010139 0.615238589472986 1 1
0.466946437095869 0.452520694024182 1 1
0.38991178179267 0.377812806030603 1 1
0.631375733293906 0.610640343899521 1 1
0.684199724307837 0.662976052130745 1 1
0.604325163425228 0.586302835449011 1 1
0.375057334797251 0.363929347642911 1 1
0.749289548815715 0.729419584126223 0 0
0.414919312514657 0.402538202434622 1 1
0.6249349067054 0.606169095681184 1 1
0.560536381168536 0.54506238544452 1 1
0.484203679851899 0.470584035517139 1 1
0.344700356026339 0.334700158558645 1 1
0.414421100631879 0.404638791746875 1 1
0.642157460390677 0.623793925009686 1 1
0.423986503063895 0.412442142252981 1 1
0.554196897392534 0.536368796186058 1 1
0.536179400065293 0.521674672085008 1 1
0.506805712099004 0.491798475232423 1 1
0.559275713641955 0.542596227935551 1 1
0.61998245470024 0.603544590435671 1 1
0.568738360559823 0.552832447276047 1 1
0.465545318403709 0.452976401195053 1 1
0.428945253250448 0.415788333220998 1 1
0.468779980289452 0.455218716748817 1 1
0.302850838679889 0.29471329459159 0 0
0.665198967252421 0.645639909799697 1 1
0.686747149243225 0.664571371077798 1 1
0.379088988899467 0.367517161506095 1 1
0.620297953375 0.601253446221028 1 1
0.437520971987205 0.42448881606222 1 1
0.514092277192156 0.499706044628238 1 1
0.386414546852548 0.375019740269713 1 1
0.429016071966463 0.414619986535548 1 1
0.447995659887135 0.435082801434256 1 1
0.426250600520099 0.414405766804891 1 1
0.653015585626056 0.633663114668353 1 1
0.386550760304384 0.375416426045755 1 1
0.640590416008796 0.620834789252182 1 1
0.411737753026181 0.399379583473538 1 1
0.544576736965375 0.529204178446214 1 1
0.53121612550611 0.514563547459683 1 1
0.609707732006293 0.592173794251453 1 1
0.533188059914616 0.518036108871824 1 1
0.268691627338644 0.261068330016819 0 0
0.41950125149562 0.406641910692042 1 1
0.353959152614796 0.345812604329214 1 1
0.6065487204275 0.58974722051371 1 1
0.69957088328893 0.679054973725462 1 1
0.521001357812169 0.504217574623633 1 1
0.417822665735449 0.406286770027419 1 1
0.423114246361888 0.411133620780585 1 1
0.467498167882234 0.453055342493122 1 1
0.366622113405482 0.355652026738654 1 1
0.406059838905021 0.393258500528851 1 1
0.487202268845073 0.473307251657712 1 1
0.716778526375164 0.693736935390603 0 0
0.502950678142643 0.489241592788631 1 1
0.463118091932538 0.45053892041226 1 1
0.344507927778878 0.335507570830638 1 1
0.571591990142536 0.556883049845256 1 1
0.516825486422302 0.501913138261818 1 1
0.482572397128974 0.469493967094976 1 1
0.463322119919909 0.449502001066823 1 1
0.529010129327831 0.513108217017242 1 1
0.690626711935343 0.669309727407767 1 1
0.264392909818683 0.256536818851383 0 0
0.418120694908318 0.406379438095318 1 1
0.514665907444387 0.499415444594387 1 1
0.366584707327303 0.356672568958261 1 1
0.426047065293648 0.412670283096383 1 1
0.358909607102287 0.349419379807463 1 1
0.483023261560967 0.466467015694046 1 1
0.572226739721154 0.555154382166362 1 1
0.50809213675767 0.493133979682344 1 1
0.614072644906309 0.597055886041932 1 1
0.651639663437155 0.630288884202475 1 1
0.617423199680514 0.597574749744435 1 1
0.479460152505766 0.466188798188842 1 1
0.41440273066738 0.403444078031117 1 1
0.472445995373496 0.460506096967992 1 1
0.559736489404975 0.543290187092729 1 1
0.407249354871554 0.396090416608664 1 1
0.620147416937669 0.60236193674549 1 1
0.567584550974993 0.552157252064424 1 1
0.509280603211243 0.493979105108824 1 1
0.464166199825872 0.450457830586847 1 1
0.407640787201975 0.396266999258334 1 1
0.433240386275199 0.421937256970503 1 1
0.519765360242562 0.505268789530202 1 1
0.478585465354538 0.464701268446083 1 1
0.435527816080445 0.423953469700154 1 1
0.670045465467303 0.651141235913195 1 1
0.497923662899047 0.483320855295352 1 1
0.513408948977822 0.499243701436678 1 1
0.558565272362932 0.541641493795228 1 1
0.389946745388454 0.378857176893952 1 1
0.469713964397864 0.457835295920391 1 1
0.414071500438695 0.401432887945094 1 1
0.479608696237232 0.46387229921408 1 1
0.464061430986051 0.449054675987519 1 1
0.494768554080049 0.479527606341685 1 1
0.506929950917799 0.490715586629487 1 1
0.426898271345877 0.414823151734698 1 1
0.512982614480873 0.497134937666263 1 1
0.463888380942182 0.451040538379854 1 1
0.689176905269025 0.669051274607342 1 1
0.517614313078168 0.50206779878564 1 1
0.422168052741702 0.408217410840465 1 1
0.303426005819964 0.293753660428513 1 1
0.448363915273151 0.435493955843794 1 1
0.696704756440472 0.676839621085421 0 1
0.841357086523448 0.816077512138528 0 0
0.519953297299248 0.502962064857906 1 1
0.64772144793492 0.630670241652468 1 1
0.383553883240706 0.37216196040131 1 1
0.498701425160403 0.484007962471831 1 1
0.579122303266237 0.561675285381073 1 1
0.597787839236305 0.580396803002285 1 1
0.495600189096 0.481788807064354 1 1
0.49210131091785 0.477676911600012 1 1
0.602285734556085 0.585883848156841 1 1
0.483215911160043 0.469603272152983 1 1
0.429417679798019 0.416317507471934 1 1
0.73712675971796 0.714390301327412 0 1
0.496794475260566 0.483041892261517 1 1
0.558375819500731 0.543520851175564 1 1
0.24270718773471 0.23666698816589 0 0
0.526525246091267 0.512386449145875 1 1
0.350237869315201 0.339740645031872 1 1
0.399060744973063 0.387268543153664 1 1
0.645740233620697 0.627250912992232 1 1
0.356759685980634 0.346443178526914 1 1
0.596804402083382 0.580158471779178 1 1
0.428456988257804 0.417039439709353 1 1
0.302160751280474 0.292724192758166 1 1
0.416036709462608 0.40422737365537 1 1
0.354867295308198 0.344864773949639 1 1
0.627210612628173 0.608450935265384 1 1
0.581637171472329 0.566408560435593 1 1
0.561852543363564 0.546770861959297 1 1
0.597720004573933 0.580878916009233 1 1
0.511223614653097 0.496580207878923 1 1
0.477440176328386 0.461190411875712 1 1
0.502365103522702 0.488517356137058 1 1
0.328706428874017 0.3190569201397 1 1
0.561784053890974 0.544254698158518 1 1
0.356670056145678 0.34570367985882 1 1
0.52440434829342 0.509551360644616 1 1
0.460794292267108 0.445853868408565 1 1
0.572262942802311 0.554955322497392 1 1
0.407573089541623 0.396567377967916 1 1
0.602547796361431 0.585152649730558 1 1
0.469287635079986 0.456121697178515 1 1
0.578659615379432 0.561820847884406 1 1
0.496617283918479 0.483450800126415 1 1
0.653574149637116 0.634642477138648 1 1
0.470401742708313 0.458380919481332 1 1
0.417639098609531 0.406186554110762 1 1
0.361484907591945 0.350666121402993 1 1
0.336148717385041 0.325826080094982 1 1
0.517114545486853 0.50171020130992 1 1
0.297269830967123 0.288605678929201 1 0
0.477908750301126 0.463686723757312 1 1
0.378384106445644 0.368124914012628 1 1
0.386070124360845 0.373809641905143 1 1
0.582476375493882 0.564577783788233 1 1
0.416948400305702 0.405123807208947 1 1
0.480081487380055 0.467007918599381 1 1
0.516299591309497 0.502333651429889 1 1
0.481155459342052 0.466972832007835 1 1
0.669328868671038 0.650480193404641 1 1
0.402217742589679 0.390692740795641 1 1
0.521938747175729 0.508606872158716 1 1
0.524718339896534 0.51050383480803 1 1
0.524430205059064 0.507317099104069 1 1
0.508812137517785 0.493180478846025 1 1
0.433976060440116 0.422055580489225 1 1
0.345499844268357 0.334883225410914 1 1
0.657309133387058 0.638408333935782 1 1
0.44589628911125 0.434147070794927 1 1
0.280709789617615 0.272607607198565 0 0
0.488327543309812 0.475334990407497 1 1
0.498697065540764 0.486178315428697 1 1
0.242811966276944 0.236992213379278 0 0
0.491462034710466 0.478219499903081 1 1
0.487891215985977 0.47245773513405 1 1
0.598552464097732 0.581223839204933 1 1
0.480868278410078 0.466964538267207 1 1
0.579324957262838 0.563027911851347 1 1
0.755347021445815 0.731195191824443 0 0
0.427209409828258 0.415586658386852 1 1
0.447299411284029 0.43544969270165 1 1
0.457527299653497 0.443644614048338 1 1
0.514684608052781 0.500236317692864 1 1
0.570066958946627 0.553151070707815 1 1
0.44759137621355 0.434384786383901 1 1
0.524048293301116 0.507754849762041 1 1
0.544450610629183 0.529789287751045 1 1
0.628083441541323 0.610965287586643 1 1
0.406791626366239 0.394809552466637 1 1
0.588129270825066 0.570729370385913 1 1
0.416100337317362 0.401977444039461 1 1
0.397959738690431 0.386468618672745 1 1
0.560681237854422 0.544037725565331 1 1
0.355760714795357 0.345872562645581 1 1
0.327426764822898 0.316351873214028 1 1
0.571998859359219 0.553046481651753 1 1
0.501492730641417 0.486875745351252 1 1
0.393216181740382 0.381613692044505 1 1
0.637728807808217 0.619307067726556 1 1
0.598626983097711 0.581533291147714 1 1
0.616285349618625 0.597945979374655 1 1
0.544181324327398 0.529113384864921 1 1
0.656964589084408 0.638268471095052 1 1
0.54420180216349 0.528547787156423 1 1
0.620637724086277 0.603841164700893 1 1
0.571000127111442 0.555924782843321 1 1
0.526288133646621 0.511373373045839 1 1
0.679658889470856 0.661251323609555 1 1
0.519014456963943 0.502398748196167 1 1
0.388171194301825 0.376022067562188 1 1
0.301167896364009 0.294500019887375 1 1
0.584340470688638 0.567560178856861 1 1
0.39542505286026 0.38115704086804 1 1
0.479558826234998 0.465079134639324 1 1
0.500780554951419 0.487604475821187 1 1
0.559647113420807 0.542594706479986 1 1
0.357153308520566 0.346720776319846 1 1
0.497635573774909 0.482927378594638 1 1
0.569314128818918 0.552686726012991 1 1
0.60399668340171 0.587352014420221 1 1
0.54743702213225 0.530861352913838 1 1
0.639343207389508 0.620140215224216 1 1
0.4917021933458 0.479270468593891 1 1
0.415326706803537 0.403875179299239 1 1
0.401440848230336 0.389364964304319 1 1
0.274994751340442 0.267371235671011 1 0
0.472293097470503 0.460400825390811 1 1
0.419997508541066 0.407990536833075 1 1
0.498497325715637 0.484228956055251 1 1
0.539029929888033 0.524940138584813 1 1
0.382895624477963 0.370917886250406 1 1
0.387242832082016 0.376876608358074 1 1
0.552712753908479 0.538741022078249 1 1
0.663248043390287 0.64426504730269 1 1
0.545979645298265 0.531928180717593 1 1
0.45779602912297 0.445765898070753 1 1
0.659102725953038 0.640867388857823 1 1
0.360514624021139 0.349399516930613 1 1
0.48308034349949 0.469128355448198 1 1
0.539334044064318 0.524394436274583 1 1
0.27965137281912 0.271383294908185 0 0
0.561303936292458 0.54613594303004 1 1
0.631337813141309 0.613749350806053 1 1
0.494972939409466 0.481411741063605 1 1
0.355823997356535 0.345414116961241 1 1
0.460422414158291 0.447459229650571 1 1
0.488061130305467 0.47379394370024 1 1
0.476743211539689 0.463109165539142 1 1
0.44102549288638 0.429463735069985 1 1
0.356648867532343 0.346686505029929 1 1
0.513167506737082 0.499055868425988 1 1
0.437855581343084 0.426667451260552 1 1
0.489585391622443 0.475293619866711 1 1
0.53289054475088 0.517651458425035 1 1
0.563131032289042 0.546413346608387 1 1
0.430186734858201 0.419636205489608 1 1
0.536459576163685 0.522253425675624 1 1
0.444231391286611 0.431901891281722 1 1
0.384054699046809 0.373354560858968 1 1
0.663748284978356 0.645367834352028 1 1
0.590000066126166 0.572650914056421 1 1
0.562840671633981 0.545645660180752 1 1
0.387821728399952 0.376043611999392 1 1
0.498668534743692 0.483137714165737 1 1
0.403584472289807 0.390470755331303 1 1
0.42892696788702 0.416577000940825 1 1
0.605384643331648 0.587333863048843 1 1
0.543420194194067 0.529460147507739 1 1
0.468614885097552 0.454993701216157 1 1
0.558365376513758 0.54195194723363 1 1
0.670799185315871 0.650561990786245 1 1
0.458646174723071 0.444797138982947 1 1
0.485589817414626 0.470288924660521 1 1
0.493459869464305 0.479220164375623 1 1
0.511538284550565 0.497503832233921 1 1
0.618994808214002 0.599512469888782 1 1
0.418911995257207 0.405436346396435 1 1
0.612812290745687 0.592566052895861 1 1
0.36480079752549 0.353364972083857 1 1
0.632338006458717 0.610482928908326 1 1
0.464694430960935 0.451821627253664 1 1
0.489182977724399 0.474744563344281 1 1
0.36165113350755 0.351858045195175 1 1
0.324263610824476 0.315267861773911 1 1
0.52937480433116 0.514063528276548 1 1
0.456396899363389 0.443893209941846 1 1
0.603265890700758 0.585303122831572 1 1
0.381807900794802 0.370970116760404 1 1
0.456009874814732 0.441464527941864 1 1
0.529091757073786 0.514561362105427 1 1
0.430404205662209 0.417554224714009 1 1
0.455876971159018 0.442679584305474 1 1
0.506050544452847 0.491367958468595 1 1
0.4891536431725 0.474740803138573 1 1
0.525778372200712 0.510485869039371 1 1
0.588366949462362 0.570144357638456 1 1
0.695359223890411 0.673137999285382 0 1
0.662554045283764 0.643530797747868 1 1
0.606438034012922 0.588879212263013 1 1
0.467482090636311 0.454197692298799 1 1
0.418936679352042 0.407594007397856 1 1
0.503075575624665 0.48854110237569 1 1
0.415940555027695 0.403573904390501 1 1
0.569826442911903 0.552153923388962 1 1
0.504214594899544 0.489695357709611 1 1
0.374295717343432 0.363666248527441 1 1
0.54642566419447 0.52922451442786 1 1
0.693977946213307 0.674476778411038 0 1
0.52741964926099 0.510975177895256 1 1
0.629738005002828 0.609184899221133 1 1
0.459505067780869 0.44637722548209 1 1
0.504718599795114 0.49033418283603 1 1
0.39733084525085 0.38585966111278 1 1
0.622103590840585 0.604161884314694 1 1
0.500507523027883 0.486589596732014 1 1
0.331539968248229 0.3219669387873 1 1
0.38810240694332 0.376170788950062 1 1
0.504505008787091 0.490788422306123 1 1
0.780854602602009 0.75759786030004 0 0
0.458805311838553 0.445709789413243 1 1
0.671019279290451 0.65009756461489 1 1
0.301992562392946 0.292261714703963 1 1
0.535770088391165 0.519045430503949 1 1
0.491116485467581 0.475431317356754 1 1
0.395635061121751 0.383235900361089 1 1
0.406471571134041 0.394469131526035 1 1
0.651981293538481 0.634617145082056 1 1
0.312862777190448 0.304464438921477 1 0
0.634644092801499 0.615581630329064 1 1
0.453792175897603 0.44036050253073 1 1
0.647071379422268 0.629163047811945 1 1
0.624595103623239 0.607151158651996 1 1
0.505732839934623 0.489915803048462 1 1
0.445107034421147 0.432221232825234 1 1
0.425107564912038 0.414160076262652 1 1
0.592015909347225 0.573888653043614 1 1
0.436507611989267 0.423406440702832 1 1
0.187582097868991 0.1818468882569 0 0
0.685022338394487 0.664936453875503 0 1
0.405354802749891 0.39410122527385 1 1
0.642125818716352 0.624192636838506 1 1
0.826565040430955 0.802035684543392 0 0
0.56098696032588 0.545324007963059 1 1
0.64211961612599 0.622888985364836 1 1
0.532045504986762 0.516739160255377 1 1
0.557694115609813 0.541710632745855 1 1
0.647543474390832 0.628407416749093 1 1
0.415021942327695 0.402980007412186 1 1
0.567408126335482 0.551042316780067 1 1
0.552993230637318 0.536403909820801 1 1
0.740115919972726 0.718334580913201 0 0
0.521960584344482 0.506509256327286 1 1
0.517824660759855 0.503715625547999 1 1
0.682240093717738 0.663912832191758 1 1
0.519859519863916 0.50505885723081 1 1
0.496256953293219 0.480442139227946 1 1
0.512157063222135 0.496642655930529 1 1
0.504145830388569 0.489012192696505 1 1
0.55608050060263 0.540379467231649 1 1
0.509319300240031 0.495480386443904 1 1
0.618840782324718 0.59998922971059 1 1
0.580666281655082 0.56244048049957 1 1
0.497829810643131 0.48292547675892 1 1
0.379645719424996 0.368160046488681 1 1
0.466698669396196 0.453994422705475 1 1
0.314730017264413 0.305800954599983 0 0
0.395989832390049 0.384478800188013 1 1
0.446087969612305 0.432009268149191 1 1
0.692566907649461 0.672089688371838 0 1
0.40476632619305 0.393799615644528 1 1
0.500259592854942 0.484798226273829 1 1
0.561949182190694 0.546543815164507 1 1
0.68422734570745 0.66307069773807 1 1
0.587522180451748 0.570382759270516 1 1
0.66699270981615 0.648223567894016 1 1
0.606285961640868 0.588500760124079 1 1
0.431808890097524 0.419634330033597 1 1
0.52229341425086 0.506769787700717 1 1
0.539832026775612 0.521712998377318 1 1
0.365145808681908 0.354811889541413 1 1
0.572499068587506 0.556536886380561 1 1
0.412539851860562 0.400470005298977 1 1
0.509044841335984 0.494969702976631 1 1
0.570403204019123 0.552960524548089 1 1
0.449047338817765 0.436184978805456 1 1
0.58656779979113 0.570008948962727 1 1
0.625854320499271 0.605694744772166 1 1
0.53352555875311 0.518347241826071 1 1
0.645829988278456 0.626785360454869 1 1
0.497308183767439 0.481997809705761 1 1
0.427784198290702 0.413954953554261 1 1
0.550488114373917 0.535696880093081 1 1
0.642759850530713 0.62248362311245 1 1
0.574206791652361 0.558070298848534 1 1
0.541638946970135 0.525523691765157 1 1
0.411157734355956 0.399003796428993 1 1
0.400411723361677 0.387251137351502 1 1
0.595651553085074 0.577838570462018 1 1
0.451599018501123 0.437682033374435 1 1
0.567034711339722 0.551595661938699 1 1
0.462684084128025 0.447494478194361 1 1
0.439845937389955 0.427555120506856 1 1
0.551631056583503 0.535833933360595 1 1
0.516173169914006 0.50333671477301 1 1
0.611037109569989 0.594377180250199 1 1
0.600150023181763 0.583649334032425 1 1
0.463904204527593 0.450551167835809 1 1
0.510280206932391 0.495972900945515 1 1
0.626181649208462 0.609542676046416 1 1
0.791583796132173 0.767692335296477 0 0
0.509656073039942 0.49337099526832 1 1
0.477356323615055 0.463343646146098 1 1
0.43132779373645 0.41879050213436 1 1
0.48475900250657 0.470049498360093 1 1
0.313187753319383 0.304827181844764 0 0
0.409489475451357 0.399593420468628 1 1
0.470171358014791 0.454504103261717 1 1
0.58458482389781 0.567549566251533 1 1
0.44476511905042 0.432619751763806 1 1
0.588666289374968 0.571415078440881 1 1
0.589604354598519 0.571738585939315 1 1
0.474386623625978 0.459827845929011 1 1
0.67630336866678 0.655569456957555 1 1
0.504694875946631 0.48953108038281 1 1
0.42820082716111 0.415924699778815 1 1
0.496100242747885 0.482612086835213 1 1
0.490575495453279 0.474014041644821 1 1
0.38713787740369 0.3763993948887 1 1
0.331168077897631 0.321902880447096 1 0
0.486238728786287 0.470968292895696 1 1
0.501659849189118 0.486621494236979 1 1
0.557951572854812 0.54227783457223 1 1
0.504286631398497 0.488653773985113 1 1
0.557861047040639 0.540185383703359 1 1
0.497319979813289 0.483828501027843 1 1
0.542062721117925 0.526327403504689 1 1
0.362753195124931 0.351663222707615 1 1
0.595120660438263 0.577239598366025 1 1
0.336606834898395 0.326773642767917 1 1
0.449269113673404 0.437171512946184 1 1
0.465845382376661 0.450726767223942 1 1
0.511427362387035 0.496445008980853 1 1
0.389346749618115 0.378319736392344 1 1
0.561964845427576 0.543367874457845 1 1
0.330432139836821 0.320326643488397 1 0
0.48051067400892 0.466121730769762 1 1
0.654459162617973 0.635343876416872 1 1
0.440688001201107 0.42854646422749 1 1
0.590027226641256 0.571603696635473 1 1
0.532073982399642 0.515653354423564 1 1
0.286334481993043 0.277682911983923 0 0
0.325023171027511 0.316442184394528 1 0
0.556938858142199 0.538979076621395 1 1
0.619690581277564 0.59943373529006 1 1
0.435043094486942 0.421669671322391 1 1
0.497822916614766 0.483532549314644 1 1
0.491504966218335 0.47662009784392 1 1
0.609646450462128 0.59169034249636 1 1
0.456600809290761 0.442697371503283 1 1
0.443570015122062 0.430049427708505 1 1
0.551361397802114 0.53330102022204 1 1
0.419090008964068 0.405079041230793 1 1
0.539199465179781 0.523738637536272 1 1
0.45578892325975 0.44209731354791 1 1
0.729263764546678 0.707252062010614 1 1
0.479962380861887 0.465650266210427 1 1
0.418146745726183 0.40547442030209 1 1
0.51348455823781 0.497464830783818 1 1
0.455867042204645 0.443556438348618 1 1
0.434043953454528 0.420616412112717 1 1
0.507676601157912 0.493250594879351 1 1
0.388359957836244 0.376972655636453 1 1
0.433591486698732 0.419019905635286 1 1
0.447958217574106 0.435299949553818 1 1
0.669764631250118 0.650783100359681 1 1
0.563682235328864 0.547550318981618 1 1
0.480306628053036 0.464362854419504 1 1
0.4486096293928 0.435108277031477 1 1
0.541281353354045 0.52666192490836 1 1
0.564709203032816 0.548054926908649 1 1
0.36228712398573 0.352011592862196 1 1
0.578582817198506 0.562455045171188 1 1
0.527919144579442 0.512648576992908 1 1
0.417642972192952 0.403726568530918 1 1
0.670367343804853 0.650942978733068 1 1
0.591288467288978 0.573213919069782 1 1
0.508733053482805 0.494720511193995 1 1
0.381191023720838 0.370697133179633 1 1
0.289194207218798 0.279396619355376 1 1
0.470537957780658 0.45766905116099 1 1
0.465604506593265 0.451834565575049 1 1
0.529533312812874 0.513363781148039 1 1
0.508985950328065 0.493911098014699 1 1
0.343321280974035 0.332719515703191 1 1
0.470038281427522 0.456301571048611 1 1
0.428951435670977 0.415749132108454 1 1
0.61024187487979 0.590698165481659 1 1
0.380026942348238 0.37029328319307 1 1
0.524709317463219 0.510755945144754 1 1
0.620708869202335 0.602956574034427 1 1
0.46320978855986 0.448515636504894 1 1
0.502469147073259 0.487934532758711 1 1
0.430167125628207 0.417418093649303 1 1
0.618020891148261 0.600057789117151 1 1
0.396356094457809 0.383508059514326 1 1
0.442249017779107 0.429371493951405 1 1
0.431108441119506 0.417555264100765 1 1
0.555197559564107 0.537490399834652 1 1
0.536982859149604 0.521358428795358 1 1
0.407199226029472 0.395140929963465 1 1
0.552562405674476 0.536927330103312 1 1
0.49536614612928 0.480551174184185 1 1
0.486630750186671 0.47204737408373 1 1
0.544084586325082 0.52820937158001 1 1
0.463755465994544 0.448537439334245 1 1
0.44199841627503 0.428788577675265 1 1
0.54230229605123 0.526726711170833 1 1
0.40396229506832 0.393597635230372 1 1
0.395438446780558 0.38259031771349 1 1
0.4824835080899 0.469925973379338 1 1
0.624187688609623 0.606675573797591 1 1
0.566404286154939 0.550500980363406 1 1
0.515102138806996 0.500830015591275 1 1
0.457426034308748 0.444016681580251 1 1
0.427188699055924 0.414159380834003 1 1
0.450595887836441 0.438229937421348 1 1
0.448866798007956 0.435259922779134 1 1
0.452237331751895 0.438923115608871 1 1
0.351165658497785 0.34035214583405 1 1
0.535376828128161 0.521207674589152 1 1
0.58969958082168 0.571233388779083 1 1
0.546294739869761 0.529933006943446 1 1
0.347461603369868 0.336932262624133 1 1
0.51797584121665 0.502518190147429 1 1
0.623289490248629 0.604857005715753 1 1
0.450175674730395 0.437541297408227 1 1
0.622215068065503 0.604993578846484 1 1
0.426451106824855 0.414535664624713 1 1
0.371367660773116 0.361012449405528 1 1
0.433549766583006 0.42106032891848 1 1
0.454426052778549 0.440217214723226 1 1
0.583259480328589 0.565474875158402 1 1
0.437015351143087 0.423906116556314 1 1
0.475464087064444 0.459297581294112 1 1
0.534105237350777 0.517863142105228 1 1
0.594440585505873 0.576042674456552 1 1
0.459276996489703 0.446443550981818 1 1
0.423009301245469 0.411065000398229 1 1
0.471713714890986 0.458549903936251 1 1
0.417109140722225 0.405095027042342 1 1
0.430804670317593 0.418660856202453 1 1
0.412995697298079 0.401655642431476 1 1
0.431390907386301 0.419937898600087 1 1
0.397084909439173 0.384920115022029 1 1
0.375724922623225 0.365055456058669 1 1
0.420040300498505 0.408513045038287 1 1
0.386598180839868 0.37503423343872 1 1
0.342603079691134 0.332600780814496 1 1
0.660283911801656 0.640336708748491 1 1
0.491032593220387 0.4737523888164 1 1
0.683324341540293 0.663658677675682 1 1
0.660607354031745 0.639752127810275 1 1
0.474381428745069 0.460391052123121 1 1
0.530578441726243 0.51521101505824 1 1
0.553927052265845 0.537348827542395 1 1
0.290617329380768 0.280916461267324 0 0
0.435062966358765 0.422415927830304 1 1
0.422905199692409 0.40884898672221 1 1
0.405129477274843 0.39368856681504 1 1
0.444671565384026 0.430955887295265 1 1
0.590242588170838 0.574021327986405 1 1
0.534912505273403 0.519247019789998 1 1
0.418583284385702 0.40643465897565 1 1
0.691513753943788 0.672910689305994 0 1
0.57075575698274 0.554178193816297 1 1
0.717489027805547 0.69754920456611 0 0
0.399383194311871 0.388634724684263 1 1
0.56316848920311 0.546527617361634 1 1
0.450909200411977 0.436341872753871 1 1
0.461439531533739 0.448424273567786 1 1
0.452604048631133 0.437869144306755 1 1
0.399283813465667 0.386931333806979 1 1
0.404180637633864 0.389829919283943 1 1
0.495707723381642 0.479997325452283 1 1
0.305377952347288 0.296714626876251 0 0
0.352321518469624 0.34154481448916 1 1
0.325634770537188 0.316624394202644 1 1
0.272872761030613 0.263692978997423 0 0
0.631928709949462 0.614132199102843 1 1
0.533287645820011 0.518520166044963 1 1
0.412266831427151 0.40007327183442 1 1
0.415802000537773 0.401726178398037 1 1
0.611998612939373 0.593733881045958 1 1
0.473553605093552 0.459775345411954 1 1
0.448241761049578 0.435286957358411 1 1
0.551776075967101 0.534872739904443 1 1
0.547677054157776 0.531000878218293 1 1
0.547906201190089 0.533090156234814 1 1
0.545370269418002 0.528266951351521 1 1
0.451923912788545 0.436383179986123 1 1
0.780447491177676 0.758331933770393 0 0
0.345518921079365 0.334405979735082 1 1
0.453383665830489 0.439566876284066 1 1
0.515028714655147 0.498695985034746 1 1
0.607112706319222 0.587180759744394 1 1
0.378162805538341 0.367572341198056 1 1
0.556983503844862 0.541955437569882 1 1
0.424282259752706 0.410822920489652 1 1
0.535181926778068 0.519496886465983 1 1
0.4580225170823 0.443656802724911 1 1
0.417881986548746 0.405900632677797 1 1
0.658345140326021 0.638165215167776 1 1
0.57378862708615 0.556274330300245 1 1
0.645006834182252 0.626419920718365 1 1
0.473508103653892 0.458798518413768 1 1
0.344459726535088 0.333653891052366 1 1
0.565714062757632 0.549082913157035 1 1
0.630978396920479 0.611787456324031 1 1
0.470105100174084 0.457189764018229 1 1
0.537539398679172 0.519899143989229 1 1
0.448329031191533 0.435943033545066 1 1
0.411794204117355 0.398903733908141 1 1
0.313767535322179 0.305820281988766 1 0
0.433081160508432 0.41976308021108 1 1
0.40706051532584 0.394782560854825 1 1
0.640329673084378 0.621726105278319 1 1
0.472482608214434 0.459019430610981 1 1
0.531986797079022 0.516583008961081 1 1
0.448759930820679 0.435752800078758 1 1
0.41012520892882 0.400404448805257 1 1
0.523633003439046 0.507871846992291 1 1
0.567364798286381 0.550085385099761 1 1
0.499012419992705 0.482826022958472 1 1
0.551462049340103 0.53491524874622 1 1
0.453836322669749 0.441519530201515 1 1
0.528702947563028 0.510942438245155 1 1
0.721158313280315 0.699090083364638 0 1
0.607351375951916 0.589177412668438 1 1
0.464989318245789 0.449799733403446 1 1
0.727431173546484 0.706658457114083 0 0
0.45191404290569 0.441067873605855 1 1
0.422077128199575 0.411000814896216 1 1
0.282855645469901 0.275490236287041 0 0
0.517784703990955 0.503074380168534 1 1
0.561819137320829 0.546827564487382 1 1
0.329666650121301 0.320613902969548 1 0
0.499938496271194 0.485980273269063 1 1
0.400800543895146 0.390252075409571 1 1
0.450964383082742 0.437692825373032 1 1
0.591976942439222 0.575932254878942 1 1
0.546606626589265 0.529689132200724 1 1
0.565716442978054 0.549730593568777 1 1
0.710174693602356 0.689692974472938 0 1
0.530196108966807 0.514731440436305 1 1
0.287824076412222 0.279103786697389 1 1
0.487606277383055 0.474737081207293 1 1
0.536287378760189 0.520424461270882 1 1
0.35411252069272 0.344443313662997 1 1
0.55178424528049 0.535486414587541 1 1
0.605426283341858 0.586997272588829 1 1
0.440567508982147 0.428552883904435 1 1
0.47685366668114 0.462293702535538 1 1
0.473320045130495 0.458775870656018 1 1
0.579574406218825 0.562569920506644 1 1
0.619711499712794 0.600833673643311 1 1
0.507014505650199 0.492198770025572 1 1
0.487140950599393 0.473230590526995 1 1
0.411272256097446 0.399998770102902 1 1
0.353740666056081 0.343898396778395 1 1
0.583344593780505 0.567073696321198 1 1
0.429194547177671 0.415499776681581 1 1
0.372588894444919 0.36272428416916 1 1
0.483024047911207 0.469498002097299 1 1
0.434711754600226 0.421967309193558 1 1
0.309594446495666 0.300203464378302 1 1
0.362711761928374 0.352161541883301 1 1
0.560521453385803 0.545122272083894 1 1
0.539856262117675 0.523420876565889 1 1
0.497831591441987 0.484006864598204 1 1
0.615489380074173 0.5993942568409 1 1
0.707562514887494 0.684786298789826 0 1
0.477516830031735 0.463237551219527 1 1
0.56030248768748 0.544220965545151 1 1
0.364570698908284 0.35501456184987 1 1
0.478271548195288 0.462708780661138 1 1
0.562415806534803 0.544618442911539 1 1
0.433768004136067 0.421563704197653 1 1
0.532614211137645 0.515658365976578 1 1
0.459423488557745 0.446335517881479 1 1
0.438528021669376 0.424585160396649 1 1
0.446885329919525 0.433350859983454 1 1
0.458016591901847 0.44560943250474 1 1
0.418828229339329 0.406618388763047 1 1
0.557981462299323 0.540347148228552 1 1
0.65273264521468 0.633969616536815 1 1
0.663391151377822 0.644371287278416 1 1
0.430968277903168 0.419876993877901 1 1
0.539667366385137 0.524663431873451 1 1
0.532625860932516 0.517434795636997 1 1
0.389871929626991 0.377663489124845 1 1
0.573985396550542 0.558580948544265 1 1
0.601771436213504 0.584783991418001 1 1
0.334619441171521 0.324808472155378 1 1
0.545708687953356 0.530598527760388 1 1
0.502749193791858 0.489451377220975 1 1
0.596050447259108 0.577153927890547 1 1
0.609413710630257 0.593320955490237 1 1
0.580670967099391 0.562812315155983 1 1
0.551761343185581 0.534945343744841 1 1
0.470926324280532 0.45579785843368 1 1
0.551033526728165 0.53609066019138 1 1
0.70427757404471 0.683180619902991 1 1
0.626335246364012 0.607741669012232 1 1
0.624892220862504 0.607352332331491 1 1
0.480830218242707 0.467106304430184 1 1
0.37978134372114 0.36953793381728 1 1
0.332370617524792 0.323305552294759 1 1
0.670570589568822 0.648597904537493 1 1
0.387502672794899 0.375631002820752 1 1
0.44350192788938 0.42922191810568 1 1
0.417199272658516 0.405573188600929 1 1
0.472541451136992 0.458485471447399 1 1
0.430736071684845 0.418758430745146 1 1
0.422771769262458 0.410717635304009 1 1
0.507773043142212 0.489827558703371 1 1
0.638055445542217 0.619278935520738 1 1
0.589196666907428 0.571529603965622 1 1
0.497451345668801 0.483729497726142 1 1
0.489446478142673 0.475209235794284 1 1
0.623012309973369 0.602850650425181 1 1
0.402123935079805 0.389440445780217 1 1
0.313775807777919 0.30409233642469 1 1
0.43806704519772 0.42467051170794 1 1
0.528909479033698 0.511800999043263 1 1
0.366429158984603 0.355953559802044 1 1
0.610889682486018 0.593625256684649 1 1
0.563109042221945 0.548645894231373 1 1
0.578216343120403 0.561198475626842 1 1
0.43486233333015 0.421606107981807 1 1
0.391866205242892 0.379488183944839 1 1
0.528369124057439 0.513318667663338 1 1
0.34442057970236 0.334735784958634 1 1
0.472787383614787 0.458963524042417 1 1
0.375074629764996 0.363679291041118 1 1
0.316278428201442 0.307641054153163 0 0
0.372594282475976 0.361828056756966 1 1
0.58903616049195 0.57344134263443 1 1
0.519872714484362 0.503509730675103 1 1
0.475699046762789 0.460574999756147 1 1
0.619733560016804 0.602334380753059 1 1
0.410404988774513 0.398962652883617 1 1
0.536548214720921 0.521453940543538 1 1
0.67669078722962 0.657684038792307 1 1
0.465539090601541 0.452265013569098 1 1
0.515917478581392 0.499010096618518 1 1
0.505969686190931 0.492088912203789 1 1
0.471345186676467 0.458997322631418 1 1
0.302416912576466 0.29476745583328 1 1
0.452408736974229 0.440208913126405 1 1
0.539012216154406 0.523723128803724 1 1
0.597056788636983 0.57778015635926 1 1
0.439303317848907 0.426851897394269 1 1
0.494920164658556 0.481219249975878 1 1
0.527360530985708 0.51191760405124 1 1
0.566481237344149 0.550025934461146 1 1
0.503283367084066 0.48862539213114 1 1
0.36378687885965 0.353480446972108 1 1
0.467226860562138 0.453646030521412 1 1
0.472407456342708 0.45870911700377 1 1
0.482392062585197 0.468762768725901 1 1
0.535625383231245 0.519403109275198 1 1
0.580595822675791 0.562934837380372 1 1
0.521372929478696 0.506318042870987 1 1
0.568886572142145 0.551687916330834 1 1
0.364438147407399 0.352759447831229 1 1
0.513104984811085 0.497040942613326 1 1
0.475984777134823 0.463227236609894 1 1
0.514332079464954 0.499142296693466 1 1
0.429584838454623 0.417508659066224 1 1
0.277061287336026 0.269860884315049 0 0
0.519044429299565 0.503666830796831 1 1
0.762440815978418 0.740367621805395 0 0
0.557699367618986 0.54118388754558 1 1
0.533138132709864 0.518399171676879 1 1
0.572640380906362 0.555246570270179 1 1
0.505328310774653 0.491810795608854 1 1
0.542924102138126 0.52708052130473 1 1
0.713176310846914 0.690039777985833 1 1
0.465633546892934 0.453144989813715 1 1
0.551605490543131 0.536367696177071 1 1
0.404343010118679 0.392919469539846 1 1
0.407192384713895 0.395143629960442 1 1
0.576427833403676 0.558964234908865 1 1
0.680491765787624 0.661042151844705 1 1
0.450017579097389 0.436254292488765 1 1
0.614813624837925 0.596987933824179 1 1
0.471389974092225 0.456625704420232 1 1
0.519146495386547 0.504075462309757 1 1
0.600707454776721 0.584257369050406 1 1
0.48553716038424 0.470882443168715 1 1
0.485905521069387 0.470040694238651 1 1
0.496336737150581 0.482655027422572 1 1
0.791215639712227 0.767904719136465 0 0
0.645966193753273 0.6280721518837 1 1
0.504753196274397 0.491618066586709 1 1
0.469525090127087 0.455427853234213 1 1
0.480067335866591 0.466189828718967 1 1
0.509511949284181 0.494882247666781 1 1
0.521817402453576 0.506694772708666 1 1
0.606551730324898 0.588833634362857 1 1
0.463609214716994 0.44954423026161 1 1
0.37325875939508 0.364111585417878 1 1
0.533873064657268 0.518203281686168 1 1
0.454401032758138 0.442810235393949 1 1
0.641216002707085 0.62231341190404 1 1
0.257987651336778 0.250509347585215 0 0
0.553655208274522 0.538366007627302 1 1
0.532300156904429 0.517548873555789 1 1
0.477707381715746 0.464739035859159 1 1
0.631256554405823 0.612067271080394 1 1
0.49066722375596 0.477656310782402 1 1
0.582577570309459 0.565830908844018 1 1
0.655874809356206 0.637648218659636 1 1
0.557810576579551 0.542129831866768 1 1
0.538344386959465 0.521405564110857 1 1
0.680742119174084 0.662247733476952 0 1
0.456478593381763 0.442933970471051 1 1
0.502783655796102 0.486708744300507 1 1
0.631797477425164 0.613180126302364 1 1
0.478120882238844 0.463252495615806 1 1
0.52132466660502 0.505469809192675 1 1
0.526069989996504 0.50946241825273 1 1
0.658172841547712 0.639166645631018 1 1
0.51108931727549 0.493789213617434 1 1
0.378153928997039 0.365399914371407 1 1
0.447570052015406 0.434121507000286 1 1
0.442288602861666 0.430388430961667 1 1
0.587023139664022 0.570040103239242 1 1
0.407980470989607 0.397082965219267 1 1
0.616655181456786 0.598461414273962 1 1
0.483077490798191 0.468051677172272 1 1
0.525727291893644 0.509345723236825 1 1
0.667752876804629 0.649234264612026 1 1
0.510241293616931 0.495013545988706 1 1
0.51156131702188 0.497638082509438 1 1
0.392973842825887 0.382157422667257 1 1
0.439605018522096 0.425617787737375 1 1
0.580668455353175 0.564127528711562 1 1
0.63783307332175 0.61748625938407 1 1
0.46784557255892 0.454969705234744 1 1
0.362949485597868 0.35131701322884 1 1
0.620347254546091 0.601826177757368 1 1
0.396057495256842 0.383999393362357 1 1
0.651417105930587 0.633117360725679 1 1
0.51428230805869 0.501047815918374 1 1
0.506618230120237 0.492804100302742 1 1
0.422111129138126 0.4101360718126 1 1
0.527309862660805 0.512789290677947 1 1
0.464886488702707 0.452242393896851 1 1
0.604540880303448 0.587153270685195 1 1
0.586558080086872 0.568341922140917 1 1
0.459579049126652 0.444889817117817 1 1
0.599798039573386 0.58125761523541 1 1
0.526451794211587 0.510418136463803 1 1
0.749709789947487 0.729534237417079 0 0
0.477903713306082 0.463809741098505 1 1
0.400888967012348 0.3904537865514 1 1
0.616402592891625 0.596833339930101 1 1
0.653299116483815 0.635619572825752 1 1
0.517101239355091 0.499971611897502 1 1
0.426496668302237 0.414039563712672 1 1
0.422878226626339 0.410780604630381 1 1
0.23824564065613 0.231199210398852 0 0
0.524877723977925 0.508861382965976 1 1
0.445021785933951 0.432496245044042 1 1
0.452376845845008 0.440900282250608 1 1
0.405702406231887 0.393722281094186 1 1
0.427170295295908 0.414300805857452 1 1
0.524002858744893 0.509208888770368 1 1
0.386441181958281 0.375267302224321 1 1
0.527387399564953 0.51323681127947 1 1
0.342291304122966 0.332456484421606 1 1
0.445638771067857 0.431102710230276 1 1
0.558577633801365 0.541866363957188 1 1
0.407021673753613 0.393476351236896 1 1
0.578786442887199 0.561118132782706 1 1
0.471010134276507 0.457610609596734 1 1
0.463540844014411 0.448063869898814 1 1
0.547729650856349 0.529882980384652 1 1
0.596859006780808 0.57817956258619 1 1
0.5422523171486 0.525035363382481 1 1
0.580897912883458 0.563563523496505 1 1
0.28201647014876 0.273743114175844 0 0
0.638345302474973 0.620920643199873 1 1
0.493316646329292 0.480013159329366 1 1
0.462709624661086 0.448039365475665 1 1
0.587984676081349 0.570646620414717 1 1
0.36313759748145 0.352310172038635 1 1
0.640565178974381 0.621203246495228 1 1
0.438066836995513 0.426035000268008 1 1
0.727772958872887 0.707042678623858 0 0
0.440618204876126 0.429288332282357 1 1
0.471979422924678 0.455450449885841 1 1
0.613333618790146 0.594393393051729 1 1
0.536404074803741 0.521237194635484 1 1
0.605732932213495 0.587906204466242 1 1
0.60679008548421 0.589659889957735 1 1
0.511485638030606 0.495888948572408 1 1
0.489101145001764 0.47420184433313 1 1
0.500749316399657 0.48530407505089 1 1
0.500704633776518 0.486307448730463 1 1
0.505756313839758 0.491380899183309 1 1
0.419742001265536 0.40828933825352 1 1
0.555837787613864 0.539486351212566 1 1
0.304876532232148 0.296249339369959 1 1
0.581467935172876 0.565276074458093 1 1
0.466283503778444 0.453821004812682 1 1
0.599684972046373 0.582150021746631 1 1
0.480452297909014 0.465955111749895 1 1
0.615329571416553 0.595956938974712 1 1
0.385365780447626 0.374769414281796 1 1
0.513522623974269 0.499277172051203 1 1
0.460497579241702 0.447608034327264 1 1
0.560086273178788 0.54233509216795 1 1
0.564106244083569 0.545391909904852 1 1
0.660964445272663 0.641350898466869 1 1
0.511541727452411 0.496555229440053 1 1
0.382484648518761 0.369119651155085 1 1
0.528965951958359 0.511610031360856 1 1
0.526414524059606 0.512183900636214 1 1
0.449380753877228 0.434679636893612 1 1
0.40208946574022 0.39000507922031 1 1
0.485271846386608 0.471656983657542 1 1
0.423574555764243 0.41174105996552 1 1
0.391620539330145 0.380409992446714 1 1
0.46825459415905 0.45529985912964 1 1
0.557698916995889 0.542251587713343 1 1
0.50777087458618 0.491892592128454 1 1
0.565608535662811 0.549923031574969 1 1
0.529937612905961 0.516193779021501 1 1
0.490719279267837 0.477034949772986 1 1
0.6169337753653 0.599911508477495 1 1
0.461542222211507 0.449045966143695 1 1
0.64115248920474 0.622134027369958 1 1
0.515165602005181 0.498963406524984 1 1
0.593101840092821 0.575910269567919 1 1
0.284744864022454 0.276693306879025 0 0
0.501847793732425 0.487705469870869 1 1
0.310340719629962 0.301967500574072 1 1
0.572222033248616 0.555663528013734 1 1
0.592551652424899 0.575271334525443 1 1
0.579841645194584 0.563847278876276 1 1
0.554749790021367 0.538979404269816 1 1
0.734947496789609 0.713770896818916 0 0
0.463494188360364 0.448750722479293 1 1
0.446870709271614 0.434080642023885 1 1
0.458796979605743 0.446041795548796 1 1
0.479746643858138 0.466651859859669 1 1
0.590577310896005 0.574058782054001 1 1
0.710915500025556 0.692062391458284 0 0
0.458547919153667 0.444274221084984 1 1
0.461976258437541 0.448285299071007 1 1
0.326665020164954 0.316632989787587 1 0
0.392246166796247 0.380211183552501 1 1
0.616759181789372 0.599869280169335 1 1
0.477491201286017 0.460610722999959 1 1
0.629449238927404 0.611415928718944 1 1
0.51294745987348 0.499203674204403 1 1
0.57314265115664 0.55710650721657 1 1
0.376515226347278 0.366079242761202 1 1
0.471452307051093 0.456335855330898 1 1
0.541850580879937 0.525847997461042 1 1
0.536152321012913 0.519922663639521 1 1
0.64892255343356 0.62932904295991 1 1
0.401216326172987 0.38940208319557 1 1
0.449334378196355 0.437246025747878 1 1
0.370573363825079 0.36061723886571 1 1
0.5571829178972 0.541699613880402 1 1
0.441462635887402 0.429310939404978 1 1
0.514775023608678 0.499811986924258 1 1
0.428174592241189 0.414908962766835 1 1
0.594708656955265 0.577555847938937 1 1
0.411947909701377 0.400128820276471 1 1
0.323664905122743 0.312898765551785 1 1
0.565180937478862 0.548166920264061 1 1
0.731437261783782 0.709757869283878 0 0
0.303224841647146 0.294488345038103 1 1
0.42685588494871 0.413159039347959 1 1
0.3372971566192 0.327609946801798 1 1
0.482993814737543 0.46788666943772 1 1
0.674134186121295 0.652974851001979 1 1
0.508894418385716 0.492985090363266 1 1
0.554571446285254 0.539337582265809 1 1
0.423039107174566 0.408885004763646 1 1
0.506039317200668 0.491476695932419 1 1
0.54186849695945 0.52582969483597 1 1
0.523523353395692 0.508192893821157 1 1
0.616695980745707 0.599976688352886 1 1
0.655976904995808 0.634655532433538 1 1
0.441964224235108 0.428822284879941 1 1
0.374115212305844 0.361693114942847 1 1
0.381136654246561 0.369661633870481 1 1
0.384138592725296 0.372916046193265 1 1
0.611703266818507 0.594134251625671 1 1
0.647110500299277 0.628889404721482 1 1
0.549483128834154 0.533941922230617 1 1
0.476790856348715 0.463229800438653 1 1
0.622436917947724 0.605348966034268 1 1
0.417923098784034 0.406628451598679 1 1
0.418681274426366 0.405394234038658 1 1
0.480261561180996 0.464875460535349 1 1
0.560532895232029 0.545363115528401 1 1
0.427366082613258 0.415731082882174 1 1
0.465700082974881 0.45113555695408 1 1
0.543038174247882 0.527337845434268 1 1
0.310099463104847 0.300818307889785 1 0
0.478719397698287 0.465180524216295 1 1
0.541245018205529 0.525615824174243 1 1
0.431014020705266 0.419522449836811 1 1
0.507764145683377 0.494313045499223 1 1
0.332014178745419 0.324034075967682 1 0
0.44614788707107 0.432462725656531 1 1
0.312069018808176 0.300859120919576 1 1
0.388887016499757 0.377177449288152 1 1
0.479511282163308 0.46467952920788 1 1
0.420560979047465 0.409875987528049 1 1
0.480247479823865 0.466510509861052 1 1
0.377426944563882 0.367019834688454 1 1
0.34660085345218 0.335358749382414 1 1
0.0436259290544912 0.0421834372252339 0 0
0.597439263152167 0.57960460603166 1 1
0.545502824805189 0.531015678161422 1 1
0.502040039135408 0.48706412872343 1 1
0.515676068039199 0.500930945534434 1 1
0.510923203379358 0.496721881725129 1 1
0.416713233365051 0.40580558819849 1 1
0.487255870473468 0.475046121557183 1 1
0.590239037753396 0.573656652472401 1 1
0.445584655609501 0.431373363801597 1 1
0.494871468512033 0.480627620157271 1 1
0.5592507375947 0.544738836834662 1 1
0.586867785000675 0.569120771928437 1 1
0.670129711491913 0.650416310416286 1 1
0.456391934254778 0.444201766091888 1 1
0.372703209757815 0.362037070374136 1 1
0.457174304552456 0.444130091876831 1 1
0.526785575737745 0.509616782031241 1 1
0.674954308907671 0.655398488476678 1 1
0.457466015799658 0.442639520884132 1 1
0.579274417772114 0.562963345875479 1 1
0.497009555006597 0.482476743482856 1 1
0.270078301048014 0.261945879984031 0 0
0.281489006673454 0.274653519300607 1 1
0.435093356106564 0.421728832229704 1 1
0.725869488719838 0.705552780204681 0 0
0.565867562232406 0.548228188682634 1 1
0.634674410181633 0.615818835466867 1 1
0.279631276060414 0.271569804921841 0 0
0.435939634510906 0.423080905073792 1 1
0.54328663961591 0.528084284885701 1 1
0.499539608281735 0.484288527453085 1 1
0.486330285728777 0.472838962684765 1 1
0.401951693304868 0.389017936503011 1 1
0.492404939551288 0.478207213863747 1 1
0.552209341347397 0.535936600901395 1 1
0.441920540068452 0.428918132923339 1 1
0.521724526967374 0.507708188454896 1 1
0.485905031435527 0.470686479101901 1 1
0.559272770957544 0.54522239605966 1 1
0.523862273129042 0.509762203441598 1 1
0.466171381324389 0.452110379285209 1 1
0.686542291800203 0.663802047447771 1 1
0.423701219159859 0.40977268997772 1 1
0.540302561522757 0.52294896951693 1 1
0.0479253547748573 0.0470689995054054 0 0
0.549365975706521 0.534336923774639 1 1
0.471127162970895 0.457490844884319 1 1
0.43214327138773 0.420179936557256 1 1
0.458681413890195 0.445608376862201 1 1
0.478842383992663 0.465770460833287 1 1
0.442008296965698 0.428805460544829 1 1
0.432812906689374 0.421395957588614 1 1
0.431281430942766 0.419181399681863 1 1
0.409547614739064 0.396635246831733 1 1
0.44900573348922 0.435891912053957 1 1
0.357774016233989 0.346759835251656 1 1
0.468296168007921 0.45473583756745 1 1
0.566462128640375 0.551032519059652 1 1
0.587428863290492 0.569160984908454 1 1
0.663112868769144 0.646065254271527 1 1
0.515760356116365 0.500906399765501 1 1
0.600228407321288 0.583068948206745 1 1
0.466888725815154 0.453784907056421 1 1
0.569354102658707 0.553754465342696 1 1
0.485682087912545 0.471203392962004 1 1
0.460442768892577 0.444708892940581 1 1
0.444257205038961 0.430709884603339 1 1
0.549099427096515 0.533266224374637 1 1
0.514549359190553 0.499486583454226 1 1
0.581175585209152 0.561771247799512 1 1
0.526005128629117 0.509482858883516 1 1
0.495940549040001 0.481984337873726 1 1
0.39469723647158 0.382837528998269 1 1
0.547656537593402 0.531912010509198 1 1
0.485787087172827 0.471710061899907 1 1
0.591702340207436 0.573912067658153 1 1
0.546292872702475 0.530169397054335 1 1
0.527551136434992 0.511213654343079 1 1
0.617497690009868 0.598935354034369 1 1
0.721744865528878 0.700510872357474 1 1
0.359824529694276 0.349050354462651 1 1
0.593709086856775 0.576669086988337 1 1
0.557365278953507 0.540228994904949 1 1
0.46736758060331 0.453478090816732 1 1
0.423012354080962 0.409078216420491 1 1
0.500249729681873 0.486445055897623 1 1
0.600844261455618 0.584509689080606 1 1
0.621353899635673 0.602947529235358 1 1
0.300543567113124 0.291880496540005 1 1
0.3407242411384 0.330177291599103 1 1
0.427766750735281 0.41541637608893 1 1
0.432299361133025 0.418780365925539 1 1
0.502574435299345 0.487997749545561 1 1
0.524138199387051 0.510474838016195 1 1
0.474933852079382 0.460570905113792 1 1
0.522925620651499 0.508078807984872 1 1
0.509836642031468 0.494763890441148 1 1
0.646670018640981 0.625725694410496 1 1
0.508955584454667 0.496968118917083 1 1
0.670359419411421 0.649409574858741 1 1
0.524377286838275 0.508732634702806 1 1
0.304460561133024 0.295449066225033 0 0
0.505582696001121 0.491167006959579 1 1
0.526615585219908 0.512049452843014 1 1
0.531096372828151 0.516193612751668 1 1
0.415956844934349 0.404500773814506 1 1
0.590872945313254 0.573335385209654 1 1
0.450697643868746 0.4374039904465 1 1
0.50961913392538 0.495198597578005 1 1
0.73367052328346 0.710366323493542 0 1
0.565401257263493 0.548984815443577 1 1
0.721372716098553 0.700820623288794 0 0
0.542549313551973 0.527410070773772 1 1
0.603795532764837 0.587149021997095 1 1
0.594596165812535 0.576961963270375 1 1
0.522669355646067 0.508255084980135 1 1
0.634513137936252 0.613591310511983 1 1
0.466486365490445 0.452934563674119 1 1
0.605178079938855 0.58856703872625 1 1
0.417841645706627 0.405812011100324 1 1
0.338406641097567 0.328700638375088 1 1
0.52050256777809 0.506828025092183 1 1
0.614797524436879 0.598421486405611 1 1
0.436442095517595 0.424147849135535 1 1
0.622563153113548 0.603874272589538 1 1
0.481490369472426 0.468561771349584 1 1
0.508045041922681 0.492875457787874 1 1
0.432220994370161 0.419934453016836 1 1
0.664723171453965 0.64616164463266 1 1
0.583749509060438 0.567089627448325 1 1
0.511843291000177 0.497665841348196 1 1
0.716853837112445 0.69585072893014 0 0
0.464965774739797 0.450514969986411 1 1
0.55648390293982 0.538670181597161 1 1
0.479202893971688 0.465579726495954 1 1
0.643121890244928 0.623399850354169 1 1
0.4161142530582 0.404554544171578 1 1
0.433666295922757 0.422018537011758 1 1
0.629567560230946 0.612670338918955 1 1
0.537203506323634 0.520539970262876 1 1
0.365313840876117 0.354892342110535 1 1
0.543651843011258 0.528330000397871 1 1
0.576725245761221 0.56108717939338 1 1
0.494121620936983 0.480943113094204 1 1
0.541025532124804 0.525840760984653 1 1
0.589194209871574 0.571525690572893 1 1
0.523532440772548 0.508070126568779 1 1
0.395230812506017 0.384421064523933 1 1
0.504804233216499 0.4899625007442 1 1
0.600079714468974 0.583347602423936 1 1
0.289147720868155 0.280148069515423 1 1
0.488542507758692 0.472746668922258 1 1
0.425555799046341 0.413996655096227 1 1
0.450895025664724 0.438568415809259 1 1
0.437429901875623 0.426015061631368 1 1
0.404033295821605 0.393190194355703 1 1
0.602107615690426 0.584374668897794 1 1
0.572261913213665 0.554461193962991 1 1
0.603399198694695 0.58649486075289 1 1
0.48458172201328 0.470879945764313 1 1
0.569894095034016 0.552961106563892 1 1
0.493052529313848 0.477349506826724 1 1
0.406370825445842 0.395597109381079 1 1
0.577203399761513 0.560719984225545 1 1
0.586110523131274 0.570091849684757 1 1
0.636167034478882 0.616997405172674 1 1
0.497943958929273 0.483163403105696 1 1
0.448251591811144 0.435022242716297 1 1
0.502294932961402 0.488091315568087 1 1
0.597145106884914 0.578289057891481 1 1
0.394839827543625 0.380442373951 1 1
0.519009186462832 0.50523806068174 1 1
0.611560225692289 0.593394444269193 1 1
0.475134397963627 0.461935337026986 1 1
0.517561866797041 0.504792288647554 1 1
0.494689243157625 0.479412317842467 1 1
0.444835301472517 0.430001726759819 1 1
0.410961559927135 0.400367491935025 1 1
0.593756822228166 0.576699924148367 1 1
0.274964099074868 0.26729425859033 0 0
0.408961463183354 0.396321946652905 1 1
0.67480496959973 0.653825391004391 1 1
0.557557323954738 0.542387726073401 1 1
0.524392692537947 0.510117048330889 1 1
0.514681540837266 0.500564311106393 1 1
0.484646696389805 0.470976482978651 1 1
0.46075109579591 0.446560933604664 1 1
0.359083564918811 0.349774851242143 1 1
0.474124768891495 0.4591011262492 1 1
0.392119417149546 0.381536542123407 1 1
0.412381468409715 0.402571202502418 1 1
0.62540992796451 0.607579962631911 1 1
0.420919916953697 0.408114609612034 1 1
0.580764691499265 0.564582443145401 1 1
0.521379306553008 0.506700611269743 1 1
0.390292981353976 0.378188703298038 1 1
0.237761677079732 0.230521113204679 0 0
0.552459452058634 0.537529446905408 1 1
0.673155155620693 0.65222767986369 1 1
0.364247357395713 0.353451055730194 1 1
0.327024495965451 0.31779815735222 1 0
0.437274280754688 0.42498130188707 1 1
0.2514271281996 0.244774769931443 0 0
0.337621337930624 0.327636511538505 1 1
0.297115333698604 0.289526509570374 1 1
0.311585591756566 0.303155127360118 0 0
0.589376832195084 0.571932326659441 1 1
0.531153664063767 0.515543101328731 1 1
0.45155983808963 0.437900049758258 1 1
0.450012033979235 0.43746937352365 1 1
0.485629966321489 0.472256615006232 1 1
0.556363458074629 0.54059969359114 1 1
0.528454089723899 0.511729727925114 1 1
0.485295518756939 0.471706941247976 1 1
0.394462714146911 0.384738655583996 1 1
0.554531872011242 0.537930137749358 1 1
0.628072036819817 0.607990877286274 1 1
0.478361305414807 0.464685113742572 1 1
0.39101008935267 0.378897896932206 1 1
0.570023132374881 0.553199024626534 1 1
0.363045812943435 0.351591766121985 1 1
0.583750192136657 0.565553652328321 1 1
0.305899945552272 0.295819942347631 1 0
0.468398468098514 0.453338143167341 1 1
0.506125705951953 0.49025611880922 1 1
0.400814564737451 0.389407849292164 1 1
0.859326497418648 0.830860889260675 0 0
0.513852512827481 0.499245725169685 1 1
0.384897357606364 0.373956221475136 1 1
0.508347698906923 0.494056510574926 1 1
0.57925680945105 0.562348703497716 1 1
0.513601533059988 0.497179947117203 1 1
0.475783534927107 0.461545361759556 1 1
0.511705396826529 0.496723926478452 1 1
0.578444758591726 0.561187510067758 1 1
0.574930094197061 0.557325591863905 1 1
0.710149817213172 0.68916759000006 1 1
0.469339500788725 0.456526510218263 1 1
0.49656872798967 0.483465088581615 1 1
0.508074426738831 0.493262341039357 1 1
0.665638473629615 0.647659539827771 1 1
0.552692429325345 0.537910199220309 1 1
0.380754949485308 0.368762785908646 1 1
0.50867525069481 0.494171476908372 1 1
0.411800891820311 0.400079238350703 1 1
0.321599815621529 0.311624458034042 1 0
0.370508737582552 0.361362209165796 1 1
0.4650691403841 0.449868632796732 1 1
0.350081121343741 0.338534447158187 1 1
0.586479708289267 0.570396435041985 1 1
0.474589934533842 0.46038013410714 1 1
0.551542891049437 0.534922736892353 1 1
0.544183170694959 0.528003772429253 1 1
0.523382701744027 0.508722758661928 1 1
0.496673761167667 0.481835720541523 1 1
0.27814848641877 0.269899540643098 0 0
0.664463352502523 0.644839525028864 1 1
0.59557036450293 0.579187211078639 1 1
0.539048241432007 0.524793102749792 1 1
0.327448474810564 0.316975459480836 1 1
0.515087683935111 0.500730370207621 1 1
0.471064197533427 0.456799912882828 1 1
0.501287125994486 0.486522340132842 1 1
0.53586811395829 0.521271762526167 1 1
0.408486723133092 0.395957330802257 1 1
0.513068432567289 0.497809284495714 1 1
0.588936844219501 0.57103013446802 1 1
0.36245681279568 0.353256499839767 1 1
0.341644893857823 0.331106891419713 1 1
0.6743595578726 0.653914595536202 1 1
0.369921273578763 0.358584487189982 1 1
0.53932531035551 0.524282365794817 1 1
0.564029641180438 0.547441575082758 1 1
0.505889596293644 0.489996063406045 1 1
0.461144891713655 0.447832177686582 1 1
0.597394611620417 0.580063316473415 1 1
0.484194082521052 0.470624959063641 1 1
0.466939652360801 0.454166144459595 1 1
0.519908472396828 0.503645716841229 1 1
0.684824375403993 0.663757740454736 1 1
0.519240367178833 0.504685862526584 1 1
0.548707690453547 0.5314309439949 1 1
0.609002118489808 0.592745447796718 1 1
0.498863105783953 0.484237264877751 1 1
0.635800934957012 0.617306415979292 1 1
0.563377274982402 0.545727550751712 1 1
0.489784613659985 0.474778820756905 1 1
0.617278155859965 0.599239282735923 1 1
0.429503343795798 0.41913621312185 1 1
0.664617862097162 0.645377020754576 1 1
0.537657695335733 0.521894858628671 1 1
0.539411902117322 0.523231920596199 1 1
0.566516080099272 0.549343387492242 1 1
0.406356628126644 0.394409798441296 1 1
0.502746087714519 0.489238305858745 1 1
0.549247029406539 0.532798092538179 1 1
0.494723120925829 0.478842952981931 1 1
0.459800199942919 0.447111698442135 1 1
0.456206104477938 0.443372779439367 1 1
0.371310550103821 0.358966175491665 1 1
0.504153145752265 0.490983962156236 1 1
0.463700150664696 0.449696809334888 1 1
0.488327110110448 0.4740970755926 1 1
0.594919750511998 0.576719915129145 1 1
0.521732241787373 0.504829280200398 1 1
0.553784887531759 0.536910352208788 1 1
0.679158823350133 0.658802563519275 1 1
0.534423917912377 0.517553383653699 1 1
0.323816207183936 0.312881953735907 1 0
0.60253921733476 0.585176724883725 1 1
0.488610848920843 0.474153939563768 1 1
0.467500240776486 0.454355131603538 1 1
0.696089950486449 0.67575229911705 0 1
0.51756511859306 0.501359254571895 1 1
0.521856032783849 0.507586713440287 1 1
0.472769801244019 0.458119690002767 1 1
0.562759634240504 0.546840643596142 1 1
0.549203018233572 0.529879836119541 1 1
0.450491254404507 0.437788321154802 1 1
0.434746188783881 0.422966905687922 1 1
0.393060782439418 0.380680373648974 1 1
0.661610867156141 0.642635101126893 1 1
0.499101207131178 0.48505613841775 1 1
0.427537043557703 0.414421020335362 1 1
0.373090487394556 0.362624217467573 1 1
0.529384855061265 0.513916335558192 1 1
0.383199205110042 0.372264528815767 1 1
0.572929692620053 0.557323216224877 1 1
0.466955840835234 0.45349478251883 1 1
0.361659029175251 0.351699385674708 1 1
0.496747322600869 0.482770505287446 1 1
0.47000392226149 0.456186106614881 1 1
0.467890821159388 0.453755774938335 1 1
0.788047628913987 0.765587926227856 0 0
0.580859355579493 0.563733622140034 1 1
0.617159899126141 0.598653712113332 1 1
0.542984422895078 0.527616199305407 1 1
0.493884951088701 0.479506839217411 1 1
0.446604467975557 0.434839109705179 1 1
0.557553745646224 0.542028203137182 1 1
0.403640883818442 0.391015241470717 1 1
0.379566861324723 0.367393627761312 1 1
0.558267575413556 0.542080610468074 1 1
0.3266253841424 0.318530215612968 1 0
0.625568894742571 0.60730329837094 1 1
0.591594491106267 0.572827662754801 1 1
0.423538461244265 0.411251151137191 1 1
0.445147713156293 0.431067449696169 1 1
0.510003097360789 0.494743837061331 1 1
0.387290546265527 0.37528611321565 1 1
0.569009693966227 0.552319552318932 1 1
0.517199962271866 0.502598834371579 1 1
0.393689673241204 0.382699914220657 1 1
0.6204563730111 0.601112993380183 1 1
0.655941184037681 0.638744326872631 1 1
0.538044772378705 0.523144855702446 1 1
0.565934932916005 0.548937156975588 1 1
0.364474355323458 0.353568240762586 1 1
0.663198655750057 0.643777957790022 1 1
0.735528814179641 0.713299049294462 0 0
0.296400839316543 0.287839799477669 1 0
0.548940783989875 0.53361640760614 1 1
0.605692678156622 0.587195396270266 1 1
0.365552580339792 0.355579144711272 1 1
0.332589952574902 0.32400816703675 1 0
0.583382679429237 0.567429042517595 1 1
0.464848339702213 0.449459072501396 1 1
0.371128397487944 0.361052284328521 1 1
0.642304866789331 0.62259788396934 1 1
0.398109086010684 0.38769183854306 1 1
0.369069384229662 0.356595579401619 1 1
0.686663208933839 0.667123957270749 1 1
0.469704466433142 0.456836664539368 1 1
0.666522347636509 0.646700076625177 1 1
0.408405232812909 0.396869209145099 1 1
0.390420656663869 0.378605356398268 1 1
0.493068987017771 0.478889910415705 1 1
0.464173932004155 0.449997695446999 1 1
0.495285293347711 0.480274187832701 1 1
0.254004203973143 0.247697925100276 0 0
0.567692901286572 0.552319549597421 1 1
0.558247621320915 0.543288097648903 1 1
0.521870742937615 0.507151376830184 1 1
0.499964091714254 0.485462402413525 1 1
0.254546399819835 0.24675374925639 0 0
0.429000521021575 0.414781725819876 1 1
0.509033551634156 0.494542135684197 1 1
0.592430825857601 0.575797483291448 1 1
0.474678480295164 0.46090030723504 1 1
0.411510084483777 0.399660982448899 1 1
0.348075686512571 0.338158993598825 1 1
0.441597106803931 0.429144636355188 1 1
0.373242971672563 0.362818689078901 1 1
0.57177263355834 0.554608597689856 1 1
0.466464328840472 0.45075336556268 1 1
0.501243797816862 0.485523585218236 1 1
0.440983142013444 0.428031168828105 1 1
0.507577909952343 0.494181506504394 1 1
0.435646896768407 0.422167879903805 1 1
0.435442187357189 0.423172507439709 1 1
0.504045778396199 0.490665683644228 1 1
0.384184689488526 0.373076481681834 1 1
0.416716355320136 0.402519314433468 1 1
0.283905701384098 0.275192938731422 0 0
0.496562067179775 0.479966486058294 1 1
0.612965623653073 0.595981767449584 1 1
0.459351564341995 0.447394250846807 1 1
0.37728615295474 0.365576926986437 1 1
0.482525199807866 0.468763330590761 1 1
0.527431487806045 0.513416391853384 1 1
0.473375032127631 0.459131241483578 1 1
0.314096204958123 0.304579472059272 1 1
0.58978447094386 0.572781799361994 1 1
0.53792524319082 0.522765660272335 1 1
0.29102834523091 0.283986496795273 0 0
0.300814778300145 0.28992274141194 1 1
0.587124104098097 0.569562250759577 1 1
0.363815485672338 0.353001928738345 1 1
0.36086795558034 0.351394196544582 1 1
0.513553390876371 0.499277935445787 1 1
0.47483417325751 0.459897341717294 1 1
0.559525699421411 0.54107817696353 1 1
0.480533384496386 0.467000244407127 1 1
0.456921807682032 0.444372106120878 1 1
0.361473764939538 0.351289487865653 1 1
0.523173415724022 0.507152352446567 1 1
0.381606930515753 0.370205553732282 1 1
0.371741152693136 0.359874099841324 1 1
0.382205705606645 0.370954513391428 1 1
0.607082899506646 0.589112857143298 1 1
0.594440109220567 0.576884763795931 1 1
0.43070099669104 0.416195986227998 1 1
0.503403656020532 0.488087921185359 1 1
0.58893033015746 0.570759825380143 1 1
0.382814828599709 0.372426949473493 1 1
0.602966852878564 0.585140056971094 1 1
0.487536050866493 0.47308869685595 1 1
0.353460834769619 0.343249620689455 1 1
0.41850917030534 0.406253063683535 1 1
0.508943043127067 0.493047645135916 1 1
0.450522902274926 0.436370269699178 1 1
0.522736481317373 0.504224047409488 1 1
0.432866764755199 0.420260376414042 1 1
0.384886750888532 0.373925906655084 1 1
0.46904569107652 0.45570860981781 1 1
0.445282451377379 0.433615389024477 1 1
0.424508354588578 0.413056750258139 1 1
0.55138892360655 0.5352938489162 1 1
0.541505385018496 0.52680839334988 1 1
0.504913656922658 0.490020448899234 1 1
0.483306869422586 0.469293754002299 1 1
0.513320164776106 0.49934223402656 1 1
0.470939173026622 0.455314837809126 1 1
0.496536917743772 0.480310008289681 1 1
0.585718936002284 0.568695296900358 1 1
0.61561348562161 0.597904948700203 1 1
0.659109826559747 0.639830333521435 1 1
0.488132152419033 0.474618191010134 1 1
0.372949241180373 0.361669797429731 1 1
0.593704044312323 0.577034248516044 1 1
0.63072007385541 0.612391588352327 1 1
0.644148044496312 0.624469767489423 1 1
0.600405663093377 0.582859830580682 1 1
0.444461527117604 0.43123948478979 1 1
0.555925165346568 0.538344604544133 1 1
0.462774193262559 0.449900070599087 1 1
0.632183053036348 0.614347358132038 1 1
0.41787112620779 0.405396591813285 1 1
0.465496974839104 0.451430393092517 1 1
0.532543851824471 0.51822661340047 1 1
0.441473194169722 0.427423553329821 1 1
0.670542611810825 0.652029970556729 1 1
0.474665545026731 0.460481095766959 1 1
0.426535001145379 0.414075480378603 1 1
0.39423856827244 0.38311787102814 1 1
0.443651417117218 0.430821090742665 1 1
0.644252968756389 0.623190181592748 1 1
0.608086292749677 0.588524761530133 1 1
0.505522263785143 0.491023900161488 1 1
0.433773922288068 0.42091281704669 1 1
0.493111879928694 0.479238750583706 1 1
0.638814855772291 0.619428153155001 1 1
0.68354522850775 0.663878939694552 1 1
0.644881981707985 0.625596309527669 1 1
0.364585044469404 0.354053434230956 1 1
0.453094262191256 0.441164865318783 1 1
0.518856364648134 0.504369409579243 1 1
0.487528188721077 0.4747257714314 1 1
0.548652276546243 0.533651441259677 1 1
0.428636188248696 0.417814951125824 1 1
0.341636211833349 0.331821624118304 1 1
0.464204728873844 0.451419426794336 1 1
0.383520795607549 0.372435973029302 1 1
0.506591188714319 0.492177802197439 1 1
0.510551843618461 0.494722350360865 1 1
0.626562707375958 0.607251032513562 1 1
0.464128310570544 0.45148237543844 1 1
0.347029517813379 0.337781791888392 1 1
0.49953053891714 0.485492321630047 1 1
0.448569626430577 0.4352727712298 1 1
0.596783710567433 0.58011330155398 1 1
0.473342626136087 0.460448474757771 1 1
0.643671364253737 0.625235959106231 1 1
0.466565470149889 0.454640711983056 1 1
0.529474386518038 0.514166356790148 1 1
0.560231712466275 0.543270690908496 1 1
0.533181399406875 0.517501179517471 1 1
0.678144485499357 0.659162932247247 1 1
0.404369370262703 0.392172623162517 1 1
0.534362870540087 0.518907957394107 1 1
0.623525653497673 0.606192339350339 1 1
0.661100917532987 0.64103676073013 1 1
0.384543545834585 0.37443076225026 1 1
0.533893333499682 0.520547968652947 1 1
0.558556524197409 0.54290808792248 1 1
0.540324290782488 0.525730564350522 1 1
0.538348553342407 0.521225967524569 1 1
0.403201037871971 0.390500807042426 1 1
0.351009549131394 0.341088562214232 1 1
0.668907907009843 0.650629407029874 1 1
0.421217269330049 0.409828383495423 1 1
0.53357761028096 0.51945226455018 1 1
0.630569713476882 0.612405932332754 1 1
0.493519693697521 0.479319902008275 1 1
0.4365403323236 0.425813117032243 1 1
0.791262089347438 0.76890864785605 0 0
0.473120268057358 0.457796726201334 1 1
0.646019042178178 0.627907386554178 1 1
0.435236009262188 0.422098359163749 1 1
0.432827786922363 0.419219161346769 1 1
0.577439655606882 0.560665118759352 1 1
0.434135029556036 0.421165387976103 1 1
0.421132024733582 0.408801776882043 1 1
0.517194298518088 0.501304379853168 1 1
0.280399120842598 0.272068997733814 0 0
0.38331027790382 0.373315542317514 1 1
0.286814496017233 0.278317329356388 0 0
0.458663062188809 0.444542482811664 1 1
0.566657057370794 0.551157477278088 1 1
0.468965657142309 0.455090230410452 1 1
0.642811117778279 0.62391302204608 1 1
0.508796169689878 0.493801899655597 1 1
0.432880869197962 0.42082144431663 1 1
0.436228178187136 0.423173859034386 1 1
0.526415637598545 0.51194136418614 1 1
0.371347143048354 0.359371474305527 1 1
0.436644707795717 0.42350300342959 1 1
0.241178580224601 0.234991734043402 0 0
0.452852276504356 0.439106681012335 1 1
0.667571095267539 0.648771176996183 1 1
0.554884180885994 0.537705780649523 1 1
0.667122008487035 0.649531827124401 1 1
0.350420560098153 0.340401524673665 1 1
0.449355250284875 0.435879514398537 1 1
0.415063035332597 0.403112013329594 1 1
0.607109488060514 0.589464665304586 1 1
0.492464287977364 0.47729585569229 1 1
0.617835238757783 0.599852972201304 1 1
0.396522263073533 0.384965856342405 1 1
0.487457092075251 0.471370812259971 1 1
0.426557034606688 0.412080590154343 1 1
0.4969953081394 0.483006353109988 1 1
0.358406493024442 0.34790837477799 1 1
0.521942598395413 0.507206160138825 1 1
0.447704615319345 0.433746163597693 1 1
0.441431504536754 0.429102369924066 1 1
0.401409124565254 0.389090956509567 1 1
0.496492207349099 0.482375690397263 1 1
0.357288557052284 0.345999074609074 1 1
0.426825893620259 0.415300410553218 1 1
0.627594887004967 0.611673088251355 1 1
0.47197306547245 0.457769954011758 1 1
0.330741839740624 0.322225202756099 1 0
0.486938966748891 0.47283572567912 1 1
0.310980281488024 0.302550238643666 1 1
0.432851701705958 0.420648034999146 1 1
0.277794892470844 0.26951620888261 1 0
0.490960207600745 0.476360024911233 1 1
0.729982014411746 0.70768505014365 0 1
0.624884225802679 0.606487000517546 1 1
0.46253965074902 0.449559429161596 1 1
0.396272036833186 0.385305346644749 1 1
0.503913586714829 0.489515776296322 1 1
0.449415909664819 0.436335935697953 1 1
0.616147953345933 0.597271677394918 1 1
0.596756165285899 0.578851729290109 1 1
0.573036971070483 0.555530912245992 1 1
0.448304109789129 0.435887889188173 1 1
0.491465771337924 0.477016888463586 1 1
0.602087077808415 0.584478894632517 1 1
0.490648533147301 0.474965511138935 1 1
0.538732069910777 0.523971797546341 1 1
0.414911938867105 0.40380213334552 1 1
0.533133689981104 0.517585905085363 1 1
0.39609669429417 0.383930214452315 1 1
0.552589727265291 0.536545742052933 1 1
0.454794333367444 0.441809908751383 1 1
0.498518495706879 0.484193785946876 1 1
0.596791242530713 0.579233793839683 1 1
0.60001455803019 0.583420862872949 1 1
0.400112558826457 0.388080662807536 1 1
0.392692285864412 0.381154936525779 1 1
0.575949684124012 0.560201399166954 1 1
0.646572482334913 0.627080723114021 1 1
0.691685259808114 0.670522456848971 0 1
0.511545176879064 0.497735825005675 1 1
0.358772624266601 0.349579054656874 1 1
0.434026896424541 0.422013127600519 1 1
0.459521586528634 0.446737077922019 1 1
0.597447440656694 0.57931053572033 1 1
0.671164389429364 0.652434814908906 1 1
0.302706065050269 0.294272039959724 1 1
0.407731154301482 0.396108835472504 1 1
0.49064713188742 0.476071384966148 1 1
0.686819617779539 0.666075606192194 1 1
0.480970527206481 0.468331110631139 1 1
0.598548055769333 0.58164579388059 1 1
0.529961278412022 0.513837531084306 1 1
0.637573742494364 0.619185182689064 1 1
0.328800244417445 0.319584971820918 1 1
0.389803099444445 0.379153256316179 1 1
0.439706292831511 0.428319283521513 1 1
0.565836617755583 0.548286056866013 1 1
0.55598575800582 0.541802970361462 1 1
0.485563642107133 0.470520582806777 1 1
0.380677638480465 0.369651591291494 1 1
0.521329104785698 0.504922845649211 1 1
0.47508287182242 0.460050906038459 1 1
0.604415669296389 0.587502731141665 1 1
0.707893135845802 0.6865954831139 0 0
0.496678981537297 0.483310037863399 1 1
0.399791133720225 0.387484400420067 1 1
0.742263044547288 0.721877811579429 0 0
0.622280277098518 0.604460932700123 1 1
0.397262348925416 0.385656028798595 1 1
0.500963556553111 0.487003977713107 1 1
0.502154318075598 0.487402514303556 1 1
0.60509161624003 0.589823206906425 1 1
0.443109181911673 0.429317496065134 1 1
0.554031583561344 0.535990770520389 1 1
0.506871290680698 0.491707905903654 1 1
0.552784696423578 0.536618978555107 1 1
0.579493242395753 0.562297966510698 1 1
0.481228946673923 0.466721315616871 1 1
0.490319851670766 0.47623408863654 1 1
0.581717619831548 0.564171260270425 1 1
0.351340029531656 0.34210962561319 1 1
0.367980134835946 0.357880921321726 1 1
0.522374790356154 0.507182648179899 1 1
0.618047967657303 0.600899509150595 1 1
0.454093549799138 0.44031978968936 1 1
0.505778600621293 0.491503547632644 1 1
0.581664135439983 0.563842491734992 1 1
0.415017398906391 0.403650117577322 1 1
0.374788589669928 0.364297479030178 1 1
0.436677470763752 0.424212803900726 1 1
0.767258691621628 0.744628153711512 0 0
0.450173155044894 0.437091406045189 1 1
0.487703499398585 0.4751147630028 1 1
0.516747784777221 0.50032516238259 1 1
0.432823028646379 0.420442124324818 1 1
0.680840880877893 0.661345513694251 1 1
0.575029286640265 0.557753027255105 1 1
0.466878018578891 0.453872478477876 1 1
0.709855328905772 0.688433238795028 1 1
0.427238106744703 0.414242067521693 1 1
0.606251819144499 0.5876647203179 1 1
0.508503140772516 0.492681268025488 1 1
0.380609566354152 0.369235549470803 1 1
0.497222693606631 0.484107501798099 1 1
0.532785340830346 0.516354907849068 1 1
0.459933670725768 0.445528265278457 1 1
0.530140241745213 0.515182519186894 1 1
0.434297643793768 0.421124018853193 1 1
0.680543270987096 0.661629672015859 1 1
0.518032349493847 0.502932631959396 1 1
0.576686730017774 0.559273594523174 1 1
0.560861645938585 0.545245893074812 1 1
0.327881345253663 0.316672412899556 1 0
0.336223030166366 0.327340986523213 1 1
0.616881921417691 0.600100122781256 1 1
0.384784636808868 0.372726737647611 1 1
0.571842566579026 0.55469255694096 1 1
0.47313176916815 0.46000041269365 1 1
0.349865069515852 0.339037710870242 1 1
0.403018226291418 0.391989048951805 1 1
0.418701481754442 0.406402051187124 1 1
0.640715263534366 0.623226253303203 1 1
0.466555063486695 0.451459844300758 1 1
0.444241934258973 0.43020645886481 1 1
0.562763834325695 0.546598713278443 1 1
0.654144083256506 0.635888160020261 1 1
0.587063366263123 0.569740679888283 1 1
0.550031965394371 0.534885708635627 1 1
0.484131058412154 0.469572867922605 1 1
0.622595775165588 0.603812302099709 1 1
0.409043012748114 0.396164197122845 1 1
0.517566993667396 0.50377768265716 1 1
0.457245464749834 0.445612187691355 1 1
0.511920396337616 0.496890830660169 1 1
0.485301577816388 0.469652399359627 1 1
0.455045744285953 0.443352073414061 1 1
0.413722311719419 0.403605016365123 1 1
0.538121579009643 0.520903407591929 1 1
0.409648740708196 0.39863581390346 1 1
0.486158708362231 0.472142427958898 1 1
0.589249895714331 0.571833356046501 1 1
0.471705120631959 0.454584668764284 1 1
0.380589034249519 0.369327374441613 1 1
0.447696181731293 0.434466534335611 1 1
0.382485431116016 0.371579901776185 1 1
0.403385318546499 0.392541670191369 1 1
0.432890622490963 0.420384634029118 1 1
0.552245348979232 0.535392102579903 1 1
0.515858848425668 0.499399309734553 1 1
0.317091842079956 0.309028200897185 1 1
0.419343346184766 0.408503759372053 1 1
0.577862111132732 0.559742918661516 1 1
0.551379099920843 0.53663252937153 1 1
0.492491860822157 0.477062549783624 1 1
0.416454378832974 0.404453605141953 1 1
0.493893787454517 0.47843171459434 1 1
0.439885254477565 0.426230810756092 1 1
0.515967929942294 0.500762310319411 1 1
0.586463440018934 0.569262509305973 1 1
0.399701586157133 0.38903334729085 1 1
0.572839130509553 0.557189210920662 1 1
0.574014502778319 0.55751017700506 1 1
0.5943056871722 0.575784784816931 1 1
0.652664775670762 0.635076441343479 1 1
0.564879375963886 0.549331458646042 1 1
0.514110346914199 0.499284783426297 1 1
0.41406608955456 0.402028282638915 1 1
0.355083154407925 0.344035725891773 1 1
0.526318401609378 0.512185394896908 1 1
0.638953665709957 0.62085136349536 1 1
0.696811537661465 0.677712242871356 1 1
0.307391078767755 0.298500922418097 1 1
0.320344071853496 0.311107316645883 1 1
0.528648842946888 0.513760996008213 1 1
0.525350737330888 0.51051064928068 1 1
0.509929916709646 0.49582294688275 1 1
0.328372810031216 0.31838594705892 1 1
0.561946132065607 0.546123374186178 1 1
0.558398697061717 0.542891175252618 1 1
0.542295806871642 0.527412591876604 1 1
0.442362732972175 0.430172607173022 1 1
0.818141753304307 0.793750820157981 0 0
0.502081567978747 0.4863240939985 1 1
0.439979606628932 0.427170877779123 1 1
0.533647181014574 0.5181922863216 1 1
0.652370594695527 0.633202187544002 1 1
0.48860652202002 0.474292657859245 1 1
0.44644574414062 0.433757533204256 1 1
0.45196059164548 0.439464333052456 1 1
0.576585103374999 0.559360953145511 1 1
0.443155369071184 0.430595680193297 1 1
0.530220251845026 0.516263963712847 1 1
0.514286441410355 0.5003092845353 1 1
0.494076985043305 0.479012641328153 1 1
0.294308817742285 0.286113367810101 0 0
0.40823635727097 0.397436767264649 1 1
0.58022561669715 0.561890337183105 1 1
0.377047526965715 0.366670840896193 1 1
0.399951953187118 0.388779911100526 1 1
0.513438136316983 0.497566376807892 1 1
0.4189682394366 0.406678485927958 1 1
0.620194371398419 0.601927861372155 1 1
0.5625649267908 0.546283690872127 1 1
0.405619474831245 0.39479354431706 1 1
0.525367269764325 0.509895197346 1 1
0.410358067593973 0.399170659753351 1 1
0.448418704548556 0.436071923696856 1 1
0.580807588400396 0.562833557640026 1 1
0.46679707270601 0.453922877802085 1 1
0.625054751564288 0.606836213092629 1 1
0.315006456976392 0.305376575098522 0 0
0.483747116423677 0.468313349422315 1 1
0.557886677112926 0.54189261146406 1 1
0.504989723073168 0.489486602395664 1 1
0.485782682097795 0.471930497677665 1 1
0.502165784561581 0.487643742801414 1 1
0.398232017754917 0.387468766562839 1 1
0.524661393237747 0.510656281804421 1 1
0.630574531598495 0.613533571448308 1 1
0.548632051050306 0.534668544744039 1 1
0.504699966863808 0.490140608986631 1 1
0.541007556534236 0.524139846751423 1 1
0.509005287077059 0.492965947492118 1 1
0.572726678799886 0.556564797187279 1 1
0.750604479423184 0.730050773306338 0 0
0.614235228744627 0.595353955428261 1 1
0.477791419200315 0.465235503045938 1 1
0.47261061599716 0.459583817842609 1 1
0.512531106690503 0.497276635052267 1 1
0.645418087078035 0.627164350658423 1 1
0.485346715457157 0.471477964808772 1 1
0.512781831000532 0.498847358917565 1 1
0.487225891355938 0.473146211979793 1 1
0.420739383749346 0.408582234765332 1 1
0.758642265638449 0.737766287134917 0 0
0.52187007134735 0.505978061917731 1 1
0.549386173516165 0.53252537350602 1 1
0.733897415738084 0.713611613906917 0 1
0.403926593620487 0.390371670014467 1 1
0.568156156025186 0.550611184814954 1 1
0.48811629968504 0.473992659657317 1 1
0.430646677400145 0.41763534027703 1 1
0.534318951356691 0.517748619470319 1 1
0.421925137327815 0.409913278972782 1 1
0.434183580229833 0.422530632360016 1 1
0.400062061055838 0.388578744821833 1 1
0.480033795136116 0.467365918240172 1 1
0.540387902456039 0.523882381930424 1 1
0.549635941472144 0.531470818634515 1 1
0.666024297006817 0.645288457520218 1 1
0.450266726742378 0.438126043918407 1 1
0.304013167447094 0.294439727685489 1 1
0.432677278368372 0.420561144517596 1 1
0.600113885064278 0.583853761790868 1 1
0.460343842057119 0.447471200899894 1 1
0.565629001242877 0.548578445234253 1 1
0.51787747676047 0.502991359017781 1 1
0.516770150677445 0.501797488437649 1 1
0.475876129306266 0.460063251206057 1 1
0.540191549274126 0.525193660620013 1 1
0.306622000211722 0.297978594482046 1 1
0.519674684445162 0.503229885304921 1 1
0.389324743470143 0.377382945743742 1 1
0.46378462873768 0.450811376056235 1 1
0.366926687452195 0.356813040120489 1 1
0.514465943683316 0.500082977691053 1 1
0.326937140724723 0.318034072692105 1 1
0.459595487774052 0.446598018854762 1 1
0.608472032999201 0.590372079363759 1 1
0.379319278219788 0.368791218143452 1 1
0.553192534029823 0.537601810318194 1 1
0.436338622919497 0.423857168836863 1 1
0.527102021865416 0.511615538731742 1 1
0.404802679549876 0.391227009557855 1 1
0.479966134114936 0.466250858392305 1 1
0.409134058302197 0.396654973297989 1 1
0.631209139024733 0.613296856453331 1 1
0.479641837000784 0.466153325598782 1 1
0.48983759797238 0.47513458171803 1 1
0.485387136706433 0.469988874147846 1 1
0.50763951660255 0.493863888419614 1 1
0.522105030241134 0.505678679871367 1 1
0.462390768675009 0.448626606992877 1 1
0.48204849409332 0.468737590504914 1 1
0.481497128664368 0.467700224959693 1 1
0.513138589160557 0.49907919908473 1 1
0.630068875643559 0.612850005430423 1 1
0.321629514093373 0.312308556033679 0 0
0.675069351451741 0.653771829440075 1 1
0.541004973266484 0.524479502926503 1 1
0.580228550281538 0.561241038762219 1 1
0.601545082237978 0.584202495880241 1 1
0.481295099839658 0.467534559605762 1 1
0.39588179035315 0.384260332649439 1 1
0.592198405546639 0.576528113588164 1 1
0.596944151032778 0.579955291639552 1 1
0.518277223291653 0.502726109234779 1 1
0.53414306615792 0.519486770858539 1 1
0.401943025048315 0.39080262791632 1 1
0.587775972616921 0.570663299732847 1 1
0.323351554845792 0.314635004462609 1 0
0.532467215804786 0.518206303204897 1 1
0.434348336657483 0.423068155865556 1 1
0.615893079547526 0.598733105608785 1 1
0.568282647657463 0.552437043510606 1 1
0.713803051312874 0.692727340278531 0 0
0.401562951387478 0.390368549587101 1 1
0.508923566470082 0.495157967385932 1 1
0.451323553885789 0.437385426733075 1 1
0.472668156507969 0.45910640167386 1 1
0.295302347516378 0.286253048962247 0 0
0.456581204096301 0.442799759235355 1 1
0.539323660954405 0.523238490560186 1 1
0.482765693801917 0.467869216879998 1 1
0.582033981817696 0.565556505650904 1 1
0.391967330714281 0.379874978969511 1 1
0.411043539801791 0.400006743498647 1 1
0.394640137051036 0.383190902839626 1 1
0.530356577826467 0.514769133405373 1 1
0.483213782421207 0.469577378404166 1 1
0.536253186923527 0.519838209300538 1 1
0.623932414766355 0.606108973467541 1 1
0.436338707818049 0.422994490838523 1 1
0.585760272071734 0.568282868411717 1 1
0.480476241351469 0.466744110756329 1 1
0.586194756024947 0.568646677459209 1 1
0.519271038047098 0.504415237369564 1 1
0.404603239568855 0.39253278820976 1 1
0.509218479883398 0.493082032465897 1 1
0.569636565188388 0.552542806587792 1 1
0.681991710757738 0.66350762352247 1 1
0.47030781450192 0.45628167405574 1 1
0.421170425421552 0.406641668568717 1 1
0.592092196189181 0.575229118832478 1 1
0.46177075150358 0.44835640239413 1 1
0.43857681087049 0.422850144253643 1 1
0.472191219499038 0.458226423545481 1 1
0.356710615924407 0.346576272678707 1 1
0.367610023853756 0.357241601348772 1 1
0.565055187334706 0.548160365309519 1 1
0.581515147461061 0.566130891906587 1 1
0.533133596766836 0.517882065024206 1 1
0.688198628672518 0.667886579883317 0 1
0.579347644551591 0.561844024025387 1 1
0.590566005312556 0.5740703942931 1 1
0.531021278331651 0.515247406440856 1 1
0.371269951958 0.360550374189376 1 1
0.511865071409912 0.49665167380809 1 1
0.488459545201045 0.474938969380482 1 1
0.492576597221702 0.478242742382385 1 1
0.335306172331801 0.326393317916175 1 1
0.43212025150667 0.418208900491303 1 1
0.493021790429776 0.479006728337012 1 1
0.464168651178191 0.450553757765601 1 1
0.607900453912314 0.589271918031621 1 1
0.369155367586709 0.35829793797844 1 1
0.46112066354612 0.447709622217382 1 1
0.528624875448034 0.513500609399642 1 1
0.528322611644931 0.512882002650237 1 1
0.739500983409943 0.718365064333565 0 0
0.392530631383002 0.381249329262195 1 1
0.520548556713521 0.505192439231527 1 1
0.471180380057626 0.458182817706767 1 1
0.471031111361087 0.457630062471894 1 1
0.464652251851836 0.452039794593218 1 1
0.525552350417681 0.511002569035649 1 1
0.438073609964509 0.424969407932951 1 1
0.463640744505585 0.45073504185264 1 1
0.549813547859993 0.533508655293629 1 1
0.450906185642517 0.438630643376371 1 1
0.657834662465308 0.638409111697515 1 1
0.482189879517445 0.467397602243804 1 1
0.443008124064564 0.429799604569553 1 1
0.514785039924411 0.500243374207673 1 1
0.463979930816445 0.451345022573426 1 1
0.533972374829675 0.516809675746077 1 1
0.402719226295345 0.390626936267279 1 1
0.470428927792736 0.455849437458725 1 1
0.544838471553941 0.529164400607751 1 1
0.467561703867729 0.454436863034082 1 1
0.329821372134086 0.319390808391273 1 1
0.582294449906529 0.565790739844913 1 1
0.506823417233887 0.491973629449307 1 1
0.401136348981459 0.389180877761442 1 1
0.430984338595018 0.418210457282355 1 1
0.651399818634644 0.633765008025888 1 1
0.464439168564744 0.450417059775996 1 1
0.610556523882459 0.592257249310088 1 1
0.576620220411394 0.559904026818 1 1
0.390809417490497 0.379061758713491 1 1
0.354998427247784 0.344739837413029 1 1
0.651995698650626 0.632471504181099 1 1
0.459312843675109 0.445057030929449 1 1
0.527708326385568 0.51235124570744 1 1
0.77678443001119 0.7539467334613 0 0
0.477773925076231 0.463948337234385 1 1
0.629496910140747 0.610592973439769 1 1
0.434507511126571 0.42214853824788 1 1
0.463509786454011 0.450678674801707 1 1
0.446212814025573 0.433701183204851 1 1
0.356040089830571 0.345779915937369 1 1
0.456117105312384 0.443035287691646 1 1
0.695788228463783 0.676034407633642 1 1
0.459642529286316 0.446683709466352 1 1
0.509765217211944 0.494858089722461 1 1
0.370604004401817 0.35917808943226 1 1
0.413262094773991 0.401611619001886 1 1
0.562724373302032 0.546578895435603 1 1
0.406904138482428 0.395856517712202 1 1
0.333379885144368 0.32568037655457 1 1
0.262642223998138 0.256313098589705 0 0
0.540318062562838 0.52229927963203 1 1
0.543078217008352 0.528418956657518 1 1
0.446412837935703 0.433005053084612 1 1
0.43741901684527 0.423753229862399 1 1
0.58826436640138 0.57129816874936 1 1
0.409203663722688 0.396449023371323 1 1
0.476251273294395 0.462876004729972 1 1
0.432359490219352 0.420281879988078 1 1
0.618637104842652 0.600548305456681 1 1
0.489894447092372 0.475507138541429 1 1
0.499826581335155 0.483896940488409 1 1
0.524527604490685 0.508819040361137 1 1
0.467476686600957 0.453212186503258 1 1
0.476882106820302 0.463706650291247 1 1
0.548198579456596 0.530673846658022 1 1
0.361363464565156 0.349731906034652 1 1
0.460314343166401 0.447149412438826 1 1
0.338252116226023 0.327674424836503 1 1
0.548622926377862 0.533339175072302 1 1
0.456740986392607 0.444672934189028 1 1
0.364610571263271 0.354759849736781 1 1
0.59256604197705 0.574828963770602 1 1
0.648539786610372 0.628290902269779 1 1
0.516629120212855 0.498509118740336 1 1
0.571456968510183 0.554488994464219 1 1
0.436222392057059 0.424519796169204 1 1
0.325174941660824 0.315885354955062 1 1
0.351216780335919 0.340181195861435 1 1
0.301091319090659 0.293518776630775 1 0
0.330720774221393 0.321013648561927 1 1
0.578578711523171 0.56226758494979 1 1
0.505682262402149 0.489857939884587 1 1
0.593119656931049 0.574030339125066 1 1
0.663732400364784 0.644751306879951 1 1
0.563202705884249 0.547246486318241 1 1
0.576146571606667 0.55847506234449 1 1
0.756599765223405 0.734860178142957 0 0
0.333256422251638 0.323658180726583 1 1
0.511171767438025 0.495129014475838 1 1
0.432919127583637 0.420264261757996 1 1
0.450418838168671 0.438032366042395 1 1
0.522067222724008 0.505877192454255 1 1
0.480055886370738 0.46785905681612 1 1
0.584165229132189 0.568132637416165 1 1
0.409164294188036 0.398049953873596 1 1
0.490354806015038 0.474723688406458 1 1
0.48944138354099 0.47546413287396 1 1
0.411100373873384 0.398353709280863 1 1
0.416045825896216 0.40528546446875 1 1
0.473953131149462 0.460030940879229 1 1
0.662477950426321 0.643408922627569 1 1
0.544690017916056 0.528666868029565 1 1
0.568400893680262 0.553213143617719 1 1
0.677023539173638 0.658848403924963 1 1
0.543491416669001 0.527253985620313 1 1
0.301521771197378 0.292252684708896 1 1
0.610970354476166 0.594508526134031 1 1
0.445261210815145 0.432213794705172 1 1
0.511608551340806 0.495840650290793 1 1
0.602428969637818 0.584871210873414 1 1
0.527937086723428 0.511760114611318 1 1
0.721988127099057 0.702210756885501 0 0
0.474917943444119 0.461796340270505 1 1
0.331248910492263 0.320415698534015 1 1
0.313194284720097 0.303328720053797 1 1
0.53316689066759 0.517986536707006 1 1
0.543164360982635 0.529072340699075 1 1
0.311045776854574 0.302391794452554 1 1
0.551028862714566 0.53373650637914 1 1
0.494966224591038 0.480188696040035 1 1
0.317925976426815 0.308553570042609 0 0
0.563430592243526 0.546406323137362 1 1
0.158855837686282 0.154954225156293 0 0
0.440843307244793 0.428935981577158 1 1
0.34360164846534 0.333302301821423 1 1
0.530831271240941 0.516011815829757 1 1
0.555522813291574 0.540524069024089 1 1
0.513584065030197 0.497859212334093 1 1
0.431154079907954 0.418988544976679 1 1
0.268912471850224 0.261143063187482 0 0
0.712808428665314 0.693827752822046 1 1
0.553186380709883 0.536627985323304 1 1
0.459980025044957 0.446236644697645 1 1
0.530601688598227 0.515131963924965 1 1
0.404500083298541 0.394542545916115 1 1
0.582393248564796 0.566194998439985 1 1
0.721404871841052 0.70010839400839 1 1
0.530853034463997 0.515210638827473 1 1
0.33443751472858 0.324979566921015 1 1
0.530818561169934 0.515439673223521 1 1
0.418903634277422 0.406976773485643 1 1
0.618934132607389 0.600606609970553 1 1
0.48880255251875 0.474741689760899 1 1
0.483408585452893 0.469808967477044 1 1
0.66141863351168 0.642877127001192 1 1
0.691798816797021 0.671130563783612 1 1
0.564253770206619 0.547943963126127 1 1
0.474416444476477 0.461346257083533 1 1
0.627006636446517 0.608785757835378 1 1
0.682299898364851 0.661740721615595 1 1
0.462352799058926 0.449331176707976 1 1
0.511741104954002 0.496205087909252 1 1
0.432650849194204 0.421013042584727 1 1
0.595821769929928 0.580356364146924 1 1
0.517379431494092 0.503231382187605 1 1
0.577824678447213 0.560168440343512 1 1
0.530395854726588 0.512654263139357 1 1
0.469717932683267 0.45642205513217 1 1
0.588327379965674 0.570164088049754 1 1
0.347498898138519 0.336852955663367 1 1
0.35911165215144 0.348254835491761 1 1
0.41799550435568 0.406386200752875 1 1
0.524516386698942 0.508404772268506 1 1
0.492796827321904 0.478254140767872 1 1
0.321636783988274 0.313052028293146 1 1
0.441980763369217 0.429549980976606 1 1
0.465029543924507 0.452339966537553 1 1
0.529351015683685 0.514000669529996 1 1
0.281709803776891 0.273232457349547 1 0
0.467166826280611 0.45457368568114 1 1
0.549975528467388 0.535529096027869 1 1
0.557372895462237 0.541382378930546 1 1
0.343703594056376 0.333578815868178 1 1
0.344064408620129 0.333159396927521 1 1
0.450071573647655 0.437220796916486 1 1
0.491425866191009 0.476641627291413 1 1
0.397367951429639 0.386350987781237 1 1
0.628591758606021 0.609883908062909 1 1
0.54698666539285 0.530714831906944 1 1
0.429226679492703 0.416235515171264 1 1
0.401018608039822 0.391770444725186 1 1
0.524429658595472 0.508991891085986 1 1
0.44097682788453 0.429028129409437 1 1
0.437804104398392 0.422960103403951 1 1
0.624558349546115 0.60577354536957 1 1
0.568065585318449 0.552480575835424 1 1
0.5225729982549 0.50750913600019 1 1
0.678176057418078 0.657659286783491 1 1
0.449919812573362 0.436146543887045 1 1
0.312628760853066 0.304205724092676 0 0
0.376981355705749 0.365757865050839 1 1
0.487537689957085 0.473998960546198 1 1
0.566382663720785 0.548891837908585 1 1
0.494579179106255 0.481773401810142 1 1
0.44028041283028 0.427530447436477 1 1
0.495498349408279 0.481041208117821 1 1
0.588907586082667 0.570823798412202 1 1
0.451152726461513 0.437688089784328 1 1
0.431027827021713 0.420763958018487 1 1
0.441760871783347 0.428973926913953 1 1
0.403229737065278 0.39211649963789 1 1
0.410211240348678 0.398972386690336 1 1
0.416448166060468 0.404777948806508 1 1
0.691433882914882 0.670978956747313 1 1
0.550007939423569 0.532435226562533 1 1
0.417599276891735 0.406230061941917 1 1
0.488080574575899 0.474029013527138 1 1
0.289090821459742 0.280945299489051 0 0
0.534864467753333 0.519852732195537 1 1
0.383675526964542 0.373399671104563 1 1
0.491928878676191 0.477267797569057 1 1
0.597925025727522 0.580788341869844 1 1
0.507501585700306 0.492604498158205 1 1
0.48442284111706 0.469871788255949 1 1
0.568930791902842 0.551575385119951 1 1
0.444090043595138 0.43172890677653 1 1
0.470641445516968 0.457766364025427 1 1
0.710785146458976 0.690521770046761 0 0
0.305716716884597 0.296373191214865 0 0
0.496402549421161 0.481315660587738 1 1
0.478947606861346 0.464454468761128 1 1
0.726683492325688 0.704957527209591 1 1
0.732192615223287 0.711131331739882 0 0
0.364895922934154 0.352734259893688 1 1
0.376205599926236 0.366070215776888 1 1
0.476802277659988 0.463002013764387 1 1
0.551617861289789 0.533091183243296 1 1
0.573428387860095 0.554366403306287 1 1
0.362375791606643 0.351488694838597 1 1
0.318185549525658 0.306692490900768 1 1
0.48400916648523 0.468824387205544 1 1
0.563629156813009 0.547953849305114 1 1
0.641728337781844 0.623440866296489 1 1
0.642151768545724 0.622000218058495 1 1
0.352001199386109 0.341461096941591 1 1
0.499167663310064 0.484125365862375 1 1
0.605552931657882 0.588027748185268 1 1
0.377244793966375 0.366736285003568 1 1
0.538514347843026 0.523524815272246 1 1
0.603747508690433 0.58502443207175 1 1
0.436734818122619 0.423526758983925 1 1
0.579452062029229 0.561533778075183 1 1
0.443640119308118 0.430624036067237 1 1
0.499967012708072 0.485484515428534 1 1
0.590193954928985 0.572850164621529 1 1
0.4483094406184 0.436510992539168 1 1
0.472905680223906 0.457098175573736 1 1
0.508836335243375 0.495214056504867 1 1
0.551197877349392 0.534836315750637 1 1
0.46363023720177 0.448321151409279 1 1
0.557512851038255 0.542817045691692 1 1
0.440884394655103 0.428614161044626 1 1
0.454074460216862 0.441045242386266 1 1
0.56717587286093 0.552343824805093 1 1
0.523117545521301 0.507353891883543 1 1
0.587384652660739 0.571803227920104 1 1
0.471346664004113 0.456794390287787 1 1
0.59578987391582 0.578601304592756 1 1
0.459054788813657 0.444824496449445 1 1
0.570769568430137 0.554138917273752 1 1
0.412337336772199 0.40035479968262 1 1
0.626038507835198 0.608973547602617 1 1
0.484009391530169 0.471187987472516 1 1
0.754524921230883 0.732035111282685 0 0
0.463444796676412 0.44817129674565 1 1
0.798782989167837 0.773960097090369 0 0
0.640571450111831 0.621072788174205 1 1
0.549855021017108 0.533373141854655 1 1
0.53001327142922 0.514271638797363 1 1
0.443116642972308 0.430138660896203 1 1
0.635448017245709 0.618345454995966 1 1
0.508116532518445 0.494253167976974 1 1
0.599355092134816 0.57978856646271 1 1
0.488967335931738 0.47471208096894 1 1
0.456456723923954 0.444056772699598 1 1
0.42016357978944 0.406788899105117 1 1
0.582300488561326 0.563776245480133 1 1
0.637840053437656 0.619849439525853 1 1
0.760649021137821 0.738350134962534 0 0
0.644091171039629 0.62733313037294 1 1
0.557789668880075 0.542238880512648 1 1
0.42098630411009 0.408628475546106 1 1
0.467260537256317 0.453573667773484 1 1
0.664845615885387 0.644480588070883 1 1
0.457664668562453 0.443411463100543 1 1
0.511144836087624 0.498121998920729 1 1
0.60026742968845 0.583840586918609 1 1
0.487165357513173 0.472459877966513 1 1
0.56495836126437 0.547304066151092 1 1
0.408092813812141 0.396213567181148 1 1
0.473014807096683 0.45852557236191 1 1
0.54657054800977 0.531153909635866 1 1
0.609614264946233 0.592245002766168 1 1
0.222835727450832 0.215717259964705 0 0
0.427601424893626 0.416606385592359 1 1
0.442115637365455 0.429715500875512 1 1
0.44777259374138 0.434327939821318 1 1
0.456477821080814 0.444374108055821 1 1
0.447800874887854 0.435010216491195 1 1
0.422547927028045 0.409947835885444 1 1
0.523133723783046 0.507899160617304 1 1
0.364393040198197 0.353658800403539 1 1
0.455821115043956 0.443248830155493 1 1
0.529875375363083 0.514251119164282 1 1
0.471511532992695 0.457468194058876 1 1
0.355014104914383 0.343624287551051 1 1
0.526783468485155 0.512655967438605 1 1
0.362134697444428 0.352320682742725 1 1
0.469948267127722 0.456395357697965 1 1
0.607915205852182 0.590866203552773 1 1
0.679272520954961 0.658671249004315 1 1
0.499999437369042 0.485751388909 1 1
0.382967163391401 0.371860268112137 1 1
0.402001871121843 0.391330829457977 1 1
0.479936100067751 0.464512724974216 1 1
0.512368518713089 0.497904776434002 1 1
0.530227417902735 0.514502805202924 1 1
0.51343277650891 0.499107780491261 1 1
0.500662834142794 0.487238640886686 1 1
0.322918241514133 0.313404700354008 1 0
0.425482784404989 0.411001911285287 1 1
0.366948621477132 0.356781242204521 1 1
0.335698330839226 0.325570457357541 1 1
0.257608934024089 0.249665370984085 0 0
0.41434529786964 0.403099704872954 1 1
0.609765404769261 0.592098559113221 1 1
0.51941049210593 0.504322265304192 1 1
0.531682492647373 0.51598639588872 1 1
0.536788891145208 0.52075872091086 1 1
0.534204798348527 0.518133299018526 1 1
0.548798776491746 0.533164020212969 1 1
0.54960291165126 0.53160795079231 1 1
0.614533928374103 0.597201461471843 1 1
0.446002949286764 0.432887936680831 1 1
0.451453325160786 0.439097387851907 1 1
0.498340853648394 0.483319091466072 1 1
0.490130262277909 0.475528027006839 1 1
0.59626916272073 0.578681851810228 1 1
0.456926290001922 0.443575600380027 1 1
0.489726888105956 0.476178787529176 1 1
0.352133425600988 0.341798269642425 1 1
0.60826535996827 0.590540944411823 1 1
0.496625338109651 0.481753950034788 1 1
0.387812369188094 0.376550639989408 1 1
0.538391193909873 0.52246921045319 1 1
0.524504994360397 0.509900833844749 1 1
0.655448563829431 0.634229701068487 1 1
0.527934416487835 0.513414119424318 1 1
0.424696543342729 0.411927122294492 1 1
0.591881385448734 0.574643745856566 1 1
0.430830658840557 0.417417924626542 1 1
0.401374642955756 0.39022926820543 1 1
0.552667577112038 0.536608245838968 1 1
0.542245044111733 0.527036969796125 1 1
0.349287043865734 0.340060126264291 1 1
0.456450216788554 0.443735660882919 1 1
0.356440848443947 0.344596883894036 1 1
0.459573221465064 0.446329228821906 1 1
0.555441231794195 0.539878337496074 1 1
0.584498762743813 0.567220736082725 1 1
0.649243710816523 0.629353149244283 1 1
0.504900324551664 0.490654838808136 1 1
0.463704001596069 0.450457353770076 1 1
0.359930800144727 0.350224523196592 1 1
0.405987440992361 0.394947212398538 1 1
0.286909262207342 0.278351265242181 0 0
0.5668083597455 0.550877964444277 1 1
0.535295735161125 0.518824369343534 1 1
0.460737133332085 0.447568836380874 1 1
0.489270115007086 0.473141863406898 1 1
0.613194979435551 0.59502401566469 1 1
0.509384434065183 0.494605630499689 1 1
0.284474389866718 0.275129784170601 0 0
0.353579286475331 0.341999071476347 1 1
0.395391009925381 0.383748972052688 1 1
0.705164054227236 0.685054884629336 1 1
0.349378198059665 0.33897109782222 1 1
0.442031524016721 0.428327824792205 1 1
0.533534779441579 0.517848580264826 1 1
0.542982594769898 0.527516672436126 1 1
0.49943339155012 0.484535062939818 1 1
0.521159661456138 0.505297016934186 1 1
0.356612249118763 0.348086332883687 1 1
0.66123351931229 0.641896772298144 1 1
0.411809793650465 0.399374316787514 1 1
0.392844153163269 0.381422317260581 1 1
0.494185908833604 0.477624397077083 1 1
0.342053440261673 0.33232969968384 1 1
0.518814153877099 0.502847948733205 1 1
0.49312180622548 0.47850963139485 1 1
0.439528354579085 0.426906287720282 1 1
0.496657464516674 0.481699701254779 1 1
0.532403370374372 0.515361658394419 1 1
0.610942055930038 0.592537243296833 1 1
0.465852256814851 0.452560594739199 1 1
0.424755292238197 0.411610347111655 1 1
0.429821629677865 0.417888358944945 1 1
0.58518152286578 0.567900149980619 1 1
0.625115683509028 0.605411071323435 1 1
0.340293709763918 0.330330163549866 1 1
0.410984176020728 0.398313263992922 1 1
0.554132533420587 0.537991958929986 1 1
0.380102570109502 0.369612189864559 1 1
0.503367191631055 0.488281938792755 1 1
0.412473913066274 0.397541599931234 1 1
0.54415497928417 0.525262285951554 1 1
0.566891630262718 0.548991969180881 1 1
0.551244518310365 0.535707906713156 1 1
0.545176954579949 0.530054373222733 1 1
0.43730406090179 0.424888498965161 1 1
0.649840658776615 0.631048299599846 1 1
0.512051081089779 0.496007851221521 1 1
0.335018324376817 0.324948628555877 1 1
0.449698891154171 0.435826364811059 1 1
0.508634817348166 0.494186852961654 1 1
0.621446015981305 0.605790095074387 1 1
0.526089568713502 0.511907615492551 1 1
0.424017753826643 0.413350968344099 1 1
0.443892897508864 0.429285743816117 1 1
0.515508177250473 0.500684323455045 1 1
0.335201338466374 0.326172106257356 1 1
0.464503290134589 0.450770712572725 1 1
0.438885413176482 0.425657359451906 1 1
0.373110104829581 0.361211475392848 1 1
0.653286705729456 0.63359852713305 1 1
0.395754282446232 0.382798701717714 1 1
0.669496768370696 0.649028532581762 1 1
0.513783897528702 0.499866652929977 1 1
0.472226609815721 0.457853611057524 1 1
0.626279348924739 0.608078756030897 1 1
0.477713583083936 0.463472421500625 1 1
0.450079651088137 0.437115023497505 1 1
0.463171182810938 0.450809037660536 1 1
0.471191581801862 0.458156541727964 1 1
0.524863141274454 0.51104995831021 1 1
0.437355599851488 0.423603117552653 1 1
0.606829667541125 0.589239456089713 1 1
0.672507316128505 0.65256447122547 1 1
0.587814943939431 0.571188584855654 1 1
0.503069433709236 0.488652281028046 1 1
0.582804948899247 0.56275799378338 1 1
0.49704047851794 0.483220563213545 1 1
0.433816037463257 0.421812259832235 1 1
0.529283979586344 0.512170770371063 1 1
0.672248763376382 0.65269220623791 1 1
0.688515368757508 0.666923110292205 1 1
0.601157267541818 0.584231351944679 1 1
0.489922459932438 0.476945215679721 1 1
0.432448844358115 0.420788355399055 1 1
0.333540041116735 0.324110664122416 1 1
0.437664758419856 0.424669016614454 1 1
0.567368325334962 0.547820075057675 1 1
0.395043873263796 0.384569097860505 1 1
0.416064121065047 0.403605257257891 1 1
0.58613042336122 0.570702247704878 1 1
0.674611122707593 0.653750578201333 1 1
0.57772223312578 0.561450359353003 1 1
0.518214536632772 0.504051876266271 1 1
0.646003922713686 0.626369141405768 1 1
0.482802933196298 0.469739083077493 1 1
0.657393999091148 0.638536726945153 1 1
0.691129245339546 0.670275498632141 1 1
0.684772131947718 0.664734380432483 1 1
0.598800944364022 0.579295322591029 1 1
0.524305615617623 0.508036459234624 1 1
0.356409671033755 0.347467288644004 1 1
0.563837179747178 0.547951355397061 1 1
0.494473765701633 0.479673567660571 1 1
0.434064099501491 0.422695782291532 1 1
0.336981737152269 0.326759109979173 1 1
0.362894332187346 0.352286627500995 1 1
0.485012690106739 0.470731758170243 1 1
0.597183478142909 0.580476677135552 1 1
0.516468698281891 0.50216856073716 1 1
0.381179724727341 0.370119042779461 1 1
0.491482914031959 0.47759390393222 1 1
0.495382558169774 0.481200270537487 1 1
0.484503037821026 0.470295845340717 1 1
0.477694037298189 0.464813857199275 1 1
0.536446768272223 0.520444285714956 1 1
0.555098787255264 0.539325473056046 1 1
0.511837875752183 0.497747563301703 1 1
0.483206329493233 0.469147130800566 1 1
0.377429325909159 0.367031300663325 1 1
0.404004468397857 0.392648382160334 1 1
0.546925660527339 0.531695400171261 1 1
0.548107769689107 0.532241336194457 1 1
0.477374582587827 0.46325836036238 1 1
0.605428352043603 0.587296500916094 1 1
0.375959425009453 0.365220572447374 1 1
0.527627346548005 0.511094241553451 1 1
0.45154378665192 0.438602531448805 1 1
0.455903742718221 0.44100974769288 1 1
0.37113899401051 0.359989726022748 1 1
0.466441385386503 0.451040140639467 1 1
0.528794973095322 0.512480237531304 1 1
0.473330051927708 0.461762638570584 1 1
0.38630046870112 0.376010189031911 1 1
0.538805091157199 0.522151917588011 1 1
0.584040967593838 0.566093775779378 1 1
0.500318253441802 0.486585404335372 1 1
0.633088417105306 0.614465226913878 1 1
0.561072029461539 0.545433375862161 1 1
0.366102574876825 0.357037870728853 1 1
0.63733497004068 0.617701269187153 1 1
0.726132728789899 0.706530306801322 0 0
0.446026520990651 0.432670174856879 1 1
0.402014346571657 0.390311451212112 1 1
0.454767457921186 0.439640915027122 1 1
0.479423787250283 0.466648124197145 1 1
0.515276753479666 0.499129255051997 1 1
0.554091809185265 0.539153790717107 1 1
0.519965963797362 0.504052830880982 1 1
0.486175409540449 0.470920665676452 1 1
0.429028162326612 0.414935736937829 1 1
0.731447347030778 0.710083523459463 0 0
0.496287557650276 0.478949852088052 1 1
0.509388207746247 0.493022907809902 1 1
0.650730393968866 0.631845491305111 1 1
0.406766852479437 0.393633528322089 1 1
0.379499264032205 0.370233348676033 1 1
0.399765582435628 0.388634390140002 1 1
0.507198580398099 0.492078421706971 1 1
0.591350996621403 0.571820523042663 1 1
0.498610469047919 0.482565228406191 1 1
0.554097149187553 0.538820396046055 1 1
0.47655495483044 0.463400611287317 1 1
0.511931974307092 0.494213279969033 1 1
0.508254736169775 0.493908043834408 1 1
0.504875836130064 0.48887821506966 1 1
0.367203075521277 0.356502884465323 1 1
0.393435130616282 0.381450272459793 1 1
0.510200427955318 0.494648501260787 1 1
0.570513710025502 0.553726133413963 1 1
0.443110461959244 0.431999606412451 1 1
0.54787781203768 0.53221013623503 1 1
0.45639865646587 0.443786264253662 1 1
0.581843202049832 0.565862024479322 1 1
0.486840008959098 0.473157506838061 1 1
0.534590759168623 0.517372711503046 1 1
0.472537741543275 0.45903005739504 1 1
0.545901156999858 0.529213729086179 1 1
0.28623438506627 0.279365558200433 0 0
0.338617073559879 0.327430080524379 1 1
