# Supplementary material for: Bias caused by sampling error in meta-analysis with small sample sizes
Source: PLoS One. 2018 Sep 13;13(9):e0204056. doi: 10.1371/journal.pone.0204056 (PMC6136825; doi:10.1371/journal.pone.0204056)
Supplement: S4 File — (ZIP) [file pone.0204056.s004.zip › results N = 20 theta = 0.5 tau = 0.2 sz = 30-50.txt]

"cohen.dl.theta" "hedges.dl.theta" "cohen.dl.cp" "hedges.dl.cp"
0.446586539811499 0.438496941806201 1 1
0.366391983603901 0.359686183468076 1 1
0.478746256558725 0.469695630908767 1 1
0.547530843912363 0.536866762845023 1 1
0.363600102550317 0.356751943773212 1 1
0.602163648567251 0.591644023272734 1 1
0.50768866459734 0.498755837352769 1 1
0.401103661781366 0.394025694613012 1 1
0.340914690975801 0.334972293214784 1 1
0.582300643392288 0.571806047239889 1 1
0.527798131835098 0.518313882139386 1 1
0.578691039509918 0.567639340764732 1 1
0.599413451171345 0.58834445903013 1 1
0.579642877294642 0.568711938903296 1 1
0.65096156759542 0.638786237682322 1 1
0.572902239719028 0.562415045295204 1 1
0.443618079206662 0.436107176011766 1 1
0.427179024444739 0.419847651731973 1 1
0.39701329684653 0.38951668844003 1 1
0.496092413441694 0.486663170130227 1 1
0.454000376426365 0.445051310778247 1 1
0.566701993498784 0.555860730608387 1 1
0.627944554265859 0.616953451413155 1 1
0.442657053161039 0.435098358046225 1 1
0.496830992617698 0.487624188267597 1 1
0.659724382582327 0.648262965202965 0 0
0.434731020483653 0.427113563304806 1 1
0.436975030613467 0.429271490142328 1 1
0.556320356554825 0.545827056330464 1 1
0.383874945644547 0.377779354437154 1 1
0.546790233816813 0.536654414303892 1 1
0.459941993542268 0.452544103737985 1 1
0.557645704834704 0.547149899990576 1 1
0.580068115679144 0.568186652237079 1 1
0.497437709128742 0.488836804586434 1 1
0.378977967524218 0.372192164128526 1 1
0.406125579079823 0.399080306828227 1 1
0.546780779881146 0.536902314639135 1 1
0.657665419620353 0.646497885937049 0 0
0.497527839634413 0.487973419477734 1 1
0.52558781851591 0.516967384453102 1 1
0.330598405944357 0.325440325044907 1 1
0.604695938931672 0.592730212932391 1 1
0.596199713283564 0.585141177980843 1 1
0.587279669073826 0.57678667067918 1 1
0.437141357338469 0.429048319852838 1 1
0.574582979284597 0.563596979183718 1 1
0.600887933736285 0.589376191226629 1 1
0.522309034771387 0.512191497939757 1 1
0.54641564965174 0.536090242456045 1 1
0.480915479958997 0.471888184178558 1 1
0.529122103621222 0.519050684102711 1 1
0.255348121687674 0.250896502145697 0 0
0.537470936213624 0.52778653999642 1 1
0.450801297237316 0.442921204826659 1 1
0.625381773782853 0.613472035717164 1 1
0.37628652012542 0.368797858370532 1 1
0.577182473235013 0.566394916787116 1 1
0.477951110999013 0.4692483272946 1 1
0.475542231733427 0.467079496156175 1 1
0.502210087808703 0.492866089235652 1 1
0.443281934997086 0.435298066707333 1 1
0.568443891999967 0.556860328795091 1 1
0.417160161266007 0.40918988846303 1 1
0.477889160168237 0.469395321354145 1 1
0.604421501951142 0.593472102159205 1 1
0.65592009288101 0.643240796464022 0 1
0.525418944049866 0.514297402229406 1 1
0.394861933328622 0.387754944862719 1 1
0.541773644275256 0.53071389679521 1 1
0.371226274686188 0.365082604893067 1 1
0.564875968451159 0.553057124183782 1 1
0.519412434894958 0.508314657768832 1 1
0.481197066529932 0.472832827672035 1 1
0.558766658407306 0.548443672353204 1 1
0.398954720781063 0.391330549702293 1 1
0.361761117080917 0.354902712078888 1 1
0.536486930995751 0.526662932979488 1 1
0.438408345609825 0.430863858013641 1 1
0.382649456742472 0.375405853933624 1 1
0.631628003344234 0.619330369911659 1 1
0.486307022701506 0.477915868841936 1 1
0.520827800720793 0.512405797409804 1 1
0.695322411993354 0.683195398505495 0 0
0.438061281498444 0.43000964227749 1 1
0.428868321191092 0.4211719581866 1 1
0.37853883024098 0.370657454420415 1 1
0.494439895928143 0.485526281897695 1 1
0.500783302956173 0.491725930456948 1 1
0.575112067432749 0.56388751878242 1 1
0.539981902184183 0.530274489702173 1 1
0.566670858284939 0.556665628434473 1 1
0.397519147268435 0.390133978693221 1 1
0.556504810684328 0.545117531225697 1 1
0.526556063228697 0.517437689699383 1 1
0.557551371851813 0.548130206568266 1 1
0.532832203475494 0.523194931031066 1 1
0.470749741197988 0.461969092294505 1 1
0.551270362827374 0.541695292750929 1 1
0.409413722060474 0.400910481205378 1 1
0.632809952252766 0.621811296752503 1 1
0.529964906841607 0.520888851410888 1 1
0.487653400488029 0.47878498882431 1 1
0.571714281572881 0.561557617334563 1 1
0.467022620073937 0.457532915252697 1 1
0.458762622878027 0.450143837550432 1 1
0.466811728426682 0.457634358369973 1 1
0.43857955448553 0.430427998856035 1 1
0.375450989371696 0.36832025694626 1 1
0.427679502196757 0.419219996026163 1 1
0.440949025546211 0.431762432445531 1 1
0.583261864121078 0.571864235417458 1 1
0.611469406988357 0.601156471771535 1 1
0.52791491513899 0.518636560495448 1 1
0.484824114127876 0.475713731195132 1 1
0.59749507894422 0.585509830979803 1 1
0.479122193932222 0.47000099726983 1 1
0.465253120169022 0.456211586441949 1 1
0.407652205027097 0.399846141186782 1 1
0.41551666321682 0.408612124840031 1 1
0.458298113743796 0.450284885840584 1 1
0.574371298532526 0.563067543039451 1 1
0.495411108774875 0.485599219891506 1 1
0.499881030129791 0.4910140590701 1 1
0.434963207853649 0.42745311430127 1 1
0.611087734548438 0.599041599503857 1 1
0.437823058417902 0.430111875475639 1 1
0.348371429225361 0.342412127809548 1 1
0.477446706824836 0.468145256734994 1 1
0.404170511024504 0.396703008999967 1 1
0.386740385856984 0.3807711342559 1 1
0.694239702429307 0.681181339932805 0 0
0.451024754535478 0.442598409271442 1 1
0.471555842923684 0.462579594825965 1 1
0.462112967698216 0.45407499093733 1 1
0.304484728851998 0.297795125615814 0 0
0.563886861765307 0.553613637281299 1 1
0.446107765135777 0.437186191526922 1 1
0.568778533962102 0.559032543645625 1 1
0.632429159833415 0.621130275758909 1 1
0.47787990578027 0.468441607091369 1 1
0.620570618075258 0.607937967768604 1 1
0.419970413628517 0.411492324928691 1 1
0.709808418924794 0.695727345492186 0 0
0.650791213859776 0.639609120016815 0 0
0.486936870205668 0.47695579986985 1 1
0.43360522681756 0.425790971614464 1 1
0.57070167795443 0.560257904150827 1 1
0.50969451147924 0.50038154649396 1 1
0.416532477619141 0.409028309339267 1 1
0.502647670242975 0.493311396400942 1 1
0.636448513499996 0.625000008947002 1 1
0.566666878579278 0.555673463865304 1 1
0.524889393542102 0.513923133146834 1 1
0.502255809652864 0.493433497830667 1 1
0.492812873890387 0.483992029595693 1 1
0.484863054132633 0.475644518080506 1 1
0.465923735918841 0.457706801888258 1 1
0.43440688874708 0.425899412952952 1 1
0.531619514501184 0.522258842234626 1 1
0.457258048999375 0.448053115235452 1 1
0.444286350419258 0.436826027904515 1 1
0.451224609819452 0.443887852874384 1 1
0.607034628302625 0.595142582184936 1 1
0.467400284149361 0.459450423772226 1 1
0.427894744945855 0.419778943805915 1 1
0.793545247330265 0.778043549296596 0 0
0.60087649807164 0.59051433291606 1 1
0.612032040500653 0.600362554253658 1 1
0.404498183030463 0.397474679648308 1 1
0.459110527400446 0.45125921725335 1 1
0.342385924046788 0.336377581162521 1 1
0.551724531589775 0.541049103802777 1 1
0.526644533233279 0.517184308851931 1 1
0.628896812739036 0.616721853895211 1 1
0.471652970737227 0.46254065218845 1 1
0.320925317685329 0.315510892738474 0 0
0.297347783873432 0.292005737077204 0 0
0.565036111455233 0.554456888294644 1 1
0.353759353217836 0.346940816125363 1 1
0.478178160474419 0.469930812981178 1 1
0.450144295004435 0.442563602513736 1 1
0.50504653055129 0.49604452547727 1 1
0.527632906390659 0.518861890653879 1 1
0.475557744067233 0.467168578236652 1 1
0.537127519317898 0.526979884780017 1 1
0.591296169067459 0.579871217493219 1 1
0.484239439339972 0.475497240870289 1 1
0.553899592355547 0.543308741857214 1 1
0.581532826661877 0.570882681006033 1 1
0.513582397436706 0.504632405788036 1 1
0.491524359126091 0.482282890924378 1 1
0.36431609359299 0.357446881890488 1 1
0.663277568936339 0.650597880343512 0 0
0.612735102502061 0.601713189347133 1 1
0.341609767398538 0.335472045761086 1 1
0.358833426902034 0.353328184545554 1 1
0.367743831758428 0.359956332170913 1 1
0.606206172873479 0.593905034296195 1 1
0.576936315253964 0.566126592367311 1 1
0.504679278311645 0.494129232695317 1 1
0.338237237713617 0.332152251945665 0 0
0.682616689540591 0.670799989135259 0 0
0.388195764155691 0.380478695321128 1 1
0.460814629667532 0.451628893530996 1 1
0.423826922588147 0.415394722488691 1 1
0.354407462488572 0.34805670207189 1 0
0.600652069178698 0.589841656524617 1 1
0.559957935973921 0.550452320579872 1 1
0.476092572769807 0.468819689351842 1 1
0.613530378111193 0.601772887885909 1 1
0.710251880689737 0.697227103666268 0 0
0.519067985391507 0.509722988040404 1 1
0.512469800630847 0.501946088843223 1 1
0.507435015514428 0.497496716250567 1 1
0.402796865597431 0.39468802494796 1 1
0.564281362678684 0.554034126249055 1 1
0.637850591803813 0.625533819717747 1 1
0.458760608678895 0.450971098770648 1 1
0.72024898175331 0.706371955501806 1 1
0.422055456835751 0.414448832391458 1 1
0.536249135842315 0.526414021708048 1 1
0.503827198653995 0.494480867409517 1 1
0.623489726969252 0.612360842690023 1 1
0.521154551527068 0.512463642799536 1 1
0.505622412119169 0.495398602134264 1 1
0.630556811253745 0.618371020135964 1 1
0.444729845974411 0.436942107635035 1 1
0.400635180599448 0.392771088635382 1 1
0.556264777847892 0.546279668957223 1 1
0.53663975189707 0.52652909119246 1 1
0.412244890169823 0.405126831005258 1 1
0.556532097157742 0.546734214938095 1 1
0.562309160793732 0.551802052218879 1 1
0.570308724805952 0.559850009995586 1 1
0.56043908432972 0.550636439633141 1 1
0.321620508105881 0.316551234906315 0 0
0.589156430298256 0.578895024289695 1 1
0.642109092075885 0.629925113543369 1 1
0.419518322372285 0.411932771649184 1 1
0.384707957480204 0.377099643193369 1 1
0.463381257714866 0.454105546292673 1 1
0.580519741577162 0.568732302555704 1 1
0.35161891376705 0.345333511595033 1 1
0.357468106742614 0.350710807278331 1 1
0.442274026508347 0.434600843210503 1 1
0.517665033992219 0.508454255525151 1 1
0.587602044768442 0.576883624991531 1 1
0.501209036393065 0.492289399434122 1 1
0.469583384516612 0.460619696438988 1 1
0.527934679291236 0.518090632711538 1 1
0.534606158351523 0.523765006301403 1 1
0.395001921115089 0.387688100110925 1 1
0.569399232898232 0.558247986165236 1 1
0.455020883362683 0.446776130589866 1 1
0.497548564052649 0.488766489548717 1 1
0.465276995315895 0.456782199781135 1 1
0.553354857524846 0.543896111422334 1 1
0.650872652078109 0.63757266411048 1 1
0.47844416882092 0.470306828635411 1 1
0.376965631458792 0.370650733752127 1 1
0.521398097154237 0.511666939069984 1 1
0.567728726316422 0.556914650822447 1 1
0.490283903759844 0.481093204755425 1 1
0.488774379294169 0.479111215047625 1 1
0.430366298365453 0.422527691020097 1 1
0.500298524600272 0.491630849117284 1 1
0.539428405783594 0.529806947168555 1 1
0.392925408443838 0.385397505788365 1 1
0.488702478488353 0.479573156214019 1 1
0.559863533231849 0.55017903823782 1 1
0.486381134290846 0.476914630558658 1 1
0.428991087638906 0.42162569328689 1 1
0.543467591104214 0.533567845624697 1 1
0.493787100726199 0.483652145747938 1 1
0.583947000306442 0.573992655556543 1 1
0.525414158717506 0.515129860217108 1 1
0.3521488418122 0.345688213407525 1 1
0.502082560720771 0.491752418621391 1 1
0.575096333381202 0.563415243243481 1 1
0.421619358452009 0.413013698144268 1 1
0.540431961469166 0.531434461324578 1 1
0.551664676280747 0.541718619088922 1 1
0.477991526247416 0.469401342986868 1 1
0.400088212324217 0.392059865299756 1 1
0.549099962493891 0.538808253669118 1 1
0.452603727671321 0.443890268354288 1 1
0.57321645647762 0.562603547958696 1 1
0.360718960379584 0.353744229142222 1 1
0.464991289007162 0.456164115527148 1 1
0.620168119898425 0.609404589854956 1 1
0.539553632646643 0.529372060116022 1 1
0.526622269422541 0.517636587001267 1 1
0.535490640675956 0.523751351407859 1 1
0.495203800424973 0.486860475008287 1 1
0.466199241932387 0.457895137588232 1 1
0.6153353343071 0.603209864467987 1 1
0.463136845169995 0.454514572551587 1 1
0.538146556050479 0.528207291855299 1 1
0.521135329251086 0.511233640264577 1 1
0.585754936504167 0.574425396193477 1 1
0.571338023727575 0.560131847521652 1 1
0.516652584960934 0.507517978447981 1 1
0.450559442682519 0.442729666072141 1 1
0.406439651363288 0.399365053691068 1 1
0.623212937331785 0.612429219644911 1 1
0.448173228669436 0.439231273255032 1 1
0.54576474745524 0.536268689718619 1 1
0.374824313125648 0.368234994205396 1 1
0.466208170660058 0.458014215016501 1 1
0.386391937476846 0.379736841387398 1 1
0.57302807913356 0.562332899860454 1 1
0.612569909935182 0.600841143031362 1 1
0.431183436964121 0.423500820700085 1 1
0.522895062210989 0.512423955040618 1 1
0.462804563849508 0.45423069446287 1 1
0.500353688050376 0.49045114985407 1 1
0.563258934958208 0.552762920637141 1 1
0.301410475519388 0.296143984033357 0 0
0.468743355775948 0.459692589055798 1 1
0.506324874966403 0.4977173634611 1 1
0.369580710669366 0.362831362198502 1 1
0.602389495211561 0.590393042412798 1 1
0.680014611821322 0.667466391140925 0 0
0.569480209305001 0.55847064019652 1 1
0.587324943988164 0.576471460652546 1 1
0.467538053455207 0.458558956368055 1 1
0.529091832866978 0.518373560781652 1 1
0.437298714910903 0.428586613920676 1 1
0.540984069814368 0.53130787977652 1 1
0.474044176204295 0.466125385833501 1 1
0.475092590688721 0.465924148396115 1 1
0.515161125787181 0.504864404497159 1 1
0.682294469829455 0.670960510722495 1 1
0.454660186336621 0.445982185668432 1 1
0.540512963412397 0.530095373162555 1 1
0.497194372730855 0.48752562175283 1 1
0.510388284923329 0.499797291848909 1 1
0.603067723633362 0.592073556195432 1 1
0.52416356738442 0.513732106639351 1 1
0.546417912299943 0.53657214288918 1 1
0.640616199591182 0.629229147042118 1 1
0.409417061018951 0.402065089061306 1 1
0.481315731052709 0.472003412979574 1 1
0.542185441505431 0.532186920726965 1 1
0.646497950476165 0.634520790106622 1 1
0.475079414307241 0.465965639080761 1 1
0.302315024038008 0.296609432252045 0 0
0.458337238034828 0.450104922490712 1 1
0.620180437684278 0.608703579315058 1 1
0.63805588616701 0.625953911490811 1 1
0.436612851538467 0.428285578647389 1 1
0.473559631204146 0.465101195525418 1 1
0.424118876782458 0.416201309571098 1 1
0.354402241949309 0.347914664271507 0 0
0.416253723280329 0.407559231731125 1 1
0.425839361519048 0.417985478019634 1 1
0.572680696064818 0.561775525450213 1 1
0.507423738916404 0.497996481976614 1 1
0.420613365773323 0.413253919408922 1 1
0.495854821490297 0.487081948975827 1 1
0.70266467593494 0.689498947965841 1 1
0.553220696342098 0.542841729738699 1 1
0.416578895310703 0.408719899370335 1 1
0.418404854082699 0.411206993007437 1 1
0.433437469794763 0.425903967158515 1 1
0.482181656109763 0.472140833351823 1 1
0.582539049115828 0.572374076192979 1 1
0.518060695701342 0.509136138874262 1 1
0.343259523320547 0.336747041897702 0 0
0.38543623472303 0.377678532504567 1 1
0.464915127387465 0.456857595927517 1 1
0.623764390368588 0.611171360858174 1 1
0.532109941877376 0.522770888064484 1 1
0.595604909180823 0.58493938779457 1 1
0.578652938786582 0.567997426897111 1 1
0.421808016316178 0.414720070996717 1 1
0.450548026352334 0.44151899554596 1 1
0.537550783370234 0.528006703118582 1 1
0.606969758338368 0.595464655170412 1 1
0.568104727969003 0.557029783906557 1 1
0.55933198457405 0.550208181554976 1 1
0.530938513700427 0.521295601471497 1 1
0.435869004288402 0.427604493213587 1 1
0.484585529420642 0.475542843360091 1 1
0.365690605225132 0.357917746523446 1 1
0.352204024081035 0.34502311585703 0 0
0.518659315206009 0.510061005250035 1 1
0.36845353839642 0.361381993282696 1 1
0.429860961274787 0.421102551142069 1 1
0.393598862856563 0.386460339662869 1 1
0.697123698328875 0.683575621831649 0 1
0.537752578780965 0.527301209238468 1 1
0.400539508921756 0.391995072502419 1 1
0.644468987559974 0.631355839101459 1 1
0.480901237044586 0.472254824767294 1 1
0.492266429386886 0.482628451381958 1 1
0.528075647816217 0.517312216594436 1 1
0.574377291254103 0.562950187766039 1 1
0.412400198121692 0.40504779332529 1 1
0.51915252289234 0.509552690836464 1 1
0.356773220575916 0.349996696014178 1 0
0.564320559910135 0.553726989385054 1 1
0.425072395173551 0.417236565620125 1 1
0.45648937816555 0.44774503290411 1 1
0.528360336671983 0.518587939773857 1 1
0.377688540731238 0.369951744429647 1 1
0.615181734061002 0.603715587662875 1 1
0.459440864949534 0.450825117964644 1 1
0.629597456382199 0.617112270764542 1 1
0.709963078809792 0.698121982460762 0 0
0.479186829003509 0.469628044805539 1 1
0.329246987898942 0.32336176567282 0 0
0.463488059682365 0.453782791240321 1 1
0.571419673860419 0.561325325705527 1 1
0.595169233661242 0.584468899862918 1 1
0.594726414631235 0.583837384979721 1 1
0.635855693313199 0.623677569627234 1 1
0.495321161560584 0.486582415152794 1 1
0.514251862801725 0.504199866255042 1 1
0.434245511034736 0.425885112946162 1 1
0.479571166968594 0.470763399667596 1 1
0.551063799349591 0.540972806095449 1 1
0.539572916023022 0.529578426416693 1 1
0.553829904493478 0.543844811904869 1 1
0.548536091363495 0.538077904555348 1 1
0.674298279156914 0.661761079172399 0 0
0.52157348359192 0.510652582994973 1 1
0.492668680657332 0.484673464982603 1 1
0.519726532833723 0.51099233540849 1 1
0.445956569367009 0.437358884759843 1 1
0.396859208860646 0.38992310771253 1 1
0.410329860326929 0.402556494596502 1 1
0.616164599276102 0.605086660140135 1 1
0.408268916847912 0.400517767393468 1 1
0.372817372518868 0.364218366412762 1 1
0.401699541528101 0.393525955194345 1 1
0.419711010689679 0.412370841411759 1 1
0.457154254414569 0.448897424158385 1 1
0.463001367323211 0.453908274652902 1 1
0.337786628473213 0.332333874489396 1 1
0.47639107486315 0.468004584814481 1 1
0.404497396975825 0.397995335388646 1 1
0.4988811530499 0.489922872562714 1 1
0.633692864414804 0.6223153752046 1 1
0.442221600965083 0.434393801150229 1 1
0.360103641224737 0.35377669170112 1 1
0.633102610157464 0.622194715926787 1 1
0.52201737642809 0.51280046253077 1 1
0.472193030354708 0.462868752161985 1 1
0.475494487550464 0.466578568219377 1 1
0.447512237303571 0.438266266712179 1 1
0.524671232670558 0.515252919132213 1 1
0.445994470239771 0.437399179165148 1 1
0.466002273603601 0.457948288805866 1 1
0.44614458912227 0.438655710670637 1 1
0.37012529658267 0.363201613116684 1 1
0.560255322532361 0.549936331813665 1 1
0.44373706138172 0.436116166047759 1 1
0.548313617298633 0.539089304784475 1 1
0.403830895408065 0.396492614315295 1 1
0.45469574093857 0.445661189252529 1 1
0.517618453194302 0.507681971620891 1 1
0.484751336979041 0.475683857707851 1 1
0.572244498243379 0.56254915264029 1 1
0.607396542424707 0.596385100776789 1 1
0.51953167904984 0.510338270480877 1 1
0.389568990323828 0.382421865387255 1 1
0.313111584646602 0.307647265045455 0 0
0.431600736120356 0.422656897858164 1 1
0.261643018860476 0.256548393363267 0 0
0.624062115347367 0.612610611440475 1 1
0.540921100534302 0.53112734855567 1 1
0.481869630951993 0.473076457722135 1 1
0.573007193525242 0.562439833032488 1 1
0.418104141939475 0.410443409424242 1 1
0.426485219746938 0.419253882273094 1 1
0.34299862387179 0.336515063162973 1 1
0.583284322009753 0.572468803527536 1 1
0.499129274071671 0.48953643881475 1 1
0.546844280244919 0.536339337252936 1 1
0.45440721359612 0.446360746450763 1 1
0.444979046129561 0.43698892439246 1 1
0.477607341038021 0.469836338012908 1 1
0.420893293806933 0.412990666790182 1 1
0.369215204364358 0.362437517061091 1 1
0.492769372613088 0.483835304824525 1 1
0.535461698727005 0.525564218535095 1 1
0.422554740004724 0.415387225489099 1 1
0.503710845059806 0.494796845820843 1 1
0.542740740750923 0.532863456159882 1 1
0.612829934249937 0.601670746845422 1 1
0.427855409244583 0.419588117497928 1 1
0.437961093995332 0.430523889643317 1 1
0.474373886503452 0.465574573395677 1 1
0.47307224157672 0.464654415901284 1 1
0.521447867570627 0.511766830581802 1 1
0.481034641192779 0.472555349667115 1 1
0.32806838561248 0.322168863788973 0 0
0.475888638162564 0.467183114832082 1 1
0.357262663129004 0.350443243209641 1 1
0.437614309085486 0.429050443800627 1 1
0.412077657002183 0.405027621419783 1 1
0.488709803809153 0.479691882006009 1 1
0.466099570518307 0.457837773218129 1 1
0.456055603831734 0.447840316786046 1 1
0.583542450811132 0.573181990810145 1 1
0.531267078638345 0.522102174074809 1 1
0.501639325878653 0.492596369758252 1 1
0.52102320217534 0.51134260000814 1 1
0.432697183503564 0.424273263894153 1 1
0.4579603413848 0.449402126410415 1 1
0.451840034719272 0.442462232936986 1 1
0.559453431660808 0.548988453251103 1 1
0.530503751681205 0.519782260237633 1 1
0.478059580994545 0.469647738046891 1 1
0.503032762901944 0.493442262569151 1 1
0.615117672367323 0.603927906392075 1 1
0.531341859632865 0.521600791811806 1 1
0.530875079466924 0.521259563834791 1 1
0.472229451971212 0.463569034237038 1 1
0.533369421000744 0.522545748405144 1 1
0.549143544186188 0.538072728866102 1 1
0.481636326679195 0.472311885964938 1 1
0.576344355831841 0.566126566425778 1 1
0.522901927698079 0.513169121902494 1 1
0.42726933303695 0.419697101020513 1 1
0.443057868942871 0.433831830164138 1 1
0.387813604408184 0.380450941972438 1 1
0.564885075631189 0.554426268054286 1 1
0.419480551897736 0.411063417590336 1 1
0.484246993510622 0.474294500728084 1 1
0.506759792447189 0.497296287261112 1 1
0.420924689557629 0.412457429939032 1 1
0.492956638926718 0.483720298972994 1 1
0.419582814110971 0.411550005088731 1 1
0.702376842595494 0.689312055661246 1 1
0.300867782338341 0.29457454386695 0 0
0.477540672817867 0.46827990862365 1 1
0.398270324908801 0.390653824564936 1 1
0.636605621248586 0.6257920166326 1 1
0.497897819493906 0.489369663831254 1 1
0.576609156807761 0.56587838125283 1 1
0.522826659584767 0.512960187938064 1 1
0.506833425531558 0.498446228913615 1 1
0.342683767009119 0.336249384471904 0 0
0.396288745224916 0.387052882723883 1 1
0.521648186919697 0.512470735969473 1 1
0.252763389291997 0.248135833493676 0 0
0.425223849361699 0.41735351232368 1 1
0.386070942809469 0.379125877662168 1 1
0.442079516898476 0.433578214179394 1 1
0.577564222566831 0.566631661976798 1 1
0.66634385558483 0.653639610984521 1 1
0.391235243816122 0.384609089880011 1 1
0.480741218806182 0.473035409556576 1 1
0.674026232842589 0.661096843383855 0 0
0.355938838136615 0.348611027554417 1 1
0.583809428060383 0.571662096725214 1 1
0.44375911204922 0.43590928546995 1 1
0.576017020706545 0.56607088505417 1 1
0.516350196700604 0.506431638159413 1 1
0.484380903712901 0.474121173525816 1 1
0.402611573104674 0.395060451846596 1 1
0.601396439952264 0.590551276531149 1 1
0.585482357372537 0.574927445197173 1 1
0.467996348760147 0.459298304010698 1 1
0.542795126956181 0.532645195951736 1 1
0.603877406228796 0.592778498497105 1 1
0.497487823319219 0.486813335705762 1 1
0.410566986582912 0.402569631610866 1 1
0.455354623651861 0.44630989540442 1 1
0.359176146933368 0.352774847939368 1 1
0.474667114973198 0.466465365982513 1 1
0.633809509698186 0.62141431529112 1 1
0.415468462530498 0.407899525800645 1 1
0.49691064791593 0.488224764080993 1 1
0.378405759589878 0.371439787212065 1 1
0.393610992081967 0.387601212415521 1 1
0.643306238717606 0.630528800790275 1 1
0.422080139238202 0.414086386993317 1 1
0.587772698962849 0.577299850552892 1 1
0.491906281331572 0.483052447860447 1 1
0.662810883330899 0.65045826398424 0 1
0.511806528325603 0.502253025219858 1 1
0.545308660837078 0.534824597897262 1 1
0.548145700974372 0.538114013104171 1 1
0.314660593306756 0.309194304449927 0 0
0.423188711809522 0.414745818449515 1 1
0.531151085773132 0.521443037231491 1 1
0.467635850376067 0.45957412386576 1 1
0.576663629823996 0.566061618296578 1 1
0.381831501265297 0.373776682234157 1 1
0.583568117337733 0.572590467888081 1 1
0.61489191562536 0.603217553576879 1 1
0.542339337862621 0.532746499006256 1 1
0.46769711498735 0.457909528971907 1 1
0.46899849213935 0.459770772053323 1 1
0.642413204265709 0.630525337900322 1 1
0.524188977967259 0.514002840306974 1 1
0.485631000791466 0.476752652455158 1 1
0.466533651386746 0.456983796881623 1 1
0.497149939920329 0.487709390250639 1 1
0.490904639508187 0.481471451090521 1 1
0.409997579047225 0.402913238038721 1 1
0.517668614399409 0.508417515378711 1 1
0.482342504329425 0.472720608610038 1 1
0.450822142276604 0.443420140074786 1 1
0.443066788793877 0.434956146823879 1 1
0.424196748694743 0.41650353180255 1 1
0.627083585264599 0.61589004305947 1 1
0.404626482845264 0.396065949351986 1 1
0.595612144657113 0.58370236830295 1 1
0.488384269386435 0.480168547021956 1 1
0.559156543775998 0.547966494580888 1 1
0.530975768227941 0.521672714295679 1 1
0.427303026477569 0.418730332801341 1 1
0.53916584259904 0.529920927550753 1 1
0.496848877225184 0.4874397185534 1 1
0.495139819813082 0.485139854355177 1 1
0.568628511528803 0.557542015846646 1 1
0.674756239396306 0.662057720781209 0 0
0.546418820062354 0.535775085303186 1 1
0.519664118633885 0.510252325271707 1 1
0.477311317840152 0.468682621756033 1 1
0.480580215155632 0.472299693127699 1 1
0.427496834962809 0.418526843211099 1 1
0.642776211804341 0.631333464560422 1 1
0.579582728212868 0.568053661949918 1 1
0.496770511069537 0.488171075734983 1 1
0.544763548488584 0.535249487066334 1 1
0.534233022656196 0.524053601083458 1 1
0.542573878761451 0.53259166458414 1 1
0.477807156371401 0.469308382105552 1 1
0.713428701214536 0.700031895704944 0 0
0.40993758030965 0.402746700091859 1 1
0.560655941803965 0.549363284612171 1 1
0.444461713473566 0.436229957615642 1 1
0.432754472746484 0.424451932092841 1 1
0.443435336094641 0.435630048011428 1 1
0.50492808576842 0.496074235211703 1 1
0.532919406595173 0.522901418355449 1 1
0.571453142922258 0.561527206278918 1 1
0.60089312170907 0.589394668335118 1 1
0.489104468058654 0.480254531348449 1 1
0.450095308786178 0.441248689686853 1 1
0.542161501287349 0.532725552857465 1 1
0.60492273026023 0.594504073381684 1 1
0.446472468950775 0.438777313379731 1 1
0.504017256420696 0.494537332332781 1 1
0.601529963417033 0.590410937126336 1 1
0.461031409453642 0.452867975132457 1 1
0.479684478827899 0.47088446057348 1 1
0.486129514331777 0.476614458783259 1 1
0.624821253922845 0.612168148611684 1 1
0.414676432516554 0.406973406285028 1 1
0.465359009129037 0.45542194832643 1 1
0.473690053525387 0.465499538397731 1 1
0.547131500446508 0.537400045496156 1 1
0.35290529642724 0.34574312009702 0 0
0.536380651711596 0.525458801534104 1 1
0.381645846743602 0.374664103385148 1 1
0.619445476096254 0.608806492776097 1 1
0.487742402071842 0.479853887269148 1 1
0.598632326738002 0.588618165921431 1 1
0.437347457734499 0.429678199911888 1 1
0.538389090813562 0.528235780182056 1 1
0.540677784846625 0.531215223478259 1 1
0.433124803327174 0.424511554874249 1 1
0.529429234842385 0.520161568000118 1 1
0.617650078504474 0.606431520531561 1 1
0.404605665149531 0.397643530039516 1 1
0.430158634484787 0.421530539917214 1 1
0.571045807060637 0.560082369502327 1 1
0.410039032576052 0.402165055172843 1 1
0.556855249538583 0.546506525895166 1 1
0.36700568089826 0.360729419854424 1 1
0.535811990276136 0.526322482129811 1 1
0.43621685274227 0.428956447180418 1 1
0.636343688327354 0.62458364126322 1 1
0.318819984682891 0.312952335025307 0 0
0.42421669842942 0.41639881153905 1 1
0.408262231583084 0.400895832231191 1 1
0.39415274631091 0.386778963821253 1 1
0.445780995231691 0.437314120316178 1 1
0.507521052610382 0.496428979210453 1 1
0.468795852054661 0.459342707615113 1 1
0.509323873757801 0.499778713567693 1 1
0.443581228133794 0.434976984849421 1 1
0.500849705560224 0.49225947180918 1 1
0.503031963264842 0.494242358580749 1 1
0.627235370913163 0.616317339940807 1 1
0.457788011798647 0.449731381400208 1 1
0.533871540937515 0.523034812795983 1 1
0.588333923520671 0.577545789613827 1 1
0.359972526321069 0.35272420493623 1 1
0.429378764984813 0.421673336809452 1 1
0.477091807340272 0.467865164156162 1 1
0.543236377427603 0.533513347551095 1 1
0.447501006374355 0.439933690773806 1 1
0.592552158671895 0.581450995845044 1 1
0.506977509918207 0.496358439010821 1 1
0.676096482104089 0.663157591682827 0 1
0.566162743456979 0.554407090237955 1 1
0.620109109790946 0.608956000357931 1 1
0.531943231922933 0.52173345076288 1 1
0.355688267799433 0.348530887023612 1 1
0.505414193955784 0.495275399371902 1 1
0.730710453487318 0.71606694057578 0 0
0.443080133557006 0.434879725151137 1 1
0.490138867635415 0.479600212268295 1 1
0.452085936226129 0.443518127677295 1 1
0.520551628000857 0.511159784463896 1 1
0.411114547812964 0.403897751116642 1 1
0.550098338681434 0.539005532529631 1 1
0.391884978443605 0.385060301974086 1 1
0.341779546445408 0.334260643336025 0 0
0.527930622406862 0.519793499552736 1 1
0.575109103232451 0.564849167267309 1 1
0.611045471156334 0.598560786245395 1 1
0.574789642404184 0.563664788615376 1 1
0.469368424924031 0.461279068991864 1 1
0.446153968650783 0.437806928619954 1 1
0.484577973946407 0.475918324727582 1 1
0.463277365128646 0.455288349959259 1 1
0.638096496912862 0.62640365083528 1 1
0.459523940302722 0.451683525429984 1 1
0.601043385708685 0.589706386707217 1 1
0.524043862353302 0.514384760492278 1 1
0.468333518965807 0.460645382539172 1 1
0.385049534163035 0.377191853730936 1 1
0.322336826093483 0.316670398924622 0 0
0.373128861240684 0.364574934555047 1 1
0.416761033074492 0.408769661754238 1 1
0.677057602797736 0.665123808128529 0 0
0.375371715989681 0.368449658829272 1 1
0.637821021944337 0.62558016392297 1 1
0.430505960984874 0.421990734326182 1 1
0.479508038404897 0.470755630069582 1 1
0.419206372702143 0.411906350273351 1 1
0.519326149252812 0.510099736467068 1 1
0.579996324157959 0.568268821954814 1 1
0.326358674984935 0.320581579852178 0 0
0.460843955240386 0.451618092481708 1 1
0.499107920250774 0.490493975895847 1 1
0.463678274985509 0.455020394842346 1 1
0.507222953238154 0.498543935041195 1 1
0.644106860519321 0.632006759056415 1 1
0.556884728113908 0.546097296021313 1 1
0.405721225855755 0.398719522895519 1 1
0.515718874284309 0.505102590832331 1 1
0.53462637423498 0.523911653610984 1 1
0.493396551710228 0.484286278799549 1 1
0.528926197278683 0.51917427245876 1 1
0.455569854129016 0.447153925683246 1 1
0.433309155732174 0.425582270618944 1 1
0.700297510647037 0.686532769652126 0 0
0.487538459032686 0.47731391031914 1 1
0.386703096998352 0.379977883006611 1 1
0.384386045482917 0.376239043606199 1 1
0.357046178732233 0.35020174318585 0 0
0.453210141516741 0.444379672087949 1 1
0.398924576552652 0.39203909592514 1 1
0.493216398452594 0.484597235815114 1 1
0.526261754568596 0.516916693104807 1 1
0.487723570470554 0.47900303532571 1 1
0.587050508838529 0.576496550777157 1 1
0.488745594782106 0.478842102126075 1 1
0.514090179327718 0.504409956136673 1 1
0.361422932188707 0.354645043815986 1 1
0.449070721484916 0.441390291787744 1 1
0.675229878963552 0.662814493336092 0 0
0.542605304986741 0.53330317530442 1 1
0.551251180328839 0.541240724946664 1 1
0.268484792283857 0.2631243800196 0 0
0.442264281860256 0.43380778221293 1 1
0.541212498326646 0.532021572151786 1 1
0.497000692008507 0.487730739322544 1 1
0.425494963970605 0.417015134564248 1 1
0.458621676636544 0.449957622788219 1 1
0.440401745607263 0.432569667983684 1 1
0.472102363690653 0.463627002220281 1 1
0.452417788348202 0.444018618946968 1 1
0.666319610793536 0.653790070152913 1 1
0.398209683231392 0.391849240343882 1 1
0.52257795127156 0.512691959344264 1 1
0.621169525301308 0.609003317159809 1 1
0.429138685721171 0.4219250773433 1 1
0.60340183786342 0.592104222683538 1 1
0.502706559289095 0.493912212005741 1 1
0.562901136491177 0.552767792171228 1 1
0.438880175860644 0.432012956784389 1 1
0.415839232359262 0.408542179949495 1 1
0.819039407696418 0.803613375004647 0 0
0.59602220111174 0.585834152958001 1 1
0.365507783808699 0.358866682205951 1 1
0.532969739036615 0.522991622847515 1 1
0.405485083625414 0.398296098795804 1 1
0.48488861270944 0.47553814055555 1 1
0.461564801822973 0.453787637638428 1 1
0.524975107040322 0.514232129306498 1 1
0.470461530758993 0.462109249186632 1 1
0.4777051811128 0.468735276703008 1 1
0.471490603773653 0.462873140648978 1 1
0.571902274557495 0.561666787017235 1 1
0.478591572726377 0.469685230334603 1 1
0.323970015773046 0.317767900466628 1 1
0.570232149556608 0.560513811895726 1 1
0.626995802443399 0.615913204890678 1 1
0.49134146152317 0.483318172145101 1 1
0.498370393398608 0.489474698418189 1 1
0.50380757380201 0.494730878338814 1 1
0.485990714784493 0.476311465976003 1 1
0.456399828058284 0.448371101699418 1 1
0.458553071226437 0.449658300444422 1 1
0.535988635880421 0.526301665141375 1 1
0.624371146655305 0.61103813348878 1 1
0.529168808973753 0.519503692483002 1 1
0.462916296319487 0.454918774039843 1 1
0.430392956244075 0.42250652943815 1 1
0.520926215924167 0.511972217836933 1 1
0.495177595256977 0.487009729381449 1 1
0.591991099974697 0.580288900700769 1 1
0.574390178686868 0.563358043643002 1 1
0.543505926579367 0.533204654818611 1 1
0.579592765349843 0.569215168094861 1 1
0.481453171744689 0.472622586933077 1 1
0.539328981625042 0.530051846649488 1 1
0.581584204085293 0.56994046311072 1 1
0.656829068081099 0.64422675010104 1 1
0.443367631776418 0.43591510186173 1 1
0.659754097331511 0.646842112680744 1 1
0.411415420561977 0.403976856199797 1 1
0.360403626174558 0.354840274076967 1 0
0.644212665698972 0.631880644925143 1 1
0.703671754946763 0.690631409760649 0 0
0.558527159174707 0.54814283983878 1 1
0.467308800366854 0.458727442439745 1 1
0.491617069766653 0.482728630779473 1 1
0.375537056286573 0.368838381801106 1 1
0.516446681121401 0.508343269557804 1 1
0.413368065756445 0.406866516753088 1 1
0.558385544268901 0.547630833051441 1 1
0.531346858185889 0.521604210145509 1 1
0.415662282270405 0.408490166423837 1 1
0.631715972657809 0.620872435518519 1 1
0.600775397278934 0.589665122784469 1 1
0.616707262681037 0.605973615776391 1 1
0.470656906114165 0.461435703643033 1 1
0.507282710736983 0.498063627230319 1 1
0.483169365940852 0.473655844297597 1 1
0.473236320727117 0.465162412660376 1 1
0.548366419585274 0.538892557177656 1 1
0.454456769217649 0.446362668702703 1 1
0.627707999704394 0.61612558791189 1 1
0.490291410418766 0.481814341663907 1 1
0.423348047982449 0.413998006971358 1 1
0.323312364279322 0.317153646178452 0 0
0.598001955183707 0.586539985482604 1 1
0.50615502379816 0.495771066463747 1 1
0.47246158522778 0.463566627375653 1 1
0.599546358528748 0.588755852061901 1 1
0.392019605693354 0.384092633709758 1 1
0.435989276733215 0.428317450573018 1 1
0.221101470033032 0.216985936407982 0 0
0.416074498868611 0.409115645083661 1 1
0.434204331436221 0.425608939275314 1 1
0.449725336245053 0.441092665166996 1 1
0.45599725002827 0.446479936075426 1 1
0.686345201566955 0.673224216903289 0 1
0.618427913304316 0.607027573502189 1 1
0.358647345407 0.35164316675747 1 1
0.565507089007255 0.55450994287239 1 1
0.395355212584516 0.388154774165631 1 1
0.475022430529035 0.466614238421671 1 1
0.621197109941551 0.609831069890832 1 1
0.549128845440034 0.538800286725019 1 1
0.60380221728758 0.592019908038909 1 1
0.575107235598712 0.565789825493364 1 1
0.429635070896067 0.421907517297362 1 1
0.508373938769012 0.498702530126257 1 1
0.383560132042005 0.376725435044838 1 1
0.465994295692108 0.458292920752284 1 1
0.450966104711317 0.442491808577305 1 1
0.355957621105527 0.349819963291273 1 1
0.418886136996169 0.411172423120687 1 1
0.524474813633159 0.51530169602697 1 1
0.454389696109272 0.445072466753123 1 1
0.444291009550557 0.43610961171759 1 1
0.461675175835939 0.452661476522934 1 1
0.455109028230328 0.446891758311266 1 1
0.656207510704927 0.644048679475881 1 1
0.545020470272544 0.534730895062195 1 1
0.413675076583268 0.405620198347741 1 1
0.536149642603196 0.526700170137673 1 1
0.559329698592197 0.548932731599276 1 1
0.491311822969807 0.483072635100228 1 1
0.553889000214778 0.543670519466475 1 1
0.404638933127075 0.396807154955083 1 1
0.479146618917656 0.470760336847055 1 1
0.62580304779561 0.614928151864498 1 1
0.355798401810393 0.349583596681696 1 1
0.544353805469182 0.534485264452014 1 1
0.334503789886586 0.328391528180199 0 0
0.433694188805361 0.426070507837339 1 1
0.514560398414201 0.50483692826213 1 1
0.455186816427024 0.446094846839277 1 1
0.52125926446228 0.511586077801171 1 1
0.511230675748498 0.501982314322308 1 1
0.562599937510282 0.552080472946751 1 1
0.446549264567891 0.438405947872436 1 1
0.489186193240576 0.479842839000825 1 1
0.635605658321771 0.623944371157301 1 1
0.4606517397766 0.45261700932319 1 1
0.463813656775731 0.455956002113137 1 1
0.520249681385667 0.509847354466572 1 1
0.632754004810062 0.621502434100693 1 1
0.553868061395512 0.543992695033304 1 1
0.574071847440413 0.564023527393679 1 1
0.630625308920236 0.618499412185423 1 1
0.40091850158324 0.394295525576206 1 1
0.402915155548274 0.395373847631653 1 1
0.553858253150563 0.542990833905713 1 1
0.433498713837401 0.425087648025276 1 1
0.420297686835207 0.412532871389825 1 1
0.570349464306057 0.559502188463213 1 1
0.599753553911418 0.588441607703402 1 1
0.514800656830708 0.505177766105261 1 1
0.55897354414823 0.547994732290636 1 1
0.531257323594241 0.522133676089593 1 1
0.397770713371597 0.39120891974112 1 1
0.539691286597741 0.530040456999946 1 1
0.531426128969814 0.522034363857127 1 1
0.439008455827723 0.430003270761153 1 1
0.449517205516698 0.440954890089999 1 1
0.610490488852771 0.598846414168368 1 1
0.55062898861636 0.539484755307227 1 1
0.506907476656084 0.497275025450738 1 1
0.673412148008212 0.659957076522276 0 0
0.479912303511487 0.471218868429118 1 1
0.651789662321355 0.64035549439456 0 1
0.446629231754937 0.439179899834211 1 1
0.504249354780469 0.494283986339586 1 1
0.569341591068292 0.558767350584411 1 1
0.497232663913078 0.489044755886319 1 1
0.60852994047871 0.596600979295443 1 1
0.439416917759308 0.431020074222352 1 1
0.46062722902329 0.452632972236612 1 1
0.558841355732203 0.548569836622865 1 1
0.523040970692663 0.514383174697663 1 1
0.484856227491987 0.474820719368217 1 1
0.563624976186093 0.5527090334412 1 1
0.557069568141397 0.547360035989895 1 1
0.517706977033261 0.507588529271832 1 1
0.517905013797038 0.508503755995662 1 1
0.429037967377934 0.421098329981443 1 1
0.535834052825024 0.52672189437423 1 1
0.509654020610183 0.500711761046797 1 1
0.59718602937877 0.586253145408976 1 1
0.521575983414796 0.511612361165582 1 1
0.423982286207824 0.415271597862007 1 1
0.494944713157036 0.485610499220798 1 1
0.486479934041921 0.477399183900313 1 1
0.502983152565911 0.49353885406159 1 1
0.500745051168399 0.491988421925216 1 1
0.532748554637727 0.522238107214979 1 1
0.635005708986697 0.623138489373792 1 1
0.537560269260808 0.52772509249299 1 1
0.508177890805432 0.498998701309169 1 1
0.585249436133891 0.573306252110653 1 1
0.463266452602163 0.454475383052938 1 1
0.471059399585047 0.462713563943807 1 1
0.487607601141201 0.477593896991396 1 1
0.58875829688383 0.577062000175893 1 1
0.409914656403732 0.402159203726162 1 1
0.416261471170445 0.408100192298811 1 1
0.500109498111407 0.491330140255682 1 1
0.419052512280458 0.411274713197778 1 1
0.631133883966296 0.619990110156704 1 1
0.43800888865759 0.429696566265048 1 1
0.496794354495974 0.486897290915185 1 1
0.528804882615019 0.518833623860194 1 1
0.596952063506224 0.585254705241883 1 1
0.493474010153493 0.483646049894671 1 1
0.510606812924175 0.500785209375118 1 1
0.537674197760397 0.527023308275203 1 1
0.582099799237757 0.57147692401103 1 1
0.474272998658388 0.465482951900983 1 1
0.474670336436219 0.465324818588361 1 1
0.53540580673405 0.525800926085851 1 1
0.508066046905097 0.498644521238693 1 1
0.429069109072089 0.420462115783498 1 1
0.40573854086464 0.398684131529628 1 1
0.393341827449203 0.385603910411037 1 1
0.315024230884794 0.309531192888175 0 0
0.498954645465296 0.489588020332505 1 1
0.531671744893624 0.521224793625179 1 1
0.522872215557487 0.513090760433124 1 1
0.533082542237545 0.522771861781419 1 1
0.510240557707464 0.500156165057943 1 1
0.555328101663798 0.544483688314445 1 1
0.579525279593247 0.56939819988871 1 1
0.496038954131333 0.486527589232732 1 1
0.526056646754392 0.516311657306667 1 1
0.691925617886368 0.678518404254524 0 0
0.512347404988555 0.501541605197624 1 1
0.411986971229775 0.40390406736057 1 1
0.633195356816044 0.621718825595 1 1
0.539437742508484 0.529410566446182 1 1
0.578095867107084 0.567880308938747 1 1
0.510152078001662 0.50106213266119 1 1
0.655059215241856 0.643482332167361 1 1
0.409812713731185 0.402620770757883 1 1
0.459331682612939 0.451113712989664 1 1
0.452719044549807 0.443959193065219 1 1
0.555281485649731 0.544935613496218 1 1
0.446698560674629 0.438417767580012 1 1
0.508348858680421 0.498630052842518 1 1
0.410852965191674 0.402508033848358 1 1
0.558761140371822 0.548270300987055 1 1
0.572891400017426 0.562914205597162 1 1
0.37190331711162 0.365166122588127 1 1
0.33577450077341 0.329644186361155 0 0
0.49984746184645 0.490559425200277 1 1
0.376305951381952 0.369407014880368 1 1
0.530490818641649 0.520973730701748 1 1
0.548911565322786 0.53906697948195 1 1
0.548578451225497 0.537841288559084 1 1
0.410114583195564 0.403073709422442 1 1
0.455554509742783 0.447605085998671 1 1
0.46640646741825 0.457993761321837 1 1
0.553176268249201 0.543187621327501 1 1
0.498407976995365 0.489324543119007 1 1
0.584193105311603 0.572393999638293 1 1
0.438849215691555 0.43182165147979 1 1
0.586890681431524 0.575879288478457 1 1
0.519117727560087 0.509076236332331 1 1
0.324437615533168 0.319150667695978 0 0
0.555305097267169 0.544322075714892 1 1
0.517526350963358 0.508519842977768 1 1
0.451028390436812 0.442462162054386 1 1
0.459797268569095 0.450226671516629 1 1
0.409292553517982 0.401329333292396 1 1
0.483106049223419 0.474060448364461 1 1
0.454159119598913 0.445959996112643 1 1
0.499704421968442 0.491214444650862 1 1
0.714387459183857 0.702027580191225 0 0
0.421626221628983 0.413613084322499 1 1
0.371478704260725 0.365452552207756 1 1
0.401252612591894 0.393499853054917 1 1
0.459701146139783 0.451592450363482 1 1
0.559424413681899 0.548874345193938 1 1
0.29754295817052 0.292169291740511 0 0
0.535156315383721 0.525320872583224 1 1
0.435460547803835 0.427445343892125 1 1
0.456112060141476 0.447511837356473 1 1
0.65122565404601 0.63944380416949 1 1
0.524214636570799 0.514214636629078 1 1
0.434619226731636 0.426629140914072 1 1
0.507675777790351 0.496723413201424 1 1
0.540277003790791 0.53074097506397 1 1
0.471674636976667 0.462652293080388 1 1
0.362217197151701 0.355668287589504 1 1
0.4293839311542 0.421498482772872 1 1
0.403338807452291 0.396285831323427 1 1
0.671017577322513 0.657783068980443 0 0
0.497720427970759 0.489193792511895 1 1
0.439043981973281 0.431646218974895 1 1
0.407660804050963 0.400944794144484 1 1
0.517105078982077 0.507544723854326 1 1
0.496751309266791 0.487334000496691 1 1
0.666644803247494 0.655769772033044 1 1
0.500291406860632 0.491279280636441 1 1
0.500227493738505 0.490930047105334 1 1
0.534476739556357 0.524687573268951 1 1
0.353388570497916 0.34656270856092 1 1
0.44554115124748 0.437379466734814 1 1
0.489290969286835 0.480580056733399 1 1
0.386069717448249 0.37957062848815 1 1
0.456751779304465 0.447533732510455 1 1
0.551828706226261 0.541052939436142 1 1
0.53143157899222 0.5222795144624 1 1
0.428814284187771 0.420973995446563 1 1
0.44837135183725 0.440330543223754 1 1
0.475017537449517 0.465946513453069 1 1
0.336855814867232 0.330665211743959 0 0
0.487762866620615 0.479095478994217 1 1
0.571252775330749 0.56058735128964 1 1
0.658215483060447 0.644017923132404 1 1
0.500109602419552 0.491215161896653 1 1
0.512812907611629 0.503265669533774 1 1
0.411435499146327 0.403717426297142 1 1
0.581395650277545 0.57088275256713 1 1
0.472966322504217 0.464456425290792 1 1
0.510399046887977 0.50105054348557 1 1
0.525679371541058 0.517413559578671 1 1
0.590664361280326 0.57956442549383 1 1
0.471135027026846 0.462645597274456 1 1
0.508186712069378 0.498731221922291 1 1
0.671284302096835 0.65910993680502 0 0
0.606541011161616 0.595789327656591 1 1
0.324792199452716 0.318637264950342 1 0
0.596095968467011 0.584911812103885 1 1
0.438913851306429 0.431150948610675 1 1
0.399671991090795 0.392313576811696 1 1
0.573731964415861 0.56315207000812 1 1
0.500699016782815 0.490044688897071 1 1
0.380251878334642 0.373296704503951 1 1
0.531196246764517 0.521694871361197 1 1
0.371966784374403 0.365698041410238 1 1
0.501277882071584 0.492436314770588 1 1
0.555190809623503 0.544430583578321 1 1
0.534548837993261 0.524772076728097 1 1
0.545552695238617 0.535557072281374 1 1
0.487438437041711 0.479413984514122 1 1
0.539241344983406 0.529588808924578 1 1
0.419448590247374 0.41160009667517 1 1
0.511187978442446 0.50032553941653 1 1
0.473905854088673 0.464759085105695 1 1
0.393401184982553 0.386086016824745 1 1
0.412440803822316 0.404665544525085 1 1
0.526143974223987 0.514275833363895 1 1
0.440927102504365 0.431960344778431 1 1
0.438812264995479 0.430351079396196 1 1
0.451596024899941 0.443747568428527 1 1
0.497870399233017 0.488821296127684 1 1
0.502910107605475 0.493195571655168 1 1
0.448548437896146 0.439496172836466 1 1
0.416995860480405 0.408953246590613 1 1
0.425832743519078 0.419025965896457 1 1
0.480081578632766 0.470917714208815 1 1
0.450245430308168 0.44196028984928 1 1
0.456201790631528 0.446862599358841 1 1
0.421055522496879 0.414762994266631 1 1
0.481431091437311 0.472857919749768 1 1
0.560652872391266 0.550843911479213 1 1
0.444183480154155 0.436666119710107 1 1
0.393576863900049 0.386972390237927 1 1
0.566628808926015 0.55725031495777 1 1
0.456086952039118 0.446777351735455 1 1
0.523213442584533 0.51415286426877 1 1
0.55283907050277 0.541963756375672 1 1
0.616440915459887 0.605435297467066 1 1
0.512499659729534 0.502279799576624 1 1
0.545543534998023 0.535254443957716 1 1
0.433299868213075 0.425872447750972 1 1
0.538482829912632 0.526164792993271 1 1
0.439237830800474 0.43096837806515 1 1
0.4461041983767 0.438572533817557 1 1
0.547582134593199 0.53769504884158 1 1
0.636068177041707 0.624437649796167 1 1
0.552580604515326 0.5422389750817 1 1
0.39862916136178 0.391493830443955 1 1
0.668362323117151 0.6555227611913 1 1
0.544595292380171 0.533473797969212 1 1
0.372425924516725 0.365509320962516 1 1
0.542569614089866 0.53197781498084 1 1
0.486419962145162 0.4777886951131 1 1
0.581033513878975 0.570565410984793 1 1
0.330121410218057 0.324693100927058 0 0
0.493600259243816 0.484477201845933 1 1
0.413170610458458 0.405076806430651 1 1
0.547052476803427 0.536639479081733 1 1
0.442703886379117 0.434527484698319 1 1
0.515329315845329 0.505374643604729 1 1
0.597006493086305 0.586615404504821 1 1
0.396259935627914 0.389307160389277 1 1
0.537430324817086 0.5274470019033 1 1
0.463913116291115 0.455160691313361 1 1
0.516666391926219 0.506877137433198 1 1
0.448292689775581 0.439680071376442 1 1
0.470716077683409 0.462969303134354 1 1
0.454385620312411 0.445784127736341 1 1
0.521044265483818 0.511847569252187 1 1
0.333399377114116 0.327525683424376 1 1
0.476304252726093 0.46707289904676 1 1
0.46252403858697 0.454511563934979 1 1
0.58270818319546 0.571424471007284 1 1
0.567738957570131 0.556211473126508 1 1
0.492034998706676 0.483098087681665 1 1
0.466960747616163 0.458309634922397 1 1
0.444804630173461 0.436259547701679 1 1
0.555256867970247 0.545210667748092 1 1
0.571025082493893 0.559991980794791 1 1
0.618589104361624 0.607792495556929 1 1
0.496325989088579 0.487075013239182 1 1
0.526052735235094 0.516734164048541 1 1
0.778400699939148 0.764282001257077 0 0
0.556792232459004 0.546331512067448 1 1
0.54972359299967 0.539255710962504 1 1
0.520613600100459 0.511859129971711 1 1
0.476253830702173 0.467793437982739 1 1
0.633199795862176 0.621387007862539 1 1
0.595169017426204 0.583887455979024 1 1
0.528085625322933 0.51700657129093 1 1
0.447609985566924 0.439113978641781 1 1
0.533315518989787 0.522137309671123 1 1
0.580047659269048 0.569594362314299 1 1
0.582360977869469 0.571201700729888 1 1
0.496447267019668 0.487072490301876 1 1
0.564309806222117 0.554692997027711 1 1
0.395801931279428 0.388575955616837 1 1
0.572448260243585 0.560915951151292 1 1
0.564836556826183 0.554823443695071 1 1
0.532202486728142 0.523403187561027 1 1
0.451370482583575 0.443983808349884 1 1
0.544801916209225 0.534750563296087 1 1
0.569640469629693 0.559488913677995 1 1
0.397776042199241 0.390198155617215 1 1
0.361434966797303 0.35424318023902 1 1
0.386102393195891 0.378887066405913 1 1
0.442773053186377 0.433720563769414 1 1
0.500811745958311 0.491699775933604 1 1
0.430695719804171 0.421837805760456 1 1
0.404928636630972 0.398179930557604 1 1
0.445631130485183 0.437127107482666 1 1
0.561061315337584 0.550022457085575 1 1
0.508974384877874 0.499186319899662 1 1
0.503262714549093 0.494638462073194 1 1
0.596754747696807 0.586918759836243 1 1
0.622210400426399 0.609657927834603 1 1
0.556176692682229 0.544633592268933 1 1
0.449107196585189 0.441028725067893 1 1
0.540831989060285 0.530651600561612 1 1
0.676677797637419 0.663197667878533 1 1
0.441425480073811 0.433591227370675 1 1
0.647808762110369 0.636282406801173 1 1
0.369857250660754 0.363589989338233 1 0
0.385236452581832 0.378604024730512 1 1
0.429410906115968 0.420827531469848 1 1
0.567200757582852 0.557150238205068 1 1
0.567531254048863 0.556804868292171 1 1
0.456569565016309 0.448385124542262 1 1
0.333646072817507 0.327536573083014 0 0
0.404348319301214 0.396865113046409 1 1
0.488437303316672 0.479593529381704 1 1
0.373501153951899 0.367170992510056 1 1
0.454391878296289 0.446117560532482 1 1
0.658723651218619 0.645878359498341 1 1
0.502709066140098 0.492340111215014 1 1
0.456051499626098 0.447728432471562 1 1
0.560933809015882 0.550580729555536 1 1
0.399466707314003 0.391855870267494 1 1
0.555996861344066 0.546501815025593 1 1
0.369935778056485 0.363464520846119 1 1
0.3975804627551 0.39081864650906 1 1
0.483324592352588 0.474285914390441 1 1
0.396692094232559 0.389107880771606 1 1
0.437513642927622 0.429132817801613 1 1
0.4549353363067 0.445622562021758 1 1
0.631348329773005 0.620560820597205 1 1
0.52974409452972 0.519955552866875 1 1
0.564481975587275 0.553984031005516 1 1
0.473011240407638 0.465236297763341 1 1
0.599885453856341 0.589553917079755 1 1
0.443929862203514 0.435532709777759 1 1
0.434417936106747 0.425978442374118 1 1
0.547530162088998 0.537336212168714 1 1
0.487397698233952 0.477338060747986 1 1
0.372299912283052 0.365711329853213 1 1
0.374611000757324 0.36851986864778 1 1
0.725171381249925 0.712351070975024 0 0
0.468236259435191 0.459570671570248 1 1
0.486737146227082 0.478151064493014 1 1
0.535632010714598 0.525663683949806 1 1
0.458119003835065 0.449359707471764 1 1
0.41894114333275 0.411488677937071 1 1
0.594924242383641 0.583816793780869 1 1
0.410835533128216 0.403037828654661 1 1
0.510202382385646 0.50122240889763 1 1
0.570138914892093 0.560322863838841 1 1
0.422550514414754 0.414706460996432 1 1
0.427608097789066 0.419660838773398 1 1
0.466157319526901 0.457971536859503 1 1
0.503238315125213 0.493820796465358 1 1
0.374609050954869 0.366974518122854 1 1
0.561948248734939 0.551853939697918 1 1
0.498118748956316 0.489669455222874 1 1
0.485308807274867 0.476360115498962 1 1
0.53978258529515 0.530110783422015 1 1
0.529943874652442 0.520292932504896 1 1
0.487010947377419 0.477920868528213 1 1
0.640949769468983 0.629755039289579 1 1
0.558439277940963 0.548188232706251 1 1
0.467159095047218 0.457672887827814 1 1
0.54230661948838 0.531227072368728 1 1
0.655459344239143 0.642127922641249 1 1
0.38685669401339 0.379761202316711 1 1
0.37253933696205 0.364881080584979 1 1
0.430198788127551 0.422534766023667 1 1
0.381277998835855 0.373929668012743 1 1
0.476847039902995 0.468062125287954 1 1
0.602934304228443 0.591766142224696 1 1
0.472893639719673 0.464289840833351 1 1
0.391829506212604 0.384538901173928 1 1
0.504699734983271 0.494097646131115 1 1
0.566357234420132 0.555778440675742 1 1
0.428070570945221 0.420314410604599 1 1
0.506382819219858 0.497243693238945 1 1
0.511086276743198 0.500949334441064 1 1
0.385201452348773 0.377697683911063 1 1
0.552372652630558 0.541001606062786 1 1
0.245236550967537 0.240986752690561 0 0
0.286345455772024 0.281968506113156 0 0
0.346137472172086 0.338943832717258 1 1
0.448577378426031 0.439803014004196 1 1
0.514355920508086 0.504428039482272 1 1
0.571750417845777 0.561377629021853 1 1
0.504887282606157 0.495416381346366 1 1
0.647478141967982 0.634977283471351 1 1
0.417533020759903 0.41039027590004 1 1
0.588154257732746 0.576345001861366 1 1
0.700580564036007 0.687792170188498 0 0
0.650158894839879 0.63726437509352 0 1
0.654945997528019 0.642721657356577 1 1
0.442310151100672 0.433982758712503 1 1
0.561191230267218 0.55153945448946 1 1
0.44102969568393 0.432959207470828 1 1
0.542637775682527 0.532689767003557 1 1
0.604273467508397 0.593643478006952 1 1
0.416900516914369 0.409152337389286 1 1
0.65758085467659 0.645098182725503 1 1
0.471043675678299 0.46241466703934 1 1
0.417719969480684 0.409579274859052 1 1
0.514789895371298 0.504563870155153 1 1
0.62732549680299 0.615781044770609 1 1
0.562453244954999 0.552852837207039 1 1
0.453322469606948 0.444640074042676 1 1
0.439879595015849 0.432135131448022 1 1
0.395805554756143 0.388683600999131 1 1
0.413990747174432 0.406470363788271 1 1
0.480659117733692 0.471387723123851 1 1
0.530162632964851 0.521057559031832 1 1
0.444001551945261 0.436594729865367 1 1
0.391518367773254 0.383874205924669 1 1
0.471411812943353 0.461699359082693 1 1
0.499518531753098 0.490653349257873 1 1
0.430299550922316 0.421758840563761 1 1
0.345182997158017 0.338796397991416 0 0
0.388632805554187 0.380793781904474 1 1
0.498348839475949 0.488601425858797 1 1
0.434633586821221 0.426692162563352 1 1
0.627905648736525 0.616142939433526 1 1
0.57940421532806 0.56851542194853 1 1
0.418043664015739 0.410413220724328 1 1
0.374961222558726 0.368393700148588 1 1
0.62272590797328 0.611581182254662 1 1
0.500729469404773 0.492125626987711 1 1
0.610328807353653 0.597908277341627 1 1
0.475261831009243 0.466482743865968 1 1
0.562243926082985 0.552017468862143 1 1
0.572844746046539 0.562266762281024 1 1
0.534524479503722 0.524612856210048 1 1
0.5264231033809 0.517234203766995 1 1
0.562993210390388 0.552950114017272 1 1
0.291967787598027 0.287085659643829 0 0
0.471018348020609 0.462673042266167 1 1
0.463210351204381 0.453508970814793 1 1
0.482189560535079 0.471739127252509 1 1
0.501169620922737 0.4923797726205 1 1
0.471386627505757 0.463336284913373 1 1
0.457862556956752 0.448036341356283 1 1
0.600401964200489 0.589216451863922 1 1
0.528655427600499 0.519039819605198 1 1
0.546953291581301 0.536442429985359 1 1
0.417665225774527 0.408241532290607 1 1
0.403178835199901 0.395885698500802 1 1
0.443313000692658 0.436215391269966 1 1
0.486471446437332 0.477166518690809 1 1
0.510904604442756 0.50104504381507 1 1
0.432524142351128 0.423741273476097 1 1
0.787137466777055 0.773433752808436 0 0
0.482778051452444 0.474631177278933 1 1
0.332566514765267 0.326637000290094 0 0
0.47265859770022 0.4633220643899 1 1
0.416691435958853 0.408984305670457 1 1
0.542917519617917 0.533035275202378 1 1
0.623326263371127 0.610751231892677 1 1
0.411050477449042 0.403410475716032 1 1
0.474494304826611 0.465968690137335 1 1
0.640601856539853 0.628862469865265 1 1
0.539404054078546 0.5295532247135 1 1
0.545154854351215 0.535705331363453 1 1
0.550259574455659 0.5400086171237 1 1
0.32450543275334 0.318427983736292 0 0
0.507306578733023 0.498472322204591 1 1
0.463804682179072 0.454812394956028 1 1
0.48072013514917 0.471033575454423 1 1
0.44328762289193 0.436472058903832 1 1
0.423306111505575 0.414663176984858 1 1
0.543590976290832 0.533457376425198 1 1
0.509329072838054 0.499299215331251 1 1
0.451506105296383 0.443046618255234 1 1
0.58672788177824 0.575564839215925 1 1
0.394861870495008 0.387727830816639 1 1
0.440638813297752 0.432962772348051 1 1
0.572661233987929 0.559932813686165 1 1
0.284176007061643 0.27897637879835 0 0
0.381950553424599 0.375662492548224 1 1
0.527414787917343 0.517309192140078 1 1
0.554639437474519 0.544945422334634 1 1
0.434392399045101 0.425536575372134 1 1
0.489912730275241 0.480852491239518 1 1
0.495373189309674 0.486286098110183 1 1
0.409539979559235 0.4012917382843 1 1
0.487204386540159 0.478230510315768 1 1
0.551727188886122 0.541201567827199 1 1
0.492546741707342 0.483415307072421 1 1
0.492503746945492 0.482801286998565 1 1
0.593113371979464 0.582085035787253 1 1
0.404097686297995 0.397310707303683 1 1
0.405670324752093 0.39738425099915 1 1
0.4839128063539 0.475542251671219 1 1
0.59912906872877 0.587052356137523 1 1
0.376752822345903 0.368160031729888 1 1
0.596366333897799 0.584140751615463 1 1
0.481827103435946 0.47309217483724 1 1
0.45940539244327 0.450152160730258 1 1
0.598267047039686 0.588216279918715 1 1
0.496993060903361 0.488036248082832 1 1
0.580902641178542 0.56959783856203 1 1
0.391588145739078 0.384457403861891 1 1
0.446512386757431 0.438387951222038 1 1
0.472946370959731 0.464446395751516 1 1
0.504835417186413 0.4959211462522 1 1
0.495155799384268 0.485322303785067 1 1
0.380208028742237 0.373841773730872 1 1
0.42111255577178 0.414025420191767 1 1
0.560438299044775 0.550489699895844 1 1
0.597510932168916 0.587056773851978 1 1
0.514577612805804 0.504573414373566 1 1
0.515319582051186 0.506091771179322 1 1
0.520450908701272 0.50963806038906 1 1
0.421946094159541 0.413312911570688 1 1
0.534517661855514 0.525678043020148 1 1
0.41863835884171 0.412273953072879 1 1
0.466860542107928 0.457681905151769 1 1
0.540182049788396 0.529970694620098 1 1
0.604878507528087 0.593400175063296 1 1
0.565764616067687 0.555531707366133 1 1
0.579680931967325 0.569329480245285 1 1
0.537255109340442 0.527406937004127 1 1
0.467080126110047 0.456887092162715 1 1
0.500560315042281 0.491664732000577 1 1
0.370490731688973 0.363890869533153 1 1
0.433178137767044 0.425515249127464 1 1
0.526941856770332 0.516406498401485 1 1
0.734159591061039 0.720246300390017 0 0
0.4146718967493 0.407385228908463 1 1
0.534559331007389 0.525322202776466 1 1
0.578812404695355 0.568402003136337 1 1
0.589242552862911 0.578974930352407 1 1
0.298651298488249 0.293030948824947 0 0
0.565027701713742 0.554908301342354 1 1
0.391790411987765 0.38492640283652 1 1
0.504323428479779 0.49516893186932 1 1
0.520899073873519 0.510523697196761 1 1
0.509634497734281 0.500697678987587 1 1
0.562261007188191 0.551862033411431 1 1
0.483029781207781 0.474601857720913 1 1
0.442550060639217 0.434858694174883 1 1
0.410051920323997 0.402367347832326 1 1
0.569275060248321 0.559240601581148 1 1
0.526494511260531 0.517402974686509 1 1
0.416943264609468 0.408497068814029 1 1
0.56788802857762 0.556175243985586 1 1
0.543786104619878 0.534527663465898 1 1
0.461024050299132 0.452636196176144 1 1
0.421929385670546 0.414501544559086 1 1
0.480781896039981 0.472450801204005 1 1
0.304206377102244 0.299539196557366 0 0
0.524415967224205 0.514471261971735 1 1
0.458336617421826 0.449437126017298 1 1
0.529338857231632 0.519763387469555 1 1
0.554274260576972 0.544339335728671 1 1
0.497798170215756 0.489038046311397 1 1
0.526659906059377 0.516554472347568 1 1
0.526487963227328 0.516367697196049 1 1
0.615044358386781 0.60343685450635 1 1
0.484718360619302 0.475157605250106 1 1
0.495112619854106 0.486581040636112 1 1
0.664202539264101 0.651839679042391 1 1
0.651252498371567 0.639686489315539 1 1
0.416127164969194 0.407387138556524 1 1
0.526447584460422 0.516628328704995 1 1
0.507479413336636 0.497820658805073 1 1
0.482792763105465 0.473695970750428 1 1
0.641818375564352 0.628870791294816 1 1
0.577415816927908 0.566300842851718 1 1
0.658268122604935 0.646196515918789 1 1
0.553105590984867 0.54306750460351 1 1
0.48381724674571 0.47506796386821 1 1
0.426222194887022 0.418768936659896 1 1
0.486784277479399 0.477308118981802 1 1
0.456755284881631 0.448672897501174 1 1
0.380488213349551 0.37444587284056 1 1
0.494113055705843 0.483438165703172 1 1
0.380738785054659 0.374141254789935 1 1
0.468160366751309 0.459883972981948 1 1
0.493174165351525 0.484544176517704 1 1
0.545577835543216 0.535503872088342 1 1
0.499914849029818 0.490540682689744 1 1
0.429803844962569 0.420842289502657 1 1
0.588091302287213 0.577193233581541 1 1
0.458515267966749 0.450649126717001 1 1
0.460344985891191 0.452128563271641 1 1
0.620496866955931 0.609065358664093 1 1
0.403208278899115 0.39607855403483 1 1
0.691291632676176 0.677222325934422 0 0
0.562185182930923 0.551792086345081 1 1
0.300507677861162 0.29429028943053 0 0
0.476593181515986 0.467325259245877 1 1
0.410000692174957 0.402294120285507 1 1
0.456153274135412 0.447605213142971 1 1
0.526747358892836 0.516829738548454 1 1
0.595693204976753 0.584340718370428 1 1
0.403306926189337 0.396546395459999 1 1
0.401417492363149 0.394276044942711 1 1
0.565595127505673 0.554807787017779 1 1
0.313678246406438 0.30861014757433 1 1
0.403727538073894 0.395740436294672 1 1
0.528105956664802 0.517121516402518 1 1
0.505893487374848 0.49651981670092 1 1
0.506122647132038 0.496853124522484 1 1
0.460802922641092 0.451629166389907 1 1
0.448427751383509 0.440551295521376 1 1
0.641469663351387 0.628718540192854 1 1
0.588992494627693 0.57771761174607 1 1
0.460664543759973 0.450720106536587 1 1
0.522020451448139 0.512292344061322 1 1
0.524945807072144 0.513643839710788 1 1
0.600882075308034 0.590100675887201 1 1
0.423119696624613 0.414820188725445 1 1
0.493443357023992 0.484431930543051 1 1
0.555132211420598 0.543270474516964 1 1
0.457728323702035 0.449171603093619 1 1
0.421362875961616 0.412986747270478 1 1
0.492678518693773 0.483503498899983 1 1
0.507226142155256 0.498416050400873 1 1
0.423105368300784 0.415582870718535 1 1
0.357004027880459 0.350830857445476 1 1
0.270098607197354 0.265951491820989 0 0
0.325139927237595 0.319079072145391 0 0
0.598632331578493 0.585730625671502 1 1
0.572754092954775 0.56191273136256 1 1
0.524621936111682 0.51431747236308 1 1
0.577293982553827 0.566671019526707 1 1
0.590307724975506 0.579301991934866 1 1
0.619834598570046 0.608187811909291 1 1
0.577726916558308 0.56673728508671 1 1
0.653456304826271 0.641684654709148 0 1
0.640263893924761 0.629031371910587 0 1
0.504517590987078 0.495352481722418 1 1
0.489351725098769 0.480932831492709 1 1
0.541124961391248 0.531240345887519 1 1
0.515182363999126 0.506107912330587 1 1
0.511380395714101 0.501708953281761 1 1
0.495482878267303 0.486434542569517 1 1
0.496118362412046 0.48621384497924 1 1
0.473446728250306 0.464264434155379 1 1
0.542125176704417 0.532201435663229 1 1
0.555121364389964 0.544768772171044 1 1
0.620037803251134 0.607619270626798 1 1
0.397314066663654 0.39010110806127 1 1
0.321168531876743 0.315564482921999 1 1
0.527068894307679 0.516902300676615 1 1
0.384979322368625 0.377444505831419 1 1
0.480334210695084 0.472352562898839 1 1
0.473507837747692 0.463501525951523 1 1
0.498962910531483 0.490094367796623 1 1
0.476766165698611 0.467818815424269 1 1
0.351400296872684 0.344400564244341 1 1
0.416528614496886 0.407837639161532 1 1
0.520711286837021 0.510562813455453 1 1
0.395796895968721 0.387616958104746 1 1
0.463350104579963 0.45495644307577 1 1
0.54112986979499 0.53057240428403 1 1
0.422054996134171 0.414610298929391 1 1
0.374125912943893 0.367623671971182 1 1
0.512406462397552 0.501951433583006 1 1
0.564169634062862 0.553103030766809 1 1
0.631849116279321 0.61923588754101 1 1
0.404814287917337 0.397672606101196 1 1
0.552996365912981 0.54131945466822 1 1
0.59023746521347 0.578285368244191 1 1
0.372000266640772 0.364934079358591 1 1
0.532219613892456 0.522655604683177 1 1
0.404740563851596 0.396331162926734 1 1
0.605970519865712 0.595122197336214 1 1
0.579052719421823 0.568234818769781 1 1
0.543147171504874 0.533293467003583 1 1
0.542219856377731 0.531510692988124 1 1
0.627699744528111 0.616746231752781 1 1
0.62912971631974 0.617296747306831 1 1
0.462044402866365 0.45264864679376 1 1
0.467854526418994 0.459428569455169 1 1
0.444855012566612 0.436790992069319 1 1
0.410222988570512 0.401562720651237 1 1
0.268002911332256 0.263940641048398 0 0
0.456864742911661 0.449238869944016 1 1
0.675241199324527 0.663609308286716 0 0
0.508529094718169 0.499801536208725 1 1
0.468254677701363 0.460234227951899 1 1
0.554000952615613 0.544247177612134 1 1
0.598842093553081 0.588080882831359 1 1
0.476155896050938 0.467867047883755 1 1
0.514044120425396 0.505020271197378 1 1
0.558932569477294 0.549521160296646 1 1
0.685793158058789 0.672865283024653 0 0
0.346757432377476 0.339627585457683 1 1
0.521717489632528 0.512816483449976 1 1
0.457320174059842 0.447946119103507 1 1
0.438433706457697 0.429780605715773 1 1
0.631990491125187 0.620064113104004 1 1
0.620838716683484 0.608902742025393 1 1
0.466151918956756 0.458148574334954 1 1
0.448460273783545 0.440018257099811 1 1
0.590699925838544 0.579093799031191 1 1
0.548546323803744 0.539063915414181 1 1
0.280191287362695 0.274348669089182 0 0
0.582098430686107 0.571729639462142 1 1
0.407330654512085 0.399271381589919 1 1
0.515556237906757 0.505352095575321 1 1
0.578075901384962 0.568115425209554 1 1
0.535758922826966 0.525308152519561 1 1
0.505389214977574 0.495577987511948 1 1
0.2990444496367 0.293536208587498 0 0
0.391102493255853 0.383838732770309 1 1
0.584844820779421 0.573811150786659 1 1
0.6034350172444 0.591487072777672 1 1
0.462366377228762 0.453540126563355 1 1
0.407603556199641 0.400278230689558 1 1
0.449661383853751 0.440883078200533 1 1
0.520258861338258 0.511070109811662 1 1
0.549634201517379 0.539166223821898 1 1
0.405499625509849 0.398451340032968 1 1
0.651115585327256 0.639272570449942 1 1
0.45916601128766 0.449611994632437 1 1
0.474100416686594 0.465189708406684 1 1
0.491001282749294 0.48077154195601 1 1
0.496539932509934 0.487059230188394 1 1
0.518384669074232 0.507854989677361 1 1
0.472171736406058 0.46357546762813 1 1
0.472430504643212 0.464111018981434 1 1
0.568850804804234 0.558295333776885 1 1
0.586134870136507 0.575941900140912 1 1
0.691930058985136 0.678203786752233 1 1
0.463346768081431 0.454927076265142 1 1
0.422477376374105 0.414779924517326 1 1
0.628503451023089 0.617077452910413 1 1
0.39433276927531 0.385546120122516 1 1
0.40879751270914 0.400901425196163 1 1
0.41884205115426 0.411464479108647 1 1
0.56269429305997 0.552557084184735 1 1
0.473946004751233 0.465164459100162 1 1
0.444146146676104 0.435925516430192 1 1
0.411863053418836 0.404032107044692 1 1
0.537877981024267 0.526891345015734 1 1
0.377365141083371 0.369887795513595 1 1
0.40507343422611 0.396890654349766 1 1
0.325053465899174 0.319488363264871 0 0
0.454119540230463 0.446366858754493 1 1
0.5322889737153 0.521804081940823 1 1
0.498300813873078 0.489643453123536 1 1
0.569318376567833 0.559013991879007 1 1
0.47069951370154 0.461608917101508 1 1
0.390656266519056 0.383776645518896 1 1
0.616215922453764 0.604515834715953 1 1
0.580748011229373 0.569773962211265 1 1
0.386253052562398 0.378906445729473 1 1
0.518438458395059 0.508611785499075 1 1
0.44449712959773 0.4364690488678 1 1
0.619177155441978 0.607022095739174 1 1
0.584236224406316 0.57308620335276 1 1
0.630383233711114 0.619056052493419 1 1
0.500802245161581 0.492029394836245 1 1
0.393977283609877 0.386499849671686 1 1
0.618523997460248 0.60689728674332 1 1
0.632262979275915 0.621459641390979 1 1
0.612793316717743 0.602129278740363 1 1
0.568046100552467 0.557706550074789 1 1
0.54074520344326 0.531200286876818 1 1
0.517882354381955 0.508580765496283 1 1
0.602720566182282 0.591751024505192 1 1
0.45195957064437 0.442766159771119 1 1
0.492730511033026 0.482957087248342 1 1
0.464135426056804 0.454957003572068 1 1
0.430487669689199 0.422922382121512 1 1
0.466366157322172 0.457244437495349 1 1
0.537119077544848 0.526505133063209 1 1
0.525379973778562 0.515320569968775 1 1
0.548614531394896 0.539019456964866 1 1
0.486756896527326 0.47769230328412 1 1
0.668334841163097 0.656374259819484 0 0
0.573297661635815 0.562514634389347 1 1
0.504949604637679 0.495044681496394 1 1
0.548782355405149 0.539084638898316 1 1
0.408183450489368 0.401543191175884 1 1
0.468468482643826 0.459370854639618 1 1
0.293338168298142 0.287965815136214 0 0
0.479252063120361 0.469471681561468 1 1
0.434329334528791 0.426482804510413 1 1
0.420352326193727 0.41254401208573 1 1
0.424929689554222 0.416752819601348 1 1
0.44751183994602 0.438864127249334 1 1
0.355824428864351 0.349610179348067 1 1
0.645842151147532 0.634217816260092 1 1
0.466168657477432 0.457872493365543 1 1
0.408181885985766 0.399825322885726 1 1
0.34067844281637 0.334586303000871 1 0
0.57625377410494 0.564953822669004 1 1
0.438186154022545 0.429118807213293 1 1
0.527787002507235 0.517276525599117 1 1
0.513025204918403 0.503964237219648 1 1
0.373078047661181 0.36664727203235 1 1
0.565133394144131 0.553879810849142 1 1
0.554648180072818 0.544091362434048 1 1
0.594689383343619 0.583753039500699 1 1
0.533142115591488 0.523022353845946 1 1
0.4449161812441 0.437530415371469 1 1
0.502813391626673 0.493598669193865 1 1
0.388523792232422 0.380864269817941 1 1
0.508598616386674 0.499646666596993 1 1
0.360568273118329 0.353666419726905 1 1
0.38586064943268 0.378301909000802 1 1
0.496321958171575 0.487020616431126 1 1
0.429704512079362 0.421488242860213 1 1
0.382534921943062 0.375018075246442 1 1
0.538626586514468 0.528521237321071 1 1
0.465077028321979 0.456573557091702 1 1
0.58967760976947 0.580010719165782 1 1
0.414282033370411 0.406282014896265 1 1
0.579588965118954 0.569270744119439 1 1
0.572010592857322 0.561895591867274 1 1
0.497093541904836 0.487972910502902 1 1
0.518835060650146 0.508913324248073 1 1
0.478070820701924 0.469657710007035 1 1
0.713522940511899 0.701270409188625 0 1
0.582702439779398 0.57132726032788 1 1
0.669014142802419 0.655724943707369 0 0
0.70520424059049 0.692388887132516 0 0
0.615693589934546 0.604914821466368 1 1
0.569850264993358 0.559539879708684 1 1
0.442739421643705 0.433778791732114 1 1
0.419960538181492 0.412385599992298 1 1
0.471047946204123 0.462185884128393 1 1
0.458877629270514 0.449002168539453 1 1
0.42794322887475 0.419551813919599 1 1
0.513672760716915 0.502877954292299 1 1
0.322714524267828 0.317827714620885 1 0
0.420893517079491 0.413436355644445 1 1
0.500525699097119 0.49178339992602 1 1
0.565183671493355 0.555129718959539 1 1
0.603375818877564 0.592081165744527 1 1
0.519198054720581 0.509102697364423 1 1
0.508692129070334 0.500903419744548 1 1
0.455824867198627 0.447403845685578 1 1
0.549047865831807 0.538762538429222 1 1
0.480970487791599 0.470889047864955 1 1
0.563405459308892 0.553805858763412 1 1
0.427165029258645 0.419330818278936 1 1
0.424724830191116 0.417916785913626 1 1
0.642796344625022 0.630968740052402 1 1
0.330212827120993 0.323310358138975 0 0
0.515055384840866 0.505216338508214 1 1
0.491915870840505 0.483409323754623 1 1
0.446646136936163 0.438422936823043 1 1
0.50268061074405 0.493139243621032 1 1
0.505880236860549 0.496018832052878 1 1
0.441938874752627 0.43280064796662 1 1
0.576847516609267 0.566397579690996 1 1
0.664623722878081 0.65213249789559 1 1
0.803617371341586 0.786441077232539 0 0
0.508515477030535 0.499696485008373 1 1
0.37878531047789 0.372253458555222 1 1
0.493314684928377 0.484485415229258 1 1
0.605407644312386 0.594837651253876 1 1
0.560340351128652 0.550496626664164 1 1
0.539707074647381 0.53031728828003 1 1
0.446641691032376 0.438146016732999 1 1
0.608311494693415 0.596218388384427 1 1
0.485106899449926 0.476350279823955 1 1
0.498463282318047 0.490048167031322 1 1
0.450787251538253 0.44215960883279 1 1
0.561172037933738 0.550608478175991 1 1
0.609669210536104 0.598726930090332 1 1
0.485480461794437 0.476978297710529 1 1
0.486378962101461 0.476601873472815 1 1
0.498940868689317 0.489068848905696 1 1
0.436377733438902 0.429191158119847 1 1
0.418970311810018 0.410704389674691 1 1
0.535633914861276 0.526096600311153 1 1
0.674725718438672 0.663480942481616 1 1
0.487239475011139 0.478554583936255 1 1
0.324545277425285 0.318778206447589 1 0
0.48731771397516 0.478550556649713 1 1
0.525058214102252 0.514585942115726 1 1
0.558741022558799 0.548204610857443 1 1
0.434927763990952 0.42720089556687 1 1
0.53047064296773 0.520018185099709 1 1
0.468663612221808 0.460897977587717 1 1
0.551078681887943 0.540642394325656 1 1
0.466142515918498 0.457970163191764 1 1
0.452493828501826 0.445490446468362 1 1
0.595767711896022 0.584885019213902 1 1
0.491954475417471 0.482884782285434 1 1
0.440017559375506 0.431382636453184 1 1
0.455363292521624 0.44685979526289 1 1
0.308780196990666 0.303877267017818 0 0
0.349889714658914 0.343501422694856 1 1
0.511357941465461 0.501676264922372 1 1
0.588366601519245 0.576873548557587 1 1
0.435033762660696 0.426910816831372 1 1
0.513999095314944 0.504578032989925 1 1
0.465468304964167 0.456297589309318 1 1
0.459643005620556 0.451755013708945 1 1
0.539047257854363 0.528691111567031 1 1
0.389500984086382 0.38180572013047 1 1
0.396935040669277 0.389493747439561 1 1
0.411300418991134 0.40335173696795 1 1
0.498169013693867 0.489122117996749 1 1
0.488875779382218 0.479452522318898 1 1
0.645328105121328 0.632567157475507 1 1
0.542221163161934 0.531712026103873 1 1
0.484977405455783 0.47613063324669 1 1
0.439447853530982 0.430653009582608 1 1
0.373329369914749 0.3663469106985 1 1
0.432274344787325 0.424409628623946 1 1
0.491969224049549 0.482304176019671 1 1
0.46429219691022 0.454365740178 1 1
0.54681455214879 0.536603134059326 1 1
0.635304286263564 0.622557867435672 1 1
0.367413823737122 0.359293991292268 1 1
0.575924240948273 0.564924374652134 1 1
0.526491403644486 0.517429685284821 1 1
0.462793624015895 0.454440620395818 1 1
0.411986301009588 0.404243940280324 1 1
0.447988103850889 0.440229229668384 1 1
0.500476842017535 0.491393530204282 1 1
0.523490873183646 0.514893988912644 1 1
0.372411408672488 0.365584167124135 1 1
0.379749698018135 0.373606814032656 1 1
0.481421368120082 0.472806758025713 1 1
0.484165966414472 0.475309399098169 1 1
0.517470386387743 0.508253533578546 1 1
0.460313936556665 0.451672908814732 1 1
0.718299219489128 0.7042577128157 0 0
0.572176424951582 0.56180441999828 1 1
0.470352959658461 0.461402404153214 1 1
0.478810023928782 0.470016198676398 1 1
0.547031526401278 0.53719661188811 1 1
0.379241476501664 0.372346135817902 1 1
0.479374759477702 0.470346937574024 1 1
0.500419980364606 0.48988125225695 1 1
0.626677893212711 0.613844813148527 1 1
0.416952534663454 0.409940938254441 1 1
0.552876798252596 0.54208926870873 1 1
0.596222916959019 0.584793607532747 1 1
0.365178411743459 0.358505855636235 1 1
0.406584506745691 0.39919603151783 1 1
0.514642559513377 0.506049758477935 1 1
0.437227703729132 0.428607224150932 1 1
0.477675139341932 0.468628214801269 1 1
0.474877085835147 0.467037198680102 1 1
0.485822776639769 0.476428649470982 1 1
0.392189065327637 0.385343015669412 1 1
0.635125703363237 0.623364532954861 1 1
0.553291200129456 0.543106513515185 1 1
0.398418829801725 0.391509879090255 1 1
0.407443710096775 0.399578773224835 1 1
0.466306877878042 0.457554604012212 1 1
0.501179827191191 0.490792068353054 1 1
0.517199231750136 0.507634918075282 1 1
0.456935332216402 0.448901265528998 1 1
0.349812740882973 0.343523744522067 1 1
0.469011551714338 0.459217671393171 1 1
0.412412645119896 0.405046410305608 1 1
0.390944115742509 0.383489958566999 1 1
0.537217199445642 0.526393066825179 1 1
0.513921225070276 0.503706102672297 1 1
0.402719107537861 0.395547329271689 1 1
0.513770019549493 0.50461635286052 1 1
0.628357400412202 0.616458504318416 1 1
0.575909520586152 0.56567856650662 1 1
0.517607954945685 0.508549958168698 1 1
0.48709047669137 0.478051777674647 1 1
0.392562702028725 0.385745808442417 1 1
0.48669210659538 0.478464323152787 1 1
0.361645990596051 0.35527523230114 1 0
0.513362729115745 0.503148556517603 1 1
0.540031920342355 0.53024476841515 1 1
0.396314005766423 0.388334854841345 1 1
0.332135142224876 0.326150694747501 1 1
0.550587053366339 0.540420032343664 1 1
0.652187210485386 0.640462439991405 1 1
0.443475570996224 0.435417015053823 1 1
0.473525355525912 0.464706580914233 1 1
0.3962678968447 0.38829472271617 1 1
0.477729975917777 0.46863331351133 1 1
0.430618275632478 0.422210173350262 1 1
0.51359036275089 0.504169626295519 1 1
0.472688300091857 0.463518731854412 1 1
0.414281462431561 0.406425580278493 1 1
0.450478854909532 0.441849609635509 1 1
0.417462364278085 0.409586343410659 1 1
0.51704304362312 0.507957650950251 1 1
0.310708640360745 0.305122701105942 0 0
0.46932460383381 0.461281705299037 1 1
0.403824518346805 0.396993643969388 1 1
0.534269152557526 0.525485605911381 1 1
0.694084017946085 0.681933901521713 0 0
0.594365192137849 0.582680956019046 1 1
0.341078545768463 0.334840445854339 0 0
0.553103123306226 0.543520891953612 1 1
0.487596042441462 0.479323350557387 1 1
0.55926727212577 0.548873214283652 1 1
0.605909044189316 0.595204930367235 1 1
0.481679438946992 0.472975534994961 1 1
0.42877032172117 0.419563676677687 1 1
0.457999332958101 0.450048339138526 1 1
0.423500742211381 0.415999690606949 1 1
0.717161200440114 0.702674274962082 0 0
0.506934965676974 0.49705403854584 1 1
0.599527263903499 0.588132043205222 1 1
0.607524796106072 0.595647133404345 1 1
0.520949086229078 0.510012738652794 1 1
0.538977858075786 0.528278250025119 1 1
0.410763920481651 0.40386953163947 1 1
0.355551928706605 0.348518195832087 1 1
0.599252105206976 0.587802532561782 1 1
0.477249844002339 0.467584306996888 1 1
0.516145380934924 0.507312064931674 1 1
0.607631049468448 0.595961343120915 1 1
0.517835780545539 0.509321429208642 1 1
0.469702054932479 0.460825332409518 1 1
0.46961768021937 0.460468109786334 1 1
0.49528818125238 0.485222950818873 1 1
0.384875160278098 0.377083689752432 1 1
0.35854115237195 0.351874448658832 1 1
0.421584159717064 0.413293055249327 1 1
0.512929283795499 0.503661208178643 1 1
0.471467984797741 0.46363254546357 1 1
0.545088939699321 0.536100833709493 1 1
0.504040166145945 0.49445495373513 1 1
0.71287996001579 0.699275882302748 1 1
0.566155964532282 0.555722692085963 1 1
0.34995177269767 0.343730272012613 1 1
0.442545257743792 0.433644788972363 1 1
0.598279541804229 0.586571041113385 1 1
0.458639286286961 0.450855727300629 1 1
0.400240156869462 0.393147703726968 1 1
0.563496796088769 0.553393709104224 1 1
0.461569005368294 0.454184256403445 1 1
0.584580100609749 0.573835633062384 1 1
0.453641295850736 0.445306679984339 1 1
0.540898337495011 0.531162071655912 1 1
0.568871452356889 0.557774229115472 1 1
0.286513537731586 0.28167305199426 0 0
0.404816478316136 0.397145990852887 1 1
0.289200560006476 0.283712402085641 0 0
0.535068082468297 0.523291554034007 1 1
0.604148606664372 0.592255242779415 1 1
0.386914899560683 0.379588852741885 1 1
0.522952151376122 0.513310144141238 1 1
0.41147542700184 0.403631888681915 1 1
0.438181243098296 0.430051217446842 1 1
0.432046081202476 0.424039086897226 1 1
0.625268406762145 0.613141011845972 1 1
0.559658800259989 0.549951454112047 1 1
0.388943769725846 0.381927419137404 1 1
0.340073988874549 0.334595540459398 0 0
0.541779540316163 0.532135922662301 1 1
0.592756381243421 0.581920427632811 1 1
0.533059675503302 0.523907496114564 1 1
0.552729101196367 0.542965209979414 1 1
0.4261884086734 0.418710222884149 1 1
0.469211736114791 0.460269852187951 1 1
0.501050194168711 0.490972320472571 1 1
0.360113834658076 0.352818646705396 1 1
0.314721461824638 0.308631957979634 1 0
0.506544293806585 0.497408693070429 1 1
0.377738729175204 0.370163196705297 1 1
0.553993073688306 0.543402810879995 1 1
0.378271794541861 0.371842287635232 1 1
0.486013063445766 0.477226279035719 1 1
0.518457333898365 0.509033823651942 1 1
0.596297204421677 0.585027877315136 1 1
0.376929746240083 0.369740414026322 1 1
0.358711066199779 0.352906162405408 1 1
0.569074707243123 0.558304809193592 1 1
0.425352529075709 0.416591719178592 1 1
0.492002183315099 0.482744242953437 1 1
0.355498417375899 0.3491770534792 1 1
0.482513960284259 0.473645456790435 1 1
0.546206628524113 0.536086624190998 1 1
0.576244745823653 0.565038933095141 1 1
0.445589772764606 0.437521792355938 1 1
0.569740312181494 0.559394155247501 1 1
0.455634459594036 0.446937941285481 1 1
0.480708598689877 0.472356631810384 1 1
0.660588816798949 0.648430556212356 1 1
0.481281175560247 0.472437685955795 1 1
0.413625815025696 0.406685570582757 1 1
0.443625602583898 0.434904523295534 1 1
0.515172791267884 0.506053913449255 1 1
0.401588006533622 0.39421432908551 1 1
0.425288680551011 0.417393866028282 1 1
0.635549667976131 0.623169971989302 1 1
0.618572861135226 0.607042919646853 1 1
0.556615554051351 0.545310543491298 1 1
0.599887422454952 0.589154536154704 1 1
0.518572062558128 0.508705804635751 1 1
0.558499431054497 0.548403889314861 1 1
0.547875477139377 0.537569756276437 1 1
0.423771302345237 0.416055442493448 1 1
0.46621133158727 0.457675416676354 1 1
0.538985952385784 0.529112729731395 1 1
0.359534450330435 0.353262184256107 0 0
0.50560168419431 0.496817093965006 1 1
0.595055179284959 0.584039784046671 1 1
0.480776248574158 0.472240788670755 1 1
0.532185852789669 0.521791817796824 1 1
0.635928796265938 0.624542482061437 1 1
0.57103856582928 0.558983698817793 1 1
0.341246566208637 0.334262636807131 1 1
0.543451302208574 0.533955858811507 1 1
0.486188647396671 0.477042591058433 1 1
0.424033964806992 0.414582958897755 1 1
0.563303493914556 0.552587927059091 1 1
0.585697240698362 0.574106931188229 1 1
0.636426267097998 0.625110839705255 1 1
0.530290938815087 0.520897754995193 1 1
0.556412417626327 0.545194363759607 1 1
0.487299813789837 0.476403781509746 1 1
0.441400781748829 0.433767780463773 1 1
0.443091047254416 0.434998810237699 1 1
0.435911413781452 0.428425257064256 1 1
0.607517369215018 0.595521390265182 1 1
0.532821310076267 0.52179297128391 1 1
0.506153014485785 0.496038978004568 1 1
0.650829901306841 0.637033027535121 1 1
0.580378353967836 0.568966663558978 1 1
0.37732506265796 0.370145575228879 1 1
0.545520201036655 0.533672308407398 1 1
0.420827156324883 0.413389929433633 1 1
0.477464714418281 0.468423866641906 1 1
0.465549908504202 0.457386664554051 1 1
0.430325195515478 0.422002527590157 1 1
0.50301709113171 0.493943743141947 1 1
0.450545159591974 0.442600122769909 1 1
0.345670151107071 0.33937057561767 1 1
0.52981289186162 0.519973847238925 1 1
0.460178043602917 0.451713927318035 1 1
0.460106007381595 0.451426460132291 1 1
0.492967595571026 0.484189370791586 1 1
0.437499806556574 0.429448754124027 1 1
0.55963011884116 0.549400906701177 1 1
0.297047012331681 0.290598856676402 0 0
0.59212847174979 0.580545734719777 1 1
0.514164651451052 0.505141415739003 1 1
0.396308300360122 0.389490037468106 1 1
0.557829979978531 0.547354633488572 1 1
0.45402513572517 0.44579695542654 1 1
0.598851687345604 0.587697803401525 1 1
0.505478121460315 0.496903234466482 1 1
0.475367683204186 0.466774996894086 1 1
0.548847940147732 0.537982266925045 1 1
0.516232956525952 0.505197082399117 1 1
0.508815396532823 0.498985905653524 1 1
0.450315686234013 0.441959817935368 1 1
0.499666365855122 0.490647461156245 1 1
0.325052578225737 0.3189622974843 0 0
0.54500618104992 0.535739730011043 1 1
0.539373917488398 0.530015422333069 1 1
0.545119515221455 0.534985551663405 1 1
0.718005937400598 0.703685028326415 0 0
0.560539410001834 0.55036287237228 1 1
0.488881572381644 0.479176107917261 1 1
0.526433309108429 0.516555172726486 1 1
0.494537960006911 0.484451696149826 1 1
0.400428883647018 0.392895293707089 1 1
0.384804853006682 0.377954241226816 1 1
0.527363015739866 0.51769462180641 1 1
0.440693365867945 0.433243621584245 1 1
0.583359170047062 0.573037742394797 1 1
0.563884557869785 0.552531708859517 1 1
0.524242653548089 0.514715408346999 1 1
0.42566148834681 0.417861546554934 1 1
0.431115194738247 0.422284029339691 1 1
0.46308604341922 0.453275788816314 1 1
0.527510252209925 0.517003983784009 1 1
0.622363907402611 0.610493105556013 1 1
0.479058389128952 0.470689172213132 1 1
0.376365581418806 0.369255136676323 1 1
0.736248714270769 0.72192115609323 0 0
0.63006603016105 0.617612457838461 1 1
0.329867621350011 0.323753278036644 0 0
0.499247663082456 0.48820841649672 1 1
0.60691793011884 0.595216312544624 1 1
0.580024140800087 0.568989758231197 1 1
0.47740250471289 0.469378582189951 1 1
0.466958942098881 0.457630797207053 1 1
0.464633972370492 0.457198668561514 1 1
0.474666055769654 0.465909961087478 1 1
0.430755261766017 0.422801987111618 1 1
0.557612766925725 0.546908100893451 1 1
0.429281597478492 0.421494182289924 1 1
0.362768126333228 0.356260473467576 1 0
0.677983898632639 0.664285937526839 1 1
0.459833854997937 0.449955670417234 1 1
0.295571549666724 0.289597481270205 0 0
0.539336062801629 0.528627989081366 1 1
0.473251905848726 0.463791004642516 1 1
0.474237931530254 0.465725263933894 1 1
0.63410427345095 0.623063548411819 1 1
0.507821924847102 0.498449090642498 1 1
0.68494410362376 0.671912944498623 1 1
0.542566249543484 0.531067428866634 1 1
0.487387011326032 0.477982013606549 1 1
0.52666165463533 0.517273140168908 1 1
0.441363091581254 0.43306218796423 1 1
0.374363678086875 0.36605357448106 1 1
0.593968152687921 0.583435201807677 1 1
0.37033542562241 0.363933153732571 1 1
0.491708953271885 0.482940222048175 1 1
0.386269075949622 0.379297231415216 1 1
0.537961530687098 0.52713399955467 1 1
0.601074322664871 0.590227891185656 1 1
0.459660168981268 0.450755188089306 1 1
0.469466691223294 0.459449082367123 1 1
0.465062898841635 0.457152102798367 1 1
0.497870623509776 0.488653858184119 1 1
0.35669020411919 0.349458262337536 1 1
0.393359573972133 0.386062335130609 1 1
0.458299552259133 0.448856555404439 1 1
0.542192716509026 0.529650911055416 1 1
0.495978000037938 0.487505420477235 1 1
0.613042297114566 0.602434980389021 1 1
0.433306275783965 0.425750372539078 1 1
0.46113565188134 0.452819021206902 1 1
0.384386513113057 0.376828596393139 1 1
0.489207233247292 0.480277701085257 1 1
0.533598330976412 0.523709675341545 1 1
0.572066244540249 0.560818675793999 1 1
0.575661734848071 0.56514987145545 1 1
0.635870408930522 0.624687969952094 1 1
0.430810204506898 0.422695850128796 1 1
0.547607759611773 0.536166157816217 1 1
0.588017489010136 0.577090064119721 1 1
0.476707791443228 0.468555023825542 1 1
0.553596361220668 0.542497738556581 1 1
0.531586926577839 0.522541483430508 1 1
0.499721762309801 0.489878489213838 1 1
0.469303292464895 0.460082653804375 1 1
0.470254263903696 0.461103644324503 1 1
0.371192296464119 0.364271834260357 1 1
0.569459921476371 0.558245542197657 1 1
0.599336870333972 0.588722218459217 1 1
0.545192068212504 0.535590594624255 1 1
0.700209757688117 0.687415850544131 0 0
0.452667552019615 0.444627574184526 1 1
0.552190384396683 0.541539170571873 1 1
0.557131761469819 0.547363442760846 1 1
0.671509526734011 0.659670733285607 1 1
0.574360912697493 0.564481103122092 1 1
0.486568490122423 0.478146944351717 1 1
0.641184128076597 0.629728125194064 1 1
0.46901883410098 0.460924366617021 1 1
0.482520744057767 0.473127829042954 1 1
0.56708459395486 0.556162191695997 1 1
0.428706410335226 0.420613468718035 1 1
0.454955893341232 0.4463277720897 1 1
0.378334598155908 0.371346590758919 1 1
0.599911645026752 0.58890623179511 1 1
0.476520647698318 0.468327452903061 1 1
0.446930070253098 0.438946447156718 1 1
0.57659603716343 0.565734440027429 1 1
0.482439237482391 0.472862802692152 1 1
0.554660740706013 0.544508444645801 1 1
0.360543212821383 0.353579757199327 1 0
0.381854764311717 0.374422674170288 1 1
0.4877802332631 0.478818725560895 1 1
0.506772024881579 0.498108770872483 1 1
0.408138730153805 0.401183946901551 1 1
0.592088704338498 0.581462250393615 1 1
0.418010911792753 0.409498136506916 1 1
0.505535219943108 0.496435835024155 1 1
0.552936142769504 0.542183432809468 1 1
0.470826955977639 0.461374366405435 1 1
0.467943507777965 0.459644134545052 1 1
0.541148269308937 0.531736846070755 1 1
0.621181837648307 0.609142158978963 1 1
0.456772434125547 0.448190866898314 1 1
0.421738124978372 0.41331806414921 1 1
0.491570055886475 0.482612804347653 1 1
0.51469404291998 0.505010966008993 1 1
0.604974778941784 0.593839447917307 1 1
0.525121453233993 0.516292175083541 1 1
0.538027863076951 0.527992814138543 1 1
0.445194022029377 0.437138125856965 1 1
0.504066922974978 0.495201541736115 1 1
0.539786695819734 0.530814047325287 1 1
0.352977084215737 0.345594393128946 1 1
0.501314687816889 0.49146542126504 1 1
0.44925948119689 0.440573437443599 1 1
0.489775991527823 0.480570546573158 1 1
0.471058537129229 0.462064265670288 1 1
0.391201913376517 0.38406808222088 1 1
0.434090273383974 0.426010135390684 1 1
0.344085846726899 0.337322483843787 0 0
0.465086896626819 0.45689340529523 1 1
0.637826040527483 0.625652887370829 1 1
0.493835992185366 0.484645083978871 1 1
0.459359069305089 0.451111405196125 1 1
0.5049816265311 0.495997146617679 1 1
0.720840810083178 0.707782043900478 0 0
0.531227263578274 0.522025033427026 1 1
0.555041410737633 0.544782450604613 1 1
0.571707388891137 0.561323708330934 1 1
0.481152506293212 0.471579555278566 1 1
0.669241653820399 0.657113186393851 1 1
0.511483584163461 0.501460122095238 1 1
0.549021457077288 0.53862187192303 1 1
0.627138544044486 0.615160593758876 1 1
0.592472944042142 0.581803573233494 1 1
0.592451757534222 0.58186184838748 1 1
0.475810944505494 0.466733012998348 1 1
0.430377563682811 0.422484604557008 1 1
0.50542930525819 0.497039940934271 1 1
0.514835039849653 0.505467056137605 1 1
0.47437806910004 0.466365526745679 1 1
0.453583802127868 0.445588690571034 1 1
0.512054590997979 0.50268178701775 1 1
0.468659043997143 0.459369280508221 1 1
0.609569719917267 0.598896390472474 1 1
0.510934207163167 0.501160618535814 1 1
0.568906749194755 0.557557868246821 1 1
0.459041315583693 0.450017731839858 1 1
0.350053320900717 0.343370929921016 1 1
0.387186545825948 0.379062528186067 1 1
0.610840876376024 0.599803745157 1 1
0.490293115709846 0.481879899397796 1 1
0.517196886411969 0.506614277576069 1 1
0.528593934728776 0.518050829825631 1 1
0.453625162059939 0.445938252498737 1 1
0.462153934953892 0.453053575891605 1 1
0.382666406159556 0.375484169382925 1 1
0.61561348966651 0.604855419310365 1 1
0.408345188178726 0.400681884827605 1 1
0.479010136593447 0.470116207028645 1 1
0.588642477281712 0.578105117085727 1 1
0.479602467164881 0.470839811827469 1 1
0.443706734542409 0.435807146939212 1 1
0.548118263981169 0.539359063937838 1 1
0.560992710826546 0.551210586697607 1 1
0.463625465031547 0.455095822826876 1 1
0.355217981350153 0.349223635942317 1 0
0.444268342185606 0.436824461639496 1 1
0.540511257146699 0.530643896855906 1 1
0.454108773943439 0.446549419570613 1 1
0.484051195324547 0.475532029160242 1 1
0.50298798524316 0.493351248853604 1 1
0.519694509172187 0.511190477958614 1 1
0.552419867452032 0.543035331902769 1 1
0.222185648021321 0.217553562707194 0 0
0.52913129067279 0.519576495132555 1 1
0.487547612141816 0.478573037815517 1 1
0.427550776144669 0.41991807986552 1 1
0.496769117781815 0.487389238687513 1 1
0.552280127491873 0.542385935406427 1 1
0.545886783658889 0.535490131091205 1 1
0.673900424783689 0.66101102786348 0 0
0.429084022524462 0.421328434459703 1 1
0.530807448288121 0.520015154246723 1 1
0.485434452008118 0.476143512643601 1 1
0.544070881931679 0.533143868479835 1 1
0.504253030704292 0.494714848344399 1 1
0.4059699506274 0.398602407218094 1 1
0.568282967920793 0.557375007103025 1 1
0.389418404378976 0.38152884077871 1 1
0.320761167745144 0.314127913361897 0 0
0.35738711714544 0.350815686955424 0 0
0.772593075954907 0.758718547924822 0 0
0.492044467306457 0.483306247592968 1 1
0.55723390556419 0.546407077787831 1 1
0.623884782454884 0.613092969801592 1 1
0.495888103853796 0.486696988994817 1 1
0.509448865436648 0.500311938679557 1 1
0.483289500969325 0.474366482654783 1 1
0.429508912460421 0.421847107401533 1 1
0.548150026827783 0.538174258669807 1 1
0.57312826073976 0.562099517384231 1 1
0.60181445708893 0.590347561091685 1 1
0.437869260318456 0.430209085441737 1 1
0.504013446888328 0.494777895407905 1 1
0.488286427175053 0.479370590705801 1 1
0.479222448168756 0.47080376898667 1 1
0.491224469849586 0.481711379030707 1 1
0.51996577444476 0.510307275341225 1 1
0.496389382420228 0.486015063299703 1 1
0.494125922610946 0.484668719876468 1 1
0.498915698730078 0.489905136237963 1 1
0.467546703617506 0.459327877924856 1 1
0.542425480164478 0.532587916914238 1 1
0.491948765172874 0.482843948468024 1 1
0.463387513113644 0.45466019390373 1 1
0.615628260662721 0.604094009199098 1 1
0.495080580156443 0.486216809454106 1 1
0.567392278877713 0.555798711248984 1 1
0.484498111166559 0.474839070089563 1 1
0.5547628330193 0.54460722542698 1 1
0.418549223822101 0.410656070251923 1 1
0.655171305599025 0.643395838896496 1 1
0.270811480260693 0.265443044229511 0 0
0.491003204334647 0.481848998685825 1 1
0.559215563210955 0.547672840052988 1 1
0.460792350321848 0.452572906486062 1 1
0.472734091270658 0.463288186667154 1 1
0.38029479878407 0.373279620298163 1 1
0.389057083123623 0.381380739421082 1 1
0.485684933296695 0.476798956955277 1 1
0.552697460374289 0.543480958858222 1 1
0.455759333567575 0.446551982919725 1 1
0.412009557151645 0.405504176252535 1 1
0.351156227433042 0.344933835695934 0 0
0.538777952711314 0.528146319330961 1 1
0.478112692633467 0.467813723279472 1 1
0.672092885525571 0.660348264741169 1 1
0.472763027812723 0.463861651206538 1 1
0.491924083525614 0.482608858087449 1 1
0.52538627846574 0.515810287265291 1 1
0.429045166055 0.421602792509285 1 1
0.525301335046548 0.51484828881431 1 1
0.584955791083011 0.573508268829878 1 1
0.38577503598961 0.379071393739332 1 1
0.573210271227079 0.562309415228077 1 1
0.455259144963391 0.44667231996111 1 1
0.591950849216448 0.581199445366603 1 1
0.505010851986165 0.495537239338139 1 1
0.553734800305847 0.543748619232512 1 1
0.551463058018971 0.540888194897835 1 1
0.509562396991562 0.499179852163918 1 1
0.370117081272987 0.362631533085462 1 1
0.460278112002054 0.452497085498975 1 1
0.491462021120191 0.482388613878967 1 1
0.370806591617064 0.364302633712719 1 1
0.397673559752331 0.390340649009136 1 1
0.50673600696605 0.49695997679808 1 1
0.431938491048178 0.423546915165334 1 1
0.321856467470691 0.315914295323744 0 0
0.525248103323429 0.515426676807861 1 1
0.45612035373457 0.4480749945987 1 1
0.393845449727367 0.387213310517268 1 1
0.331778782682505 0.325608853650658 0 0
0.655421754939076 0.643615082142622 1 1
0.565436690805926 0.555140804911854 1 1
0.471818614820552 0.463409218116222 1 1
0.43967743763599 0.432417722567453 1 1
0.506736281567059 0.4979306195604 1 1
0.483478456701616 0.475005545636497 1 1
0.438606621798503 0.430056736292136 1 1
0.550546159094261 0.540935724398345 1 1
0.422099239518216 0.414149458084708 1 1
0.552740662919961 0.543208860851345 1 1
0.514704747789839 0.505290848032749 1 1
0.489067690973384 0.48043255213729 1 1
0.463391412240192 0.453978937365671 1 1
0.438599129897498 0.429892945685563 1 1
0.616211861215853 0.605354875584838 1 1
0.558733762023023 0.549070366641933 1 1
0.579446277057959 0.568679456614359 1 1
0.527802363589461 0.518778079556563 1 1
0.58931638259132 0.578340874371277 1 1
0.463807246660189 0.45442781316928 1 1
0.336849860864107 0.330484563030269 1 1
0.542204825770983 0.532285814587981 1 1
0.533768889629924 0.523761999036269 1 1
0.453453511450326 0.444833326754481 1 1
0.552117364417648 0.541346647631218 1 1
0.543845510044947 0.535006093080577 1 1
0.571785171879178 0.561133267381466 1 1
0.486928182879219 0.476907205070999 1 1
0.474016150735245 0.465120286202531 1 1
0.459613395962634 0.45045624722268 1 1
0.494293239402418 0.485052275553756 1 1
0.413858334588415 0.40608117224333 1 1
0.565756305881944 0.555079770843468 1 1
0.394821141104736 0.387640424647714 1 1
0.531131897654094 0.52083425360034 1 1
0.509651377534322 0.500019476090651 1 1
0.551224268680777 0.540460311138625 1 1
0.418193125551927 0.410486364446453 1 1
0.307328133132366 0.30087362786791 0 0
0.513497848679495 0.503538378204384 1 1
0.374579075179081 0.368009944644043 1 1
0.402626469799942 0.395034949980256 1 1
0.57807887608909 0.568350892270756 1 1
0.630297862892377 0.618797069975594 1 1
0.531679057702898 0.521949987746081 1 1
0.605847192908296 0.595168244085826 1 1
0.494010362849893 0.484678198747735 1 1
0.538366765446207 0.528513688927421 1 1
0.565482125279774 0.555270348939648 1 1
0.604526902133755 0.593192003409396 1 1
0.394593481840972 0.388459777520658 1 1
0.489680213086032 0.480216489159544 1 1
0.545055655744118 0.5353191644386 1 1
0.425495315401134 0.417367420262563 1 1
0.34659119311989 0.340631985787128 0 0
0.347028611695263 0.341581941554593 1 0
0.471160701113706 0.462142966866624 1 1
0.49984282035088 0.490268642181748 1 1
0.582608813860595 0.571827455713798 1 1
0.397727040567779 0.389332773012352 1 1
0.558371185921938 0.548120359611625 1 1
0.459657188938167 0.452371476717424 1 1
0.389624760300697 0.383230317596957 1 1
0.53209698061868 0.52203266643184 1 1
0.579840391384798 0.568332671539285 1 1
0.621640472500014 0.6106155571042 1 1
0.364620137102997 0.358348740192194 1 1
0.626404744081273 0.615289804379746 1 1
0.447867607347092 0.439781945677291 1 1
0.40897871970123 0.400987843808234 1 1
0.484915424391976 0.476555194319623 1 1
0.617942393659402 0.605383170198206 1 1
0.362011398966696 0.355082478501587 1 1
0.326162897145756 0.31987403428045 1 1
0.479758904667063 0.470445911370199 1 1
0.485204941555632 0.476285657473968 1 1
0.499635895514926 0.490604335166155 1 1
0.483447312430769 0.474853798927345 1 1
0.57745787831849 0.566673007423249 1 1
0.449262199537465 0.440440248938489 1 1
0.356760227753831 0.350448086929267 1 0
0.46482063029049 0.456620993337048 1 1
0.445441547397595 0.437001441382933 1 1
0.527068682681037 0.517898351798075 1 1
0.542754371314964 0.53295810540504 1 1
0.469399153849125 0.460826158669112 1 1
0.677823548651369 0.665423068861647 0 0
0.596403766448644 0.585045870868357 1 1
0.583057744517319 0.57252772290939 1 1
0.537943236666164 0.527579131503024 1 1
0.486087515661324 0.476186764548334 1 1
0.46549421119843 0.457093520294654 1 1
0.484212020599066 0.47533659072214 1 1
0.532085302461603 0.521403226158831 1 1
0.439696927225999 0.430426290375283 1 1
0.484277243393189 0.474733926066131 1 1
0.557091236095558 0.546592219061908 1 1
0.463341881648192 0.454644465020902 1 1
0.386471149916686 0.379186951426809 1 1
0.503642701759257 0.494768577021558 1 1
0.436978016565137 0.429020649329142 1 1
0.483633543724422 0.47436085811617 1 1
0.537100474181324 0.527172415801636 1 1
0.291706470632264 0.286672448314221 0 0
0.536690091512693 0.527806193667786 1 1
0.472444243638218 0.463906122831211 1 1
0.361654170800268 0.353915990249333 1 1
0.541893212937523 0.532168958799582 1 1
0.54547765698712 0.535651709129296 1 1
0.459191388809764 0.450996577539498 1 1
0.600367497846815 0.588869572743243 1 1
0.523810183857399 0.515402292576837 1 1
0.529875974733929 0.520759140880993 1 1
0.452055969932483 0.443260390070172 1 1
0.4995591109598 0.489826290722517 1 1
0.536777358452606 0.526662372770095 1 1
0.480924001491913 0.471559492555493 1 1
0.486061398266535 0.477601697226393 1 1
0.505799172302562 0.495644586449177 1 1
0.521050757365985 0.510973171145804 1 1
0.517623860255292 0.507975521726299 1 1
0.593046782632932 0.581839678723698 1 1
0.458277838464022 0.449847037655572 1 1
0.483832879593655 0.47511977330675 1 1
0.493610677157964 0.484521880638948 1 1
0.391010199700333 0.384047650977807 1 1
0.438628855795453 0.429527088726538 1 1
0.668360957448078 0.6559990126874 0 1
0.33193893714883 0.325970579166314 1 0
0.546158316906371 0.534599794285474 1 1
0.674754894895731 0.662074658530446 1 1
0.475394513795696 0.465979091713978 1 1
0.530513013718366 0.520875882386875 1 1
0.380702260831877 0.37408036225226 1 1
0.586893663719796 0.575178342031854 1 1
0.450418463405381 0.442986002239107 1 1
0.524497360460318 0.513809649749098 1 1
0.452085825721658 0.444283943784302 1 1
0.493827796660141 0.485063884077552 1 1
0.431705267622956 0.423896840071328 1 1
0.425595510467667 0.418164754176133 1 1
0.526648313932181 0.517372158899684 1 1
0.406817257801753 0.399446592614449 1 1
0.556804975609491 0.545985730453581 1 1
0.5778673903468 0.565501442736993 1 1
0.456364819860512 0.448438022501005 1 1
0.497385567558007 0.488653099978849 1 1
0.540560884649136 0.530465267287363 1 1
0.711509943933557 0.698787754662569 0 0
0.551466264147554 0.540837698615264 1 1
0.499854146614973 0.490571959906957 1 1
0.625210230735505 0.61459527622696 1 1
0.430763264970001 0.42341043490914 1 1
0.431058683823417 0.423355102701936 1 1
0.444699859548993 0.43516344536709 1 1
0.396522599070346 0.388717809800611 1 1
0.395656509131492 0.388263922872401 1 1
0.457020687447938 0.448686764231772 1 1
0.559068983335897 0.548937460702819 1 1
0.51440120019662 0.505390358577618 1 1
0.535338975134012 0.525042766291201 1 1
0.425135599485814 0.417517537594291 1 1
0.585508998761849 0.574700239366174 1 1
0.439800431626829 0.431756893782943 1 1
0.562676283875541 0.552924050971154 1 1
0.465431220426203 0.457681371904935 1 1
0.428338490151602 0.420890410577353 1 1
0.46874584917481 0.459843558061994 1 1
0.400142344034326 0.393204733981906 1 1
0.54027232866426 0.529579251634667 1 1
0.478553334410985 0.470304149616179 1 1
0.385918888574109 0.379292426346509 1 1
0.510169314804668 0.500609230013713 1 1
0.50413534450034 0.495414453663579 1 1
0.584132338778033 0.572665325073231 1 1
0.522026858612999 0.510769342246382 1 1
0.406584543241127 0.399385475102281 1 1
0.635563089149975 0.623655061302152 1 1
0.471858336241201 0.463659263018214 1 1
0.555859486879725 0.545857642675455 1 1
0.578881917258065 0.56843928823547 1 1
0.586172671420745 0.57435048688906 1 1
0.44269098863846 0.434483619457352 1 1
0.503039177176418 0.494715193192935 1 1
0.519980130615783 0.509564869877397 1 1
0.590676568670742 0.580176162839282 1 1
0.481250289836066 0.472707047560469 1 1
0.55609450363482 0.54560029715799 1 1
0.499556917909698 0.491045822907676 1 1
0.496519794828051 0.487581294077077 1 1
0.55666270324436 0.546225936984483 1 1
0.600926368436203 0.590158854391787 1 1
0.557272353141523 0.547030476266034 1 1
0.511362486607277 0.501217675584472 1 1
0.455681227213387 0.447239713208638 1 1
0.637444244109452 0.626136856648587 1 1
0.421001833349013 0.414653486092964 1 1
0.473572036711416 0.465907827795142 1 1
0.604706135667972 0.59365492465592 1 1
0.522286102003454 0.512912923120004 1 1
0.55735977632619 0.548286458170385 1 1
0.438914373415511 0.430606427218532 1 1
0.542394602694943 0.531504540927826 1 1
0.479450000036123 0.470281627532738 1 1
0.69117664760607 0.678448161158786 1 1
0.503036840184384 0.495045746651977 1 1
0.5664285136698 0.555438703554739 1 1
0.569696000971188 0.559089025059251 1 1
0.397996992890787 0.390610974745867 1 1
0.440684680286655 0.432554557486446 1 1
0.494492565970445 0.486035392628151 1 1
0.638155951967672 0.626393932054604 1 1
0.414581208498541 0.406809160331937 1 1
0.518000497056024 0.508737477870847 1 1
0.452094821428856 0.44329850210696 1 1
0.454064711187604 0.446267686035237 1 1
0.431614144230678 0.423990396462551 1 1
0.442021072658013 0.433251210769472 1 1
0.449131742391373 0.44179263345873 1 1
0.502119392303563 0.493009764557278 1 1
0.546980167899546 0.535750803839317 1 1
0.590236284298342 0.578369994951329 1 1
0.50031145892866 0.491278396093833 1 1
0.602156777081069 0.590925732358306 1 1
0.378397979571959 0.37175659814609 1 1
0.552262930637226 0.542393321037245 1 1
0.573806412540777 0.562507297081458 1 1
0.487326177972681 0.478873800367143 1 1
0.468527865764424 0.459709826542267 1 1
0.497510433445658 0.487936899594877 1 1
0.482639133179974 0.473070246699786 1 1
0.544679757139529 0.534421135425812 1 1
0.395243860921293 0.388247426720449 1 1
0.331244373949426 0.325745063249947 0 0
0.46173736144287 0.45251544397652 1 1
0.362365549951038 0.355536352536417 1 1
0.450776713243214 0.442210916904694 1 1
0.398517115831016 0.389642277462773 1 1
0.381095575242276 0.37426807856624 1 1
0.509402674030951 0.500264059632737 1 1
0.389717712692963 0.382976589105575 1 1
0.483471988162474 0.474909996271476 1 1
0.562517842815995 0.550749893201592 1 1
0.463313023945434 0.454097635401936 1 1
0.516533832212924 0.507235393641418 1 1
0.653850108208677 0.642165882856951 1 1
0.530552625099284 0.521169156245284 1 1
0.49972801835476 0.490155139992899 1 1
0.479407344549379 0.470271426810782 1 1
0.488013396547614 0.479395094201661 1 1
0.487329756930643 0.478403401126492 1 1
0.49218890934727 0.482282921661725 1 1
0.44419405652994 0.436228218022118 1 1
0.468254928578922 0.459236431120579 1 1
0.393161893418673 0.385628855080898 1 1
0.371295537586307 0.364440900098337 1 1
0.5288369774895 0.519531200517609 1 1
0.469249265222009 0.461022867013254 1 1
0.463137870807899 0.454562854583055 1 1
0.440450545452335 0.432188395182273 1 1
0.70892839571844 0.695939727304171 0 0
0.556461694745381 0.546810187134516 1 1
0.454790629814024 0.447257721217374 1 1
0.418963501063505 0.411369312686617 1 1
0.553855087216215 0.544306278687458 1 1
0.503843440313362 0.495249988640602 1 1
0.516315610800223 0.505499356399815 1 1
0.518904961946667 0.509062736755636 1 1
0.489941841880048 0.481212178351374 1 1
0.475415736591234 0.465323315627993 1 1
0.681039452497456 0.668438887729255 1 1
0.46583288322784 0.456572904365018 1 1
0.291683664200079 0.286077994182886 0 0
0.325574345454189 0.319742864590613 0 0
0.423320155423551 0.416252806606399 1 1
0.375878349727992 0.368411921855623 1 1
0.453884384407792 0.444933514389963 1 1
0.490981583733298 0.481243380741187 1 1
0.371203254564823 0.364482924038673 1 1
0.42966778962476 0.422002660399126 1 1
0.576672124082693 0.565786529758897 1 1
0.474422883618247 0.465417652292572 1 1
0.540809932193353 0.529800886784485 1 1
0.515308782923534 0.505711610959299 1 1
0.527158542394446 0.516650364268411 1 1
0.55027378525454 0.540538574805612 1 1
0.4603307979572 0.452500745072642 1 1
0.450442564910584 0.441975326429608 1 1
0.637161853562956 0.62649810935269 1 1
0.414189840346027 0.406796274315041 1 1
0.722907155493178 0.709482079944565 0 0
0.5995427204134 0.588201036117338 1 1
0.643635019394188 0.632048600523237 1 1
0.406160952913607 0.399474977919802 1 1
0.354381333614542 0.348229829033137 1 1
0.455662024301672 0.447761716397156 1 1
0.579243325990122 0.568549331000842 1 1
0.564485779276246 0.553823962698587 1 1
0.404505416765116 0.396327533750947 1 1
0.486019720956388 0.47725517264853 1 1
0.45220276625677 0.44408361796108 1 1
0.501738916939054 0.492469965763338 1 1
0.420491244284896 0.412036431678439 1 1
0.56494328015387 0.555165219849962 1 1
0.487147364532312 0.478779910753455 1 1
0.454495815986104 0.445043220063979 1 1
0.584417924155086 0.574761155982262 1 1
0.54499131735883 0.53411310614403 1 1
0.514663758992814 0.506090174121802 1 1
0.48227918491053 0.473592876112032 1 1
0.427125663764713 0.419235132649227 1 1
0.504252612212383 0.494992599106397 1 1
0.520814069373249 0.510291209957375 1 1
0.510976950700645 0.50105029714112 1 1
0.703715202124912 0.690946252296467 0 0
0.516928424776501 0.507410026786958 1 1
0.414040010232606 0.405248136989392 1 1
0.532883003536328 0.523074321685512 1 1
0.539165228935949 0.528907229010109 1 1
0.504934390899068 0.496212590074139 1 1
0.456330841542486 0.447524546075697 1 1
0.447713233476738 0.439449846644498 1 1
0.574853703804483 0.564533386957802 1 1
0.40817902369471 0.401009915295078 1 1
0.503856358658893 0.495043080584221 1 1
0.498187008955239 0.488144565895521 1 1
0.514376166179601 0.505539419841784 1 1
0.483324310431691 0.474133043789833 1 1
0.574578710502861 0.563587031999288 1 1
0.52715557263371 0.516290289886302 1 1
0.430751018109101 0.424016364731798 1 1
0.361247434930731 0.355373910765569 1 1
0.461972503606586 0.453690430128928 1 1
0.632480673916306 0.622070274442724 1 1
0.49397698632444 0.485500721621254 1 1
0.477074914385882 0.468610034924836 1 1
0.768322706718265 0.753479258395583 0 0
0.538551811198885 0.529060522855007 1 1
0.486491536755555 0.477482805693351 1 1
0.584114081547046 0.572861828230223 1 1
0.514686574074044 0.505666580424914 1 1
0.561784918131945 0.550458058309877 1 1
0.574861882822223 0.564834826198876 1 1
0.628232785363971 0.617609694274295 1 1
0.603203846031461 0.592368115254583 1 1
0.536956476805796 0.527004777767996 1 1
0.410994170634726 0.403076904445505 1 1
0.476687395774055 0.467313400675983 1 1
0.462579810460516 0.453283831194243 1 1
0.514653025943293 0.505439926528682 1 1
0.370430544329805 0.36345961704731 1 1
0.662371400568698 0.650498941933665 1 1
0.562259556583007 0.552075783677711 1 1
0.50295626604944 0.493686063265253 1 1
0.488228537505122 0.478798505693675 1 1
0.477821375421268 0.468475472120511 1 1
0.56225527823844 0.55217034509095 1 1
0.529103315248676 0.519233544336004 1 1
0.376059820330178 0.368648902349124 1 1
0.486079110140486 0.476908621310821 1 1
0.650962350084186 0.639366213652156 1 1
0.464371161486236 0.455694611598421 1 1
0.541622229558056 0.530666252214532 1 1
0.532742912780543 0.523060610796573 1 1
0.585621709888548 0.573605775597427 1 1
0.383690475494461 0.375383328311725 1 1
0.581891440541593 0.57123605646539 1 1
0.54880399648249 0.538588986233308 1 1
0.430438815235333 0.421652350175694 1 1
0.493168487030065 0.482969129330661 1 1
0.401400292212492 0.393067255321814 1 1
0.413010238528193 0.405558759888098 1 1
0.498215598937377 0.489364654649108 1 1
0.532968157399198 0.522186493650114 1 1
0.443678278422863 0.435820545582362 1 1
0.517056696130398 0.50701878650365 1 1
0.479692136232256 0.47059134174492 1 1
0.424650111689407 0.417164309407945 1 1
0.572125819680096 0.560561722486994 1 1
0.511333245096773 0.502291882807922 1 1
0.422401542123648 0.415055003873655 1 1
0.406538345400491 0.398442371029074 1 1
0.54129629127043 0.531563269869303 1 1
0.406061965831179 0.397867401240326 1 1
0.573987767004059 0.564607964112642 1 1
0.281598486176324 0.27694714756129 0 0
0.576255583593602 0.565050456997394 1 1
0.45415250798617 0.445033765186252 1 1
0.396802450265695 0.390106459785619 1 1
0.523469599441951 0.51307947731542 1 1
0.630868096121519 0.620411455913631 1 1
0.59148989208742 0.580722160322424 1 1
0.415674395094364 0.408054440534934 1 1
0.583074132059944 0.572934603089285 1 1
0.46749340338364 0.458001132289313 1 1
0.543368982320616 0.53302221644025 1 1
0.505425014988372 0.494613854770586 1 1
0.443699306425607 0.435655179682169 1 1
0.545329962229841 0.535388044710095 1 1
0.476677984912093 0.468467682488223 1 1
0.506727725247472 0.497241573728407 1 1
0.439952790153904 0.431585627915316 1 1
0.516592249543815 0.507823828502188 1 1
0.532284183311846 0.521941105288174 1 1
0.630842435522106 0.618768038340072 1 1
0.441622010420647 0.434159430457869 1 1
0.453667193372374 0.445382937606023 1 1
0.474763368164623 0.466005185346169 1 1
0.501282631688184 0.492536586256816 1 1
0.497219561590758 0.487411237172967 1 1
0.455155035571485 0.446617045728916 1 1
0.492028270069012 0.482657799990937 1 1
0.546798397728093 0.535958868807931 1 1
0.505682426136413 0.496600661648572 1 1
0.362040239757661 0.354559179816702 1 1
0.586000126112477 0.574985435043377 1 1
0.350898785175651 0.344672574679586 1 1
0.49794327996181 0.489259105988496 1 1
0.53827864169125 0.528331076865771 1 1
0.46544327980916 0.457017827024089 1 1
0.488783265843171 0.479929642366585 1 1
0.582011696758858 0.571043642205483 1 1
0.723063439882482 0.709253358899827 0 0
0.499534124665147 0.490939826551831 1 1
0.460075896664694 0.449020904697801 1 1
0.4611129803909 0.452813068327914 1 1
0.564676859302452 0.553755243952754 1 1
0.569943988927338 0.559084495791629 1 1
0.565857376940691 0.554829364873256 1 1
0.418452599171986 0.410501228878524 1 1
0.622400473415163 0.610401437041829 1 1
0.521887966700194 0.512546047089631 1 1
0.344645555297723 0.337377364928682 0 0
0.44953021028496 0.442388015497894 1 1
0.435901843498324 0.427935367704397 1 1
0.452935922087965 0.444228139383234 1 1
0.50480327809912 0.495398317675444 1 1
0.521727746028148 0.511209767023158 1 1
0.553130992363436 0.542173399830188 1 1
0.627279686221249 0.615997254236639 1 1
0.598361572995929 0.586806684667661 1 1
0.3707606820589 0.363459724454703 1 1
0.514023653072794 0.504768268851991 1 1
0.559677445044261 0.547593933367817 1 1
0.489404265222602 0.479365042606961 1 1
0.517607904518026 0.507646194206034 1 1
0.642103297787964 0.630984562985131 0 1
0.47451901925486 0.465851344217257 1 1
0.534161484494083 0.525070261856583 1 1
0.544353328946865 0.534505916215267 1 1
0.576744365232391 0.566227888854387 1 1
0.601408799910659 0.589781539559386 1 1
0.488928262266661 0.478224369484299 1 1
0.672387498272839 0.659890333813126 0 0
0.583639835302812 0.572143842454229 1 1
0.488841597884162 0.479467486386764 1 1
0.472115431100145 0.462478662134496 1 1
0.535777262731237 0.525871846409216 1 1
0.492890473703474 0.484060938210719 1 1
0.587283961827667 0.575308802228353 1 1
0.611257385446434 0.599260398608914 1 1
0.521195132456165 0.511182057396016 1 1
0.546387425661099 0.536246983768586 1 1
0.463829865432645 0.454737943967487 1 1
0.567547470344102 0.557209001877584 1 1
0.41230732937479 0.404949000906072 1 1
0.522434148066244 0.512302521420831 1 1
0.473499976127328 0.463287939858678 1 1
0.414788377792468 0.407066906036208 1 1
0.306018420250518 0.299937487924791 1 1
0.477345443511208 0.468780656926612 1 1
0.396568420751231 0.389542564845803 1 1
0.432919855195734 0.4248981829539 1 1
0.485392235601865 0.477573686291624 1 1
0.429969256460573 0.422241575481067 1 1
0.685019983211523 0.67121854441763 1 1
0.618760460127115 0.605900458038567 1 1
0.409210353932343 0.401734645875438 1 1
0.430107049822667 0.423212008980909 1 1
0.53073812339588 0.519482754382082 1 1
0.500464530762447 0.491494748142263 1 1
0.644021122157204 0.631146907788014 1 1
0.428851432107287 0.421139528942418 1 1
0.529096565138709 0.519820935253362 1 1
0.580473040075774 0.570239173336261 1 1
0.483121427164943 0.474881197132097 1 1
0.61616884556928 0.604645255031363 1 1
0.557183007269016 0.54706312625095 1 1
0.39522392296866 0.387254040811492 1 1
0.59022007700288 0.578437079638278 1 1
0.476271605829343 0.467560449057743 1 1
0.646519485788111 0.633296590721035 1 1
0.607030631139463 0.596146597405317 1 1
0.481327481970094 0.471737244707105 1 1
0.556531915506978 0.545585590351185 1 1
0.499732534887838 0.490242664540069 1 1
0.628334751887044 0.617383878930286 1 1
0.637201899895637 0.625999097155504 1 1
0.410301647695172 0.403103152331699 1 1
0.459947690971289 0.451425579634968 1 1
0.542478112773425 0.532025528283 1 1
0.349515408045898 0.343035000228638 1 1
0.542813170200183 0.53219168856862 1 1
0.393097885088706 0.384576286887926 1 1
0.539914456883116 0.529810274025672 1 1
0.466003734473282 0.457369828209005 1 1
0.492424256667014 0.482637308994853 1 1
0.496045911509324 0.485893789402641 1 1
0.500585121856331 0.492176272914002 1 1
0.676908179935826 0.663620327810066 1 1
0.325923950373798 0.31965863910802 0 0
0.553029332748936 0.543726170398221 1 1
0.564126135414837 0.553836501235816 1 1
0.551948199094018 0.542330037266423 1 1
0.402715793740723 0.39514439464717 1 1
0.415197073502881 0.408188430123373 1 1
0.396712787908667 0.389616406027203 1 1
0.537902047143189 0.529183227817964 1 1
0.358581150855266 0.352018359330212 1 1
0.539514971663264 0.529303049383253 1 1
0.643534120232169 0.632479268794368 0 1
0.576249374649671 0.565344395676695 1 1
0.437074840563955 0.428841929915754 1 1
0.545953404909398 0.536144354402246 1 1
0.380297815307802 0.37325959978268 1 1
0.577723620791869 0.566559687791018 1 1
0.517414389946374 0.507747226814107 1 1
0.450682560042242 0.441998410692992 1 1
0.572441702870309 0.56238869637177 1 1
0.555415601515619 0.545524834712554 1 1
0.444259998921745 0.437155895346922 1 1
0.608935435273479 0.597721258320078 1 1
0.521227332515521 0.511498119539944 1 1
0.470623896411247 0.461543552556636 1 1
0.370899837124617 0.364031152353171 1 1
0.381116701116237 0.374353758580748 1 1
0.397383186241493 0.389465915833086 1 1
0.564065435110995 0.552946536484536 1 1
0.413356364972574 0.405031976426655 1 1
0.593594476686088 0.582414067477721 1 1
0.453620973388393 0.4450422684782 1 1
0.508676394214931 0.498300205493788 1 1
0.575847168126876 0.5652949355145 1 1
0.509149772852411 0.499356433869948 1 1
0.331847106907614 0.325488948480886 1 1
0.523494460943402 0.514208534040103 1 1
0.563431605646762 0.553429166585436 1 1
0.555965707516616 0.545601177365699 1 1
0.546443621905559 0.536783525109533 1 1
0.58544049002917 0.574623900266243 1 1
0.452802134776686 0.444769904956335 1 1
0.467404962850415 0.45936584847299 1 1
0.630739551684112 0.619215906411779 1 1
0.411875848240599 0.404451416377384 1 1
0.595049157384192 0.582789273627884 1 1
0.491163997812414 0.480878968811633 1 1
0.451914126879277 0.443657672230876 1 1
0.528995833274029 0.519777371947137 1 1
0.42630159015229 0.419376811090326 1 1
0.573637502446316 0.563721571498211 1 1
0.402488544191154 0.395388309822457 1 1
0.456401621914103 0.448489756860335 1 1
0.494044080112535 0.484030588736197 1 1
0.560724129372043 0.549845034245164 1 1
0.420747743531875 0.412923927001218 1 1
0.396633678823627 0.388980533347067 1 1
0.559786272138135 0.550059167096907 1 1
0.521321264097059 0.512060816930616 1 1
0.749166188725279 0.734825399618692 0 0
0.550616703748946 0.540321945561303 1 1
0.429372537740403 0.421396441936312 1 1
0.602670917821787 0.591438894586197 1 1
0.414179607035845 0.407027155540134 1 1
0.692798045633419 0.678925466773839 0 0
0.547916052503543 0.536812327970125 1 1
0.59394449882922 0.583367692478505 1 1
0.434356878531604 0.426743248111538 1 1
0.643838762723974 0.63209468645472 0 1
0.527150996093941 0.518039927274223 1 1
0.521217974683573 0.511569818460362 1 1
0.583172898717291 0.573166510309083 1 1
0.417113862243071 0.408244530960888 1 1
0.557744118385076 0.546265253730096 1 1
0.446159754432951 0.439355140972963 1 1
0.641551671566036 0.629409935570029 1 1
0.394229547731003 0.387745895430306 1 1
0.515604784908482 0.505183661551659 1 1
0.445212375624189 0.437162318997832 1 1
0.522490418788606 0.513538554456775 1 1
0.435893093745945 0.428266580768118 1 1
0.518617230980468 0.50950747657513 1 1
0.405095581888849 0.397629002231987 1 1
0.407090935555852 0.399967954885551 1 1
0.476952209557548 0.468327414970336 1 1
0.6814278229099 0.668471923037642 0 0
0.474698721574913 0.466132412755149 1 1
0.530140848007686 0.519158210662699 1 1
0.407516851138872 0.400800902986612 1 1
0.572015443618854 0.560916735206419 1 1
0.390742544601384 0.384484832877301 1 1
0.556877933314989 0.546620941386256 1 1
0.599847376276349 0.589738679299773 1 1
0.521633975094517 0.512206615311856 1 1
0.565891587991324 0.555358387021518 1 1
0.529245346325107 0.519065876959641 1 1
0.510668680686223 0.501381767964213 1 1
0.413721459274752 0.406674304751222 1 1
0.623627122572517 0.612729514501833 1 1
0.595608546156076 0.584714387967216 1 1
0.47751609754444 0.469121903126879 1 1
0.567252399965778 0.557535240391336 1 1
0.520145564920565 0.510135735340915 1 1
0.545012240645872 0.534868143473172 1 1
0.567373731871121 0.554737484033625 1 1
0.487946051158789 0.478936914498052 1 1
0.613448779201101 0.600949121248174 1 1
0.545338544506582 0.534970609251501 1 1
0.583837395570761 0.572617767870997 1 1
0.473393971596902 0.463873337456158 1 1
0.501306903740306 0.492090540176708 1 1
0.527260161559504 0.517925530404046 1 1
0.592417750900283 0.580856768181622 1 1
0.467854787193041 0.459406897362482 1 1
0.513871326133039 0.503327622736676 1 1
0.419391064497663 0.411062627547393 1 1
0.511127047818576 0.501837713992592 1 1
0.579809614503769 0.569088831121377 1 1
0.507738420968449 0.498655602414343 1 1
0.487592825720857 0.478050830878354 1 1
0.297248698481515 0.291554250407274 0 0
0.351203219794802 0.344855500447323 0 0
0.516269613323874 0.506418475867794 1 1
0.389703420828997 0.381746791500176 1 1
0.349823346133365 0.342389957486799 1 1
0.577366989392564 0.567049132492434 1 1
0.495882279410377 0.48754009424399 1 1
0.610328987007526 0.598868990935361 1 1
0.510916547526239 0.501913731098168 1 1
0.518974084655498 0.509384475285137 1 1
0.485831194431027 0.476855329212457 1 1
0.417295233467711 0.409782147577224 1 1
0.475819273095754 0.467415719335888 1 1
0.451738214216507 0.44416979838382 1 1
0.550644910659336 0.541454203189027 1 1
0.484672199118803 0.475506316947714 1 1
0.642116123558873 0.630478536283142 1 1
0.385608058883479 0.37825877041495 1 1
0.345852883070373 0.339770206079399 0 0
0.496190706596494 0.485938692365424 1 1
0.488806368384581 0.479432386186259 1 1
0.385407442476395 0.378629213939318 1 1
0.392408736821747 0.384804601809701 1 1
0.505791953144246 0.496810274053341 1 1
0.543240813074042 0.532713589259414 1 1
0.523479343357825 0.513471303825266 1 1
0.457494240989429 0.448446881836377 1 1
0.385279197178044 0.37718651722893 1 1
0.603923068698634 0.592718328006347 1 1
0.54738341618939 0.536635956402453 1 1
0.636423439980888 0.624729317402962 1 1
0.415234914677085 0.407424096345421 1 1
0.526694165708591 0.516551356320568 1 1
0.532678183195551 0.522597608163476 1 1
0.526632023885977 0.516471657893722 1 1
0.602047213478178 0.59062318710201 1 1
0.586707549307427 0.575662055439091 1 1
0.520508553522561 0.511466630372207 1 1
0.579010356483042 0.568098642203851 1 1
0.449422863588394 0.440479425517602 1 1
0.331670407533227 0.325314845902584 0 0
0.551574625581062 0.540408704577204 1 1
0.499060491736546 0.489017619241212 1 1
0.419092203741763 0.411344604947761 1 1
0.535862235237646 0.525600546338288 1 1
0.35098318229529 0.344873990169929 1 1
0.565218727231984 0.555011506266584 1 1
0.582969080726004 0.5704208755549 1 1
0.579183526006275 0.568742981491633 1 1
0.462366039716592 0.453753608256953 1 1
0.36697488848137 0.360752123379553 1 0
0.43376898822771 0.425406438245252 1 1
0.586968791380387 0.57497808505943 1 1
0.516491464020517 0.506906767498312 1 1
0.511710266215096 0.502434685397656 1 1
0.437052520236977 0.428598877681553 1 1
0.271062985301058 0.265797631586228 0 0
0.45188800391083 0.443743672756621 1 1
0.447243700503044 0.438468564994033 1 1
0.48013218055259 0.469970727980692 1 1
0.478260407627252 0.468680402546708 1 1
0.510926936797512 0.500863822160816 1 1
0.43509872563812 0.427386209333203 1 1
0.413601437903241 0.406333402247637 1 1
0.588853407459593 0.578598690332482 1 1
0.540898932877466 0.530955571094068 1 1
0.451106358912144 0.442623214069793 1 1
0.441125568753773 0.432388861531511 1 1
0.624324693444905 0.612173000627361 1 1
0.339333175454584 0.332624272955925 1 0
0.377896245386886 0.370309151825587 1 1
0.384406374045916 0.376532591415287 1 1
0.504030027692545 0.494943952794571 1 1
0.406532835276935 0.398703375530925 1 1
0.348124575052933 0.34094947141039 1 1
0.564343195046008 0.554106641924135 1 1
0.539710267493727 0.529826882596283 1 1
0.394707857885457 0.387443011265087 1 1
0.55325977975971 0.543490605580564 1 1
0.437742464193787 0.429728455894747 1 1
0.3361975078141 0.330807644563332 1 1
0.552849365898209 0.543764314316029 1 1
0.544919004334851 0.53426609379941 1 1
0.488005545735414 0.479267573788628 1 1
0.574132166656481 0.564031616474616 1 1
0.538721704133321 0.528698612761052 1 1
0.725657218912408 0.712271078653388 0 0
0.618258246551667 0.606753640567641 1 1
0.35747229077341 0.350880203876249 1 1
0.463048080501736 0.453729668380147 1 1
0.425483379514009 0.41768277833919 1 1
0.441144794336965 0.433357005786385 1 1
0.418217829425101 0.409752865861274 1 1
0.424433319768677 0.416383340128011 1 1
0.580481098554266 0.570634788416444 1 1
0.600530312308965 0.589329114529746 1 1
0.45358501385649 0.444560138733441 1 1
0.450065428426788 0.441840850825399 1 1
0.387556242701251 0.380919100453135 1 1
0.543771945764031 0.533643885960051 1 1
0.411434381237233 0.404468194686821 1 1
0.498368367219088 0.488999778532725 1 1
0.366870682722623 0.3610746424331 1 1
0.502628909157352 0.49375643696235 1 1
0.450498249684456 0.442328219679382 1 1
0.600884849633546 0.589129337168902 1 1
0.544216691342623 0.534478779412714 1 1
0.374209927217542 0.367028860746868 1 1
0.560616326250709 0.549628818005219 1 1
0.371377370866295 0.363880537993089 1 1
0.535323940035681 0.525394107014347 1 1
0.544732965003346 0.53317784843172 1 1
0.510215674231528 0.500669899470442 1 1
0.372754283431723 0.365785302565626 1 1
0.5037733778468 0.493679683748343 1 1
0.468569890374415 0.459780414551605 1 1
0.460537821319928 0.452557563751906 1 1
0.538643679023775 0.528900004371877 1 1
0.350105811785117 0.342951469997894 1 1
0.630407804964952 0.618861567852289 1 1
0.448735428897347 0.440549350674124 1 1
0.447583548064888 0.439214986638768 1 1
0.623695160564263 0.612148069087515 1 1
0.486629638141261 0.477711293234359 1 1
0.495930988902035 0.486849156534499 1 1
0.481550769649778 0.472580564946623 1 1
0.425963471771729 0.41858641646665 1 1
0.565505359980817 0.554818828740604 1 1
0.524957178630941 0.515766817792742 1 1
0.472662328960055 0.464973927415897 1 1
0.393498468480977 0.386306938335432 1 1
0.571389050722664 0.561451459436241 1 1
0.530889076329033 0.520888695286515 1 1
0.534602262368198 0.524387024886563 1 1
0.4258338600443 0.418145154773239 1 1
0.488719991608531 0.479358674762384 1 1
0.597461718498574 0.58661553386815 1 1
0.607995925194647 0.59610402433963 1 1
0.36783784509788 0.36133259046771 1 1
0.391588287795059 0.384427474290791 1 1
0.457407352578475 0.448887264636601 1 1
0.415009242109786 0.407163471501195 1 1
0.372145849088549 0.364977376075386 1 1
0.663327329155442 0.649821362202699 0 0
0.403574246547488 0.396246802213247 1 1
0.492838211983828 0.483277315686513 1 1
0.450465346901321 0.442397721363559 1 1
0.484784778010272 0.475299279221748 1 1
0.535572137849348 0.525286458094579 1 1
0.404779594642823 0.396560270089707 1 1
0.404146771429043 0.397282215907307 1 1
0.502404347637611 0.493314743715646 1 1
0.54295085181054 0.532975739787998 1 1
0.488131847770805 0.478984306399592 1 1
0.458715857589539 0.450487213139187 1 1
0.610143962547201 0.599170015469689 1 1
0.545910887496202 0.535324769335428 1 1
0.549502547521174 0.539175891996762 1 1
0.399622473076346 0.392790020711853 1 1
0.516362510626616 0.505942018219277 1 1
0.501483966621845 0.491565414323894 1 1
0.492266477497963 0.483505600924274 1 1
0.396002449741044 0.388234089370512 1 1
0.478705428408142 0.469023990747948 1 1
0.488809590196194 0.479626522469315 1 1
0.366635901549535 0.358682253068971 1 1
0.493705102827777 0.484168931859866 1 1
0.53082165762008 0.521012425787127 1 1
0.677906896268105 0.66561867717997 0 0
0.391375832280189 0.384512801446143 1 1
0.469972065233286 0.461011197875755 1 1
0.405952070094861 0.39898431033944 1 1
0.471538929150186 0.462294280606753 1 1
0.457974712727912 0.448996474336154 1 1
0.619891515356154 0.608537387536578 1 1
0.458219002053989 0.449475293331401 1 1
0.575465241028429 0.564226855761018 1 1
0.460506134229696 0.452437813158798 1 1
0.554812935668472 0.543638909094365 1 1
0.515171577079104 0.506254465279957 1 1
0.339041612801516 0.332648661647701 1 1
0.551293923242367 0.540564599040691 1 1
0.498789578619514 0.489669062686648 1 1
0.537379832303943 0.527178250012718 1 1
0.459967540326937 0.451780715373514 1 1
0.518661322912209 0.509640685674088 1 1
0.493244792827234 0.484734248548702 1 1
0.451575127392032 0.442939224782945 1 1
0.513964017826198 0.503246397744532 1 1
0.456792481557529 0.448234679687712 1 1
0.706324840672855 0.691763360555942 0 0
0.456860991245746 0.448178904242736 1 1
0.445072719581444 0.436868964684442 1 1
0.589660199773837 0.579607365612749 1 1
0.482789868258618 0.47376886011493 1 1
0.57541092726832 0.56309769093943 1 1
0.41436916457392 0.406609482463888 1 1
0.609539856868546 0.598667000925289 1 1
0.646022684103588 0.633403874770513 1 1
0.779050861211811 0.763937486773625 0 0
0.687462922785683 0.674103836248106 0 0
0.568211083803791 0.556131069380128 1 1
0.541671547097213 0.530347705352427 1 1
0.487547152689988 0.478737521454112 1 1
0.557856275057076 0.547633593420067 1 1
0.513334921980289 0.503433634090989 1 1
0.58234797970498 0.571878524525359 1 1
0.511544172172859 0.501640413144682 1 1
0.587277826419467 0.576248772476188 1 1
0.516550889352448 0.506789092166106 1 1
0.50852023949326 0.49962081657825 1 1
0.469934847706666 0.462511021301642 1 1
0.413917819370722 0.406604758850732 1 1
0.555110063070148 0.545467201704245 1 1
0.445895318910004 0.437927829555268 1 1
0.475480445789993 0.46615631177079 1 1
0.563738694332097 0.553001515846836 1 1
0.368155740748308 0.360607788012095 1 1
0.511863472218848 0.501750392997203 1 1
0.537358462553255 0.526449476950533 1 1
0.468849715848019 0.459514468657045 1 1
0.54714056221278 0.536737251337351 1 1
0.490530565430324 0.481249582507627 1 1
0.477280123003178 0.468176134124523 1 1
0.555571388634208 0.54514810637278 1 1
0.501838146909324 0.492651033677831 1 1
0.398975586968815 0.391443189784513 1 1
0.537530075816037 0.528010606422115 1 1
0.518578182505152 0.508405571172268 1 1
0.563741062032706 0.554245570780534 1 1
0.524331838324055 0.514470142149164 1 1
0.533742057638963 0.52399620504503 1 1
0.614992460270955 0.603542055877456 1 1
0.384828473882288 0.377869018409191 1 1
0.390619739035831 0.38352261635624 1 1
0.454869613860968 0.446327846061868 1 1
0.529074121980242 0.519480687460237 1 1
0.510227575202442 0.500986153085552 1 1
0.401839598160335 0.394386253477011 1 1
0.548835699064045 0.539071031765601 1 1
0.59040237239321 0.580078440824877 1 1
0.493284649304606 0.484591381047894 1 1
0.382703905523298 0.374857571903167 1 1
0.424556984671321 0.417701518566063 1 1
0.345973791379185 0.3400347297258 1 1
0.343167790418736 0.336532504793162 1 1
0.283950552855449 0.278821244888434 0 0
0.342801602454393 0.336832068328228 1 1
0.444538714966086 0.437004138976446 1 1
0.51668443444593 0.507950866858359 1 1
0.512009133232486 0.502605794812196 1 1
0.487952021257462 0.479672944292155 1 1
0.589925043886867 0.579264439378649 1 1
0.537348152853784 0.526518890734156 1 1
0.60439509509552 0.594129727574219 1 1
0.30350301903732 0.297543152245885 0 0
0.439005351219456 0.430961243876661 1 1
0.592198942531163 0.581719994298014 1 1
0.517151227922022 0.508268626459874 1 1
0.558071042481035 0.546827558281587 1 1
0.549365154040646 0.538622733530845 1 1
0.454666972341095 0.446539078382609 1 1
0.54307415954118 0.532059651844075 1 1
0.45989513180516 0.451421580632574 1 1
0.57029594709197 0.559001692236398 1 1
0.378643187778705 0.371783811976031 1 1
0.482567402001468 0.473489904524267 1 1
0.621979971843258 0.610934183891103 1 1
0.399518802371041 0.392812086488989 1 1
0.484270487078805 0.475718852773887 1 1
0.384745671745105 0.377122964369568 1 1
0.484923317740661 0.476411161325708 1 1
0.559443508434482 0.550126334534129 1 1
0.62908594654104 0.617877325527362 1 1
0.556505908556071 0.547396056593781 1 1
0.618011262115357 0.60660340366828 1 1
0.540144633304788 0.530403554558045 1 1
0.564154353185844 0.553563977618533 1 1
0.604386643927086 0.59304016220586 1 1
0.35850924119208 0.352421563082928 1 1
0.501217863599088 0.490805966340279 1 1
0.526372483144136 0.516583912018228 1 1
0.426636592546233 0.418453536553202 1 1
0.472535484811835 0.462288477490883 1 1
0.503291060867196 0.494146869587112 1 1
0.508997098488627 0.499506336610415 1 1
0.490001646601635 0.481076957467799 1 1
0.654398490885492 0.641979712051586 1 1
0.395417857538253 0.387668185788242 1 1
0.43921661715754 0.43050437763446 1 1
0.49884015971452 0.48998470389563 1 1
0.511836534115405 0.502561375671454 1 1
0.50879091989415 0.499481750076782 1 1
0.569336595500143 0.558579514393105 1 1
0.481293269655191 0.472519634445845 1 1
0.531003905531373 0.521329818123845 1 1
0.542498942413031 0.532691747563046 1 1
0.65562845366596 0.642455338038985 1 1
0.41925444195867 0.41159917241925 1 1
0.629812433890491 0.618093610820913 1 1
0.489316523929613 0.480484252718288 1 1
0.456744784927198 0.446925498863688 1 1
0.608626696184006 0.597306146803911 1 1
0.413233193376931 0.405769222471562 1 1
0.590457172347443 0.578823221777156 1 1
0.459858487384808 0.450279550487166 1 1
0.513346042837957 0.504030510410388 1 1
0.565097321527915 0.554878719857537 1 1
0.383351521386781 0.376602558194069 1 1
0.584843614132453 0.573501406600097 1 1
0.332661347326394 0.326768850699232 1 1
0.502559426892769 0.493783808628335 1 1
0.517402775796929 0.507215265483089 1 1
0.467197110591571 0.458600975272131 1 1
0.600856915426038 0.589614805297755 1 1
0.699008397530632 0.686436108105807 1 1
0.493158600882833 0.483902637750389 1 1
0.411940354570762 0.404279658942526 1 1
0.457976810913503 0.447782357291083 1 1
0.467845583978611 0.459092353722249 1 1
0.610898470359572 0.599761417892968 1 1
0.505132304364868 0.495612767960198 1 1
0.553293687647703 0.541297240137284 1 1
0.499849749122874 0.49091097583393 1 1
0.420323357945432 0.41346819870228 1 1
0.39996273259254 0.392790421124864 1 1
0.514276901565479 0.50526889783803 1 1
0.566671868098561 0.55669433865866 1 1
0.329017365183419 0.32291622007338 0 0
0.441552442503131 0.432953496909171 1 1
0.613466686036027 0.601889969141241 1 1
0.498869790199911 0.489720300506571 1 1
0.461366986462712 0.45289586348441 1 1
0.455112826236374 0.446638082670804 1 1
0.462989592834938 0.455858285355436 1 1
0.491252216309304 0.481446204812066 1 1
0.445021156555997 0.436313571350007 1 1
0.629281613427061 0.617157722489197 1 1
0.444711746757934 0.436722912213703 1 1
0.519713246993774 0.510274556148448 1 1
0.56478499976525 0.554042644545405 1 1
0.534553707466897 0.52376587821867 1 1
0.513313987463727 0.503935533384236 1 1
0.388042630617062 0.38108159926436 1 1
0.571119224374161 0.561425391261581 1 1
0.401023188535684 0.392191254356613 1 1
0.601931471661571 0.59025195960475 1 1
0.446882956666816 0.438861097479982 1 1
0.541978338013297 0.532314348338793 1 1
0.417244435783499 0.409795694629885 1 1
0.454025762273039 0.445932823992829 1 1
0.471247274598722 0.463196349774245 1 1
0.600535597983231 0.588721143249694 1 1
0.475796263888806 0.46633422082852 1 1
0.487241184228529 0.478523027638459 1 1
0.269931020454852 0.26475009813799 0 0
0.607137667994721 0.596093668817164 1 1
0.551541017008688 0.542436544481371 1 1
0.487738571364793 0.478174560567849 1 1
0.542802466586961 0.533416282509181 1 1
0.469834330027633 0.461759584080423 1 1
0.520648607933025 0.51166835924569 1 1
0.346450406090646 0.34008629031977 0 0
0.417936663522537 0.410797024458671 1 1
0.56048383544953 0.550949901982384 1 1
0.53482698523958 0.525193691238763 1 1
0.287169290730593 0.281937107463104 0 0
0.623036457549624 0.610782080593194 1 1
0.40650939895339 0.399280924292838 1 1
0.651924011025265 0.639671394683336 0 1
0.63287146044618 0.621060413246421 1 1
0.420521350733284 0.41229347747145 1 1
0.509702005222926 0.500299933479046 1 1
0.468782278892503 0.460112910922428 1 1
0.569291176598971 0.558161311870904 1 1
0.622058025329362 0.610765511767161 1 1
0.438336885758879 0.428897685697843 1 1
0.458500205285281 0.448948464793666 1 1
0.381204235714969 0.373812767437005 1 1
0.683066396144926 0.670089034137544 0 1
0.581719655388877 0.571302355156428 1 1
0.506157953186565 0.496431982418444 1 1
0.530836559689451 0.520386634350084 1 1
0.499212275900759 0.490118531354787 1 1
0.40671679794499 0.398969564861353 1 1
0.346437689085886 0.339791884443436 1 1
0.449499642374979 0.440741444905948 1 1
0.598157603635962 0.587572949954712 1 1
0.240268065940732 0.235194592021663 0 0
0.386585677903989 0.378621846182369 1 1
0.462896764591114 0.453616443014237 1 1
0.509422436909337 0.500566868767711 1 1
0.557295371483067 0.546894724203498 1 1
0.602741802198263 0.591183540194991 1 1
0.387063544585968 0.379542711730106 1 1
0.52334560253088 0.514083095166178 1 1
0.529739973823171 0.519704730619837 1 1
0.626950738408532 0.615207501948702 1 1
0.483238566499798 0.475105940242133 1 1
0.470799764244682 0.461890856530027 1 1
0.447855085780361 0.439738933136679 1 1
0.479407488461896 0.470680916218484 1 1
0.434285234699171 0.426180815467974 1 1
0.471136863176014 0.462098106071538 1 1
0.588408543088931 0.576251555990085 1 1
0.51895387559477 0.509205722171291 1 1
0.383946809398068 0.376995761976314 1 1
0.50885870047706 0.499994286309422 1 1
0.433695715094396 0.425314893545357 1 1
0.491000392680398 0.481259818605574 1 1
0.483551666221032 0.473559124972191 1 1
0.517155108159897 0.507560386216373 1 1
0.472376412412641 0.46354136574485 1 1
0.559195505275443 0.548079495071282 1 1
0.474500327782799 0.465045604209075 1 1
0.504556538868729 0.495384177807271 1 1
0.390444604341414 0.383314715247304 1 1
0.544901831822351 0.534307083909192 1 1
0.61454387921142 0.604001313717978 1 1
0.404501569899962 0.39668154009828 1 1
0.477355843288701 0.467514559135811 1 1
0.520231141087416 0.509814058578858 1 1
0.486797966492729 0.476274638964774 1 1
0.535219397318147 0.524751135934043 1 1
0.484773579724791 0.474390520893992 1 1
0.456433436317391 0.448465467850547 1 1
0.445964509997722 0.437926286441957 1 1
0.574108975037806 0.563219386696943 1 1
0.449587175614695 0.441106694617582 1 1
0.601077019302602 0.590447806097641 1 1
0.566767129503577 0.556264377728906 1 1
0.396360194979936 0.388142952298706 1 1
0.622053490362679 0.610987653125291 1 1
0.593452317690031 0.582971791958148 1 1
0.386489422456872 0.37860271396594 1 1
0.443297221017479 0.434624184701558 1 1
0.503793178116548 0.494228737000848 1 1
0.532950006787233 0.523467528296526 1 1
0.468796068541042 0.460011826929956 1 1
0.461342557589639 0.454057011219869 1 1
0.439945904036851 0.431457257564819 1 1
0.300079551240679 0.294134392677943 1 1
0.464136722230679 0.455316960556808 1 1
0.578925989493566 0.567934942682884 1 1
0.518434146076095 0.508976036263476 1 1
0.575693755676544 0.565157970280429 1 1
0.657089154514647 0.64505202151549 1 1
0.409918564385107 0.402111161174452 1 1
0.372047399249699 0.365031799358072 1 1
0.625932795597543 0.615092233869901 1 1
0.353354927643984 0.347369698731301 1 1
0.512658165517784 0.503601768481815 1 1
0.374474271296062 0.366713280027005 1 1
0.431506367355181 0.422125608691628 1 1
0.432704887960735 0.424277727249517 1 1
0.455112127733531 0.4471200952167 1 1
0.487071321666925 0.47814814958567 1 1
0.572918931861809 0.561799194718363 1 1
0.514783731520447 0.504873018572858 1 1
0.494814143632779 0.485671620120537 1 1
0.392113278626178 0.38458097890257 1 1
0.397921017824812 0.390444573647313 1 1
0.515762748278516 0.506335730106282 1 1
0.519936968732853 0.509430912647025 1 1
0.405991647395954 0.398382101350223 1 1
0.58163948716659 0.569285233594864 1 1
0.561936883556471 0.552179523966943 1 1
0.409999420229769 0.402299275861364 1 1
0.586506490113549 0.574955536148154 1 1
0.440713573352118 0.431837805851196 1 1
0.466811959886444 0.45802440174798 1 1
0.475850948770956 0.465995237294211 1 1
0.3891151637724 0.38324669491093 1 1
0.473461982539098 0.46542389838298 1 1
0.559400689341959 0.549414733958077 1 1
0.382352964946584 0.375871244509088 1 1
0.531015783691619 0.520622552854373 1 1
0.556739041449976 0.545911854057428 1 1
0.493249686046971 0.484985125326153 1 1
0.399937499680964 0.391343903938717 1 1
0.66022896962414 0.647514412436701 1 1
0.567414376341939 0.556888242677783 1 1
0.68092163140286 0.669373894918644 0 0
0.435868485135048 0.428944899253418 1 1
0.394854102297737 0.388074636113216 1 1
0.481048985992052 0.470452256346814 1 1
0.542852490193531 0.532060681802389 1 1
0.483468621988666 0.474657213292666 1 1
0.486399177247602 0.478124894723162 1 1
0.3617831235205 0.355048855709835 1 0
0.498168681971187 0.488535638320544 1 1
0.433509041933884 0.425286112220075 1 1
0.472192074755828 0.463344590324372 1 1
0.278941802836698 0.274024915083821 0 0
0.611330985046583 0.599726189235072 1 1
0.467923819844288 0.459256301528967 1 1
0.593790406837936 0.583239528202388 1 1
0.4740160452261 0.465190057049433 1 1
0.563807249715381 0.553319131159239 1 1
0.368308899179884 0.361021041479136 1 1
0.466843459772268 0.458567100031664 1 1
0.564140734599593 0.553277498520127 1 1
0.52372240197908 0.513800029111812 1 1
0.509349547225555 0.500220630215157 1 1
0.559606798829243 0.548332567692486 1 1
0.521655678053375 0.511448974958245 1 1
0.451615570828445 0.444291726669831 1 1
0.556604828291131 0.54668658812243 1 1
0.472468786927179 0.463508862644164 1 1
0.502733068411617 0.493441017290942 1 1
0.406097003198516 0.399193242955535 1 1
0.475044531610753 0.466587287071334 1 1
0.461444260479062 0.452862641353112 1 1
0.475884012155381 0.466745683848646 1 1
0.379509930920839 0.373130151892453 1 1
0.496137992395014 0.48691815708107 1 1
0.610646367662299 0.599461059250004 1 1
0.486322911348796 0.476399663816556 1 1
0.508177356258954 0.498015337136922 1 1
0.420496117634259 0.412505121310634 1 1
0.426482130258891 0.419094031040586 1 1
0.52797850216821 0.517497652353576 1 1
0.521204252796103 0.511712815722339 1 1
0.535461841925293 0.525984183151246 1 1
0.466607727424701 0.457018145639932 1 1
0.468723685946767 0.459609867483802 1 1
0.488089413964587 0.479140645925938 1 1
0.476520591105168 0.467112250552606 1 1
0.484711328978643 0.476856213445028 1 1
0.555334866890697 0.545505908539894 1 1
0.450358251451248 0.441971032911448 1 1
0.639021245949357 0.627020722533251 1 1
0.562000532983077 0.551964756003866 1 1
0.63918742310672 0.626605142357616 1 1
0.431951083713309 0.423200195113939 1 1
0.615100713361937 0.603805960966208 1 1
0.517658232915332 0.507938261898103 1 1
0.253329828912232 0.249130649165777 0 0
0.558171027382274 0.548351111234872 1 1
0.472866608334099 0.463965498315829 1 1
0.476167815921741 0.468115864218392 1 1
0.501556738159085 0.492104801723142 1 1
0.625935968453829 0.613970694330702 1 1
0.583738674968859 0.572532067270547 1 1
0.396876875343936 0.389743285971609 1 1
0.449740200315165 0.44174448481237 1 1
0.515865994388551 0.507310355022943 1 1
0.573160405649816 0.562114742081793 1 1
0.447741976926088 0.438334659562993 1 1
0.573970635711413 0.563065606078234 1 1
0.47835559138043 0.469508871427743 1 1
0.490969041946721 0.481096426546131 1 1
0.486278414315505 0.477169570537984 1 1
0.619643456320252 0.608761332838189 1 1
0.443719256592401 0.435873624730053 1 1
0.428153066909432 0.419480147022771 1 1
0.507317475739915 0.497279486226732 1 1
0.440891812696428 0.432953437092616 1 1
0.592505732512586 0.580916593585947 1 1
0.541276491599244 0.530913603040754 1 1
0.356070684818341 0.349346013087428 1 1
0.431782700897382 0.424216977335876 1 1
0.474312660635221 0.465590064978895 1 1
0.320115338486616 0.313799480957443 0 0
0.4642560526807 0.455294287517608 1 1
0.571030642796043 0.560622750067419 1 1
0.499099916290784 0.490200923986651 1 1
0.39845671758421 0.390709681006522 1 1
0.467998049340125 0.459542244639961 1 1
0.461583551706292 0.453229237810607 1 1
0.485106419307275 0.476511275159534 1 1
0.39084988699047 0.383452548334509 1 1
0.568115581769065 0.557355265454746 1 1
0.414806120392966 0.406700642063768 1 1
0.50519798594028 0.495794845967228 1 1
0.543492843833386 0.533872193768859 1 1
0.600937382043263 0.590224957090633 1 1
0.520358087948301 0.510496908742429 1 1
0.509270252208781 0.500163768776783 1 1
0.479320804308055 0.471310862385535 1 1
0.522856023673772 0.513527679840608 1 1
0.541632996409317 0.532006863408283 1 1
0.580963493693861 0.569170695243198 1 1
0.571094570922018 0.560241841877057 1 1
0.419868586634385 0.412400344560776 1 1
0.417611465970148 0.40981176304329 1 1
0.468410338950641 0.459389165052934 1 1
0.474394601175958 0.465701084728042 1 1
0.533217487964789 0.523961018347148 1 1
0.551099538512294 0.54054728574022 1 1
0.412819107799381 0.404674005411774 1 1
0.422120355139545 0.412131143922495 1 1
0.422312854024813 0.414108603947808 1 1
0.616333159631323 0.604967846791331 1 1
0.537493227225252 0.527712239417223 1 1
0.443092079672528 0.433928855441099 1 1
0.516612194554725 0.506725198317787 1 1
0.453148961578962 0.445375302656629 1 1
0.463643442163387 0.454524520671274 1 1
0.430928037426067 0.422531322418747 1 1
0.595099754950746 0.584245145141864 1 1
0.480961714975368 0.471821788758554 1 1
0.533756936013076 0.523925034024485 1 1
0.41363122980345 0.406344197470637 1 1
0.479779872664451 0.470353530482134 1 1
0.485680574355075 0.476995257908169 1 1
0.607522157282874 0.596163709723074 1 1
0.54934980732097 0.538669420813857 1 1
0.472407807068306 0.463893914676747 1 1
0.333434492639906 0.328199807629983 1 1
0.495345927852054 0.486389515235642 1 1
0.517519523747493 0.507521963021151 1 1
0.523957815528014 0.514193605683408 1 1
0.51718240054725 0.507157936611576 1 1
0.512965511084011 0.504559428101032 1 1
0.24418581931763 0.240281959077469 0 0
0.483961192607053 0.475973906880747 1 1
0.540962487594813 0.530970034051574 1 1
0.482585546747201 0.473878316779 1 1
0.359728244999558 0.352695928060992 1 1
0.576005260956602 0.565759170613247 1 1
0.552099280362324 0.541986036767251 1 1
0.468864879215392 0.45997462540832 1 1
0.635008827376615 0.623241021195031 1 1
0.354361483260137 0.346954796327815 1 1
0.360335269965752 0.351327119136156 1 1
0.41427334708397 0.406394206132331 1 1
0.519937713390659 0.51142241509298 1 1
0.554647064469376 0.544869838684799 1 1
0.446442055186654 0.438618566733958 1 1
0.554613629749787 0.545014532983209 1 1
0.494142651874763 0.484369546824662 1 1
0.549179099655503 0.537978452014012 1 1
0.603946487567189 0.592608159825679 1 1
0.32951399478314 0.323143181137986 1 1
0.38166767217093 0.375037662150007 1 1
0.41042818585952 0.402470493469341 1 1
0.478351484676589 0.468952949361747 1 1
0.377652956263544 0.369030167108454 1 1
0.665464663346781 0.653486937879192 1 1
0.478954454502467 0.471503302675138 1 1
0.458340425685396 0.449934305693647 1 1
0.465875555202676 0.457014528197109 1 1
0.567775520799539 0.557693603379021 1 1
0.471271472712903 0.461219188259075 1 1
0.567556343246974 0.557309173790468 1 1
0.615365515497532 0.603730389613799 1 1
0.54384351592457 0.534050618812201 1 1
0.533840238045876 0.524081678902626 1 1
0.44423356156487 0.436381759546346 1 1
0.419064346264998 0.411893628690663 1 1
0.652484660245007 0.640384168809792 1 1
0.355119090715197 0.348727634983726 0 0
0.573053402726854 0.5623029827605 1 1
0.520966861448671 0.51194365578116 1 1
0.637166075675497 0.625666782118653 1 1
0.472694847149248 0.464994619599425 1 1
0.463050836514126 0.454254563251566 1 1
0.475626120474666 0.467767946937677 1 1
0.478116225716007 0.469380508947983 1 1
0.452439418313817 0.444563003080938 1 1
0.513333443617678 0.504070293522461 1 1
0.543144980728899 0.533345152607894 1 1
0.507963919924238 0.498276376114129 1 1
0.408808721144609 0.401762480302532 1 1
0.333799940847479 0.327195383536148 0 0
0.590818672659387 0.5804828282095 1 1
0.442505772283874 0.434410220386248 1 1
0.65507059058868 0.64263740179623 1 1
0.528115125645256 0.519790894288084 1 1
0.444479784457709 0.436862303853431 1 1
0.391902689904749 0.383872134995486 1 1
0.370631548928459 0.363634189184476 1 1
0.516198423601441 0.506480673423897 1 1
0.68453089031821 0.671903430565428 0 1
0.448785051757498 0.440373373384827 1 1
0.561631236741413 0.551922045921981 1 1
0.651571292089367 0.639374295275549 0 1
0.6480554829281 0.635476775535592 1 1
0.418264533755063 0.410300887971055 1 1
0.491446851012208 0.481825960731605 1 1
0.488300188905585 0.479292931413635 1 1
0.501660703221542 0.492305300782916 1 1
0.54812233551803 0.538007467189476 1 1
0.434325300009945 0.427361752587186 1 1
0.480562009315419 0.4719778753956 1 1
0.476137433193607 0.467588771235301 1 1
0.304842651600239 0.298473197198396 0 0
0.429552198492681 0.421293807018819 1 1
0.460948667525121 0.452056777225677 1 1
0.567166889580733 0.556723853355353 1 1
0.395600205506474 0.38880693615471 1 1
0.504530273402391 0.49493782466028 1 1
0.367150923949499 0.359871880332757 1 1
0.470975204967132 0.460871955781567 1 1
0.668034463345097 0.655056864931939 1 1
0.54066721095471 0.531011477187246 1 1
0.436580754304537 0.428132912671173 1 1
0.407340411325689 0.400593898435211 1 1
0.576107335614462 0.56546359298281 1 1
0.480867416940957 0.47077270356884 1 1
0.505678188029493 0.496927071993623 1 1
0.397797867989574 0.390391361808164 1 1
0.273547121943387 0.269105688231617 0 0
0.410696359280718 0.402955751859192 1 1
0.456899821057156 0.44767702489854 1 1
0.464707681720973 0.456655974831159 1 1
0.529364966393764 0.518918161264903 1 1
0.409582223052794 0.402047801398294 1 1
0.536795078702161 0.526755790205907 1 1
0.460020244228998 0.451680914094203 1 1
0.479771384973334 0.471685722935322 1 1
0.499427953971788 0.489364757489057 1 1
0.465143640159548 0.45611758811879 1 1
0.543615478548793 0.533243584090553 1 1
0.507666156936431 0.498715263888216 1 1
0.445906657596496 0.438221551893191 1 1
0.449718227135313 0.441440622396374 1 1
0.580073290250143 0.568863857611045 1 1
0.531271791443682 0.522464911013878 1 1
0.48018720666296 0.471616887846089 1 1
0.614208715559428 0.602543780754433 1 1
0.561258202274042 0.550069155714787 1 1
0.525743535056089 0.515416865590139 1 1
0.634404620342565 0.622919801150887 1 1
0.386809466929292 0.380012306530296 1 1
0.411810767129566 0.405302295448119 1 1
0.590644509250926 0.579523257304492 1 1
0.357033667734317 0.350526503746277 1 0
0.533935609282594 0.52428507771059 1 1
0.53225564934095 0.52161521479388 1 1
0.345121751621189 0.339224058608706 1 1
0.501488438136706 0.492573342022349 1 1
0.514616084201798 0.504531485232444 1 1
0.451266769230227 0.441819648563887 1 1
0.431128346870453 0.423366224520032 1 1
0.497208449197613 0.488251185006254 1 1
0.463914548002158 0.455518617716703 1 1
0.583168087962362 0.57208090947591 1 1
0.535198850374769 0.526054819426575 1 1
0.592239602418267 0.580189474249981 1 1
0.497123825872426 0.488090421282989 1 1
0.495841184794658 0.487290066430189 1 1
0.425659842560957 0.418374460810954 1 1
0.643674690477962 0.631731839719584 1 1
0.435095973862482 0.427081349107233 1 1
0.443961126936459 0.4364215910177 1 1
0.490211521288696 0.481019335142078 1 1
0.669131114592016 0.655720515487307 1 1
0.529275556025873 0.519934070072385 1 1
0.469244535043604 0.460427339019784 1 1
0.522085435518755 0.512619688648485 1 1
0.548360196878627 0.537360316449007 1 1
0.418738420914257 0.410828850547756 1 1
0.456544059823437 0.448655016028829 1 1
0.370885444573926 0.363012862417128 1 1
0.575019635832645 0.563800234616784 1 1
0.505356879581471 0.495802974581998 1 1
0.500103140904346 0.491670397381593 1 1
0.462255830145981 0.453442837331772 1 1
0.494351017681597 0.485747780673106 1 1
0.498415144904471 0.489440100956944 1 1
0.586900901215827 0.57535610624439 1 1
0.542795419949572 0.533388693422975 1 1
0.325998297621577 0.319253100570139 0 0
0.565727353531968 0.555746831691299 1 1
0.478398654224362 0.469365259660633 1 1
0.691984102215829 0.679788208208325 0 0
0.598593449891156 0.587591355827819 1 1
0.541631700503433 0.531037352768549 1 1
0.391165715007542 0.384177035950898 1 1
0.580849778248254 0.570383215954072 1 1
0.454927287436461 0.44640276693458 1 1
0.371333254609359 0.364120951719292 1 1
0.535230227299718 0.525746114149657 1 1
0.47795751907568 0.469919894667425 1 1
0.210175934569329 0.206686535554484 0 0
0.562697521490548 0.552318307770589 1 1
0.526954214554837 0.516800002531102 1 1
0.601219358549446 0.5899640434463 1 1
0.474702222732982 0.465705630270641 1 1
0.57962742784888 0.568171756259609 1 1
0.52600905305676 0.516098951889851 1 1
0.39640269203309 0.389978606268534 1 1
0.461331518274893 0.453254159446581 1 1
0.501945719342848 0.492270832122986 1 1
0.5391709434827 0.528394841531744 1 1
0.452504825260583 0.443981123731709 1 1
0.522311932058491 0.512171030141839 1 1
0.492779851343234 0.483507434336786 1 1
0.455254204977702 0.447385235592384 1 1
0.567264291691377 0.556609170403816 1 1
0.430715953457161 0.422844396701165 1 1
0.435236977452431 0.426770035731345 1 1
0.448294866052539 0.440131595906751 1 1
0.641852519634209 0.630353006230609 1 1
0.534080967667923 0.524589812629023 1 1
0.305998273618977 0.300707007030449 1 1
0.407821667203622 0.400708296407615 1 1
0.664160082079558 0.652778269580213 0 0
0.43831940842903 0.429748110288031 1 1
0.554948447084189 0.545128616193827 1 1
0.524169739591364 0.514007318128781 1 1
0.374544132179155 0.367751092020921 1 1
0.409596767553265 0.402239177268497 1 1
0.588848805159419 0.576980932629153 1 1
0.375554563817048 0.368943475067102 1 1
0.359519688476521 0.353038273871241 1 0
0.49722707547262 0.48763190138189 1 1
0.419653934919616 0.411544261033461 1 1
0.450295991668474 0.442352268220779 1 1
0.368911971497825 0.360762166055478 1 1
0.529722938826572 0.518969625307516 1 1
0.664089949132632 0.65223162913527 0 1
0.412163499125242 0.405336886448289 1 1
0.447509600783938 0.43784906743227 1 1
0.455009530988884 0.446320574754451 1 1
0.424999882110457 0.416403265541638 1 1
0.516067619212016 0.506566008038575 1 1
0.426505484468741 0.419006259458456 1 1
0.637528104585114 0.625883669100864 1 1
0.442286566887558 0.433668970667944 1 1
0.555941547717988 0.545235005154213 1 1
0.619658505977715 0.608118289964504 1 1
0.467061787805631 0.458761813844177 1 1
0.723824713731024 0.709341056787114 0 0
0.489302326534964 0.480415094568003 1 1
0.46721740727772 0.457816159531923 1 1
0.547013682124084 0.536576322312991 1 1
0.284111504234406 0.279238023380485 0 0
0.547494394840225 0.537464566407272 1 1
0.603866091570462 0.591848015989362 1 1
0.519192038503032 0.509893139344121 1 1
0.416538494964274 0.408343920153442 1 1
0.553677851911165 0.543535843084687 1 1
0.464258924828065 0.455200659665559 1 1
0.688349122246275 0.675619524442124 0 0
0.605127817889668 0.594605079643355 1 1
0.627633767289404 0.616466164505918 1 1
0.49056425397725 0.481040672224547 1 1
0.508737838770097 0.499583658352608 1 1
0.510051362460435 0.500529102878971 1 1
0.522673979178714 0.513552884144003 1 1
0.530000297981812 0.520551191874464 1 1
0.602259774777085 0.592155654961627 1 1
0.452112962429012 0.443530533112528 1 1
0.643124199253932 0.631233990774822 1 1
0.492249846491426 0.483504734425935 1 1
0.642209267591251 0.629782135484734 1 1
0.737502301526545 0.724299751137423 0 0
0.450494133019278 0.442136376057169 1 1
0.366285724070221 0.359829829650355 1 1
0.457612048357642 0.448350765201766 1 1
0.43761460596071 0.42913271531375 1 1
0.594393229316867 0.583446480877464 1 1
0.482734389914238 0.47339616217231 1 1
0.593648906001021 0.582642962498215 1 1
0.513573040023031 0.503326458639453 1 1
0.704137726115673 0.691054269211131 0 0
0.489752889022495 0.481507421496302 1 1
0.542318642060727 0.533273149025379 1 1
0.483580907420736 0.474944811277279 1 1
0.491822420285957 0.482047063520053 1 1
0.453989135794943 0.446093710706405 1 1
0.511043724468661 0.501972627553351 1 1
0.483033423010984 0.474110049434444 1 1
0.558632709442029 0.549233244429053 1 1
0.622759666505269 0.611158180364817 1 1
0.595309217446124 0.584342139930259 1 1
0.447276596623513 0.438756752333927 1 1
0.497981114977531 0.48773764131179 1 1
0.490482222532241 0.480925225208733 1 1
0.529697464900307 0.519958594445161 1 1
0.403298864225388 0.395334261381 1 1
0.602221462950973 0.591325256543081 1 1
0.517222474680139 0.506860342116568 1 1
0.329760079431471 0.322974805229523 0 0
0.457805942476488 0.449209565582298 1 1
0.550651785425189 0.540679170898601 1 1
0.479187013237856 0.47066364744201 1 1
0.535078448269576 0.524647693740303 1 1
0.597459361477109 0.586366497129723 1 1
0.469207173284146 0.460637093152826 1 1
0.490923332089236 0.481688396055271 1 1
0.419983838334674 0.412794830832204 1 1
0.536060986383508 0.526375829614501 1 1
0.52427623843168 0.513836360069739 1 1
0.455083893750946 0.446727874968126 1 1
0.582207117810401 0.571084743853507 1 1
0.337836701857231 0.331235257569829 0 0
0.603095024759114 0.592484631009355 1 1
0.485294103339512 0.476629024331012 1 1
0.418084632632686 0.410820595503041 1 1
0.520031368121357 0.510243168052631 1 1
0.531053004023763 0.521904077004585 1 1
0.471634079399567 0.462464754690789 1 1
0.446046755484426 0.438186485203999 1 1
0.583293926563018 0.572164942873044 1 1
0.441645153230865 0.433331175802948 1 1
0.593895480532526 0.582221073560132 1 1
0.514860932685877 0.505304784631587 1 1
0.556499486569237 0.54631665181187 1 1
0.6362588311854 0.622789631386797 1 1
0.58212168921026 0.571625422815297 1 1
0.499211159675582 0.49006788926247 1 1
0.347814997976634 0.341019342276163 1 1
0.466644984669628 0.457542654005907 1 1
0.313407398802521 0.307724200722798 1 1
0.447813778597589 0.439322572888422 1 1
0.356799563954281 0.350524095071278 1 1
0.473670107710363 0.46471964453336 1 1
0.503001358196787 0.494140947736747 1 1
0.373825721976998 0.367026619103686 1 1
0.491452707957012 0.481989982341408 1 1
0.548452035550291 0.53869806273327 1 1
0.501292795284759 0.492788168774732 1 1
0.580782549327118 0.570405901077241 1 1
0.683423622937787 0.671600611254663 1 1
0.665120731330765 0.652464769224351 1 1
0.459472482816454 0.450946091960366 1 1
0.413094725424876 0.405852178601517 1 1
0.36216063970993 0.356349390776053 1 0
0.555777731121558 0.546164370423425 1 1
0.576564599952024 0.565975197819525 1 1
0.655584105557176 0.643925680651932 0 1
0.578817311735937 0.56812581892443 1 1
0.475721481864156 0.467840488940782 1 1
0.586365367443899 0.576597730910276 1 1
0.46859213123036 0.459794767331825 1 1
0.436195066731425 0.426974832535739 1 1
0.437891266510535 0.430452240845136 1 1
0.50778635931183 0.497790957202961 1 1
0.530399262953663 0.520922458761524 1 1
0.429760983466829 0.421976322233452 1 1
0.506296084046935 0.497484515508373 1 1
0.420361679548226 0.412693465303451 1 1
0.403115750318346 0.395045572363483 1 1
0.424178944040578 0.415711353911093 1 1
0.599169227132372 0.587864822033137 1 1
0.443699016348141 0.435223173263773 1 1
0.423377511895401 0.415163913283073 1 1
0.392134595186292 0.38435255684754 1 1
0.497556345714322 0.488582594033281 1 1
0.61587442279938 0.604959593618729 1 1
0.530604781192182 0.520412903109641 1 1
0.546517074143718 0.535825449739546 1 1
0.64014931017664 0.629281991770681 1 1
0.453890895754579 0.445495775560779 1 1
0.664162916658373 0.652384063624347 1 1
0.431555955211016 0.423422098262369 1 1
0.629367116139792 0.617216247276195 1 1
0.500984099049428 0.491007103206152 1 1
0.391131820835002 0.383828455401797 1 1
0.547630182841574 0.53796286550539 1 1
0.428967040126116 0.419737762829757 1 1
0.523293848477946 0.513856281696769 1 1
0.561854832833695 0.549825690620581 1 1
0.513398740985178 0.505298625923801 1 1
0.517341281914766 0.50728729574603 1 1
0.643784093087618 0.632225359202388 1 1
0.517339220848604 0.506858811028248 1 1
0.540300294259593 0.529734289085895 1 1
0.595042268305291 0.584495677350757 1 1
0.514048244359342 0.505130816143953 1 1
0.510753912741197 0.50155090474612 1 1
0.506005482265144 0.496382385342721 1 1
0.561098638449479 0.550299445728485 1 1
0.512351163943037 0.503736539330929 1 1
0.646283063662112 0.63294853339936 1 1
0.558578149985682 0.54802597392683 1 1
0.615577103612385 0.604117749156813 1 1
0.557278939237756 0.546728046918275 1 1
0.404799150644958 0.397487077246231 1 1
0.51877042367063 0.508960483435691 1 1
0.424773462489278 0.416762699490595 1 1
0.520123186437056 0.510611182665213 1 1
0.560820450772177 0.550769611303331 1 1
0.55589976234017 0.545691945199117 1 1
0.452760691698767 0.44429663136624 1 1
0.510938445071048 0.501211321500144 1 1
0.403654238678061 0.395508332302365 1 1
0.401784818164438 0.394548591816851 1 1
0.508580656209292 0.49912771575602 1 1
0.51471236450957 0.505669594561866 1 1
0.406060226226546 0.398625711802935 1 1
0.428889847716361 0.421518532708272 1 1
0.495481915079939 0.486183763584522 1 1
0.757673918670726 0.74414816580031 0 0
0.513513246632979 0.503926489423444 1 1
0.422252115334125 0.414065735005018 1 1
0.532878631757379 0.523031933532504 1 1
0.33273500939499 0.326340883927858 0 0
0.35194267080339 0.34493535233338 1 1
0.582009385262528 0.570031454573716 1 1
0.431956323994869 0.424424536884857 1 1
0.498873934041463 0.489486588233092 1 1
0.337588570840938 0.331203643031009 0 0
0.554847851184457 0.544133929534148 1 1
0.456144126628086 0.44746246947365 1 1
0.441994077726992 0.433897612321522 1 1
0.495465982388579 0.485970530759782 1 1
0.491531955927498 0.482734495180064 1 1
0.45140730982203 0.442227391320747 1 1
0.674967869948781 0.662511747760222 1 1
0.534892868201447 0.524992746037621 1 1
0.517129936127009 0.507547224311926 1 1
0.487004851523683 0.477809164303129 1 1
0.537057142566991 0.526644562442597 1 1
0.561630462275296 0.551283777093334 1 1
0.525954713333416 0.516357384369813 1 1
0.450996553381283 0.442829791721885 1 1
0.522587991960679 0.512568978858443 1 1
0.397590101067598 0.390156479644937 1 1
0.581723857270758 0.571286687620408 1 1
0.524305649226214 0.514094311154231 1 1
0.370638049881442 0.363628884400553 1 1
0.476743768940585 0.468571639689195 1 1
0.493582090240024 0.483856459872513 1 1
0.485754143664011 0.476728160543548 1 1
0.423925345845925 0.416723341806048 1 1
0.308604234506221 0.30342060065036 0 0
0.555542270807168 0.545101891650374 1 1
0.53152048985066 0.521578000594283 1 1
0.397251232812467 0.390132560530041 1 1
0.383020838017669 0.375819073858959 1 1
0.576477752534646 0.565910680895273 1 1
0.441395165226061 0.431648375897066 1 1
0.362157499027178 0.355461796417847 1 1
0.496840298819575 0.488273323864774 1 1
0.534894470064466 0.526041192670489 1 1
0.474927979712315 0.465447860417937 1 1
0.682181730631663 0.669414708255617 1 1
0.499400255978166 0.490186512034018 1 1
0.345540770292649 0.338356612320514 1 0
0.373614965721643 0.367906739504984 1 1
0.388192593036172 0.381178339101289 1 1
0.578888963228193 0.567403200173533 1 1
0.747595461866525 0.734002520824956 0 0
0.46274835382089 0.454106672077242 1 1
0.497321585471638 0.487827575359879 1 1
0.459194439453027 0.450680502436917 1 1
0.527730772827187 0.518121884802391 1 1
0.431681124579814 0.423627637599278 1 1
0.564261816007497 0.552810707583163 1 1
0.489903934896133 0.481411169343304 1 1
0.549589359227241 0.538438404820839 1 1
0.521803699849956 0.511863406686932 1 1
0.549888910981315 0.539849657656777 1 1
0.730462390151498 0.716928970516977 0 0
0.529833753852825 0.520906805495557 1 1
0.420782062598041 0.412024807275244 1 1
0.501059919664475 0.490390375509457 1 1
0.524003870082258 0.515291452913056 1 1
0.460580943577099 0.451342112354825 1 1
0.553721274573169 0.543690229415926 1 1
0.472533941403819 0.463553118069947 1 1
0.413246525221931 0.405010110996889 1 1
0.45231863010215 0.444170807747185 1 1
0.382196785114157 0.374868406848597 1 1
0.654146031134252 0.641863129976011 0 1
0.452689156392286 0.444180027045483 1 1
0.488111779170478 0.479379155753283 1 1
0.190107522050177 0.186999693675551 0 0
0.549698698610922 0.539443731305125 1 1
0.566073037409341 0.555234166224275 1 1
0.554982201071648 0.545009499013367 1 1
0.523394588170009 0.514803408358011 1 1
0.422922580730573 0.415492765729998 1 1
0.61635693933191 0.604601985547764 1 1
0.554854365684396 0.543054448325008 1 1
0.456095178812909 0.446891791871656 1 1
0.663461251122945 0.650915144797139 1 1
0.4848370082307 0.476276165809704 1 1
0.62920472754578 0.616428543207682 1 1
0.689822404302662 0.676081999864124 1 1
0.538713173250696 0.528387142975506 1 1
0.470870293252444 0.462317509310191 1 1
0.449975375811495 0.440654209283952 1 1
0.586362372442802 0.574590580890915 1 1
0.543631914286558 0.533558630545491 1 1
0.582714525943591 0.572171661633278 1 1
0.49395438224725 0.48594362425617 1 1
0.494569399720384 0.48606952989323 1 1
0.513744554335081 0.504320948846613 1 1
0.538843898537045 0.529145610720058 1 1
0.400580535870686 0.391290148639631 1 1
0.545627462052049 0.535255522722677 1 1
0.378184753469604 0.3708523238417 1 1
0.47068764057 0.461813589833242 1 1
0.526842462049733 0.516870559030329 1 1
0.543254054645489 0.532738820482162 1 1
0.581753493233009 0.57133924539025 1 1
0.478652614903194 0.469018526880002 1 1
0.671985928278413 0.659685967265701 0 0
0.510923415239632 0.501801302194234 1 1
0.643670875809421 0.632204243144361 0 1
0.536049404561312 0.526272099791754 1 1
0.32386306218461 0.315998599356124 1 1
0.602856474000548 0.591479653074985 1 1
0.579210960236882 0.568931873110164 1 1
0.325801575233931 0.319166585911315 1 1
0.608208477326063 0.597203270936863 1 1
0.601404195817508 0.591083940932856 1 1
0.521988549002004 0.511667588161715 1 1
0.453578679328361 0.445565511203426 1 1
0.559766025638669 0.549884430293409 1 1
0.467037967281934 0.458521346109792 1 1
0.484308337363841 0.475927677339691 1 1
0.442051046964876 0.433270474480535 1 1
0.4735888201724 0.46458637313898 1 1
0.452503845314609 0.444475506338441 1 1
0.472340511565983 0.463765881859365 1 1
0.481734115792414 0.47337608189057 1 1
0.495210727247221 0.48546789312769 1 1
0.388677305536488 0.381178153549413 1 1
0.563090415701633 0.552348370984961 1 1
0.525288593716666 0.516533726395847 1 1
0.412658849309467 0.405131923319604 1 1
0.525661983441545 0.516707335912318 1 1
0.432872450049519 0.424443650361274 1 1
0.54841484409777 0.538203481628238 1 1
0.582997910655152 0.571374864280149 1 1
0.465018880225907 0.457414664563291 1 1
0.435176707041583 0.426167183689737 1 1
0.580645529983628 0.569943687643111 1 1
0.520707671762985 0.511426851736965 1 1
0.492993855695551 0.484104457932332 1 1
0.50056863075269 0.491045223808592 1 1
0.525739092368659 0.515727107629343 1 1
0.546231113624116 0.536175669617288 1 1
0.69246095285892 0.679033427517817 0 0
0.588011991079995 0.57655348693878 1 1
0.399554279073854 0.392119221391545 1 1
0.511957450216565 0.500983604346417 1 1
0.415383043543897 0.406979059533924 1 1
0.555053346822035 0.544800613701827 1 1
0.420068162458345 0.4129811372584 1 1
0.402139538503675 0.395042275506861 1 1
0.473357338356146 0.463130280697683 1 1
0.524052597707192 0.514163283950878 1 1
0.411563950943192 0.404470284852336 1 1
0.473774085217177 0.464781362661276 1 1
0.51445845001776 0.504800826801517 1 1
0.590661777407072 0.579577686602904 1 1
0.526800226486321 0.517602971329764 1 1
0.502531110754697 0.493824427099912 1 1
0.332933397580069 0.326523492807127 1 0
0.559594165529638 0.549206402448887 1 1
0.501792837005533 0.492807191570869 1 1
0.379811887580864 0.373589338277773 1 1
0.407825334161081 0.400083951678671 1 1
0.408281109471659 0.398950875718677 1 1
0.323969008189628 0.317551629945046 0 0
0.650495344290047 0.638435610716079 1 1
0.61051802064198 0.599021188032027 1 1
0.488408275516159 0.480702745699606 1 1
0.327393203328815 0.321508729906562 0 0
0.321247646103076 0.315579374738501 1 1
0.557560801031151 0.547939039306151 1 1
0.341019894663308 0.335045396208608 0 0
0.480566635039155 0.47198804105287 1 1
0.550703625749586 0.5410110677036 1 1
0.553530648139826 0.543559227665582 1 1
0.401634558064753 0.395067885717247 1 1
0.754866102456959 0.740033511682928 0 0
0.521867833037552 0.512726922937323 1 1
0.430748571650559 0.422985507367902 1 1
0.484045767698092 0.475483807521396 1 1
0.43757559821314 0.429095380011801 1 1
0.430295825721007 0.422544840185658 1 1
0.679172118342322 0.665699849329688 1 1
0.482860814560284 0.472821977285981 1 1
0.444200570597725 0.43519174973452 1 1
0.580576875514663 0.568692336115683 1 1
0.485297095552914 0.476602722837159 1 1
0.418596933037416 0.41078790995942 1 1
0.491650375546302 0.481546081411706 1 1
0.396566376410993 0.389738031812671 1 1
0.387023904150446 0.379876145941542 1 1
0.528772752273851 0.518283045320737 1 1
0.468560747033684 0.458998159241964 1 1
0.413160043616924 0.405150268310685 1 1
0.568715982422884 0.557873457313738 1 1
0.331021322705697 0.324039642279651 0 0
0.430965087627106 0.423470007059935 1 1
0.580754685237843 0.569605978070762 1 1
0.40367146355693 0.396069091559128 1 1
0.472105579949565 0.462570412533357 1 1
0.548489958602756 0.538346509268151 1 1
0.462306849661392 0.453637024059315 1 1
0.521250182806714 0.511796223452378 1 1
0.435704111234886 0.428416705857364 1 1
0.555916654303949 0.545473405344727 1 1
0.391925503430489 0.383784888178302 1 1
0.550412885250833 0.539754991696735 1 1
0.355974136307267 0.349313827378236 1 1
0.732194314726303 0.718298490351663 0 0
0.490030263132148 0.481390930721207 1 1
0.464114184891213 0.45569790248655 1 1
0.400638420048264 0.392397664563439 1 1
0.561225418791197 0.550457072452179 1 1
0.430867057820328 0.422941518562484 1 1
0.411114076826402 0.403473707620403 1 1
0.664355161363553 0.651552850764659 1 1
0.43600716629454 0.428964769854976 1 1
0.621453698713874 0.60955819867846 1 1
0.496418610956607 0.488166333275217 1 1
0.346644872399653 0.340784140598484 1 1
0.536629562479883 0.526867363951251 1 1
0.458257916855849 0.44969403449 1 1
0.521744920415856 0.511305221747524 1 1
0.435475080270897 0.428401048883285 1 1
0.446959646384345 0.437464467313031 1 1
0.465568999080767 0.456147040377462 1 1
0.516043435275903 0.506741904058366 1 1
0.516210632659326 0.506925027410072 1 1
0.547885647571202 0.538420630541665 1 1
0.532679166563484 0.522694756371727 1 1
0.475111458983573 0.466481757901736 1 1
0.559150254647757 0.549116340663592 1 1
0.53614495944476 0.525566378716015 1 1
0.511908235689606 0.50298535672547 1 1
0.615437161042034 0.604573374216445 1 1
0.369576673385663 0.361818708461408 1 1
0.560815893774742 0.550363580534215 1 1
0.599265506596674 0.588000371166243 1 1
0.417881793174766 0.410512651331107 1 1
0.444939000907046 0.437213122333783 1 1
0.715033424240884 0.702457874470929 0 0
0.426022310124552 0.417934927752603 1 1
0.538897749397034 0.529372336163383 1 1
0.537176726305838 0.527204950480946 1 1
0.457860950546486 0.449873845634375 1 1
0.469148513763263 0.461389129796938 1 1
0.527808125061279 0.518022927577541 1 1
0.431757320652603 0.423508529806623 1 1
0.524384310714387 0.514228472352736 1 1
0.557401929428225 0.547134785270807 1 1
0.491142805046606 0.481956189603917 1 1
0.645647495597003 0.634247554993966 0 1
0.461993177358424 0.453011532919631 1 1
0.597114295662271 0.587007149389815 1 1
0.485438294216255 0.475532800501958 1 1
0.408831437343087 0.401321302864771 1 1
0.467415059656538 0.458986284391172 1 1
0.420624735408734 0.41322497814798 1 1
0.377271889459603 0.369745669687118 1 1
0.541182882617752 0.530237275732459 1 1
0.455129695075087 0.446873658012764 1 1
0.450695483520778 0.443025245784432 1 1
0.550518461731247 0.539995593220681 1 1
0.595015458343213 0.584026538519554 1 1
0.425783798534143 0.418133802953082 1 1
0.425487299105355 0.41667876894724 1 1
0.549162389609121 0.539267968003467 1 1
0.318639556471875 0.312373049999667 0 0
0.513001809833845 0.50386817003044 1 1
0.476322139237365 0.467569737159361 1 1
0.540096554436687 0.52949465059165 1 1
0.466867976622426 0.458432605349236 1 1
0.510797386495241 0.50071571216177 1 1
0.606712378931724 0.593974685654357 1 1
0.528205151631761 0.517233123922724 1 1
0.496796335204159 0.48751634593419 1 1
0.610304492683034 0.598358139104352 1 1
0.487614918556217 0.47789836630726 1 1
0.571952669190773 0.560621022468909 1 1
0.671156500408449 0.657703126256436 1 1
0.481824674274925 0.472888238683722 1 1
0.364134062706894 0.357883721093774 1 1
0.367873033663517 0.361737279584802 1 1
0.502659951131668 0.493685060692011 1 1
0.571545938972379 0.560869970092748 1 1
0.478555988431074 0.470371103514683 1 1
0.516030827627001 0.506977556045218 1 1
0.573593647474504 0.561996689876572 1 1
0.475411925811788 0.465643651821668 1 1
0.407257529585001 0.399627737511209 1 1
0.457056229787696 0.448465444354057 1 1
0.449160851701373 0.441009127607965 1 1
0.36684102728852 0.360639081999091 1 1
0.557932092980903 0.547629308949939 1 1
0.443601531264114 0.435586855902168 1 1
0.460386643730089 0.451560672877852 1 1
0.509482132491562 0.49983287610091 1 1
0.475037177575698 0.465851508512333 1 1
0.538112221115517 0.528884147165148 1 1
0.306616258753408 0.301710269918137 0 0
0.592624375344927 0.583105333121894 1 1
0.46991108389339 0.461670403736185 1 1
0.485231625773686 0.47541247142426 1 1
0.471404079654353 0.462118861024626 1 1
0.467282847353305 0.457772971528146 1 1
0.577079785300648 0.566490301442375 1 1
0.502535073655669 0.493395682246227 1 1
0.341155870218206 0.334823628184926 0 0
0.383630356739014 0.376883376528756 1 1
0.416479366886572 0.409034422561703 1 1
0.537512656170672 0.528009195601869 1 1
0.541006088424137 0.531649888091085 1 1
0.625225817705931 0.613634541558992 1 1
0.493348906882194 0.483725804320537 1 1
0.49400582650753 0.484085334563824 1 1
0.65098085235858 0.638879048622535 1 1
0.543653559545699 0.533158310351405 1 1
0.657619241183327 0.645641436956396 1 1
0.450122561978832 0.441498288088709 1 1
0.594223337614505 0.583575964209475 1 1
0.444574320287474 0.436052643169737 1 1
0.401207077000487 0.3938597318241 1 1
0.669900431665146 0.65752241520655 1 1
0.624090643188164 0.61270117945981 1 1
0.634301273829469 0.621873642302405 1 1
0.664419573025487 0.65301142314344 0 0
0.493286720843833 0.484003401661947 1 1
0.539311895499762 0.529050919854454 1 1
0.488319526829755 0.479383069967388 1 1
0.467971383232425 0.460288201663695 1 1
0.577791442564616 0.566391409422938 1 1
0.575543456898836 0.564738958941432 1 1
0.565677004706768 0.555108118774667 1 1
0.537786573672937 0.52895715713915 1 1
0.47382281293042 0.464848449633232 1 1
0.442419566327412 0.434284362348706 1 1
0.448829770816372 0.439316642998548 1 1
0.435738542234067 0.428239267636506 1 1
0.442930898078381 0.435066078476183 1 1
0.573231117840052 0.563011002426807 1 1
0.448771684995145 0.440415892162619 1 1
0.449624142387586 0.441868896774153 1 1
0.538712108830788 0.52837170790158 1 1
0.681227860566769 0.66941649917586 0 1
0.511485632532939 0.502579128666037 1 1
0.439750448429431 0.43058199633541 1 1
0.501124345190925 0.491509022597894 1 1
0.587388350085451 0.576271981333697 1 1
0.614233027784748 0.601778883200694 1 1
0.430512200337732 0.422745612019935 1 1
0.450605633988959 0.442769345631031 1 1
0.497269325894584 0.487741120623746 1 1
0.510520347272658 0.500250866232621 1 1
0.49754274746621 0.488896584501003 1 1
0.426516047185704 0.418541746843513 1 1
0.387589755385559 0.379864871625108 1 1
0.414296642108166 0.407936719485707 1 1
0.52822049489826 0.518591416955895 1 1
0.524986694866485 0.515378398825036 1 1
0.520101926557423 0.510351143591528 1 1
0.559858693929171 0.549710453351044 1 1
0.621420175917099 0.609419591494817 1 1
0.456943188989789 0.448633382776416 1 1
0.523438052668998 0.513872697745803 1 1
0.527288802858449 0.518305196846348 1 1
0.516772107155076 0.507760818193575 1 1
0.540189786003438 0.528873930091969 1 1
0.572809049502721 0.563184149700609 1 1
0.376709407522493 0.36951691219616 1 1
0.524363315720541 0.513398748549833 1 1
0.473298095564497 0.464686915211232 1 1
0.519766389356554 0.510298177551947 1 1
0.515716474333955 0.505864635798337 1 1
0.444864448499224 0.43722501994004 1 1
0.67115190938186 0.658822189704781 1 1
0.429003399439878 0.419959194030363 1 1
0.432832168801983 0.425551081479046 1 1
0.475624693469964 0.466667405935811 1 1
0.476791219209134 0.466944974693212 1 1
0.50033843810827 0.490490329364201 1 1
0.472610458817795 0.463947665071477 1 1
0.576053273733082 0.564741098935292 1 1
0.526183092106422 0.515292598516214 1 1
0.511447171938843 0.501829782305384 1 1
0.447846152301166 0.440615609470024 1 1
0.436158088928619 0.428917982261804 1 1
0.652874204560164 0.639637737937777 1 1
0.484950308376288 0.475984149698801 1 1
0.527930124252911 0.517915351700848 1 1
0.437147680729867 0.429642826939972 1 1
0.415450945302752 0.408097122323786 1 1
0.679148339376801 0.666329627663073 0 0
0.548682891145219 0.53877131337229 1 1
0.486611564641402 0.477502059464122 1 1
0.486892907332917 0.478037335145738 1 1
0.307732878364449 0.302745261041787 1 1
0.458845331935885 0.450325251138232 1 1
0.429496472359852 0.421176218584166 1 1
0.38799655768269 0.380223914326639 1 1
0.458447438444243 0.450528213898442 1 1
0.38134306538982 0.373862481242499 1 1
0.386373891507056 0.379410903683199 1 1
0.612529899242877 0.601936162666785 1 1
0.468887114504107 0.459890226176321 1 1
0.500012032280233 0.491478679102528 1 1
0.522186250468562 0.513438997797749 1 1
0.514912031601027 0.504864030139712 1 1
0.529769223286766 0.519940904907066 1 1
0.61960691192939 0.608463977198756 1 1
0.632473993814334 0.621199894256677 1 1
0.615742652560349 0.603339197073247 1 1
0.595025506932907 0.584837331328923 1 1
0.545890249690155 0.535138701561316 1 1
0.423505071455914 0.415397418855397 1 1
0.357517327047933 0.351024543843465 1 1
0.523817812393987 0.513729233165306 1 1
0.566958564713095 0.557127332907206 1 1
0.418694238654849 0.410445589142013 1 1
0.483007233196674 0.473760391491658 1 1
0.622744522674772 0.611484834715688 1 1
0.37961973766821 0.372580046942081 1 1
0.476751384849262 0.467564136579172 1 1
0.565797395609794 0.55575437153954 1 1
0.478821427062406 0.470265475341161 1 1
0.623271571797812 0.611176915632076 1 1
0.433282825237018 0.425936348288034 1 1
0.490131634039696 0.481108638550472 1 1
0.599068579418379 0.588493064785562 1 1
0.42830055260486 0.420696345446281 1 1
0.462887009517757 0.452976885211994 1 1
0.532708984184055 0.523519312177549 1 1
0.45161349078334 0.444119746441042 1 1
0.608102023937027 0.596409487864688 1 1
0.484463327450889 0.475802809209156 1 1
0.569385627490638 0.559734502407829 1 1
0.482813768832333 0.473529475910433 1 1
0.424269894636619 0.416994544742171 1 1
0.492901970938431 0.484163228228067 1 1
0.513742955478651 0.503334076220753 1 1
0.439684949734286 0.431012628318842 1 1
0.603911139199254 0.592786505925932 1 1
0.431007394387142 0.422425781316894 1 1
0.514298746053341 0.50449040210074 1 1
0.660039125315611 0.648596719445043 0 0
0.542141997392127 0.532420727272435 1 1
0.499959508888902 0.491686704984646 1 1
0.514162563956747 0.504898265865351 1 1
0.523822766279193 0.514356520669443 1 1
0.564192970538697 0.553534224706091 1 1
0.570062307411812 0.559804015306312 1 1
0.426377031459698 0.41757477086645 1 1
0.519048330221237 0.509409731554665 1 1
0.377839545358803 0.371101835082888 1 1
0.510693467706459 0.50156375835334 1 1
0.47024679368562 0.462692128785603 1 1
0.42060054965913 0.412588903382147 1 1
0.439602338737574 0.431442491720874 1 1
0.57698229831454 0.56525953099195 1 1
0.525595017646549 0.515757931911835 1 1
0.508522316598598 0.499384259610934 1 1
0.54736157368763 0.537240547099881 1 1
0.573798305057991 0.563007454696404 1 1
0.249994771062752 0.246282643923949 0 0
0.596037874404713 0.585245332243314 1 1
0.483926026784109 0.474856181301356 1 1
0.303858224567597 0.29799981342423 0 0
0.459146955131445 0.450702660342479 1 1
0.39717961678368 0.389880579821928 1 1
0.519423562186377 0.509655807762693 1 1
0.453708294108823 0.445700394168828 1 1
0.347259194328823 0.340900798323867 0 0
0.590696909828346 0.580419166469634 1 1
0.507528138351142 0.497943250242015 1 1
0.565448506694666 0.555834900216862 1 1
0.50837301645087 0.49831049791348 1 1
0.491555456960817 0.482502935691043 1 1
0.604821578061123 0.593915750517398 1 1
0.510712816044006 0.501294011439947 1 1
0.449640110050116 0.441135510600828 1 1
0.445277126277718 0.437517669495416 1 1
0.497030334465547 0.48798408192517 1 1
0.52440264890108 0.51504829916153 1 1
0.414516984267728 0.407747530592671 1 1
0.38598006655694 0.378882032735684 1 1
0.660468085244038 0.648717502711764 1 1
0.512623194126394 0.50359498355868 1 1
0.375458564352209 0.367667231256032 1 1
0.27351880255456 0.268381290131836 0 0
0.486498430421761 0.477410497594685 1 1
0.485683789415349 0.477142406962865 1 1
0.440069098162227 0.43242887587614 1 1
0.776898973799781 0.762325718372202 0 0
0.414843013911709 0.407016622612631 1 1
0.465730612193844 0.457041651248437 1 1
0.535044536773215 0.526046768751277 1 1
0.458838107971133 0.450210060803571 1 1
0.525996711079225 0.515519852364595 1 1
0.549180411682058 0.538903507300821 1 1
0.458847518690909 0.450645436575993 1 1
0.493988450480235 0.484626496901191 1 1
0.520005780961286 0.509836772229896 1 1
0.311507484058581 0.306495021277215 0 0
0.611642728156359 0.600905680401937 1 1
0.421300073113149 0.412978403691794 1 1
0.492139380272867 0.484292766123762 1 1
0.569450927448365 0.558254878436452 1 1
0.485674957159973 0.477150209372873 1 1
0.46109182614796 0.452723581240607 1 1
0.338592228364784 0.333092864177969 1 1
0.307514796146946 0.301370060986328 0 0
0.512935815002497 0.502989251431721 1 1
0.549243600043697 0.538834833897742 1 1
0.536108108351166 0.525484698066783 1 1
0.412430121821554 0.404169302715172 1 1
0.48676314052671 0.477559821099623 1 1
0.571996459334763 0.562081401621754 1 1
0.542648468812624 0.53286013594248 1 1
0.337296230175341 0.331269164898531 0 0
0.394380346605534 0.387394383267268 1 1
0.369240925480299 0.362082067014591 1 1
0.478507939413117 0.469407113641355 1 1
0.522590595331622 0.512863278277486 1 1
0.380530606040346 0.373353467719881 1 1
0.392082857830891 0.384441207880286 1 1
0.395420511528775 0.388498785622303 1 1
0.413532001343199 0.406301814939167 1 1
0.450344694050252 0.441370716214461 1 1
0.640878313407469 0.629346141011261 1 1
0.425630005743311 0.417443776918904 1 1
0.596626400126842 0.585915608020874 1 1
0.454827995249453 0.446876773635875 1 1
0.575692055448234 0.565081531550426 1 1
0.443945617585713 0.436281594698525 1 1
0.512060398573052 0.50193136496825 1 1
0.414764120489027 0.406110894605418 1 1
0.574462126664335 0.563920096924246 1 1
0.494989615207555 0.485623965407558 1 1
0.447771419543254 0.439415129417162 1 1
0.429627994453558 0.42085732916941 1 1
0.384761216033765 0.377092159412693 1 1
0.481753302162679 0.472670248555177 1 1
0.703650334144158 0.689890433411781 0 0
0.402639477628904 0.395561690943029 1 1
0.534547803645757 0.524384106582045 1 1
0.399065765257542 0.391977631869173 1 1
0.677659778766606 0.665069689278947 1 1
0.564199924278687 0.552922350490961 1 1
0.60567805836232 0.593413881893095 1 1
0.366938002561048 0.360470901267401 1 0
0.526283832554613 0.516190929104248 1 1
0.498047262037665 0.487950736040588 1 1
0.613007362957928 0.600505285251979 1 1
0.480152781212194 0.471050693772296 1 1
0.478838383837765 0.469562588642332 1 1
0.57751162647811 0.565801021395667 1 1
0.485830560878578 0.477291934694409 1 1
0.482424665335622 0.47324583354631 1 1
0.477497152007558 0.467804967617944 1 1
0.55646936414354 0.546302086327068 1 1
0.626791048801293 0.61477072064892 1 1
0.393119176686429 0.385993367876196 1 1
0.644950072305268 0.633383569351535 1 1
0.535881236470304 0.525681401549282 1 1
0.524338553286497 0.514808081558003 1 1
0.389701493625525 0.382458338190523 1 1
0.577071505972993 0.567186433139228 1 1
0.371291470658504 0.365061993830448 1 1
0.651436148347765 0.640390458449133 1 1
0.414302481738113 0.407009257365575 1 1
0.490126468827857 0.481086587054583 1 1
0.820000579084475 0.804831483539359 0 0
0.418398270140824 0.411128662415988 1 1
0.569038742236702 0.558787655862767 1 1
0.484326475731239 0.475379883706799 1 1
0.609403171072562 0.596546333229386 1 1
0.463509633602728 0.455638840412624 1 1
0.668436221557349 0.656533132363221 1 1
0.512341280878996 0.503772021941818 1 1
0.301555763839946 0.296135523839934 0 0
0.596887637685835 0.585190863804078 1 1
0.472071777004938 0.463698234506205 1 1
0.455780764931142 0.448365672420873 1 1
0.38170240241233 0.374193345512373 1 1
0.343096760836571 0.336586946655105 0 0
0.612814419951413 0.601762576066135 1 1
0.501680556773438 0.49343106162902 1 1
0.463224416544579 0.453709004444377 1 1
0.56169736855478 0.550986160335616 1 1
0.513331898176183 0.504284082727968 1 1
0.338261546073751 0.331530417809643 1 0
0.498862498571363 0.489565891584289 1 1
0.396343264063722 0.388613063746368 1 1
0.492958368692504 0.48438440807618 1 1
0.492455303973545 0.483242692381782 1 1
0.402736360807251 0.395489624055905 1 1
0.410720137122297 0.402799453239305 1 1
0.520705279680114 0.510847453186761 1 1
0.605989502668084 0.594152959126359 1 1
0.398416291296224 0.391391283800614 1 1
0.469090247074145 0.460282333727284 1 1
0.384938617265148 0.377944592747239 1 1
0.597219239875471 0.586216488064441 1 1
0.556391765245781 0.546267861846895 1 1
0.412469290446064 0.404999876155002 1 1
0.498879052807304 0.489938408286736 1 1
0.622952800842017 0.611385774550206 1 1
0.555720077210473 0.546275343890699 1 1
0.559579801887191 0.54864957773071 1 1
0.684971317638571 0.672278677839213 0 0
0.597392812184771 0.585032605498785 1 1
0.536393712524697 0.527368865447484 1 1
0.528995315910468 0.518716982680248 1 1
0.48207592553428 0.472928184171882 1 1
0.702175875746882 0.687677934827682 0 0
0.538183124441126 0.52779210711288 1 1
0.469430308117253 0.460194527690173 1 1
0.56833060406657 0.558073655693001 1 1
0.443624774796943 0.435640603599899 1 1
0.323401131500302 0.318013194548181 1 0
0.421528717294 0.413258346404116 1 1
0.456535462674647 0.448032520147977 1 1
0.574248849948024 0.563524042911532 1 1
0.458504422474138 0.449582414558721 1 1
0.525197962320492 0.515835166218225 1 1
0.490892557379892 0.481810157692764 1 1
0.579042474343425 0.568524384661147 1 1
0.458839510895733 0.450485630331905 1 1
0.480834826907677 0.471526478339478 1 1
0.440752209274193 0.433119157840153 1 1
0.573070789871952 0.562143364396393 1 1
0.478557815645209 0.470806724395029 1 1
0.479553530305948 0.470950733475375 1 1
0.428967850283557 0.4207132942098 1 1
0.559351578664132 0.549672464675566 1 1
0.542401510422826 0.533014015561187 1 1
0.624865085072287 0.613469582331663 1 1
0.565616085345592 0.554697580747081 1 1
0.557923657924754 0.548040877598733 1 1
0.454268654025957 0.445654475123707 1 1
0.629573307917632 0.617888621459829 1 1
0.544068289315038 0.533510178784661 1 1
0.54203608181266 0.532231447677271 1 1
0.577441051511072 0.567478766495607 1 1
0.56838293394461 0.558302064854691 1 1
0.523593042828999 0.514363351790866 1 1
0.44664175087274 0.439058890099027 1 1
0.587211352596929 0.577124925017749 1 1
0.525293045120708 0.514647708939071 1 1
0.586045339943488 0.575106714438895 1 1
0.588252100037596 0.577129359710482 1 1
0.432913724749399 0.42441809944421 1 1
0.505342101835914 0.495038683676095 1 1
0.464733396257412 0.455554302200386 1 1
0.523088780660402 0.513200828881952 1 1
0.528694196219561 0.519332979620346 1 1
0.51683612294791 0.508170597568873 1 1
0.487367987966226 0.478850861217249 1 1
0.645154267382651 0.633176379137645 1 1
0.481344378195333 0.472811756158218 1 1
0.423719002564995 0.415514096460838 1 1
0.488410021686968 0.479867495296229 1 1
0.616861786354015 0.605136735042537 1 1
0.51980063202021 0.510820594179317 1 1
0.466976100245824 0.458418133019102 1 1
0.516671848757622 0.506663087588387 1 1
0.515299934727972 0.505982949802317 1 1
0.376610638980283 0.369681552628224 1 1
0.64277309066049 0.631074851067635 1 1
0.511240381214763 0.502008392701016 1 1
0.490908032670227 0.480673610423275 1 1
0.558905059277473 0.54968204396084 1 1
0.45521734039289 0.447191960378906 1 1
0.645372389726648 0.63304217647304 1 1
0.531116982653908 0.52083895393934 1 1
0.548582573650754 0.536823757900312 1 1
0.38066841641514 0.374203541230708 1 1
0.568119451705505 0.558513459192616 1 1
0.442174301690365 0.433828341328769 1 1
0.66228327575647 0.650152091696584 0 0
0.507306796760883 0.498403964504711 1 1
0.461788325491936 0.453341327677242 1 1
0.468096952742172 0.459203391553085 1 1
0.443712298909914 0.435692716621021 1 1
0.596395476469227 0.585021019628971 1 1
0.553211959247169 0.542287779131753 1 1
0.319158114194515 0.313405190548123 0 0
0.389625347598109 0.382563891021051 1 1
0.462650036512964 0.453927084894892 1 1
0.496039375902526 0.48605554111027 1 1
0.483516494410087 0.473927914579496 1 1
0.485685346825513 0.476066132869786 1 1
0.473660461038018 0.465503163138456 1 1
0.483262446650446 0.474180720469312 1 1
0.296263016844684 0.290698646941192 0 0
0.441438124766078 0.433398797933807 1 1
0.503804325008906 0.494409125117633 1 1
0.30047840761219 0.294759648206753 0 0
0.550615448271858 0.540096034890288 1 1
0.443724176643828 0.436084305278854 1 1
0.598436103163156 0.587533446655551 1 1
0.433717132122488 0.425394799969098 1 1
0.479978509923735 0.470669705464306 1 1
0.441052303744648 0.433093636917562 1 1
0.341112025742495 0.335209736383156 1 1
0.487742329555446 0.478956923677576 1 1
0.42940219068249 0.421955068658578 1 1
0.55738388533531 0.547037676387762 1 1
0.453313172849874 0.445617822035982 1 1
0.53807149983114 0.528630050433256 1 1
0.571648554606844 0.560797199166679 1 1
0.652792417340237 0.640992727989428 0 1
0.52566574605468 0.515411753590282 1 1
0.478638034545456 0.469855951797513 1 1
0.442524380152575 0.434602955546735 1 1
0.544619590001135 0.53481447478016 1 1
0.417856581171132 0.409692359160173 1 1
0.42989829544985 0.423155111981724 1 1
0.46308239717174 0.455332706098083 1 1
0.477902147335124 0.468780277829468 1 1
0.437341659268299 0.428835865752214 1 1
0.442291678868777 0.434504532307011 1 1
0.56886849491495 0.558189073391582 1 1
0.41708597011054 0.410369678730686 1 1
0.443220637057814 0.434330233003532 1 1
0.59776862626908 0.586323680317283 1 1
0.452011038518215 0.443132232207299 1 1
0.425415810134572 0.416717259934719 1 1
0.526139358637212 0.516703110231924 1 1
0.640969584212481 0.629389864123826 1 1
0.482284506592458 0.472427256819407 1 1
0.473333383988161 0.463743639445052 1 1
0.625620089530586 0.614788095403198 1 1
0.566481588882843 0.556915175583669 1 1
0.299789750046219 0.295542412248539 0 0
0.427004981504753 0.419566705868903 1 1
0.547733382031729 0.537413068474105 1 1
0.491211619286847 0.482137951555338 1 1
0.400171742897634 0.393003326877809 1 1
0.509355123795065 0.500066026118414 1 1
0.524997275084443 0.51571278321752 1 1
0.593150321597628 0.582258912092178 1 1
0.432511839893338 0.424479646270374 1 1
0.485799962134147 0.477371299479727 1 1
0.566010177394258 0.555588471528855 1 1
0.592497776968322 0.582352160030549 1 1
0.581223917604047 0.570367048033202 1 1
0.516575168476905 0.507117946532225 1 1
0.364978688867558 0.357927696351516 1 1
0.697852567197779 0.684989240031776 0 0
0.554991321864466 0.544949482266067 1 1
0.325131366341249 0.319293216012909 1 0
0.472193374151285 0.462884237174513 1 1
0.364556832082298 0.358343975832001 1 1
0.529469937350429 0.519686130341331 1 1
0.379933457821586 0.372296086854593 1 1
0.384082731993492 0.376812573169007 1 1
0.568325723939087 0.557894251850963 1 1
0.465883970619771 0.456862225950949 1 1
0.518220208433029 0.509208476391003 1 1
0.428853372256002 0.420186888481123 1 1
0.362079082605446 0.354250911510335 1 1
0.383342155053956 0.376505981172978 1 1
0.621668129784965 0.609467775620113 1 1
0.57490587202891 0.564355859227583 1 1
0.354564829037994 0.34878353520966 1 1
0.404107407254553 0.396348818678641 1 1
0.583469147907696 0.571484987577471 1 1
0.33183316787923 0.325995662822863 0 0
0.510496849008859 0.500154182469484 1 1
0.505354875593325 0.49584379732158 1 1
0.667644894174241 0.654739417147202 1 1
0.540415200095262 0.529810416852834 1 1
0.365507871649647 0.358990938222076 1 1
0.534958782928443 0.524342291917701 1 1
0.539815125441186 0.529053025799131 1 1
0.584941315059276 0.574372332651675 1 1
0.63535197634225 0.624281328558632 1 1
0.425127110474897 0.417944696317334 1 1
0.442416643334079 0.434370307415508 1 1
0.502371864153504 0.493686573634869 1 1
0.408872788014628 0.401255191756255 1 1
0.428734872656801 0.42109060858778 1 1
0.464864609510172 0.45650002641972 1 1
0.498989151838143 0.488855304926329 1 1
0.62969072636971 0.615922323925204 1 1
0.467450122984982 0.458852154673136 1 1
0.450844954931026 0.442482401547005 1 1
0.426701297332637 0.419294667275683 1 1
0.461526951818019 0.4532775491969 1 1
0.523623900238033 0.513981493543571 1 1
0.502840085370668 0.494352865119523 1 1
0.381846041366715 0.374896791788587 1 1
0.574313768667109 0.563539696190066 1 1
0.446983362880904 0.438805449279184 1 1
0.448602821359961 0.440015467140855 1 1
0.624611524947128 0.612744072590454 1 1
0.336529619510607 0.331073018063518 0 0
0.617723345175444 0.604620340646625 1 1
0.423411760503808 0.416116298938032 1 1
0.44169793003562 0.433292111907908 1 1
0.496787986600799 0.487837788539624 1 1
0.418160104142105 0.409447784943406 1 1
0.59566366750683 0.585059184482664 1 1
0.453726022741094 0.446002487414851 1 1
0.574961326018998 0.564235221118899 1 1
0.58622155279516 0.57493225785093 1 1
0.481228353746209 0.471392514951663 1 1
0.526505495706279 0.517143816205737 1 1
0.38254190196214 0.374885386447119 1 1
0.463367123576475 0.454289804742201 1 1
0.422546495946509 0.41416313180313 1 1
0.422630927546579 0.415653035523445 1 1
0.424541889011099 0.415908616333481 1 1
0.544857857288252 0.533143516608907 1 1
0.637365138914329 0.625558104779212 1 1
0.379448314721392 0.371569343719084 1 1
0.356877851739969 0.350651258127068 1 0
0.318021643246495 0.312829448871507 0 0
0.527883906423364 0.517689220595727 1 1
0.356527340207368 0.349333714517946 1 1
0.489345361620854 0.480148568052014 1 1
0.540081724786665 0.530564654324825 1 1
0.499098531305098 0.489188469735638 1 1
0.603387349700344 0.592069944549218 1 1
0.543116331566383 0.533398133549901 1 1
0.551091624979159 0.541236048807231 1 1
0.413999416904218 0.405882153688173 1 1
0.570986500634075 0.559963752772367 1 1
0.401137065767696 0.394617649107362 1 1
0.475890096363207 0.467444496244104 1 1
0.519313269855362 0.509280459641619 1 1
0.362101484380635 0.355287805224429 1 0
0.647146342699441 0.635021819355348 1 1
0.520669002530084 0.510956002981895 1 1
0.49278917025662 0.483639773189225 1 1
0.397578270398239 0.39015767448353 1 1
0.517468260238117 0.507658976789756 1 1
0.494527609116562 0.484468049926883 1 1
0.350764819763129 0.343585265281515 1 1
0.623964390361636 0.613236314911523 1 1
0.573431699415007 0.563415187757396 1 1
0.576739390013739 0.565327080353287 1 1
0.48252488515308 0.473579306077835 1 1
0.524264656774459 0.515098379948847 1 1
0.410882377783186 0.403905773766185 1 1
0.498034713743993 0.488671909303291 1 1
0.415521961245872 0.409204005104708 1 1
0.35177991555346 0.345352577012133 1 1
0.403992644049258 0.396046326418396 1 1
0.547256153112898 0.537497043344583 1 1
0.470325289382522 0.461771557488626 1 1
0.59865371065135 0.587303633870955 1 1
0.369022998766673 0.362074509940534 1 1
0.517005813825735 0.507674118683258 1 1
0.563047613874188 0.553355845733608 1 1
0.644467351985342 0.633537569862471 0 1
0.447128449866286 0.438472192467655 1 1
0.397636929125083 0.391117443054971 1 1
0.563319951401006 0.554119173017446 1 1
0.392883974606056 0.386537171368237 1 1
0.549573770146291 0.538455373673613 1 1
0.487165277146899 0.47811999392275 1 1
0.498426537131937 0.489339544495716 1 1
0.349858484732276 0.343980465347365 0 0
0.454751261635208 0.446786218048999 1 1
0.552432788575655 0.541274272218756 1 1
0.659983588780923 0.648053738932592 1 1
0.39993421261921 0.392578633987884 1 1
0.452397254462367 0.444630835671136 1 1
0.36731808186226 0.360439651043791 1 1
0.559638186768708 0.548755977079817 1 1
0.420469381576646 0.412143855115152 1 1
0.361136759601838 0.355233408603901 1 1
0.450210900682065 0.442679887372545 1 1
0.502116035446423 0.494174514744933 1 1
0.527167965401178 0.516465323064331 1 1
0.548366680835044 0.538322415699241 1 1
0.481038171963332 0.472827042340559 1 1
0.418983732914391 0.411451014612898 1 1
0.519494125616344 0.510129868533418 1 1
0.454775069884235 0.446692725471363 1 1
0.53104613100166 0.522011176518449 1 1
0.494102896860553 0.484797483974222 1 1
0.45052407997557 0.44173733092968 1 1
0.548953985847803 0.539571285568008 1 1
0.493641999084377 0.483091735506833 1 1
0.497006780426856 0.487737919367446 1 1
0.391032013831529 0.384252526567966 1 1
0.531293812919085 0.520452155362312 1 1
0.529480229848508 0.520310264590453 1 1
0.491688079055165 0.482839246843447 1 1
0.48514682336029 0.475776630674868 1 1
0.377273368158558 0.370062589306374 1 1
0.543568156527645 0.533579847254459 1 1
0.467309879687242 0.459605056583404 1 1
0.608709086414251 0.598108924672338 1 1
0.452193814462597 0.444488827639113 1 1
0.494129094491731 0.485710862963084 1 1
0.565320469643426 0.554991026186934 1 1
0.612208835384071 0.600424023293688 1 1
0.477973842826987 0.468965105655587 1 1
0.586010159157783 0.574788284718299 1 1
0.395784131001739 0.38818337102321 1 1
0.523823660149212 0.514466993838942 1 1
0.57410951227844 0.564512841256077 1 1
0.590669848806924 0.580404725065331 1 1
0.564252990923136 0.553241965054032 1 1
0.430359094199357 0.422414071218311 1 1
0.497827313043369 0.487419861975842 1 1
0.426066037621558 0.418392904226095 1 1
0.544305021684488 0.534281010220104 1 1
0.409867901828632 0.401109056306453 1 1
0.474249439747933 0.464925658211377 1 1
0.497345639922335 0.488492623217756 1 1
0.451407726395809 0.443156902420176 1 1
0.602360647816256 0.591226078727064 1 1
0.520374348258439 0.51077613597825 1 1
0.520595710931866 0.512296198250364 1 1
0.548785766902758 0.538213867754026 1 1
0.560896013909884 0.551066795685267 1 1
0.528447592753988 0.518714372484305 1 1
0.438607698804438 0.430457271603743 1 1
0.508786367916985 0.500074520065271 1 1
0.502430557998516 0.493241113689001 1 1
0.64701340354211 0.635348389454925 1 1
0.450768356444384 0.442165353847001 1 1
0.438494152770313 0.429757741861488 1 1
0.455572872309328 0.446303901770742 1 1
0.407667519387589 0.400659982035125 1 1
0.601575594110937 0.588750349726138 1 1
0.586083780893282 0.575099653188055 1 1
0.436093078222524 0.428836581598905 1 1
0.577396758110163 0.565371809575135 1 1
0.446228044827682 0.438275678236823 1 1
0.587581597225478 0.577061379261143 1 1
0.577226330110334 0.566624812915238 1 1
0.607185108010754 0.596465186911328 1 1
0.30540806923505 0.299313243437412 0 0
0.496099167163015 0.485569496612721 1 1
0.416058209215464 0.408993763054352 1 1
0.483848653577644 0.47442306693455 1 1
0.570226236758732 0.559383868089778 1 1
0.448605982917615 0.440569207395917 1 1
0.421069417351437 0.413047512719815 1 1
0.469497441618763 0.461784435064143 1 1
0.541517097951319 0.531050719187054 1 1
0.571707334926653 0.560303334123323 1 1
0.368297894693947 0.361792278885579 1 1
0.538084537696619 0.526819309690015 1 1
0.48578755516086 0.476911707149154 1 1
0.338210311361288 0.330886151471872 1 0
0.340336594221257 0.333998847412319 0 0
0.530814816649343 0.51998001043721 1 1
0.504964550174116 0.495727022474625 1 1
0.503445128036221 0.493467478676777 1 1
0.595300806520547 0.58423234393315 1 1
0.481291160926929 0.471558273187331 1 1
0.540233267246165 0.531095226565298 1 1
0.477131587852718 0.46843679404231 1 1
0.413162806534877 0.405733655160525 1 1
0.692214918333294 0.679247348206955 0 0
0.427612200336292 0.418671720320462 1 1
0.337744618343164 0.331713787883712 1 0
0.531085906595825 0.521230812196613 1 1
0.653931936532454 0.642260045045818 1 1
0.513571249879768 0.502998373930006 1 1
0.560412269323101 0.550230066019508 1 1
0.570211992437496 0.560158359418836 1 1
0.506197560076261 0.496221458710937 1 1
0.427057034483672 0.418844943748841 1 1
0.450808584977961 0.442081817297734 1 1
0.484061299337086 0.475176239331186 1 1
0.648540061800718 0.636398568048558 1 1
0.411817216741302 0.404540792216049 1 1
0.555851230686123 0.544716557926525 1 1
0.5926953920583 0.582169825732042 1 1
0.509734658265327 0.499801465086866 1 1
0.704997566787285 0.691619848871914 1 1
0.499081993346502 0.490731515068139 1 1
0.590692881940837 0.579643035470559 1 1
0.46954714972366 0.46057222459347 1 1
0.460630504909188 0.452341734409458 1 1
0.604444034570072 0.593649538249305 1 1
0.501979454146418 0.492439926414842 1 1
0.542330604755771 0.53272940492338 1 1
0.590205577114247 0.577919656213561 1 1
0.291568520529796 0.286143592469836 0 0
0.535049381015056 0.525653395728129 1 1
0.557315503575176 0.546037272253725 1 1
0.563017859844586 0.552697440877906 1 1
0.393444621142288 0.386532946836335 1 1
0.497006378378428 0.488142774098348 1 1
0.565406306273559 0.555023802723219 1 1
0.564538379700163 0.554070546415248 1 1
0.68717236587557 0.673940023726844 0 1
0.533501881389154 0.523986691432228 1 1
0.401906646261896 0.393084594888914 1 1
0.450291441133511 0.442175717408661 1 1
0.661826553351174 0.649984161462468 0 0
0.455965880364101 0.447397476853054 1 1
0.60121247450968 0.58922802688258 1 1
0.541765139368204 0.532159882819992 1 1
0.379403472273951 0.372504281286155 1 1
0.484211714042653 0.474913905966206 1 1
0.435702403520374 0.427869187225977 1 1
0.45069803082171 0.441895043705719 1 1
0.377179711869908 0.370389752876466 1 1
0.576705429331839 0.566427907492443 1 1
0.633666766440233 0.622519545058262 1 1
0.500306133706597 0.490508008790952 1 1
0.591191582469708 0.579978040619186 1 1
0.299553495345531 0.293352819212817 0 0
0.409627410410377 0.40208188316873 1 1
0.551258108123485 0.541649655577309 1 1
0.539724320265609 0.530436312668968 1 1
0.538569586548092 0.529489639323497 1 1
0.542167169393021 0.532108917100999 1 1
0.473779700246642 0.465118291803903 1 1
0.527762469845579 0.51805900789991 1 1
0.521387909198385 0.512278910807228 1 1
0.632805695786859 0.620837951435558 1 1
0.338338820322269 0.331867637696997 0 0
0.522306888233703 0.511996588778856 1 1
0.568953061659232 0.558286693470162 1 1
0.511461948514846 0.502067821891375 1 1
0.450813318068818 0.442559381092147 1 1
0.465733217566127 0.457452291927861 1 1
0.50260428904614 0.493485934928832 1 1
0.326168257617655 0.32001190047497 0 0
0.421701617037582 0.414564875482699 1 1
0.4986158009139 0.489351018868597 1 1
0.461051907926829 0.453260778066611 1 1
0.355953363071432 0.350336829205297 1 1
0.553908193109197 0.543439191145726 1 1
0.489526991391254 0.479488872578678 1 1
0.505116455637886 0.49515104994352 1 1
0.575211042800167 0.564492153955614 1 1
0.31789777586554 0.311121334675114 1 1
0.366799948066878 0.358995210342887 1 1
0.653470118739498 0.641102544560514 1 1
0.319306566931455 0.31350451195072 0 0
0.458498221950036 0.449975037668234 1 1
0.540607898964098 0.529936623910443 1 1
0.514287328091223 0.504873320977738 1 1
0.437090888943143 0.42984576488525 1 1
0.52366851175817 0.513677233318292 1 1
0.497565203219809 0.488370504581867 1 1
0.36474408609539 0.357813832421312 1 1
0.461187867756572 0.452026973496142 1 1
0.490060660741097 0.479754246665502 1 1
0.482063882418311 0.473304739288691 1 1
0.686240829224446 0.673854540626936 1 1
0.591135604439102 0.580318798278584 1 1
0.614502965907226 0.602793984787969 1 1
0.410270269699609 0.401699189405133 1 1
0.458973996063363 0.450478613091482 1 1
0.522385178043579 0.51227991533751 1 1
0.672617145164554 0.660128497293307 0 1
0.528524091065662 0.519135800034161 1 1
0.425305840935154 0.4180544894703 1 1
0.567614719556557 0.557417812234887 1 1
0.555545117465365 0.544318989622785 1 1
0.435435308818797 0.427521389158688 1 1
0.357633025407124 0.351108484390033 1 1
0.492440606568952 0.483575904793623 1 1
0.619045951325587 0.606272775176685 1 1
0.468274897833215 0.459566830504143 1 1
0.442812798831442 0.434300654461334 1 1
0.409662098321779 0.401394375479154 1 1
0.425857024467163 0.418331904390975 1 1
0.468656412539226 0.460062050182591 1 1
0.562568470739126 0.552648659713354 1 1
0.506649228981918 0.49719244238026 1 1
0.470323887069452 0.461597486855619 1 1
0.403334326437794 0.395128873882325 1 1
0.414151654844033 0.406195209366536 1 1
0.420455241635503 0.412372888509997 1 1
0.437974404845072 0.429979628956922 1 1
0.533280062586825 0.523048149730143 1 1
0.515548823970853 0.506303149125688 1 1
0.627043767513009 0.614998192697073 1 1
0.580381211153355 0.570637172394856 1 1
0.568634844081671 0.557790140040398 1 1
0.463322416573759 0.454290090222415 1 1
0.434803021295386 0.426950239761959 1 1
0.459382311529773 0.451258334562523 1 1
0.468798133739718 0.4601877837326 1 1
0.545166304215092 0.535882692676189 1 1
0.458859388586475 0.450442568915025 1 1
0.643784786708524 0.631866795826745 1 1
0.350552865392335 0.344528684030854 1 1
0.68894278497114 0.676435512368573 0 0
0.400678421038968 0.39324919007686 1 1
0.490153184296055 0.480965494166865 1 1
0.483959146315101 0.47486429562145 1 1
0.449198305718696 0.440609582546744 1 1
0.456147869298347 0.447942136572332 1 1
0.388179693793574 0.381768397290556 1 1
0.380418225328704 0.373635806490286 1 1
0.425554490595644 0.418093666080509 1 1
0.462148595105225 0.452577982226832 1 1
0.474115901170417 0.465082540361682 1 1
0.517046785380695 0.507760985320693 1 1
0.45952441758713 0.451340574410619 1 1
0.432610540881972 0.424426479316056 1 1
0.530501405884563 0.520503733103091 1 1
0.401719788274552 0.395010329955717 1 1
0.41520393563219 0.407426615143979 1 1
0.564296937602452 0.555025336332234 1 1
0.515995466533631 0.506818913425263 1 1
0.483765788936976 0.474617675597017 1 1
0.53246218049209 0.521815076829491 1 1
0.416698517424776 0.409540273457074 1 1
0.471925163731128 0.46282727616831 1 1
0.542253797843613 0.532435384229424 1 1
0.556815194655175 0.547096961658418 1 1
0.474216694002337 0.465928787088065 1 1
0.521218131804735 0.511007579205995 1 1
0.559419713987094 0.549175475080297 1 1
0.410875445066134 0.404005319210843 1 1
0.368788380958546 0.362203792800828 1 1
0.46937976197459 0.460353682827714 1 1
0.527390485013523 0.518396346279652 1 1
0.560203025576649 0.548501852910198 1 1
0.431399968381485 0.421800197973269 1 1
0.534710185470027 0.525001720501203 1 1
0.571449623048369 0.561555551198421 1 1
0.596549921855714 0.586234804299905 1 1
0.375421742428053 0.368963529413771 1 1
0.56331055663437 0.552166312598801 1 1
0.370413583963699 0.363605500250121 1 1
0.561192928001114 0.55075136710108 1 1
0.492520297521827 0.483338082930823 1 1
0.535626407303749 0.526046329963605 1 1
0.327033941673628 0.320553726619343 1 0
0.47738491699277 0.469027787525918 1 1
0.468471851754446 0.460193915520502 1 1
0.449183066192017 0.441600381054777 1 1
0.524499464751333 0.514099940677101 1 1
0.512934107897047 0.503071941643845 1 1
0.340770500039499 0.333589413047968 1 1
0.426022524035141 0.41759578720467 1 1
0.46644425019896 0.458126957820411 1 1
0.618832434596511 0.607259595238858 1 1
0.603559713464702 0.592230774514768 1 1
0.41294077292894 0.405533907551802 1 1
0.234622918469738 0.230133678606979 0 0
0.580831779230328 0.570137837001816 1 1
0.481561018669461 0.471543276813101 1 1
0.464029053941746 0.455399100738561 1 1
0.452318631894179 0.444584293553529 1 1
0.448378642767133 0.439359886725105 1 1
0.643114276867857 0.632096062278257 0 1
0.444355755884552 0.436303139195735 1 1
0.512317755016878 0.503913021146193 1 1
0.444544449621664 0.436398062943603 1 1
0.425405604636574 0.417575421987194 1 1
0.626003508296061 0.615644644963654 1 1
0.593845253901702 0.582879843062478 1 1
0.428819699095327 0.420224731496632 1 1
0.583166762868298 0.571945541478854 1 1
0.632725298144056 0.621019131613081 1 1
0.375324914798317 0.368739261729932 1 1
0.442410094086383 0.432330490225444 1 1
0.374877377749011 0.367921703190854 1 1
0.642681183902366 0.631082742907528 0 1
0.592500497420693 0.582107054439498 1 1
0.515343875510916 0.505502267511813 1 1
0.5503863813247 0.540157704555967 1 1
0.368998500418762 0.361907748420648 1 1
0.482628284604412 0.474032834392101 1 1
0.470862558657945 0.462892941930006 1 1
0.583129098062131 0.572890143547157 1 1
0.525364020111492 0.515825369011296 1 1
0.557262849360605 0.54703485423428 1 1
0.617533552165444 0.606541408094122 1 1
0.583578528670661 0.573091223718795 1 1
0.442582655871874 0.434507025760794 1 1
0.536939149936842 0.527889430320404 1 1
0.669844857250539 0.656254129318886 1 1
0.474754523403424 0.465711861021768 1 1
0.533797655616016 0.523881702675838 1 1
0.643350681855386 0.631617231738741 1 1
0.451090533581077 0.442994825407203 1 1
0.426008698995334 0.418777608073119 1 1
0.596241688180253 0.585749006952745 1 1
0.491719194507644 0.481983693773821 1 1
0.613583608412984 0.602822865185444 1 1
0.515986804857981 0.505601606010752 1 1
0.464726147301264 0.454995884357763 1 1
0.494994239553699 0.486551593760975 1 1
0.620870745170381 0.609234846683579 1 1
0.389266623090479 0.382780605092442 1 1
0.52638782211655 0.516333787838883 1 1
0.51920512532164 0.510064160442238 1 1
0.515363874281968 0.506052617145034 1 1
0.524618089051761 0.51425601380452 1 1
0.485746832509967 0.477002403926198 1 1
0.471365973681659 0.463335103224646 1 1
0.326231277925414 0.319594715159303 0 0
0.446549957027171 0.437903111211834 1 1
0.470723011150604 0.460537068416486 1 1
0.554611292352115 0.544502206023736 1 1
0.505061256927107 0.49647737402308 1 1
0.427546926665974 0.41880788526864 1 1
0.361034490164483 0.354646381551147 1 1
0.518042806310466 0.508198592455819 1 1
0.454804952531965 0.445146942380177 1 1
0.417662798111425 0.410063752495044 1 1
0.414852557183331 0.40742150557911 1 1
0.509322169027416 0.499513830570755 1 1
0.371948001336094 0.365788506480395 1 1
0.510661197208768 0.500437560749564 1 1
0.399801687520385 0.392826388106917 1 1
0.450867333320476 0.443220653388058 1 1
0.676947848508642 0.663534454032826 1 1
0.39255916240336 0.385235753010975 1 1
0.472128158096893 0.464483158082348 1 1
0.45548253536823 0.447955201539673 1 1
0.526575359638918 0.516670493699365 1 1
0.414000800331135 0.405553234707193 1 1
0.523986957502501 0.514825450307153 1 1
0.494157511081002 0.484993296915714 1 1
0.56034287767957 0.550641435129177 1 1
0.625393347306061 0.613679156300416 1 1
0.485562287212432 0.476418262924828 1 1
0.428572426533921 0.420583926323101 1 1
0.48605725374712 0.477239116579077 1 1
0.597916197725198 0.587432276035795 1 1
0.60974371061568 0.597362061073468 1 1
0.602327083908873 0.591333828597537 1 1
0.549110128579046 0.538971503551009 1 1
0.292417391439952 0.287370029416183 0 0
0.309159858520231 0.302032273960987 0 0
0.329640085682008 0.323426729242391 1 1
0.365419896680973 0.3587788577982 1 1
0.434660144380091 0.426667629968507 1 1
0.51064957949964 0.501286920672919 1 1
0.589939682537565 0.579728200527331 1 1
0.473568114462111 0.464916552621251 1 1
0.483096822254369 0.473664672389968 1 1
0.424929235520496 0.417707777744129 1 1
0.500422364688192 0.492282821485245 1 1
0.698401090598702 0.686041569066525 0 0
0.596104523572183 0.584796825209329 1 1
0.494082084635367 0.485317378230933 1 1
0.438736039240834 0.43106449588703 1 1
0.712463060915957 0.699658605076704 0 0
0.564105978504549 0.554074850132545 1 1
0.570381209970712 0.560029950539032 1 1
0.584101913694158 0.573440148099549 1 1
0.449160518603446 0.439040646118494 1 1
0.636242559201059 0.624028261677919 1 1
0.414062748494907 0.40704450716083 1 1
0.377192840486087 0.371277612808885 1 1
0.49245873196356 0.483933667342887 1 1
0.460658613516405 0.452462504359937 1 1
0.675405755441323 0.662708747051293 0 0
0.550313609486999 0.540656186136526 1 1
0.518921820426664 0.510267800244503 1 1
0.618357833623708 0.606093532236617 1 1
0.477834556306348 0.469175267640934 1 1
0.453560894151593 0.44519569535521 1 1
0.665294932704514 0.652689844176608 1 1
0.493224121696778 0.484786762105226 1 1
0.499528431246591 0.489855867229867 1 1
0.59915074939476 0.588394353844928 1 1
0.553062574950439 0.541679863552167 1 1
0.443648909801202 0.435609957985602 1 1
0.466702353233106 0.458693981634576 1 1
0.435866257611192 0.42789997126755 1 1
0.51903672710556 0.509464848449132 1 1
0.454203475321542 0.446468189468124 1 1
0.581947790355176 0.570207523167977 1 1
0.665686268261443 0.654206177922149 1 1
0.500188621249798 0.491352819931801 1 1
0.385778247957217 0.378664628060649 1 1
0.414179125171746 0.406496383274882 1 1
0.536434446816561 0.527382033172825 1 1
0.40479399227477 0.397832504376682 1 1
0.658742983971167 0.646938190863885 1 1
0.423821362010426 0.416447899592448 1 1
0.400844088057776 0.392909938523957 1 1
0.478367321708887 0.469288747811818 1 1
0.496121395188739 0.487382240821308 1 1
0.444254307232702 0.436763431644645 1 1
0.362714854056723 0.355699912077935 1 1
0.415558144397675 0.408305315400947 1 1
0.475849199991686 0.467335822203633 1 1
0.433783820240878 0.426075406118497 1 1
0.47832816037344 0.469280124044725 1 1
0.477593431155899 0.469273743543182 1 1
0.459050385355762 0.450232205878597 1 1
0.376955931067049 0.369459390297795 1 1
0.620903489183102 0.609136704485127 1 1
0.407678555876131 0.400326147698548 1 1
0.630518885202535 0.619044244133756 1 1
0.496292327949074 0.486844236085912 1 1
0.392003222788713 0.385129198339555 1 1
0.465015290362718 0.455487600089125 1 1
0.543493968550725 0.532334218308042 1 1
0.490262924102427 0.481934546895145 1 1
0.388465496175767 0.381855102730204 1 1
0.555702505972458 0.544348273943403 1 1
0.610874785960917 0.599581493876909 1 1
0.337279265018544 0.33065741201293 0 0
0.563389305420188 0.55331612649942 1 1
0.652637119886177 0.639597431436895 1 1
0.614113434532163 0.60271798228532 1 1
0.559614546190772 0.548790441281946 1 1
0.55262710042547 0.541657712658523 1 1
0.453705358172617 0.44555099989587 1 1
0.475371914006246 0.466502416943517 1 1
0.506265715040375 0.497338325554643 1 1
0.444877288557388 0.436737938325008 1 1
0.50300524604784 0.494488179879296 1 1
0.411170810459711 0.403372837360306 1 1
0.424750908785228 0.416423830862564 1 1
0.432416003679048 0.424612651708648 1 1
0.3781073740581 0.370772735664632 1 1
0.475451725947306 0.46607187157222 1 1
0.539886003658719 0.529712387392541 1 1
0.391719180904417 0.385366804278592 1 1
0.423550252445786 0.414442266102505 1 1
0.48840819513854 0.478934104710278 1 1
0.562965786829549 0.552164574927723 1 1
0.571924597867127 0.561892912447659 1 1
0.559832843924301 0.55000242330981 1 1
0.412028465975021 0.405022310952898 1 1
0.352825236779145 0.346751866988696 0 0
0.515567764116797 0.506490920527146 1 1
0.533954461550321 0.523171449335597 1 1
0.653047869289422 0.64131137156066 1 1
0.500306758181274 0.491466002731571 1 1
0.430232711253835 0.421500932991183 1 1
0.554262521061524 0.544972274995741 1 1
0.542698065127011 0.532724815439981 1 1
0.559246874598901 0.548821149291971 1 1
0.491379216622938 0.482263734289635 1 1
0.675765981824153 0.662750768730795 0 0
0.532612642679138 0.521601081197112 1 1
0.500915085985801 0.491172846641376 1 1
0.61693958207895 0.605513324895976 1 1
0.394018132961498 0.386598621864374 1 1
0.551202199173184 0.540291884988873 1 1
0.497847199341989 0.488736364897402 1 1
0.533049543626938 0.522573568793235 1 1
0.46185176521065 0.45347549593583 1 1
0.462332432905289 0.454213839515861 1 1
0.504107172889313 0.495490317711561 1 1
0.470577345218594 0.461692076810773 1 1
0.433446691037086 0.425176820659268 1 1
0.618657870044236 0.607199433421899 1 1
0.404714005692841 0.39734389693296 1 1
0.471664232863619 0.462540398557188 1 1
0.564245951941049 0.552994846545697 1 1
0.419100179157501 0.412087960390378 1 1
0.53034987056084 0.520706358090542 1 1
0.382059260458927 0.374927963730747 1 1
0.578029613301777 0.567017558280858 1 1
0.27534707370199 0.270171110195751 0 0
0.446467281374327 0.438665997175475 1 1
0.518663998871768 0.508261708300765 1 1
0.485948084574515 0.476626255105782 1 1
0.504922523778088 0.496488523399646 1 1
0.60388786975757 0.592494109142898 1 1
0.496227955354962 0.487307244568395 1 1
0.558730291222781 0.548069642871373 1 1
0.568825005803751 0.557417528876975 1 1
0.38873200248894 0.381254688741581 1 1
0.570580127170303 0.559913198271871 1 1
0.608987171759039 0.598260255844649 1 1
0.381942503924937 0.374882996275156 1 1
0.550917138374956 0.540792204000854 1 1
0.475744029203667 0.466399505672343 1 1
0.491974693071087 0.482580172293026 1 1
0.299705360332635 0.294558186863584 0 0
0.472521927001203 0.462664527092729 1 1
0.50203416667431 0.493255289444105 1 1
0.441857171936698 0.434068538503811 1 1
0.580582145185836 0.569676668031284 1 1
0.437481070179736 0.429560498331462 1 1
0.481133432644221 0.471842743347315 1 1
0.640906499608622 0.629014914333579 1 1
0.492634251428451 0.483658462578542 1 1
0.451805658261192 0.44370359158631 1 1
0.460505975289601 0.452547940596328 1 1
0.467065791343286 0.458860853314456 1 1
0.571356405784162 0.559942388291511 1 1
0.64527179132465 0.634000866403504 1 1
0.497909096184793 0.487230920461414 1 1
0.34451215074331 0.338525203437818 1 0
0.422909609440983 0.413557659362467 1 1
0.588893820067175 0.577936821359377 1 1
0.537873558316301 0.527551009329413 1 1
0.477007276692258 0.467466500132651 1 1
0.481580974665121 0.472872513596408 1 1
0.573461521014646 0.563267930761881 1 1
0.575891615520003 0.565422772231973 1 1
0.456467794067145 0.44865872873285 1 1
0.364133719431362 0.357531436256709 1 0
0.451977286280583 0.443789775360683 1 1
0.39680978483055 0.390111054025828 1 1
0.447021919801169 0.438829252862575 1 1
0.351962972933736 0.344653799197755 1 1
0.476666217656977 0.468381781412364 1 1
0.466875481570167 0.45833257326526 1 1
0.487705339279531 0.479369696550679 1 1
0.48002027760018 0.472160613034334 1 1
0.423332753001231 0.416082812600702 1 1
0.382456353779112 0.375696601837929 1 1
0.358006435655356 0.351333536912895 0 0
0.478510701686561 0.469946622622314 1 1
0.549418144875927 0.539910718834853 1 1
0.507691216361115 0.498533990433032 1 1
0.532038571184043 0.521438355810487 1 1
0.561296200289748 0.549934771393158 1 1
0.506305172217472 0.49661658132188 1 1
0.613656325273965 0.602806258001569 1 1
0.51258054166012 0.50334854507152 1 1
0.433309170429878 0.424283980678286 1 1
0.574559650037272 0.562512302080733 1 1
0.439158477988096 0.431620261979157 1 1
0.506544235941136 0.497297318871003 1 1
0.511763272589694 0.502084321434592 1 1
0.369199463343462 0.362234674077088 1 1
0.616375584244368 0.605424750326012 1 1
0.526382878991444 0.515668057374926 1 1
0.416124237539602 0.408350871936336 1 1
0.603681792061797 0.592382598798621 1 1
0.479703923274389 0.471807027209936 1 1
0.606055344253772 0.594979398691849 1 1
0.579310042267627 0.569017688549403 1 1
0.542049006640737 0.531511853864695 1 1
0.363594533928379 0.356697608762024 1 1
0.654635454057718 0.642771413091837 0 1
0.499751104027264 0.490972727799846 1 1
0.549018351017872 0.538398167087671 1 1
0.538578887580604 0.527074438817966 1 1
0.661542471038175 0.649898424629018 0 0
0.408354182437969 0.400212901598978 1 1
0.532780758310974 0.522572975320351 1 1
0.540807011520486 0.528901665413978 1 1
0.6450767509052 0.633531110781985 0 1
0.640070516214506 0.628024359362848 1 1
0.490731560725478 0.481199587228194 1 1
0.59043275897884 0.57919413043335 1 1
0.611512147092616 0.600712998127921 1 1
0.526316001632256 0.515567123045877 1 1
0.493764252739973 0.484898351020389 1 1
0.499835197467693 0.490323039699 1 1
0.516775814618684 0.507151280725738 1 1
0.55590115453431 0.54546773254767 1 1
0.523705370154026 0.513426555547789 1 1
0.624665026512746 0.612776405454102 1 1
0.472926399575884 0.464860202237287 1 1
0.624698350439218 0.612648962162057 1 1
0.56333764261239 0.553380992766622 1 1
0.464877702198079 0.45707111259013 1 1
0.57672866089789 0.566931110661634 1 1
0.48462601092127 0.475435913967248 1 1
0.507909290882724 0.499012628351179 1 1
0.4894444788571 0.48097938548385 1 1
0.429529655591256 0.421797174996752 1 1
0.503039680276967 0.493960202100678 1 1
0.483156229687148 0.474572414848233 1 1
0.337636580425319 0.331342900996752 0 0
0.362654990117576 0.355704194296379 1 1
0.483404185616089 0.474243949046367 1 1
0.589151157100842 0.578810439508032 1 1
0.508945753501034 0.499576632416465 1 1
0.603858842675406 0.592625966881886 1 1
0.524584566271967 0.514766963408303 1 1
0.250207186668437 0.24573286567088 0 0
0.678383502363435 0.665862967395904 0 0
0.459910794966567 0.451497955060444 1 1
0.572527086572075 0.560228577418099 1 1
0.475384108227097 0.466773360574153 1 1
0.500557718377912 0.490861389429286 1 1
0.65379911668127 0.642453466419338 1 1
0.512696903509456 0.502140412230565 1 1
0.41984269149809 0.411390562695245 1 1
0.286166780109656 0.28107980752114 0 0
0.570662323638837 0.558493494930633 1 1
0.502167242252394 0.492241185408324 1 1
0.569381941729598 0.558348709840741 1 1
0.509179705444926 0.499748474293183 1 1
0.478105463396813 0.469141919780005 1 1
0.456757843956856 0.448532575923391 1 1
0.481704414748517 0.473473066009771 1 1
0.577280862040898 0.565777357828851 1 1
0.493146675741218 0.483381086776381 1 1
0.572436636718563 0.560709414046555 1 1
0.471605233130589 0.463601523157364 1 1
0.653265480918091 0.641724898930308 0 1
0.55821612022491 0.548652950640048 1 1
0.427507386296546 0.418394871478473 1 1
0.500393542027658 0.491236026378341 1 1
0.636181748995987 0.624453755760415 1 1
0.518621085435372 0.508900074764258 1 1
0.466750180436989 0.458649154358936 1 1
0.40441361205548 0.397585497131797 1 1
0.486185319118337 0.477440899882563 1 1
0.504955432370214 0.496025447346093 1 1
0.653245989640649 0.640426851122315 1 1
0.54998878717763 0.539514038809099 1 1
0.538164612799931 0.528268096917944 1 1
0.355548717254259 0.348843110291776 1 1
0.559341628747332 0.549437422093938 1 1
0.587440029516445 0.575725378330316 1 1
0.57586294782064 0.565501431106735 1 1
0.467344087723773 0.459307663616217 1 1
0.566581273264186 0.557286756269973 1 1
0.434735054297178 0.426872245860635 1 1
0.467499558417376 0.459288979400894 1 1
0.609560857288752 0.598046789531993 1 1
0.606284027233253 0.593908292551723 1 1
0.509822199614 0.500736004226132 1 1
0.488860065996396 0.479357570073056 1 1
0.403372243738109 0.396008054517359 1 1
0.343649543087736 0.338224181215799 0 0
0.525098568076288 0.51444872547952 1 1
0.373619960265945 0.366384427068258 1 1
0.487754323027367 0.478732360310759 1 1
0.418934185126496 0.411642770390595 1 1
0.467507265369314 0.458416946183935 1 1
0.365905735809844 0.358864956962957 1 1
0.534663101077338 0.524258122503044 1 1
0.482177737790472 0.473656151336992 1 1
0.480478979209704 0.4709472926293 1 1
0.506499229310884 0.497325356176444 1 1
0.516593146491389 0.50693881034196 1 1
0.546900646703567 0.537356274618737 1 1
0.533044187294696 0.523313797008757 1 1
0.55138052242826 0.541075960408644 1 1
0.529832687911987 0.519300040062254 1 1
0.527854114059427 0.517906700937562 1 1
0.555366239304133 0.545727336796763 1 1
0.44958622048955 0.441075187303475 1 1
0.301221767701639 0.296568112368354 0 0
0.577406728600768 0.566250741984394 1 1
0.468885616136659 0.459455722088824 1 1
0.476941252036657 0.467756949717961 1 1
0.470383205979232 0.461532067303255 1 1
0.47749252260391 0.469005141029298 1 1
0.587592591440098 0.576527573333855 1 1
0.556402501418901 0.546404455158247 1 1
0.359831141482197 0.351952570584593 1 1
0.551113738559531 0.54136556570029 1 1
0.530867998442412 0.520866788824365 1 1
0.536921954829398 0.526122722252036 1 1
0.465781134590034 0.457887609634782 1 1
0.598279386359266 0.587501394823604 1 1
0.668535956172335 0.655467547954075 1 1
0.509906020705203 0.500435657568772 1 1
0.554779076265227 0.544953374371792 1 1
0.546616437398996 0.536656148705329 1 1
0.658777502364089 0.646457256442322 1 1
0.541163653933587 0.531257005871292 1 1
0.632177302444455 0.619880366124528 1 1
0.382212839381113 0.375265573110649 1 1
0.437299379166138 0.429323599124026 1 1
0.49220582636569 0.481602766473133 1 1
0.63737440237545 0.626368501677186 1 1
0.457724943368476 0.449040564737024 1 1
0.53635972823302 0.526878992671989 1 1
0.476823242790348 0.468459327662963 1 1
0.580762609071644 0.569700371055551 1 1
0.691426681992698 0.678498471063531 0 0
0.523131326851204 0.513492374094403 1 1
0.524663345038644 0.514727241895335 1 1
0.597450670495121 0.586608055248434 1 1
0.538407465403441 0.527193329437258 1 1
0.735615198240792 0.722133566926662 0 0
0.627200749210035 0.614698568753328 1 1
0.339880952195933 0.333343235186629 1 1
0.528818714201037 0.519246888577617 1 1
0.393449799136329 0.385313616071789 1 1
0.425932571139835 0.418042000329674 1 1
0.493432843603966 0.483373767827467 1 1
0.446928947685265 0.438627177512981 1 1
0.488783856404013 0.48062109923848 1 1
0.551994651974582 0.542042499577595 1 1
0.305644754360361 0.300290696549726 0 0
0.499029754551621 0.489174815676666 1 1
0.572023102146625 0.560737223313769 1 1
0.453675133779523 0.446173417588937 1 1
0.478328122764486 0.468873556752739 1 1
0.511158856605209 0.50199143508641 1 1
0.495661567138797 0.486165587701583 1 1
0.446099001976475 0.438201089832411 1 1
0.581735252489691 0.571009020942018 1 1
0.580168936880885 0.568793830492097 1 1
0.583967528852019 0.574010301105612 1 1
0.627629299581632 0.616135281104095 1 1
0.426529238120392 0.418782794146809 1 1
0.408837403381303 0.401837716222443 1 1
0.463756569121236 0.454722154048427 1 1
0.47937823967947 0.470415851490012 1 1
0.400607925937973 0.39200491310582 1 1
0.433723225140777 0.425666046960018 1 1
0.454098903024069 0.446519991018117 1 1
0.452722881229582 0.44459545165662 1 1
0.490640450315306 0.480522674974663 1 1
0.552252573713819 0.542203478568914 1 1
0.551408175409163 0.541442330908898 1 1
0.575633439480061 0.56426764143008 1 1
0.474701106546408 0.46520979753331 1 1
0.50705053795284 0.496722408612523 1 1
0.381349293358025 0.374357043294967 1 1
0.487897542688276 0.477535033424723 1 1
0.480368937181126 0.47087517375427 1 1
0.465328256601957 0.456266117146197 1 1
0.588978866964229 0.578450197850486 1 1
0.527802918037913 0.518002447994073 1 1
0.539307235504375 0.529121620679834 1 1
0.558192401250619 0.548037752347262 1 1
0.480160009089115 0.47096258464925 1 1
0.483068352951275 0.474202530375517 1 1
0.507541554507514 0.498243333174831 1 1
0.397914107320733 0.390131700089184 1 1
0.460285867323956 0.45099421564478 1 1
0.61222645528103 0.600660321634063 1 1
0.526213837679054 0.515972349216363 1 1
0.592009774292299 0.581198217738217 1 1
0.666353074846854 0.654538221304771 1 1
0.44903817354088 0.440504488648799 1 1
0.679029275447534 0.666050666406544 0 1
0.505451018381282 0.496301521888939 1 1
0.354695178984549 0.348489831953828 1 0
0.585124395844955 0.573409946292995 1 1
0.455596673666291 0.446322494022356 1 1
0.515949053646888 0.505310962507575 1 1
0.418852862281063 0.411063598211131 1 1
0.619581979997645 0.607909536789217 1 1
0.532428692568794 0.52278611848203 1 1
0.52556708125949 0.515661496355072 1 1
0.618620069328378 0.607039663447666 1 1
0.742014964334756 0.728750566445043 0 0
0.482943329310404 0.472732105396446 1 1
0.524097707082358 0.514302667563181 1 1
0.474733946218278 0.465916883266029 1 1
0.350238270982453 0.343761821254307 1 1
0.47809459690147 0.468729454117256 1 1
0.409172593615281 0.40245778753373 1 1
0.53465582772706 0.524919739226013 1 1
0.535839742485308 0.525177750676146 1 1
0.533111663006023 0.522901865348442 1 1
0.423722962105571 0.415520365529657 1 1
0.439203997029181 0.431312420677211 1 1
0.431173278774114 0.422571221973935 1 1
0.384136306148385 0.377900566352357 1 1
0.376646856936305 0.368810322355428 1 1
0.465330408955324 0.456776073735386 1 1
0.4201573431545 0.411414650692614 1 1
0.556167831849965 0.54588339057137 1 1
0.499987954767531 0.491164095786638 1 1
0.376946456496854 0.368484195177673 1 1
0.393507264544696 0.386822794415633 1 1
0.541358625232682 0.531551912314456 1 1
0.486416568015372 0.476789814211584 1 1
0.498274715957149 0.48950189368909 1 1
0.54221639060814 0.531453623514446 1 1
0.634235946908974 0.62227556855962 1 1
0.469349376981192 0.461954597403457 1 1
0.488178304410415 0.478061131910086 1 1
0.513369421459872 0.503869570956545 1 1
0.450660570476976 0.44252606151923 1 1
0.420953106628823 0.412316581847256 1 1
0.523745349514591 0.513823768043085 1 1
0.516773817100577 0.507632813062015 1 1
0.515912580741821 0.506040510206703 1 1
0.437301868487512 0.428293662947469 1 1
0.493891513634616 0.485484879795774 1 1
0.42153166940696 0.413292542701938 1 1
0.410761410219848 0.403972541640209 1 1
0.450132930455357 0.441617068938209 1 1
0.354019763366232 0.347482042172139 0 0
0.568750033123538 0.557861768288157 1 1
0.513296330274602 0.503138678366223 1 1
0.525463695847763 0.515187362327621 1 1
0.580612119927934 0.568929415372395 1 1
0.513447512677377 0.503334601906072 1 1
0.470702784222271 0.461899372003148 1 1
0.52231156386232 0.512874128982084 1 1
0.370221906016933 0.363702724769904 1 1
0.555075027437441 0.545504137619017 1 1
0.517404662065362 0.507419985531794 1 1
0.486511011449503 0.477858727499762 1 1
0.440482252617207 0.432091390078383 1 1
0.401837159539693 0.394751080536407 1 1
0.448453223331697 0.4404991466902 1 1
0.46773536132413 0.458660116539244 1 1
0.528271638062991 0.519240125583252 1 1
0.426137456659488 0.417806489953854 1 1
0.480223180565974 0.472340321175502 1 1
0.519741887678338 0.510214148134751 1 1
0.547537738130824 0.537334146466599 1 1
0.4844098560938 0.475190455300148 1 1
0.516829538634752 0.507572345179693 1 1
0.441828172787995 0.434705730470701 1 1
0.529261653729875 0.517783848997908 1 1
0.483970958968528 0.475006844228774 1 1
0.482885421675537 0.474146948672666 1 1
0.486553988139039 0.476674513712932 1 1
0.329635753366887 0.323485725877813 0 0
0.624147144549078 0.612006074665113 1 1
0.537182729358262 0.527208183693254 1 1
0.46316012015724 0.454876148884254 1 1
0.393988953275921 0.386895614253184 1 1
0.480848614422916 0.472303216903664 1 1
0.528103315838393 0.518455447069676 1 1
0.477417298731354 0.467652572710934 1 1
0.631931940745018 0.621211191609367 1 1
0.702406730537835 0.6885687340616 0 0
0.432554174994546 0.424174190825318 1 1
0.451737599363475 0.443914198574614 1 1
0.599966736324471 0.588884463725945 1 1
0.315337265842434 0.30846321386257 0 0
0.371389734873138 0.363987830426566 1 1
0.473218777359813 0.462548888189121 1 1
0.529521083744857 0.520430610214015 1 1
0.429865941508229 0.421832609614626 1 1
0.434744241148684 0.425482401941373 1 1
0.434415430969871 0.425887270803668 1 1
0.515585923891929 0.505673590709634 1 1
0.508461713745421 0.499414686009673 1 1
0.526702555467532 0.517317914965629 1 1
0.479272915213981 0.469661033447536 1 1
0.340126405535272 0.333581639224277 1 1
0.503344459535497 0.494442862583854 1 1
0.38995388253509 0.383345277249972 1 1
0.629075007598105 0.618040013780944 1 1
0.405741823626575 0.398509265166595 1 1
0.362873778523978 0.356633094118029 1 1
0.495881809531743 0.486428776500269 1 1
0.509628810590189 0.499343548674404 1 1
0.572783515158816 0.562135192120254 1 1
0.49995703514846 0.490934472618688 1 1
0.400760566639472 0.393515821562026 1 1
0.493803215399778 0.484483045673943 1 1
0.514334063543991 0.504780794568055 1 1
0.452937920371408 0.444629898877834 1 1
0.505512770097204 0.496444903179726 1 1
0.503639056701143 0.49511904061507 1 1
0.362474708452788 0.355581419407274 1 1
0.434464881754237 0.426638083774624 1 1
0.590465784600139 0.580054014252799 1 1
0.669489084156577 0.657115158719531 1 1
0.524555571749432 0.515231524665092 1 1
0.599905954986991 0.589117082297181 1 1
0.63166793899197 0.619583433569787 1 1
0.606899735227456 0.595765458311964 1 1
0.506558820713391 0.497478159927921 1 1
0.593965918906573 0.582046492603334 1 1
0.580886254054699 0.570026625878553 1 1
0.533708802314973 0.523733150335924 1 1
0.559790731684036 0.548423921906985 1 1
0.460338034459402 0.45139270895592 1 1
0.499765225409311 0.491170388303579 1 1
0.532126834993228 0.522917550417478 1 1
0.60612305566845 0.594409053070387 1 1
0.644797302174827 0.63216017541018 1 1
0.57278850166826 0.562765177510036 1 1
0.45492469072719 0.446549463061128 1 1
0.292558941820566 0.287107283016074 0 0
0.55390015196141 0.543663222944399 1 1
0.472553711781377 0.463187284205615 1 1
0.532578008161263 0.522823141737895 1 1
0.375279986367669 0.368693953957453 1 1
0.632546782472433 0.619761321538193 1 1
0.672356243117946 0.659267235103608 0 1
0.535083789642394 0.525379239277737 1 1
0.5370496961102 0.527360862360433 1 1
0.448541650722099 0.438925469678112 1 1
0.4477947661017 0.438061211423227 1 1
0.563472338026321 0.553035251693068 1 1
0.626233445012696 0.615037137053573 1 1
0.543950824319938 0.53395445661625 1 1
0.56239085317895 0.552244629558486 1 1
0.512887618485574 0.503163481378789 1 1
0.536599002987518 0.526652321544474 1 1
0.572921324850044 0.56205537128734 1 1
0.373575717048492 0.366404781340908 1 1
0.532022035468176 0.521253505785822 1 1
0.424117841629451 0.416386810150383 1 1
0.419736421011063 0.410847049152038 1 1
0.562886892628222 0.553269949878344 1 1
0.375738884172382 0.368234849743125 1 1
0.43986456603423 0.430944997451638 1 1
0.457863213903734 0.449426442196239 1 1
0.367307353200387 0.36035373014864 1 1
0.411353590582209 0.403704526404135 1 1
0.629750416795977 0.618235894913022 1 1
0.434970190968435 0.425901798220613 1 1
0.64534776795203 0.632827265889309 1 1
0.613531838542877 0.601055726213712 1 1
0.390831158328848 0.383661029016351 1 1
0.5105329771036 0.501665477577561 1 1
0.520412613245583 0.510766213695896 1 1
0.477389847566987 0.468650456631974 1 1
0.549086571743464 0.539157923359652 1 1
0.434554085052623 0.426893241987664 1 1
0.555256224261555 0.544412887622641 1 1
0.506784678419104 0.496946815064597 1 1
0.46663166902992 0.458218104723783 1 1
0.588566952771222 0.578177151723502 1 1
0.607323852718819 0.59634172863515 1 1
0.583761762913614 0.573021726321179 1 1
0.549410561640854 0.539194154111746 1 1
0.423254507953676 0.415324689287691 1 1
0.366310930829855 0.359863239363825 1 0
0.545325099013213 0.534995481527703 1 1
0.446611869869777 0.43855090267675 1 1
0.551379630767569 0.540713297666758 1 1
0.521244588454334 0.512004302920045 1 1
0.517748232172627 0.507607236101139 1 1
0.449298876016974 0.441074863309251 1 1
0.450821906835724 0.44364496736895 1 1
0.485756171516648 0.476622567557708 1 1
0.48435202236807 0.4753019516966 1 1
0.361166001194577 0.353246124688065 1 1
0.5530906771034 0.542575621668049 1 1
0.505142199255968 0.495460309301217 1 1
0.379426233956304 0.372994260935171 1 1
0.578109190558432 0.567980023552187 1 1
0.415449348580501 0.408882102020908 1 1
0.396277182420668 0.388891761245942 1 1
0.510527832025716 0.500526536617491 1 1
0.491552251142431 0.482450655500363 1 1
0.570754557094236 0.560479710506922 1 1
0.470371329161147 0.461531346879218 1 1
0.452447765057514 0.443965282602761 1 1
0.452460458856865 0.443375642910847 1 1
0.514995867912605 0.505672269181803 1 1
0.501461065430267 0.491632461636191 1 1
0.520172483483496 0.510285769702118 1 1
0.3917065902372 0.384227363833793 1 1
0.30725706629961 0.301453495864751 0 0
0.418637309352787 0.411176727511582 1 1
0.446155316435347 0.437738779752405 1 1
0.446037556499409 0.438368399661906 1 1
0.406515156931401 0.399372445436718 1 1
0.645080287636516 0.634028401270384 0 1
0.52485762201808 0.515966463226004 1 1
0.506191561222242 0.49677306209849 1 1
0.639197898194336 0.626074010502826 1 1
0.572358337934068 0.559441766599837 1 1
0.556838469275805 0.545926565879983 1 1
0.501977450778893 0.493075765309634 1 1
0.555684643601999 0.544804582795469 1 1
0.476129431086534 0.466878190174342 1 1
0.549301576066983 0.539304679328205 1 1
0.536150639268264 0.52671086310025 1 1
0.473453065171386 0.464612539021102 1 1
0.539300942508798 0.529264175989395 1 1
0.578783027560855 0.568694960710986 1 1
0.513997528458029 0.505365521038955 1 1
0.578545782311549 0.567032432618184 1 1
0.529976766240198 0.520101036412522 1 1
0.642111453462043 0.629952574086404 1 1
0.537354232442426 0.527453327029295 1 1
0.474781176436804 0.466351656548967 1 1
0.692049764743305 0.677555132873122 1 1
0.595759101020532 0.584812191038002 1 1
0.570400084595983 0.55844552662282 1 1
0.496810286793661 0.488134703754544 1 1
0.452291999945288 0.443521606051421 1 1
0.403403013330543 0.395859775541545 1 1
0.542477316066203 0.532059642189469 1 1
0.496913334237486 0.487399883898039 1 1
0.502756070096691 0.493188811208306 1 1
0.505233949272335 0.495906828394215 1 1
0.465491176450776 0.456635601751922 1 1
0.468129856902229 0.459303552251112 1 1
0.492826396063815 0.48446224989162 1 1
0.363240303792902 0.35660591134205 1 1
0.631942057710948 0.620118507267561 1 1
0.387877359218635 0.38011516162624 1 1
0.518786155125233 0.509726667735998 1 1
0.609048285116234 0.598206286567175 1 1
0.551982016862354 0.540858757054346 1 1
0.366809409202865 0.359993658480414 1 1
0.618528233702551 0.607760226390964 1 1
0.497399221043984 0.487781267890532 1 1
0.601815176692019 0.590980683773676 1 1
0.741714698518179 0.727898117393362 0 0
0.631366497609741 0.619653349908138 1 1
0.50307649807834 0.493580680801557 1 1
0.718949500573903 0.704522378603206 0 0
0.490085342093524 0.480931957207371 1 1
0.405750052036663 0.398109863771381 1 1
0.474038073132463 0.465888364413011 1 1
0.575480776802635 0.564973471251593 1 1
0.588043612634089 0.576933151764445 1 1
0.559369450812503 0.549007146837287 1 1
0.417246879133061 0.409356093712288 1 1
0.381269207335346 0.374347834618 1 1
0.484414641402911 0.475777243416772 1 1
0.528471490148962 0.518253602806503 1 1
0.335509822600613 0.328816893254502 1 0
0.588592006007937 0.576462236666191 1 1
0.509172487115422 0.49990250213922 1 1
0.464016840470828 0.455379810819375 1 1
0.6923946582714 0.679262888220536 0 0
0.686804744870629 0.674404352024084 1 1
0.451882172827344 0.443686061110479 1 1
0.312638313093565 0.307131544434012 0 0
0.519386190360238 0.50995733134183 1 1
0.551437431775863 0.540790271361587 1 1
0.571104633369907 0.559883431073436 1 1
0.352396954308981 0.345749445282508 0 0
0.523440852707478 0.513851743673811 1 1
0.549424023958291 0.539648163729022 1 1
0.406568303415896 0.399177088804349 1 1
0.557431769117349 0.547164340497758 1 1
0.57487236164619 0.563403015172026 1 1
0.526625188207064 0.517542994938107 1 1
0.614826136325891 0.603023482219955 1 1
0.602453722393497 0.591581060497193 1 1
0.316779776051443 0.310658028290466 1 0
0.424064250792317 0.416828814775038 1 1
0.700087934884649 0.685618666791236 1 1
0.366396197509801 0.35971135327965 1 1
0.565067630501241 0.555022550103661 1 1
0.503730706726758 0.49383141625858 1 1
0.44014037734368 0.432049248857853 1 1
0.528308346359413 0.519118328318026 1 1
0.476606026141852 0.466854076256594 1 1
0.443425429819015 0.435535150894637 1 1
0.482600467696632 0.473271674737194 1 1
0.509015837044513 0.499766892493043 1 1
0.460954314846763 0.452651650313759 1 1
0.479861737997304 0.469961348445335 1 1
0.58519595945869 0.574410874416292 1 1
0.51472937106235 0.505769513270366 1 1
0.386996614153819 0.380110640970537 1 1
0.498037107899472 0.487496494787666 1 1
0.514708750757818 0.505271531216125 1 1
0.499344731690517 0.491185944387627 1 1
0.605059964216853 0.593827206247525 1 1
0.382543645752149 0.375197005704037 1 1
0.452470377933091 0.444139834965463 1 1
0.76075551197996 0.746818765157609 0 0
0.45102693739292 0.442136152203675 1 1
0.525339480738644 0.51511816629851 1 1
0.600607183145554 0.589186217474989 1 1
0.368693013212029 0.362430951664614 1 1
0.606614572274905 0.596264366117216 1 1
0.477679287380113 0.467918704370922 1 1
0.572045480195018 0.5615279591061 1 1
0.58388200811178 0.572893489658665 1 1
0.494205782290012 0.485378933619735 1 1
0.530048695546205 0.521037960622988 1 1
0.446790992320328 0.439521793719704 1 1
0.469705266472855 0.46053290319352 1 1
0.434406736768173 0.426076851767296 1 1
0.515494898112893 0.506087824476336 1 1
0.473938672351976 0.464493932405036 1 1
0.441730285429938 0.434200515548133 1 1
0.555087911268589 0.544832907519313 1 1
0.422106201135725 0.414153544920734 1 1
0.433683357773942 0.425483395907718 1 1
0.528897474551468 0.518947109403313 1 1
0.527166428915359 0.51792841276785 1 1
0.445641591064733 0.437885303999495 1 1
0.573822094000482 0.560650856207205 1 1
0.677443680799726 0.664311625591551 0 1
0.516193073805209 0.506208919678397 1 1
0.433406865181607 0.425891840219668 1 1
0.533215817256893 0.523712345547482 1 1
0.60223362097378 0.591579213600426 1 1
0.623759733842849 0.612047585182056 1 1
0.447446616659755 0.438775306048173 1 1
0.502509221564358 0.49209401129207 1 1
0.565519530148145 0.556203218451635 1 1
0.309965790648311 0.304178243331175 0 0
0.587691219535932 0.577087813408927 1 1
0.546861352865665 0.537457536906038 1 1
0.43608889388727 0.427885505403208 1 1
0.576645181192166 0.56553591780771 1 1
0.501087525582217 0.49151824243181 1 1
0.485411265034267 0.474877372552129 1 1
0.510144943150256 0.500937571896183 1 1
0.503297598210441 0.495094822206651 1 1
0.545338847847487 0.535155678515428 1 1
0.580455688156068 0.569195115743796 1 1
0.489721460800489 0.481127550526182 1 1
0.453681306858411 0.444801275309329 1 1
0.505158426053274 0.495216160112139 1 1
0.429747273831465 0.421386807809945 1 1
0.489882297318016 0.481077729932874 1 1
0.490220565507358 0.482023290824128 1 1
0.429228323927671 0.420853523690654 1 1
0.61238369508592 0.601591625509479 1 1
0.409881752444648 0.402291931489159 1 1
0.506034263880463 0.496741091118122 1 1
0.60398732426429 0.592538881726528 1 1
0.638253061017105 0.626449252828349 1 1
0.634858189602047 0.622943668278581 1 1
0.436320975638448 0.427191867345548 1 1
0.452563205768079 0.444013636016803 1 1
0.441831262306888 0.433316543650415 1 1
0.495477159132551 0.486112060087129 1 1
0.550451478983194 0.53951531874964 1 1
0.467632592231444 0.459752510695198 1 1
0.413205697510004 0.4054232467016 1 1
0.471383795245342 0.46362579413255 1 1
0.506965345446982 0.496435698668916 1 1
0.490496958868058 0.481885417285414 1 1
0.455709734081816 0.446982607169005 1 1
0.472251883248368 0.462516180356653 1 1
0.505273342450876 0.495567566799307 1 1
0.433309711338248 0.425076543933593 1 1
0.512529917154061 0.502412527452603 1 1
0.531771004222865 0.52194903053126 1 1
0.634315216133182 0.621438572279964 1 1
0.477433760331831 0.469225410605938 1 1
0.54249817550011 0.53186395948223 1 1
0.662548082264055 0.649266747166555 1 1
0.491912848945491 0.483626275816833 1 1
0.531853031149347 0.52165382691192 1 1
0.539976470918133 0.530792571126378 1 1
0.457376368800119 0.449314890162197 1 1
0.521111733108393 0.511680335589003 1 1
0.548043197477327 0.537253839544386 1 1
0.549414238552605 0.53923114026473 1 1
0.414675955891347 0.407844538501411 1 1
0.5339125996153 0.524276606586844 1 1
0.555363547036317 0.544901732964569 1 1
0.383013952812648 0.375667763745715 1 1
0.561057149528163 0.549031240843197 1 1
0.362698033833265 0.355722604300136 1 1
0.516853912938661 0.507946625926183 1 1
0.511788426246743 0.502975695551192 1 1
0.434817848348598 0.42728858692118 1 1
0.581565615827592 0.570932709861149 1 1
0.624419230465184 0.612782112952037 1 1
0.643486194398648 0.632764882485692 1 1
0.58242081900193 0.571067316003072 1 1
0.580525443313594 0.569409344311696 1 1
0.61640237567816 0.605050434772185 1 1
0.346616552340998 0.340737320416188 1 0
0.520316674837182 0.510102705610283 1 1
0.506762202711087 0.496883709050492 1 1
0.360983606761844 0.355025540103562 1 1
0.560551941685848 0.550330252890728 1 1
0.35271301852789 0.346168209418504 1 1
0.556288818734096 0.545550872562411 1 1
0.59127305192622 0.579496844205438 1 1
0.33779785241962 0.33218181060754 0 0
0.488747861182344 0.479796238322416 1 1
0.431643429938797 0.423779176735502 1 1
0.581972609016642 0.570274806377846 1 1
0.520466039746199 0.511592218481742 1 1
0.537376145661735 0.526108739900103 1 1
0.49432472339868 0.484502948982581 1 1
0.490768260828838 0.481097260657061 1 1
0.493114007490126 0.484011281507178 1 1
0.530933817385257 0.521098837764825 1 1
0.453210917769973 0.444834185259384 1 1
0.451970739679667 0.442488482451501 1 1
0.650158752392461 0.63838210954806 1 1
0.596137643539858 0.584352613134659 1 1
0.556050592811236 0.546208614022246 1 1
0.391271165956752 0.384001139103181 1 1
0.553275548395525 0.5427604232006 1 1
0.592337116934076 0.581296868165096 1 1
0.544376770545812 0.533726399912679 1 1
0.5222051182106 0.513208040975536 1 1
0.568899730019482 0.557480575630447 1 1
0.534415697773102 0.525528479368596 1 1
0.554768430206216 0.545020372945452 1 1
0.37454836460059 0.367665475202955 1 1
0.548368842081805 0.537611715194007 1 1
0.479849517817862 0.470673617432355 1 1
0.497416881644185 0.488591177485894 1 1
0.457861192247836 0.449152340672176 1 1
0.464324505632464 0.455222591351556 1 1
0.559807119863029 0.549829361673586 1 1
0.533358266684667 0.523580912598948 1 1
0.472188192726328 0.463814083788298 1 1
0.629969189420078 0.618709304788199 1 1
0.449478193341986 0.440906554700349 1 1
0.527258385339169 0.517762503641286 1 1
0.644313699747941 0.632756568814637 1 1
0.491085868287866 0.482354140490527 1 1
0.453938898780298 0.445282435217969 1 1
0.425425741494384 0.417262420557168 1 1
0.565641836770225 0.554033455373946 1 1
0.605283174493875 0.594760036495129 1 1
0.617485934231598 0.605175054406029 1 1
0.627669777033836 0.61652882183656 1 1
0.498795408649354 0.490184994634075 1 1
0.336397269565514 0.328805112284836 0 0
0.448469289579159 0.439405391818054 1 1
0.488966550977458 0.480228648634913 1 1
0.619451587646295 0.608331144992666 1 1
0.593734733003286 0.582576496723173 1 1
0.434396573561372 0.427078404229591 1 1
0.34628048866268 0.339276299317963 0 0
0.694390509507454 0.680825597758086 1 1
0.500174120949933 0.491113822971075 1 1
0.532747330321643 0.523173498259581 1 1
0.346830904136019 0.340414465190004 0 0
0.534770938983104 0.525089634063396 1 1
0.562197254428668 0.551950943847631 1 1
0.53136981839124 0.522647482579927 1 1
0.526158196939212 0.51591092829004 1 1
0.491077370416804 0.481796874411914 1 1
0.54411766511904 0.533602376503906 1 1
0.500432404760542 0.490812960796288 1 1
0.525630779605255 0.515313787482154 1 1
0.433768848711337 0.425839447083795 1 1
0.548214783689156 0.538670629857067 1 1
0.418155271911183 0.411297129703895 1 1
0.369764131322601 0.362592129442199 1 1
0.410845373073922 0.40400557107286 1 1
0.437878586114143 0.429692925819461 1 1
0.466364367792039 0.457352308906099 1 1
0.379271617536109 0.372592768718277 1 1
0.524499675404894 0.515317873212611 1 1
0.485300510877475 0.475281718184508 1 1
0.451896822787009 0.44387366352816 1 1
0.452301855157428 0.44386517336876 1 1
0.514184972526626 0.503603696805226 1 1
0.506939836729823 0.497449112424449 1 1
0.605615821497646 0.593873919050136 1 1
0.334082033177842 0.327082263102365 1 1
0.379489747920705 0.372695846971635 1 1
0.485575292699708 0.476839262763227 1 1
0.702176104053494 0.688800430208157 1 1
0.50844208479042 0.499179269135155 1 1
0.446983217090797 0.43939132279411 1 1
0.356619462441009 0.35027804647468 0 0
0.445686848860464 0.437574736316923 1 1
0.489257887654522 0.47980463791817 1 1
0.498510617112551 0.489681935388958 1 1
0.612184678900488 0.601186438356265 1 1
0.527120146335036 0.517586385498261 1 1
0.498916730316083 0.489704932557025 1 1
0.348770531130587 0.342691011437326 1 1
0.373524692259746 0.36629860683215 1 1
0.530669359421995 0.52156811855955 1 1
0.305461752274514 0.298923031368933 0 0
0.564611948288487 0.553374220662431 1 1
0.61880950432934 0.606745472133833 1 1
0.435913605461845 0.428506928510885 1 1
0.589115515681912 0.578139009940795 1 1
0.504884200218901 0.496131971148804 1 1
0.354562065138723 0.347781263006995 1 1
0.586264035198872 0.575937133124849 1 1
0.431293101741404 0.423983842215634 1 1
0.713269522636588 0.700551673273434 0 0
0.55251506331133 0.542438251855141 1 1
0.406789660958378 0.398380649430536 1 1
0.543262965080056 0.531778005599496 1 1
0.584002937830309 0.572857737150563 1 1
0.583685648486597 0.57293385647416 1 1
0.453978197818738 0.44551590972348 1 1
0.307637899988583 0.302563347014078 1 1
0.510542902336121 0.501198845282522 1 1
0.477531095988324 0.469031664274186 1 1
0.443972420652461 0.43648718598579 1 1
0.529214715869696 0.51982206467383 1 1
0.515770602132394 0.506696646473211 1 1
0.360120081679167 0.353036653263862 1 0
0.6227475680979 0.611371287032509 1 1
0.567333284732643 0.557153399129797 1 1
0.52964407359079 0.519983012960348 1 1
0.585566604252735 0.574953706634864 1 1
0.419366685244479 0.411829278435016 1 1
0.324491323442213 0.318983670125368 0 0
0.438088773036799 0.428640558595726 1 1
0.486444473609826 0.477538726438482 1 1
0.429842176666769 0.420990714940425 1 1
0.448589384573098 0.439871392936728 1 1
0.597516698791993 0.586258286854865 1 1
0.541044133188479 0.530387152472782 1 1
0.485422438321635 0.475585087491362 1 1
0.619232643912032 0.608294285143365 1 1
0.464160912326786 0.455952669933766 1 1
0.432153721681013 0.424323662208734 1 1
0.63974601891681 0.62796338769386 1 1
0.495428157555302 0.486783325298193 1 1
0.571384045983913 0.560004645166803 1 1
0.566665209190045 0.55654715153075 1 1
0.659309277426278 0.646950092127165 1 1
0.496181414160291 0.486561926240375 1 1
0.434485756402939 0.426518868327725 1 1
0.412699720437904 0.40372297612891 1 1
0.465145903331214 0.456884774866955 1 1
0.427124540233605 0.41929482246379 1 1
0.448225980075003 0.440060098281559 1 1
0.498218293968149 0.488878516942185 1 1
0.472607101565304 0.464632799248365 1 1
0.612772325067596 0.601324783793907 1 1
0.417384154031146 0.409514664785469 1 1
0.512534363201716 0.502168478481933 1 1
0.570104742353485 0.558503539239512 1 1
0.624734267221922 0.613769032131207 1 1
0.44463781416416 0.436268115987136 1 1
0.435992152632683 0.428097166616508 1 1
0.342561531508454 0.336310962563593 0 0
0.393599763845953 0.386062382853599 1 1
0.475408668999423 0.46734196416498 1 1
0.51296513381282 0.50408534992073 1 1
0.595000687001762 0.583735220139229 1 1
0.481330725951027 0.472498735829755 1 1
0.482681563317569 0.473624914183506 1 1
0.493206099167044 0.484323777848317 1 1
0.624961008605769 0.613306842074483 1 1
0.556486683983708 0.546764945117599 1 1
0.354402575053824 0.346605291661244 1 0
0.558031430493803 0.546466131107953 1 1
0.543174981524992 0.533219048741787 1 1
0.532196690652923 0.522882138757092 1 1
0.514025391860548 0.504871106898274 1 1
0.316595255051416 0.31096456662129 0 0
0.583442255028455 0.573217300710319 1 1
0.436845728788628 0.429113637455492 1 1
0.548699386999836 0.538922002208901 1 1
0.47107706635674 0.461861758675445 1 1
0.429437971113656 0.421027257727141 1 1
0.538485998539034 0.529968387377929 1 1
0.53429208915302 0.524525038438338 1 1
0.478527467840259 0.470577272075465 1 1
0.599810226474901 0.587748920618633 1 1
0.447141801582773 0.439161894102341 1 1
0.465154560629843 0.456976235372306 1 1
0.39040927900045 0.384161195437701 1 1
0.581796566399152 0.570613556506651 1 1
0.505600285818974 0.496273752830589 1 1
0.463400290488177 0.454377355546813 1 1
0.496038630122256 0.486300858910764 1 1
0.3120688956411 0.306826103905618 1 1
0.468008103857789 0.458696808592513 1 1
0.462211265775389 0.453229902404751 1 1
0.597867750776514 0.587080754385982 1 1
0.388699918191633 0.380289780091869 1 1
0.51002932278 0.500538671451797 1 1
0.480409611237923 0.471266919098054 1 1
0.534530074485056 0.525845338111734 1 1
0.483643826803335 0.474965406786412 1 1
0.513320335891718 0.503464494949976 1 1
0.508251767312818 0.498714233685542 1 1
0.42965719294949 0.422045250626658 1 1
0.60748161599458 0.596140576165743 1 1
0.501405547450557 0.492174408515352 1 1
0.616737318211128 0.605852649855071 1 1
0.475271963500311 0.46789993573315 1 1
0.424669236486014 0.416729171552709 1 1
0.367487448212169 0.360347004864832 1 1
0.440208459548822 0.432275917607169 1 1
0.398666557617487 0.390849904476606 1 1
0.324909150182396 0.318990962987303 1 1
0.650826569166693 0.63817548624862 1 1
0.589018262864901 0.577843074647229 1 1
0.395227499333592 0.388332471540141 1 1
0.633296703947262 0.620513223049661 1 1
0.570606050612753 0.55989901764656 1 1
0.57227239644476 0.561203182387624 1 1
0.409446483547463 0.402373892499327 1 1
0.477930840128371 0.469735776374634 1 1
0.456673408076165 0.448332214079391 1 1
0.599329525611825 0.587873730068306 1 1
0.490549356222957 0.482147770155171 1 1
0.535328566225115 0.526246965560874 1 1
0.574309671182545 0.564076177910948 1 1
0.456027586734047 0.447798587190644 1 1
0.448399019812434 0.440475754173926 1 1
0.513347337104933 0.504207465581653 1 1
0.732355496149772 0.719051953852798 0 0
0.452869436993405 0.445449116167778 1 1
0.537786941352525 0.528290887045556 1 1
0.411540868289721 0.404307821384094 1 1
0.56983047742652 0.559977177117278 1 1
0.417490928663621 0.410497567155386 1 1
0.400322618525145 0.393030867004364 1 1
0.311028953006611 0.305117184361079 0 0
0.451013301724612 0.442414228327866 1 1
0.59275900535478 0.580247531520801 1 1
0.478644652257284 0.47019218281719 1 1
0.463954374062473 0.4559109824314 1 1
0.459352742488651 0.451612442651323 1 1
0.541159764928336 0.530796223631162 1 1
0.483988029057065 0.475806056263184 1 1
0.430987457975574 0.42272270431472 1 1
0.527751918294043 0.51748108262301 1 1
0.408545344604508 0.401067207533978 1 1
0.531446492295092 0.522348871285882 1 1
0.358909106990339 0.352454925531361 1 0
0.429711560867915 0.422702703126736 1 1
0.567884088359288 0.557996719990778 1 1
0.698766808530189 0.685711177539742 0 0
0.564873572249616 0.554473754688876 1 1
0.433770321148263 0.424760551480343 1 1
0.577921843939347 0.567815730605112 1 1
0.44616649972418 0.437941532302631 1 1
0.641517628421741 0.628979616517017 1 1
0.53029002686057 0.52041240885843 1 1
0.344921582620112 0.33879389966297 1 1
0.401720322701961 0.394218605552068 1 1
0.316564212141094 0.310919282017718 0 0
0.403063732556219 0.396034601333595 1 1
0.379243283036149 0.372673794719903 1 1
0.386454231566713 0.378673498487871 1 1
0.515902037503037 0.506862092365001 1 1
0.404885549611662 0.397994404278823 1 1
0.495942694216105 0.487700776086291 1 1
0.466693883650815 0.457745440731223 1 1
0.528512344889999 0.517935048764271 1 1
0.483303433405052 0.4749450364275 1 1
0.665003948585737 0.65304396842181 1 1
0.444509191142944 0.435611304852318 1 1
0.45245310051857 0.444413333492924 1 1
0.332029069372333 0.32574504599149 1 1
0.384383634997019 0.37715637809264 1 1
0.474045834120722 0.465089844416129 1 1
0.529698088694401 0.519275105475404 1 1
0.387533212583238 0.381546945530854 1 1
0.669809526334768 0.657539113863311 0 1
0.459610083334104 0.450025073219414 1 1
0.542806324329755 0.533224734905136 1 1
0.520329267650875 0.510265375369518 1 1
0.571891399165331 0.560954174275917 1 1
0.584872381379757 0.572342818743423 1 1
0.145843127595305 0.142382632517609 0 0
0.436421350419218 0.428502158365653 1 1
0.37982971839056 0.373599784600623 1 1
0.583829817578776 0.573438573523856 1 1
0.320643707998344 0.314717318093674 1 1
0.51932725424334 0.509880108016627 1 1
0.517080020459895 0.507844899233554 1 1
0.425369331915768 0.417536922329115 1 1
0.588959341692408 0.579009533330754 1 1
0.37536546601105 0.368755245748936 1 1
0.423760036493308 0.415978224424444 1 1
0.536901119773513 0.527150222073107 1 1
0.423291896541341 0.415485263332343 1 1
0.545733315831959 0.535056214580268 1 1
0.645548414597278 0.634057679476495 1 1
0.476312943574878 0.46777812412553 1 1
0.512654688485893 0.503541619141276 1 1
0.520613116008985 0.511653713179491 1 1
0.44183351441522 0.433514338004372 1 1
0.491119371275388 0.481782125342911 1 1
0.542627864469056 0.53303384444078 1 1
0.731774880751324 0.717077553196802 0 0
0.487135257452669 0.477656404237787 1 1
0.373967807144606 0.367771295271462 1 1
0.495620197155098 0.485616852216031 1 1
0.404618742083255 0.397590671305258 1 1
0.530497035412279 0.520756770258643 1 1
0.520536004482559 0.511129573804092 1 1
0.551682424115951 0.542073070358213 1 1
0.569234475862709 0.557283011058256 1 1
0.45765277253294 0.449639895412229 1 1
0.389464912833362 0.383428260226444 1 1
0.462884906079188 0.454069544802657 1 1
0.497961685573032 0.487286490473161 1 1
0.39518016307202 0.388014395470922 1 1
0.545017893332456 0.535029321901118 1 1
0.578247975833064 0.567607560584359 1 1
0.451493648904407 0.443677933189598 1 1
0.462531826712533 0.453797230053049 1 1
0.379676251775671 0.372311863665425 1 1
0.465173798088258 0.456941889876577 1 1
0.580292032145588 0.568739732932226 1 1
0.395752983728601 0.387204535907242 1 1
0.519166532312673 0.508760136555315 1 1
0.596052372746718 0.584953723300965 1 1
0.510061826886915 0.499652523232152 1 1
0.510358229845552 0.501039762891069 1 1
0.448284239472243 0.440223708261154 1 1
0.524287118143871 0.514375251574593 1 1
0.473076843856443 0.464484941221518 1 1
0.445901121502725 0.436684525545108 1 1
0.516729110084855 0.508237735225961 1 1
0.676427299092498 0.663518201907618 0 0
0.385544352063625 0.377976693038181 1 1
0.507912868783642 0.498498042532196 1 1
0.606915038282247 0.595318239879869 1 1
0.524673999224308 0.514731673366955 1 1
0.5244252592952 0.514813770902678 1 1
0.490417865583717 0.48146888277693 1 1
0.455553081391347 0.447284759598496 1 1
0.559966570690947 0.549724820924503 1 1
0.476458119873252 0.466991021322798 1 1
0.472839073794051 0.464952171581173 1 1
0.727736743362271 0.713330511351106 0 0
0.357256136639905 0.350715144584144 1 1
0.759297993658641 0.745758536273859 0 0
0.483012641332576 0.473435974365057 1 1
0.419491635734348 0.411438916893603 1 1
0.643296761271121 0.631943240349827 1 1
0.616305825568251 0.604617411756673 1 1
0.183676384589901 0.180307553723277 0 0
0.624044696265132 0.611230104870278 1 1
0.483580838944667 0.47535248111722 1 1
0.531861492047349 0.522718882659156 1 1
0.633771535592195 0.621862728129378 1 1
0.606285837976771 0.59398025011337 1 1
0.418243833924195 0.411501211272818 1 1
0.480666813828498 0.472221774690443 1 1
0.43690066403843 0.428528012164925 1 1
0.469749458026519 0.461412468614206 1 1
0.628745224518764 0.617023652464344 1 1
0.537516887784298 0.525705814535466 1 1
0.493894329900583 0.485267372235125 1 1
0.430469566669218 0.422797928548737 1 1
0.508947120891706 0.498759230227939 1 1
0.569414893176382 0.558378360152349 1 1
0.493354548527055 0.484927905255231 1 1
0.469269345960505 0.460686604819914 1 1
0.591572936266375 0.580768179227462 1 1
0.476381739345056 0.467459478660398 1 1
0.506424468459474 0.496213742356836 1 1
0.460083833486184 0.451892689648858 1 1
0.507092117000808 0.497728418306773 1 1
0.413971881595688 0.406476131314846 1 1
0.37596790810912 0.368849266505095 1 1
0.567636664026832 0.55722198897729 1 1
0.537733602979258 0.527671572535285 1 1
0.391963971299963 0.38420701212876 1 1
0.681216438422982 0.669656508492226 0 0
0.58808431465714 0.577157677488296 1 1
0.731094936545474 0.717653594638187 0 0
0.513456714103007 0.502916651429865 1 1
0.487864914247054 0.479151260130284 1 1
0.551533227698869 0.540486324928668 1 1
0.487012672765599 0.478678098943652 1 1
0.421402316938524 0.413441074220382 1 1
0.428016301604929 0.419541918893318 1 1
0.487878682036691 0.479108456208402 1 1
0.435615748620196 0.427302062636475 1 1
0.446933245299777 0.438985333089791 1 1
0.381960133603731 0.374629900159605 1 1
0.467921988092819 0.458100725798785 1 1
0.499137890373824 0.490065051737879 1 1
0.421358492170312 0.414066597402058 1 1
0.547105981574143 0.537213318379292 1 1
0.40786760395393 0.400430611288522 1 1
0.398762028437828 0.390482356981527 1 1
0.400389141848913 0.393110154259475 1 1
0.545936611390648 0.536565930587159 1 1
0.59426316476651 0.583741709533102 1 1
0.509557127547413 0.500492120724494 1 1
0.340154488796506 0.33293368005532 1 1
0.438159783092098 0.429854929893212 1 1
0.412406738709146 0.403845880553909 1 1
0.527213980955034 0.516733629307721 1 1
0.520258371421728 0.51130608900244 1 1
0.349473114244035 0.342990334603043 1 1
0.518181717357124 0.508721657237682 1 1
0.613372371374968 0.603169067979571 1 1
0.371449417388834 0.364864178751969 1 1
0.481700562301898 0.473741965919882 1 1
0.499480517167522 0.48933058352287 1 1
0.622720908367509 0.610431879170437 1 1
0.654077507559416 0.642249550750201 1 1
0.490854769322482 0.481750663583811 1 1
0.53625260348179 0.526468847596503 1 1
0.461431720632137 0.453941158638279 1 1
0.470006658771823 0.461896148801702 1 1
0.572949119706565 0.562785070073533 1 1
0.749326518297403 0.735645092345452 0 0
0.418601791960239 0.411228856271482 1 1
0.599313804695904 0.587825604241014 1 1
0.454269975346706 0.445845529918434 1 1
0.50502976110389 0.496260315041932 1 1
0.455429301036651 0.446976858645661 1 1
0.462912738240877 0.454405269983942 1 1
0.46762840774075 0.459079555797604 1 1
0.383099344974931 0.375762201155854 1 1
0.456304243036822 0.448595549579359 1 1
0.533346019741036 0.522832063541696 1 1
0.55110044403615 0.541877115654482 1 1
0.524614029759788 0.514355323223439 1 1
0.474287867818286 0.465821649998189 1 1
0.457789906213659 0.448412609726401 1 1
0.508653081844188 0.49795221071647 1 1
0.577605925072441 0.566971619206692 1 1
0.570739952840328 0.559349832380882 1 1
0.569104869377367 0.558752222136181 1 1
0.450256675177316 0.442073371353184 1 1
0.565031800981947 0.554787804603775 1 1
0.424147603591568 0.416013939822405 1 1
0.425735400885982 0.418985202217967 1 1
0.570015767452428 0.560152726056619 1 1
0.496809922826886 0.487279667407334 1 1
0.738944223609998 0.726138528868326 0 0
0.487211650510721 0.478021746914203 1 1
0.556706044702565 0.546388605337791 1 1
0.483780360994257 0.475537968011995 1 1
0.510729220231586 0.501368863484478 1 1
0.600912428661967 0.589328867091891 1 1
0.568521472261937 0.557894830309014 1 1
0.375063586011975 0.367773198782706 1 1
0.442576783124678 0.434040192604182 1 1
0.48907758658279 0.480817445572836 1 1
0.366410181532856 0.359387896871245 1 1
0.400472048368316 0.392668129515021 1 1
0.587455137669587 0.576943936671931 1 1
0.480318638290678 0.470969930772066 1 1
0.450014454045837 0.442071686059257 1 1
0.374804445292177 0.367155026784583 1 1
0.404595472598759 0.395812354308208 1 1
0.596527061435042 0.585734265255371 1 1
0.564037508984727 0.553759224377156 1 1
0.533214605647384 0.523705631328313 1 1
0.713822062216461 0.699894863556311 0 0
0.458406688070281 0.450288529211456 1 1
0.686297732315714 0.673396715402859 1 1
0.659043433632014 0.646548375525874 1 1
0.577313048642823 0.566882018514439 1 1
0.319487971645751 0.314021863236183 0 0
0.404368537174865 0.397921322677589 1 1
0.422453561057769 0.415562723184118 1 1
0.505167227582038 0.495692988801678 1 1
0.627163063264353 0.615177070639582 1 1
0.47962007871037 0.470424254141092 1 1
0.506243956304718 0.496564284756812 1 1
0.520019044980175 0.510529385054782 1 1
0.507664646482771 0.497858369206983 1 1
0.362194047280821 0.355300620363063 1 0
0.463758194329895 0.454604851552216 1 1
0.547489565983861 0.537725977832167 1 1
0.483622089494042 0.474619701510512 1 1
0.470753182210796 0.461676143899723 1 1
0.420048941043129 0.41225436289319 1 1
0.566047721087178 0.555840002232595 1 1
0.589732339618385 0.57917396797449 1 1
0.569977619817082 0.5594975121944 1 1
0.355658736904485 0.348303953905122 1 0
0.531610557464773 0.522203195572807 1 1
0.632555135861537 0.621078502696498 1 1
0.485609448372873 0.475560938327504 1 1
0.536848013394564 0.52754447586647 1 1
0.567525507271554 0.557046262224163 1 1
0.546088742787879 0.536888582392213 1 1
0.46663898864699 0.456660603497507 1 1
0.397508655722078 0.390755769616826 1 1
0.51076972382664 0.501336969915724 1 1
0.526253607235181 0.516617980611003 1 1
0.42284671443671 0.414152454045368 1 1
0.595582808368651 0.585058128472588 1 1
0.507691587432266 0.498409377504503 1 1
0.515552042398101 0.50685070367794 1 1
0.411193514810748 0.40373960765751 1 1
0.635273396293748 0.624352966771377 1 1
0.377184402616203 0.369256237785528 1 1
0.459276848648952 0.44983066854567 1 1
0.579302625775077 0.568769257605806 1 1
0.463441122892377 0.454229119446157 1 1
0.591661375993827 0.580624336328463 1 1
0.498542018828457 0.489460056089965 1 1
0.568728924475821 0.55785016135843 1 1
0.430177592202895 0.422153122116323 1 1
0.532083110636948 0.52240903343223 1 1
0.504600304090959 0.494217778463398 1 1
0.488749405855732 0.479642600005317 1 1
0.561134788725528 0.550396988145536 1 1
0.617216269471858 0.605206150625337 1 1
0.5765723124591 0.56571621761714 1 1
0.424973239621248 0.416375832790544 1 1
0.440461806173087 0.432668816483956 1 1
0.523179316502211 0.514810532424815 1 1
0.644831539254685 0.63251962725906 0 1
0.457859373098446 0.449491506828655 1 1
0.297052436796002 0.291668079336649 0 0
0.556380552024828 0.545919673001544 1 1
0.415055615727675 0.407618970346663 1 1
0.450489125922078 0.442517474257865 1 1
0.557883515944086 0.547531849606863 1 1
0.629912314091136 0.618321841690764 1 1
0.613017291672357 0.602446864218299 1 1
0.487360436808038 0.477869747031533 1 1
0.478110746973301 0.469607596273806 1 1
0.384195627175931 0.377152411788099 1 1
0.502865488622688 0.492781849947949 1 1
0.579691500702831 0.569598281044764 1 1
0.593160002263151 0.58163692115631 1 1
0.459124918701755 0.450931062246502 1 1
0.379318358253045 0.372305761118944 1 1
0.537052050490012 0.526901628296511 1 1
0.406131697883631 0.398928612988829 1 1
0.371679605803481 0.363712628660789 1 1
0.572834695808573 0.562226790856252 1 1
0.609206507732774 0.598332582188907 1 1
0.683444334832975 0.671103463259305 0 1
0.360297945106018 0.354173532421086 1 1
0.511657173547314 0.50135538404583 1 1
0.46435583665237 0.455995978788139 1 1
0.537383385219106 0.527344151242152 1 1
0.419851921353607 0.41224628446776 1 1
0.518124149536287 0.508540477266724 1 1
0.483738224544137 0.474488697676183 1 1
0.566773315240858 0.555549141398118 1 1
0.348205191339016 0.341110894366088 1 1
0.492965395272633 0.483391844321036 1 1
0.482526604211844 0.474228583703422 1 1
0.585514813354512 0.57448878749048 1 1
0.555276135985142 0.544817624106405 1 1
0.454104273177836 0.445559083816747 1 1
0.417137083021339 0.408722062165828 1 1
0.474760600705707 0.466287507605246 1 1
0.467564467782655 0.459043496766911 1 1
0.465327915552148 0.456491234211844 1 1
0.484232716645883 0.476221598075375 1 1
0.486897226764483 0.47749706848504 1 1
0.575366277620354 0.564210768230944 1 1
0.411577530267479 0.403686748209568 1 1
0.603350117408946 0.59240243743338 1 1
0.333808751871046 0.328657550127823 1 0
0.52076920656306 0.509839512311653 1 1
0.39505995031993 0.388225290205836 1 1
0.700354734513508 0.687733565703581 0 0
0.570224701271903 0.560144178101461 1 1
0.486015352695472 0.477572876268578 1 1
0.594939292579623 0.584163803126411 1 1
0.419082984182008 0.411434479293274 1 1
0.39651273630677 0.389013746912937 1 1
0.606092684133737 0.594146843697956 1 1
0.313434860862601 0.307460844420414 1 1
0.491916471110715 0.482461049136433 1 1
0.618495890425804 0.607963774484293 1 1
0.509639364367634 0.500535115926773 1 1
0.456287814717168 0.447513887989572 1 1
0.504263484887986 0.494295227239443 1 1
0.4110769993194 0.403316532301029 1 1
0.565926231014436 0.556125254084473 1 1
0.465090511432399 0.456502910733677 1 1
0.55715853767194 0.547616130712588 1 1
0.523312367286472 0.513458140569331 1 1
0.525427391814206 0.516519231839487 1 1
0.459787789463296 0.452005198589527 1 1
0.484905637964633 0.475692045403888 1 1
0.460830797058289 0.452254667894438 1 1
0.408982162244568 0.400800450993582 1 1
0.550575474214557 0.539070527854118 1 1
0.523320431542031 0.514573730041687 1 1
0.621189058054989 0.610735775710732 1 1
0.474569614795141 0.466144255173981 1 1
0.536660739348261 0.5263572917199 1 1
0.419055927706505 0.411260337782882 1 1
0.404608655432614 0.397437684113266 1 1
0.536465586382674 0.526404526523261 1 1
0.381124415830745 0.374302085043681 1 1
0.434238421128636 0.426457087934237 1 1
0.561646204612361 0.550603629122642 1 1
0.367483181848993 0.360030844828251 1 1
0.492776313429299 0.48409396700515 1 1
0.409330339645081 0.40240093569649 1 1
0.653834433971999 0.641378296414599 1 1
0.548056336273982 0.537458442315692 1 1
0.590288893355842 0.579534623896333 1 1
0.350681116164135 0.342978045964408 1 1
0.486864784670907 0.4782463738114 1 1
0.609143498233158 0.597010216863798 1 1
0.363667349457497 0.356727400896699 1 1
0.651534348712503 0.638816225171468 0 1
0.501422270814899 0.49273924560928 1 1
0.61272781239097 0.602104191270632 1 1
0.481731810986784 0.471953813556645 1 1
0.472430309328104 0.463407602018849 1 1
0.466154130176269 0.457314929259326 1 1
0.334452515802115 0.328318831712769 0 0
0.506983645068956 0.496793620282231 1 1
0.466146187064413 0.457696102257831 1 1
0.475594529638223 0.465585492730677 1 1
0.424669325065442 0.416243454134363 1 1
0.376192225507963 0.369730525121028 1 1
0.524603749900238 0.515395400075696 1 1
0.545492507687661 0.53579171665051 1 1
0.508297073202813 0.498710326235693 1 1
0.538108101910846 0.528219454923944 1 1
0.550530395954397 0.53904383319565 1 1
0.58111322484246 0.571011362303669 1 1
0.500742955411053 0.49076116210257 1 1
0.493138248048565 0.484139961483441 1 1
0.436877651194375 0.428660195089003 1 1
0.430031881341613 0.422372683645034 1 1
0.355244534998732 0.348591774129019 1 1
0.594719117143883 0.583533132537683 1 1
0.439348814254138 0.431110918361413 1 1
0.50762787521497 0.49866724613582 1 1
0.643703122523542 0.630208522672258 1 1
0.509222740423943 0.499199880228928 1 1
0.507238855444589 0.498042952896321 1 1
0.484750697733754 0.475703879378195 1 1
0.4488358701095 0.441149222193715 1 1
0.52232021785485 0.512108460942778 1 1
0.459560716131356 0.450386988958214 1 1
0.61964774879124 0.608126426402278 1 1
0.583976405409847 0.572945786151884 1 1
0.4271412124096 0.419726775437719 1 1
0.485684848873033 0.475825939518463 1 1
0.425678868638126 0.41721068577529 1 1
0.389519243088052 0.383107750169164 1 1
0.610832878455274 0.598140827769639 1 1
0.840824119391384 0.8263309848472 0 0
0.524325644486316 0.515125731508011 1 1
0.5801079020196 0.568285523277272 1 1
0.63836459126507 0.625345150950654 1 1
0.423607707815234 0.415561010230751 1 1
0.480473939210875 0.472357576784196 1 1
0.483183865927467 0.474359589865195 1 1
0.509885611832069 0.499372603719565 1 1
0.420049794621746 0.412565303191714 1 1
0.384598309709416 0.376827136923037 1 1
0.415867077164607 0.408347378764581 1 1
0.509835261325456 0.49992507951343 1 1
0.493781437900675 0.484140634266146 1 1
0.655599085375451 0.643700375691847 1 1
0.474602702204955 0.465583502861748 1 1
0.624244199384045 0.613063299787479 1 1
0.397503926155649 0.390461579877115 1 1
0.39904818442805 0.392160320097013 1 1
0.639489299308019 0.627488005380107 1 1
0.455061954180048 0.445878683255538 1 1
0.507139678198315 0.498064657759203 1 1
0.625814257546002 0.613293812581745 1 1
0.346048838715014 0.339572273503221 0 0
0.614182192490906 0.602031395797656 1 1
0.47553337725328 0.466866978470408 1 1
0.479835577649002 0.470722326793356 1 1
0.445949433712298 0.437664810279263 1 1
0.48379171708666 0.474861849952967 1 1
0.411585633553354 0.40353170004672 1 1
0.399738163471931 0.391730298567941 1 1
0.521358182599862 0.511483502862915 1 1
0.423581194362297 0.415062038316947 1 1
0.293900287377362 0.288673131906216 0 0
0.386358679158901 0.378770018753792 1 1
0.342061416707639 0.335698020930187 1 1
0.470849933768304 0.461077958991812 1 1
0.328291857332368 0.322356314251254 0 0
0.50538093172948 0.49615382868928 1 1
0.573318100118286 0.562481207856258 1 1
0.262488379889408 0.257258606618024 0 0
0.420319951248414 0.412019997976483 1 1
0.439072231649032 0.431503224191523 1 1
0.358325656347986 0.352022558594547 1 1
0.497723781185716 0.488537780198521 1 1
0.522248877338246 0.51314895739186 1 1
0.556776995436571 0.546440330166694 1 1
0.583951635907167 0.573179623686856 1 1
0.618551921925084 0.606486009175759 1 1
0.520653408791502 0.511338288218541 1 1
0.467933112204101 0.45885081122978 1 1
0.468139722111051 0.459776202584252 1 1
0.519170801031922 0.509681513554204 1 1
0.499545116870014 0.490091895035049 1 1
0.478345469565391 0.470252089796198 1 1
0.394252739837952 0.386750985689935 1 1
0.48570762113706 0.476917085329994 1 1
0.530154348394957 0.520062062144792 1 1
0.489827206661063 0.480715252447884 1 1
0.605471045509679 0.594289112827448 1 1
0.430122302232801 0.42197899377908 1 1
0.415404411584583 0.408138846125126 1 1
0.540168208859266 0.529830437371927 1 1
0.486053539850293 0.477021653063195 1 1
0.512641539305126 0.502975704645765 1 1
0.477755584483846 0.469042455325539 1 1
0.491537689273794 0.482568903079121 1 1
0.400232222587665 0.392521229423059 1 1
0.447540619201953 0.439490418723541 1 1
0.63389052061401 0.621766571345479 1 1
0.617696500478477 0.605806958733166 1 1
0.487534459842956 0.477916254983076 1 1
0.466538539532514 0.458032399017503 1 1
0.524965201164926 0.513281243602811 1 1
0.63715343293983 0.624450962879057 1 1
0.573751606541778 0.563532876383838 1 1
0.412846639169849 0.404816283284381 1 1
0.556324913685221 0.546645086131868 1 1
0.622107124933932 0.611390567825501 1 1
0.514824912418032 0.504693499003614 1 1
0.530560454787543 0.520249319278853 1 1
0.472464205336617 0.463344582115318 1 1
0.47883472488281 0.47043741696192 1 1
0.630532910616105 0.618294554500269 1 1
0.383360532035733 0.376342317855367 1 1
0.586367895303768 0.575585430499919 1 1
0.441030304745446 0.432444207605375 1 1
0.336748352879846 0.330051374402355 1 0
0.432225530618044 0.424367888700951 1 1
0.33576452161619 0.329523797297123 1 0
0.478614949777551 0.468528398062104 1 1
0.540241781531135 0.529014739797954 1 1
0.468609908159136 0.459608679663572 1 1
0.578461943765333 0.567038511898297 1 1
0.512542736434713 0.50366626236831 1 1
0.407241146073697 0.400246639280221 1 1
0.551040390141535 0.540167989108217 1 1
0.62182568033356 0.610799875137548 1 1
0.463556486881164 0.454919127100754 1 1
0.565911478256445 0.555945083692988 1 1
0.542149039451876 0.531438172928305 1 1
0.537018171605209 0.527800190755676 1 1
0.437435305103419 0.429222240904225 1 1
0.588070661437886 0.577495332735965 1 1
0.532634861160566 0.522815541444454 1 1
0.449353522679416 0.441245250841546 1 1
0.492831617490448 0.484022614842696 1 1
0.348911095125173 0.342745390385474 1 1
0.561208832177549 0.550750560276905 1 1
0.516076488772372 0.50650501583571 1 1
0.456852641763697 0.448504045853122 1 1
0.560849276726063 0.549993330609554 1 1
0.516685767533536 0.506335932284779 1 1
0.409778840434012 0.402162430178655 1 1
0.535795335261709 0.526358883149755 1 1
0.6929783919694 0.679228189117709 1 1
0.237887656033424 0.234315364738341 0 0
0.325458184093703 0.31921056733228 0 0
0.481303108263366 0.471422123265236 1 1
0.574494373506858 0.564036786961475 1 1
0.531285384380119 0.521491379094874 1 1
0.574137058861819 0.564206738717016 1 1
0.518269977672406 0.509335800166334 1 1
0.521851340225982 0.512055724729484 1 1
0.610596495866969 0.599117023362513 1 1
0.620607734798162 0.608183506818541 1 1
0.404619221491758 0.397315889001092 1 1
0.554312187279193 0.544330145185411 1 1
0.364641549266067 0.357054462153367 1 1
0.458955808533472 0.450900911591717 1 1
0.459017447312615 0.450250384243166 1 1
0.30720053389447 0.300914621608096 0 0
0.574730337600283 0.564472189930558 1 1
0.473007534713258 0.464757102800243 1 1
0.556941666274806 0.54696641434887 1 1
0.399667893175334 0.392432808233485 1 1
0.403073221940356 0.395613876769771 1 1
0.615078287173849 0.604424857101724 1 1
0.393390399066723 0.387135974492517 1 1
0.66984219292918 0.657017076644189 0 1
0.406278050805173 0.398834326801784 1 1
0.489194998570712 0.480802614577892 1 1
0.453104869538217 0.445318340324943 1 1
0.342216593328094 0.336202808757658 0 0
0.657937439390807 0.646315522711616 0 0
0.46111261589347 0.453760675774492 1 1
0.317383801764554 0.311493081062405 1 1
0.48293063383089 0.474042058898491 1 1
0.502971589642228 0.493445242262011 1 1
0.469846238190339 0.461019725882567 1 1
0.523333949109738 0.51397681068193 1 1
0.379568170267778 0.372268042610105 1 1
0.471066399269066 0.462243324940878 1 1
0.494307551803083 0.485071167722784 1 1
0.532031651613442 0.522836416780005 1 1
0.379769526251133 0.37300226832196 1 1
0.531871848937399 0.522205542459516 1 1
0.393634822474153 0.384602097087126 1 1
0.343695541150185 0.337562797805856 0 0
0.429485790177209 0.421624717652273 1 1
0.453981346605826 0.446044389254423 1 1
0.558464938421856 0.548682068038784 1 1
0.577237975626981 0.566701280012678 1 1
0.263673131196178 0.258862248389296 0 0
0.567542368547513 0.557995494065872 1 1
0.484601291874638 0.475663375322849 1 1
0.452107411204781 0.443892047540623 1 1
0.398654315749341 0.3907377356136 1 1
0.608805799554542 0.597549691246104 1 1
0.491116087051889 0.48290910198878 1 1
0.414647175642907 0.407119304268256 1 1
0.633826970419864 0.622479251427658 1 1
0.503067533941579 0.492533255633659 1 1
0.567267704464581 0.557314605861389 1 1
0.407927990743546 0.399954336178057 1 1
0.613211866061675 0.602238057534288 1 1
0.467105731485215 0.459038373559208 1 1
0.471068941477352 0.460760396957047 1 1
0.449748645425567 0.441446974092956 1 1
0.622349682663554 0.610271360198151 1 1
0.451048804939594 0.442483963199836 1 1
0.568222500382392 0.557702771176487 1 1
0.502560025377719 0.493131153687064 1 1
0.547246318829765 0.536752915017252 1 1
0.456473894380006 0.448075525012584 1 1
0.477405581915807 0.468679519573378 1 1
0.485835341986193 0.477243631483117 1 1
0.50334422866445 0.493927048569643 1 1
0.589263645158281 0.578407354688574 1 1
0.450787704128244 0.442649294570155 1 1
0.346737388481397 0.339794688154169 0 0
0.591182230784707 0.580379851502734 1 1
0.582964602775492 0.57195363289434 1 1
0.35606147137927 0.349891205531125 1 1
0.445079837064411 0.437012646896208 1 1
0.465170970669551 0.456523086475809 1 1
0.405547199386377 0.398016082620517 1 1
0.550440990139102 0.540610333995335 1 1
0.557734797746938 0.54759955833996 1 1
0.520494378688514 0.511439736742953 1 1
0.619938334821593 0.608731839806484 1 1
0.426459022307859 0.418236261217744 1 1
0.516852066378296 0.507636773586089 1 1
0.469323433110844 0.460489944368373 1 1
0.470796350960678 0.46133217740722 1 1
0.480389360707944 0.471578185256265 1 1
0.468723954073012 0.459687654514751 1 1
0.462163263401096 0.455163670245507 1 1
0.517856944921433 0.507663537813176 1 1
0.595345356579472 0.584364893983294 1 1
0.495490775550171 0.486585824608619 1 1
0.497553152877081 0.488912373170881 1 1
0.522040194603908 0.511884120561777 1 1
0.514614286502263 0.504444813428462 1 1
0.541690222963497 0.532242128303204 1 1
0.536080198720693 0.52691856237845 1 1
0.413848792874835 0.405702687546034 1 1
0.321541042958331 0.315297672946741 0 0
0.491797065091987 0.482514435298697 1 1
0.359372745866253 0.351963233679844 1 1
0.43431974228465 0.42660388528916 1 1
0.523742551691552 0.514533499352857 1 1
0.430903707716869 0.421888172615421 1 1
0.627601812793843 0.614973198645434 1 1
0.527213143596814 0.517528644598775 1 1
0.542216295240679 0.532493357062608 1 1
0.431323425723983 0.424164994979997 1 1
0.499721060090119 0.489926209191166 1 1
0.528765291229801 0.519508695300899 1 1
0.540891983277106 0.530305552538106 1 1
0.620368348256091 0.608487980693701 1 1
0.615790761050509 0.604821107327827 1 1
0.38826766237942 0.381764498156388 1 1
0.612558123981231 0.60104510185259 1 1
0.520416086020371 0.511047340177323 1 1
0.365346565904046 0.359147984853097 1 0
0.356842762753305 0.350088020778603 1 1
0.584125843725679 0.573290468885712 1 1
0.559771800985642 0.549141103046442 1 1
0.382813560856057 0.375687605139623 1 1
0.431404309989486 0.423019218939752 1 1
0.410768270203581 0.402802834455264 1 1
0.443806581936202 0.435374789186995 1 1
0.50677138570223 0.495832169495081 1 1
0.596286265644196 0.586274570714074 1 1
0.542361290722413 0.532773471053816 1 1
0.484674523299413 0.475593282074691 1 1
0.57824087189098 0.56731096510165 1 1
0.594548180480524 0.583535504012305 1 1
0.485297376492094 0.476143887633105 1 1
0.314470479580358 0.309262458344075 0 0
0.426845416532366 0.417759130004276 1 1
0.514689855684635 0.50466487600799 1 1
0.504900702924888 0.495709589703938 1 1
0.443676094117439 0.43600886134245 1 1
0.474423186523957 0.464617601307789 1 1
0.544117744743605 0.534311621506799 1 1
0.534702674161532 0.525035254312688 1 1
0.448529676168694 0.440928862014644 1 1
0.398573795061789 0.391884077974806 1 1
0.433087836701572 0.425400433514455 1 1
0.506115356138647 0.497146330575653 1 1
0.424463131451761 0.416601725934768 1 1
0.643426804017033 0.631797522613208 1 1
0.618974716610148 0.60679162353764 1 1
0.525781138225232 0.516029807996236 1 1
0.507739515226979 0.499094480728701 1 1
0.282842051261328 0.276914719436718 0 0
0.469430778333906 0.460447271740382 1 1
0.342029254357303 0.334440600749115 1 1
0.548558580397496 0.5379043602118 1 1
0.588885995431911 0.578534396752239 1 1
0.525174491720062 0.516006063564113 1 1
0.594641551554569 0.58401149688787 1 1
0.637461763348185 0.625676739630409 1 1
0.439981761572126 0.432248756846198 1 1
0.542989411473788 0.533099526592044 1 1
0.497686588034176 0.488207303262771 1 1
0.547150455930146 0.537034703831069 1 1
0.513823375305268 0.502523432284755 1 1
0.487588062520011 0.478392776630527 1 1
0.529656779684471 0.520206186191398 1 1
0.412545682617491 0.404803155088894 1 1
0.489640785443242 0.480455581627971 1 1
0.445579951017943 0.437187871902838 1 1
0.562076223906561 0.552296900784107 1 1
0.369234086345338 0.362558596917063 1 1
0.498589285400451 0.489696513414164 1 1
0.391322711293069 0.38348232178184 1 1
0.301073034086721 0.295565958910681 0 0
0.508355253656189 0.49937746974566 1 1
0.569925605612674 0.557948592464558 1 1
0.598596606351332 0.586560360178242 1 1
0.625567824231598 0.613927408935051 1 1
0.546855438950473 0.536427415338398 1 1
0.611746167632181 0.599909466379691 1 1
0.469670867878182 0.460570062948926 1 1
0.557458276376011 0.547679323292852 1 1
0.490494573479218 0.481302318492031 1 1
0.292268720288386 0.28689617681549 0 0
0.420124392191056 0.412517947792178 1 1
0.321428808802548 0.315951792382986 0 0
0.403573590669122 0.395646838687745 1 1
0.302590687805919 0.297342375790739 0 0
0.445521409117485 0.436977466103874 1 1
0.387891325770602 0.380487901183709 1 1
0.518471434311299 0.50878759882553 1 1
0.633692750298655 0.623023183310844 1 1
0.485268062161498 0.476983841746156 1 1
0.575662092182216 0.565517566027399 1 1
0.480675487903909 0.471390675015382 1 1
0.402381226910502 0.395390498362779 1 1
0.447167692962542 0.438669605895935 1 1
0.614851087320001 0.603501247862255 1 1
0.520497160263975 0.509562008489561 1 1
0.489295632384604 0.47961983280615 1 1
0.564895659460451 0.5544953411032 1 1
0.468525792092979 0.460477048154543 1 1
0.416155993157741 0.40861297013843 1 1
0.566976786917442 0.556977714354088 1 1
0.316263537842014 0.310362909033366 0 0
0.454051080521266 0.446115356241584 1 1
0.533549089602706 0.524049898436614 1 1
0.634586471807637 0.622773579143921 1 1
0.596416338965982 0.584700122233977 1 1
0.576124231915476 0.566057080809091 1 1
0.555658972630066 0.545655388542158 1 1
0.616700817898453 0.605806904742253 1 1
0.393273883293899 0.386291357693695 1 1
0.463105056154189 0.455183104095984 1 1
0.450044707246601 0.44203189323264 1 1
0.27394134641437 0.269068311598423 0 0
0.423993072791343 0.416821539511946 1 1
0.491104964511525 0.481330947529174 1 1
0.465050152819269 0.456025319639288 1 1
0.467275534534516 0.459120690769727 1 1
0.589719102272404 0.578197813104431 1 1
0.496071291487217 0.487067706406645 1 1
0.476748063798593 0.467593807825376 1 1
0.409004537326879 0.402234928309931 1 1
0.500600125102931 0.490769861581062 1 1
0.435036900275685 0.426910086364569 1 1
0.571741826158423 0.561316045952303 1 1
0.39900773039117 0.391571084040541 1 1
0.44119561222702 0.433181463707945 1 1
0.337980938455652 0.331167949530081 1 1
0.512250348302015 0.50318655869483 1 1
0.533776379806665 0.524132944233309 1 1
0.596975106748621 0.587474929630004 1 1
0.540324580544548 0.529527717098405 1 1
0.472737349598703 0.463972767266564 1 1
0.44717494432319 0.438599161604009 1 1
0.463235868081842 0.454162790892916 1 1
0.462287837051093 0.45387772155746 1 1
0.519051620329974 0.509929182583954 1 1
0.24941498713255 0.244769585509998 0 0
0.483081651008825 0.474633647386512 1 1
0.450945307361372 0.442498452609389 1 1
0.556806697845508 0.546438613005235 1 1
0.469472757038308 0.46081876858221 1 1
0.598964971178086 0.588914815815483 1 1
0.521608104077383 0.512791260485107 1 1
0.639015973112721 0.627270446842325 1 1
0.519041304961285 0.509269608206662 1 1
0.535837204007827 0.526144574543733 1 1
0.439044319326224 0.431541008658931 1 1
0.468380483831516 0.460079305568569 1 1
0.495528652810217 0.486128918311452 1 1
0.512303501269279 0.503123799441114 1 1
0.519979195613419 0.510068953634573 1 1
0.494413296688928 0.485804279184377 1 1
0.531484949396191 0.52124552622901 1 1
0.343004340740082 0.335868694470279 1 0
0.479022587453805 0.471381585122323 1 1
0.510247776867715 0.500226563743865 1 1
0.588035517070504 0.577407504958796 1 1
0.494643374270495 0.48526442152854 1 1
0.471687484600818 0.461979461828495 1 1
0.712682180422857 0.699160766868579 0 0
0.378724536926174 0.372384121660854 1 1
0.390128007854209 0.3825010972672 1 1
0.254162562754558 0.250554799908136 0 0
0.564015656134032 0.553715135637756 1 1
0.469588583464621 0.461600126403283 1 1
0.587218768214772 0.577140380434308 1 1
0.486005582212302 0.477478273809988 1 1
0.386814083770594 0.379933472933421 1 1
0.509404799621256 0.500415037526718 1 1
0.524498898838885 0.515188134246361 1 1
0.552704461016904 0.542750689713794 1 1
0.489072742761038 0.480286771640975 1 1
0.408480917479923 0.401112657128447 1 1
0.472311055995849 0.463746185019547 1 1
0.461533805145624 0.45350388529299 1 1
0.523934316668998 0.514783922713246 1 1
0.545816276060245 0.535646141353257 1 1
0.524203292094966 0.514793819727349 1 1
0.66656968041782 0.652739804657943 1 1
0.473976817705884 0.46554741351822 1 1
0.439406810955419 0.431597781489861 1 1
0.506592709245679 0.497583067733282 1 1
0.525326167638317 0.516258947918369 1 1
0.503584101350367 0.493512446339204 1 1
0.490564263504243 0.481571779844199 1 1
0.586107531800927 0.573091643864391 1 1
0.382692725620736 0.375751555231873 1 1
0.550202907538634 0.538792514042507 1 1
0.393274883497169 0.386856982203215 1 1
0.56969346111827 0.558102106136292 1 1
0.561479620503976 0.550958026495684 1 1
0.440521433480635 0.43203219235074 1 1
0.472405104611331 0.464577334963171 1 1
0.661947681377933 0.648989050241671 1 1
0.544852757304243 0.53500987607049 1 1
0.364312873213081 0.356919711781879 1 1
0.673716408187224 0.661686837282431 1 1
0.372976068359523 0.366162092379213 1 1
0.368695192923598 0.361393822070397 1 1
0.538199232723953 0.528812130296095 1 1
0.499118341592042 0.490064904209871 1 1
0.609868905043357 0.598746877736712 1 1
0.324112812482312 0.318193624763918 0 0
0.644271259981189 0.63277411091199 0 1
0.607977998174471 0.596974773159682 1 1
0.580240548777618 0.569816191367242 1 1
0.541483628829001 0.53138812466576 1 1
0.604770548745561 0.593900909410719 1 1
0.270424438429332 0.265389376815694 0 0
0.566135243140952 0.554863828260959 1 1
0.518645931166051 0.50945012896821 1 1
0.546220665967414 0.535756508593222 1 1
0.518246574824913 0.508098757164768 1 1
0.653693179922436 0.642120594214523 1 1
0.572071251087203 0.56130677648361 1 1
0.487609674336167 0.479372913938333 1 1
0.279517147873875 0.274270463711605 0 0
0.345513861788711 0.339293940050156 1 1
0.462766199204881 0.454598673845618 1 1
0.506015157799631 0.49590530566373 1 1
0.450857876540658 0.443094749209842 1 1
0.473401361910434 0.463024128337805 1 1
0.547343913628422 0.537359323989306 1 1
0.487676755394395 0.479472161055311 1 1
0.315971452368726 0.309736793339011 0 0
0.576359582146754 0.565448807577654 1 1
0.528474006814609 0.519382947707403 1 1
0.522803254226646 0.512886187035716 1 1
0.5851265971104 0.574288622834004 1 1
0.521475190916791 0.512220026623806 1 1
0.621945594421356 0.609238532754338 1 1
0.628490217511461 0.616903558453459 1 1
0.511413841694599 0.502730681593739 1 1
0.396925601070251 0.389539478947474 1 1
0.555024985310397 0.543898050641669 1 1
0.522140456410736 0.512567990264349 1 1
0.412912751459026 0.405475052753449 1 1
0.572451783845029 0.561766477359278 1 1
0.535510377011978 0.52600012037557 1 1
0.511996294717447 0.502665057185663 1 1
0.454661970061976 0.445973578336983 1 1
0.458623141112378 0.449360313031419 1 1
0.53737807157398 0.527142331348416 1 1
0.598177913971188 0.587182344353462 1 1
0.424255031661392 0.415632127018477 1 1
0.544966762850113 0.535265950466947 1 1
0.499393783971299 0.490310266753324 1 1
0.589913712671639 0.579008192591294 1 1
0.488783159177781 0.479051306329907 1 1
0.668744151643072 0.65551075399968 0 1
0.582301540895742 0.571987013852619 1 1
0.506821042497544 0.497747243884978 1 1
0.560401138060105 0.548310692612995 1 1
0.604593670072067 0.593267035059525 1 1
0.395241090834711 0.387921665889148 1 1
0.399902589416918 0.392502388063715 1 1
0.609628089947253 0.599039284685095 1 1
0.471870450554216 0.462385427549718 1 1
0.63346915627101 0.621542580696372 1 1
0.616351440663007 0.604622149247096 1 1
0.470427609857809 0.460593671613928 1 1
0.628500988092812 0.616943067477799 1 1
0.521900137811486 0.510638348248213 1 1
0.630478036073321 0.618123961345509 1 1
0.478726476156632 0.469977213749656 1 1
0.365708287487374 0.360433125564971 1 1
0.367277405207459 0.360651855607004 1 1
0.543737661421804 0.534801129089086 1 1
0.365252310452729 0.358538194469081 1 1
0.583115781763743 0.572986965998286 1 1
0.545475226834645 0.535665667386038 1 1
0.448302000374463 0.440412849954659 1 1
0.360578202744125 0.353758892337137 1 0
0.527285133268782 0.517495494264378 1 1
0.462023606025631 0.453173276430811 1 1
0.437842100750454 0.430354392177835 1 1
0.754068909503715 0.739955583730946 0 0
0.547035673360331 0.537731630256322 1 1
0.517673857539399 0.507795986147852 1 1
0.453801360723476 0.443315733791707 1 1
0.645319017522723 0.633849113920963 1 1
0.490236108959679 0.481257678816054 1 1
0.455079596496887 0.445772978818246 1 1
0.519982628083068 0.510634775529699 1 1
0.372536994981324 0.365490166068923 1 1
0.532840780399117 0.522517462365118 1 1
0.33197804193967 0.327256393643281 1 1
0.49023408388801 0.481140411361494 1 1
0.388301466236532 0.381138198276142 1 1
0.542590925134017 0.533597288741812 1 1
0.595920649223997 0.585567331467628 1 1
0.604303330520383 0.593622152655955 1 1
0.44034100836257 0.432370191616362 1 1
0.543652172076118 0.533999021100259 1 1
0.396786403029814 0.390022603965021 1 1
0.584165848000385 0.572994695602117 1 1
0.471484776883302 0.463530176086108 1 1
0.467987395245774 0.459058244998733 1 1
0.568715588332744 0.559203425805037 1 1
0.488562061010787 0.479292387126224 1 1
0.411087740350484 0.403441305836825 1 1
0.560016229146849 0.54972828036318 1 1
0.433243617013293 0.425212228954077 1 1
0.578022458121647 0.567874868536726 1 1
0.567748101587667 0.555986713228269 1 1
0.606224767325257 0.594595029611228 1 1
0.635180569721942 0.62319594898505 1 1
0.587451055409048 0.575638202671063 1 1
0.430540813680289 0.423019746028235 1 1
0.290271032086431 0.284630497891369 0 0
0.624053971049995 0.610548894796279 1 1
0.541590095107167 0.531226628822025 1 1
0.582044462288002 0.570985076207869 1 1
0.41643314478285 0.408324939035349 1 1
0.501511382637991 0.491728479881332 1 1
0.412820518284355 0.405387836974759 1 1
0.395228307846073 0.388062160209762 1 1
0.595756819458674 0.58467202532557 1 1
0.502346300486645 0.493052662758051 1 1
0.545012550709729 0.536041765103547 1 1
0.609082515444782 0.597617840845111 1 1
0.416502285407601 0.408547284597108 1 1
0.546700926543066 0.537201778688717 1 1
0.460715076171521 0.452299988264806 1 1
0.586869940881581 0.575975528724817 1 1
0.460791051220363 0.452367537847488 1 1
0.616909171667205 0.605626111694691 1 1
0.484105644875592 0.474932884548873 1 1
0.568277397333632 0.557932494357512 1 1
0.486719258129135 0.477614909522277 1 1
0.560215433556071 0.55001023613847 1 1
0.566889058004762 0.557002653935346 1 1
0.574976744704391 0.564028486215459 1 1
0.41876179110425 0.41034667415859 1 1
0.501601116107717 0.491855653445116 1 1
0.601569752896448 0.588941108296313 1 1
0.553999117130494 0.544052712743542 1 1
0.474907810025427 0.466228963821444 1 1
0.542728971920832 0.532219998945136 1 1
0.424427599621255 0.416861079719484 1 1
0.446705471595026 0.438762632049658 1 1
0.398640783783107 0.390794261755371 1 1
0.546764138899442 0.536672727607221 1 1
0.53031015450747 0.520877155767836 1 1
0.464841162010288 0.456121553657702 1 1
0.630809485059574 0.618355202332673 1 1
0.506070872148517 0.496601503542549 1 1
0.482192065297432 0.471878177191208 1 1
0.445975472515187 0.437988139113824 1 1
0.477540413193251 0.469544749551935 1 1
0.480348569387408 0.471360941044392 1 1
0.497542633497578 0.488876809455368 1 1
0.338612736247741 0.332128124310964 0 0
0.51054272220747 0.500674788227116 1 1
0.520266788995826 0.510986374620521 1 1
0.592503726753927 0.582163032035906 1 1
0.561528060982999 0.551590030548898 1 1
0.38137483737237 0.374175327010161 1 1
0.509566562740206 0.500168345170478 1 1
0.405787364698242 0.3988620383777 1 1
0.482998456242821 0.474533372998826 1 1
0.718710090237976 0.705202127993464 0 0
0.422006334557616 0.414615272780625 1 1
0.556317265934452 0.545500149310697 1 1
0.707671467745864 0.694428349203413 0 0
0.50150480954683 0.490935863770344 1 1
0.518369590640372 0.507944900111012 1 1
0.465428640021921 0.45666849842138 1 1
0.347021936629545 0.341252531122177 0 0
0.539408679355686 0.530622267410356 1 1
0.545008815958196 0.533120662634465 1 1
0.681793590391792 0.66994108185554 1 1
0.545104671806284 0.53496365761386 1 1
0.4777782448647 0.468550450738022 1 1
0.529674845520636 0.519966883759568 1 1
0.417641287747837 0.410381022656901 1 1
0.461938394099307 0.45348466359441 1 1
0.341425852803417 0.336023347692871 1 0
0.590005070225337 0.579507448119105 1 1
0.632727969907268 0.621069599387918 1 1
0.453757174296095 0.444205683528982 1 1
0.500495140447335 0.491274140397842 1 1
0.360373101678618 0.353508761696938 1 1
0.454811102550916 0.446912037550447 1 1
0.656787896518815 0.644577186544595 1 1
0.460831005900082 0.451063932344853 1 1
0.36154909127648 0.355154015200094 1 0
0.490624172144997 0.481287980810485 1 1
0.352292164158771 0.346452020366302 1 1
0.363681195658244 0.356610440011935 1 1
0.433653784282748 0.425906982159243 1 1
0.584017436465762 0.573435145054801 1 1
0.395757110753292 0.3884789718427 1 1
0.586350950060248 0.57523380588945 1 1
0.64845231793041 0.636882222148904 1 1
0.486831966138742 0.477930364701238 1 1
0.551287728648025 0.540820974625063 1 1
0.562170186228224 0.550974324207278 1 1
0.430084092030499 0.421634473975202 1 1
0.369469863346369 0.363017562320516 1 1
0.462465554999432 0.453093803037835 1 1
0.579586007427603 0.568950298902913 1 1
0.496218159911348 0.487210335679049 1 1
0.602248362601805 0.590219880448308 1 1
0.540755170742207 0.529834654358889 1 1
0.464122486401569 0.45586241005108 1 1
0.469974959664278 0.461653924876218 1 1
0.528708555476256 0.518834447250467 1 1
0.596307730436821 0.583921913898808 1 1
0.57747634765013 0.56586150921002 1 1
0.496288167054956 0.486796665304323 1 1
0.589955655676642 0.577387011115167 1 1
0.486271425592926 0.477670168007153 1 1
0.581603212751507 0.571555182746064 1 1
0.512947412734273 0.503377396140226 1 1
0.452096696986308 0.443885369887331 1 1
0.440176725207447 0.432745300969489 1 1
0.571524900787872 0.561933285306953 1 1
0.456780821982479 0.448272355008774 1 1
0.553521690803282 0.54317740836905 1 1
0.592947719265252 0.582180031622392 1 1
0.600163417984898 0.588897553704856 1 1
0.448106322172224 0.439299208356555 1 1
0.52816042663867 0.517865508467744 1 1
0.497901309643133 0.487658697966548 1 1
0.565914749136072 0.555409884403531 1 1
0.522770149251851 0.51215806676845 1 1
0.544747232325524 0.535068140548674 1 1
0.612100722753772 0.600848600155531 1 1
0.689228391798649 0.676316274059059 0 0
0.484346030019667 0.475792951735755 1 1
0.64593461431598 0.634038426421835 1 1
0.354844351210325 0.348535479587825 0 0
0.395490941140495 0.388382105137083 1 1
0.470691558174185 0.461837388504422 1 1
0.411259325916054 0.403798417633717 1 1
0.301346425619928 0.296220492015184 0 0
0.289489402660521 0.284182283668602 0 0
0.513495934093606 0.505007084427648 1 1
0.363627653423666 0.357150574021637 1 1
0.620562150830843 0.60848067881724 1 1
0.447654640811028 0.439273521447361 1 1
0.434396483492581 0.42722068131963 1 1
0.455488368469999 0.447193520442435 1 1
0.594104458718414 0.582132773605191 1 1
0.545353298731924 0.535312815847792 1 1
0.517824864347831 0.508782496161168 1 1
0.500052305910974 0.490922518457125 1 1
0.551735396540579 0.542896078912306 1 1
0.552436532967553 0.543056840776208 1 1
0.503428723944661 0.494907437334929 1 1
0.556259863957983 0.544901602168946 1 1
0.530930541231528 0.521574868311269 1 1
0.469843022137614 0.461294694206836 1 1
0.636348995421124 0.623756267632152 1 1
0.572039222660857 0.56175701554613 1 1
0.428932575169661 0.421634099373031 1 1
0.623563528871194 0.611773885509624 1 1
0.53401419300814 0.523752529118768 1 1
0.444232503500999 0.435672080378218 1 1
0.468828496584608 0.460456897242376 1 1
0.559159487286948 0.549118440855927 1 1
0.516139201177397 0.505808189591827 1 1
0.585596871379859 0.573774938774037 1 1
0.444858642277995 0.435770638755488 1 1
0.512895734545096 0.503561454544124 1 1
0.676880724363271 0.663314930483201 1 1
0.470527021986802 0.461965488143447 1 1
0.59778267215028 0.586034209761226 1 1
0.562476345095445 0.551788775954696 1 1
0.512298736471438 0.501981775651211 1 1
0.567049474277969 0.555449439633438 1 1
0.541205323365323 0.530726347920862 1 1
0.444147215075468 0.435459556055363 1 1
0.379959948566724 0.373036715660777 1 1
0.592787387720295 0.580916521963545 1 1
0.541289422814973 0.531134175521467 1 1
0.482621592744667 0.473945715820161 1 1
0.513519294518484 0.503975139239531 1 1
0.586792576033511 0.575956990753536 1 1
0.528315865444347 0.519101660690181 1 1
0.510910258232088 0.501308609106084 1 1
0.508205774927517 0.499476378699008 1 1
0.521002961014072 0.510772896327691 1 1
0.465327759508522 0.457102395744703 1 1
0.563479910787813 0.552596129389878 1 1
0.434001937000819 0.425740140747695 1 1
0.609743498984946 0.598676440622288 1 1
0.405772607799834 0.397672477932757 1 1
0.50281396991058 0.493684252935145 1 1
0.721685161890673 0.708842696841576 0 0
0.416134556482355 0.408995635623557 1 1
0.532847905031308 0.523152394762938 1 1
0.441097024416631 0.431966462249112 1 1
0.606170139393812 0.59505586492913 1 1
0.431562476942397 0.423379199146936 1 1
0.468967714007989 0.46057733962525 1 1
0.387608549911803 0.380972781326716 1 1
0.416166221976642 0.408742911446376 1 1
0.450800985558155 0.442236177237083 1 1
0.393624232493282 0.385466560408677 1 1
0.401711725710517 0.393734452569227 1 1
0.54096454089264 0.531076500318712 1 1
0.439185899188751 0.432056700643973 1 1
0.582210223528518 0.571644849352593 1 1
0.325847363367799 0.320111944455059 0 0
0.569243634200073 0.557655034024322 1 1
0.518053568491952 0.509162078184298 1 1
0.430620429571858 0.422919070227224 1 1
0.496374929351813 0.487296465123432 1 1
0.350713346964769 0.344491450869054 1 1
0.483141692957279 0.474934352299864 1 1
0.553872155228775 0.542856168154095 1 1
0.311167117655973 0.30437723367358 0 0
0.387987942163511 0.380021601090419 1 1
0.499431735845816 0.490845929519596 1 1
0.518374398018873 0.507928566657839 1 1
0.393781473016461 0.386619106803459 1 1
0.430989718633675 0.423076714081792 1 1
0.361658951066388 0.355617470545191 1 0
0.35428631964472 0.348674647294172 1 1
0.423304297282881 0.413711267351335 1 1
0.339489781368525 0.333828227174257 1 1
0.432467695107858 0.424008475531534 1 1
0.519188434113069 0.509979024067868 1 1
0.543887994930161 0.534392622829245 1 1
0.515146027565366 0.505483935215162 1 1
0.528346376389087 0.518543231341812 1 1
0.516857507607687 0.507175523597882 1 1
0.506628745380615 0.49714154916126 1 1
0.517913306816228 0.509152558537232 1 1
0.504641029902566 0.494869465442595 1 1
0.54521665462007 0.534884870712374 1 1
0.492495145394207 0.482098443421606 1 1
0.291688221125292 0.286397972535343 0 0
0.568007051548364 0.557782923484341 1 1
0.444696053998058 0.43686593912302 1 1
0.454510543496901 0.445079895296284 1 1
0.725596250490787 0.712646631859397 0 0
0.555356768658054 0.545800865704113 1 1
0.599110993648274 0.588654666834907 1 1
0.534046084249093 0.524831703472969 1 1
0.523311989606428 0.514011211002963 1 1
0.579957329950433 0.569471204101654 1 1
0.355409585901302 0.34937624405518 1 1
0.517155579773589 0.507555421052046 1 1
0.661171422322906 0.648623809616771 1 1
0.530249037604587 0.521133162777103 1 1
0.517284320186881 0.507070901342211 1 1
0.43081410348745 0.422134652540792 1 1
0.462543881126001 0.453782907630199 1 1
0.46540570023574 0.457552721624501 1 1
0.339745109587703 0.333489965625289 0 0
0.471575596964598 0.462408219808656 1 1
0.657529632904374 0.64489913907485 1 1
0.62321967336656 0.612191449017268 1 1
0.422469708816424 0.414978376237634 1 1
0.543946367191638 0.533623379058117 1 1
0.38031365776604 0.373387422237531 1 1
0.583108971864142 0.572127748629198 1 1
0.383471540822321 0.375644522700469 1 1
0.536992888480474 0.525826734122027 1 1
0.460182263885756 0.451727670625094 1 1
0.483798322277136 0.474811346809363 1 1
0.477764170763048 0.469056234944798 1 1
0.57817426908004 0.567621819637208 1 1
0.520706208591474 0.510617593753449 1 1
0.415073702191896 0.407450113864251 1 1
0.425360644571827 0.417185845835343 1 1
0.530552003684791 0.519325105818355 1 1
0.457993989915262 0.449363701300119 1 1
0.395018331730262 0.387534122204501 1 1
0.597825788297584 0.585405220282388 1 1
0.411117131405212 0.403227656407476 1 1
0.474734357807209 0.465289417281213 1 1
0.506752292027553 0.497506649925829 1 1
0.407054497164543 0.399674038609787 1 1
0.686015274177291 0.672956761742003 0 0
0.529557573604427 0.520392082821119 1 1
0.397961112714692 0.390563278793511 1 1
0.507194661194662 0.498065402661083 1 1
0.423357540940932 0.415630577387419 1 1
0.475291129836042 0.466884132170417 1 1
0.461666695688288 0.452476169042583 1 1
0.465063420481777 0.457131865349884 1 1
0.505190239394559 0.496664113716681 1 1
0.335622707567854 0.329390386668886 1 1
0.457508788945256 0.448956673413453 1 1
0.500315725739542 0.490180314909121 1 1
0.54371127835062 0.533060869111856 1 1
0.604913788092999 0.593025319119015 1 1
0.38445588083294 0.377754354801881 1 1
0.576685527642705 0.565950761895626 1 1
0.454912038140207 0.445558326984577 1 1
0.478619762359607 0.468980079287693 1 1
0.497215330012365 0.48727954819964 1 1
0.639339029230929 0.628092777285448 1 1
0.36800412700248 0.36075652433437 1 1
0.543164010254519 0.533621397321966 1 1
0.431043758171942 0.421602180411973 1 1
0.622633986170955 0.611501826451043 1 1
0.550989454822657 0.540302307389633 1 1
0.497399083182382 0.488982653366196 1 1
0.492803375460852 0.483760511119236 1 1
0.652171090864367 0.640466819495495 1 1
0.412254346537154 0.404284273312421 1 1
0.465335180710141 0.456255135355708 1 1
0.473385725464222 0.464234640332527 1 1
0.46610277835992 0.457953734394672 1 1
0.397020908036085 0.389460021320513 1 1
0.448822200762567 0.441594927472066 1 1
0.550818721851237 0.540439289567957 1 1
0.434591723378159 0.425715630276273 1 1
0.505159703450894 0.495625144510943 1 1
0.56684548253612 0.556899123641918 1 1
0.496911170100387 0.48742405785403 1 1
0.423321073534523 0.415826696393935 1 1
0.525896403415225 0.516422231212829 1 1
0.395837314203015 0.388885977335632 1 1
0.452345047901506 0.444289863946466 1 1
0.530004021253051 0.519939012153216 1 1
0.583665355487611 0.572310313618171 1 1
0.477758438438131 0.468901475798694 1 1
0.384741595879125 0.378361527841804 1 1
0.481882784369456 0.472480042937051 1 1
0.398632337964072 0.389963711810383 1 1
0.539497805152428 0.52922892836048 1 1
0.395292130991982 0.388690019182223 1 1
0.533990578978984 0.52430260491995 1 1
0.402162309590754 0.394814522015674 1 1
0.440061362841149 0.431123401205362 1 1
0.521122266522465 0.5114064154204 1 1
0.620577387475194 0.608039537391168 1 1
0.560326068627714 0.549996838880802 1 1
0.509119354924205 0.499544502624527 1 1
0.429854057826342 0.422115413585004 1 1
0.581273319696313 0.570329306956196 1 1
0.519183394121479 0.510427932940501 1 1
0.50085146689465 0.49127418943293 1 1
0.492556151258318 0.483866835109938 1 1
0.5070081252098 0.496883170424919 1 1
0.543252175263794 0.533854338873871 1 1
0.508917419928783 0.499094205539134 1 1
0.469159428312142 0.461293688455899 1 1
0.56823544301625 0.558177475053298 1 1
0.649954687690219 0.638489531860151 1 1
0.45087416009486 0.441497272519292 1 1
0.493225095830647 0.484747695645263 1 1
0.624577336327928 0.612526096056083 1 1
0.531915699753994 0.521459495626517 1 1
0.393506809236847 0.386470750837237 1 1
0.386328922369838 0.378790335109609 1 1
0.583231980731555 0.572758609108991 1 1
0.546218933036732 0.535551258271836 1 1
0.430738850691426 0.423479874476842 1 1
0.490314474039614 0.480837076746249 1 1
0.544148244593626 0.533959435394423 1 1
0.495302985546197 0.487230337037838 1 1
0.44253946297517 0.434540401487959 1 1
0.400842775233077 0.393183970624398 1 1
0.457550002648129 0.449577781421844 1 1
0.449066025378857 0.440556313216012 1 1
0.637196189855308 0.6255216604065 1 1
0.382896971357513 0.374852620240908 1 1
0.415747990798298 0.408730030251029 1 1
0.463506698784482 0.454616341172452 1 1
0.482978055186833 0.474518472139202 1 1
0.501518861250731 0.492789028864135 1 1
0.459261778355055 0.451373570239594 1 1
0.460524832782601 0.450675149340021 1 1
0.493306064062633 0.484601917874994 1 1
0.385069245266353 0.377632112065618 1 1
0.646151025329451 0.634256703694381 0 1
0.707872897249685 0.695021796820753 0 0
0.522783308636062 0.512286493097012 1 1
0.556310875768975 0.545882591463253 1 1
0.530405030474169 0.520714816064276 1 1
0.547392313425534 0.536783957873048 1 1
0.593518603919777 0.582917861262179 1 1
0.362833969566364 0.356005680424705 1 0
0.571935690159666 0.562202398778141 1 1
0.546729742766775 0.537191817542152 1 1
0.507463210397484 0.499290521629355 1 1
0.402852502399399 0.394653611788113 1 1
0.631581741944601 0.620584807807042 1 1
0.51279646073075 0.502920659040364 1 1
0.595016695719945 0.583261714833234 1 1
0.50429524371782 0.495428076825183 1 1
0.452564232542841 0.443906636646185 1 1
0.609472926360741 0.597227523009463 1 1
0.638090699014531 0.626106037246137 1 1
0.505999904154546 0.497049497456306 1 1
0.439346206397859 0.430449134025974 1 1
0.482303728399503 0.472709278712961 1 1
0.613327611271887 0.602967235854841 1 1
0.478678022883985 0.469772640246098 1 1
0.552814556527107 0.542629132607913 1 1
0.572714776478095 0.561282927939087 1 1
0.499540327758563 0.490567686646987 1 1
0.382202194308796 0.374236972627008 1 1
0.442006012488055 0.434063691256333 1 1
0.539052473809779 0.527716465475786 1 1
0.587028204832179 0.576061500408794 1 1
0.401075195663831 0.393391688571435 1 1
0.483007784278855 0.474019332334936 1 1
0.622069475589343 0.609843208680935 1 1
0.329956328269302 0.323386441544397 0 0
0.490995829396728 0.48274155212923 1 1
0.417018938064681 0.408962637283372 1 1
0.752568390386486 0.738458167681569 0 0
0.352017344733905 0.344869161253472 1 1
0.511528749156766 0.502781598343792 1 1
0.220566189810238 0.216805112893264 0 0
0.524730642071952 0.514959188282288 1 1
0.639094228530059 0.627030043491968 1 1
0.535804238778579 0.525833855893717 1 1
0.333754308280749 0.327771992304517 0 0
0.529464374994138 0.519872036358586 1 1
0.373593642011041 0.366457329422568 1 1
0.539605497139636 0.529579934794159 1 1
0.364856510252005 0.357250954253258 1 1
0.576770968254084 0.566072584463217 1 1
0.494852341396603 0.486180310497797 1 1
0.605710595858214 0.594692809854363 1 1
0.53572967306892 0.526537906122032 1 1
0.683953013536293 0.671171492926404 0 1
0.486617691071683 0.47828623520271 1 1
0.536664069981098 0.526165527515118 1 1
0.517259492891628 0.508556490500243 1 1
0.413366672079268 0.405262612501676 1 1
0.546529869137266 0.536130214227403 1 1
0.515224257080376 0.50601856502344 1 1
0.499583897278663 0.49012696285223 1 1
0.55711654986915 0.547140675557015 1 1
0.453253254986913 0.444307345041463 1 1
0.454231484189675 0.446244176661747 1 1
0.542202554223465 0.533134990127615 1 1
0.522673885268602 0.513412711128322 1 1
0.449210698896668 0.439835701835605 1 1
0.493351620772644 0.483323246131633 1 1
0.601832069182599 0.590456587029772 1 1
0.564459216957574 0.55417130944807 1 1
0.583857019514312 0.573150822884282 1 1
0.621351931978232 0.608684180357759 1 1
0.447283453094746 0.438180198693915 1 1
0.430143480765872 0.42217267571613 1 1
0.622868306801933 0.611976191832436 1 1
0.587094466567575 0.576128767338922 1 1
0.418065870880516 0.409769889031651 1 1
0.449211780669216 0.440904654662308 1 1
0.400696298009112 0.393183297093396 1 1
0.554140948921748 0.543050758180829 1 1
0.430012917185166 0.422252791495411 1 1
0.581471169776094 0.571131450489874 1 1
0.530204962063261 0.520361440666029 1 1
0.589673524467173 0.578958085808986 1 1
0.486294686220367 0.476737650782761 1 1
0.288430831282791 0.282588819929161 0 0
0.545517927240996 0.53446596898241 1 1
0.411238623218289 0.404081402063807 1 1
0.476255741496086 0.467347034639831 1 1
0.552399356309987 0.543146604329018 1 1
0.565925432662638 0.555258179664877 1 1
0.46672161392532 0.458014281318082 1 1
0.393087674123635 0.384988494598579 1 1
0.528316383382055 0.519032877713663 1 1
0.442659295312711 0.434950286429903 1 1
0.509368382932756 0.49987766464089 1 1
0.584845795800925 0.574058747761533 1 1
0.539934985220464 0.529995308036806 1 1
0.600151855227144 0.589560469573453 1 1
0.437615330620753 0.429270323609169 1 1
0.37107254784756 0.362172240858181 1 1
0.425416187827963 0.418148016009636 1 1
0.318538917465101 0.312541042639547 1 0
0.413831472626875 0.406254908585045 1 1
0.533538710943934 0.523026495061035 1 1
0.475421695167704 0.466078124594939 1 1
0.469758329703289 0.461259312330631 1 1
0.547538682800037 0.536562829109636 1 1
0.493603915215615 0.484426984360358 1 1
0.494238042261741 0.484770929458785 1 1
0.602996409476801 0.592353588836717 1 1
0.542512790937582 0.533059867317895 1 1
0.609253304998891 0.598744211047295 1 1
0.516018802994856 0.506525984210041 1 1
0.536504458753769 0.526519826261578 1 1
0.593194044722008 0.581268288016162 1 1
0.433749120398809 0.425380550196458 1 1
0.416873594411364 0.408135042684582 1 1
0.454982887327565 0.446349122759561 1 1
0.419016500891622 0.411280332236587 1 1
0.488391477320385 0.479504190745437 1 1
0.768740519292006 0.753603308704789 0 0
0.53247048588433 0.523096486444556 1 1
0.400037848336569 0.39265104690774 1 1
0.539878678595856 0.530266699666283 1 1
0.545929384200249 0.534840545142894 1 1
0.536921890206436 0.525732652097176 1 1
0.284118808228343 0.279679848435013 0 0
0.478392467457211 0.469436012256536 1 1
0.577982461052663 0.568142495948719 1 1
0.409633969083761 0.402029685694391 1 1
0.481869265299025 0.472430067467594 1 1
0.639577602634821 0.626525328808669 1 1
0.43438945107316 0.426661284111951 1 1
0.402169274488742 0.393856595653117 1 1
0.453826248358262 0.446007453243118 1 1
0.829736093637847 0.813787485250046 0 0
0.548523483733784 0.537850839879069 1 1
0.50323876419924 0.494633677247461 1 1
0.535871994007775 0.525774444187912 1 1
0.519746300660878 0.509950591683762 1 1
0.462865497475863 0.454006313517549 1 1
0.432231946390269 0.42418735146803 1 1
0.495201725910469 0.486130894470728 1 1
0.438864611732641 0.431284363442287 1 1
0.458716106547253 0.450412045727885 1 1
0.64366701293884 0.630992437944067 1 1
0.447620882503587 0.439179099746034 1 1
0.474568739002633 0.465511631399508 1 1
0.499045731787185 0.489196152806141 1 1
0.54043954068882 0.530892342451486 1 1
0.611227844143008 0.599652794242437 1 1
0.431956201296671 0.423377610206768 1 1
0.334158333629575 0.328186950962951 1 0
0.623621809857267 0.611029952384919 1 1
0.514659396822046 0.505545316832591 1 1
0.445703788055575 0.438004272756502 1 1
0.469626694164189 0.460744866077623 1 1
0.599600567968365 0.587587225958208 1 1
0.514982899446414 0.506227301073686 1 1
0.616216680861438 0.605466998227742 1 1
0.527120514047068 0.517774819238395 1 1
0.431988016919163 0.42463575183726 1 1
0.541982262981365 0.531991466177945 1 1
0.444213087195069 0.435897338560033 1 1
0.556222248582299 0.545504283965555 1 1
0.432009918554245 0.424323418406796 1 1
0.474897965852962 0.465965040880575 1 1
0.517457053743366 0.507986131024208 1 1
0.451029582138945 0.442316075315377 1 1
0.478830065283046 0.470762105751712 1 1
0.57792993115442 0.567608672460858 1 1
0.464851812334299 0.456650368473072 1 1
0.539542036358404 0.530228846713924 1 1
0.402733813149963 0.395558239732392 1 1
0.437649248311248 0.428764356305186 1 1
0.502467498916607 0.492804713736884 1 1
0.505025613310969 0.495502817319869 1 1
0.680209157404487 0.667468594611356 0 0
0.617036545515942 0.605614203801001 1 1
0.486405125944722 0.477332858214745 1 1
0.459754003726114 0.450728939844894 1 1
0.507823738488579 0.499036593059406 1 1
0.46057838420693 0.452519548673884 1 1
0.247730650902142 0.243127500410709 0 0
0.338092244989443 0.331666707930286 0 0
0.364022426422867 0.357406478097587 1 0
0.404402821562559 0.396741422896613 1 1
0.544744623757911 0.534643561696913 1 1
0.674545806742617 0.662095435237101 1 1
0.503374443921081 0.494166333294977 1 1
0.390866679939414 0.382587448106874 1 1
0.413485912152475 0.406125216106787 1 1
0.504984869444859 0.495961930508562 1 1
0.461297093845653 0.452274979511567 1 1
0.535100348680017 0.525614300467332 1 1
0.658006341132401 0.646959547619993 1 1
0.403372118231389 0.395809716747074 1 1
0.630772831029393 0.618511809298887 1 1
0.343892444227853 0.337072491446593 1 1
0.541405069979213 0.531117783852537 1 1
0.40172426716489 0.392832478661154 1 1
0.442031658145741 0.434207278212446 1 1
0.731491087238251 0.718541773622964 0 0
0.49092984245796 0.48290855435163 1 1
0.39157345931276 0.384499452001528 1 1
0.44964423636043 0.440867359776967 1 1
0.550484026886503 0.540657746418905 1 1
0.475064872120555 0.46625946545544 1 1
0.712519483992412 0.699249430935248 0 0
0.512567596050628 0.502156870117822 1 1
0.524875447980451 0.515136059878839 1 1
0.462034508651085 0.45348833574726 1 1
0.464655114136516 0.455957072564104 1 1
0.480752158450172 0.471126570793327 1 1
0.277332809845193 0.272133964645802 0 0
0.540995525135769 0.530927306926001 1 1
0.485241441976882 0.476234038341101 1 1
0.428454541667983 0.420336468562926 1 1
0.469891528776351 0.460819314154625 1 1
0.493057881277878 0.484407746450108 1 1
0.531941675275875 0.521904530195315 1 1
0.586217799283692 0.575177954460086 1 1
0.515353809105482 0.506279991405662 1 1
0.541275183691464 0.531420781835696 1 1
0.550166797179397 0.539696225612963 1 1
0.532766999270479 0.523304298533199 1 1
0.423279686022321 0.41428982891283 1 1
0.496826672786656 0.488022972025405 1 1
0.527024485776864 0.516467801471576 1 1
0.605745729387782 0.594393216860431 1 1
0.612148648403518 0.599961830160814 1 1
0.445068871337503 0.437602188851816 1 1
0.589446903784959 0.578234883141131 1 1
0.529834800144913 0.520930374140946 1 1
0.418599082390827 0.410948606917255 1 1
0.553481126618806 0.543416656626212 1 1
0.623230643775939 0.611740769142383 1 1
0.504701974780427 0.494965214452543 1 1
0.528997748128961 0.519445276400665 1 1
0.451148595310153 0.44240500073461 1 1
0.664320519903901 0.651341327764405 1 1
0.27787877547185 0.27210101580697 0 0
0.329930031628668 0.323747490005594 0 0
0.576221199060193 0.565857756565228 1 1
0.547450418310896 0.53619361489678 1 1
0.519706560984203 0.508450159354575 1 1
0.519526247410877 0.509148068882518 1 1
0.410572205757371 0.402457227305731 1 1
0.397246710208364 0.390192988830178 1 1
0.447347880117842 0.43849128511639 1 1
0.494097225914525 0.484920292194382 1 1
0.428285438703281 0.41932795547047 1 1
0.598145779177208 0.586552310752056 1 1
0.457503805976456 0.449954247958809 1 1
0.479005804059179 0.469773461797615 1 1
0.371748399280673 0.364916974531137 1 1
0.53798517995048 0.527962816304594 1 1
0.423573520962144 0.414948435136314 1 1
0.507588012861318 0.497422323022401 1 1
0.690628404592451 0.677170886337369 1 1
0.36349629077025 0.356569876109664 1 1
0.491000603961052 0.481038667246049 1 1
0.502755986402136 0.494056199967413 1 1
0.416920108427341 0.409480617927349 1 1
0.64559018383613 0.634002134819782 0 1
0.473924839674048 0.46423924371422 1 1
0.588290116769212 0.577372554069716 1 1
0.471205578187386 0.462920039575416 1 1
0.502387547570969 0.493418465765696 1 1
0.481785637714563 0.473607158663572 1 1
0.399545094061553 0.391912819621855 1 1
0.664017270767651 0.651833337353926 0 0
0.601476328050264 0.590103923727456 1 1
0.409691304500061 0.402495067376118 1 1
0.617173149779016 0.605489311609885 1 1
0.459385013591192 0.451126100422471 1 1
0.622487029265113 0.612283117619215 1 1
0.486969936112703 0.478644321848581 1 1
0.610991548475024 0.599151530998402 1 1
0.5420636680839 0.53228119370788 1 1
0.53438255530049 0.524308852026497 1 1
0.554719093772922 0.545138378511243 1 1
0.673208172865279 0.66106061090013 1 1
0.520286433624789 0.510076404662114 1 1
0.536336572619243 0.526284262124616 1 1
0.528744128414286 0.518342995564707 1 1
0.536058578410141 0.525921598884828 1 1
0.564133733317579 0.553290575606688 1 1
0.523024485533841 0.512668697943521 1 1
0.434027521407658 0.426111060927424 1 1
0.536325047350569 0.526087593194807 1 1
0.503979566690083 0.494951127678578 1 1
0.469700736744159 0.461761314586663 1 1
0.602866615062575 0.591734535104642 1 1
0.559838066185506 0.549732925238138 1 1
0.484211333760844 0.475005334304458 1 1
0.55465038885376 0.543152746399558 1 1
0.446577465840849 0.43820332966596 1 1
0.486836676642953 0.478459706992572 1 1
0.51642966130822 0.505583907120277 1 1
0.563749417340247 0.553236788205838 1 1
0.452220796852552 0.444117756854199 1 1
0.382670234027652 0.375742990075611 1 1
0.436154620924464 0.428303536948446 1 1
0.571499055384292 0.561248929238812 1 1
0.512768877445567 0.503717283421717 1 1
0.474512904553886 0.465537840621321 1 1
0.512847844549229 0.502829330037529 1 1
0.591363553575892 0.579422864788232 1 1
0.46181587412615 0.453543269795094 1 1
0.493778749323331 0.485244245384067 1 1
0.355837701065523 0.349560534786642 0 0
0.328655380711277 0.322961033769212 0 0
0.396041039676925 0.389025312676538 1 1
0.425893415372302 0.417157622916619 1 1
0.476167077959492 0.467686843555166 1 1
0.401475241096439 0.39423797206363 1 1
0.359859940363202 0.352861080831909 1 0
0.460435743176741 0.452537782297822 1 1
0.510788050928901 0.501524454658299 1 1
0.453894044979663 0.445063798619472 1 1
0.472463039200226 0.464221680357025 1 1
0.585224050608758 0.574037209917805 1 1
0.343518769818712 0.337633143138622 1 1
0.590229709923202 0.578864663187773 1 1
0.451689496085531 0.443269509757835 1 1
0.559843458557758 0.548919806655699 1 1
0.354896251814653 0.347484985903324 1 0
0.530119185899487 0.521105605196841 1 1
0.592966226999128 0.580872405294632 1 1
0.434218996941431 0.425659376049072 1 1
0.454057022100224 0.445053970396248 1 1
0.57648013244232 0.565539914280425 1 1
0.405429843089519 0.397808796253302 1 1
0.577534781813639 0.567019541073937 1 1
0.499913259684758 0.491251280346779 1 1
0.565924646632796 0.555473086748606 1 1
0.575809357483413 0.565169381326635 1 1
0.531035433286929 0.52104047212409 1 1
0.566570940454298 0.555468745422609 1 1
0.43915577454786 0.431594252387101 1 1
0.490186938199665 0.48068728352464 1 1
0.465623106198112 0.457665028680452 1 1
0.455960792940806 0.44775903135719 1 1
0.516212822248737 0.506579422287328 1 1
0.355188531311992 0.348101377986433 1 1
0.477035116557373 0.467783248537682 1 1
0.520259213457201 0.510720630509721 1 1
0.492818008893302 0.484535658846474 1 1
0.346558029125054 0.339173767679467 1 1
0.526829673487876 0.517300891975265 1 1
0.413503458175731 0.406255627031073 1 1
0.527909606399725 0.517811049700063 1 1
0.613417678406369 0.60246639096636 1 1
0.453729396396003 0.445506143756155 1 1
0.515761930440676 0.506608498591026 1 1
0.433937745497027 0.425603778926445 1 1
0.488557726987339 0.478224517117655 1 1
0.606816841989389 0.594753342317356 1 1
0.518864884249721 0.508783206017462 1 1
0.493295153870243 0.485035012696563 1 1
0.524378174245316 0.513732569632224 1 1
0.570880661005656 0.558192313538931 1 1
0.480539723641871 0.470980725826547 1 1
0.419204908306558 0.411151060614244 1 1
0.494898964566073 0.485451284242787 1 1
0.407379960011693 0.398939487045159 1 1
0.482442171454501 0.474146349781106 1 1
0.487750479464135 0.478732949014056 1 1
0.475973402221876 0.466628850183224 1 1
0.268980611148526 0.26445519721301 0 0
0.495502174613301 0.486400315300176 1 1
0.47238160535692 0.46327144585882 1 1
0.461919323773774 0.451976722633953 1 1
0.315300862448962 0.309264181819085 1 0
0.559412644168698 0.54954190326555 1 1
0.372671339063367 0.365102883731389 1 1
0.486855766434935 0.477794473265466 1 1
0.67968038426549 0.667689432481419 0 0
0.519969880425959 0.510438663455017 1 1
0.43607827818561 0.428177185402777 1 1
0.563642845763078 0.552863400497997 1 1
0.541328938241593 0.531325662701181 1 1
0.44304709905733 0.435156011056099 1 1
0.499044717238672 0.489802927489342 1 1
0.506851817720341 0.498395789102367 1 1
0.374257817124193 0.366891260134486 1 1
0.485617116846297 0.47647545610472 1 1
0.491737596953537 0.482054636336375 1 1
0.526443629048949 0.516738045034481 1 1
0.484445654438867 0.475134360152714 1 1
0.545941279372766 0.535028800618879 1 1
0.396112663947876 0.388279909943577 1 1
0.494699771434114 0.486079611104843 1 1
0.39477586477372 0.38800668654291 1 1
0.510017485692914 0.50099291832629 1 1
0.467946232571735 0.459013177661625 1 1
0.53786444498871 0.528454276436891 1 1
0.572102516793617 0.561261583970791 1 1
0.270494933481364 0.265238190428213 0 0
0.650268976087014 0.63661382869756 1 1
0.4809776912368 0.470711503376861 1 1
0.516380101511286 0.505726247742322 1 1
0.420596263956036 0.412412706720018 1 1
0.540639285232697 0.531259982954957 1 1
0.436988020328206 0.429158145840619 1 1
0.590100049308142 0.579429436461043 1 1
0.458872461365527 0.450387136691854 1 1
0.378365106837592 0.371367485825566 1 1
0.454756248404756 0.445702875740585 1 1
0.586731126879879 0.575733220215231 1 1
0.508471154523957 0.499013513489608 1 1
0.503964311829967 0.493735960256016 1 1
0.425569413909463 0.417438056821568 1 1
0.454811046168742 0.446114912788691 1 1
0.43755147784327 0.429272445215886 1 1
0.567845604855727 0.556837974943065 1 1
0.471929362590638 0.463275217932672 1 1
0.425387206474232 0.416700826020542 1 1
0.407717627304731 0.400056491248959 1 1
0.48537243988994 0.475861199180082 1 1
0.443385592630009 0.433910205025606 1 1
0.50797465251154 0.498204407032598 1 1
0.35671485193815 0.350191106644161 1 1
0.414227425748568 0.406215247408915 1 1
0.355563042108301 0.347652699709457 1 0
0.467747847858161 0.459322083778694 1 1
0.515677648427588 0.506129956699896 1 1
0.371011372755428 0.363166046876039 1 1
0.417154327335373 0.410399921152441 1 1
0.345621076224353 0.338734236796166 0 0
0.497937776245547 0.487851502845198 1 1
0.579841351073481 0.569383015146717 1 1
0.497561100461892 0.48902750982659 1 1
0.409510639379328 0.402804407213376 1 1
0.586622586488551 0.575047649827318 1 1
0.386341797634844 0.379433788845698 1 1
0.647932555583139 0.636329072175997 0 1
0.462989659514813 0.454446992333265 1 1
0.594099536547745 0.582942259178807 1 1
0.472579263740153 0.464143067267333 1 1
0.554790077441147 0.544284223619701 1 1
0.454740706975369 0.44491315779945 1 1
0.617480116023634 0.606430176375849 1 1
0.528672868401682 0.519398238530683 1 1
0.545083948636383 0.534862423572076 1 1
0.511089501982427 0.501937784394154 1 1
0.523974998107472 0.514536424704338 1 1
0.400141025836669 0.391586728471231 1 1
0.545045467142706 0.535776102117461 1 1
0.458735104485375 0.449590342019277 1 1
0.617039347943228 0.604644043785849 1 1
0.541656965805911 0.530787159998157 1 1
0.27562747188952 0.269869312740486 0 0
0.407655571761681 0.400475177819442 1 1
0.427573128361119 0.420441684605139 1 1
0.619146555367401 0.608157289088887 1 1
0.338854034835667 0.33273456607415 1 1
0.566239620384191 0.556384302571922 1 1
0.537254373378199 0.527100621794909 1 1
0.387811022102165 0.380958256045893 1 1
0.475132869672012 0.466864298960634 1 1
0.538691957087338 0.528307671891751 1 1
0.46535150393588 0.456896258357478 1 1
0.447960568458526 0.438849512862572 1 1
0.477906270253517 0.469782154376648 1 1
0.671626243781484 0.658105909340725 1 1
0.482723893818686 0.473162613867851 1 1
0.368077945267229 0.361001993445154 1 1
0.58957382288542 0.577747339611779 1 1
0.397950811941566 0.390400066206255 1 1
0.522745490117053 0.51259938815782 1 1
0.538306320289198 0.528611549114284 1 1
0.436412028410939 0.428351080534638 1 1
0.519943331193502 0.510301126170225 1 1
0.470423709487123 0.461222788271307 1 1
0.525341695099613 0.515219972179949 1 1
0.523926280675816 0.514246445240541 1 1
0.375804914786677 0.368845787873955 1 1
0.491012687188073 0.481508779089526 1 1
0.592726000562287 0.58045199408976 1 1
0.491461584700555 0.482659170181344 1 1
0.560078343284676 0.54962262183298 1 1
0.49414402756651 0.485615919454122 1 1
0.43522139099975 0.427375581849686 1 1
0.44111433010231 0.433066752003608 1 1
0.437462319087874 0.429837391745898 1 1
0.504275126991755 0.495619238211208 1 1
0.567776883185749 0.557204934584677 1 1
0.550328782339625 0.539635614582444 1 1
0.655040225585517 0.642809517552403 1 1
0.527116311479101 0.517422669792845 1 1
0.436294003868894 0.428811848804827 1 1
0.390002089062536 0.382739807982104 1 1
0.533982297956916 0.523491225586196 1 1
0.58908945584095 0.577259608580098 1 1
0.473838299435141 0.464809542228917 1 1
0.432746573984021 0.424168131232422 1 1
0.503876031730512 0.493912082683617 1 1
0.613946817065694 0.602009007866034 1 1
0.536075249567127 0.526174920000349 1 1
0.445067050048537 0.436994530880409 1 1
0.547162776337318 0.537029486327336 1 1
0.462893195516819 0.45411283973652 1 1
0.435339655955649 0.426799395166551 1 1
0.353505601086397 0.346592784450133 1 1
0.539681339981604 0.529173604772613 1 1
0.477861608525216 0.469290225622991 1 1
0.523262805959886 0.513988969517818 1 1
0.495779206740363 0.486923083031522 1 1
0.658078595922963 0.646324056867621 0 0
0.518092466186493 0.509103661851793 1 1
0.633511525971188 0.621497479987755 1 1
0.467038912322108 0.458714246897228 1 1
0.593444637391844 0.581499428163667 1 1
0.378645231302775 0.370976950334149 1 1
0.524937894629007 0.515450616124455 1 1
0.250829458878482 0.244987195241872 0 0
0.429310989158609 0.420450560318429 1 1
0.508814533564419 0.498931892656349 1 1
0.473960518152098 0.465125346057957 1 1
0.615087702649484 0.603468526864621 1 1
0.356322979283481 0.350357860865389 1 1
0.457284019995692 0.449043355116172 1 1
0.527738165803372 0.518763831533862 1 1
0.599039504517303 0.587828281302199 1 1
0.378735485982387 0.371734911633761 1 1
0.340671242047899 0.334077940644027 0 0
0.440475568509438 0.431947133892993 1 1
0.531078558310516 0.521232853943756 1 1
0.483474234426627 0.474272362924843 1 1
0.603824990454255 0.593195703339681 1 1
0.430738592353926 0.422319003747022 1 1
0.496581252007702 0.486613235215867 1 1
0.562090191519396 0.552341750740074 1 1
0.572019991890192 0.56013697631618 1 1
0.508798667298089 0.49966453142926 1 1
0.471203828892852 0.462429425075948 1 1
0.4498593849213 0.442196293343662 1 1
0.524898837937083 0.514541466226691 1 1
0.500423241246432 0.490419265696968 1 1
0.453242775683479 0.444379620132847 1 1
0.471320853129247 0.462808841572126 1 1
0.477348320605145 0.468591318699927 1 1
0.41165799334733 0.403252942668721 1 1
0.4712453721206 0.461674695638526 1 1
0.357036756842331 0.350499808652519 1 1
0.614659676801099 0.603043731985141 1 1
0.538755580136311 0.529494595551587 1 1
0.458930132858756 0.449663291518516 1 1
0.697443477122334 0.683200031364411 1 1
0.455830081016198 0.447552138437744 1 1
0.600282572113049 0.589297986061352 1 1
0.426055226121976 0.418705056562673 1 1
0.558323639431962 0.547643222008793 1 1
0.546566509503214 0.535402454628842 1 1
0.540063423063784 0.530821899039333 1 1
0.568477915129426 0.558154844812652 1 1
0.396153641614247 0.389355096376001 1 1
0.588922559090422 0.578514263450263 1 1
0.683738018064628 0.66972764168767 1 1
0.703605168202198 0.690210667606124 0 0
0.435921390788301 0.428112932732477 1 1
0.687535436032201 0.675207041007578 0 0
0.59041452051004 0.580464958826602 1 1
0.636738459611701 0.625996708712831 1 1
0.522888814350037 0.513107843792995 1 1
0.587694417465381 0.576844018324822 1 1
0.466880782184874 0.456624221783978 1 1
0.525646257054876 0.515231243289504 1 1
0.395623496649228 0.388445157199935 1 1
0.551569792580069 0.540486819766811 1 1
0.397995762530934 0.390525433738186 1 1
0.492349340341638 0.482443716748086 1 1
0.527953581023099 0.517434187833517 1 1
0.514848109689968 0.504517530679038 1 1
0.416643767513701 0.409721696140244 1 1
0.64821908224772 0.635953916010274 1 1
0.394841709803586 0.387914220763861 1 1
0.573476673634154 0.562333094744333 1 1
0.263242225488924 0.25841185446999 0 0
0.46539274296075 0.456380267899174 1 1
0.431707860472248 0.424187798512825 1 1
0.517857151339177 0.509030565903588 1 1
0.376086847340885 0.36878190591425 1 1
0.545088224081039 0.535917514330135 1 1
0.385643642129588 0.377497685013107 1 1
0.473278119323518 0.464686593405149 1 1
0.357487861771289 0.350585047624 0 0
0.470643712534161 0.462202860825254 1 1
0.527074082957182 0.516966044617901 1 1
0.438579808618773 0.430330773382774 1 1
0.693265165737413 0.680595462365201 0 1
0.496656224802283 0.486872534237077 1 1
0.641266131125666 0.629150582869907 1 1
0.651331866189248 0.638898397023115 1 1
0.424312185021299 0.416309010909587 1 1
0.383713031772987 0.374447672469554 1 1
0.47454494382391 0.465339438429131 1 1
0.629622745364176 0.618666379482387 1 1
0.567939059330268 0.558216175665751 1 1
0.556607233161449 0.545450714150825 1 1
0.471365959462795 0.46279177492865 1 1
0.492169346728103 0.48338201943399 1 1
0.416023093366126 0.408356223413071 1 1
0.711007494666132 0.698871908994455 0 1
0.490870020619888 0.482189901180555 1 1
0.354107456549094 0.347388679162078 1 1
0.578744509987265 0.568412714746272 1 1
0.574450241729253 0.564028735900451 1 1
0.395673671344544 0.388079087684072 1 1
0.550447348422939 0.540695113401967 1 1
0.642815539126401 0.631261074560849 1 1
0.376850534728995 0.370140942650645 1 1
0.502943422125018 0.494014405104702 1 1
0.617245913735068 0.606867441788877 1 1
0.470745724015504 0.461828268779077 1 1
0.456696110986231 0.447123969272714 1 1
0.519471377256994 0.509359204495031 1 1
0.421840290112317 0.41491295929004 1 1
0.425626470677697 0.417356619766038 1 1
0.519015528491805 0.508978661869108 1 1
0.50958226813913 0.500338236571203 1 1
0.423275363240898 0.415141562089226 1 1
0.533414588859079 0.524500534610464 1 1
0.502770661724834 0.491837016643878 1 1
0.464369422632799 0.455594217544668 1 1
0.435699112125247 0.428577717650577 1 1
0.406140431204427 0.398265875071886 1 1
0.636752955910845 0.624324301883862 1 1
0.572780401777746 0.563523981346008 1 1
0.557733497729395 0.547471915827577 1 1
0.528112372307696 0.519287331678269 1 1
0.526210221985361 0.516474840215424 1 1
0.471810112381883 0.462835130155208 1 1
0.602179773805215 0.591454726634951 1 1
0.479745388645413 0.471642891057166 1 1
0.641271735799278 0.629470203740756 1 1
0.549364892460493 0.539137710836869 1 1
0.575093475390393 0.564045613797336 1 1
0.463882258038134 0.455878489605383 1 1
0.379509464607352 0.373038218774721 1 1
0.575057952040698 0.565071017485526 1 1
0.554115142915129 0.543016746871882 1 1
0.471208998769968 0.462929198130891 1 1
0.508455106855164 0.498713614675775 1 1
0.414914100025204 0.406668208923095 1 1
0.583388803150034 0.571902661140186 1 1
0.528006382273837 0.518021885305562 1 1
0.686794989000389 0.674224893899286 1 1
0.434013432772906 0.424743953537618 1 1
0.427827210479327 0.420349448890449 1 1
0.658153760589822 0.646736732601489 1 1
0.789327842680782 0.774016709103426 0 0
0.440406400907203 0.431916156250026 1 1
0.52420370281194 0.514591346312375 1 1
0.406992806027082 0.39973903905728 1 1
0.31609215994153 0.309996380285497 0 0
0.633078953578309 0.621203252642431 1 1
0.457487249442906 0.450074745102928 1 1
0.470856555866425 0.460465414410961 1 1
0.463875414813339 0.455790611825218 1 1
0.469508314691408 0.460452394266706 1 1
0.423261396700333 0.415623113173374 1 1
0.689776531624041 0.677505301425208 0 0
0.547959947721026 0.536090698015207 1 1
0.591840291788265 0.581775014871902 1 1
0.417346021254912 0.409961395276516 1 1
0.408307264062856 0.400578381310845 1 1
0.656762512204506 0.644419925798795 1 1
0.577364291635171 0.566262526824341 1 1
0.598047837175408 0.587887015962311 1 1
0.40646747129944 0.399753064521328 1 1
0.595491359913614 0.583632913295613 1 1
0.527687437715906 0.51708931451858 1 1
0.414654046678596 0.406917578545305 1 1
0.329506792648272 0.323179479988597 1 0
0.628093264379741 0.617030968843043 1 1
0.454379146561538 0.445334657285189 1 1
0.370819378435014 0.364015128973076 1 1
0.363617234186776 0.357282574600027 1 1
0.56479900779254 0.554690920536988 1 1
0.528440193379737 0.518859775003974 1 1
0.380211554668351 0.37293702245756 1 1
0.601317545664643 0.58984493385234 1 1
0.563738202857488 0.55450458665578 1 1
0.52439636723962 0.514500363019356 1 1
0.538337634321341 0.527592667887269 1 1
0.537871545618095 0.528633665348941 1 1
0.521821048214592 0.511169585390305 1 1
0.557820850484832 0.546630766647312 1 1
0.423888797817086 0.416412436709388 1 1
0.482467545382647 0.473519385848735 1 1
0.592928690752195 0.581996230066941 1 1
0.485969579518524 0.477060356630329 1 1
0.545764049854936 0.535298413447298 1 1
0.571657581569141 0.559900090257158 1 1
0.41803560211549 0.410612035313656 1 1
0.594732526651384 0.584427074936234 1 1
0.640735064580668 0.629781255824424 0 1
0.443735677741455 0.436062671176856 1 1
0.3346714081793 0.328713672049954 0 0
0.432882796770442 0.424545707707708 1 1
0.611217862217359 0.59958494277496 1 1
0.535871330511918 0.525597560745229 1 1
0.433375747957644 0.425676804874971 1 1
0.546921248877851 0.536885466833127 1 1
0.512974533985764 0.503327258381311 1 1
0.709464238980337 0.696540877948055 0 0
0.509356816679201 0.499387377898032 1 1
0.467523465519385 0.458620032149007 1 1
0.453933261017664 0.444914443320708 1 1
0.319260172000558 0.313891158849868 1 1
0.587443075898433 0.576849969489099 1 1
0.466515735357848 0.45794119334839 1 1
0.420859870639548 0.413173428238126 1 1
0.503455316951515 0.493778887084551 1 1
0.53340192027699 0.523552428279457 1 1
0.427071842994638 0.418639961575529 1 1
0.515210605707129 0.505040367880019 1 1
0.441343941185793 0.433948337545489 1 1
0.537450241836214 0.527175713620296 1 1
0.506955846285182 0.497709764308856 1 1
0.586432621176174 0.57456859603298 1 1
0.483984589037069 0.475809908244712 1 1
0.584322930459864 0.572928010820359 1 1
0.568672152911627 0.558695231636713 1 1
0.408072744384768 0.401160352287178 1 1
0.603476506762853 0.592549210847628 1 1
0.482139458589939 0.473320304468065 1 1
0.525650506123039 0.515782019610201 1 1
0.466219954043472 0.458119429675726 1 1
0.379768799236705 0.37166834600723 1 1
0.542372651265659 0.532856016210272 1 1
0.496445937304441 0.487758393867408 1 1
0.362919986641081 0.356137143228184 1 1
0.483801317815452 0.47401600151824 1 1
0.514483949620207 0.504592502206267 1 1
0.593460065971475 0.581953467313449 1 1
0.620234135295101 0.608710501634223 1 1
0.458666998782682 0.449787479293639 1 1
0.472986603647032 0.464507278555455 1 1
0.431387045218838 0.423024051067474 1 1
0.513075459337766 0.502536110446253 1 1
0.440862558192252 0.432934732247604 1 1
0.573567997136043 0.562525070766998 1 1
0.498644339015518 0.488789247112052 1 1
0.553179595858262 0.542960797574341 1 1
0.562956178139235 0.553081652166627 1 1
0.490112685533123 0.480840155861777 1 1
0.566607183245317 0.556662627984255 1 1
0.492956636826951 0.484292656332526 1 1
0.375812559199145 0.369010499221686 1 1
0.534242417547691 0.524321644019716 1 1
0.326332408702031 0.320198770152612 0 0
0.42347600609098 0.415580298550744 1 1
0.523242908855224 0.513859947715198 1 1
0.550552032134826 0.54008524955118 1 1
0.429542004916026 0.422966610279593 1 1
0.552915222302603 0.543094273041341 1 1
0.463084888817664 0.455040114009998 1 1
0.638655312026975 0.627964381500907 1 1
0.367870144739967 0.36149063626647 1 1
0.532461245310891 0.522436472880382 1 1
0.646726376167916 0.633544260874295 1 1
0.468135600146925 0.459675255668149 1 1
0.519990922012667 0.510980254068945 1 1
0.630692289563077 0.619059118030225 1 1
0.52963103090162 0.519493078981322 1 1
0.541328362303125 0.530387653767744 1 1
0.471879474206679 0.463436031449081 1 1
0.664822628284535 0.652584893829301 1 1
0.548159503852368 0.537813266418335 1 1
0.547585364296054 0.537896874495123 1 1
0.490509309439629 0.481507878758968 1 1
0.315567347027514 0.309482256642054 1 1
0.524610832751354 0.514177654707507 1 1
0.634653793738259 0.621827250458893 1 1
0.552954059524704 0.542679525688221 1 1
0.599185312657714 0.587553746675268 1 1
0.353896732895331 0.347358194274051 0 0
0.626899557099454 0.615181796215744 1 1
0.457443491092105 0.449220484239749 1 1
0.57915314727869 0.568557726916902 1 1
0.427126330631154 0.419928327823767 1 1
0.514053703501491 0.504641451317044 1 1
0.486473869117809 0.477090311304027 1 1
0.391581461862993 0.384538767446463 1 1
0.38970399601646 0.382327182857044 1 1
0.576157590328842 0.564686556159144 1 1
0.419523659088907 0.412330680889365 1 1
0.616064870548126 0.60516946356236 1 1
0.540876980737214 0.531787272782432 1 1
0.512282639329927 0.502860466512402 1 1
0.446720731370272 0.438464630466161 1 1
0.538929605664238 0.528268295624275 1 1
0.713331177375378 0.699931334767175 0 0
0.608983939495189 0.596876556631245 1 1
0.471766066197396 0.461398210833797 1 1
0.346979957733369 0.339533950329643 1 1
0.587308121929481 0.576998875825633 1 1
0.438262279714237 0.430376523905164 1 1
0.394046511762016 0.3870309865945 1 1
0.385230556263929 0.379598845101911 1 1
0.553508889852974 0.543901857792038 1 1
0.361621605676586 0.354570488386637 1 0
0.587427211931366 0.576918885373143 1 1
0.388426858801829 0.381640303352609 1 1
0.484431531676809 0.475628315606884 1 1
0.409996317420532 0.401497112240727 1 1
0.369111429772117 0.361832928017108 1 1
0.544868561911507 0.535176841090194 1 1
0.624780011586406 0.612888830497451 1 1
0.590857842502581 0.58014907744526 1 1
0.356221264839134 0.350106786219189 1 0
0.418576363008167 0.41060135421059 1 1
0.594529422402666 0.584099706473466 1 1
0.402214003820168 0.395058909242971 1 1
0.413483549453808 0.405818413042995 1 1
0.433320393594421 0.425209869922248 1 1
0.258602034370699 0.253330217301262 0 0
0.553724464127356 0.543474536940586 1 1
0.468015531147198 0.459488807934039 1 1
0.545610341171117 0.534432602142988 1 1
0.477046280730329 0.468018825457794 1 1
0.52225014898802 0.512294291340496 1 1
0.520566618746509 0.510319966452186 1 1
0.634548431316877 0.622376448601383 1 1
0.24981284307705 0.244486461955493 0 0
0.647269296672418 0.63526774502906 1 1
0.464213862354604 0.455772344745129 1 1
0.526151199776977 0.516556057022251 1 1
0.533017569031441 0.522867860593309 1 1
0.454516235315832 0.445931081671143 1 1
0.457660046057961 0.448983536435026 1 1
0.407787258979088 0.399860993204141 1 1
0.515480322192865 0.505732010371349 1 1
0.390711813249653 0.383724779340408 1 1
0.505742387693656 0.495840099066336 1 1
0.619059307073253 0.607155102852081 1 1
0.424751763997339 0.416973018556849 1 1
0.47971115481786 0.470261254667798 1 1
0.450785643989436 0.44182071297345 1 1
0.437729211093095 0.429554979476802 1 1
0.529721317773155 0.520415029764687 1 1
0.471517396713535 0.462818756579512 1 1
0.495906029950205 0.487138899698496 1 1
0.565621363218388 0.555331562675305 1 1
0.441553677139205 0.434150976209385 1 1
0.529526555974938 0.519106522153531 1 1
0.50467044797759 0.49520242692261 1 1
0.490396631970609 0.4819440494763 1 1
0.53321355006546 0.52373433781207 1 1
0.592952756027461 0.582159369087821 1 1
0.463085728159798 0.454966530145092 1 1
0.514245893852043 0.505573174587433 1 1
0.54108841096573 0.53140387666762 1 1
0.437731963676095 0.429445841407173 1 1
0.577286767083839 0.566777480751759 1 1
0.512012781206804 0.501370462495334 1 1
0.614810373545727 0.60267717794221 1 1
0.479852735568181 0.4707158173856 1 1
0.452248751070186 0.444304118287892 1 1
0.508536346080323 0.497485967818101 1 1
0.62901725156996 0.616539526238983 1 1
0.472637540393373 0.464121733640912 1 1
0.447579755705807 0.438586135890413 1 1
0.499036694748937 0.489695571645112 1 1
0.729326003962048 0.71520137415257 0 0
0.670081701930177 0.658258007568523 0 0
0.420471729900263 0.412892311852738 1 1
0.436555487705037 0.428741581666897 1 1
0.524090702232008 0.514237457033355 1 1
0.330434327604243 0.324853433319854 0 0
0.457019662794662 0.449212509418039 1 1
0.569742825650587 0.559390501715942 1 1
0.618042066797487 0.607159059496509 1 1
0.58040549838277 0.570376401549336 1 1
0.419745261937892 0.412072918541341 1 1
0.54839808257923 0.537832071241433 1 1
0.53372765774551 0.522441041896827 1 1
0.622096830846564 0.610540708483102 1 1
0.558488655278853 0.547861963598463 1 1
0.523355585467618 0.513237371945196 1 1
0.503670934102236 0.494393758960373 1 1
0.526113103774503 0.515722985713397 1 1
0.61622317441746 0.604809717989301 1 1
0.303617012356335 0.298227057354716 0 0
0.394358809938834 0.387587295499197 1 1
0.471637747109253 0.463371145888676 1 1
0.607153033606097 0.596372815937886 1 1
0.394324786662327 0.387346414539683 1 1
0.467948679014596 0.459688294461123 1 1
0.483245899516468 0.473451772618336 1 1
0.552744548025654 0.542329748018176 1 1
0.487212847524041 0.478355560291164 1 1
0.479598938929782 0.470401160840297 1 1
0.581271979706217 0.571039672306508 1 1
0.556351418160768 0.544800995773121 1 1
0.415141711805452 0.407063519751227 1 1
0.566018042646104 0.555528627797083 1 1
0.485437006021971 0.474765395012856 1 1
0.562981510669397 0.552904175831236 1 1
0.388092093515065 0.380287307688947 1 1
0.501162931125658 0.491844925980729 1 1
0.389278024467799 0.382550749762399 1 1
0.484314135399921 0.474946993458915 1 1
0.50780729145387 0.498762755438765 1 1
0.378827296079372 0.370971808083121 1 1
0.500688108274058 0.490350484621544 1 1
0.365244362380323 0.358162877207329 1 1
0.532406813173544 0.522494683252669 1 1
0.395520409393618 0.388820775321162 1 1
0.57722849745211 0.566017665255843 1 1
0.529884046932874 0.519471696189436 1 1
0.462347835542037 0.452354573377623 1 1
0.453314969865428 0.444745341256092 1 1
0.46616129392271 0.457735008608695 1 1
0.392489112846679 0.383572371673199 1 1
0.395122974426197 0.387521274477117 1 1
0.524785500106882 0.514696875573516 1 1
0.531829260029912 0.521609219619946 1 1
0.423811224110415 0.416392405793779 1 1
0.422739825809742 0.41404982367195 1 1
0.484025673402146 0.476001803102889 1 1
0.483887619372315 0.474948395743216 1 1
0.406540541707431 0.398686164591191 1 1
0.456133670961568 0.447808811724729 1 1
0.569784074609166 0.559762642826225 1 1
0.494945589955619 0.485934736488253 1 1
0.51400441278629 0.503218521166626 1 1
0.512802494972461 0.503627272356499 1 1
0.279584198866964 0.273476468537047 0 0
0.581563049548934 0.57143963252709 1 1
0.557306709223752 0.547560120793232 1 1
0.489442014352824 0.48065464241249 1 1
0.687419973216288 0.672407538134123 1 1
0.425519970145988 0.418684939518921 1 1
0.547373664125664 0.537656674572221 1 1
0.525406110692073 0.515858296547309 1 1
0.49157190399406 0.483535115020491 1 1
0.589307750872123 0.578171126410845 1 1
0.383501423387827 0.376068612789409 1 1
0.465542687613096 0.457275445968248 1 1
0.372293241935924 0.366059821400141 1 1
0.540727364139478 0.530519467968173 1 1
0.564621086932299 0.554220792212386 1 1
0.42933617304943 0.421352085809676 1 1
0.465700919433369 0.456753026327718 1 1
0.370466054217273 0.363228072167755 1 1
0.628668268978362 0.617544665821493 1 1
0.444380014193685 0.436592945601148 1 1
0.398814767059766 0.391375147424871 1 1
0.566439235669238 0.555134936317391 1 1
0.515817222221329 0.506308781907372 1 1
0.63064034875791 0.619316226205531 1 1
0.571755257566719 0.561875274693454 1 1
0.355014407879099 0.348498717456936 0 0
0.455829160735343 0.446889991436152 1 1
0.383772787048716 0.376556243187613 1 1
0.449787157808787 0.44073262030925 1 1
0.570291749042058 0.559711735635564 1 1
0.593682312193663 0.581987404277866 1 1
0.471939265418825 0.463424507506598 1 1
0.529897428712448 0.52040474723365 1 1
0.467034328406482 0.458742289512616 1 1
0.508793647382586 0.499826506594999 1 1
0.695419463331661 0.683984311031651 0 0
0.521549058082039 0.511772981299865 1 1
0.447560670484422 0.439864073608089 1 1
0.461719186020757 0.453669865767542 1 1
0.321677244190122 0.315565695702154 0 0
0.532349359769137 0.522938800691491 1 1
0.520132394777825 0.511322212123309 1 1
0.602922184671914 0.591547040735756 1 1
0.64104834487919 0.629609423018893 1 1
0.690079336134131 0.677729852239543 0 0
0.548589817442339 0.538255686566826 1 1
0.578544997540807 0.568058171325548 1 1
0.38033409964711 0.373245520496904 1 1
0.582080915977249 0.570901972942593 1 1
0.48646433151339 0.477901959322925 1 1
0.520449606213077 0.510932803967421 1 1
0.627269267576196 0.615494126007906 1 1
0.391830809088819 0.384523663046048 1 1
0.665451982431503 0.654266795771771 0 0
0.587599298850759 0.577786094023336 1 1
0.336731953999497 0.330676161263438 0 0
0.34831635761362 0.341742826632376 1 1
0.369172411948674 0.362460952410446 1 1
0.524416072398033 0.515114972426031 1 1
0.49439858735405 0.485438626132741 1 1
0.510159765629533 0.50004492383993 1 1
0.425832995592724 0.417803172244868 1 1
0.458985545866523 0.449995342603191 1 1
0.546112806947043 0.535946145494275 1 1
0.527030340550001 0.517116461747546 1 1
0.320850764132188 0.315210956589464 0 0
0.342843156465158 0.336088573224145 1 1
0.546881909602063 0.536691930560497 1 1
0.480328644787966 0.471590473967019 1 1
0.450746401128274 0.441278657634772 1 1
0.708553122070627 0.695602018258291 0 0
0.526669557426619 0.516732726270078 1 1
0.523130535991886 0.513764974453263 1 1
0.519332881091696 0.510579513041642 1 1
0.458921995496378 0.450278837218362 1 1
0.520817960241911 0.511420109458634 1 1
0.347005606122393 0.339376359934551 1 1
0.303937970115133 0.298088668143764 0 0
0.503172695775376 0.493711886966167 1 1
0.493033615436502 0.483699876617569 1 1
0.671140654053633 0.659181994307401 1 1
0.53055331518335 0.5205335862368 1 1
0.588054898107883 0.57683075099458 1 1
0.553098429273712 0.543302471425943 1 1
0.545869252952965 0.536060196323605 1 1
0.563854853992538 0.554298604937246 1 1
0.41478055055377 0.407825605862081 1 1
0.434614352824045 0.426998895118478 1 1
0.376357096196102 0.369676445325055 1 1
0.565423030825254 0.553632859757271 1 1
0.475693523943128 0.467204785365771 1 1
0.514998781560943 0.50596925273551 1 1
0.553764763311953 0.542471372633323 1 1
0.5417802821502 0.532489140394341 1 1
0.456731711881939 0.447603670974959 1 1
0.471161108386602 0.46201685726243 1 1
0.491124884095377 0.481318354005861 1 1
0.420778976257454 0.413275087098057 1 1
0.449894123123091 0.441830826612512 1 1
0.414919618534986 0.407071264200156 1 1
0.41463803295243 0.407911210125438 1 1
0.505818226803322 0.496639238682843 1 1
0.673979831921913 0.661385374507893 0 0
0.621381608074817 0.608405992125357 1 1
0.491505333060583 0.482438874287835 1 1
0.439824308529415 0.431920730701447 1 1
0.381129337149897 0.374363684258819 1 1
0.491763454549016 0.482415124139554 1 1
0.472886363619251 0.464011981195203 1 1
0.481724345489737 0.4728045616853 1 1
0.410327205930278 0.402372427693873 1 1
0.629121074702638 0.61765154617744 1 1
0.545631661105516 0.535747716824753 1 1
0.546170931696029 0.535424621465651 1 1
0.426712668694681 0.418081776337213 1 1
0.621634328149881 0.609980231092651 1 1
0.307193995209507 0.301555934880763 0 0
0.496080036754636 0.48679359695016 1 1
0.509675898764587 0.500523733375313 1 1
0.699158334188523 0.686942838229147 0 0
0.515971944995493 0.507061329462328 1 1
0.462804953656123 0.454137802251328 1 1
0.430199533567099 0.422341219404069 1 1
0.440452963304017 0.432585762320035 1 1
0.507656789875937 0.497898828299989 1 1
0.416300701953807 0.408879450425559 1 1
0.444633648771421 0.436390397520212 1 1
0.387938754258278 0.381907005153061 1 1
0.440544731170044 0.432606634372025 1 1
0.543292036283555 0.532575344527744 1 1
0.556280804057979 0.546265319415173 1 1
0.487610304092007 0.478050029693879 1 1
0.428632574430958 0.42133490695419 1 1
0.696301998312085 0.682800479937722 1 1
0.647700899289884 0.635878867222903 1 1
0.509395803312201 0.500255104591444 1 1
0.474975170636549 0.466846480079574 1 1
0.445188675786895 0.437343719193466 1 1
0.599804623988026 0.588894384506166 1 1
0.302689053152406 0.296764405911168 0 0
0.603474459112182 0.592559725157424 1 1
0.609644759738879 0.598682661910522 1 1
0.608638043115831 0.597551674633711 1 1
0.724708474439807 0.709940623019897 0 0
0.595186214151196 0.58354275317369 1 1
0.563173721198576 0.55323501084483 1 1
0.396260265815146 0.388777619169141 1 1
0.5854376621961 0.574704482645206 1 1
0.374897078943672 0.368032990108259 1 1
0.492107864221088 0.482520336424011 1 1
0.427051557980426 0.418952042336262 1 1
0.470149298178115 0.461772679339573 1 1
0.426266703598393 0.418917411469238 1 1
0.488794370762741 0.479819658246757 1 1
0.474882746189021 0.465731802170713 1 1
0.479006962599797 0.470836310899536 1 1
0.423542602456222 0.416113865762524 1 1
0.49596508366302 0.486346027233782 1 1
0.527649053384021 0.517640948432762 1 1
0.48941186012556 0.481123950132368 1 1
0.552175608439268 0.542213468611056 1 1
0.388105764068284 0.380221297923409 1 1
0.532478555237866 0.523174609470639 1 1
0.453436039809292 0.445291537251861 1 1
0.521129434789176 0.511237065524019 1 1
0.49331240687521 0.484063350005061 1 1
0.500713532816923 0.490136379613431 1 1
0.566531944380091 0.555683297423181 1 1
0.469722578134482 0.460975445691805 1 1
0.399375726652586 0.39134123887447 1 1
0.690814979796301 0.678161691277763 0 0
0.415951258052531 0.408582048590332 1 1
0.657179884751008 0.645883560435359 0 0
0.45343570836403 0.445300475945161 1 1
0.390256935862625 0.383060270474375 1 1
0.471000994022181 0.463138074179332 1 1
0.63616471205982 0.624389525422145 1 1
0.317982996670707 0.312390656860869 0 0
0.331988841033118 0.326159337153431 1 1
0.559534293758559 0.54935878635506 1 1
0.456321966642877 0.447342629566054 1 1
0.477199646368361 0.468735538692275 1 1
0.35264375872688 0.346266866268702 0 0
0.417176602560479 0.409626582378624 1 1
0.55708166129439 0.547152109058972 1 1
0.60984662018528 0.598865839562167 1 1
0.599142477462419 0.58791516390435 1 1
0.499117407442527 0.490313817093107 1 1
0.314814982316724 0.308678984099331 0 0
0.500273277555793 0.491809099720148 1 1
0.451127690464243 0.441900202487161 1 1
0.546964882109823 0.535948544192052 1 1
0.583787746635242 0.573441899060208 1 1
0.514874721458942 0.50531844444401 1 1
0.509638264172615 0.49964405003355 1 1
0.473431684796722 0.464127811838789 1 1
0.42815588658862 0.42066553211559 1 1
0.504447061209083 0.495818122422105 1 1
0.511051009934668 0.501123009159409 1 1
0.511332434403328 0.502627683781711 1 1
0.357451813700132 0.350626247881756 1 1
0.470256464138531 0.460832647665312 1 1
0.544469823148422 0.53383236276031 1 1
0.559184631549404 0.548322919422927 1 1
0.487617654514021 0.478132914649818 1 1
0.672297445941664 0.660812408404876 1 1
0.591756277787303 0.580634302281025 1 1
0.531549883895622 0.52237414914033 1 1
0.515958910158466 0.507410949669187 1 1
0.488230357818326 0.477994165711577 1 1
0.571939501824813 0.56099832653437 1 1
0.332515373200092 0.326538639981481 0 0
0.533290899136319 0.523400352857193 1 1
0.415943182081077 0.407932383605937 1 1
0.537740173605647 0.527670925368391 1 1
0.565101525161823 0.553927174788339 1 1
0.361316208848788 0.355651366493216 1 1
0.451624523915873 0.443319681364216 1 1
0.288851890618206 0.283510682296864 0 0
0.433105589822227 0.425389278270967 1 1
0.377058155945238 0.369828990210277 1 1
0.451178729243953 0.442826660531307 1 1
0.466738831904638 0.45875520768236 1 1
0.524458041412734 0.515498629604029 1 1
0.480676057970124 0.471616950454322 1 1
0.509393712234384 0.500187352664922 1 1
0.52738786114871 0.517219957863368 1 1
0.502394393405149 0.493254309939368 1 1
0.326452253737893 0.320349765860984 0 0
0.523914384177576 0.513366997044472 1 1
0.498511813358261 0.48938138616831 1 1
0.622324371802511 0.611385523435551 1 1
0.427633607188617 0.41947325638353 1 1
0.597898138582394 0.586204605091147 1 1
0.630714235482571 0.619628295707978 1 1
0.603864369352552 0.591712773964454 1 1
0.313139848036298 0.306771008924707 0 0
0.418246002613878 0.41094500554095 1 1
0.512621001878659 0.503140664119638 1 1
0.262370589989807 0.257441396568402 0 0
0.503495472356617 0.49418737032768 1 1
0.515518446126599 0.505226169896138 1 1
0.466502402834236 0.456436731554993 1 1
0.391479388439136 0.384634329371159 1 1
0.592855685888336 0.582351484622485 1 1
0.554389408523526 0.544052469097579 1 1
0.613404556237583 0.601140383678018 1 1
0.581484516086961 0.571737339434026 1 1
0.455218738973537 0.446967739827381 1 1
0.399417622460943 0.391954392962166 1 1
0.482463437599509 0.473862156976345 1 1
0.405953322955862 0.398661523533531 1 1
0.405962681599743 0.398062116598379 1 1
0.528195529945332 0.518229442912479 1 1
0.464890289874601 0.454774087549932 1 1
0.610663868481058 0.598837457123426 1 1
0.407243109964051 0.399509363763391 1 1
0.407340607159466 0.39966854693137 1 1
0.599745594737035 0.588105551356367 1 1
0.440423519074713 0.432485517445658 1 1
0.6519682235664 0.639759082221443 1 1
0.456841487615886 0.448343600125028 1 1
0.503029598430003 0.494128774998577 1 1
0.461847538068989 0.453752091805374 1 1
0.536873674915322 0.52719074257239 1 1
0.562371172914777 0.551088906139412 1 1
0.540686299706451 0.529225006442909 1 1
0.458477404792948 0.449577158112027 1 1
0.614396515262236 0.602766151267132 1 1
0.501628161249473 0.492219831854801 1 1
0.507900822626181 0.498001849120653 1 1
0.39488858819572 0.387982119215685 1 1
0.622934398633647 0.612112512965557 1 1
0.517532181902061 0.507375670041217 1 1
0.605552746549262 0.59432859778918 1 1
0.396953421414515 0.390320858476356 1 1
0.347393083143282 0.341343115028622 0 0
0.469950365586809 0.461822906370731 1 1
0.30462729903117 0.299037282727628 0 0
0.598255903451734 0.585777134974397 1 1
0.371853748551882 0.365397033900106 1 1
0.376871259874927 0.369555555077362 1 1
0.439558639287108 0.42985397325055 1 1
0.597081978381492 0.585133139683315 1 1
0.409657982211904 0.401845562313982 1 1
0.423105340767929 0.415139144484117 1 1
0.539440633501203 0.529446987699122 1 1
0.561021356746405 0.550728229831742 1 1
0.362562193439299 0.355108531445346 1 1
0.332003383493667 0.32569575363244 0 0
0.660157544828617 0.64783805441605 1 1
0.58967665197098 0.578432081158233 1 1
0.54656731410272 0.537344862429754 1 1
0.461367913713604 0.452682504411931 1 1
0.589279464542352 0.578997500783079 1 1
0.52194551459978 0.512610795014939 1 1
0.601531987754647 0.589519952501138 1 1
0.232394299736246 0.227940795888575 0 0
0.446689632610829 0.438599003439966 1 1
0.563812046972258 0.553399395468515 1 1
0.560281864819558 0.548899408988418 1 1
0.50285693196842 0.493328181934526 1 1
0.541890417659739 0.532481206101591 1 1
0.519339260040541 0.508684943551538 1 1
0.437239216266583 0.428761576179562 1 1
0.565228497672071 0.553980073651201 1 1
0.624879587621681 0.612902303317549 1 1
0.64379528770188 0.631783847640457 1 1
0.495552398223256 0.486891366485745 1 1
0.450185073323584 0.441697141823991 1 1
0.443137353592817 0.435576166248672 1 1
0.404890359818994 0.397895259182207 1 1
0.409461872746063 0.402022275180289 1 1
0.527190982159857 0.518008229141179 1 1
0.527838427156478 0.518946914384467 1 1
0.50919829392758 0.499873439787831 1 1
0.572878784452628 0.562668541505586 1 1
0.521779840795184 0.512254297987681 1 1
0.542966742491653 0.532234891130118 1 1
0.362318161611216 0.355530789006763 1 0
0.486875810062936 0.477783313684325 1 1
0.441556341566344 0.433467617886141 1 1
0.403324431922548 0.396165552895772 1 1
0.519251322829513 0.509328193959703 1 1
0.540913913873007 0.53153602628724 1 1
0.475109512992558 0.466326336971937 1 1
0.603839063370755 0.592380221199945 1 1
0.570586849125426 0.55905471005597 1 1
0.566888118288905 0.55627703383792 1 1
0.450464320295261 0.442483679407737 1 1
0.570111462223396 0.55874991852441 1 1
0.443142846786395 0.435531707282365 1 1
0.318902405435854 0.313104625922387 1 1
0.476088819023151 0.466614153726798 1 1
0.549137262418819 0.539036366436543 1 1
0.503281963303736 0.492494766486362 1 1
0.558816587203034 0.548292123852594 1 1
0.528606790390833 0.518553841283246 1 1
0.639446593251312 0.627284074348787 1 1
0.533305081900368 0.522912111125099 1 1
0.627713716618538 0.61522346678895 1 1
0.461611817744712 0.45246353890112 1 1
0.621503769225754 0.609955690655236 1 1
0.491303114238995 0.482409328775221 1 1
0.544759252339976 0.535036722886967 1 1
0.337508642674136 0.331445502023381 0 0
0.62626837177029 0.613281254465448 1 1
0.546345475459811 0.535237369544146 1 1
0.347417979563509 0.342019260266908 1 1
0.540128738358742 0.529788212503574 1 1
0.461721001014987 0.453406851552438 1 1
0.362202369988124 0.355325254524472 1 1
0.407607902257782 0.40028333870654 1 1
0.286688152025207 0.281720316934544 0 0
0.502930327297987 0.494307774917571 1 1
0.582868193130896 0.572699092610868 1 1
0.38328797288465 0.376714727604788 1 1
0.403999603057385 0.395645781365703 1 1
0.326181821630795 0.321023124565633 0 0
0.38055361919252 0.372578239247151 1 1
0.282875579617063 0.278018432414764 0 0
0.618637296577068 0.607393014191042 1 1
0.473266039002397 0.464565881078043 1 1
0.565519040565135 0.554696581946604 1 1
0.566970965956657 0.557048972465903 1 1
0.474579183796051 0.465860060889976 1 1
0.510388756941291 0.500104051270332 1 1
0.597715138532817 0.586919961371748 1 1
0.446907049105304 0.438743160472722 1 1
0.500643242033635 0.489986701153502 1 1
0.625383824725813 0.614485447834478 1 1
0.611813044393128 0.601232069287746 1 1
0.501817594453595 0.492551291999369 1 1
0.747894264129409 0.734329287944641 0 0
0.417853080375777 0.410393036191785 1 1
0.56830904688547 0.558064363438897 1 1
0.335950350995921 0.329859070218797 0 0
0.413104329408078 0.405506378372686 1 1
0.547927969909678 0.536416899811798 1 1
0.569976907279472 0.559702335602668 1 1
0.551757046104637 0.541575487404957 1 1
0.540218258044426 0.529884999275237 1 1
0.444294216267113 0.43631770487192 1 1
0.453557598856652 0.445443478504682 1 1
0.462912336861597 0.453057066365706 1 1
0.543456285916661 0.531979268650062 1 1
0.524242586682004 0.514401898080364 1 1
0.507812597542761 0.498002539200541 1 1
0.497846568309966 0.489002351862034 1 1
0.57521415129852 0.564331431911388 1 1
0.500102333282217 0.490398440763511 1 1
0.411753235775396 0.403229928330532 1 1
0.4629043112996 0.453623760322556 1 1
0.50473559707294 0.496082817286112 1 1
0.478207955217314 0.469934744832457 1 1
0.512732543544067 0.503744789259282 1 1
0.467375181570418 0.458972867356607 1 1
0.456170377452701 0.447917267133595 1 1
0.397804733728241 0.391002871786274 1 1
0.458441108261335 0.450282842144526 1 1
0.514982918776522 0.505588781008318 1 1
0.539873874406353 0.530354734790076 1 1
0.363426158774088 0.35605579244196 1 0
0.345452985792451 0.339572894159738 1 1
0.47562514476184 0.466972993623235 1 1
0.560559742633013 0.550662283209636 1 1
0.383563336724525 0.376949593809264 1 1
0.597665693088349 0.586864351503808 1 1
0.481532060117898 0.473405986478801 1 1
0.492762915601711 0.483647160027736 1 1
0.553340381510937 0.543310033059607 1 1
0.600332000718219 0.589086490551622 1 1
0.584938223763005 0.573321277987484 1 1
0.431640870317083 0.423500430383572 1 1
0.617486357742159 0.606916980888123 1 1
0.429009204756548 0.42078151897039 1 1
0.381590121097163 0.374724179310439 1 1
0.553140993873199 0.542577332271641 1 1
0.50437274686477 0.496335679463788 1 1
0.465486986818099 0.456385813189969 1 1
0.554876546683863 0.544868312834926 1 1
0.407948290693676 0.400540104276554 1 1
0.595981627067004 0.583954087294602 1 1
0.477154862819727 0.468373928213787 1 1
0.546605871550518 0.535279088169689 1 1
0.502029386109746 0.493468477542819 1 1
0.513222382083553 0.503805889495608 1 1
0.424802269293239 0.416827557438889 1 1
0.491745339058955 0.481797261398862 1 1
0.359106748410412 0.352659079982686 1 1
0.561688379381293 0.551524353547801 1 1
0.682211144098162 0.670767579824078 0 0
0.243046950966934 0.238504987237277 0 0
0.444717284107979 0.436221075477393 1 1
0.499480855448126 0.490583620900829 1 1
0.577289449623916 0.565841803758212 1 1
0.468754295849037 0.459605948245569 1 1
0.489794338091706 0.480704834720007 1 1
0.424509942842993 0.416094041341566 1 1
0.577216744277698 0.566736724019166 1 1
0.576026646097416 0.566316505699486 1 1
0.489168686344324 0.479882466513692 1 1
0.541132299418023 0.531443570598779 1 1
0.505686652688393 0.497004388737063 1 1
0.45328708742016 0.444694698161359 1 1
0.477069152822938 0.468365149244644 1 1
0.589384067818545 0.579482362055666 1 1
0.51707709158465 0.507568574715368 1 1
0.595470740147583 0.585049904279281 1 1
0.279046769345509 0.274177482736845 0 0
0.341132349567653 0.335131662105079 1 1
0.487203043837513 0.477854687422278 1 1
0.433288147695365 0.425636560308024 1 1
0.578184643441667 0.567866799367381 1 1
0.518770596504783 0.50806283201638 1 1
0.573211364327169 0.562130420730974 1 1
0.555978790500177 0.54469898748365 1 1
0.510137723139823 0.501106648168021 1 1
0.311017383451425 0.30565631189306 0 0
0.419487180438278 0.411631783562295 1 1
0.459169977754346 0.450749021048462 1 1
0.518998459169272 0.508931053410389 1 1
0.54451211024997 0.5361225872387 1 1
0.341843995964179 0.335169876247546 1 1
0.583887958917318 0.572839774410886 1 1
0.409935754640007 0.402358070264854 1 1
0.433182241540942 0.425044539269227 1 1
0.482755655654682 0.473645172574833 1 1
0.496059993238879 0.486681680899437 1 1
0.5664370869877 0.555318564677977 1 1
0.495442789999349 0.486543646395429 1 1
0.364609753306507 0.357464859463564 1 1
0.528412314921333 0.51933182822018 1 1
0.532097901464654 0.522087780313868 1 1
0.534818967400765 0.524375518505892 1 1
0.464840744399951 0.45582904457819 1 1
0.398960393842797 0.391932937004557 1 1
0.473544610840932 0.464913252016805 1 1
0.472820826945149 0.464659889301578 1 1
0.413416422268256 0.40566549101595 1 1
0.494498562937039 0.48626641160533 1 1
0.665623779202763 0.654237314675494 1 1
0.485988751572276 0.476360168455667 1 1
0.47450203248176 0.465950284232285 1 1
0.550687999494477 0.541391439580783 1 1
0.415944917226151 0.408616919402514 1 1
0.446979346301869 0.437844544029642 1 1
0.53426607604707 0.524115809913269 1 1
0.633935452055705 0.621681810093443 1 1
0.680910021079419 0.668967139731481 0 0
0.524277576323257 0.514056426984728 1 1
0.56769010692554 0.557027901077233 1 1
0.426424712602977 0.417377673689754 1 1
0.498474169563049 0.489959824543243 1 1
0.647802801160936 0.636269444191367 1 1
0.536912186904745 0.526829283812908 1 1
0.546032814833612 0.537136500049998 1 1
0.530938761344868 0.520450902842182 1 1
0.58833012539248 0.577642220536297 1 1
0.547362782854628 0.536979698353466 1 1
0.497406135006203 0.487637355337769 1 1
0.486184227309967 0.476723209498507 1 1
0.419639197618675 0.41203954348156 1 1
0.490290547355292 0.481324665018628 1 1
0.562642352022816 0.551362309220573 1 1
0.576015137433481 0.566210209672824 1 1
0.388088938227174 0.380050483905605 1 1
0.643077806922596 0.630515532554189 1 1
0.449309796923779 0.440702543250129 1 1
0.482306530709295 0.473810003583978 1 1
0.630897109015537 0.618962519068868 1 1
0.572878710197947 0.561204122798671 1 1
0.262228051206877 0.257342417790094 0 0
0.479711331910009 0.471618349708976 1 1
0.461163111930385 0.452048169460864 1 1
0.426083605054476 0.418443635062267 1 1
0.634204390777955 0.622800059442303 1 1
0.556659354718878 0.545909681985911 1 1
0.425680487652682 0.418051763108332 1 1
0.479453248114495 0.471157809008346 1 1
0.512340635055905 0.503148360406938 1 1
0.445621316513729 0.436667344998071 1 1
0.519544273970189 0.509916727148055 1 1
0.449875522550167 0.441538637663153 1 1
0.437439168158225 0.429372989312289 1 1
0.527955318318015 0.518653524568742 1 1
0.477586555779556 0.468691013199598 1 1
0.701116495335456 0.687474161989121 0 0
0.609942314170467 0.598860530133514 1 1
0.464005308655061 0.454436191581704 1 1
0.408345075988646 0.401281516746871 1 1
0.478514574756171 0.469731698790954 1 1
0.407884446827348 0.400250610288556 1 1
0.482573156204411 0.473052859192041 1 1
0.629972453854233 0.617761724797137 1 1
0.460539115622385 0.452834253478826 1 1
0.477105293896009 0.467631449245225 1 1
0.443459088147453 0.435048809978997 1 1
0.503488918487718 0.493984067268683 1 1
0.393559952868246 0.386175338090827 1 1
0.514506959996405 0.505521376006644 1 1
0.522131670772722 0.513097800071886 1 1
0.422443873823199 0.414545074212917 1 1
0.55891902766683 0.549071327536655 1 1
0.464591609204109 0.455846174532316 1 1
0.622589551807028 0.610571442888494 1 1
0.362194286889982 0.356626155627751 1 1
0.531631143789889 0.522582974129543 1 1
0.740891674402006 0.727400379628601 0 0
0.497017442918431 0.487908590048256 1 1
0.365332352121884 0.35799426266018 1 1
0.540613215524978 0.530111501395447 1 1
0.435097452937532 0.426577506268436 1 1
0.549010307018884 0.539021569395183 1 1
0.564369993091039 0.553528121004319 1 1
0.482226616635861 0.473964913267572 1 1
0.560786599644996 0.550926329954995 1 1
0.479006549358897 0.470167854697648 1 1
0.591191303521344 0.580744031913408 1 1
0.420336649095659 0.412224528940754 1 1
0.489914881942569 0.480430624623162 1 1
0.478548196325136 0.470485540102281 1 1
0.484930480282388 0.475915550872054 1 1
0.543890402971423 0.534848310118512 1 1
0.606835752362067 0.595793191834733 1 1
0.472484480055335 0.463337524466194 1 1
0.542785322988557 0.53215456071439 1 1
0.532192261522514 0.522718489520928 1 1
0.495585519091008 0.486529309349059 1 1
0.369158619295459 0.362786592645161 1 1
0.445164459829754 0.435853022391376 1 1
0.493832954397826 0.483653860728534 1 1
0.517921955166242 0.508524897158282 1 1
0.537818877750155 0.528558987195151 1 1
0.574718941320908 0.563471600297481 1 1
0.496292831705029 0.487240560861903 1 1
0.458308879194758 0.448790944675935 1 1
0.496970215144517 0.487253877428091 1 1
0.479907823749903 0.471045599730122 1 1
0.454329402532857 0.446287320583502 1 1
0.625013336277526 0.613273677547339 1 1
0.395726507845354 0.388858614083816 1 1
0.550002555723114 0.538825507411659 1 1
0.409442692359602 0.401824274820994 1 1
0.569786817500291 0.559075011286702 1 1
0.515561205188824 0.506327972087868 1 1
0.550263507481223 0.539890170750867 1 1
0.520579103743384 0.510067553404814 1 1
0.508510168860888 0.499623140753139 1 1
0.488423334688382 0.479682616427746 1 1
0.409853975119115 0.401700482325463 1 1
0.470025406494199 0.460742228450252 1 1
0.367297151401379 0.361190223619232 1 1
0.309590371732838 0.303964255719819 0 0
0.477457525083787 0.469618967630058 1 1
0.515260935866153 0.506179209293607 1 1
0.545833059248414 0.53516788994251 1 1
0.5135330061153 0.50429782821931 1 1
0.652021114852172 0.640030295537159 1 1
0.534433927467731 0.525167829543259 1 1
0.391849480793369 0.384217181913654 1 1
0.663993541523174 0.650405196739066 1 1
0.51166925962819 0.50239482362411 1 1
0.475593099149351 0.466816757356675 1 1
0.599588627409895 0.589293961991968 1 1
0.484433559155875 0.47550566225704 1 1
0.385462625883948 0.37879724520866 1 1
0.423128931561305 0.414624604386903 1 1
0.554377619984308 0.544199695679345 1 1
0.499065958474199 0.489857725930589 1 1
0.496320896898886 0.486395675396286 1 1
0.448582599904393 0.439292419577251 1 1
0.759354207612374 0.745640169872302 0 0
0.564195516417613 0.554080074124717 1 1
0.466334130378627 0.45764542952812 1 1
0.453122133765605 0.44503903881248 1 1
0.604722455971795 0.593416982295636 1 1
0.526254476213039 0.516433610252331 1 1
0.485280388762254 0.476623115881994 1 1
0.407312447676878 0.400039347896349 1 1
0.581826185524916 0.570919644537196 1 1
0.432171524046509 0.423582492643515 1 1
0.524386643614464 0.514456233615096 1 1
0.555831511180042 0.544459308740161 1 1
0.428747587105267 0.420568201427039 1 1
0.632288982107768 0.620311496318145 1 1
0.473124664940245 0.465049160796866 1 1
0.585319602844941 0.573975269523701 1 1
0.576828054817659 0.566137032115887 1 1
0.558521135758861 0.549090117439234 1 1
0.644529576599442 0.631964223796959 1 1
0.529231249632026 0.52065298932076 1 1
0.42159498167019 0.413851158574587 1 1
0.622076635934534 0.610558721645957 1 1
0.523852474466145 0.514496598333106 1 1
0.422737036287996 0.415301523174351 1 1
0.543064261525447 0.532697555137623 1 1
0.585956027385557 0.574454671550841 1 1
0.491453546662695 0.482125151751758 1 1
0.479001632258642 0.470540182942729 1 1
0.442493997455519 0.434553919655485 1 1
0.382768447091937 0.375844449544884 1 1
0.513474369160106 0.504557734147639 1 1
0.49151414376336 0.482284174135041 1 1
0.541864894341198 0.532101805143311 1 1
0.530386684786104 0.520296286115805 1 1
0.535901116472245 0.52535161986168 1 1
0.571081040908004 0.560311042620543 1 1
0.468804248544012 0.460486781284497 1 1
0.539353811767333 0.530035461569027 1 1
0.575672897435362 0.563946464544826 1 1
0.61382244950356 0.60145279220026 1 1
0.571301552920954 0.560906506824259 1 1
0.57151410554641 0.561228823449523 1 1
0.587678901294816 0.577849779106898 1 1
0.583424789000917 0.573529573716492 1 1
0.455834482894949 0.447200187577276 1 1
0.637464390178332 0.626589470626661 1 1
0.386879473806773 0.37987234602729 1 1
0.461771977490373 0.453021742595246 1 1
0.46861084743136 0.460855302155274 1 1
0.535562248832586 0.524934236713738 1 1
0.555669008991935 0.545830445758856 1 1
0.562558885640206 0.552339477808795 1 1
0.537210004221167 0.527438588338252 1 1
0.419580557805537 0.411928684916886 1 1
0.458602726156156 0.450312999348984 1 1
0.448297085652406 0.43995751331376 1 1
0.471661552225448 0.462202559746548 1 1
0.331871058867252 0.326795519981136 0 0
0.571897750178211 0.560855584489254 1 1
0.559157221676672 0.549214717150484 1 1
0.702760125672055 0.689009067831523 0 0
0.485537098150184 0.475832739439385 1 1
0.431076437710464 0.422676370898107 1 1
0.537527857973862 0.528215838055521 1 1
0.403904268503298 0.396423972905693 1 1
0.41678469917967 0.408478210629626 1 1
0.554241281960384 0.543723779276676 1 1
0.406276057232684 0.398837404779325 1 1
0.440668851345591 0.431585379315254 1 1
0.400119394274574 0.391879475959499 1 1
0.418298596810345 0.411371644439135 1 1
0.474059326135934 0.464686408733273 1 1
0.4152656380173 0.40819099215167 1 1
0.542648158942952 0.533182591165773 1 1
0.31062527285037 0.304939050419327 0 0
0.479191437142308 0.470490883037744 1 1
0.41768876134435 0.40994319486966 1 1
0.449982895494798 0.441303591092706 1 1
0.641183837309748 0.630163973194218 1 1
0.377429088465649 0.371090101950603 1 1
0.609912328695341 0.599167345802538 1 1
0.671762550882559 0.658953877410649 1 1
0.398084858369954 0.390678558998558 1 1
0.591831352481831 0.580915008238674 1 1
0.603063064399656 0.59213258308274 1 1
0.551008444420556 0.54081201426507 1 1
0.424220275511453 0.41635259869732 1 1
0.471591619043674 0.462588792799318 1 1
0.620701727755735 0.608049905818062 1 1
0.516539390049544 0.506692483239459 1 1
0.493235080473847 0.483359114586426 1 1
0.622271534118886 0.610714160752888 1 1
0.51731533659707 0.507868032698541 1 1
0.375522288937644 0.368379740935361 1 1
0.391049746794386 0.385075891318223 1 1
0.611699825700225 0.600861674391584 1 1
0.657060556639956 0.644746642396882 1 1
0.404773692418772 0.397748679242321 1 1
0.351760793719757 0.344990365977605 0 0
0.580291510733773 0.570008227965778 1 1
0.507233918875278 0.496791694050691 1 1
0.461210479438674 0.452677287815431 1 1
0.516167988446791 0.506859480552812 1 1
0.402484024835457 0.394779497774889 1 1
0.441579812388129 0.433368167069173 1 1
0.453751838412611 0.445774381058914 1 1
0.550507699782259 0.540207809913779 1 1
0.464899780503713 0.457040523450952 1 1
0.451516970807735 0.443154764269374 1 1
0.567784246366993 0.557457849148155 1 1
0.621103467781164 0.608736867490427 1 1
0.377397670384319 0.370921381276783 1 1
0.601604311088384 0.590238098547845 1 1
0.546561639763152 0.536257662658126 1 1
0.637771374680171 0.625688942049614 1 1
0.502102071266461 0.493402902792327 1 1
0.42046950853983 0.411848473072249 1 1
0.432634727470257 0.423762071353534 1 1
0.335211802296601 0.328735162080997 1 1
0.585178646093493 0.574997945914979 1 1
0.447530352044448 0.43966057719535 1 1
0.48445699180734 0.475817725462775 1 1
0.576340664553508 0.565260912814015 1 1
0.480849260811145 0.472417049214238 1 1
0.553597973843926 0.543556959525278 1 1
0.589667522273224 0.579374128911703 1 1
0.316241946558234 0.310522116639937 0 0
0.22890947904998 0.224576705978583 0 0
0.552348317370553 0.543245641025733 1 1
0.478473216278269 0.468516772501352 1 1
0.570040765435243 0.559244136038397 1 1
0.516258806561959 0.507171919615228 1 1
0.514787857025641 0.505406769760536 1 1
0.615633781250614 0.604387669196269 1 1
0.419724822620541 0.412658145518075 1 1
0.512498884584763 0.502723919252491 1 1
0.460405992109404 0.451155570173728 1 1
0.621189741734908 0.609861419988851 1 1
0.440265375142838 0.432340261046977 1 1
0.321813721454158 0.315665573556774 0 0
0.383077195833902 0.376580881714264 1 1
0.523485875759754 0.513450059571043 1 1
0.374780750396243 0.367224889989927 1 1
0.462678023859204 0.452991729796072 1 1
0.629530991681298 0.618679311746775 1 1
0.503141720897761 0.493847320989522 1 1
0.576789083506559 0.566181461451831 1 1
0.394632715307788 0.388034970467374 1 1
0.370647128155374 0.364456123289711 1 1
0.615271389381188 0.604079111534848 1 1
0.51364040920921 0.503746865925101 1 1
0.523054071993594 0.513827338033751 1 1
0.541194588301453 0.531092833791693 1 1
0.381352858780775 0.375397467880807 1 1
0.46327821189275 0.455552613395568 1 1
0.542579592348549 0.532526322552887 1 1
0.38463870815134 0.377624481671515 1 1
0.58658493811561 0.575024930317692 1 1
0.513973195635683 0.504078493991304 1 1
0.40320496145034 0.395881462725797 1 1
0.450634116005615 0.442136926670308 1 1
0.528830971808347 0.51808066623735 1 1
0.599107627521347 0.588429228109057 1 1
0.369994701133707 0.363646056726178 1 1
0.376169767800242 0.367918818116064 1 1
0.519504499958334 0.509646052817543 1 1
0.541761373589636 0.531235512804579 1 1
0.586607726287842 0.575749904000789 1 1
0.459836742377528 0.451570745632722 1 1
0.479394169321631 0.470542467264838 1 1
0.509052646182628 0.498432712428269 1 1
0.504662445920318 0.495215543486119 1 1
0.486987724593578 0.478500248102471 1 1
0.472489656587139 0.463628160596645 1 1
0.37543149888437 0.368721731470144 1 1
0.556438478336777 0.545699768804167 1 1
0.564503852872503 0.554327221900578 1 1
0.506758787220216 0.497863123509457 1 1
0.421037514297301 0.413925632235338 1 1
0.490255144309115 0.481311143406527 1 1
0.528285052134462 0.519808710355986 1 1
0.526257759336766 0.514937537427887 1 1
0.471840675474244 0.462874808479451 1 1
0.441159543238462 0.433487364355781 1 1
0.37865887591956 0.371461959168387 1 1
0.475547230283021 0.46641234256078 1 1
0.45234436159496 0.443822583074523 1 1
0.406511625586948 0.39909459581658 1 1
0.447094783235595 0.438804442364745 1 1
0.508466386202129 0.499661270064534 1 1
0.546185703983956 0.53595341048142 1 1
0.441231859767228 0.432636042334969 1 1
0.478905088913648 0.469717571834167 1 1
0.537046015389345 0.526580139119923 1 1
0.394376969788958 0.387275246578908 1 1
0.455091222936423 0.445947770535429 1 1
0.475533480556176 0.46609686530876 1 1
0.512891003485945 0.503209587117165 1 1
0.428999838628217 0.420486045141017 1 1
0.52143928340618 0.51110329693738 1 1
0.605223481018224 0.593898442107183 1 1
0.57337334063272 0.562310251042209 1 1
0.366493910472256 0.360040961049835 1 1
0.425389229758539 0.417603565439553 1 1
0.50416894893357 0.495244359860689 1 1
0.653050659752013 0.640078468208193 1 1
0.45446423738209 0.446593554057874 1 1
0.525507878053938 0.516503276470848 1 1
0.495011310789794 0.486117890161081 1 1
0.561238547645469 0.549872607258815 1 1
0.564343541740376 0.552686119065383 1 1
0.527940852476506 0.517972951563245 1 1
0.619427009164748 0.60864607017758 1 1
0.67247385805987 0.659392681986793 0 0
0.497812615765754 0.489038081112413 1 1
0.625569079394796 0.613786533335006 1 1
0.601556481388167 0.589814944704744 1 1
0.522621680087577 0.513148528524775 1 1
0.592477621960839 0.580274773476539 1 1
0.571159643207828 0.560175776997938 1 1
0.396971619550656 0.390045628197093 1 1
0.405212587297311 0.397317048565938 1 1
0.481497147831223 0.47320746134332 1 1
0.577379685237466 0.567078925366471 1 1
0.427570206129213 0.419416915459469 1 1
0.678833511601475 0.667304021105732 0 0
0.596535285522574 0.584461554716475 1 1
0.528827196322623 0.518420605414958 1 1
0.467128481050549 0.458282142180211 1 1
0.37986085134812 0.372468559186918 1 1
0.556083722176246 0.546198842324806 1 1
0.390540537359014 0.383249666467185 1 1
0.502068456813963 0.493292940144187 1 1
0.317854656627173 0.313137414682791 0 0
0.367100846697321 0.360453236167174 1 1
0.728084930289634 0.714928603587715 0 0
0.44565190566536 0.437174381741499 1 1
0.451222385989368 0.442235828941724 1 1
0.472870355353127 0.464532680375665 1 1
0.522692027799075 0.513560877817614 1 1
0.532177018243126 0.522128970403078 1 1
0.437312964760461 0.429911559843886 1 1
0.417053565592871 0.410161311939119 1 1
0.44009017218665 0.432341940723845 1 1
0.496550613252603 0.487525869130158 1 1
0.513919835818847 0.504331989214216 1 1
0.506655999118121 0.497548920668386 1 1
0.560464078668624 0.549863646640743 1 1
0.558075199285517 0.547322712347824 1 1
0.486848011830432 0.477808286156561 1 1
0.418870484627608 0.411255363588803 1 1
0.466924723053355 0.458220952221444 1 1
0.513147660668708 0.504286361685182 1 1
0.498098288548999 0.489415055466755 1 1
0.482122698330684 0.474079825047085 1 1
0.60241477807979 0.590747845571291 1 1
0.646773930062319 0.635691018619587 1 1
0.456436776696961 0.447745617248521 1 1
0.56452121753868 0.554762687334136 1 1
0.592770369085446 0.581456632460374 1 1
0.551650859969898 0.540708705695202 1 1
0.523487522339458 0.513435208856288 1 1
0.51131783869983 0.501757292923191 1 1
0.418795777586989 0.411620097009414 1 1
0.441693451957005 0.434246324443659 1 1
0.607735381983337 0.5968642963229 1 1
0.36603722494369 0.358428048391803 1 1
0.525031769641551 0.514507669787483 1 1
0.559886466279062 0.55010142977805 1 1
0.346259773195167 0.339797115879896 0 0
0.636425683479554 0.62381465457856 1 1
0.574136525453524 0.563717883016903 1 1
0.412158661103188 0.404898816313039 1 1
0.37755148215223 0.370372075381974 1 1
0.571989845305326 0.562785099886906 1 1
0.311107551174585 0.305091931954769 0 0
0.605077035091955 0.594039453291678 1 1
0.503614191453771 0.494056720913064 1 1
0.459295857341296 0.450030658135065 1 1
0.451858194745417 0.443328471581284 1 1
0.404259030256995 0.397826581289197 1 1
0.470069526221394 0.460724060814262 1 1
0.554232802856579 0.5454285150003 1 1
0.505520482399657 0.495804418274108 1 1
0.534163327893603 0.524576877053657 1 1
0.666358158718833 0.65360537741886 1 1
0.334128522907092 0.328061055401655 0 0
0.396130210657034 0.388926763914426 1 1
0.489414869083617 0.480581607208926 1 1
0.520015665955503 0.510092262367803 1 1
0.475080231633167 0.466253956407735 1 1
0.59378340579907 0.582650737222989 1 1
0.430952089919497 0.422944452600189 1 1
0.552331079089888 0.542256121661213 1 1
0.399342518495826 0.392373935654188 1 1
0.45068132442856 0.442208598756528 1 1
0.58611104544826 0.575846020447534 1 1
0.452696597782764 0.445335870733793 1 1
0.437509771864756 0.427506416833014 1 1
0.434174206587357 0.425948830905803 1 1
0.533229763060369 0.522780129432436 1 1
0.428480929203831 0.420792318514734 1 1
0.569288420700271 0.559098086051066 1 1
0.440721738531564 0.432019027825824 1 1
0.452727695181705 0.44503886191462 1 1
0.469403297626154 0.461361472085825 1 1
0.380249248413376 0.373746217507245 1 1
0.410653122464166 0.402690085412136 1 1
0.536697138908762 0.525861054674406 1 1
0.461552978927508 0.452004889885729 1 1
0.496067855000298 0.487176381466207 1 1
0.357606239451554 0.350601608321733 1 1
0.372524487385457 0.365579992554806 1 1
0.473914830833954 0.463973754255176 1 1
0.444976475000315 0.436861172701264 1 1
0.371213640114696 0.36413085184036 1 1
0.633354697024074 0.620538565133325 1 1
0.478537272827183 0.469136363738068 1 1
0.524524028960326 0.514898984930606 1 1
0.628439124664441 0.616892636444307 1 1
0.400568807973055 0.392099603119175 1 1
0.556375160179897 0.54622705868563 1 1
0.599422707691875 0.587635969921276 1 1
0.508401588906736 0.497533825952688 1 1
0.55732194124184 0.547641666464314 1 1
0.458104517315008 0.450369394994802 1 1
0.443170325351606 0.434989102552435 1 1
0.541066826480611 0.530813692013365 1 1
0.477218286561095 0.467509640774905 1 1
0.377172026132227 0.370420123226872 1 1
0.449326185005026 0.441037381933942 1 1
0.447654602974646 0.439774717935233 1 1
0.601544528835716 0.590320263928091 1 1
0.532434344563465 0.523011016185022 1 1
0.401870501139727 0.393575099850912 1 1
0.380762659067226 0.373887818427097 1 1
0.518708774318883 0.509062769628776 1 1
0.510145438499901 0.499411561462676 1 1
0.431962006214174 0.424026890910719 1 1
0.583966734890946 0.57326508444576 1 1
0.37628079717454 0.368755246590909 1 1
0.619305294889264 0.608250599162304 1 1
0.486741548721512 0.477796150952984 1 1
0.482442565684449 0.473520318865404 1 1
0.495063996050103 0.485969519570837 1 1
0.665117592932767 0.652462420861519 1 1
0.342170233637195 0.33600753965348 1 1
0.558688412827923 0.547735824143416 1 1
0.48788883669136 0.478806284395481 1 1
0.485518554944974 0.476641664937567 1 1
0.4689616389541 0.460870967167499 1 1
0.239698858978569 0.235729878377595 0 0
0.429307293701823 0.421823615052662 1 1
0.47811449352447 0.469973911391548 1 1
0.422256974765096 0.413689418997947 1 1
0.489743027340662 0.480998274820508 1 1
0.75835289265888 0.744533157739587 0 0
0.444253603611392 0.436895650944539 1 1
0.677388803269736 0.664847338897914 0 0
0.350372173169892 0.34378576799108 0 0
0.454954803045526 0.445856965005671 1 1
0.569938636118989 0.560054464108068 1 1
0.455756076012738 0.447243069874196 1 1
0.392386686028042 0.384401508640978 1 1
0.548520009835668 0.538437673913162 1 1
0.494003900319512 0.483666593472649 1 1
0.525176934088153 0.516069086287359 1 1
0.423194099929519 0.415843270139 1 1
0.476327214922497 0.467609387059995 1 1
0.556304754677635 0.546150678943492 1 1
0.49060783440053 0.481400401353507 1 1
0.470276109553687 0.461433053624968 1 1
0.478787084025458 0.469544112070404 1 1
0.478137295446301 0.470085645080942 1 1
0.625266746898521 0.613064205521434 1 1
0.546950161775348 0.535404107025271 1 1
0.454064353125584 0.445601795862338 1 1
0.563397261478659 0.55320788452519 1 1
0.25663884146091 0.251182957845153 0 0
0.528512169046743 0.517951754272046 1 1
0.455718938844545 0.447834866860983 1 1
0.483528708262921 0.474339478452626 1 1
0.535240886844419 0.525450584580855 1 1
0.459291940660321 0.450224242949692 1 1
0.730730168511896 0.718007174113428 0 0
0.444535525758889 0.436368029069725 1 1
0.569088349045705 0.557845078103933 1 1
0.440086198575914 0.431954044019181 1 1
0.438864300173328 0.430827751283166 1 1
0.426581082772021 0.418779413084808 1 1
0.53993836337267 0.530460538765873 1 1
0.497735247679178 0.488730194597747 1 1
0.499756413202888 0.490535424857105 1 1
0.481195879566692 0.471603981433068 1 1
0.437989398944038 0.430397331394069 1 1
0.567899517913045 0.556926248480518 1 1
0.37323028528724 0.366470881257045 1 1
0.584957323090693 0.574541085321721 1 1
0.376718726506378 0.369930347821959 1 1
0.510353329829867 0.500814124897172 1 1
0.474313188320624 0.46501995062721 1 1
0.477777903409065 0.468999017882896 1 1
0.412019132863103 0.404163106111201 1 1
0.503866041073449 0.494983145296575 1 1
0.430493407216249 0.421460330746059 1 1
0.492770866919718 0.483442733390426 1 1
0.581856572112581 0.570422005612851 1 1
0.409971885390975 0.402603833574797 1 1
0.470967111743799 0.460831904852038 1 1
0.43570125254233 0.427615871323137 1 1
0.330194927290907 0.324656668295475 1 1
0.568919786623146 0.558659351953642 1 1
0.537511354557657 0.526957171740074 1 1
0.459016385201023 0.450203117117531 1 1
0.448647099934948 0.440745235064911 1 1
0.437915081322562 0.429678259713576 1 1
0.498094038303362 0.488882052371617 1 1
0.595146703866606 0.584079545907501 1 1
0.628297042141775 0.616544609544122 1 1
0.524873790063615 0.515694136971491 1 1
0.437455956536805 0.429168914436437 1 1
0.540684490293345 0.530441736807527 1 1
0.357221205482454 0.35026403907288 1 1
0.486195772975856 0.477408237188061 1 1
0.447513576966039 0.439616766217256 1 1
0.46436093124785 0.456023814835516 1 1
0.447658702338172 0.438956561952524 1 1
0.555172681504091 0.544457342335911 1 1
0.243369690613975 0.23873874034093 0 0
0.588615279113283 0.57838740830343 1 1
0.475185929986523 0.466199450227904 1 1
0.441807222327672 0.433045719729634 1 1
0.500893762029448 0.491967104123274 1 1
0.49229035224724 0.482994051158519 1 1
0.518683064203939 0.50814830450436 1 1
0.67376903452532 0.660379679200492 1 1
0.539203399534978 0.529147111304191 1 1
0.389745132970365 0.381751914758451 1 1
0.482533550174682 0.473130549146705 1 1
0.518407628001517 0.509217168222333 1 1
0.49591313894943 0.485479312221856 1 1
0.558943577992441 0.549183571441485 1 1
0.404897428686208 0.396892376754507 1 1
0.669901116008404 0.656744687151238 0 1
0.304357113332459 0.298180356286443 0 0
0.400438249324695 0.393491775553355 1 1
0.460249330840499 0.451447195143941 1 1
0.641290657427364 0.6299136329717 1 1
0.42767089414194 0.419618501710903 1 1
0.481733027774861 0.472463549322143 1 1
0.518403842134055 0.508739491941844 1 1
0.486430217797026 0.47729255123063 1 1
0.569445709988233 0.559126346638059 1 1
0.488756711826643 0.478904439942937 1 1
0.521083400146998 0.509259710862832 1 1
0.536424543358408 0.526640981808969 1 1
0.630321982959578 0.61870299003976 1 1
0.452229021350846 0.443869813721475 1 1
0.530573446505631 0.521101062185842 1 1
0.658792213488305 0.645934138231274 0 1
0.690111617637163 0.677853074567457 0 0
0.380795348219123 0.374095224852186 1 1
0.479230227261997 0.470253205651053 1 1
0.54382369871279 0.533614612978183 1 1
0.457782585424014 0.450070373519001 1 1
0.442234158871833 0.43411376031884 1 1
0.430023017668288 0.42141194367574 1 1
0.604337792293372 0.591679017387802 1 1
0.612508225559633 0.600942183155514 1 1
0.418936176545629 0.410947882271605 1 1
0.633521064780387 0.62155760899112 1 1
0.578053514401904 0.567520597317966 1 1
0.604165092973123 0.59328380334439 1 1
0.502506679908285 0.493372744285972 1 1
0.443949783180141 0.435744193534932 1 1
0.504882396459075 0.495216360731113 1 1
0.575072049277373 0.564122653409236 1 1
0.548195927458746 0.538292012629061 1 1
0.296297280724814 0.290419724235151 0 0
0.615129205670886 0.603899538646992 1 1
0.574279375942557 0.563737292920379 1 1
0.508336727772624 0.498709596054191 1 1
0.475313383670743 0.466913978900307 1 1
0.52756693454296 0.519008584625308 1 1
0.365270935901523 0.358692438781504 1 1
0.52408574797286 0.513928198597253 1 1
0.510119749298775 0.500603041234441 1 1
0.578093503696587 0.566798476662975 1 1
0.513341786804574 0.504718545682364 1 1
0.394809157349568 0.387755786237101 1 1
0.477730823893582 0.469044664642629 1 1
0.565742791709332 0.555633920840846 1 1
0.647413953160925 0.635180490141959 1 1
0.433106171746317 0.425208969584533 1 1
0.460127694391742 0.451588554017973 1 1
0.412908857491766 0.405093980053541 1 1
0.584100230125026 0.572033126416762 1 1
0.493800285390039 0.483824417180906 1 1
0.493544339482354 0.483826711268338 1 1
0.420207849027429 0.411750330305269 1 1
0.513067227906716 0.503863524389489 1 1
0.574216105725752 0.562898531498199 1 1
0.62099980574914 0.609856260495898 1 1
0.365471208624088 0.359006163543867 1 1
0.466360018919778 0.458324003950209 1 1
0.384270158726966 0.377517935508653 1 1
0.491296146344975 0.481181015080654 1 1
0.445922158072917 0.437658469978327 1 1
0.478394870882984 0.470483818018938 1 1
0.645180642383768 0.632879082692541 1 1
0.53867603349477 0.529081584134365 1 1
0.614691915993987 0.602926005143306 1 1
0.680721505965025 0.668470303922071 1 1
0.396095798097969 0.388852725549053 1 1
0.491023586878885 0.482618481520322 1 1
0.522715006582065 0.51385871222837 1 1
0.54290194844164 0.533125391446975 1 1
0.316624555242972 0.309357158771092 1 0
0.584766486828438 0.574360429433608 1 1
0.457698620339616 0.449295310601609 1 1
0.355813673938747 0.34747007989157 1 1
0.540384697840604 0.530719275842824 1 1
0.369702545251845 0.362293269843152 1 1
0.431231437733202 0.423893253785651 1 1
0.640522994310761 0.628451308843925 1 1
0.460397715853127 0.452593165287703 1 1
0.528859022102739 0.518820285162414 1 1
0.533015967189802 0.521974650617528 1 1
0.394526952547769 0.385994516055641 1 1
0.516734972492919 0.507606812100663 1 1
0.478254419976703 0.469693531457547 1 1
0.464379128853067 0.45629424826415 1 1
0.574351147596221 0.563110162249209 1 1
0.456340254772652 0.447885810641459 1 1
0.517099517205225 0.507640056742372 1 1
0.523554049364015 0.514092180666896 1 1
0.629067267265848 0.616478530021089 1 1
0.4872815279522 0.478516822665519 1 1
0.391848721559975 0.385634253143321 1 1
0.424524529542921 0.416974964554675 1 1
0.552332401159441 0.542435398847585 1 1
0.662324203262078 0.648630593615593 1 1
0.440917434774319 0.432914573638359 1 1
0.439243996244455 0.431431887896749 1 1
0.630646010449163 0.618304952399254 1 1
0.544558381941052 0.534997186854857 1 1
0.414638681689366 0.406643884887051 1 1
0.470550226672679 0.46227556569393 1 1
0.399317729232861 0.392405953069775 1 1
0.513038394878659 0.504176515255364 1 1
0.540146653018406 0.530840164240677 1 1
0.449849895932567 0.442100068768737 1 1
0.306826759988746 0.301444795803742 0 0
0.557652562738605 0.547094065753546 1 1
0.47625136027351 0.468589245812612 1 1
0.652806712661644 0.640776991622794 1 1
0.469868329425975 0.46051777506832 1 1
0.518520241512953 0.50893617026085 1 1
0.510732910795772 0.501657170803707 1 1
0.509874704649998 0.500625583639176 1 1
0.504534823234253 0.495438191131044 1 1
0.519973186485166 0.510422651719894 1 1
0.554367146681943 0.544168959141694 1 1
0.568054826320512 0.557532725520271 1 1
0.500220218396488 0.491373018571025 1 1
0.601491343509455 0.591316308389458 1 1
0.717161973669064 0.704187375498738 0 0
0.483622413033219 0.474359559951844 1 1
0.37352534124041 0.366329362360753 1 1
0.4405852214232 0.432685425671104 1 1
0.51104982724498 0.500707139574518 1 1
0.481753560003345 0.473183170656656 1 1
0.665145160002511 0.652828177035669 0 0
0.410554840816254 0.403257025565854 1 1
0.614273885085037 0.602779136503303 1 1
0.476043977508873 0.467491264810539 1 1
0.489800685371038 0.480799310735154 1 1
0.621744979944295 0.609788954508486 1 1
0.430791171292992 0.421248673757703 1 1
0.545653768220874 0.534260229243417 1 1
0.596385782782668 0.584934241869958 1 1
0.525641922588829 0.516135514925436 1 1
0.370291435179751 0.362502345811259 1 1
0.538231962737667 0.528303669155596 1 1
0.471164086542591 0.462874520474989 1 1
0.502096618342141 0.492842916948718 1 1
0.392408459797405 0.384551596229207 1 1
0.614775223458791 0.603689733896607 1 1
0.618168618843904 0.6062185222112 1 1
0.476020337549855 0.466976258022415 1 1
0.664140915084135 0.650645691271835 1 1
0.362901299289028 0.356353265896408 1 0
0.398333963429679 0.391024611824578 1 1
0.517971452685262 0.508720102300689 1 1
0.389910406835333 0.382812019832516 1 1
0.374566030770775 0.367944419034042 1 1
0.454235419420408 0.446876106221424 1 1
0.536725742422908 0.526527586559033 1 1
0.528030827541189 0.51886274864953 1 1
0.700429323794445 0.68666665057031 0 0
0.5290877503219 0.520117463835922 1 1
0.574114202535124 0.563102550973601 1 1
0.57340649611257 0.563874890143069 1 1
0.475776573792999 0.467426014213146 1 1
0.570798576964916 0.560315296640273 1 1
0.519477944064825 0.509649499369569 1 1
0.467703154769999 0.459766828196525 1 1
0.484610889088725 0.474412189997046 1 1
0.517181274592741 0.50745972081893 1 1
0.422113619072377 0.414693857615742 1 1
0.56604832920563 0.556229278399401 1 1
0.46059910917942 0.452289327175699 1 1
0.470831024671633 0.46293895935663 1 1
0.501952286062883 0.492655439106284 1 1
0.605454357033059 0.593826827917594 1 1
0.481433266749385 0.473479864785515 1 1
0.378775841379172 0.370265150522845 1 1
0.67122905917249 0.659464965243064 0 0
0.395875412567305 0.388077425095778 1 1
0.524368195836958 0.515140881826579 1 1
0.547649118923144 0.538056571664736 1 1
0.534074223323909 0.523093787907014 1 1
0.415146643177408 0.407971746929292 1 1
0.250512718267951 0.245743844547351 0 0
0.43584476635781 0.428129104423727 1 1
0.55907708458478 0.548612933660434 1 1
0.406748079874609 0.39934352592438 1 1
0.504165560551953 0.49465775556311 1 1
0.606781858325577 0.595920358086612 1 1
0.623498036405466 0.612649549694207 1 1
0.48796744001985 0.478852902001365 1 1
0.633321485552038 0.62074959142317 1 1
0.534453391508716 0.52314308620218 1 1
0.504727753961045 0.495043683583197 1 1
0.569838533985129 0.559547521730902 1 1
0.467251299040346 0.458503978129098 1 1
0.549823262700828 0.539012400094421 1 1
0.57197562192011 0.561373021230361 1 1
0.400275042571936 0.39343384775625 1 1
0.374393609582373 0.367914819402539 1 1
0.449273822676262 0.442171809664834 1 1
0.541805658310991 0.531595370358416 1 1
0.326595406802316 0.321346187159788 1 1
0.541416565556201 0.531727022289006 1 1
0.391854871295909 0.384444465622575 1 1
0.469495396965875 0.460510529211153 1 1
0.485204117622004 0.475951006794589 1 1
0.542548318471067 0.532871285114849 1 1
0.458073936671993 0.449174127297203 1 1
0.487721526015706 0.478611767393772 1 1
0.594756903067806 0.583790003291215 1 1
0.577330007678172 0.566683262638375 1 1
0.480605292570822 0.471144078968088 1 1
0.590143666373421 0.578995865963657 1 1
0.448810765371485 0.440229146696249 1 1
0.535626028731191 0.526352864355893 1 1
0.469744189361335 0.461271431587007 1 1
0.415107175748534 0.407824105112984 1 1
0.475912786609203 0.467446824047765 1 1
0.519940869640398 0.510114750531977 1 1
0.431371376069379 0.422553983139736 1 1
0.424538247596642 0.416250081601249 1 1
0.570040447108451 0.559795159464259 1 1
0.416899745046265 0.408916350704093 1 1
0.396666151400458 0.389193804136159 1 1
0.517452151786816 0.507345323603679 1 1
0.409968959851062 0.402817575444101 1 1
0.534764996100497 0.525927159258097 1 1
0.478145682607722 0.469199530597921 1 1
0.47239801918289 0.462864155029828 1 1
0.471515564013166 0.462946179239229 1 1
0.591042371069314 0.57958425843506 1 1
0.420970626809408 0.41246341356875 1 1
0.363410999495648 0.356843726227818 1 1
0.508421397116296 0.498141044142973 1 1
0.551765555192661 0.542197070315555 1 1
0.640626870138328 0.628803872957728 1 1
0.346157097064441 0.339684622662585 0 0
0.571191439292171 0.560192121274262 1 1
0.615069132057801 0.603517297771396 1 1
0.485981246240046 0.4761294592303 1 1
0.628202262203247 0.61630701093101 1 1
0.455943820538199 0.448186615838064 1 1
0.45564650101095 0.44775381944949 1 1
0.630827010413902 0.619437057502849 1 1
0.373184312131501 0.366726380436418 1 1
0.261584357825281 0.256807548974622 0 0
0.461004771972915 0.452499199116201 1 1
0.451165421465275 0.443083223471829 1 1
0.452150063047404 0.444032607816011 1 1
0.516874725414121 0.507774330528978 1 1
0.510741652200513 0.500652367929906 1 1
0.648362698669087 0.636278445859778 0 1
0.487081232707159 0.478243993517121 1 1
0.389792083157159 0.382460328599795 1 1
0.5629024902166 0.552220404257421 1 1
0.590610265930993 0.580121117701613 1 1
0.396440562398326 0.389475362655476 1 1
0.477284101120237 0.468764022069437 1 1
0.568910435753628 0.557624219984549 1 1
0.444653095996298 0.437224315131094 1 1
0.45637781092753 0.447506820377246 1 1
0.363697654188925 0.356758967726615 1 1
0.457097202773243 0.448842825790657 1 1
0.47483425411009 0.466420516233063 1 1
0.352799620531573 0.345605969110477 1 1
0.537573386390903 0.527836473231464 1 1
0.49670300170261 0.487914512475667 1 1
0.38504154057435 0.378051122144656 1 1
0.507722873941875 0.497761712163123 1 1
0.524026574630234 0.51325525565076 1 1
0.520903154582548 0.510343261547192 1 1
0.395658507931531 0.388796950669776 1 1
0.519071685570758 0.510093371500725 1 1
0.407012560101711 0.39885331733991 1 1
0.652178019420872 0.640385402462202 0 1
0.542539980829966 0.533130937020315 1 1
0.493080882922715 0.484503613273619 1 1
0.492201039238357 0.482784254004575 1 1
0.583472056449574 0.573591471773161 1 1
0.571410494624876 0.560931468391795 1 1
0.376543722767655 0.3695266233925 1 1
0.46850568510152 0.459148420190785 1 1
0.434403475498095 0.426290867463111 1 1
0.430671003943742 0.423370660768905 1 1
0.365124396593113 0.357890064623802 1 1
0.530683988966919 0.520492067592573 1 1
0.451190644700687 0.442999830932906 1 1
0.458414942660407 0.450527333455671 1 1
0.66754198477754 0.654519031930508 1 1
0.478119602841683 0.469383401818408 1 1
0.405639101208163 0.399098450146581 1 1
0.514030787538913 0.504795616261982 1 1
0.554450233153569 0.54441383493547 1 1
0.538525012391219 0.528567943250556 1 1
0.570598992154312 0.559938038403621 1 1
0.522761275712115 0.513394546059139 1 1
0.474174762843011 0.464375464463528 1 1
0.799665314426647 0.7847791472311 0 0
0.493931474410353 0.484790676339151 1 1
0.350799384673517 0.344337593056788 1 0
0.628175609198994 0.617056868207379 1 1
0.622389426216412 0.610282155216117 1 1
0.588791403755902 0.578007309339099 1 1
0.32826521146414 0.321030912054984 1 1
0.509310242169874 0.499897996379559 1 1
0.568462592368251 0.557268724859031 1 1
0.590015625856254 0.578244163808526 1 1
0.462961492206215 0.454294445701082 1 1
0.476227091611279 0.467523536576802 1 1
0.613720031507607 0.602989014125528 1 1
0.37007574538213 0.363665184341427 1 1
0.477918272347712 0.468688361156775 1 1
0.600590105753819 0.588647245300343 1 1
0.537351953804887 0.526852062949139 1 1
0.330055640539336 0.323617904447047 1 1
0.46195894643212 0.453656964362586 1 1
0.573796971720275 0.563507545047349 1 1
0.587626474789164 0.576393460184106 1 1
0.804816873936584 0.789029155095412 0 0
0.43223418119313 0.4240678515514 1 1
0.450862327520749 0.443209641075327 1 1
0.362486132967421 0.356074952953978 1 0
0.507277140165257 0.498257889484241 1 1
0.622380551018607 0.611685029564123 1 1
0.498120695726756 0.488175034900348 1 1
0.483122400325907 0.47430005518227 1 1
0.427704197076739 0.4195725419476 1 1
0.522119331498005 0.512882014832074 1 1
0.463520080982677 0.45475004043702 1 1
0.382456370108485 0.374721948519235 1 1
0.485076485784054 0.47620772798878 1 1
0.393773873820173 0.386151903926449 1 1
0.575118794254694 0.564424420913262 1 1
0.475809353266583 0.467665301739205 1 1
0.620539713012354 0.60908425079097 1 1
0.511522797201048 0.502499744870926 1 1
0.512912868222809 0.50412415573566 1 1
0.543282196034014 0.533896051657143 1 1
0.563806718150961 0.552583185090028 1 1
0.517692333304638 0.507713621079217 1 1
0.483584499293083 0.474958208765778 1 1
0.437409860952138 0.429540230087191 1 1
0.570941220380757 0.560226025814435 1 1
0.662843500422706 0.650995117124461 0 0
0.570357858283238 0.560549748154123 1 1
0.534112244096917 0.523481861945882 1 1
0.592750889229103 0.581349370128974 1 1
0.477158617557214 0.468941939615885 1 1
0.516925328656546 0.505956354208435 1 1
0.39446915384577 0.387896279126427 1 1
0.470325030497348 0.461622613446365 1 1
0.53367151715104 0.52244329537908 1 1
0.552772840294651 0.541803834309187 1 1
0.468831769964993 0.459307850440482 1 1
0.542513165622678 0.533106668697278 1 1
0.462173914026885 0.454167787667544 1 1
0.346383027166046 0.340264648417067 1 0
0.488081765915066 0.478186653362182 1 1
0.413647394788218 0.405851647542603 1 1
0.729135848425561 0.715406211538896 0 0
0.483371674165137 0.475551063786602 1 1
0.598142365074029 0.587421184612487 1 1
0.515229607601347 0.50620793198524 1 1
0.430151671077945 0.422570444702819 1 1
0.491242440158351 0.481366263302063 1 1
0.398371436773955 0.391720233585172 1 1
0.585253578009635 0.574043769084448 1 1
0.442884430799987 0.434675534307858 1 1
0.607611520605443 0.596557605156444 1 1
0.613491471756911 0.601565397882994 1 1
0.597444920404523 0.586089139324994 1 1
0.653635257677875 0.641670373955458 1 1
0.48799633174314 0.478169852525825 1 1
0.380479323688814 0.373591698918543 1 1
0.560856347058825 0.550891030788063 1 1
0.561171740392128 0.550728469903216 1 1
0.350103011490311 0.344359168089165 1 0
0.479266189025728 0.470344124739418 1 1
0.457099251508445 0.448923155359035 1 1
0.588341389107797 0.577410288562983 1 1
0.566274075008254 0.556493195778528 1 1
0.436406267061055 0.428425203075754 1 1
0.397578081108189 0.390007242952768 1 1
0.456486956991817 0.448315116832643 1 1
0.399464876169779 0.392133440385307 1 1
0.532303495090349 0.523008619107513 1 1
0.383084363992237 0.376705753024517 1 1
0.536857432725711 0.526908224560725 1 1
0.463180951329732 0.453876643531521 1 1
0.541748158896937 0.532493492709018 1 1
0.436516858157086 0.427680606716937 1 1
0.506650509585663 0.497749001332518 1 1
0.442384024072661 0.433500126270464 1 1
0.339169147148862 0.332599317391543 1 1
0.420872829040498 0.413119496957648 1 1
0.452250599972693 0.444329325731095 1 1
0.523250839675113 0.512135883287749 1 1
0.370644942269271 0.363628191751467 1 1
0.426489443954421 0.41841935763418 1 1
0.549142630711804 0.538051926313778 1 1
0.391643722554356 0.383693847159015 1 1
0.474079890022404 0.465319104724467 1 1
0.527644765901734 0.517941765190821 1 1
0.453550260831432 0.445979429965844 1 1
0.471801206939178 0.46284456055785 1 1
0.378643736073325 0.371887250061257 1 1
0.536333088320458 0.525482574847101 1 1
0.525384251556824 0.515230461520311 1 1
0.536502641411249 0.52725754310675 1 1
0.580419285066738 0.569234043842484 1 1
0.504947065244812 0.495999235822995 1 1
0.479466263847287 0.470295577868501 1 1
0.425391100200073 0.416132427338653 1 1
0.602127431212369 0.590889850818953 1 1
0.319408590201788 0.313452834719988 1 1
0.470410686204178 0.462284770771314 1 1
0.432696581208422 0.424674373029283 1 1
0.459985131944629 0.451486826770398 1 1
0.519834962815535 0.510242648536366 1 1
0.620996004917953 0.610092731413215 1 1
0.549596040099979 0.539467085117229 1 1
0.444307523838274 0.43565416160527 1 1
0.390226312850699 0.382097051875811 1 1
0.513736247146073 0.50416794623719 1 1
0.481954638270093 0.472337652281677 1 1
0.450004610942355 0.441489122306452 1 1
0.408807846072848 0.402113878619176 1 1
0.545686923596272 0.535395601621089 1 1
0.434666598180025 0.426099237927936 1 1
0.311462889572252 0.305923352071182 0 0
0.665120516585621 0.653166194135133 1 1
0.450009910427929 0.441082190089085 1 1
0.492462574317225 0.48315453146325 1 1
0.527727634559086 0.518441185391598 1 1
0.651976197300712 0.640020974849232 1 1
0.615634046857114 0.603155162747982 1 1
0.528845604295682 0.519431546884102 1 1
0.52688713990541 0.517438526093286 1 1
0.483286747563329 0.473789182123368 1 1
0.359257325969607 0.352637665087276 1 0
0.484726655116132 0.475214539821623 1 1
0.489439696806938 0.48005649556302 1 1
0.640949303438489 0.630110541259874 1 1
0.4725710699642 0.464271703199318 1 1
0.518224943884985 0.509012878784212 1 1
0.4706630230988 0.462479410451107 1 1
0.494003457699209 0.48472727094129 1 1
0.395555210479563 0.388211543131611 1 1
0.429181381144924 0.421530234175367 1 1
0.530067107455485 0.519066421317813 1 1
0.452547669847746 0.444889987439017 1 1
0.635241204301379 0.623184161255223 1 1
