# Supplementary material for: Bias caused by sampling error in meta-analysis with small sample sizes
Source: PLoS One. 2018 Sep 13;13(9):e0204056. doi: 10.1371/journal.pone.0204056 (PMC6136825; doi:10.1371/journal.pone.0204056)
Supplement: S4 File — (ZIP) [file pone.0204056.s004.zip › results N = 20 theta = 0.5 tau = 0.2 sz = 5-10.txt]

"cohen.dl.theta" "hedges.dl.theta" "cohen.dl.cp" "hedges.dl.cp"
0.453357684335078 0.372228526201889 1 1
0.686198405923082 0.643674715556291 1 1
0.869002283391934 0.795965792616457 0 1
0.394897053282685 0.349938765629806 1 1
0.278621507505745 0.264459303160057 1 1
0.507449463187904 0.461529961906933 1 1
0.666949088654405 0.612258891924442 1 1
0.579050171358549 0.538676613844833 1 1
0.0814390308817418 0.0702371243731975 0 0
0.804667669552212 0.742968176193476 1 1
0.693080839879745 0.62763881720072 1 1
0.432803381700594 0.402322885025883 1 1
0.273816826969288 0.238145356674822 1 1
0.626445970359123 0.556130148568592 1 1
0.717347651773401 0.656995200317995 1 1
0.421481126747589 0.343370689249117 1 1
0.504129378131671 0.463513550693678 1 1
0.529053974077195 0.4879866879074 1 1
0.688876180807233 0.639715854422839 1 1
0.379675314190302 0.341384576025232 1 1
0.227789755629672 0.185819436611061 1 1
0.240911084186614 0.208929306818471 1 1
0.715975379735577 0.666742410485959 1 1
0.414387235490401 0.350676910380246 1 1
0.358016564307031 0.320993839122755 1 1
0.540448220023179 0.493010326114395 1 1
0.60455552154079 0.550755062964631 1 1
0.562063280550418 0.505970119561969 1 1
-0.02141619033113 -0.0245296198521827 0 0
0.252126886987911 0.237476075666845 1 1
0.423495916387103 0.387421352405507 1 1
0.412344537684625 0.413706690948799 1 1
0.471372078827438 0.345086127365226 1 1
0.780371479462409 0.723378592212974 1 1
0.269923330849174 0.248480702524486 1 1
0.470595365530946 0.407600103445962 1 1
0.487608575259525 0.429469308160429 1 1
0.336049386259512 0.303921032464654 1 1
0.524225838916564 0.455837676531524 1 1
0.300655739863467 0.26698458065137 1 1
0.699471842235421 0.638082386297572 1 1
0.732400488289604 0.673627440295188 1 1
0.323308426172638 0.300535666961056 1 1
0.469823650392195 0.432111627733234 1 1
0.420053284858262 0.404920839481389 1 1
0.495114422663888 0.447257506624332 1 1
0.464175781469392 0.405620674540307 1 1
0.438470270182919 0.377689870721825 1 1
0.565038416620021 0.487728769131358 1 1
0.324416203956824 0.304063745551988 1 1
0.565793897730097 0.518936945771223 1 1
0.0600968673875314 0.00169258341744102 1 0
0.256765390096496 0.224668344042321 1 1
0.585559869722045 0.553621833617682 1 1
0.455501599122188 0.410395267727692 1 1
0.673276594061405 0.620982493059367 1 1
0.368570684402914 0.337618437332531 1 1
0.58955610635258 0.524121648031846 1 1
0.388701311510723 0.370018627908528 1 1
0.4819208674077 0.43335413011263 1 1
0.273816472634344 0.249948499875779 1 1
0.481423487798641 0.444375748227107 1 1
0.524941001274641 0.472006197907973 1 1
0.400704445945521 0.38137179087235 1 1
0.32135204210899 0.299157616613908 1 1
0.504061510328086 0.466425944538694 1 1
0.820806475267012 0.738671351028547 1 1
0.4093781796474 0.379434519905413 1 1
0.358155058715028 0.331818001157058 1 1
0.565893626245795 0.510527300495354 1 1
0.505307410902208 0.449162685970997 1 1
0.547334577996018 0.478816842744958 1 1
0.295423374935161 0.247094971521966 1 1
0.540951034590163 0.470367412295667 1 1
0.484803207613162 0.442849177865842 1 1
0.408838785292329 0.373108409435195 1 1
0.437331849729397 0.399037704443562 1 1
0.608535844050864 0.584088014362211 1 1
0.211646820041118 0.212652174960809 1 1
0.26907774497289 0.259530960979089 1 1
0.926275973431147 0.855890662654762 0 0
0.493668210051602 0.443070791540724 1 1
0.648245623174977 0.598738561038284 1 1
0.7444435063014 0.647274575215359 1 1
0.435683969571807 0.411240969149956 1 1
0.516918740287376 0.461879246857132 1 1
0.186200973598026 0.16883095135246 1 1
0.47004225220703 0.440140777147872 1 1
0.625925169966309 0.554282954049455 1 1
0.57756011863301 0.513856752419707 1 1
0.459121655409639 0.445724311926184 1 1
0.634678285188359 0.57602479107082 1 1
0.268887548816617 0.261836679682163 1 1
0.664758462603346 0.57003964983951 1 1
0.606753825646349 0.547234657730318 1 1
0.635039511315678 0.578360629384688 1 1
0.596843312262168 0.524490531113282 1 1
0.193520209943555 0.170056954179596 1 1
0.536603736770061 0.50219570510798 1 1
0.385519727520599 0.343608045577925 1 1
0.663339326204478 0.595716106446117 1 1
0.575009342835209 0.518718340092058 1 1
0.593360675844973 0.536294889953957 1 1
0.426789662538042 0.391039717501544 1 1
0.377423754599948 0.331528762312395 1 1
0.387710322600424 0.365390251606821 1 1
0.249175075884654 0.243339903453003 1 1
0.503367223557732 0.454533770872724 1 1
0.47459138917143 0.424706132540289 1 1
0.329336086539681 0.315374889091278 1 1
0.659929134645098 0.600557687457142 1 1
0.189637546885806 0.206311031959582 1 1
0.606549400460228 0.559671865164069 1 1
0.651655036029535 0.599305554597742 1 1
0.248366542369233 0.230419909789349 1 1
0.341792988730721 0.324070812791044 1 1
0.569817833186305 0.493624699074957 1 1
0.420512243384085 0.388759222996504 1 1
0.622229971852951 0.53245810503147 1 1
0.570017271929642 0.528255339894141 1 1
0.336656384491635 0.29796073039781 1 1
0.4874518027082 0.438053527433185 1 1
0.632682519108876 0.553331141015392 1 1
0.655233874091891 0.602255320649452 1 1
0.297661136757523 0.26811651481835 1 1
0.662680164692802 0.558331781513108 1 1
0.392624818277532 0.330366618522705 1 1
0.373779360734002 0.337146854563911 1 1
0.565750717490403 0.485563700931498 1 1
0.672091289712942 0.611411997597728 1 1
0.523893903908545 0.476714611414401 1 1
0.686820036768894 0.61843422632329 1 1
0.265407829908436 0.241515404260451 1 1
0.693922065180205 0.632749013905296 1 1
0.384725022696592 0.342198619233067 1 1
0.624786931945817 0.568128190396901 1 1
0.634296972309574 0.569298159430143 1 1
0.402948001581824 0.402946756318585 1 1
0.484579597117298 0.450667098638391 1 1
0.41062361542843 0.383184274244256 1 1
0.362942480096738 0.332650032844652 1 1
0.558268330933341 0.513997181803148 1 1
0.421037600128833 0.394737783943303 1 1
0.871195803739579 0.773992609960805 1 1
0.626025602845016 0.563852355594889 1 1
0.613948832354462 0.556297738526285 1 1
0.372081833922102 0.338141565282697 1 1
0.594588063871517 0.524527859897695 1 1
0.386168004538092 0.360879010277571 1 1
0.531008317897228 0.48682866748964 1 1
0.458982321608006 0.420887247411344 1 1
0.316072695249979 0.283668604059771 1 1
0.570633346708889 0.531013679826803 1 1
0.577622793955285 0.498929272546751 1 1
0.441357669378215 0.410191712865096 1 1
0.391349127974468 0.369645615943864 1 1
0.623013931373126 0.559916269635 1 1
0.546553951152836 0.499922271143823 1 1
0.59651226056218 0.541136458046465 1 1
0.588277258370655 0.521074772132895 1 1
0.321539629568103 0.317496452717196 1 1
0.835483221996904 0.764182454935653 1 1
0.276250826953381 0.258147684025804 1 1
0.421430567555656 0.357975138622872 1 1
0.371605267065299 0.334831808678631 1 1
0.532422223885769 0.489703087684907 1 1
0.8020561354886 0.719249658174239 1 1
0.377342059647897 0.358057890098718 1 1
0.709138216505289 0.630293759615841 1 1
0.327539313364369 0.282209541286457 1 1
0.913294401346835 0.835367247770584 0 1
0.486026239605966 0.452939413414614 1 1
0.735158395927275 0.658355049102109 1 1
0.673438107172232 0.60614875836669 1 1
0.556053124781309 0.495729421885078 1 1
0.263340936482232 0.250102635200892 1 1
0.434388242984337 0.403643203281869 1 1
0.350381266036749 0.311945109774479 1 1
0.428383402164917 0.384425234193115 1 1
0.403316534193673 0.375149142524168 1 1
0.310431065812037 0.271045755967704 1 1
0.26525477172837 0.242919995477407 1 1
0.456327744605142 0.417343417100357 1 1
0.198221855393594 0.184360763582589 1 1
0.627117062799629 0.571164927824948 1 1
0.505016405801049 0.470094417539364 1 1
0.350097901570098 0.337657069294722 1 1
0.634426441154411 0.576564932035212 1 1
0.730299232649764 0.656415792554607 1 1
0.453145661979384 0.422449588762483 1 1
0.223552725376373 0.203373310313151 1 1
0.486369777572324 0.475124496223585 1 1
0.320774841148898 0.297267660445182 1 1
0.626298783229023 0.564860501813311 1 1
0.411080074871946 0.366936904085215 1 1
0.767600729090741 0.703042608111414 1 1
0.346836442489403 0.323516296368507 1 1
0.426188541728096 0.413911190961969 1 1
0.575581016523088 0.561599269912034 1 1
0.449170390376057 0.404546064900292 1 1
0.758698394896872 0.683656831221627 1 1
0.557026056216459 0.506621470817985 1 1
0.682530173252906 0.63286251254938 1 1
0.538650764203443 0.505073943744536 1 1
0.5132193218283 0.461006299708832 1 1
0.703466327912768 0.648452826409851 1 1
0.473061637752618 0.43228360318088 1 1
0.589703619016006 0.541452506367637 1 1
0.246074035981693 0.229385970388485 1 1
0.189999777066955 0.176960111394325 1 0
0.486818402319257 0.459489692424108 1 1
0.372852043970425 0.335777824000554 1 1
0.254132233212677 0.243746258399807 1 1
0.476085428945826 0.450026071480579 1 1
0.331199937232638 0.298305912389071 1 1
0.468733532471995 0.441598422772713 1 1
0.353188159069992 0.307635539198286 1 1
0.34929665368277 0.312835749271984 1 1
0.162902157911085 0.149401139557402 0 0
0.551889240578042 0.493038696955342 1 1
0.539810221532997 0.505964707250848 1 1
0.289901878652349 0.258291527551607 1 1
0.492158343260738 0.455175337242985 1 1
0.756285062621937 0.677268498637865 1 1
0.520359530914347 0.498175555971806 1 1
0.396683835427948 0.394077332574122 1 1
0.766318347014231 0.680182605366256 1 1
0.536618675035174 0.483329072540627 1 1
0.394419121760447 0.388093480754049 1 1
0.471323286149051 0.45824278556057 1 1
0.606418518801866 0.53237118837361 1 1
0.618698183461496 0.576459367805802 1 1
0.704067387238666 0.622510446555416 1 1
0.341298464861725 0.283300902919116 1 1
0.514298899298017 0.490405272711096 1 1
0.452288932854651 0.41799224151901 1 1
0.379725224854103 0.352247165918069 1 1
0.613961036603141 0.555381587033415 1 1
0.493463453624655 0.430431398217759 1 1
0.278781380059492 0.257327071194877 1 1
0.205163269502125 0.185836940138417 1 1
0.60380758427282 0.561694918374581 1 1
0.572079487545105 0.546910453735378 1 1
0.855320752524903 0.779143420223153 1 1
0.6346014391438 0.577746460366198 1 1
0.365517655467076 0.307174527997518 1 1
0.567356353206248 0.512267877109822 1 1
0.583494169976166 0.552038865452264 1 1
0.298271054642247 0.265923682420287 1 1
0.4203657989419 0.403129660485783 1 1
0.816763551261759 0.732605732374695 1 1
0.447408136161153 0.419925743679786 1 1
0.221893298892593 0.195048262607222 1 1
0.650708551422693 0.602104282169707 1 1
0.689162955245946 0.606812814794274 1 1
0.436392362521209 0.405943667087718 1 1
0.119512477780484 0.143146906295662 0 0
0.53965556101993 0.496078989121552 1 1
0.618102716775888 0.547394189897037 1 1
0.306769244157661 0.303216419906741 1 1
0.607434992386695 0.580427775197435 1 1
0.462122547509074 0.401885543687241 1 1
0.394152500129888 0.356028435585273 1 1
0.535041983997462 0.477574178379578 1 1
0.296271809693333 0.25809056361838 1 1
0.596084026998356 0.547485312565141 1 1
0.576276483011728 0.508219683604616 1 1
0.360104420687893 0.319826307722108 1 1
0.512294851093208 0.462082845037448 1 1
0.4398040422265 0.40837123311088 1 1
0.571741319954965 0.508234199118347 1 1
0.670660355351231 0.59363321602181 1 1
0.338348585243869 0.317108361519139 1 1
0.393826261757666 0.358491575204707 1 1
0.270257777156847 0.234008951540873 1 1
0.440674345632315 0.387378625786335 1 1
0.546391890063686 0.467312814631105 1 1
0.478191760982571 0.431483326339259 1 1
0.578979428788478 0.533342796961653 1 1
0.539931870717161 0.465118550873657 1 1
0.355988799836243 0.331993514044069 1 1
0.517474945959699 0.480887586921273 1 1
0.658703549530839 0.590762815408217 1 1
0.597875179679024 0.540887363265723 1 1
0.601613507377008 0.583257788222821 1 1
0.434701602426536 0.39539885768267 1 1
0.626265081933791 0.579039715644524 1 1
0.277598679933016 0.263262418572774 1 1
0.552295442586512 0.483174283352021 1 1
0.443860839717725 0.378042087897343 1 1
0.571971281012388 0.517394686958043 1 1
0.467372840121756 0.417771256294926 1 1
0.414936789931028 0.372807308950003 1 1
0.807175868287758 0.729721393521694 1 1
0.630422165688311 0.574422448687298 1 1
0.743028749353098 0.670949758779045 1 1
0.407890449098083 0.348617650147405 1 1
0.503215020831146 0.457763730596412 1 1
0.425867695268582 0.387464679199623 1 1
0.715186978521974 0.631572896404914 1 1
0.60688863213799 0.554378927179859 1 1
0.238770233955988 0.216986389338177 1 1
0.699408540211472 0.641842572060371 1 1
0.502757730246175 0.441319489238779 1 1
0.256947115042465 0.241539784678901 1 1
0.272811743096463 0.271755007144785 1 1
0.466740698205645 0.425473754213802 1 1
0.549560175874958 0.516624031886182 1 1
0.429620883468662 0.390672024575696 1 1
0.829799047426733 0.719792711818842 1 1
0.54318042038153 0.512467511349294 1 1
0.625757035697617 0.582799504129839 1 1
0.75574419373228 0.668953396594299 1 1
0.54867707177523 0.512984968601171 1 1
0.567179572185611 0.517987593815949 1 1
0.288983751865733 0.265608828894513 1 1
0.466462898905927 0.400593057825674 1 1
0.435435261625549 0.419176523867538 1 1
0.431883671966853 0.379552880206198 1 1
0.446089626227376 0.385606475746262 1 1
0.529945072636764 0.482397922029912 1 1
0.655297719994311 0.596754699295355 1 1
0.260510872799337 0.225804841672217 1 1
0.626298745798969 0.546347706979426 1 1
0.714117001708629 0.647396924376269 1 1
0.509559202667839 0.471067766934825 1 1
0.237406949569124 0.216764274692716 1 1
0.524239899768554 0.478833053797834 1 1
0.617085956758847 0.562590492071848 1 1
0.257934557850446 0.24652014397619 1 1
0.337634828570205 0.303414772395029 1 1
0.572969314768981 0.523650830282222 1 1
0.418107328157627 0.365681703699624 1 1
0.495241881194055 0.456416703105433 1 1
0.49442809578277 0.434732883194842 1 1
0.441332430174952 0.398637406430088 1 1
0.486511708151847 0.436623352184142 1 1
0.618531547376778 0.570648131718353 1 1
0.865713000969349 0.78264577070555 1 1
0.209356183222629 0.152075355050812 1 1
0.467475208716166 0.434092748065509 1 1
0.35988566297808 0.3207540541812 1 1
0.30513580071802 0.277828437578468 1 1
0.469529634977319 0.423364938467334 1 1
0.336235253520784 0.301111251424845 1 1
0.573539550396807 0.543997602505585 1 1
0.319992400111943 0.285861875146961 1 1
0.475319882036528 0.43136202541383 1 1
0.644608468523914 0.563335043814102 1 1
0.509367651120524 0.459886906272769 1 1
0.45573148513817 0.406877098118842 1 1
0.205830070785769 0.179436642840417 1 1
0.186047435081302 0.198173404153615 1 1
0.496699034502209 0.449549257315374 1 1
0.534088101189808 0.495084029356122 1 1
0.530921971621957 0.498708713184828 1 1
0.559129043491432 0.530074191359412 1 1
0.504087903952046 0.469073253323175 1 1
0.60257496569674 0.546174352011864 1 1
0.454216029265179 0.414285870042389 1 1
0.230168960751837 0.21129149466857 1 1
0.502711437193786 0.451019469807964 1 1
0.538757148994956 0.485732149945308 1 1
0.635941465032358 0.565825492627265 1 1
0.63038009948801 0.589014009487847 1 1
0.42837994101903 0.374339154920092 1 1
0.849449496416803 0.756141242778163 1 1
0.523853872219385 0.472438604505336 1 1
0.226141320337647 0.209859345052143 1 1
0.320127385447036 0.304666089662001 1 1
0.293210598383201 0.272840047484366 1 1
0.4604218149637 0.397180509998251 1 1
0.280055385264504 0.251043499292533 1 1
0.660995906683079 0.598607536514619 1 1
0.495966513717936 0.446840793470539 1 1
0.65509858932364 0.599690887736209 1 1
0.934914062435579 0.844622451812138 0 0
0.439210572875707 0.373018935361124 1 1
0.609176429791949 0.551321816974132 1 1
0.285971430883659 0.280873904859978 1 1
0.575346338272177 0.490651434584008 1 1
0.35241993168774 0.308004256851037 1 1
0.648088162406675 0.596240508923932 1 1
0.832696572357733 0.754252502017689 1 1
0.89212634993477 0.813519904941668 1 1
0.445619746036042 0.410171863726612 1 1
0.274047926267492 0.254463596764652 1 1
0.44409769818267 0.408353828245573 1 1
0.31638857552554 0.288306061797714 1 1
0.389829990125018 0.353244977230226 1 1
0.151292546770874 0.159401274657628 1 1
0.399108646831665 0.359037430742124 1 1
0.407713921621274 0.379671488660496 1 1
0.375673599930245 0.350705775695648 1 1
0.493336172329232 0.434986228762543 1 1
0.482919798005518 0.421278864994684 1 1
0.306960337551782 0.255405004853025 1 1
0.372519348496133 0.344621378533678 1 1
0.184532103703661 0.141681892283263 1 0
0.485252759563425 0.449249963808047 1 1
0.5417061489769 0.499211011837629 1 1
0.32582266159113 0.291115099662543 1 1
0.39963340196388 0.368762330142555 1 1
0.321765728889593 0.308998160828633 1 1
0.439431884607294 0.390982612125728 1 1
0.63807099497359 0.588378830337863 1 1
0.191921588910965 0.1780737769953 1 1
0.417846220789041 0.393405771896601 1 1
0.0362538743262814 0.0338569459477944 0 0
0.622700413874853 0.591782194744961 1 1
0.589319485895351 0.545536360607968 1 1
0.590901823517657 0.552816189449009 1 1
0.770570739279681 0.741659752255449 1 1
0.221296062223255 0.191059884020153 1 1
0.551819419724013 0.475341414564039 1 1
0.431531583167439 0.383161613315248 1 1
0.595256568466201 0.537385611032924 1 1
0.369152668214293 0.327583977804938 1 1
0.239499915054465 0.228046889672892 1 1
0.25460893781623 0.248424349450898 1 1
0.43772379853046 0.423947374850798 1 1
0.613659836079581 0.564508167242408 1 1
0.308052492439625 0.29720982618147 1 1
0.618167406590963 0.561721837971271 1 1
0.689943268584712 0.609568674211939 1 1
0.501230054610273 0.44609716687715 1 1
0.529521648073681 0.470903235363978 1 1
0.184941086667243 0.134743602889026 1 0
0.574676980990902 0.548227075934653 1 1
0.427339450090062 0.378490829525142 1 1
0.305328295147227 0.271742819118947 1 1
0.27708354477626 0.245073761591765 1 1
0.584019562706622 0.526996590340733 1 1
0.296499479887243 0.307300539213065 1 1
0.443717709818688 0.404660502181663 1 1
0.652794859797475 0.583517116004377 1 1
0.628829377547826 0.554222725600712 1 1
0.538713145131215 0.50509996599949 1 1
0.431265291033362 0.405645880351043 1 1
0.226429383033259 0.179697576983117 1 1
0.332459656166437 0.315692917832079 1 1
0.33361411977078 0.310022809547423 1 1
0.686594728853627 0.6326418749024 1 1
0.28930692581346 0.280428668628367 1 1
0.552925468594875 0.475488018765704 1 1
0.545568601245412 0.499553145889793 1 1
0.481081760581261 0.441324711016346 1 1
0.414383063802206 0.368044749081812 1 1
0.584480943701482 0.520171110269709 1 1
0.454851789448622 0.421415449229057 1 1
0.444047708376733 0.442036459666963 1 1
0.710430180778043 0.645379832026751 1 1
0.741434023619971 0.667565312581111 1 1
0.327704161580488 0.28005155342913 1 1
0.364336330516487 0.325972612472644 1 1
0.448038204856759 0.412709139551487 1 1
0.414107222620008 0.343132297190046 1 1
0.415830892918935 0.382901857731927 1 1
0.579382562305519 0.534484430215317 1 1
0.585329160507278 0.541122051039108 1 1
0.512541149440142 0.458992675261477 1 1
0.400158489167711 0.35438896497943 1 1
0.416494199138357 0.385009955849766 1 1
0.388272104383115 0.356231839177106 1 1
0.50328938769368 0.47156186383435 1 1
0.45094154046156 0.411024514309066 1 1
0.520974962982402 0.473221381733642 1 1
0.179613022425531 0.151416966428952 1 0
0.43756564268487 0.393961705269317 1 1
0.575444974523289 0.593864919504702 1 1
0.419254237165218 0.378270837496702 1 1
0.539196840428733 0.472186617615789 1 1
0.530306988779664 0.487294164428128 1 1
0.369247411402021 0.329530172103566 1 1
0.41109212047929 0.397663793257617 1 1
0.386761115712564 0.346382290276744 1 1
0.450743280153812 0.40798133576894 1 1
0.242739686684677 0.199895263897942 1 1
0.559773367094516 0.499492700341419 1 1
0.484118358809128 0.439157164399164 1 1
0.414082879823341 0.424884472397946 1 1
0.41349381456524 0.361255443424811 1 1
0.373231215814516 0.348796521604609 1 1
0.4033259969044 0.376274946390465 1 1
0.689994299725081 0.646730563473357 1 1
0.475340138193214 0.454307239498363 1 1
0.492346439144014 0.447109001329867 1 1
0.539090285827576 0.457882189300526 1 1
0.244196837863115 0.216569580696549 1 1
0.30538265101262 0.27358542846205 1 1
0.589448021692707 0.535433327237346 1 1
0.359468227645881 0.331405688866421 1 1
0.677231640939431 0.619020882513803 1 1
0.245405993476424 0.233004208192347 1 1
0.727853460395482 0.665151542134879 1 1
0.653304933900337 0.595606621097268 1 1
0.434746285382777 0.375886601505478 1 1
0.512036639025689 0.462502899093938 1 1
0.52926080574384 0.461829971058769 1 1
0.476672314657255 0.418448338380611 1 1
0.417614474745858 0.378655374294868 1 1
0.729363960515724 0.666207410578931 1 1
0.619607172968743 0.54163474384444 1 1
0.330730219592975 0.283158864648773 1 1
0.208662839299283 0.210966975191811 1 1
0.524681556376739 0.498928585180228 1 1
0.379646125398157 0.345163410382043 1 1
0.659669563599886 0.586632760873607 1 1
0.319869929877688 0.293522741327475 1 1
0.502575335128626 0.456315161445736 1 1
0.364016301885968 0.330214162652656 1 1
0.409740882600887 0.370462595003005 1 1
0.577311895885327 0.515233111263328 1 1
0.546531539851052 0.493618616781398 1 1
0.523278494757442 0.440370791221106 1 1
0.411183375523546 0.339303670806027 1 1
0.844633913342714 0.744042246894144 1 1
0.569984622662902 0.503817609988283 1 1
0.29016879997208 0.29242880379365 1 1
0.67016146221871 0.589689499899592 1 1
0.684821617160773 0.623502534052936 1 1
0.555608356514241 0.523919034043955 1 1
0.492137619596492 0.431047855104193 1 1
0.463834743685317 0.432834689633966 1 1
0.435187946725488 0.406026228702207 1 1
0.32440499476963 0.304502733304332 1 1
0.360352699075298 0.336494433551188 1 1
0.577477148383945 0.511626725378399 1 1
0.603856635567951 0.563555747794647 1 1
0.62921031294919 0.596541407308928 1 1
0.316387330587317 0.292792416347901 1 1
0.34287155605385 0.304544553047307 1 1
0.774137722396441 0.700252796528563 1 1
0.400256851497366 0.372117015471932 1 1
0.414300926410014 0.383666163835137 1 1
0.494975689391268 0.469237649978316 1 1
0.175373524670146 0.16377569705134 1 0
0.361765920467864 0.320397815792907 1 1
0.348322487751369 0.325998474115874 1 1
0.502688010699846 0.45820544319921 1 1
0.562033823870691 0.510542442370926 1 1
0.588370582676367 0.534499281350658 1 1
0.354748757229501 0.32818890391907 1 1
0.309158550309171 0.302765019343369 1 1
0.731864863799532 0.67022916489511 1 1
0.544261403388042 0.50164806138546 1 1
0.812457228673999 0.747856815481207 1 1
0.456216737866923 0.42331007873817 1 1
0.113163628153598 0.100498244693015 0 0
0.277471410567893 0.263979239902687 1 1
0.327584788664049 0.310267180072507 1 1
0.629370234544371 0.569880951312518 1 1
0.557571931460708 0.498920124728949 1 1
0.485049315371499 0.428576708906792 1 1
0.565705056463445 0.517646348575798 1 1
0.519286244638674 0.467057903632029 1 1
0.655957308471786 0.60436452983932 1 1
0.225590456717515 0.187076091209643 1 1
0.696492078829104 0.62515823444041 1 1
0.467232514218539 0.436151530963132 1 1
0.442637586474623 0.413829504819339 1 1
0.310237972034407 0.294286804568286 1 1
0.299933475079615 0.279562401110598 1 1
0.279489570445776 0.248985300662768 1 1
0.740895716777564 0.666730250523041 1 1
0.365270803107326 0.326112655264961 1 1
0.155172634172768 0.146443618814548 0 0
0.71922353157275 0.656489071542321 1 1
0.42049822073755 0.385947916003852 1 1
0.349100528997445 0.313448852639769 1 1
0.628879189667793 0.579609811442341 1 1
0.362037790293748 0.332792575451171 1 1
0.324113915022185 0.292572422695031 1 1
0.717485027093348 0.637977465243063 1 1
0.607488656957799 0.591298337664496 1 1
0.484770891220457 0.399656134835239 1 1
0.365106623224619 0.362795409046546 1 1
0.700640059722694 0.651252068252016 1 1
0.414685253347765 0.370735380859955 1 1
0.484099284327323 0.430934109451986 1 1
0.456884349512478 0.400409762085215 1 1
0.337897106998339 0.309518983500574 1 1
0.356523065990898 0.32014706979243 1 1
0.827765514056375 0.745852479828815 1 1
0.406949241109134 0.360856765257917 1 1
0.398988515967202 0.366269844182399 1 1
0.238939781729034 0.229873564901118 1 1
0.0739941557859325 0.0714842606999974 0 0
0.34097678890353 0.29961421695688 1 1
0.558053590395972 0.511748374290462 1 1
0.698202037176043 0.63849123058798 1 1
0.262427531223767 0.24067803802024 1 1
0.345454845384185 0.327352887087041 1 1
0.537213025172694 0.445506320310394 1 1
0.566310026403356 0.494067787646385 1 1
0.361249977108456 0.332871182356782 1 1
0.744465877611771 0.646315197373129 1 1
0.215338663386626 0.203649845327186 1 1
0.312963720064928 0.280949423236427 1 1
0.766025311005987 0.695051803691818 1 1
0.573299987498754 0.53234068623325 1 1
0.611338501306895 0.562089253424039 1 1
0.597313662883147 0.577361861482161 1 1
0.461703560534217 0.405316152770813 1 1
0.543723943283762 0.501716298694022 1 1
0.44023925463414 0.413314410728985 1 1
0.344705292768578 0.30941127022546 1 1
0.377431654827588 0.363878083321717 1 1
0.380992520579119 0.360493706938847 1 1
0.275611016475864 0.246058505468085 1 1
0.301780052305644 0.292448385634306 1 1
0.24368918028987 0.206353742230927 1 1
0.419560546815213 0.395333635197507 1 1
0.456877381390075 0.415253128495595 1 1
0.347256870984671 0.318928241219893 1 1
0.683541529663871 0.628863059809022 1 1
0.173697127951408 0.155035811046836 1 0
0.787349361045124 0.73241244298538 1 1
0.778245636076284 0.720462912040938 1 1
0.549189993939362 0.513956611244218 1 1
0.233211487540234 0.215456212006386 1 1
0.571653242167963 0.506669764706448 1 1
0.331264081168012 0.300683751406529 1 1
0.238778870265439 0.210406996999792 1 1
0.409046955618268 0.383814167090994 1 1
0.43872668412843 0.415766087941895 1 1
0.535486733815726 0.483909057281274 1 1
0.539234161833847 0.487454900201388 1 1
0.43996112540088 0.3659412358379 1 1
0.390526043707488 0.353025116770593 1 1
0.632305050189335 0.573816640757298 1 1
0.493765176478156 0.469074481501617 1 1
0.234659717089055 0.21956636174866 1 1
0.553305829986587 0.498631734985429 1 1
0.780264877713188 0.712904299786869 1 1
0.547301757979098 0.486564014739849 1 1
0.532895341598916 0.506324412999779 1 1
0.333610911597928 0.336574198953018 1 1
0.624121625984968 0.586927744635727 1 1
0.756167598919723 0.674156833088296 1 1
0.567900765385445 0.518154783072448 1 1
0.534192841043677 0.479289589469609 1 1
0.660152634211825 0.597569388761403 1 1
0.717189855050978 0.66208934520032 1 1
0.39655164904392 0.368412406026537 1 1
0.266967863663505 0.241639233432137 1 1
0.313166768643408 0.286118709289031 1 1
0.422551036067342 0.382587143296164 1 1
0.644272530536254 0.573875036628786 1 1
0.35703899010978 0.325995645722363 1 1
0.590794283948084 0.539116424376724 1 1
0.590007252593943 0.524593675744495 1 1
0.548961158205584 0.465226426409776 1 1
0.45433612849477 0.416962400773644 1 1
0.413623375765291 0.349042176058978 1 1
0.395229374535818 0.327137977256393 1 1
0.319698510921579 0.265743137192297 1 1
0.497869513501781 0.474530634334619 1 1
0.601186136772698 0.542463844300685 1 1
0.617974082790083 0.546835551157903 1 1
0.476614264742851 0.422900078422372 1 1
0.541393062172466 0.485297410845483 1 1
0.190298183395925 0.181358330614478 1 1
0.451787759821154 0.40637804460228 1 1
0.507150436455052 0.44902473842807 1 1
0.744356094723939 0.676856690771534 1 1
0.244320105212741 0.234251507132522 1 1
0.630637524242698 0.565405146400484 1 1
0.55673408934159 0.479449544413567 1 1
0.414922690024735 0.362175503432675 1 1
0.456036494367488 0.432839111238797 1 1
0.38752496697364 0.350165647196758 1 1
0.346055788616584 0.314358427669024 1 1
0.37928289909801 0.329894629097111 1 1
0.55942814302869 0.519452047905565 1 1
0.849247489374555 0.765768230615573 1 1
0.400341804189984 0.371132091544027 1 1
0.682115529702127 0.625460026176754 1 1
0.41891926256532 0.391031853545445 1 1
0.484205419232821 0.434025809626121 1 1
0.368694803404678 0.343522754404042 1 1
0.377339934873999 0.377222680534969 1 1
0.498290874473584 0.460744426614663 1 1
0.507837134052391 0.473894436840167 1 1
0.597219157772876 0.540156934109793 1 1
0.387916174149668 0.393433576745631 1 1
0.380421698939093 0.349226073395648 1 1
0.23627782454845 0.225694611625666 1 1
0.379847784316805 0.346792763378357 1 1
0.345011698443185 0.304106685443796 1 1
0.60118234428144 0.55077981829761 1 1
0.529968111416718 0.48638090992323 1 1
0.340731027151112 0.282983974479414 1 1
0.531429548910327 0.50961260729754 1 1
0.377658361720686 0.339833605178992 1 1
0.602736266279766 0.529941874249746 1 1
0.123840347630149 0.109039319928524 0 0
0.652219554177482 0.598023891892637 1 1
0.521236433849316 0.468200226860144 1 1
0.352668440470074 0.340233561638078 1 1
0.295607061596111 0.281361046706615 1 1
0.452698332468115 0.409990174738847 1 1
0.242470977262381 0.198065844121266 1 1
0.577638223405441 0.504072856058501 1 1
0.229865007547983 0.208309089328777 1 1
0.402908539421896 0.375106251019979 1 1
0.558246830732738 0.512971650592731 1 1
0.512295440591807 0.4581053382584 1 1
0.651428120080491 0.590581434266276 1 1
0.472454166501815 0.430278708337971 1 1
0.514048544180611 0.488850690338955 1 1
0.334163732859818 0.324222507734236 1 1
0.532864323011396 0.47834048750172 1 1
0.639834943040682 0.586965294399412 1 1
0.543193140858063 0.488765237695979 1 1
0.525836677034895 0.481569863130975 1 1
0.429108431330594 0.393081797988108 1 1
0.434435165924269 0.390939816344531 1 1
0.296648767582848 0.267789769122105 1 1
0.401293564790986 0.367203371846021 1 1
0.725024055064131 0.655987759509595 1 1
0.416905511138535 0.391398450148248 1 1
0.171826861670399 0.141964003025799 1 1
0.523080206580322 0.486005972892705 1 1
0.357995501203103 0.328127587524022 1 1
0.130665841430478 0.111369938390151 0 0
0.935064948670052 0.832865909820186 1 1
0.5494286987323 0.521639265709953 1 1
0.495614666881445 0.450101809636807 1 1
0.367068212453332 0.343990934180086 1 1
0.405946918926044 0.361885501302724 1 1
0.511813074485156 0.461166237376275 1 1
0.237781484430153 0.208026630120223 1 1
0.0320429182194504 0.0405936056454981 0 0
0.422892176002034 0.391124598395961 1 1
0.569986661044972 0.50524365543061 1 1
0.801837288646408 0.74158192911115 1 1
0.375258029319738 0.33911168684989 1 1
0.652799005248211 0.621292702873133 1 1
0.528923230979527 0.496811207811527 1 1
0.539145243743349 0.491780408111954 1 1
0.538301092170783 0.475240010291643 1 1
0.725111332500754 0.648460767649243 1 1
0.456537140366324 0.404240270513646 1 1
0.993165015340134 0.902336319857821 0 0
0.460173896043562 0.398593893748354 1 1
0.874590781499359 0.795143725360296 1 1
0.492849980222216 0.449643589913549 1 1
0.386205266801008 0.360858156994549 1 1
0.533572055582246 0.494943460209478 1 1
0.515035307359027 0.462220412089708 1 1
0.298863025971545 0.282923619309874 1 1
0.430603007250706 0.397626606533746 1 1
0.492526842306903 0.439411894686281 1 1
0.37421919274301 0.342210409535944 1 1
0.503554943379372 0.443276133739286 1 1
0.223092987592874 0.154874567709795 1 1
0.237471690649933 0.225959142748062 1 1
0.588841628880782 0.530080052709322 1 1
0.516178221278513 0.462998489864821 1 1
0.667811077253488 0.616066133142184 1 1
0.506434717660882 0.437251959291764 1 1
0.514532801438877 0.473422995965884 1 1
0.493932239275729 0.462409329392698 1 1
0.374375478790393 0.359170389588411 1 1
0.253370452419744 0.231439277115998 1 1
0.633555537943349 0.55808433392275 1 1
0.307899881046504 0.279587565465531 1 1
0.529375061185986 0.47037695981427 1 1
0.416685701117651 0.359260702170261 1 1
0.790190792874341 0.7239499077402 1 1
0.769064375228005 0.697295388685192 1 1
0.587438042738192 0.553521627483096 1 1
0.502325105603498 0.459916905339583 1 1
0.296615341610277 0.270118601305604 1 1
0.557220781865694 0.514762462058163 1 1
0.457760717136506 0.44057139529319 1 1
0.64274600179316 0.584209619875234 1 1
0.166479043922922 0.169449395723213 1 1
0.509762849545698 0.468063661728633 1 1
0.541944182217972 0.493824158890549 1 1
0.581350570509882 0.529046383333053 1 1
0.365833195626924 0.337888404665052 1 1
0.451303761895602 0.403073939765753 1 1
0.438847450537223 0.392978955734095 1 1
0.28500009500944 0.211731873733476 1 1
0.0325408795853264 0.0207586424758533 0 0
0.593014347514388 0.540679459944639 1 1
0.519631834830456 0.459555959695464 1 1
0.481656642858541 0.450042876902477 1 1
0.657015992525117 0.605309219942854 1 1
0.460520793161583 0.439687764714946 1 1
0.36498793615082 0.325677570443006 1 1
0.745095093760545 0.677162567200363 1 1
0.629775907404185 0.571799349699347 1 1
0.126739953412235 0.112099246984706 1 1
0.450934117301874 0.40728966509988 1 1
0.308090475623821 0.276969243696157 1 1
0.395180047684095 0.380592460052134 1 1
0.456354890399276 0.418687123134916 1 1
0.581921716083847 0.512604504983405 1 1
0.411200869424243 0.365189299197772 1 1
0.389014108491031 0.359615336171173 1 1
0.502735599381154 0.458045331664461 1 1
0.309086863117813 0.285958029302561 1 1
0.531265759681367 0.479323992552224 1 1
0.36138454973489 0.340457377209853 1 1
0.649199548621807 0.607362322380441 1 1
0.799301480558912 0.742377137710945 1 1
0.582430600163983 0.557014005224655 1 1
0.18077611578625 0.164908287721582 1 1
0.629102948256145 0.576423820742484 1 1
0.35916066875545 0.319746719148328 1 1
0.486580208094768 0.42270514231863 1 1
0.481604427145847 0.448064347343281 1 1
0.681295405203796 0.629637950461744 1 1
0.251254431724958 0.224553824683998 1 1
0.729262900505798 0.659081918825083 1 1
0.847964146034503 0.761563362086974 0 1
0.421859859077166 0.40687517452574 1 1
0.513262167722772 0.452112917965489 1 1
0.425275525576561 0.395525991377557 1 1
0.341071773725108 0.288239300390915 1 1
0.170272422007209 0.163643013120919 1 0
0.645993014686976 0.581306461600686 1 1
0.602902270273352 0.557845240461469 1 1
0.523630270577754 0.451746203105527 1 1
0.543143852611878 0.505977783599477 1 1
0.70606048188292 0.63579846389702 1 1
0.284582880657367 0.268043405331114 1 1
0.372697204774595 0.338131613919201 1 1
0.452419979176051 0.415463205218587 1 1
0.292050672811482 0.274525746260141 1 1
0.339640483712209 0.322951203144856 1 1
0.763921292299589 0.704354541201396 1 1
0.464332194664882 0.43085311571088 1 1
0.477882238485265 0.443933362851418 1 1
0.298910816271816 0.264066420558409 1 1
0.518071145134771 0.471664391306645 1 1
0.2236214454532 0.205005002878277 1 1
0.439027389430512 0.392964337847854 1 1
0.293766244750114 0.276462264286819 1 1
0.470380365965953 0.416420042986064 1 1
0.188318724383697 0.16401080620666 1 1
0.449175675329317 0.416374604120173 1 1
0.667543792466387 0.60203390517687 1 1
0.625889611996253 0.580521412298092 1 1
0.66767621054851 0.593049810689447 1 1
0.427008449545627 0.393818315475258 1 1
0.379588023733617 0.370011357619945 1 1
0.569924956038941 0.503355231025881 1 1
0.434308587146464 0.398033298210134 1 1
0.568709439782871 0.505004220099086 1 1
0.32094380668805 0.305096181885905 1 1
0.538854261300975 0.492221795570443 1 1
0.423834077435403 0.366006060587441 1 1
0.519394615393054 0.466847017684232 1 1
0.514758837471723 0.453749220341792 1 1
0.524811251586644 0.493123676771147 1 1
0.737666491448295 0.667408663836937 1 1
0.134922492987611 0.115307365993534 1 1
0.308018057065329 0.250972962514545 1 1
0.34423936534645 0.309846066041729 1 1
0.429463910613097 0.371432156109739 1 1
0.433171073302482 0.402825663775845 1 1
0.373875623598715 0.363301235715966 1 1
0.167096975435454 0.12562710864076 1 0
0.362158532213374 0.324774548455384 1 1
0.318696814550222 0.317929989062791 1 1
0.552235512960223 0.490188148089464 1 1
0.509901657722593 0.473296473872955 1 1
0.269136162698061 0.248880000276816 1 1
0.482513180422275 0.456511629169093 1 1
0.108285280112504 0.0948620975039604 1 0
0.618352271492588 0.572931376425753 1 1
0.369752458222379 0.343953097119648 1 1
0.573138758275912 0.518732488154195 1 1
0.367697652595041 0.313977547705637 1 1
0.656036684527743 0.592988017432709 1 1
0.255395825960986 0.237901652510831 1 1
0.223431366255695 0.197126058790819 1 1
0.216723455373911 0.20197807065714 1 1
0.377882300586515 0.349121315058937 1 1
0.737533432315601 0.679390589773611 1 1
0.262170674815094 0.235312221181496 1 1
0.541638599023437 0.502437019229665 1 1
0.221617526585138 0.194987297395169 1 1
0.469734289943482 0.417129812596877 1 1
0.290132605037389 0.266452220784208 1 1
0.177583711528754 0.174597055450016 1 1
0.415070899351811 0.385313861536536 1 1
1.07384079702608 0.931814570271042 0 0
0.238688576546513 0.199354544915825 1 1
0.530145352924993 0.493672186588843 1 1
0.532210978014196 0.509947350383076 1 1
0.0935627755458648 0.0695565318962177 0 0
0.328271572244558 0.300289779739807 1 1
0.49508734376546 0.466024267208834 1 1
0.557534458213449 0.524275808518238 1 1
0.380334727617242 0.316699380188154 1 1
0.250042707266924 0.206749641233761 1 1
0.693223071339651 0.62281562064783 1 1
0.447618719446629 0.40376468136413 1 1
0.404972735040733 0.374683114184235 1 1
0.329345016193478 0.308921498201885 1 1
0.512380942990093 0.460585514090926 1 1
0.340729651975268 0.299474269026938 1 1
0.488876534773781 0.43260438281123 1 1
0.721526150849986 0.663043629086404 1 1
0.532350821911108 0.483772418146778 1 1
0.241163766556687 0.219355718439493 1 1
0.51706062617861 0.460039364298922 1 1
0.51497549311729 0.456629047776848 1 1
0.311714625533498 0.282182618512266 1 1
0.307395573663365 0.281080732525447 1 1
0.667243173852956 0.575323388306061 1 1
0.559197235202674 0.521662172449038 1 1
0.669019849263658 0.569275455370821 1 1
0.0746845967774545 0.060639655194087 0 0
0.297409568519046 0.279092843834503 1 1
0.28731379968718 0.282862263318742 1 1
0.443694381141262 0.435891028167403 1 1
0.544341544428922 0.48265349282542 1 1
0.325979773027132 0.300974449450711 1 1
0.476257436142741 0.41317094872691 1 1
0.238594402995725 0.217611502868834 1 1
0.395796161076306 0.358348684450758 1 1
0.768694747170553 0.686023213854776 1 1
0.310134716502716 0.286611117786458 1 1
0.588844183088036 0.538129698884235 1 1
0.61331040491826 0.556420709533765 1 1
0.588605057220456 0.527839603361037 1 1
0.681452505376007 0.637430209356653 1 1
0.344975979707389 0.319902686962566 1 1
0.312864103484382 0.277114584018041 1 1
0.503413575506792 0.455953414118404 1 1
0.458751656814402 0.416951780297845 1 1
0.189573113933413 0.187306078594108 1 1
0.649908830453154 0.585911128380516 1 1
0.446707980565453 0.411868015728017 1 1
0.461200039882987 0.412923186542289 1 1
0.341495822609693 0.310169016093877 1 1
0.489915094648667 0.433701114420834 1 1
0.946200401565366 0.879676394055734 0 0
0.539184975504727 0.475208824290507 1 1
0.491928679044987 0.452016276667217 1 1
0.455756027860778 0.414729077130015 1 1
0.590812149056812 0.552267676030602 1 1
0.392927690620763 0.342234778727183 1 1
0.484418345488784 0.440380530643791 1 1
0.339071959452924 0.29153252048134 1 1
0.412833112385556 0.377628937764577 1 1
0.596353733731583 0.55268184008965 1 1
0.433184956258944 0.405997569004617 1 1
0.591084454552735 0.520342672872083 1 1
0.588476198383085 0.554951932309506 1 1
0.378913550843312 0.344792575980926 1 1
0.579093995991854 0.532980831625531 1 1
0.567310155418443 0.50977313170625 1 1
0.681851812336643 0.61145550345211 1 1
0.315053740584562 0.298798293573297 1 1
0.619334979202004 0.565299143316538 1 1
0.299370727877928 0.265879714831032 1 1
0.938977006355811 0.827251651793592 0 1
0.404112453134068 0.355349970492407 1 1
0.700748358658954 0.635782489211641 1 1
0.21394572081224 0.200979618099037 1 1
-0.217625219171042 -0.199569121749346 0 0
0.395493470729888 0.374565851689606 1 1
0.413684658933473 0.361746751007897 1 1
0.242572882711872 0.213009867046296 1 1
0.301949035245161 0.282982355558108 1 1
0.292995800518664 0.270241500588519 1 1
0.404752426179028 0.365582650873619 1 1
0.49743111028667 0.446553104952578 1 1
0.531839705791964 0.479801553840476 1 1
0.513609870555568 0.445548747590903 1 1
0.070077021925391 0.0556969507306658 0 0
0.512338342252169 0.480751750987359 1 1
0.615903017057114 0.52948882378691 1 1
0.353427859586269 0.332586907504801 1 1
0.669343118341398 0.614374121938319 1 1
0.393763993016487 0.379428104716342 1 1
0.547103882531968 0.512500187726284 1 1
0.469688267004658 0.430688955791628 1 1
0.764928740803476 0.707417818589121 1 1
0.222737564495698 0.193922906942234 1 1
0.519265523910531 0.481956461044678 1 1
0.560501884940017 0.51002547537023 1 1
0.563400395190189 0.510193005967582 1 1
0.832928033113923 0.731119907044048 1 1
0.508267096013046 0.463525463399879 1 1
0.309957680502847 0.294079245166916 1 1
0.116853283430455 0.110861415465876 1 1
0.479307507131989 0.440126084886269 1 1
0.336091748357068 0.306364780283546 1 1
0.339437486267424 0.296907831355821 1 1
0.43051270325624 0.414404916148074 1 1
0.26665986412477 0.238469845591956 1 1
0.366951524894601 0.34688928034843 1 1
0.407748429121504 0.322629833451929 1 1
0.584911471963912 0.52405738107637 1 1
0.246991213111692 0.227919916582801 1 1
0.204917508735258 0.203485179599034 1 1
0.589680827298912 0.531275668951194 1 1
0.587312438542388 0.519148062854024 1 1
0.341702142267311 0.312545814054453 1 1
0.458187244400131 0.399198866817994 1 1
0.401834447584478 0.353171034607063 1 1
0.490887489771975 0.471837874600894 1 1
0.346133114923376 0.340007374850062 1 1
0.457740469331029 0.441945884763277 1 1
0.370296897156846 0.326840179685013 1 1
0.640501625603256 0.586771045693319 1 1
0.673304504499427 0.625981794673734 1 1
0.454022395024048 0.421703088099057 1 1
0.476503477587917 0.441411528711777 1 1
0.596224788415958 0.541520494106446 1 1
0.579703309199222 0.536008389694599 1 1
0.625971679986539 0.582840839079163 1 1
0.525474534635525 0.489239123330778 1 1
0.387466582696925 0.360637760783269 1 1
0.249313959661241 0.229644361247835 1 1
0.308647409921455 0.29363368795896 1 1
0.456458150496745 0.424239997445179 1 1
0.722406585311152 0.688060188488124 1 1
0.251205168391322 0.222148815615409 1 1
0.379076864890698 0.330802640307492 1 1
0.469773845144337 0.438576386247523 1 1
0.617847068757296 0.565486732791301 1 1
0.255813234564502 0.245306692993447 1 1
0.572415228731406 0.501911590854442 1 1
0.631150863753173 0.557648302010626 1 1
0.603509957015524 0.565401190147399 1 1
0.402682454948906 0.368740026086523 1 1
0.588464659275523 0.509909710540478 1 1
0.447955915741292 0.397467612821326 1 1
0.418110448255423 0.388585059345985 1 1
0.274975763431289 0.269337325744121 1 1
0.307030284886238 0.270257766154283 1 1
0.65217756904951 0.57906878568333 1 1
0.456069528083941 0.422700467184995 1 1
0.627301189592808 0.563074187083811 1 1
0.377559021308564 0.366142024135386 1 1
0.43669597311211 0.399200398218142 1 1
0.294971364135047 0.270117717261705 1 1
0.50230195345526 0.427808703665341 1 1
0.535964951541644 0.485805356959837 1 1
0.437864760086486 0.41355308787111 1 1
0.688436569870496 0.64410488017103 1 1
0.437436095069897 0.398749398811912 1 1
0.411793140021493 0.385839667612863 1 1
0.62157001895117 0.571640839977325 1 1
0.312586740359103 0.294579913105662 1 1
0.362231335186622 0.308914889830594 1 1
0.656799840777391 0.626858832733996 1 1
0.611010496489798 0.55662267432409 1 1
0.39842521195291 0.380020805480951 1 1
0.253779024352815 0.236959521509136 1 1
0.500863530075288 0.465297994082958 1 1
0.61428626612259 0.556708258265462 1 1
0.0120787148540912 -0.00389758418352017 0 0
0.300537761254186 0.279108011307477 1 1
0.631942197697361 0.554958126463306 1 1
0.246802582132591 0.223986367253056 1 1
0.398109144063217 0.403835550251327 1 1
0.66835202565046 0.588344398876361 1 1
0.394833020759333 0.359050987619852 1 1
0.0895116832522809 0.0820639791317776 0 0
0.228531495006989 0.201574570465036 1 1
0.520290365215512 0.48190493229743 1 1
0.524889732542039 0.48531690252722 1 1
0.367506660685347 0.335956757915068 1 1
0.688025981330257 0.628646546841994 1 1
0.371242257826565 0.331198478881354 1 1
0.410974685292629 0.38719677561321 1 1
0.458464880718973 0.383425065757853 1 1
0.375249275909703 0.340802354945264 1 1
0.460237251954542 0.445075330965518 1 1
0.239367501673751 0.22541203015779 1 1
0.532149554828404 0.476674602689357 1 1
0.52765640402768 0.481719160985161 1 1
0.720113515137074 0.702480453371683 1 1
0.313476388214181 0.277817920845876 1 1
0.283654608529659 0.248653230411529 1 1
0.36398412180504 0.327575205857941 1 1
0.443379496288381 0.40979209715042 1 1
0.4776346871904 0.45579353334983 1 1
0.322978281958136 0.283251110372068 1 1
0.474715957877423 0.410380653794221 1 1
0.725936485264977 0.662193756187108 1 1
0.58969659081323 0.514473800350168 1 1
0.749591791013562 0.657845092154383 1 1
0.300365098372513 0.284931974444186 1 1
0.564057465322339 0.504089143856964 1 1
0.402471204266138 0.335351370044187 1 1
0.550960185398074 0.493568984940759 1 1
0.557467351051499 0.545144833735536 1 1
0.863462698322196 0.802038344468771 1 1
0.534662562577755 0.506712921264041 1 1
0.686204187935934 0.604642444927444 1 1
-0.122877182474598 -0.124243275912285 0 0
0.481888614358008 0.453662360077118 1 1
0.577546977662043 0.536511383631404 1 1
0.280894219406597 0.246466639929717 1 1
0.350405110442169 0.321749384780018 1 1
0.346579101993222 0.298973033527002 1 1
0.309809740041727 0.277118343415991 1 1
0.652654723164309 0.599742561009417 1 1
0.404861023200316 0.371826374939156 1 1
0.644252807847442 0.614392173510681 1 1
0.568376758552475 0.52846461855835 1 1
0.393541202599056 0.328407953519169 1 1
0.772878936207211 0.693064452437639 1 1
0.714209103025166 0.665620783142042 1 1
0.468093356423321 0.463103832072113 1 1
0.470207050535492 0.439156024010854 1 1
0.477486778930138 0.439395458004898 1 1
0.537461053621796 0.483034577867215 1 1
0.424501495348659 0.39602710971769 1 1
0.36548062641387 0.360530219031917 1 1
0.749493107738687 0.678228325679686 1 1
0.511043002764456 0.457584906159661 1 1
0.796043987263204 0.724311907880925 1 1
0.628774368610723 0.556660491668312 1 1
0.469385937938406 0.431969455467702 1 1
0.732269243590623 0.653893182877409 1 1
0.383258619987613 0.358151712200109 1 1
0.46952662266822 0.415804351047923 1 1
0.823968810495512 0.743937900650929 1 1
0.458419089597026 0.415875568376653 1 1
0.498339628742768 0.467407982278122 1 1
0.445440525947084 0.406374265527411 1 1
0.528807412127024 0.478476483758588 1 1
0.400067027029922 0.38374105015128 1 1
0.677680473200911 0.608022976538465 1 1
0.471115608530531 0.372499855883938 1 1
0.465556812427545 0.405622758228416 1 1
0.477035079441573 0.432067665895839 1 1
0.629111197485138 0.583557307971959 1 1
0.680375209691724 0.61874484940695 1 1
0.352383642708972 0.297492141267167 1 1
0.680865909269656 0.614442413022822 1 1
0.39714866749728 0.347215685834823 1 1
0.788813841799733 0.727403230840234 1 1
0.351053873466697 0.329439770293032 1 1
0.827067025985249 0.728190773727614 1 1
0.589828722386091 0.541984726727652 1 1
0.674717290769729 0.620829606620619 1 1
0.534079859364268 0.468471853978501 1 1
0.504959733363685 0.454531193426365 1 1
0.528488923570782 0.471967158712056 1 1
0.771137183894889 0.710050827042993 1 1
0.516603806257855 0.463546737084478 1 1
0.175652461936986 0.190997559501746 1 1
0.396528313755034 0.367281485588263 1 1
0.408497542632642 0.385335798601685 1 1
0.173054205591953 0.152559316267714 1 0
0.780661360842369 0.704685788602227 1 1
0.204914110148238 0.186706474546307 1 1
0.237042930370731 0.200901853043914 1 1
0.32549656263387 0.294928172478884 1 1
0.492089150110037 0.40719661218796 1 1
0.409963255193414 0.372340360679316 1 1
0.601053657223707 0.537515095381335 1 1
0.614229477472177 0.567125555632968 1 1
0.519141881391311 0.455657851265046 1 1
0.449676925400373 0.411094854848664 1 1
0.248806443421802 0.217098286244909 1 1
0.549294603719809 0.506695381853648 1 1
0.466515998755707 0.404758447964 1 1
0.562226566004908 0.520344039522747 1 1
0.579006640867931 0.541772484954617 1 1
0.241825902635983 0.210817363076069 1 1
0.290732082869568 0.262576858871119 1 1
0.583218031722056 0.532629327888733 1 1
0.260078797272572 0.245854096439888 1 1
0.482974315444852 0.453219630512731 1 1
1.02090075462758 0.916891924324559 0 0
0.475011320171479 0.431548184767326 1 1
-0.00487630375897405 -0.0110204376556451 0 0
0.528956895049932 0.453540678025127 1 1
0.287497813824493 0.273277343538985 1 1
0.924337349726687 0.812000039644583 1 1
0.738282033201826 0.682711019710589 1 1
0.629597564889729 0.590742948435401 1 1
0.310586055504462 0.2915227364205 1 1
0.396226391742856 0.363629226284146 1 1
0.621464710706639 0.551641591708545 1 1
0.358222492070999 0.311809324095525 1 1
0.671861388582248 0.619182832614993 1 1
0.153398636344265 0.144911272259941 0 0
0.219941456981775 0.204996801343458 1 1
0.656524958625866 0.611437672942753 1 1
0.256159807890346 0.24083308565741 1 1
0.340719683174983 0.320531955736841 1 1
0.536710503158993 0.485512449698892 1 1
0.339167779241454 0.315901781711827 1 1
0.385689508662772 0.356127548007589 1 1
0.469215179891719 0.413500124893064 1 1
0.360738917083531 0.347301004938003 1 1
0.666521799482321 0.594741223716837 1 1
0.900440836370895 0.785673058433856 1 1
0.484516695709069 0.421187911905805 1 1
0.384799951291305 0.351831093333097 1 1
0.336457205808409 0.308351170491651 1 1
0.619380587756721 0.553865846127758 1 1
0.691982973816454 0.640823430145688 1 1
0.303356103009311 0.273082756498666 1 1
0.525927216239859 0.492095200581518 1 1
0.30618039157044 0.260956676559962 1 1
0.300872638848631 0.298369423681541 1 1
0.682959571105311 0.617166299475036 1 1
0.561197551209861 0.46080719340253 1 1
0.63656276624306 0.577510335959883 1 1
0.895340675754389 0.791778731020543 1 1
0.669062571097742 0.61123263439649 1 1
0.578430008764887 0.516606971846767 1 1
0.466221104438705 0.441997357220223 1 1
0.36487694435773 0.316060685819885 1 1
0.53329235912432 0.504118995808844 1 1
0.362949759969234 0.348155568686917 1 1
0.412866163836744 0.372262082098689 1 1
0.441223810563951 0.396525812143933 1 1
0.411254442362427 0.379070738500435 1 1
0.642480997820326 0.551367113716892 1 1
0.517464275031174 0.514572285574019 1 1
0.457102081574817 0.440412799566514 1 1
0.676756671793557 0.625224309695273 1 1
0.329778414515371 0.295099903837681 1 1
0.449740462764775 0.415863620238423 1 1
0.775084212185797 0.692460847447023 1 1
0.582417371079832 0.523895087988516 1 1
0.61329880538436 0.531142513737983 1 1
0.50968592793731 0.457359311567209 1 1
-0.0244035965125045 -0.0272069168498403 0 0
0.526756629788183 0.479663576913154 1 1
0.6462990728961 0.595107482804108 1 1
0.688128920081445 0.600448944625589 1 1
0.696115981322965 0.640454093578164 1 1
0.635506687788162 0.575050802635101 1 1
0.419551322464651 0.396044247437101 1 1
0.543948172386048 0.494839659309832 1 1
0.504797848767129 0.456151742102868 1 1
0.519441918087031 0.482798633471611 1 1
0.377085230549037 0.343331676315427 1 1
0.446270666971913 0.393431745587504 1 1
0.667363917652984 0.60163380345442 1 1
0.673183534024484 0.597341103365953 1 1
0.599876105104115 0.533907220996437 1 1
0.446957697477255 0.399287600858255 1 1
0.340489279001954 0.301617445410984 1 1
0.380842646337571 0.343282528387833 1 1
0.292599774800238 0.270155186756711 1 1
0.309426860240125 0.280011663597486 1 1
0.541383534834206 0.460438979915323 1 1
0.590994795793528 0.533581366993899 1 1
0.422669168054695 0.400999585370047 1 1
0.394095748350934 0.382800309913554 1 1
0.503927629153965 0.453083292344029 1 1
0.79663275222444 0.723382759280443 1 1
0.801275047042365 0.71157038154654 1 1
0.308567122396081 0.287558789284401 1 1
0.638258962643373 0.608268120023086 1 1
0.830438855349795 0.774025094675641 1 1
0.512281773413313 0.453105596885674 1 1
0.474794347858263 0.440528552547185 1 1
0.688411429549015 0.63578781088903 1 1
0.403043227079091 0.363900457576719 1 1
0.555211290168317 0.517107477994346 1 1
0.89092851718237 0.812365135451035 0 1
0.470143672208029 0.40191659265088 1 1
0.358905069593122 0.323876046978175 1 1
0.604903101307422 0.561804776183711 1 1
0.520717596478198 0.45652447619387 1 1
0.956684892512362 0.862056230637271 0 0
0.480304177681931 0.439310599811562 1 1
0.409596753432628 0.354687671284064 1 1
0.336477099525537 0.311960460231509 1 1
0.340665861203642 0.301193073323199 1 1
0.536010476918395 0.493179214659835 1 1
0.226152277094822 0.198327541962665 1 1
1.02690342381081 0.94480605933416 0 0
0.675163484209005 0.599496615358879 1 1
0.563181363923228 0.51701850028486 1 1
0.739540028349647 0.696614498950097 1 1
0.580476262833478 0.530861377867385 1 1
0.228948164850126 0.194418161489574 1 1
0.227223707964181 0.207547877720143 1 1
0.247718258645298 0.23433588091897 1 1
0.644865647769586 0.549890823267154 1 1
0.406322117184797 0.371822808787368 1 1
0.402595167996289 0.349469361042862 1 1
0.282571733215293 0.258706776774631 1 1
0.371750227444904 0.336396241322181 1 1
0.257485324421118 0.238692473314558 1 1
0.625537605670151 0.576702534979125 1 1
0.265357583412829 0.239946737113764 1 1
0.457178915567843 0.4151082392068 1 1
0.518513340691995 0.472000251211035 1 1
0.330800452942177 0.298024360359778 1 1
0.973509616135968 0.87512981327225 0 0
0.77801578894268 0.693463516255265 1 1
0.470523291922696 0.428530013511491 1 1
0.406302441623998 0.364936995548307 1 1
0.517325918190726 0.431840878787657 1 1
0.645767397265512 0.590287456559234 1 1
0.956959922089149 0.862035474512774 0 0
0.531712253892519 0.502326255677606 1 1
0.984069956936427 0.877732151918311 0 0
0.33166087121642 0.283296484635623 1 1
0.498808852482766 0.468054164471259 1 1
0.27421297199742 0.260365752055146 1 1
0.593213394563178 0.535479530410231 1 1
0.511329296779131 0.445492108722837 1 1
0.267709210838079 0.25193555503303 1 1
0.552050708077367 0.510610146510773 1 1
0.381143123547062 0.326154856498958 1 1
0.58056927303636 0.537593190938985 1 1
0.516664392520558 0.489719022350336 1 1
0.344863961976742 0.304174685721537 1 1
0.801987267341405 0.737658639516973 1 1
0.626009307223671 0.586024025546165 1 1
0.637354336243684 0.565124034731874 1 1
0.70613086458896 0.631783612105861 1 1
0.476758408775855 0.454399701367407 1 1
0.0930183406526609 0.0913449147120655 0 0
0.442467316165011 0.386306928559478 1 1
0.381704699351536 0.367508567479187 1 1
0.57159681184881 0.535650094235479 1 1
0.32468175869757 0.299909206349522 1 1
0.260011931779904 0.229170609519335 1 1
0.438268495514214 0.409402024287037 1 1
0.481050836210674 0.423956620655183 1 1
0.351222125608635 0.300672861580327 1 1
0.444173748736617 0.400198696550947 1 1
0.578360315469468 0.528825375425462 1 1
0.430127503226083 0.378713850493591 1 1
0.645357986320352 0.579373225357175 1 1
0.222539359774239 0.215614809208415 1 1
0.386562533018734 0.342753367067933 1 1
0.344900934319793 0.318543340520057 1 1
0.539892238586625 0.490553604818354 1 1
0.384399188628229 0.368353364751156 1 1
0.345092840314341 0.316191321271123 1 1
0.327259455076263 0.293817726417895 1 1
0.598848813607809 0.562040676570994 1 1
0.734188530650341 0.692070428524202 1 1
0.426974014933616 0.414455244408332 1 1
0.335358155998866 0.317413072150357 1 1
0.582012171116092 0.536599739306741 1 1
0.428859412351513 0.395066434570744 1 1
0.421171992580964 0.379487881190726 1 1
0.64845239682778 0.593337374255904 1 1
0.446668631041837 0.4041208916786 1 1
0.639742896097729 0.579220319621744 1 1
0.588336959342615 0.550785849906551 1 1
0.487064319150039 0.434878505318754 1 1
0.215864186481264 0.187087944097404 1 1
0.443428835843636 0.415256887407983 1 1
0.552404374534436 0.497335737410311 1 1
0.631693605446787 0.594197845768057 1 1
0.468012276266399 0.415013060183747 1 1
0.764480168246821 0.673254232219883 1 1
0.546804995826137 0.468928238963036 1 1
0.573485044634043 0.551419964267881 1 1
0.336022168927296 0.311719180925965 1 1
0.513443616559987 0.468591410536681 1 1
0.733409380734031 0.678005317933877 1 1
0.500528657246899 0.426320212267637 1 1
0.696609137798205 0.658959857652405 1 1
0.719089285160937 0.624846429061855 1 1
0.807529122409422 0.736335640730851 1 1
0.164140539467932 0.166833684794083 0 0
0.54448933540418 0.485806963005559 1 1
0.361476750027804 0.321475074698315 1 1
0.325365899943277 0.314537634527714 1 1
0.374315656159353 0.340236581554537 1 1
0.723569003198275 0.654416863960824 1 1
0.248242114344905 0.211245395700008 1 1
0.711191259489165 0.663916258587167 1 1
0.421965590298794 0.400843976609931 1 1
0.843155585662317 0.762972453033005 1 1
0.565516996233653 0.51454270572012 1 1
0.577487991446825 0.518105118733758 1 1
0.370219208896694 0.353102382959197 1 1
0.443715624441611 0.398313278427228 1 1
0.646455630541994 0.57820324309022 1 1
0.257086102776697 0.218625616256431 1 1
0.757905343802489 0.701140929614529 1 1
0.726515855934566 0.671399386388062 1 1
0.705929184631263 0.624177404530663 1 1
0.352905609758513 0.303315961157693 1 1
0.438238086852966 0.417653612668044 1 1
0.425780525981543 0.380110851809006 1 1
0.622657087326675 0.54627768232129 1 1
0.658431932277044 0.631015734764943 1 1
0.340737800225511 0.292285002211759 1 1
0.756637638071139 0.696469564172629 1 1
0.393777285354661 0.360154922297261 1 1
0.362821589687789 0.35097716719004 1 1
0.335199855008421 0.264776265727775 1 1
0.547520221067737 0.489129838564482 1 1
0.463631753857426 0.412293252667467 1 1
0.314987513906466 0.302160631537317 1 1
0.463457443795227 0.430002114011584 1 1
0.539853643257523 0.502865429827889 1 1
0.240013802812243 0.210072822006021 1 1
0.881934090580689 0.817176940751494 0 1
0.413550406895291 0.385246773075528 1 1
0.457908110880723 0.390701464306773 1 1
0.452598633357289 0.394801543680203 1 1
0.493783962814464 0.452676281035157 1 1
0.642453857945204 0.58519887605199 1 1
0.424982886861229 0.382813510426295 1 1
0.626178519534507 0.597352578187145 1 1
0.396376434997161 0.380281930147383 1 1
0.258187918290753 0.262263679233208 1 1
0.485569680696672 0.454577067942275 1 1
0.282498911908737 0.256170213627854 1 1
0.483812905741753 0.433348332813242 1 1
0.485139030107717 0.439099118732373 1 1
0.623194155715664 0.590481813236884 1 1
0.670867048516123 0.592760876975165 1 1
0.474769717213943 0.426249898241175 1 1
0.568983084432358 0.518788627239624 1 1
0.319041132638826 0.281802961937708 1 1
0.511233229399486 0.4682165023368 1 1
0.379424950962045 0.348988738279906 1 1
0.422577505781545 0.395615990509384 1 1
0.252851505353892 0.202601887070438 1 1
0.333057581642236 0.301595406241985 1 1
0.558077628788913 0.502637500822603 1 1
0.296373811261847 0.276943490014502 1 1
0.472445995469507 0.422763043164591 1 1
0.438312935732901 0.41371473623233 1 1
0.253255956781739 0.237891717332669 1 1
0.655446429189225 0.576192360133098 1 1
0.540297322386477 0.50972148010569 1 1
0.4213815808578 0.369983138996225 1 1
0.436412317031543 0.420341242498007 1 1
0.610211985591384 0.564201603891133 1 1
0.745583806799697 0.670015095961057 1 1
0.34392898421781 0.302018303237899 1 1
0.102576618279071 0.0903573329946001 0 0
0.197508143389556 0.179937130560376 1 1
0.742432889112433 0.691282793135271 1 1
0.625038018572124 0.543634935415054 1 1
0.327637634163423 0.31865624513426 1 1
0.462821402457401 0.438350390481711 1 1
0.185109649760883 0.14494573112558 1 0
0.511870980398149 0.49069059778264 1 1
0.437290537537998 0.390528896262296 1 1
0.434692498615528 0.414529449092798 1 1
0.848549075231208 0.78373432637731 1 1
0.239040305146288 0.209823866693019 1 1
0.33275255254544 0.338011944497118 1 1
0.482602321471119 0.439749385027398 1 1
0.514518074703904 0.478444641455936 1 1
0.604954914343524 0.546137213670162 1 1
0.564544669489139 0.520101846437119 1 1
0.345609292355394 0.30526285795901 1 1
0.716646086070387 0.677862624954935 1 1
0.525636077703806 0.488632921282743 1 1
0.684381820468935 0.610671080826553 1 1
0.353752404131134 0.333840013150179 1 1
0.478912856916642 0.399579535266529 1 1
0.123259403581578 0.114904656882787 0 0
0.651600740115784 0.568721496955008 1 1
0.441218414497875 0.404216138888845 1 1
0.561097568536544 0.511958850967077 1 1
0.102778041504169 0.114773697721927 0 0
0.696313048916945 0.630394487645349 1 1
0.25817521676295 0.273184703853113 1 1
0.565640258232039 0.52972827911788 1 1
0.237647056397084 0.243910310010026 1 1
0.640122578735894 0.582517384767851 1 1
0.381985804044451 0.341950233021209 1 1
0.237556823301482 0.212774927661344 1 1
0.405703479525673 0.343984667801863 1 1
1.02965549496846 0.94125950289906 0 0
0.586849368708234 0.523953815202318 1 1
0.91396440548977 0.826477360950855 0 1
0.438905133675437 0.41674016767515 1 1
0.557161301538358 0.499382134732823 1 1
0.862300084559166 0.797265435280945 1 1
0.145658862914167 0.127482348912342 0 0
0.716893893710262 0.652177584337631 1 1
0.230301422569069 0.206549194509245 1 1
0.38209719264559 0.33884143903951 1 1
0.635854310419948 0.579971716831568 1 1
0.294041820314316 0.265296950422808 1 1
0.404825895821664 0.362076465442548 1 1
0.38447687413976 0.36298236365291 1 1
0.165167381016745 0.15593439117257 1 1
0.282120053146502 0.275885872990034 1 1
0.721526047043323 0.630531874146368 1 1
0.460371664774213 0.415746824015101 1 1
0.352193344074164 0.337486217064971 1 1
0.629999457983561 0.573891364424304 1 1
0.741064221538836 0.708599663294815 1 1
0.47312938391746 0.431403253152905 1 1
0.206626786996992 0.193667229512325 1 1
0.673010271526608 0.612920260322102 1 1
0.633206012680514 0.576550040595509 1 1
0.351468671813986 0.327601693697292 1 1
0.50358880745617 0.443628085512553 1 1
0.653270438747228 0.606791830083394 1 1
0.870604753339637 0.766194592665846 0 1
0.224292954854596 0.203815792641395 1 1
0.556330618498994 0.491679599329271 1 1
0.575029305218691 0.529631954651055 1 1
0.417763367445631 0.386744644634601 1 1
0.458872919041459 0.41310068491341 1 1
0.691720478667645 0.647838589353503 1 1
0.470620458835542 0.418074311884691 1 1
0.454591594987996 0.426803081488965 1 1
0.399670653358101 0.358818439743739 1 1
0.49733503967098 0.426275827936064 1 1
0.335135806174883 0.30654982057625 1 1
0.500291308719087 0.432603640103269 1 1
0.583074903667203 0.526317221732473 1 1
0.530865673669663 0.468697711464946 1 1
0.721280450540245 0.668561861555814 1 1
0.613861829590407 0.559184993343049 1 1
0.334286694255587 0.303353622056767 1 1
0.824893449585872 0.744040973754997 1 1
0.340976756908579 0.300081783459082 1 1
0.463938361809084 0.436500181135774 1 1
0.518397225431961 0.46936936905286 1 1
0.545038135011622 0.475488845729167 1 1
0.35609097637304 0.316069860583233 1 1
0.388286832122237 0.330224910072097 1 1
0.413743221611301 0.37188223418084 1 1
0.563443535117232 0.53826384401175 1 1
0.342140298801308 0.331439864497436 1 1
0.365228540202191 0.327864643219082 1 1
0.598680924796016 0.532362474584459 1 1
0.0309503273253287 0.052640490447994 0 0
0.468409421081738 0.412810221409934 1 1
0.385352402701188 0.348494333911478 1 1
0.353769593502059 0.321014422086028 1 1
0.222777264005395 0.208405499821135 1 1
0.48590868406617 0.458112690588649 1 1
0.352479162222761 0.308832377869526 1 1
0.622195819046462 0.537397099027584 1 1
0.232330679584595 0.209375380632218 1 1
0.378978784245555 0.33913515932814 1 1
0.654210947648305 0.604295118424803 1 1
0.315535847422148 0.297137716909971 1 1
0.46469693559781 0.441237673544039 1 1
0.556749679957406 0.49130991232613 1 1
0.666052763379302 0.618982505435197 1 1
0.115079508406605 0.0825492908860368 0 0
0.787738290118576 0.727315610057262 1 1
0.654267265283503 0.605090650063354 1 1
0.779643307949586 0.710059348589521 1 1
0.57362384775798 0.523266349392377 1 1
0.329739082322431 0.288071098879381 1 1
0.46015780688623 0.430888408788267 1 1
0.519751691002315 0.487945507854857 1 1
0.310941592673053 0.29875207195349 1 1
0.479232413198117 0.423203178610053 1 1
0.813485980265241 0.742977198852143 1 1
0.294516619735711 0.249048644413535 1 1
0.327776119055641 0.316578425444579 1 1
0.577474210639161 0.553989404735481 1 1
0.567888645281343 0.533302073269155 1 1
0.289881914082314 0.250376959789762 1 1
0.350386341075513 0.322546916831043 1 1
0.382466525593082 0.330482898825536 1 1
0.511027606525994 0.475287818490778 1 1
0.0856191051007559 0.0709916831954688 1 0
0.59151489434807 0.528067175041102 1 1
0.471462261704408 0.441112170386403 1 1
0.282972015329777 0.262012724570752 1 1
0.620549765018784 0.560781165018288 1 1
0.773556694680994 0.681624631513187 1 1
0.390462768028783 0.351337557420306 1 1
0.108288420076062 0.0880856733229948 0 0
0.51439442806017 0.457658759866171 1 1
0.449455632222126 0.376897817547902 1 1
0.362079972066404 0.326215761699947 1 1
0.723816516470393 0.692398348432995 1 1
0.85167211259539 0.769600928005685 1 1
0.483623441885152 0.424555102145205 1 1
0.594094048275523 0.553123359039034 1 1
0.454098093245971 0.40863984649868 1 1
0.337486776837629 0.337122517102723 1 1
0.696882911216768 0.641505455650378 1 1
0.539117003383263 0.502796841267208 1 1
0.548779546097171 0.501704561593538 1 1
0.894689934841778 0.813931178964573 0 1
0.540958411375611 0.479328260732367 1 1
0.469208388411394 0.420934703350114 1 1
0.370102503957504 0.370209196613593 1 1
0.544242215258825 0.456723045381866 1 1
0.396133074560664 0.353419976313768 1 1
0.628985432512627 0.595434745234948 1 1
0.519647877647619 0.483066226842907 1 1
0.812548249558446 0.739535575623231 1 1
0.381149421894833 0.363900782093245 1 1
0.299339396613252 0.263644426012833 1 1
0.278123643185446 0.268104977417502 1 1
0.480814508826265 0.426170796267282 1 1
0.302268135386784 0.277307317840223 1 1
0.489760042316081 0.438226387736722 1 1
0.231806768382265 0.204820363338559 1 1
0.507992837167199 0.465829221989786 1 1
0.600851443792339 0.53559777720221 1 1
0.620911278158437 0.562375625997478 1 1
0.744067019605892 0.677294535849174 1 1
0.337377604445476 0.311354185450245 1 1
0.350324624559193 0.333174604175862 1 1
0.332890857676313 0.29839129022539 1 1
0.553770912524492 0.497550933156151 1 1
0.447579276425361 0.402845813001977 1 1
0.360257246914179 0.30743513001953 1 1
0.495100422576912 0.467843695630834 1 1
0.589560514162539 0.538536736997349 1 1
0.403768381360667 0.378738312158887 1 1
0.0355075210402784 0.0495827030393754 0 0
0.234305772257573 0.251386653646014 1 1
0.46142538767225 0.410602997418293 1 1
0.345379128365638 0.317991429521979 1 1
0.0848727820260397 0.0999277643326103 0 0
0.0531392454266316 0.0357665075341558 0 0
0.243596564325266 0.218010635525568 1 1
0.75507840614167 0.68559069084363 1 1
0.263749180049701 0.23643728027746 1 1
0.51307295342164 0.457700415600331 1 1
0.272399593454101 0.247074771478741 1 1
0.33686588521226 0.357142193634445 1 1
0.195555183178787 0.164129892725573 1 0
0.536543628019198 0.459205523352389 1 1
0.443330143781122 0.37256167862187 1 1
0.664464141375507 0.609654728619502 1 1
0.80646519605597 0.790334008677689 1 1
0.404282510646604 0.361539336142291 1 1
0.321398565621726 0.302804777420539 1 1
0.589212860796648 0.528948207975789 1 1
0.466945958295418 0.437224289634644 1 1
0.390969634265888 0.357210676622606 1 1
0.288093433859049 0.253453922704536 1 1
0.423673279093918 0.391951692556905 1 1
0.47905699895727 0.450882566736978 1 1
0.470451341374949 0.416955689414204 1 1
0.30602843520474 0.272289825135731 1 1
0.647622815669334 0.59903122535773 1 1
0.535490284678457 0.479517262981541 1 1
0.289185386795944 0.258013060518511 1 1
-0.0113039763197028 -0.0152882965697493 0 0
0.621420647354705 0.561018348722774 1 1
0.500486753960991 0.446874980985538 1 1
0.279094056391162 0.28492136507315 1 1
0.40357672471903 0.383647702756985 1 1
0.454139314118188 0.4205807082333 1 1
0.471717868717051 0.432401854480106 1 1
0.729543532729312 0.663453499310976 1 1
0.426044425032516 0.353210581154416 1 1
0.166039271335993 0.165329523908576 0 0
0.239248956852069 0.236910280522167 1 1
0.143056083681886 0.128174887976498 1 0
0.798283416550592 0.732142249181774 1 1
0.581811392463649 0.53453840588522 1 1
0.450452995678858 0.411294234166301 1 1
0.422458537838697 0.363865156823851 1 1
0.67209401415009 0.598676204956003 1 1
0.543783174093495 0.485602452254564 1 1
0.535373599122431 0.491231967293686 1 1
0.582531247299272 0.530472361366765 1 1
0.728552561503245 0.650964948614023 1 1
0.516419250421827 0.489154259884295 1 1
0.437425081276208 0.385681424642444 1 1
0.626260804632432 0.571740741697051 1 1
0.378987130460759 0.363734562051929 1 1
0.377371353392074 0.358950499811026 1 1
0.619476483081671 0.566202845002199 1 1
0.684385793813291 0.616886497999695 1 1
0.71338823517186 0.640345802840294 1 1
0.182253780851535 0.15778972417174 1 1
0.441715770900623 0.392370499191445 1 1
0.609428064476407 0.553741528394462 1 1
0.272572794773368 0.272215520689031 1 1
0.637643238132272 0.574193976059454 1 1
0.519933870659953 0.45944147518256 1 1
0.462635629080688 0.460611184381452 1 1
0.689628636229005 0.655756958058933 1 1
0.408803955088495 0.37701007879405 1 1
0.269123384716154 0.175576468194781 1 1
0.388611731478019 0.347367949439935 1 1
0.514751638867217 0.479463972025806 1 1
0.294794137122778 0.250255701559989 1 1
0.675140029141875 0.611347604560765 1 1
0.64017033041641 0.564803944018617 1 1
0.731297447638372 0.672362026707104 1 1
0.835525583109849 0.768769714254357 1 1
0.184809982422443 0.163050072703698 1 0
0.60538756480984 0.510581986840466 1 1
0.489432900208903 0.454143594678187 1 1
0.766338372330157 0.699904940603899 1 1
0.53496149633724 0.466966490648583 1 1
0.825970651653118 0.745812862998096 1 1
0.471454756073647 0.435126460201269 1 1
0.649835393724002 0.569678816023084 1 1
0.3393267395653 0.300618208756968 1 1
0.529506586484162 0.500869995860345 1 1
0.330103452309423 0.295585776914669 1 1
0.424910417855495 0.388714147473468 1 1
0.422118823575761 0.384199138783738 1 1
0.488063760404576 0.443647950929907 1 1
0.404352970525515 0.352885569121756 1 1
0.392055491621841 0.371636321714067 1 1
0.567410284353638 0.528878100831529 1 1
0.192836528473721 0.176534474101447 1 1
0.354707895347393 0.337857560147899 1 1
0.623275854249564 0.579089266493465 1 1
0.5197843777414 0.479256116188132 1 1
0.344666656905483 0.318876868587972 1 1
0.405189391781096 0.376646216562622 1 1
0.555621541388005 0.504203538761869 1 1
0.552419404069093 0.509939480098892 1 1
0.603754951960515 0.532940025289085 1 1
0.307486166538861 0.276807576371214 1 1
0.511928996702115 0.451282528004632 1 1
0.335193339116979 0.3269421866436 1 1
0.489799542645258 0.441285109771105 1 1
0.497811692510502 0.470129855659483 1 1
0.208511220166708 0.193973280154935 1 1
0.0913495796462686 0.0928163255353913 0 0
0.215785591358085 0.206595241148002 1 1
0.344517731271492 0.301964788791736 1 1
0.665317545948264 0.606528098285475 1 1
0.686920087778297 0.624489887182739 1 1
0.472615208548395 0.419719958146359 1 1
0.718076453706681 0.626149166311542 1 1
0.713736192524162 0.637013555645749 1 1
0.398530278083064 0.369953486205317 1 1
0.539672549100033 0.48099275630463 1 1
0.317392169582735 0.286309340086141 1 1
0.829180449945552 0.764455474216858 1 1
0.555540479776896 0.505265024635365 1 1
0.398421037667891 0.362142002238579 1 1
0.596906222995257 0.518478421502885 1 1
0.463688855199363 0.424037483961715 1 1
0.842947427812328 0.767904510001748 1 1
0.373494804578666 0.355527025680545 1 1
0.842250389504032 0.77664035375905 1 1
0.440109683382716 0.41365495881522 1 1
0.231269087754609 0.216492100942307 1 1
0.636205155630899 0.568947614828449 1 1
0.211084477383463 0.230267730142024 1 1
0.473225023109371 0.432261547473001 1 1
0.769347638335472 0.691458773610905 1 1
0.497162192097405 0.474813066393299 1 1
0.454128111114601 0.405860662966324 1 1
0.570758743391819 0.526954600598935 1 1
0.593092315792388 0.53772303332809 1 1
0.492019884216496 0.444121101490977 1 1
0.343051764979094 0.284406860690629 1 1
0.43142405550661 0.382111417193278 1 1
0.378594126396083 0.35107961968332 1 1
0.700433973336448 0.643522405990082 1 1
0.600920786472814 0.544340240220251 1 1
0.567264817623594 0.512195886999016 1 1
0.319524126386669 0.278205491191807 1 1
0.553916683790735 0.505275784704863 1 1
0.474473941315456 0.443205179077075 1 1
0.825523428119448 0.756473901372136 1 1
0.137924468493452 0.13156104869791 0 0
0.912138166863756 0.837404469879381 0 1
0.546644922519121 0.497150137906807 1 1
0.763877483987964 0.720866412810806 1 1
0.609091185221538 0.556558048954821 1 1
0.276539943367277 0.254512554357244 1 1
0.390734456063398 0.366814069407914 1 1
0.812549916650968 0.739857288254563 1 1
0.711795378741194 0.66121669407237 1 1
0.443042051668359 0.39976884177847 1 1
0.379134280226862 0.356755780518286 1 1
0.593922989623197 0.547032168855961 1 1
0.404983884662846 0.386992706011101 1 1
0.158164553867836 0.160523362903077 1 1
0.564244252126684 0.521970548337433 1 1
0.229513476888164 0.208268736871578 1 1
0.379138197251697 0.352830565694412 1 1
0.190574921904674 0.190050032034585 1 1
0.693874101483888 0.63092322790472 1 1
0.44245515907143 0.383810127903759 1 1
0.24384321563164 0.223210872367422 1 1
0.501160117506736 0.447540697473768 1 1
0.446173387570142 0.421892683243397 1 1
0.520975950304661 0.470429031840259 1 1
0.635442992473825 0.601233073125554 1 1
0.580945910987764 0.561238043676256 1 1
0.512502546119926 0.458170814769365 1 1
0.443057264167677 0.404248051054319 1 1
0.643491852576417 0.576673606862859 1 1
0.549933213407534 0.504703363886174 1 1
0.808790299525925 0.731241810127918 1 1
0.480416376321535 0.43303209025266 1 1
0.373634692407933 0.34259278856172 1 1
0.693787518390342 0.648698561195954 1 1
0.292556157844313 0.277644371608611 1 1
0.262269384927304 0.248246143279131 1 1
0.517019364529451 0.469153241492318 1 1
0.47940083483555 0.444245018171201 1 1
0.205978967720569 0.183253553332134 1 1
0.346991622848253 0.315879008152115 1 1
0.294694804360684 0.267694717744373 1 1
0.300010980689485 0.317225349735371 1 1
0.412451749366962 0.379384798335838 1 1
0.343502055192614 0.301609407659591 1 1
0.398311277177885 0.355738663531971 1 1
0.640856554192005 0.586417642902571 1 1
0.520558483674392 0.483162042573953 1 1
0.284948403349908 0.264883471086701 1 1
0.460855123192413 0.431134436785372 1 1
0.453717113824968 0.402250135393379 1 1
0.41403727866738 0.383529970628736 1 1
0.413766259911444 0.331534507999975 1 1
0.455917876698111 0.43341604853707 1 1
0.527539553859787 0.475676426428811 1 1
0.505949694304786 0.49084344383592 1 1
0.886304469509833 0.788310240847272 1 1
0.610240455460203 0.538481182051798 1 1
0.479612392673148 0.456645368973877 1 1
0.611392112616677 0.564110942246983 1 1
0.590643103518818 0.529233439825445 1 1
0.509200399344702 0.47057210829785 1 1
0.439442942912909 0.40605856935485 1 1
0.400233572018499 0.366539161837986 1 1
0.369085821925948 0.336183230180983 1 1
0.656166525000876 0.607053543606776 1 1
0.473926445813725 0.454661793194459 1 1
0.3410037001661 0.306321941518259 1 1
0.368411512113501 0.318589097390065 1 1
0.742230990543917 0.671288993663847 1 1
0.565300457901857 0.512136492826787 1 1
0.282482203655427 0.270227726623321 1 1
0.408204307955828 0.359856525797257 1 1
0.289491530705095 0.268526438219164 1 1
0.706477996677664 0.643034159408765 1 1
0.34723690480737 0.303656269014032 1 1
0.478252292464751 0.421496566444871 1 1
0.33875707064938 0.29196761952595 1 1
0.538673261530982 0.461641632422495 1 1
0.295783680704987 0.241689403289241 1 1
0.492858018248845 0.457550065767745 1 1
0.569546317560362 0.502993184639461 1 1
0.534712782520207 0.485584797321476 1 1
0.459516536595459 0.434564327100068 1 1
0.563826168049047 0.515636696637954 1 1
0.540852565043973 0.520046197966096 1 1
0.610794377680235 0.547863555570954 1 1
0.598110490475059 0.549335869084779 1 1
0.726155815429448 0.645561488861087 1 1
0.601071815814194 0.538799589531623 1 1
0.321957601220157 0.304679483719247 1 1
0.575870793984787 0.49574043811375 1 1
0.591688428661096 0.541424329206993 1 1
0.751722875332782 0.658532330212334 1 1
0.37649863525522 0.358245547401374 1 1
0.274829471766819 0.245909221902116 1 1
0.374259845016657 0.347368260329788 1 1
0.647193603127094 0.569235125804396 1 1
0.280515324279977 0.245225816988118 1 1
0.661112975872485 0.603162654069873 1 1
0.579620673131206 0.533581910324017 1 1
0.384779764787777 0.349282355553465 1 1
0.52531769401646 0.463955221869858 1 1
0.572169697235028 0.523090668628217 1 1
0.408175136529173 0.371191094899714 1 1
0.725010383625755 0.683843840033938 1 1
0.325099716258234 0.272658887236781 1 1
0.10434196189713 0.0969007583009899 0 0
0.53962642534719 0.464389718391825 1 1
0.601352776410417 0.539892698412507 1 1
0.237580340186447 0.224354881876926 1 1
0.628245962155182 0.56839069067981 1 1
0.361336108034117 0.339508941971996 1 1
0.721055849463521 0.653191206778955 1 1
0.214955772594026 0.223683795317929 1 1
0.459660288622513 0.451000782658112 1 1
0.520489225471452 0.479900367099917 1 1
0.367254743755417 0.337439300787606 1 1
0.672270841409253 0.59509471198309 1 1
0.478857787362224 0.452124852783425 1 1
0.467269335601276 0.435808970708963 1 1
0.700472834670907 0.615155541782348 1 1
0.601661912072574 0.55774814087226 1 1
0.319574941893946 0.27864529204035 1 1
0.653050857471973 0.561716223978097 1 1
0.307485118145118 0.243036873052961 1 1
0.416879920782561 0.400748247101087 1 1
0.372759443982071 0.319541290001925 1 1
0.635236444065706 0.585953399817635 1 1
0.855223716084776 0.805379851663786 1 1
0.575232159088568 0.503923620814321 1 1
0.412184866118593 0.388219538865315 1 1
0.825575265544124 0.724867828552694 1 1
0.760317006811861 0.684689695378355 1 1
0.250779801429898 0.233446562191898 1 1
0.752411415366254 0.697275519468915 1 1
0.403055911173058 0.371285157734873 1 1
0.376367020440205 0.342603993948219 1 1
0.5925836035446 0.531965505690349 1 1
0.637927653781979 0.585984970503143 1 1
0.325996959031312 0.310220454414731 1 1
0.333499809291257 0.308380667344794 1 1
0.415995354179992 0.396194645310237 1 1
0.455372211667455 0.41452046864173 1 1
0.322282331446276 0.296104217891066 1 1
0.636989780111418 0.589036819573664 1 1
0.632661070230215 0.589584433902956 1 1
0.352691801285212 0.319778680365829 1 1
0.582135165211141 0.545019698606171 1 1
0.553235423318619 0.494434531382414 1 1
0.556164855479552 0.540259437530964 1 1
0.370386920979402 0.336288327225224 1 1
0.458725433821747 0.441056876408802 1 1
0.683022348910309 0.643050468582596 1 1
0.715706635780387 0.657025837453449 1 1
0.501585650533115 0.46426120827047 1 1
0.532539377848371 0.486787993778832 1 1
0.675891403129409 0.610285450164133 1 1
0.699234547468773 0.599777137427847 1 1
0.391847300609126 0.364766188624948 1 1
0.543936530481905 0.507201230345894 1 1
0.324606365339475 0.28782663871544 1 1
0.45509573263283 0.395567803764569 1 1
0.45203958478577 0.429919568794328 1 1
0.64432553989754 0.589016429656223 1 1
0.335866107270559 0.311814189064559 1 1
0.505439712935232 0.45980441640293 1 1
0.46926416590376 0.400551338132286 1 1
0.403932202964674 0.37127625738793 1 1
0.398339456487938 0.337298423015182 1 1
0.608806774734093 0.516469593130845 1 1
0.08954687118716 0.0874971822313946 0 0
0.510482723377738 0.464261787962526 1 1
0.556529002930812 0.493750812780026 1 1
0.575759493455716 0.507834747370305 1 1
0.602680514202127 0.5336365195261 1 1
0.913027708137279 0.831372819377404 0 1
0.500987039506974 0.443351739717809 1 1
0.178078998928452 0.153058754501138 1 0
0.458895169050361 0.389259319702861 1 1
0.476326144978236 0.430233345026057 1 1
0.526666616149115 0.47844031806528 1 1
0.231832198978003 0.208549173212463 1 1
0.342101146215966 0.337650900605303 1 1
0.392521469960073 0.361415604744372 1 1
0.731552092633536 0.676893745755133 1 1
0.286118298073528 0.25937044458919 1 1
0.682560415885405 0.609846320414202 1 1
0.497500546887885 0.46537687470514 1 1
0.36285646528121 0.332015805754793 1 1
0.522306369943186 0.459572095183364 1 1
0.499876162893612 0.452443388799005 1 1
0.430498774909219 0.38480314193004 1 1
0.584368438188846 0.557083135197242 1 1
0.421667113151824 0.394356193827232 1 1
0.215534727503941 0.188683233779152 1 1
0.369369367658406 0.344009060248452 1 1
0.226542553949071 0.19950534409799 1 1
0.352558300904461 0.329389407105991 1 1
0.574862425215239 0.521975461689973 1 1
0.33858592087567 0.33261274391421 1 1
0.568401143200842 0.52117653486497 1 1
0.314157477627669 0.292749704407852 1 1
0.520842399504111 0.446582395612649 1 1
0.491678545901333 0.441829284255941 1 1
0.249836528641502 0.238274992922926 1 1
0.268046229997283 0.250843331457154 1 1
0.523813149994055 0.475185058411854 1 1
0.380890652041219 0.366964367061133 1 1
0.476160551557034 0.423363721645518 1 1
0.707460355751942 0.652331170747438 1 1
0.197903311312823 0.181936691382772 1 1
0.474293289980442 0.42689504681231 1 1
0.524739988195048 0.485607983903324 1 1
0.604329134503945 0.544322215639676 1 1
0.614435197375915 0.554086688801705 1 1
0.480629010121294 0.427820497651922 1 1
0.427205760654339 0.373952260925188 1 1
0.653979865632602 0.583176926807241 1 1
0.381418535557934 0.337670420398209 1 1
0.493893213536496 0.447152999016092 1 1
0.608142405609821 0.545041126129623 1 1
0.491154469607235 0.438482936979596 1 1
0.289015505157349 0.268250273272467 1 1
0.46453156992478 0.419504779627632 1 1
0.320586848230889 0.301270608778004 1 1
0.316486459985817 0.282186227140287 1 1
0.323789799279229 0.297239820665806 1 1
0.603532370309531 0.535601873758696 1 1
0.424821894501538 0.389537411059085 1 1
0.342957166643653 0.326098556621395 1 1
0.543477813133029 0.478089901185957 1 1
0.512219378254399 0.429303823670114 1 1
0.676261122393219 0.607364090607096 1 1
0.375987242199389 0.355355543161048 1 1
0.52985037525442 0.481420691284833 1 1
0.605060646643605 0.488470781093732 1 1
0.254465376063567 0.200107686416194 1 1
0.183832707851558 0.175562674214919 1 1
0.530049336381048 0.497032136541321 1 1
0.615802087027578 0.578562676021493 1 1
0.720858118656433 0.656014699658602 1 1
0.269630248378233 0.230843619152388 1 1
0.197208681418012 0.166414954905992 1 1
0.95065940702711 0.881151682350903 0 1
0.60366292139066 0.560355025099834 1 1
0.459085258885799 0.412638398992455 1 1
0.202156163687554 0.203809129946801 1 1
0.756388775046693 0.659816421516409 1 1
0.585096531731457 0.539633622288157 1 1
0.287445343586932 0.258657472256418 1 1
0.473291709249764 0.446672548106036 1 1
0.460650244808861 0.45723304478552 1 1
0.309142827207874 0.288439572634721 1 1
0.648579016273127 0.568605826683486 1 1
0.085111169108056 0.0540359835917135 1 0
0.540880818833724 0.531463748479836 1 1
1.00622008212182 0.901551366039355 0 0
0.675089056842765 0.613182646201961 1 1
0.478117087695219 0.429905717938342 1 1
0.343189615848321 0.309736876430151 1 1
0.427026723646536 0.373953609268812 1 1
0.397358843153781 0.351819516005706 1 1
0.237048923655791 0.206063784530097 1 1
0.4534250236985 0.426615242886217 1 1
0.382049500517874 0.344758990895826 1 1
0.515870610523107 0.502223944174224 1 1
0.433850194334465 0.401624781762856 1 1
0.526424597445918 0.479591889551394 1 1
0.412260223093456 0.389566713338583 1 1
0.733571892610694 0.685076059493146 1 1
0.353670597636138 0.332966495447858 1 1
0.68064561712724 0.614470917007057 1 1
0.427060882898213 0.368975190181919 1 1
0.448895344851902 0.426563410250731 1 1
0.54603087201519 0.500594748342245 1 1
0.545198159417277 0.505216023610591 1 1
0.493983046180328 0.478137920632428 1 1
0.288352843158343 0.260904596489819 1 1
0.585062771877059 0.514629489986867 1 1
0.566194961156463 0.513915247071434 1 1
0.494130739971723 0.467177902246364 1 1
0.445177268253456 0.415719712250866 1 1
0.572560613592468 0.530499314743448 1 1
0.409107102298248 0.3988075792473 1 1
0.842387917890959 0.772819466597831 0 1
0.299255602400423 0.28137129164899 1 1
0.362339127593152 0.339504910850979 1 1
0.477057598671762 0.437886372625337 1 1
0.476965748413588 0.438080789317888 1 1
0.22764806503794 0.238715833371246 1 1
0.388922755788866 0.361029586898419 1 1
0.479664783847967 0.458513849934359 1 1
0.58790406763217 0.543844918668865 1 1
0.331312655813183 0.328735671088174 1 1
0.695092503541788 0.631887840637522 1 1
0.646059985378029 0.596215834675674 1 1
0.638936266590424 0.586347248659234 1 1
0.508076287477337 0.453591286125473 1 1
0.41634893112519 0.37098870846939 1 1
0.173144146751728 0.17934783079717 1 1
0.136082066537131 0.134800476564214 1 1
0.595883033077939 0.54660363043921 1 1
0.655338253088449 0.592416000416263 1 1
0.530058629944593 0.477279644659271 1 1
0.793738563732592 0.736306997127842 1 1
0.474461844671209 0.43191969954311 1 1
0.544133250165158 0.497350679857423 1 1
0.492290986624106 0.452139635114886 1 1
0.766566950003561 0.671009159182315 1 1
0.197261451131065 0.173104234543515 1 1
0.3650105801776 0.3076002255067 1 1
0.412297247406177 0.348441914372717 1 1
0.39734276106071 0.357140654506416 1 1
0.499926453154855 0.428441616307898 1 1
0.374047602002289 0.339886702930463 1 1
0.781911151536299 0.731115105519189 1 1
0.503722634193061 0.480336892189924 1 1
0.488715507937073 0.426615630072473 1 1
0.468207067979651 0.443765455921868 1 1
0.310164243652494 0.254142912475859 1 1
0.316258592405675 0.272237557830935 1 1
0.753700197232398 0.705337913864906 1 1
0.118320159328848 0.0927544828677469 0 0
0.626699455851345 0.568521902750722 1 1
0.355906931954904 0.332804085944202 1 1
0.316217934482903 0.289915673415431 1 1
0.824423562636668 0.740502575887677 1 1
0.530968263982781 0.520890928778258 1 1
0.538045329362771 0.495852612055653 1 1
0.553147143992871 0.522271726808844 1 1
0.551732125684786 0.503217704797791 1 1
0.466234750068032 0.41426455420563 1 1
-0.0304390290439411 -0.00757406677930198 0 0
0.32195817115058 0.298901144408089 1 1
0.0572352974458323 0.0579915566489254 0 0
0.728449029187154 0.664383397630081 1 1
0.552974037283829 0.498007412809227 1 1
0.720754992211062 0.662178297123752 1 1
0.604697758401825 0.555321324744561 1 1
0.412646623689404 0.355642007464364 1 1
0.251738061863055 0.222973855931458 1 1
0.499213456702303 0.44093583427104 1 1
0.740130842005167 0.677477540896063 1 1
0.517271409650647 0.488519952799626 1 1
0.367588595634987 0.350584547026765 1 1
0.439504419857865 0.414395115215518 1 1
0.51481781002021 0.443757965579577 1 1
0.704487110549122 0.648300357936868 1 1
0.549214662652562 0.502772141261056 1 1
0.578984019983961 0.532582064728565 1 1
0.571986052960618 0.526763560685865 1 1
0.491457305654555 0.453302538416817 1 1
0.369114871364381 0.339939029899201 1 1
0.292747723744729 0.291201725472344 1 1
0.558858995731512 0.523729176485919 1 1
0.0572202237634803 0.0464527736876267 0 0
0.403529004370185 0.398694081602736 1 1
0.206264990020695 0.158874111612618 1 0
0.613437119346736 0.559183415076894 1 1
0.304626198320421 0.287963007581068 1 1
0.363550277647627 0.346091361653857 1 1
0.270507779837028 0.243935679734232 1 1
0.48924064470332 0.444096758735883 1 1
0.495344443106973 0.427480804067962 1 1
0.515299025373032 0.482858341135892 1 1
0.594563834465893 0.559918989185113 1 1
0.560674793235644 0.512733264400493 1 1
0.1821702346194 0.180958975062875 1 1
0.260523568883781 0.245896530759738 1 1
0.402724478943063 0.36036441169938 1 1
0.367786579764607 0.326889735063945 1 1
0.372747803054377 0.35807085137976 1 1
0.613840941908311 0.546230895236414 1 1
0.496967692526963 0.461301971288233 1 1
0.767454307738941 0.690855702948302 1 1
0.730370984835565 0.655835102870801 1 1
0.534461084978146 0.499496719194936 1 1
0.233515807174098 0.229447110949016 1 1
0.46434749599735 0.420955329346682 1 1
0.553462970718233 0.500461558003332 1 1
0.481575055390538 0.454091520056395 1 1
0.634787971112571 0.566700920876907 1 1
0.27185668532988 0.228277145048761 1 1
0.536082651574671 0.483528478839272 1 1
0.534427547795292 0.482602619172975 1 1
0.32382169004471 0.287739761810065 1 1
0.448392876738471 0.42473072696759 1 1
0.653973998089178 0.592966906613725 1 1
0.618001264970414 0.563824176485709 1 1
0.317758834755409 0.28808535123472 1 1
0.220826037255064 0.214946207118777 1 1
0.530186574546755 0.500152670885391 1 1
0.183897486591537 0.168937327526255 1 1
0.613337721273232 0.558357554264454 1 1
0.558542350259983 0.490204732990214 1 1
0.676475050606339 0.626794867876368 1 1
0.450509639740353 0.422152332472681 1 1
0.496729210031973 0.446581000470352 1 1
0.727599807384051 0.664624450558074 1 1
0.198462954646373 0.169557937425992 1 1
0.551793523868289 0.499579145128942 1 1
0.687903542765286 0.627082009744475 1 1
0.630221743240938 0.57496039305624 1 1
0.629900791291251 0.604810190060223 1 1
0.826728101774364 0.732850485467862 1 1
0.320106961698235 0.294870410283228 1 1
0.380454515754122 0.347716281981784 1 1
0.12584674523779 0.12596018847177 1 0
0.808901790008862 0.737977548478205 1 1
0.622809792794697 0.57366466959561 1 1
0.6067133679464 0.552190913692305 1 1
0.785544316458276 0.722827660247996 1 1
0.500668586020043 0.458334451889623 1 1
0.490240441429315 0.438044678506933 1 1
0.903365846115358 0.817878607077807 1 1
0.527760627376564 0.473736669138775 1 1
0.323054185661868 0.297548008449896 1 1
0.469302408126004 0.437292054922617 1 1
0.682253514852687 0.602502787935711 1 1
0.428784109005071 0.411540081342008 1 1
0.582565495919245 0.528393025824403 1 1
0.41222665027085 0.361235461372208 1 1
0.728883755945363 0.638894298027441 1 1
0.405072544553905 0.396764316077908 1 1
0.0873166103927698 0.0749949661570571 0 0
0.260703297321024 0.23170207756026 1 1
0.388118178215162 0.335947364895269 1 1
0.555153076488328 0.491795792046966 1 1
0.636501484056693 0.580908575052499 1 1
0.249700069656586 0.238138351078032 1 1
0.516824418468964 0.460447672309419 1 1
0.470330012419486 0.403617947077827 1 1
0.384720457802896 0.352140219475724 1 1
0.136014597472004 0.0782904870134011 1 0
0.408569887588498 0.384544220654222 1 1
0.311297137705427 0.276676135018009 1 1
0.646752614362636 0.581766393757908 1 1
0.278522857380069 0.234173315152891 1 1
0.29674922965197 0.25932701073295 1 1
0.548182474504979 0.510714411947542 1 1
0.383183109078074 0.330863699942021 1 1
0.561864713469334 0.491050782948075 1 1
0.498101927025305 0.446684726925071 1 1
0.25426455018774 0.242144492616522 1 1
0.411159850422232 0.373417237306054 1 1
0.707640206289891 0.64917408531209 1 1
0.585065994481907 0.534790585816309 1 1
0.524157245165753 0.449867460345254 1 1
0.445349166648231 0.400370089256606 1 1
0.476242469329161 0.437957164416866 1 1
0.40889988258934 0.344901582761709 1 1
0.311038979521147 0.279132994728541 1 1
0.10553085056722 0.0978445630052265 0 0
0.517285822031543 0.461696533549617 1 1
0.22891194650903 0.21483489891449 1 1
0.293318434312829 0.268378257590566 1 1
0.523183471459789 0.485876565404944 1 1
0.333197666183277 0.312253715730287 1 1
0.657345270315831 0.567725777290888 1 1
0.369476169641006 0.356253420676553 1 1
0.587039172595415 0.546658060044109 1 1
0.726634638460693 0.621603725261556 1 1
0.520783712754541 0.485646956919169 1 1
0.522878726681842 0.473807758748955 1 1
0.59501173363804 0.545753144698667 1 1
0.6908931943463 0.647117888731757 1 1
0.323564494616673 0.285032020370417 1 1
0.86058883416766 0.754355214809604 1 1
0.47539481995947 0.392780641356694 1 1
0.155992448229529 0.131131577225655 0 0
0.541387800265032 0.490105065592667 1 1
0.467738922063954 0.419537147917978 1 1
0.419539770108789 0.369361003059979 1 1
0.768671931410626 0.696839948205415 1 1
0.424764723476753 0.386967375825023 1 1
0.397084662494203 0.369297741814337 1 1
0.528746652703074 0.452376821082572 1 1
0.295742145915015 0.25890184208479 1 1
0.51500779503567 0.43409733705081 1 1
0.379176861081443 0.335346983435244 1 1
0.519351128621867 0.473314308392178 1 1
0.329574791718235 0.310404969321797 1 1
0.382948509484088 0.33878969928707 1 1
0.441404352566086 0.40338797727239 1 1
0.668204531917835 0.621246728074749 1 1
0.456349481307203 0.42942413002901 1 1
0.539423131327835 0.508416939481682 1 1
0.742868323672316 0.661381348359899 1 1
0.328580950831504 0.278193693048446 1 1
0.282341040055795 0.261608044589391 1 1
0.534745935162528 0.505064660748931 1 1
0.415469809242192 0.382487715055173 1 1
0.404577514484008 0.378662129967304 1 1
0.55980115848599 0.514164217196694 1 1
0.34458528744757 0.311022980828464 1 1
0.460750891709958 0.394525862614729 1 1
0.460394885914769 0.389212269753628 1 1
0.643921224475412 0.566031036356071 1 1
0.454191193744741 0.446051906279501 1 1
0.334697862051317 0.300189055298307 1 1
0.663301647642495 0.584666592167666 1 1
0.526110321852143 0.482790643500741 1 1
0.375900943113072 0.329039368027844 1 1
0.879929919766026 0.79378644185988 1 1
0.456883515640759 0.423899292366279 1 1
0.374693525454764 0.339205506443613 1 1
0.545290657301941 0.510384289568092 1 1
0.519204506504661 0.487438335252573 1 1
0.260215598967202 0.244200243086233 1 1
0.374342018968379 0.321875674242738 1 1
0.401884465920134 0.346304517898082 1 1
0.57303312058498 0.548293748605803 1 1
0.325284482759778 0.280211815827398 1 1
0.522104772098696 0.461659635891909 1 1
0.080103383511439 0.0895783964987365 0 0
1.02731100257952 0.922086794145657 1 1
0.624786252757391 0.562320440091272 1 1
0.240357874832946 0.211084049602658 1 1
0.49863555022237 0.442447972363861 1 1
0.422775922648263 0.402422689534596 1 1
0.331351731090278 0.305324596593738 1 1
0.495448865185357 0.433971090237054 1 1
0.436026079151174 0.401872345208665 1 1
0.448994195805347 0.406359418086075 1 1
0.330166390811844 0.303996964074034 1 1
0.559760195482973 0.519928486971876 1 1
0.544208585519456 0.498477528288566 1 1
0.202154669017558 0.193248567148118 1 1
0.340072423392516 0.335627613687545 1 1
0.620109764244521 0.572267161117941 1 1
-0.0208518653860609 -0.0163216492080982 0 0
0.3726803038202 0.368994291500778 1 1
0.600201838159721 0.574283693433732 1 1
0.335122114763057 0.311330973834186 1 1
0.543023212106242 0.485030200696097 1 1
0.795074912785792 0.706935723008309 1 1
0.572330475767319 0.542057080645675 1 1
0.354102771204523 0.332884019704227 1 1
0.292496463352298 0.24880847990702 1 1
0.416091401045643 0.389788157836609 1 1
0.546813351438345 0.539984322994171 1 1
0.334822135813633 0.308026815781305 1 1
0.273701578673917 0.2452184291259 1 1
0.707657680144107 0.660605685869065 1 1
0.321237031357056 0.303931416009504 1 1
0.375441278104089 0.334454258478523 1 1
0.376681514792837 0.363986877039903 1 1
0.512803418186126 0.500291447673215 1 1
0.481278388185393 0.458102388875869 1 1
0.558907587026304 0.506082826109856 1 1
0.182916992594384 0.190247754787692 1 1
0.490513406491372 0.454461586073014 1 1
0.195927577954585 0.192109106010865 1 1
0.203523902643086 0.195179448650923 1 1
0.52423354900487 0.483066714192668 1 1
0.240980311218094 0.224784964888177 1 1
0.38149708639964 0.334269606213334 1 1
0.616933132048308 0.570091610413194 1 1
0.463328598997586 0.414994375348863 1 1
0.399267168902967 0.382138930054085 1 1
0.363438881935527 0.369190699403782 1 1
0.501461810291249 0.471473253426036 1 1
0.39776363228232 0.357398003359657 1 1
0.614043581104842 0.563832324808173 1 1
0.426790689615856 0.411855850224101 1 1
0.492166075775615 0.454335806375796 1 1
0.404468578814676 0.36845362107071 1 1
0.528644412949135 0.472659664875829 1 1
0.18549168630519 0.137355691953834 1 0
0.341254476119632 0.31509888527699 1 1
0.6630188684576 0.573477562345966 1 1
0.420234067505689 0.375592112941915 1 1
0.548866874154159 0.495957349734709 1 1
0.711570385363741 0.646004181125062 1 1
0.65533741276421 0.596971939123658 1 1
0.605599689272236 0.533022385054217 1 1
0.261293462001521 0.227916523382194 1 1
0.690862975091097 0.615741592575047 1 1
0.412014972049073 0.35258886426364 1 1
0.478614552144273 0.427232047373937 1 1
0.376280548563075 0.319729060504773 1 1
0.625331230062179 0.546163298920726 1 1
0.578833743325324 0.507912539740077 1 1
0.713574388742253 0.651692230096971 1 1
0.553396281913895 0.514765704986759 1 1
0.528177057120082 0.4779701659895 1 1
0.506686272844245 0.452078412318924 1 1
0.361684051914161 0.313425878053814 1 1
0.258586742271523 0.22665560786317 1 1
0.301839690381497 0.280181090988738 1 1
0.446962061767141 0.434514029434183 1 1
0.449402419304651 0.401044722541539 1 1
0.742940545784893 0.675473163406128 1 1
0.576115734696891 0.512838624810475 1 1
0.820213954146095 0.765014917782686 1 1
0.616123560268901 0.565837670066096 1 1
0.367432527091036 0.350435382496845 1 1
0.537795474027251 0.494787168062438 1 1
0.385300852516723 0.347377414272981 1 1
0.890764991599814 0.803312133305158 1 1
0.613478817443073 0.570143660279015 1 1
0.414098070421551 0.373151656581115 1 1
0.283631614720347 0.2666330492713 1 1
0.0411494174736028 0.0289493436902382 0 0
0.659933075699424 0.583957240612743 1 1
0.497117770400833 0.470386319168007 1 1
0.0929647612487086 0.0587510479715167 0 0
0.580298294140045 0.522404857615691 1 1
0.317467809570078 0.284880890870861 1 1
0.416022851007283 0.373665285397573 1 1
0.355809518300292 0.328379240562292 1 1
0.483313038627603 0.437824110885131 1 1
0.290019590704312 0.270429489420445 1 1
0.354301501397819 0.353358905641781 1 1
0.578683049969481 0.506639209826617 1 1
0.312104857838448 0.268678371402032 1 1
0.493083898303758 0.440642664276705 1 1
0.715184156053933 0.686886431740579 1 1
0.595015067480984 0.574199709158055 1 1
0.567831890768743 0.505159710895497 1 1
0.224864015593497 0.194507231602936 1 1
0.34205034753757 0.311383505377855 1 1
0.686812594688713 0.625072340001016 1 1
0.422167424236738 0.422431502794886 1 1
0.578358941889599 0.520539967488958 1 1
0.655218132113188 0.585638626484997 1 1
0.557677715242407 0.524527728030343 1 1
0.84098897775253 0.750610302382895 1 1
0.641995263319793 0.607330066296728 1 1
0.424772309110457 0.379796661097831 1 1
0.429046258016145 0.403548618346402 1 1
0.489985272403391 0.436253910248564 1 1
0.374930784910626 0.34331565728597 1 1
0.591695845861561 0.545694097464497 1 1
0.61036202697651 0.550876761839685 1 1
0.513731769119567 0.47013461006181 1 1
0.195529771284347 0.202878551853749 1 1
0.5528302996276 0.504772759011594 1 1
0.500338962590804 0.457280310021936 1 1
0.331489710660733 0.298465135487214 1 1
0.499963049507966 0.474421635202575 1 1
0.412604184378088 0.377400461758524 1 1
0.580193410887577 0.527728934994543 1 1
0.250644305677085 0.222337422814671 1 1
0.502494949880866 0.469952504905549 1 1
0.484706217254534 0.432338632610095 1 1
0.369532505815801 0.330369687263872 1 1
0.481382215542756 0.447012382447827 1 1
0.849710381549861 0.780872597999152 1 1
0.291087377544026 0.261515185063845 1 1
0.784146327228212 0.733763667445959 1 1
0.365322069508793 0.343549304241699 1 1
0.525558171488695 0.474242797543622 1 1
0.544164059923417 0.498938136764878 1 1
0.451364765700703 0.415120224508476 1 1
0.471705388491919 0.441295271138348 1 1
0.361476977657613 0.346265087795044 1 1
0.416411386491396 0.375639296103794 1 1
0.572140037128583 0.517189617324352 1 1
0.453686130080653 0.42533772121305 1 1
0.215891530629035 0.180247109706682 1 1
0.537868002708016 0.486416913119502 1 1
0.29899079673617 0.264988029064868 1 1
0.301703511286284 0.281817064468737 1 1
0.318097278795152 0.311647325311129 1 1
0.353896750616907 0.334572814502274 1 1
0.250237113471713 0.230350573722097 1 1
0.336196606720095 0.295363818192464 1 1
0.352056918323277 0.305606757698453 1 1
0.523114589900486 0.47036770375083 1 1
0.729638614453717 0.648336724342472 1 1
0.603911418138575 0.537747276655276 1 1
0.430816964464113 0.393427902583177 1 1
0.390905244567294 0.375210971269716 1 1
0.546393512370172 0.485288911815543 1 1
0.410552973274928 0.362210091872467 1 1
0.419623077521595 0.392997341926969 1 1
0.578801562227451 0.524978626569161 1 1
0.90067866096346 0.810093511296612 0 1
0.547967843620482 0.491391768899969 1 1
0.406781147604432 0.365962398165056 1 1
0.377259044144858 0.340639204576261 1 1
0.408129658466734 0.36543823429292 1 1
0.515284687935353 0.462040116659935 1 1
0.285937093675268 0.276673421587902 1 1
0.732839803121291 0.659901887555267 1 1
0.163106670316132 0.179256855857805 1 1
0.507598468668947 0.455625564641117 1 1
0.354751839828133 0.340123456057605 1 1
0.452351465868177 0.422922963336868 1 1
0.292698632650457 0.25021564947425 1 1
0.387603735751525 0.367257445526846 1 1
0.465963601422231 0.400021998838317 1 1
0.412753180405832 0.384671438353948 1 1
0.373416233469782 0.339194461889613 1 1
0.543940594849502 0.483236227001573 1 1
0.449149384581063 0.392451905540897 1 1
0.634660107321449 0.597617108315833 1 1
0.471499191738036 0.407543674038804 1 1
0.460955526850847 0.407451022290147 1 1
0.660084711919822 0.580704910517376 1 1
0.528000472436881 0.467321647921167 1 1
0.362712583348815 0.324798692666001 1 1
0.312398072156843 0.267371383342543 1 1
0.807708031940564 0.675024978362563 1 1
0.766259386162871 0.693026208875751 1 1
0.407440130770938 0.350035268278485 1 1
0.176883153337045 0.184584100327684 1 1
0.656211909792133 0.605295585380057 1 1
0.214872760008213 0.180925535495972 1 1
0.342214767654443 0.304863136730778 1 1
0.495523693509167 0.43844630969257 1 1
0.679962156184142 0.620664093407388 1 1
0.483536941073667 0.446548439376853 1 1
0.643309625626469 0.602809620929463 1 1
0.428952038943799 0.417146945982335 1 1
0.366081909197034 0.370000865023593 1 1
0.495074054285602 0.432227074325184 1 1
0.540862521037733 0.496344203581524 1 1
0.582316999653565 0.56183378492025 1 1
0.412118442314646 0.382758953102022 1 1
0.360307900454763 0.336592867331134 1 1
0.505879839310575 0.455865358064667 1 1
0.747997623959761 0.66689953336633 1 1
0.694027518464168 0.626049680823971 1 1
0.647994093112737 0.594598764193118 1 1
0.481592481849525 0.437518141250528 1 1
0.222592566665038 0.208274213702342 1 1
0.67532264288245 0.599003603663888 1 1
0.394145343284398 0.372229736628879 1 1
0.382512276744766 0.33714770971528 1 1
0.269316177783968 0.242750582526751 1 1
0.357622341170104 0.345589821628849 1 1
0.396797893923547 0.351380621228699 1 1
0.463667272169543 0.422287357917463 1 1
0.672500373769513 0.63374645123774 1 1
0.364643803010254 0.322861101730859 1 1
0.434929952791347 0.421041884927852 1 1
0.358679550345425 0.322967662487076 1 1
0.308284787637671 0.267653960072549 1 1
0.484498593799887 0.423007757515901 1 1
0.162916409471918 0.135926912494112 1 0
0.203866265218943 0.183467078411788 1 1
0.459599135141082 0.415296851255004 1 1
0.554721055375853 0.482371355575045 1 1
0.419380448839282 0.360220892819299 1 1
0.517201279399561 0.47692018357914 1 1
0.547503167206266 0.479556922762955 1 1
0.43047699148157 0.410789830138473 1 1
0.536120711886931 0.504035755090082 1 1
0.645580694996243 0.596206033460928 1 1
0.477468231765421 0.43118326011417 1 1
0.253280546923965 0.24539356579103 1 1
0.45348738589859 0.407309257738667 1 1
0.883602470002505 0.81979023696706 1 1
0.391918561500176 0.338286814546822 1 1
0.4511067628236 0.408920218632388 1 1
0.560301048921679 0.504090867544853 1 1
0.561113712349574 0.487358856327899 1 1
0.368577696266752 0.305292633683511 1 1
0.398016267318776 0.318967049131131 1 1
0.364645211028429 0.343091545625157 1 1
0.358417076750472 0.333500030271505 1 1
0.59104198907174 0.551542624159467 1 1
0.51583259660616 0.474216520376255 1 1
0.539307075963752 0.495961726070894 1 1
0.302430375196766 0.276640616614575 1 1
0.404236463985339 0.364120192286515 1 1
0.45179301279494 0.436250836320218 1 1
0.448157263092014 0.406163593930193 1 1
0.389530954319457 0.357288891814425 1 1
0.310139919906932 0.2656232746093 1 1
0.592198781375901 0.518965845413653 1 1
0.412048021340601 0.388889399784917 1 1
0.524335516729318 0.489768110700264 1 1
0.414198039140975 0.346614365521343 1 1
0.722052559905091 0.665933890934935 1 1
0.403669063123415 0.367901077608175 1 1
0.49152439130001 0.431775431427318 1 1
0.752778666197002 0.683731814952546 1 1
0.383242767156509 0.336989977695622 1 1
0.344748271071712 0.32749329019332 1 1
0.739769432654218 0.694139730622031 1 1
0.673731473732688 0.6002589692117 1 1
0.705743438528304 0.649457381087927 1 1
0.590950494798292 0.560237361280082 1 1
0.859545988907049 0.777399381515661 0 1
0.376272454253117 0.332888163199785 1 1
0.239532201269176 0.2233629029069 1 1
0.664004365554059 0.595403752791944 1 1
0.703627480938358 0.640330988068895 1 1
0.363337237015954 0.330541525137436 1 1
0.668101931194517 0.596548574671144 1 1
0.501503090657398 0.464129511948533 1 1
0.550454814769361 0.48580487852572 1 1
0.321395772610676 0.294705524616242 1 1
0.802867493879213 0.737112639726671 1 1
0.121620681815278 0.131291977361799 1 0
0.715529940200056 0.646036980673869 1 1
0.683811380708188 0.603773884587664 1 1
0.221048559658925 0.213218176958189 1 1
0.287362644394305 0.262882997381266 1 1
0.179005714971908 0.131522002843121 1 0
0.427073220741912 0.399946194647811 1 1
0.519212051014162 0.491808132240077 1 1
0.605800417944313 0.546271901094429 1 1
0.451452820742218 0.402944637120647 1 1
0.48433184584447 0.444537673931116 1 1
0.644057444625815 0.591973644600905 1 1
0.418305424170898 0.377125632885824 1 1
0.540375710806694 0.531424461426844 1 1
0.262233506738282 0.241723184546467 1 1
0.417256009411001 0.3679547248306 1 1
0.588145002856142 0.534634066047423 1 1
0.648387442061494 0.59774414910651 1 1
0.58485344596604 0.523882624193974 1 1
0.143816606835972 0.145848341331492 0 0
0.806295229212317 0.726806759491883 1 1
0.371014665567482 0.347093998245717 1 1
0.556135331274788 0.503267364317271 1 1
0.473754779533591 0.417098106669052 1 1
0.358701379636112 0.360169944980329 1 1
0.577279915132557 0.556944415642516 1 1
0.876514438952536 0.786343633447666 0 1
0.584668928222669 0.546444621617432 1 1
0.609238384439583 0.563493472991476 1 1
0.253527086608969 0.23648402748971 1 1
0.905501733565669 0.829905500532241 0 1
0.549322535374155 0.500720860195218 1 1
0.711035044990981 0.617912427806543 1 1
0.561175887757168 0.524506410482731 1 1
0.586840267461351 0.514021242040244 1 1
0.503569844809529 0.439137928782349 1 1
0.909506184081929 0.8418976924564 0 1
0.461529919553339 0.413257357281571 1 1
0.540881304181765 0.492131367905216 1 1
0.40654105917258 0.370756892761622 1 1
0.419586745617572 0.408625277987648 1 1
0.366208947669021 0.314803049347488 1 1
0.627134132574146 0.582842586733749 1 1
0.456110898034206 0.403685497959149 1 1
0.120681836840587 0.130716373515964 0 0
0.665699252518031 0.586262093270647 1 1
0.297147315306096 0.265552197966025 1 1
0.513661173264091 0.453701810930765 1 1
0.412386046553922 0.380484646242316 1 1
0.502232219150446 0.464955726499686 1 1
0.513470856655481 0.473488499445697 1 1
0.344338658892954 0.320597336597925 1 1
0.585085801120357 0.562870852504199 1 1
0.551787616274763 0.50734321440377 1 1
0.398262426094706 0.370819061817398 1 1
0.522764048714101 0.483366380951919 1 1
0.356603135517985 0.338925125089488 1 1
0.378623521416624 0.35087441188129 1 1
0.327494172315475 0.271182332443312 1 1
0.608020918138904 0.544123511226761 1 1
0.486425430330613 0.441744734641099 1 1
0.406536917925118 0.361022366619286 1 1
0.391391502391845 0.347330283128708 1 1
0.449685138495465 0.408649362640695 1 1
0.715467911137493 0.621439925040457 1 1
0.253383448091782 0.24708937500621 1 1
0.432028527770311 0.414737877863835 1 1
0.39776565540488 0.361384703989172 1 1
0.340432986265554 0.311088600280185 1 1
0.487535322767761 0.445245086967239 1 1
0.171890130925087 0.17538283642432 1 1
0.109673436577628 0.101036833547423 0 0
0.45058387606123 0.408315394995853 1 1
0.448156829037884 0.397450593962675 1 1
0.601520518089194 0.54172160673609 1 1
0.615507352241907 0.539384047164182 1 1
0.598045659748558 0.571275929404878 1 1
0.583428954354122 0.514728005624273 1 1
0.813408424879974 0.738364990506107 1 1
0.798420986429054 0.765573795911583 1 1
0.474333045947153 0.431523139719055 1 1
0.588092533051125 0.541815424315589 1 1
0.360611528210969 0.345090580677748 1 1
0.414029935340187 0.373929425073194 1 1
0.418178492624941 0.398314362185082 1 1
0.6323155405749 0.568319877969649 1 1
0.415779460910766 0.363436236670009 1 1
0.290041046935868 0.264567695414508 1 1
0.405237181091547 0.352061158205935 1 1
0.461971000001686 0.408265075081099 1 1
0.367998737597764 0.320188300895819 1 1
0.197088700672837 0.1766372847017 1 0
0.424636232560513 0.382679915999307 1 1
0.619290870995758 0.566758051534917 1 1
0.496810771869709 0.451233972770154 1 1
0.726608649395682 0.642330358894684 1 1
0.427228046103323 0.401301429348136 1 1
0.313836591521914 0.316840053173404 1 1
0.234240569773035 0.1930776531231 1 1
0.515439587504505 0.470870382538816 1 1
0.291329504978533 0.253133214353342 1 1
0.522900609137016 0.479868778783708 1 1
0.606987071443358 0.543271038952881 1 1
0.28074765183571 0.256586743120466 1 1
0.81545010498327 0.734615996378103 1 1
0.777816749061579 0.699913768637994 1 1
0.315563003188666 0.277166206045727 1 1
0.76716565721125 0.706611728202356 1 1
0.490927586851069 0.460466998577269 1 1
0.361699291108477 0.331082375498392 1 1
0.43253180931835 0.372156558670776 1 1
0.286279421522402 0.259812115062185 1 1
0.662724711922564 0.602138754453994 1 1
0.330672724327642 0.300899331591284 1 1
0.82537721907731 0.755522251853023 1 1
0.525949852710608 0.498033748214594 1 1
0.656162709600465 0.626456399793514 1 1
0.468936262190922 0.416381194775922 1 1
0.438912198976153 0.405030090253674 1 1
0.561330500770699 0.516922914960056 1 1
0.501594727411294 0.469994493183011 1 1
0.42880988397692 0.384333900290405 1 1
0.747063602259653 0.691053539756994 1 1
0.446265853349856 0.396795441376417 1 1
0.522954508499355 0.463314534911649 1 1
0.287982313093389 0.265757870353452 1 1
0.430386841019787 0.382369933662917 1 1
0.427772827617627 0.390331519620727 1 1
0.433825519915891 0.38944352581043 1 1
0.376551861558154 0.346588040096067 1 1
0.717428690481802 0.657705110579587 1 1
0.504050046295181 0.45731103848365 1 1
0.686223320451334 0.625558362943187 1 1
0.356897506515201 0.335188454574015 1 1
0.454917159193924 0.410572607866754 1 1
0.590560987693103 0.536336863681899 1 1
0.51391206270589 0.467839174891288 1 1
0.212134150941926 0.201443712278278 1 1
0.182425081934403 0.170274222278662 1 1
0.241908172873097 0.217486495560794 1 1
0.684641521043474 0.623586591036594 1 1
0.561686592017924 0.522339472456297 1 1
0.153893150564075 0.143793747753605 1 1
0.369965384293976 0.342284606197697 1 1
0.483646876845253 0.439386515334228 1 1
0.322734417313774 0.286655222289963 1 1
0.602625756802056 0.532290430702385 1 1
0.439787512450877 0.408915830865401 1 1
0.51630874374044 0.475586083725534 1 1
0.734268229531685 0.659586475162657 1 1
0.664083425311857 0.581433444536621 1 1
0.664884663303753 0.616653446789976 1 1
0.575834015389075 0.520069915980484 1 1
0.337812049390509 0.309630134741876 1 1
0.323110297586791 0.297178336721386 1 1
0.360256397276534 0.316321552595554 1 1
0.486451021611257 0.450458484650785 1 1
0.701848982487078 0.619027003466951 1 1
0.391070839026051 0.387208038381917 1 1
0.573008742277462 0.521453150117222 1 1
0.478889175827126 0.442098883801552 1 1
0.469235130266126 0.434663488164973 1 1
0.191750014065827 0.181504220444686 1 1
0.803430831823333 0.704176446890879 1 1
0.616068634690457 0.56197457693179 1 1
0.689828053079766 0.609867171147485 1 1
0.421348350373415 0.367331550055317 1 1
0.419494599600119 0.388160794054912 1 1
0.670893688373701 0.626450842273147 1 1
0.541737884242237 0.465709051791085 1 1
0.891502537746717 0.793251921212666 1 1
0.511890644446658 0.480374567328858 1 1
0.483202625501108 0.462974715327906 1 1
0.410425103606636 0.39801559977293 1 1
0.78854568885381 0.728526615637469 1 1
0.508725625429531 0.472611451554777 1 1
0.590141672868243 0.551086473293389 1 1
0.459300046564177 0.414417608143742 1 1
0.391148305844388 0.35235529000038 1 1
0.755375219962794 0.664874289225765 1 1
0.546476926707679 0.473201530595531 1 1
0.569141840461258 0.546070279242756 1 1
0.518801993361505 0.474031238155516 1 1
0.529196018534094 0.484360848597611 1 1
0.517025588815804 0.449660366751174 1 1
0.180562115977149 0.148271683010198 1 0
0.477763000695468 0.423242749595866 1 1
0.444356827144875 0.41486118068889 1 1
0.588451411378527 0.547996051405756 1 1
0.631429693527016 0.572226726369286 1 1
0.637506353367472 0.559541823768162 1 1
0.808012125103417 0.721151051381201 1 1
0.500692868082899 0.450911527711363 1 1
0.436241117864663 0.386243329965312 1 1
0.373253138597581 0.351512853413988 1 1
0.613265451905358 0.563481731703018 1 1
0.489546860183798 0.447555963535141 1 1
0.284460824751307 0.235795671879147 1 1
0.86625982601442 0.776364245925966 1 1
0.435294608620368 0.402187351442179 1 1
0.753940542589574 0.661479757566326 1 1
0.697913329369114 0.628232161087424 1 1
0.607758520547456 0.550227590276954 1 1
0.267782583010991 0.265976223007949 1 1
0.214826958930257 0.201358987910535 1 1
0.348519084634738 0.331108841206481 1 1
0.610522550716877 0.541658063991907 1 1
0.425784414210128 0.377829055285769 1 1
0.526476401620616 0.462570401209172 1 1
0.417072560328516 0.371360435764518 1 1
0.59830281989459 0.507951138944712 1 1
0.627553454819983 0.572039469997409 1 1
0.56169047819299 0.515782140351875 1 1
0.335123792005629 0.312608615106185 1 1
0.550620917248661 0.499405546842386 1 1
0.411062594270578 0.376691098287635 1 1
0.502055303536706 0.447396283974852 1 1
0.460303878639044 0.440392013580987 1 1
0.359481063084642 0.338328945569476 1 1
0.250364596928762 0.233056694640288 1 1
0.178664274782447 0.174258930834033 1 1
0.510123685297127 0.485055422386248 1 1
0.408115887416563 0.357736408936348 1 1
0.554434390655888 0.512436974841504 1 1
0.452590349717851 0.400448978657657 1 1
0.55229830283976 0.503598868769938 1 1
0.527956911913597 0.486430386455983 1 1
0.156120688826188 0.153537268871814 1 0
0.800267811350251 0.717650452504367 1 1
0.362576493963669 0.368887723014167 1 1
0.71511636181428 0.624509830748946 1 1
0.593482834633419 0.536654317193882 1 1
0.380093861933201 0.36173968628997 1 1
0.641429969109302 0.575940584898145 1 1
0.355262967903493 0.314376125796897 1 1
0.451332020862483 0.397989994384895 1 1
0.280976943099207 0.245988631767974 1 1
0.642904456599268 0.588800700017345 1 1
0.493007078172101 0.428488522976639 1 1
0.18850406196196 0.187266324484452 1 1
0.369843274935916 0.313893304956601 1 1
0.560212820998993 0.512961193012481 1 1
0.460031600058865 0.431304870620763 1 1
0.215433941031769 0.193289401884548 1 1
0.265741142838104 0.281741974265222 1 1
0.737629357284557 0.654695216066531 1 1
0.495388243567807 0.459729878199848 1 1
0.415991276286044 0.350216153233266 1 1
0.620287945895362 0.563744899694067 1 1
0.519746953369499 0.453596787294258 1 1
0.317765800982255 0.289780780565841 1 1
0.430593503064322 0.393727042064545 1 1
0.570303592226436 0.526697916461873 1 1
0.510077574580994 0.45041641043771 1 1
0.727871307687272 0.666424622945991 1 1
0.937635049795219 0.864058730625257 0 0
0.285706418074492 0.270094654660425 1 1
0.534369960761922 0.513205172561685 1 1
0.495504000514693 0.446711709924393 1 1
0.666290443922486 0.616075856159648 1 1
0.514917102136068 0.489333494492074 1 1
0.409958748541838 0.371959640842884 1 1
0.380951265042672 0.390447905153769 1 1
0.40938756734629 0.368035339408515 1 1
0.359997131745536 0.31501522294659 1 1
0.632494205402405 0.597120835450864 1 1
0.330824446650274 0.308044542548382 1 1
0.290108960452134 0.249407183372001 1 1
0.458485648709189 0.419758352727902 1 1
0.616985392949891 0.587806259781732 1 1
0.209452941820697 0.203997714437352 1 1
0.24772680450791 0.223346716797751 1 1
0.363562028259609 0.317674788632273 1 1
0.193524794846253 0.187855329539692 1 1
0.313798236844753 0.306253453138785 1 1
0.448591927797902 0.38527530416297 1 1
0.364988693029149 0.337478485949734 1 1
0.968427596950646 0.88162284449359 0 0
0.294723428072036 0.282305333117753 1 1
0.62030000919239 0.558245067155519 1 1
0.210526227164425 0.218457264722927 1 1
0.495988747692727 0.451956318072644 1 1
0.35277003667927 0.334180072112944 1 1
0.346107811603784 0.334563104573178 1 1
0.58127503191346 0.522608696358174 1 1
0.681334340385186 0.618913969347998 1 1
0.671004305224468 0.63729990076814 1 1
0.743247426840209 0.647293236057126 1 1
0.532569839755775 0.471614592874485 1 1
0.210406323076849 0.178667352515623 1 1
0.785605072735278 0.712611001281917 1 1
0.459950074870711 0.412836772295507 1 1
0.223941242821766 0.19934585362381 1 1
0.536164996815266 0.504830095265603 1 1
0.631893557457699 0.558331045284847 1 1
0.585006534221278 0.526578897521624 1 1
0.501443618835573 0.444990959443263 1 1
0.661126674637002 0.587340771691349 1 1
0.288850858265267 0.251953566073183 1 1
0.494710613926952 0.439438900173824 1 1
0.423513717457867 0.38486987451292 1 1
0.563624387735105 0.525825073864995 1 1
0.602605606393924 0.549471724315818 1 1
0.666596470071696 0.605217990967941 1 1
0.31068984546602 0.285967047504451 1 1
0.530114304051833 0.491794226336458 1 1
0.384663141834484 0.362247554902733 1 1
0.426267140510633 0.382084712104811 1 1
0.625974427401156 0.576300059433351 1 1
0.824769505026761 0.753819227070912 1 1
0.561997005339191 0.495847261577486 1 1
0.328264121932216 0.281526967266347 1 1
0.155451599203492 0.155008066935988 1 1
0.531166350018506 0.474546497204843 1 1
0.326931120924121 0.314030105659891 1 1
0.39633705047798 0.345680167446729 1 1
0.326052765305481 0.304401171987901 1 1
0.402397598224156 0.381013242682802 1 1
0.651991728653569 0.610112560101887 1 1
0.598781982654617 0.56003729110646 1 1
0.469319067812475 0.408914290958344 1 1
0.429390822791521 0.403470612703119 1 1
0.419928884433611 0.363877224773691 1 1
0.540187882676586 0.495635493265312 1 1
0.431930063830883 0.378970234620023 1 1
0.372063172964435 0.326114472555519 1 1
0.815318007833767 0.776981427452166 1 1
0.306711830029979 0.285463853714313 1 1
0.519980025493526 0.465471808826178 1 1
0.630367982011349 0.576235374054085 1 1
0.587929595187061 0.52709855472394 1 1
0.629891463312521 0.553932610535255 1 1
0.44667235012615 0.385056505476234 1 1
0.415287213465382 0.377897310428057 1 1
0.684645661291322 0.62931175124356 1 1
0.775678053511997 0.707696084457399 1 1
0.913571110147111 0.830667780971807 0 1
0.515832355985633 0.473750645082886 1 1
0.498568046983514 0.474553693154535 1 1
0.548108375055941 0.499697678470438 1 1
0.353960987285297 0.329013940463534 1 1
0.509143399016792 0.467065385248535 1 1
0.435501507897171 0.376027360602947 1 1
0.36624193100136 0.345556569881696 1 1
0.605135176602479 0.568435951992197 1 1
0.601405169223827 0.562475418221034 1 1
0.271466488353631 0.273840805897264 1 1
0.594213126937458 0.557491625324281 1 1
0.499962176742534 0.456282325200341 1 1
0.507610529815193 0.467675760685271 1 1
0.214344716178759 0.175700729451992 1 1
0.757642653504493 0.69825029263865 1 1
0.37398904917347 0.367074238902794 1 1
0.524537718323405 0.466646422641527 1 1
0.549238961767822 0.496906679368861 1 1
0.819295796156752 0.736316617806394 1 1
0.53895586304182 0.502510958434891 1 1
0.295042311108433 0.271914771915446 1 1
0.563076001981982 0.516145952761524 1 1
0.296921505046288 0.284931749756587 1 1
0.630143453676193 0.584776974608844 1 1
0.313992933634596 0.283253239711885 1 1
0.620142648101067 0.568531683068112 1 1
0.518501411620183 0.465458335003361 1 1
0.417151620142486 0.379352267793085 1 1
0.443147913595474 0.397233362143826 1 1
0.874084945681933 0.778083501102059 0 1
0.373608348237558 0.338642767519443 1 1
0.575143289862733 0.520616977285846 1 1
0.657369622819374 0.578189449702883 1 1
0.349522333082414 0.33514675393708 1 1
0.357012185979662 0.335246666013551 1 1
0.440507290977562 0.409744936624804 1 1
0.431414819050684 0.400268375145966 1 1
0.271670423047279 0.222013031723424 1 1
0.468471322575197 0.443108614247978 1 1
0.553859642542972 0.503343357481138 1 1
0.293421785840429 0.288850872797304 1 1
0.696953319174055 0.634593954210423 1 1
0.553824062973507 0.510411786384819 1 1
0.554658006879128 0.510459116063169 1 1
0.738076250096116 0.669554222126804 1 1
0.728620020286444 0.626153867207173 1 1
0.313490715493129 0.304969019039912 1 1
0.318704798496302 0.275624312621086 1 1
0.516522024267924 0.476641484236818 1 1
0.311544787894738 0.279806010614854 1 1
0.56635131611441 0.525230938977427 1 1
0.717605611197387 0.633147293079426 1 1
0.734443008898676 0.656306347630143 1 1
0.542481043389619 0.493597167908101 1 1
0.687620066338419 0.641140959747398 1 1
0.359273930056784 0.31511756360094 1 1
0.159741391225185 0.146207032869149 0 0
0.444673370196219 0.40811700840849 1 1
0.915929896905305 0.800092248654068 1 1
0.607963368840303 0.562586757853303 1 1
0.263783462749829 0.235939783038437 1 1
0.498201496216701 0.451674509190308 1 1
0.235246584097338 0.231776500008512 1 1
0.12410512160339 0.112542974273367 1 1
0.0847080449761782 0.0602319911528881 1 0
0.504460524190764 0.452226557360419 1 1
0.733797020497797 0.666415910155656 1 1
0.447027002811602 0.385078904418144 1 1
0.581824874887959 0.536580144295853 1 1
0.455743819086464 0.444647408632173 1 1
0.690860737073622 0.630501354672796 1 1
0.509992338080875 0.461202790675204 1 1
0.914840018945948 0.820084246541146 1 1
0.546806957771093 0.471929493927713 1 1
0.835495051360787 0.75904877815007 1 1
0.323156455907204 0.308912583327989 1 1
0.698068776577714 0.63183688503324 1 1
0.492618117983333 0.448389656801825 1 1
0.256129745952554 0.229819054759289 1 1
0.23452266644876 0.230587482682518 1 1
0.417321279942181 0.385428314048731 1 1
0.277006073299924 0.252904928693437 1 1
0.400391469587513 0.363415401677328 1 1
0.490382094799715 0.438007062553934 1 1
0.792333589497432 0.721780354634937 1 1
0.373012070326538 0.316343465487234 1 1
0.638378825403744 0.578688002353605 1 1
0.583702852247552 0.520085106999957 1 1
0.627114670928061 0.5712978974071 1 1
0.426572621641053 0.419038337086711 1 1
0.302445423717332 0.236397874067249 1 1
0.506077427119265 0.465147215714414 1 1
0.332270555040442 0.313553331227461 1 1
0.106039456652674 0.0913861774340139 0 0
0.497090449900893 0.444040832648353 1 1
0.552003430646251 0.543857335273993 1 1
0.359306759465761 0.331315005445712 1 1
0.120615613728417 0.136692050125728 1 1
0.400256094446874 0.386563065762267 1 1
0.503335498442219 0.477836285813149 1 1
0.486174326750173 0.433251158158223 1 1
0.61950941989996 0.57383585234722 1 1
0.558101734498931 0.488297052294334 1 1
0.386594683465183 0.343747996920309 1 1
0.494769627622744 0.418163437706088 1 1
0.163461216318307 0.158323429917261 1 0
0.69934701799714 0.611004270213289 1 1
0.18911379460022 0.186598281409807 1 1
0.487930150024176 0.445162043697419 1 1
1.07929008770382 1.00858987310605 0 1
0.520429975464622 0.460470279653458 1 1
0.688945679480428 0.6507870693806 1 1
0.392988545901732 0.372616015942938 1 1
0.435170417683192 0.396166186694294 1 1
0.729576992089196 0.648393744691302 1 1
0.741270067287444 0.674321391311184 1 1
0.181628952953675 0.170062933570707 1 1
0.523540991957785 0.482855724325976 1 1
0.664059506010403 0.614670577858062 1 1
0.583950470990001 0.528267392214678 1 1
0.506287150841678 0.468186219567031 1 1
0.205433133620085 0.188085263517529 1 1
0.614859887155275 0.579295141255344 1 1
0.490408820663842 0.441281195775398 1 1
0.582004332633817 0.547034686542841 1 1
0.220530116747005 0.214585866983454 1 1
0.485999729453393 0.426040908211048 1 1
0.589346474972025 0.520475300566916 1 1
0.326829354924655 0.293673345390034 1 1
0.253188488360781 0.215772868529782 1 1
0.530578186174951 0.494036141114128 1 1
0.432519505718549 0.411930223080426 1 1
0.764734097635546 0.746801712554172 1 1
0.362514481286532 0.333677698012476 1 1
0.547113908513836 0.495693395706709 1 1
0.311735379641285 0.270513488392515 1 1
0.574405007822168 0.517964573809947 1 1
0.553517973033198 0.513134448919776 1 1
0.183419940692 0.17069269470618 1 0
0.412757933177045 0.366491505348358 1 1
0.5541906205107 0.471606921357192 1 1
0.520288177997146 0.489698165632965 1 1
0.688808611186838 0.651947561732057 1 1
0.416416942024048 0.388339240430641 1 1
0.378751160738162 0.351573232360038 1 1
0.32114794080569 0.297828570323767 1 1
0.480023756234323 0.443236306779218 1 1
0.735292441855575 0.663381543320417 1 1
0.569550831545273 0.49961651301237 1 1
0.286388742853426 0.254175868751185 1 1
0.494677372419686 0.447864820021055 1 1
0.11969335336325 0.112375550409532 0 0
0.430354558152512 0.381777469425495 1 1
0.547980870977625 0.512182033369853 1 1
0.313795192972841 0.275009297350749 1 1
0.779966362174013 0.692144483339118 1 1
0.487234783976639 0.441083821617274 1 1
0.403389165255605 0.343419645367917 1 1
0.571091941887955 0.489284865424009 1 1
0.687173796131833 0.637158363220799 1 1
0.370006917472616 0.335741579184888 1 1
0.617250341609872 0.552365463545661 1 1
0.388325637935125 0.345432520650528 1 1
0.39779128162337 0.358037681962617 1 1
0.47719967984612 0.446563661488494 1 1
0.546626001257649 0.549610628753868 1 1
0.571168092137476 0.546553697952284 1 1
0.644748159763925 0.6178370298237 1 1
0.234327274512675 0.212680225248194 1 1
0.290712849821729 0.267700179883153 1 1
0.655665583990034 0.613436234008386 1 1
0.84572781148838 0.76904889071259 1 1
0.369733475634026 0.332373544490661 1 1
0.417077277633625 0.373011134002521 1 1
0.334363116312728 0.303127488595969 1 1
0.680658473526326 0.626639132265156 1 1
0.580047410461454 0.510464331457547 1 1
0.404852524596172 0.360670674151624 1 1
0.413111369762036 0.367772934832506 1 1
0.3722974172434 0.341664048548618 1 1
0.40162391428006 0.3599648969627 1 1
0.608471231014809 0.567114840442937 1 1
0.288370109882362 0.26814106914254 1 1
0.432062861272981 0.405274141443457 1 1
0.237148224530234 0.191100152629891 1 1
0.507588540764301 0.470335928299874 1 1
0.594035071960768 0.545301622680131 1 1
0.304707291559181 0.262424527195416 1 1
0.526893540033049 0.498180562760848 1 1
0.564616192054383 0.515634192112755 1 1
0.138591812511027 0.103841911760659 0 0
0.541317024027478 0.506624369038654 1 1
0.378387606017121 0.335516793634656 1 1
0.445321283744441 0.407072704145737 1 1
0.559285047214406 0.540503999677393 1 1
0.258054370648383 0.248349888229944 1 1
0.462927519356935 0.42885873003051 1 1
0.482859626990905 0.457587517857898 1 1
0.328917168218242 0.330543373923694 1 1
0.697720407803782 0.628431846388725 1 1
0.499046590125311 0.432673241099729 1 1
0.594374286658077 0.530312196605609 1 1
0.78347351047949 0.710191239653431 1 1
0.652525523710771 0.612549653057437 1 1
0.580533398560352 0.520358733271153 1 1
0.76220048736899 0.671720412522858 1 1
0.72427593812604 0.652809943230804 1 1
0.358569302943195 0.338385825179302 1 1
0.583120684344212 0.52626156240651 1 1
0.411533333669519 0.371127149607036 1 1
0.263490448889794 0.249993789189875 1 1
0.573904018102218 0.522208465453838 1 1
0.736175825404912 0.672681172702182 1 1
0.206668419975803 0.202303848713099 1 1
0.601088226018962 0.525265069413189 1 1
0.498071494771493 0.443604237945311 1 1
0.56627684137447 0.497116187825046 1 1
0.354295964496534 0.341596474032717 1 1
0.428479334756561 0.397196514083892 1 1
0.453307820956451 0.420252049958837 1 1
0.303238532859516 0.267511924994193 1 1
0.554452473519082 0.513584264487721 1 1
0.124015558094459 0.0914171017867847 1 0
0.103088209888581 0.123077000082992 0 0
0.566808986732498 0.511213574034549 1 1
0.152700901209358 0.11692845136515 1 1
0.596577863434561 0.546509334799533 1 1
0.618595076977794 0.527346632099032 1 1
0.433835705847928 0.402704696925856 1 1
0.24428148366939 0.208444036213199 1 1
0.39768530028959 0.391927039788692 1 1
0.660106355235212 0.586687589361073 1 1
0.49982744062872 0.500943816316012 1 1
0.285061890551235 0.294074209947299 1 1
0.349611524783161 0.313028714778977 1 1
0.330781373712748 0.299626351205181 1 1
0.467336545899387 0.423971312666675 1 1
0.551301192048229 0.489795587936068 1 1
0.231089775213307 0.212844549153852 1 1
0.419992036288866 0.398850878195702 1 1
0.572667036798575 0.529987252909221 1 1
0.622500319777503 0.569008856351189 1 1
0.405279117878641 0.376515191741341 1 1
0.217057736970524 0.201177468870569 1 1
0.305994912923945 0.278967365684457 1 1
0.346063537247491 0.305423815117593 1 1
0.182773501406881 0.222736465956763 1 1
0.338536389508658 0.316684437078753 1 1
0.631128154945339 0.5749662939365 1 1
0.418833537796314 0.373282109868333 1 1
0.459673083359034 0.408534203558991 1 1
0.450120176046707 0.422629900063902 1 1
0.435858158856209 0.364897196105579 1 1
0.524986619999695 0.468677700723353 1 1
0.399614884154904 0.326492337973966 1 1
0.423656952809082 0.395382978969972 1 1
0.419189842486468 0.370588778928368 1 1
0.476944095240282 0.428369393981009 1 1
0.451572031031185 0.422961566489592 1 1
0.777125560656864 0.718298223562766 1 1
0.622932825696281 0.568523080396708 1 1
0.422850706427374 0.361178608973511 1 1
0.955493986599849 0.874244741368447 1 1
0.690787634017178 0.64145745020913 1 1
0.325621342412987 0.277714671498514 1 1
0.500025569205175 0.45784997848684 1 1
0.478764764440729 0.425113812387696 1 1
0.340693829466284 0.302550214184108 1 1
0.568829165635774 0.52100307815876 1 1
0.337772095095501 0.316158019511872 1 1
0.386293898481706 0.352222229921094 1 1
0.422688794636362 0.383309045862786 1 1
0.405411579384137 0.382357679171909 1 1
0.674725047103141 0.61041128239147 1 1
0.548786345233835 0.489352677787996 1 1
0.473915808768937 0.415651177930731 1 1
0.156956503899292 0.132496758682123 0 0
0.570977802350087 0.57758130349835 1 1
0.500417504205509 0.447635364420961 1 1
0.728726171349996 0.634620255535935 1 1
0.654001383273735 0.584973710864341 1 1
0.467272975597436 0.424097544860295 1 1
0.530618263735276 0.472778419213408 1 1
0.351912026221596 0.307104856168349 1 1
0.656751676383341 0.583411286967429 1 1
0.252652745709473 0.221779471711977 1 1
0.516235741644929 0.466563465525887 1 1
0.686066732646268 0.631161984528602 1 1
0.370489264457622 0.364051108429075 1 1
0.468191633262159 0.418751859875423 1 1
0.299145322895744 0.236605885991677 1 1
0.245029156427733 0.212536828933435 1 1
0.48940709657429 0.434830730602274 1 1
0.771076664437275 0.725880639975712 1 1
0.717347815377568 0.633365153649986 1 1
0.406679745611665 0.42158315070313 1 1
0.459695797671996 0.423057195183271 1 1
0.245297353583049 0.208954342597113 1 1
0.467005890502227 0.439142193357827 1 1
0.484498980801182 0.444574667954995 1 1
0.361563752468895 0.335485474150562 1 1
0.541875152119364 0.485118766546421 1 1
0.472566820844571 0.449469298246724 1 1
0.559268084028257 0.524508399314804 1 1
0.47181674852353 0.434136769332837 1 1
0.337281360767598 0.327869526824617 1 1
0.611441687539458 0.549362688810021 1 1
0.504438443409461 0.430681551840983 1 1
0.545275175625255 0.498762911690012 1 1
0.322178811175862 0.280277150504074 1 1
0.615631547525535 0.552459565917499 1 1
0.30383220940286 0.289144532971852 1 1
0.406417791247571 0.377528843230421 1 1
0.888178898062719 0.798052091248798 1 1
0.425055202106036 0.378695359225443 1 1
0.194321655245701 0.160624658996663 1 1
0.51219455406014 0.460540857229848 1 1
0.451329409703717 0.438139620078584 1 1
0.238446303101208 0.227386328808574 1 1
0.747340415802568 0.672039060485961 1 1
0.384317299759104 0.340978456766857 1 1
0.628592924140362 0.551751628909062 1 1
0.286297970182737 0.256924538227948 1 1
0.87661684163738 0.781522148039822 0 1
0.120151640163867 0.116992900238789 1 0
0.0760326376635878 0.0674178944102753 0 0
0.789528803296046 0.703738339386427 1 1
0.433008469011896 0.403316221956103 1 1
0.541351479258262 0.521900422419079 1 1
0.39610938148723 0.375505226218579 1 1
0.321651483344999 0.313478740624937 1 1
0.374684188476053 0.330549996557522 1 1
0.525847539085812 0.473813463068562 1 1
0.295664451650782 0.260224034372755 1 1
0.63369144225532 0.58786764405983 1 1
0.274455235871725 0.273891815527055 1 1
0.428899900378735 0.402659823273412 1 1
0.584757922068585 0.541325160339525 1 1
0.472338996574238 0.42650709903354 1 1
0.657531901971267 0.60356515596278 1 1
0.406414258417601 0.372173673553005 1 1
0.363471274694816 0.324436602114345 1 1
0.570208036269319 0.512142882754426 1 1
0.537024800577425 0.483553955238475 1 1
0.199170744789703 0.174144591287757 1 1
0.633504906522244 0.598622756246076 1 1
0.339917097946633 0.282596633526059 1 1
0.645059307949076 0.567897897967825 1 1
0.56026950160104 0.544976719522786 1 1
0.597214225743128 0.531788591685151 1 1
0.411296626165436 0.363275503133943 1 1
0.317701501177895 0.247570600131176 1 1
0.304040961514366 0.275328196002846 1 1
0.319810911091687 0.280804459383006 1 1
0.447482303034982 0.391712906875653 1 1
0.415462101843892 0.375889421530144 1 1
0.632071164993766 0.547055213776401 1 1
0.371829456275591 0.342403626237386 1 1
0.412660004700505 0.410329058078227 1 1
0.510799803050946 0.463099385425146 1 1
0.429877460761928 0.376506409886618 1 1
0.989629302079577 0.902568152121382 0 0
0.579609251301308 0.550493292929954 1 1
0.420028990422858 0.385266955537801 1 1
0.327076709136525 0.301492607116818 1 1
0.672039768615395 0.625554375822269 1 1
0.480243455100574 0.451401760055423 1 1
0.604382675325236 0.56399584516259 1 1
0.761841533195262 0.70336906417146 1 1
0.564117929578463 0.511716931503342 1 1
0.385957398727099 0.349772952328823 1 1
0.335189679272934 0.324838825385454 1 1
0.735883743731672 0.687797788605937 1 1
0.383248409087311 0.352375019596698 1 1
0.262857837906207 0.235960452854366 1 1
0.307816850616217 0.268654607218508 1 1
0.725777580892565 0.641488833954824 1 1
0.323198235589086 0.308266237102755 1 1
0.724487753018611 0.665110686454304 1 1
0.44110874493532 0.386628021578645 1 1
0.429449752281224 0.387435357118274 1 1
0.449901100562777 0.412311125237159 1 1
0.708014521164434 0.664991869258788 1 1
0.127351049937358 0.104353524737691 0 0
0.355877121279086 0.324139292751571 1 1
0.355753501221032 0.331559078573821 1 1
0.620910573583189 0.59826371864893 1 1
0.69016837733186 0.629401715587446 1 1
0.735747769456226 0.680333634672132 1 1
0.790941832137226 0.699865285066574 1 1
0.538908940583394 0.498414502309964 1 1
0.148089685476031 0.13633192303306 0 0
0.341418340018655 0.289202765810557 1 1
0.280533737570023 0.244685959509372 1 1
0.487683143304593 0.431137163549952 1 1
0.695064720770026 0.634836862175376 1 1
0.419317605971412 0.370426638709206 1 1
0.564440940963637 0.513622006733539 1 1
0.399248495444838 0.351498404814756 1 1
0.32051414264951 0.281687859708307 1 1
0.545985194411498 0.512334261231628 1 1
0.220936306077376 0.21511753531273 1 1
0.851283209418929 0.754599322584278 1 1
0.400882483419213 0.369560998291448 1 1
0.355545702066568 0.327415365603406 1 1
0.465788097103113 0.472853466523977 1 1
0.56916974384868 0.513755900733284 1 1
0.251225262439349 0.24619026908621 1 1
0.699682248231812 0.640422387507458 1 1
0.728542303360535 0.655241883453618 1 1
0.403701291583138 0.377592458881563 1 1
0.433853371803902 0.399428230382994 1 1
0.529013914046582 0.497491038195224 1 1
0.445515953481943 0.392821846494337 1 1
0.561242252611361 0.497287262482782 1 1
0.430243272340928 0.394136043962673 1 1
0.251215959371613 0.246126049966841 1 1
0.686417799029147 0.600883436434289 1 1
0.432828728120338 0.45161623468491 1 1
0.292509027342506 0.265486314603526 1 1
0.214315636765203 0.179140072268849 1 1
0.555154877138 0.485785302161168 1 1
0.719699308089186 0.64828055029268 1 1
0.536260871298544 0.482272391489641 1 1
0.698563811895412 0.644961216279256 1 1
0.498351641808983 0.455640980186922 1 1
0.466967852316334 0.464691852979214 1 1
0.257699928282821 0.225463552770019 1 1
0.566039216024343 0.515342037820388 1 1
0.313876887988076 0.288784817352046 1 1
0.544677948078931 0.473653369386415 1 1
0.409201720886489 0.359784696144281 1 1
0.654041026393473 0.588200008751068 1 1
0.768163292217947 0.674313778430691 1 1
0.639745858673763 0.580909801050392 1 1
0.645602550496515 0.588361673548861 1 1
0.669118543891586 0.598133482005242 1 1
0.427177161344564 0.394673935067027 1 1
0.418845317504166 0.373952559044427 1 1
0.224863012875512 0.220086874770231 1 1
0.522536038424764 0.464602148216569 1 1
0.589342394726769 0.551662739925084 1 1
0.622624531979209 0.576938153586975 1 1
0.441394525008712 0.413052691575213 1 1
0.647251200822375 0.591378561593208 1 1
0.497157192393714 0.428540085406482 1 1
0.70110646862124 0.653599979711068 1 1
0.690574896508048 0.634137976816002 1 1
0.463315140499244 0.414382168214997 1 1
0.202619343904119 0.167075858609269 1 1
0.495454333795108 0.446307405890577 1 1
0.61718463050535 0.563866609203697 1 1
0.327240073472455 0.297528612529631 1 1
0.363904488272483 0.333706919044261 1 1
0.39952620545457 0.414026800798707 1 1
0.705248996158674 0.646094232113754 1 1
0.17654592446213 0.155858725414518 1 0
0.321290129817467 0.287266267414549 1 1
0.92610823379007 0.822834941309455 1 1
0.540436504343636 0.481351857931738 1 1
0.439025938191928 0.389390607508412 1 1
0.788256469747427 0.702394310429966 1 1
0.603315737091131 0.522709530882154 1 1
0.471726215639034 0.443054816436975 1 1
0.247066926692581 0.211769557798878 1 1
0.756539354975616 0.699716454227479 1 1
0.75747170984343 0.685503494321932 1 1
0.523005288446961 0.487906914117835 1 1
0.634653352142309 0.596660731043353 1 1
0.765157564840099 0.703174374546952 1 1
0.679535106953704 0.627757982692483 1 1
0.57820910470936 0.544441736265704 1 1
0.546650133830879 0.507813291210425 1 1
0.247160685209088 0.212279862561445 1 1
0.324009036412181 0.297873331427613 1 1
0.429129971795261 0.41638438061612 1 1
0.466456030566518 0.411567158577801 1 1
0.40256397382782 0.368199373376739 1 1
0.468123522392766 0.434993068516838 1 1
0.465884154699982 0.416145830386574 1 1
0.647044238735762 0.580330969692482 1 1
0.326710900818802 0.309343676599139 1 1
0.275305674106264 0.255613764340237 1 1
0.144406492123523 0.141953272677198 1 0
0.510637616453222 0.456309935237099 1 1
0.345377995177873 0.317392026056591 1 1
0.650961852646289 0.586842929552025 1 1
0.832912341266003 0.772454110936221 1 1
0.660742174109419 0.609508342524303 1 1
0.561838218995439 0.505389172963876 1 1
0.590636625301111 0.552202282476945 1 1
0.49549900661566 0.46951862752656 1 1
0.755932063850581 0.685099099500246 1 1
0.342024524942228 0.328597579221703 1 1
0.231744908773798 0.213539862910963 1 1
0.460719058034238 0.435365961686167 1 1
0.327961010311659 0.306682447086801 1 1
0.851766649670026 0.745860005876437 1 1
0.426076619671426 0.386610116733033 1 1
0.664447488027102 0.6117958603036 1 1
0.509184211374093 0.471806901176068 1 1
0.220323221401761 0.20529120472892 1 1
0.988059260699807 0.899067084945003 0 1
0.704077208227802 0.700432235426024 1 1
0.326500895675148 0.295823521628638 1 1
0.401739088844929 0.366790458446288 1 1
0.464352184003344 0.419011014762274 1 1
0.537934360224387 0.472731933148925 1 1
0.626057976131198 0.560703779887605 1 1
0.58239448716943 0.500736019957883 1 1
0.408997052620569 0.377755308167281 1 1
0.506995039042735 0.43768219839194 1 1
0.653745310436756 0.617285494296797 1 1
0.483469411184291 0.427831011356389 1 1
0.411730598460496 0.368022894571762 1 1
0.419818595612737 0.398196283854336 1 1
0.552921793132124 0.503425156429599 1 1
0.603710582721835 0.580540701403656 1 1
0.426748410849713 0.393701817636143 1 1
0.270884799593868 0.257665606994241 1 1
0.459875890226583 0.451361999913869 1 1
0.800696066495324 0.763801159343357 1 1
0.169229014907753 0.157405416481725 1 0
0.461598559334147 0.434521837440631 1 1
0.221483801135639 0.191948933481591 1 1
0.229838828483458 0.230142393372957 1 1
0.608608191217289 0.555608901982884 1 1
0.490523809800709 0.434964685244774 1 1
0.763717236557649 0.692116600922798 1 1
0.326822909433675 0.293719690712495 1 1
0.58592613996 0.530751624477032 1 1
0.322422433400695 0.287422667529973 1 1
0.187057399700958 0.182023227074602 1 1
0.577483801241424 0.537013653376323 1 1
0.276146595506658 0.261241694956713 1 1
0.5031493157371 0.455300887854301 1 1
0.475050744695824 0.419125392584468 1 1
0.690856728959706 0.630706900674668 1 1
0.344692945038273 0.315796100512407 1 1
0.42199072385053 0.388551498993034 1 1
0.281650136672594 0.281001300505631 1 1
0.798666486089098 0.709301722292198 1 1
0.323947967044203 0.275007865978833 1 1
0.297376064044474 0.250756967851435 1 1
0.346118419751553 0.336564373678872 1 1
0.383022236234919 0.34978072452109 1 1
0.544439880867235 0.501797390811677 1 1
0.491696293231248 0.442866522085425 1 1
0.831706728155768 0.713338378437113 1 1
0.516036332805718 0.488870406405923 1 1
0.721941450798552 0.646844705476736 1 1
0.539859529685034 0.489398666207599 1 1
0.271913108379627 0.243700305726761 1 1
0.332681302359181 0.29694158021332 1 1
0.456223881806365 0.42385246163694 1 1
0.589288101227736 0.531438149593913 1 1
0.634482838423224 0.552444330656945 1 1
0.586099030441225 0.527941164894104 1 1
0.584926188698577 0.52105793715294 1 1
0.442324949662577 0.367747794788119 1 1
0.750588415629137 0.68148950558433 1 1
0.209291738413481 0.199179084503051 1 1
0.516616713337796 0.476307890421596 1 1
0.524357693722205 0.485007374598155 1 1
0.479989323958399 0.457024002023585 1 1
0.0858120832883169 0.0790230273151126 0 0
0.543147313853283 0.510280625921718 1 1
0.462684611668815 0.430464192648179 1 1
0.610600571380483 0.534416266299269 1 1
0.29502470904082 0.27283023928848 1 1
0.728324405242655 0.656088401969242 1 1
0.530789360510118 0.469898281531667 1 1
0.400872129235963 0.375338869354322 1 1
0.526764588725463 0.489682632167844 1 1
0.405533963340042 0.354985667094385 1 1
0.457614004580104 0.383789946438846 1 1
0.406370996029072 0.352283943775723 1 1
0.843876722857513 0.782635425091392 1 1
0.598743567500166 0.550703619212995 1 1
0.473071374160123 0.421018778898132 1 1
0.569400620663866 0.512632509465765 1 1
0.237059667828436 0.205729169807782 1 1
0.526966942951072 0.478879334195111 1 1
0.351915263215853 0.321108493104498 1 1
0.655929617573431 0.598783019696358 1 1
0.589428382544865 0.529689221472345 1 1
0.513664087249864 0.453511126308763 1 1
0.661862207818582 0.603684277872337 1 1
0.307291319651902 0.273140920786145 1 1
0.530368931299351 0.484226984514298 1 1
0.462893182712264 0.414741538313426 1 1
0.471753751067014 0.437198317975046 1 1
0.00579856136243595 0.0210815236267687 0 0
0.557291696756581 0.507980999435715 1 1
0.570670878208581 0.53201145978433 1 1
0.087649314178258 0.0803096937108937 0 0
0.628156492861305 0.586119479693972 1 1
0.533475687931222 0.492125523567499 1 1
0.526748171493011 0.491129407420211 1 1
0.573149690959307 0.490465024907011 1 1
0.438304230866541 0.416940009818965 1 1
0.53925999615122 0.481611842702947 1 1
0.653247287526813 0.601499585596236 1 1
0.597346164585246 0.554204912662225 1 1
0.204777323887188 0.186582308246787 1 1
0.415959150717964 0.38585487434178 1 1
0.480240085479038 0.386755462415818 1 1
0.470895212135926 0.439343507595266 1 1
0.40973035726957 0.382799616550194 1 1
0.270316288893489 0.228213917338072 1 1
0.619955356412328 0.563388034558348 1 1
0.402978723658739 0.363382298830719 1 1
0.613916419394485 0.565536353829389 1 1
0.739052492215701 0.681448446328097 1 1
0.296437071149347 0.32411838935565 1 1
0.717135869661001 0.645779312628953 1 1
0.523708313774694 0.461244918847031 1 1
0.369052688960822 0.344515047293207 1 1
0.428994939860148 0.366815912976256 1 1
0.349761110608086 0.282555945923429 1 1
0.586593715512649 0.514378971775216 1 1
0.515680597012219 0.470861876667813 1 1
0.32740251679278 0.287664016292927 1 1
0.721897185690929 0.654221824218671 1 1
0.511889048528586 0.466879198503298 1 1
0.223418317218086 0.222104579620312 1 1
0.429897635212508 0.409706018597609 1 1
0.676468060516514 0.605513542364531 1 1
-0.0313517695842119 -0.0270694900218205 0 0
0.609617727972603 0.581446063132009 1 1
0.485511385337063 0.454227666703844 1 1
0.569362491973989 0.523928086512679 1 1
0.639546200656976 0.586163190408011 1 1
0.498115345165122 0.459937981831689 1 1
0.423897673970418 0.379248917244309 1 1
0.216994914939434 0.203801311014714 1 1
0.812252506280366 0.73810256262018 1 1
0.436255235037534 0.398512975910824 1 1
0.538140427079516 0.481456551359265 1 1
0.981086456700872 0.898893774413438 1 1
0.391973855836458 0.356016323698927 1 1
0.355052104281373 0.312306591669762 1 1
0.420784372318403 0.409122579763418 1 1
0.226214115620966 0.211551445467494 1 1
0.543284001617247 0.49866383425829 1 1
0.739133514151377 0.683136426717342 1 1
0.278310505261996 0.226055861240547 1 1
0.494222410916377 0.45662066277936 1 1
0.68007791527119 0.625219889306017 1 1
0.336494295447889 0.331341834827943 1 1
0.709596125552414 0.628046853325669 1 1
0.461447380764948 0.367588932295626 1 1
0.995523369912946 0.880210185284827 0 0
0.608405956646004 0.569579354418609 1 1
0.624642556223394 0.547543813630632 1 1
0.602245614189604 0.552731720598678 1 1
0.449491032148166 0.415985181466048 1 1
0.692031271134028 0.648113327818743 1 1
0.541604452509069 0.486557629079968 1 1
0.806760644619728 0.729578535515841 1 1
0.504374414913757 0.436316944049188 1 1
0.473446940027167 0.454741603570414 1 1
0.244130695459245 0.207290082525822 1 1
0.425613466428357 0.374805767198932 1 1
0.26681915164427 0.226870626488429 1 1
0.555796190612412 0.49099607469634 1 1
0.603862385742142 0.546587690042863 1 1
0.235350144440993 0.228196751307584 1 1
0.765806986850426 0.701622825521681 1 1
0.427999517894942 0.382040421850248 1 1
0.278056865516839 0.232242506381372 1 1
-0.0196526975639877 -0.012537812472703 0 0
0.252661567111534 0.224880870021452 1 1
0.558350207242397 0.510938202926211 1 1
0.661825373798757 0.630098206500897 1 1
0.636669858747378 0.569005909659519 1 1
0.379552922236687 0.351052066184349 1 1
0.239379955018284 0.218342877748264 1 1
0.139705062391522 0.135687162332809 0 0
0.421036536061636 0.391139236769697 1 1
0.418350967596734 0.371367322867085 1 1
0.333330755265893 0.295120832583103 1 1
0.337427385100098 0.331457017979994 1 1
0.380176704656723 0.364591185029368 1 1
0.50432981561775 0.478324263305359 1 1
0.554349544382808 0.49678402941881 1 1
0.270173779218615 0.254961448345026 1 1
0.25325702860065 0.218013990798802 1 1
0.492334464905883 0.439011183145595 1 1
0.618770107591284 0.548895878174863 1 1
0.654474748776432 0.590762760461881 1 1
0.477010911713874 0.437082442764612 1 1
0.523974203321086 0.508010378487272 1 1
0.235437856110287 0.222322335201875 1 1
0.669322837690261 0.618093653439639 1 1
0.580218490252318 0.503614038405049 1 1
0.241000140197717 0.225030768348149 1 1
0.696098318253704 0.626721156148577 1 1
0.971761303437432 0.906239790259954 0 1
0.392831832803363 0.314763431157922 1 1
0.31263880505798 0.28773235433201 1 1
0.330019300784346 0.294299123878674 1 1
0.415486504236605 0.38713788856007 1 1
0.719118568892494 0.652028770649436 1 1
0.4892287020579 0.449667807349642 1 1
0.195856888060789 0.163988431116569 1 1
0.371583822932284 0.33331693986936 1 1
0.27970465458066 0.256225129807377 1 1
0.354286840795275 0.317303880539165 1 1
0.343289498152065 0.311441142874515 1 1
0.538011030514459 0.514709029084134 1 1
0.496829538369205 0.48388836338756 1 1
0.394157147946034 0.364729963407485 1 1
0.736160001362605 0.662109901897456 1 1
0.269906294437711 0.208038159104158 1 1
0.622112459336742 0.560443606822715 1 1
0.501050382564564 0.488542896364164 1 1
0.383113525049544 0.349107564403096 1 1
0.72316089629563 0.669609062935608 1 1
0.535595096504554 0.482229045895248 1 1
0.467696545664096 0.440877550989494 1 1
0.318007245780976 0.294240330615418 1 1
0.287058769745494 0.24926730322056 1 1
0.432087734978402 0.404692734691751 1 1
0.679319629173159 0.586560860635447 1 1
0.288747689276902 0.260779697801471 1 1
0.635027749000576 0.578705380822668 1 1
0.523595227163835 0.471207186053748 1 1
0.33418827894907 0.291379794765183 1 1
0.505294802529111 0.472386088410958 1 1
0.191454575564205 0.167792321877602 1 0
0.357033663056789 0.331778177796848 1 1
0.502807184454445 0.456938965451537 1 1
0.19147017329202 0.166502695250155 1 0
0.401134912299875 0.437014586822497 1 1
0.423443762501117 0.367047273520963 1 1
0.370733294532654 0.350674089580958 1 1
0.754247620645853 0.658616351434296 1 1
0.255176029966331 0.227177709319555 1 1
0.418646619519691 0.387592220207535 1 1
0.537523789457694 0.494211359103875 1 1
0.619052651206468 0.563013928488381 1 1
0.285152676206682 0.269745763387534 1 1
0.470385587374314 0.415724577834144 1 1
0.617268688672739 0.545568310076167 1 1
0.468736571284463 0.427472791511372 1 1
0.388265349509969 0.353579476922856 1 1
0.539822817906448 0.474552906310837 1 1
0.330999576524578 0.291307289367234 1 1
0.364122915715174 0.354132440218749 1 1
0.405906797783434 0.367467260593931 1 1
0.295720681966945 0.277092078748581 1 1
0.1596463352683 0.157267944185216 1 1
0.614717448208451 0.577938023041059 1 1
0.667478546283841 0.603721481808799 1 1
0.58511461125123 0.53862953964735 1 1
0.616049822138083 0.5549722815978 1 1
0.302908569284023 0.274279950604293 1 1
0.482447167287704 0.442628627290022 1 1
0.718511366838001 0.628126805465377 1 1
0.459770633297974 0.433672427759011 1 1
0.627752626850915 0.551446946241756 1 1
0.67633986808778 0.618429634749802 1 1
0.537832210484823 0.493055872056015 1 1
0.321097266076904 0.298887920414842 1 1
0.536312673887613 0.466496040540766 1 1
0.480183166684046 0.411833878547779 1 1
0.241135709627955 0.233393966830903 1 1
0.422206555096493 0.397861145061223 1 1
0.505383378555674 0.455213054863984 1 1
0.37301458664925 0.335519844824552 1 1
0.260818553328376 0.258170036801887 1 1
0.295989339564047 0.252557505258649 1 1
0.376561465135089 0.333430470994088 1 1
0.120176884741704 0.172035027053844 1 1
0.407605805779705 0.388545447053772 1 1
0.482406579663922 0.415124775440652 1 1
0.325328871388088 0.307096956446477 1 1
0.488606413875416 0.444672301486248 1 1
0.395055466905252 0.356365420449816 1 1
0.342138043790267 0.329613954254031 1 1
0.581627053191479 0.533086983476112 1 1
0.468065554826965 0.424879888428159 1 1
0.410469659745582 0.378360625844937 1 1
0.489315850840129 0.446463094700396 1 1
0.296234428253588 0.254763262884472 1 1
0.583992335660388 0.532027006602591 1 1
0.45274231571392 0.412675479539539 1 1
0.0866856597644698 0.0812193633052191 0 0
0.32981183590186 0.310298037035605 1 1
0.215913698706705 0.208837341545394 1 1
0.312779645340948 0.28335581107817 1 1
0.268036627215734 0.245179344249083 1 1
0.36452439645768 0.336676671795894 1 1
0.622815063850885 0.550624859786163 1 1
0.652160332915769 0.59191083704875 1 1
0.496364504060412 0.444240960967046 1 1
0.759123993937636 0.687099407196178 1 1
0.523693678522015 0.46062964232888 1 1
0.420703838583133 0.3934816892598 1 1
0.565777713123357 0.511967079292135 1 1
0.822022459494043 0.748589497818065 1 1
0.56462665138531 0.503884157423556 1 1
0.351795554043161 0.305858983844549 1 1
0.518047511963954 0.462071957184872 1 1
0.188267531013071 0.158435713941413 1 1
0.515947283038555 0.470210151854675 1 1
0.700564885274542 0.653377458115396 1 1
0.765495935640312 0.706670667518466 1 1
0.559667850754268 0.54776432052341 1 1
0.498857863879987 0.458592567742478 1 1
0.309094505209693 0.282939492157393 1 1
0.776610814866202 0.711845018097036 1 1
0.402005905015088 0.365002944710801 1 1
0.552003105177791 0.482734247408552 1 1
0.352583537540161 0.316756869931419 1 1
0.62723885391407 0.575128012254679 1 1
0.449770535722521 0.409801471749161 1 1
0.379770513295412 0.359308297459833 1 1
0.735070355943106 0.669090596620401 1 1
0.327800733225102 0.282329648816125 1 1
0.832528167815101 0.773403029231953 1 1
0.568685354671972 0.523320873307654 1 1
0.56110688414377 0.51199502847626 1 1
0.620311166994962 0.56954162673452 1 1
0.708493240494699 0.639769017630499 1 1
0.344886514645215 0.299570889337017 1 1
0.145000868264883 0.133536025748092 0 0
0.748777221898668 0.604777150259319 1 1
0.481280009063249 0.441668116929084 1 1
0.168479384901514 0.137388432706941 1 0
0.172901409172206 0.174089457303088 1 1
0.510525952029813 0.476753852679949 1 1
0.341615001200806 0.326975066238577 1 1
0.634956318412432 0.579241469746113 1 1
0.691894383972386 0.619288213759687 1 1
0.839962722234274 0.765117271436817 1 1
0.346659627127721 0.312628367449077 1 1
0.565753110650463 0.513689185516929 1 1
0.292503941589903 0.280053104507968 1 1
0.633797872099142 0.592455544886308 1 1
0.439188179119755 0.399385187908306 1 1
0.622576746698663 0.567420356675762 1 1
0.695563951905591 0.665939027221126 1 1
0.392977668317278 0.36076609475255 1 1
0.539990059658274 0.497966090632288 1 1
0.102485817127709 0.0991065296501601 1 0
0.729542308613017 0.66618689933475 1 1
0.53806638452444 0.482172007030935 1 1
0.446303750943697 0.416170492306716 1 1
0.15688640338682 0.155265508846065 1 0
0.788075810670299 0.720555059842547 1 1
0.510177339453202 0.45523287479821 1 1
0.400743355360308 0.374077563730611 1 1
0.370812089552069 0.334299768450367 1 1
0.491216662005601 0.44490024382391 1 1
0.329882004609711 0.310465744482878 1 1
0.249073177753248 0.222222183125007 1 1
0.55045146524912 0.52295320416912 1 1
0.49407661784902 0.444722322659356 1 1
0.296288805522266 0.279004466055057 1 1
0.585156576047606 0.494669762588039 1 1
0.277376923638739 0.257136039362733 1 1
0.693989265543324 0.633462450692264 1 1
0.532076558289147 0.49666010449849 1 1
0.574969780211876 0.516292989033683 1 1
0.197767792576819 0.171963770171882 1 1
0.199162990994585 0.18361478632848 1 1
0.569308083292016 0.484330738180264 1 1
0.515513265093818 0.491867811422369 1 1
0.569468008957109 0.522915032506927 1 1
0.540400947326454 0.539733968369965 1 1
0.391567790300642 0.361413216380355 1 1
0.535809190589824 0.513644980007652 1 1
0.543480549729532 0.474192404817907 1 1
0.460381689536381 0.411488428679328 1 1
0.658461097511416 0.580479671696391 1 1
0.379820171496056 0.353854595468427 1 1
0.0224339939298849 0.0214703731304674 0 0
0.519474575252162 0.470706034294659 1 1
0.307830130883801 0.293703527250234 1 1
0.356057013219848 0.343739675516821 1 1
0.593758893353393 0.566206938098005 1 1
0.376933078609788 0.344955040441918 1 1
0.556590238477438 0.505807460480488 1 1
0.669798643625433 0.606013312769127 1 1
0.440704446819977 0.386725572187437 1 1
0.572214202155978 0.517450337413004 1 1
0.601359606338236 0.553132137272788 1 1
0.546778224728024 0.485201107363029 1 1
0.544654522931351 0.485058794766793 1 1
0.534473078986891 0.462669536138291 1 1
0.357316034118968 0.326805278673312 1 1
0.792442962358175 0.751632263921176 1 1
0.538840238615427 0.495020339124044 1 1
0.35230775097487 0.325032430612218 1 1
0.427755523059671 0.35428727489279 1 1
0.638114128084181 0.572801550043843 1 1
0.473578516248392 0.416508858975003 1 1
0.428795053146492 0.385673860145158 1 1
0.531329229530111 0.493367977043867 1 1
0.341137577865262 0.305426513581549 1 1
0.499602099729294 0.473735188267119 1 1
0.563253725653129 0.521751657346913 1 1
0.274595234182819 0.245292408413782 1 1
0.621635377889395 0.568152435806147 1 1
0.350714311231312 0.308943321917734 1 1
0.387705041932752 0.345205572193009 1 1
0.654673570929097 0.569653446239179 1 1
0.428585100845488 0.381404962332701 1 1
0.183476959631894 0.168618147576817 1 1
0.753040950312573 0.663465042470639 1 1
0.460875549091625 0.410816947650954 1 1
0.185650601265887 0.177130915658451 1 1
0.294943756814109 0.261072216404447 1 1
0.275930242983493 0.225404520984877 1 1
0.717797346750486 0.642113903516254 1 1
0.414245419616512 0.377844314022634 1 1
0.44076962019542 0.397650396165221 1 1
0.0407918392973945 0.0329040217126351 0 0
0.283230868446589 0.254595988748331 1 1
0.131444417296204 0.124687243919009 0 0
0.455915263531023 0.399894129556317 1 1
0.349813826773618 0.327017861794468 1 1
0.620742328321932 0.555799711454361 1 1
0.358346688487009 0.329804155422051 1 1
0.521297439111192 0.453467513349589 1 1
0.411052717226084 0.396453907339593 1 1
0.909827193409201 0.831931348538608 0 1
0.500801601405601 0.447815426591042 1 1
0.463305755412242 0.405670392046881 1 1
0.786430481042485 0.709435928268922 1 1
0.271008911274896 0.263776411141358 1 1
0.107530853424793 0.109308459642993 0 0
0.750640697515987 0.702388341285416 1 1
0.0836761115411441 0.0849468997083182 0 0
0.669793826898576 0.604179530998549 1 1
0.353052365438071 0.321541859438182 1 1
0.576627391977514 0.54684761057048 1 1
0.740179587841923 0.672108947730224 1 1
0.597627199033698 0.534504409675799 1 1
0.156116309288181 0.131693500927156 1 1
0.474430761772982 0.414576836622657 1 1
0.485483986261563 0.455088970375858 1 1
0.512147274193859 0.463723288388072 1 1
0.44853198494619 0.409225001478637 1 1
0.637311553758677 0.600517827296943 1 1
0.414875346914283 0.389521419632896 1 1
0.409825661884931 0.38195338712592 1 1
0.559833966535211 0.493963653531594 1 1
0.436088884046334 0.411870854618829 1 1
0.544983093011067 0.500318408008215 1 1
0.330713675989378 0.288613122975144 1 1
0.538997324868251 0.47904975189775 1 1
0.435361032411575 0.396662895590662 1 1
0.498668682657722 0.449732374661627 1 1
0.411848503715493 0.359324513349367 1 1
0.751225169364089 0.725548125820697 1 1
0.516366329005543 0.460567067973068 1 1
0.421537145530842 0.406094917131263 1 1
0.681247861372074 0.613050053678592 1 1
0.718359528706533 0.649250624825581 1 1
0.688135169976969 0.614507772643138 1 1
0.392301440334746 0.330531780705392 1 1
0.495224530749101 0.436502821489525 1 1
0.769299093327043 0.668816373292592 1 1
0.181706313591488 0.162610948994332 1 0
0.517948379091415 0.481336994801536 1 1
0.623969516620242 0.56178751743589 1 1
0.651070936191682 0.574989189514045 1 1
0.298408137097243 0.264131347209351 1 1
0.316190021201511 0.297084404063816 1 1
0.360310898885167 0.317102253556032 1 1
0.290055437082828 0.278069608247733 1 1
0.553006840149023 0.519434394772078 1 1
0.787683339890598 0.737750327898039 1 1
0.670256185761557 0.618663145180243 1 1
0.345781569715738 0.313162256928381 1 1
0.217063866664018 0.227110688465697 1 1
0.892489466274149 0.822834440878127 1 1
0.319543255167298 0.289944420038255 1 1
0.434041123532971 0.376689788192528 1 1
0.669616832711554 0.602635858392686 1 1
0.633573942177569 0.555514054963549 1 1
0.752417493928556 0.673078742304673 1 1
-0.00815065951163243 -0.0221647889026636 0 0
0.399421446408552 0.376733948567231 1 1
0.379035798409674 0.345928005846317 1 1
0.367628514167138 0.335957872860519 1 1
0.262247201162502 0.243770450281409 1 1
0.362358490550511 0.362181504505926 1 1
0.811364259186674 0.736305764396802 1 1
0.698325844240364 0.627485208194275 1 1
0.377813420509874 0.330165230157389 1 1
0.645826729152207 0.571622299227744 1 1
0.343966932205126 0.334560128548759 1 1
0.455079061948808 0.399579381659793 1 1
0.238828933189483 0.203656301126868 1 1
0.714840774461579 0.653088327041198 1 1
0.419634798531849 0.388403020284711 1 1
0.436609413573427 0.373655350332598 1 1
0.320296080567243 0.304011889394857 1 1
0.499582676749507 0.47274746300626 1 1
0.157122379163378 0.1439588407453 0 0
0.117725310072775 0.11938601309263 0 0
0.263180921817217 0.237748897849664 1 1
0.584286724068253 0.524873806330854 1 1
0.613113270477247 0.565859282337566 1 1
0.33393333324349 0.2892766703282 1 1
0.550224673077371 0.509994228328018 1 1
0.182774596994595 0.152390786248021 1 0
0.425099836553503 0.385711829889433 1 1
0.456986401123266 0.399270675291519 1 1
0.414700956475807 0.370555155162764 1 1
0.472596137440313 0.441148362186627 1 1
0.710481719873954 0.689859561781786 1 1
0.263322230570518 0.24522494234887 1 1
0.493022625782245 0.427222120345977 1 1
0.76374468326797 0.700084066326054 1 1
0.664132409384122 0.60889402366882 1 1
0.816107343821632 0.757384026100137 1 1
0.484681249602213 0.424126315366315 1 1
0.651279927618614 0.604992214502111 1 1
0.501518832331288 0.457358983933481 1 1
0.084676055084312 0.0935767322920359 0 0
0.559636888386102 0.518786644726491 1 1
0.589224024544798 0.523903926859333 1 1
0.459623173242302 0.413249799150985 1 1
0.761928442154055 0.673664608675461 1 1
0.337338687971611 0.299399369610109 1 1
0.759020376550791 0.679572601922352 1 1
0.563719706258467 0.502745567534503 1 1
0.229825289135945 0.203282392625308 1 1
0.337619574488129 0.309863910743255 1 1
0.367570073594391 0.32357864090207 1 1
0.45922147619224 0.431715625065442 1 1
0.542775484106503 0.476789136670322 1 1
0.502210243259121 0.456464808288911 1 1
0.255285015419892 0.241161119647971 1 1
0.351303089906768 0.322086804028018 1 1
0.453282652471729 0.418531109389897 1 1
0.508063721133916 0.44984313875314 1 1
0.321621542560083 0.288733182621271 1 1
0.290963440664073 0.273981379038333 1 1
0.518847322856424 0.477408613332664 1 1
0.691784692946224 0.641266105584235 1 1
0.550023747532172 0.520989698913907 1 1
0.504464095658917 0.457700381896214 1 1
0.413862831241561 0.399253129122514 1 1
0.517341474183935 0.458284292213038 1 1
0.7628849128585 0.684088961841949 1 1
0.45172922365708 0.401355075176321 1 1
0.559827114513753 0.482078988178903 1 1
0.331701626736706 0.305971853318788 1 1
0.328414925518105 0.288935274578663 1 1
0.350119010948709 0.332327839606872 1 1
0.561418733663085 0.511824614005788 1 1
0.610461460671307 0.556240281249988 1 1
0.506474793924814 0.456672171837121 1 1
0.694430012979395 0.614008941668069 1 1
0.220993176484965 0.176092423871352 1 1
0.801283365682253 0.727380687725202 1 1
0.670121578284673 0.618877418167507 1 1
0.37524875613279 0.319946380295009 1 1
0.372514104010135 0.336607408905752 1 1
0.429373729211367 0.391684279296389 1 1
0.347672684802898 0.305759525753665 1 1
0.563228175490456 0.506827239076661 1 1
0.374028973579825 0.342075730213367 1 1
0.487821755274219 0.452762946333589 1 1
0.58910874444439 0.516084988009548 1 1
0.502295667068197 0.471490594974747 1 1
0.405016140528091 0.350202825257374 1 1
0.383665861392082 0.341398556764629 1 1
0.329470272850296 0.28756758314606 1 1
0.320640298700204 0.284225021340616 1 1
0.523812636691522 0.460602737789118 1 1
0.73917512735385 0.634716229120985 1 1
0.467678539550761 0.413209158358755 1 1
0.203148986497438 0.199383039170862 1 1
0.588920143140281 0.520258278987776 1 1
0.582772790259631 0.547050936573386 1 1
0.842155158663613 0.782609595615897 1 1
0.244523899769453 0.211699177390178 1 1
0.592433295756224 0.567878132148923 1 1
0.601750330573137 0.579547440062172 1 1
0.680459315787355 0.614779016508825 1 1
0.423919203138202 0.399032169303667 1 1
0.31772875545172 0.303251019894641 1 1
0.559052933751279 0.512808394612244 1 1
0.181353263491595 0.158648020108389 1 1
0.195098583865327 0.173676006725992 1 1
0.564990884298025 0.510958702114533 1 1
0.391404182463029 0.371967372438976 1 1
0.461200697462307 0.411701798599099 1 1
0.415362534251992 0.373015040732716 1 1
0.396565849019415 0.367136839124676 1 1
0.564580299737936 0.509503420065064 1 1
0.61009977760764 0.564947541998926 1 1
0.54037855492508 0.477843701953975 1 1
0.445390251707118 0.392199256136673 1 1
0.45919763307672 0.421949414195569 1 1
0.608592709172123 0.565961409725046 1 1
0.693214739915353 0.648089151117385 1 1
0.405842829954464 0.35141569062216 1 1
0.657532486643374 0.596728109125607 1 1
0.522395647582839 0.484358758043565 1 1
0.325671800461296 0.308441251910348 1 1
0.249756462073199 0.227364553104405 1 1
0.718436358823645 0.647330877658027 1 1
0.674857507893191 0.629580347376711 1 1
0.50715657945425 0.475104129075376 1 1
0.540053717381767 0.50086269436184 1 1
0.412148070751118 0.377612651527199 1 1
0.595167253608634 0.548774848581602 1 1
0.494112063329437 0.445451815413232 1 1
0.294100336184123 0.265709255478095 1 1
0.849883911745852 0.761032970901692 0 1
0.455005051806504 0.429327366422289 1 1
0.598805191005894 0.51491261985859 1 1
0.360993589160672 0.323769841217464 1 1
0.625783586837864 0.572202669351705 1 1
0.366589957009761 0.342220666031141 1 1
0.460223509851132 0.451442280710127 1 1
0.305041949987614 0.285139526091063 1 1
0.679593157142004 0.636896846200677 1 1
0.324636841560622 0.295793841696841 1 1
0.739054630536302 0.654518602042347 1 1
0.607134233663714 0.56803150848302 1 1
0.807078624347842 0.740653494880548 1 1
0.654678861876556 0.637032547260518 1 1
0.164453850944002 0.144469801291327 1 1
0.391035513683187 0.353567188581604 1 1
0.37634567120271 0.344503878633384 1 1
0.175766651416466 0.178163622588018 1 1
0.476526814866323 0.419329559728029 1 1
0.456203944640083 0.417784368072176 1 1
0.451445666117473 0.414215317243377 1 1
0.499231103520883 0.447210602138082 1 1
0.732070665620792 0.671012019446658 1 1
0.435754417879436 0.393121137569728 1 1
0.739318807818512 0.682883580948184 1 1
0.562051355085668 0.496095800251384 1 1
0.401692341808675 0.362891462134859 1 1
0.791382147390897 0.72110739700952 1 1
0.370200501403486 0.34470873422547 1 1
0.422294895109808 0.404314305892261 1 1
0.267956250783802 0.231142621099068 1 1
0.218087941614899 0.234489357487912 1 1
0.659689860388114 0.630430591237916 1 1
0.000739550528630784 0.0061124247597283 0 0
0.313395208560212 0.28712484125686 1 1
0.352396348225046 0.334229691688912 1 1
0.317045988604011 0.260083348713473 1 1
0.567886340337863 0.527280028405913 1 1
0.267618860887432 0.25761851553119 1 1
0.38390873879887 0.350123529727372 1 1
0.379501393181722 0.367207716740522 1 1
0.349533330957386 0.334934489499577 1 1
0.634831977750154 0.589445435603222 1 1
0.314298562926085 0.299045738291292 1 1
0.611928440418977 0.582518670194614 1 1
0.436200336223903 0.399926120962767 1 1
0.521673884853311 0.47533420786402 1 1
0.522365463400513 0.486055433068152 1 1
0.37802786894183 0.336542432393677 1 1
0.183775666192484 0.178173334474917 1 1
0.607811586474788 0.561698576943863 1 1
0.691127543732581 0.639102823111113 1 1
0.37685772821646 0.345686870456095 1 1
0.404797653781232 0.378537816120612 1 1
0.57148611562328 0.519936024555018 1 1
0.686869792232655 0.603090672368939 1 1
0.670267186626454 0.602456853696029 1 1
0.529848124689601 0.512497358108257 1 1
0.594642006009327 0.52981544222656 1 1
0.458509225962193 0.410325710410123 1 1
0.382799580602111 0.348255429940341 1 1
0.521809647448856 0.44688313143373 1 1
0.332701536823219 0.306378926581776 1 1
0.535411083747934 0.476897156252101 1 1
0.645561776750178 0.592159893898882 1 1
0.487737641548692 0.446582878222839 1 1
0.481506536992717 0.434078500852174 1 1
0.575169193070211 0.527014040844535 1 1
0.533141048276176 0.507179760958448 1 1
0.279490443541516 0.2513376507792 1 1
0.521767337640368 0.465528731996059 1 1
0.675235303441477 0.610441592288035 1 1
0.354116954363281 0.316431239178139 1 1
0.644860777433048 0.598368284499994 1 1
1.04433304833312 0.946659015837103 0 0
0.566424858557424 0.524827213368748 1 1
0.572950919535455 0.518560845995905 1 1
0.824914323008771 0.772959449243434 1 1
0.55726203259606 0.517356278959246 1 1
0.477542733629381 0.411626371724356 1 1
0.589411651024224 0.512693077305646 1 1
0.50021373649073 0.429997382679929 1 1
0.131781442920897 0.120414050752077 1 0
0.296899502049979 0.26785925587046 1 1
0.52720595793311 0.483386215637665 1 1
0.2934483173239 0.274493842609297 1 1
0.337483453719291 0.266193008983608 1 1
0.622298238449531 0.574082664403217 1 1
0.554516998489292 0.485037921784847 1 1
0.508265055459485 0.452619999607036 1 1
0.260258758081171 0.242387013067077 1 1
0.602335207797912 0.552918615882014 1 1
0.759088849929985 0.695491274794909 1 1
0.173574471165869 0.168431411339607 1 1
0.651995237658638 0.598148514212311 1 1
0.24213086733669 0.223599168749601 1 1
0.460151400109226 0.380398786693365 1 1
0.792428544491724 0.70781399599632 1 1
0.572897164406717 0.533220612506392 1 1
0.621036986800302 0.567068705416192 1 1
0.548058394770043 0.497133194584834 1 1
0.277234508032566 0.239883871936744 1 1
0.399429641946919 0.374195534237949 1 1
0.515773715037328 0.463275438633107 1 1
0.806953858632261 0.740622282189175 1 1
0.311229477691001 0.289490539733828 1 1
0.469212053737818 0.405602671521947 1 1
0.682289988284053 0.620970344776683 1 1
0.801356255891824 0.714661436704882 1 1
0.480331830882916 0.446827892379366 1 1
0.467069707261006 0.435401189203041 1 1
0.15959223507008 0.167643075510362 1 1
0.534838983516608 0.509130832297907 1 1
0.433869970451593 0.397012762675014 1 1
0.540363091842015 0.501523948595192 1 1
0.785310819797312 0.698934366055015 1 1
0.324916250124296 0.288676573720351 1 1
0.300816895590711 0.251601980065772 1 1
0.517016716896333 0.476023667082784 1 1
0.111787439186199 0.0971373690899236 0 0
0.714629976611586 0.658360614294677 1 1
0.310154084583314 0.285561941444786 1 1
0.581872161107331 0.52821970572551 1 1
0.52316083661188 0.465926654651534 1 1
0.698095588909829 0.639523056593237 1 1
0.429435789971188 0.377299914411378 1 1
0.542231871726525 0.490496119569419 1 1
0.524611631204194 0.493768920416558 1 1
0.508033800967672 0.440790224451066 1 1
0.32614768646092 0.290659884267621 1 1
0.414822230954195 0.388369334341202 1 1
0.207946622979035 0.196415292468149 1 1
0.25218043507245 0.218664561440183 1 1
0.464804312197316 0.411187656202192 1 1
0.283118580303129 0.258672162517408 1 1
0.66644371472802 0.600347577223151 1 1
0.267471511932899 0.24398740842837 1 1
0.478965519313387 0.433504919707952 1 1
0.277438047880167 0.264060718000289 1 1
0.606988438878908 0.564754669114607 1 1
0.377045745902079 0.348167363055022 1 1
0.763754179857546 0.692694850532039 1 1
0.296784406470117 0.263973126050568 1 1
0.195468728029142 0.185996149027798 1 1
0.0672565868690049 0.0435502296780451 0 0
0.569966130357833 0.527262439593906 1 1
0.301139236112553 0.309941081248191 1 1
0.338154958987335 0.294829584783464 1 1
0.255099244798786 0.23655104842729 1 1
0.569663092782907 0.575065191773268 1 1
0.215888434517933 0.200796654166371 1 1
0.328450718831828 0.301653834585555 1 1
0.601897084808281 0.551225205035349 1 1
0.417672342809414 0.398967242393529 1 1
0.12853882437981 0.110053769017111 1 0
0.13799675891136 0.13018938243918 0 0
0.405308172278547 0.356508000795861 1 1
0.514221501984786 0.456992642054389 1 1
0.490255311960556 0.458475145878567 1 1
0.397417570627286 0.371023327817653 1 1
0.450795146137846 0.405974731489112 1 1
0.688259413480792 0.619434267385535 1 1
0.442843134176376 0.404742828002592 1 1
0.582127583952729 0.517922390184987 1 1
0.349153403454117 0.328209163880093 1 1
0.551696627457041 0.49123906332524 1 1
0.476596673337659 0.431050149840089 1 1
0.53156085974444 0.500670642876827 1 1
0.454938465113997 0.403309071137048 1 1
0.546502808793206 0.510177791448874 1 1
0.253588030484606 0.224720893593523 1 1
0.406620287367088 0.378206046607245 1 1
0.893769489969795 0.805365368218195 0 1
0.53510742574011 0.507420941717547 1 1
0.492654874279018 0.458216418188848 1 1
0.43127352731995 0.415344008153037 1 1
0.328274499419243 0.288996947809457 1 1
0.478599151567974 0.454329920113998 1 1
0.304109890143189 0.267738714243074 1 1
0.330909174812194 0.302060854606424 1 1
0.822749579769073 0.769144076157199 1 1
0.538847413373479 0.495701594976958 1 1
0.694360371611022 0.643209957596803 1 1
0.579703970459655 0.497020204250404 1 1
0.741034722449804 0.670819843616671 1 1
0.673408180159318 0.618266021475194 1 1
0.663850877914431 0.602774984381645 1 1
0.428638630476842 0.380197463483141 1 1
0.561686894171779 0.502947600177889 1 1
0.293362547458149 0.253744206164627 1 1
0.689231142288676 0.635627441537461 1 1
0.858755540537765 0.762513478092452 1 1
0.55341495927501 0.499628916002007 1 1
0.346890649437111 0.308211903442621 1 1
0.39790501611846 0.350981661756659 1 1
0.442167021519739 0.391011724403845 1 1
0.379026018361325 0.354769507514497 1 1
0.408421862400906 0.367574325526644 1 1
0.466365330212053 0.445387889396647 1 1
0.498481335550784 0.428823131302195 1 1
0.18837239225245 0.158591528333557 1 1
0.409208823125838 0.3712999085303 1 1
0.354584890568064 0.320490979555913 1 1
0.442943992792798 0.410833009210853 1 1
0.346151549045436 0.340957382509754 1 1
0.289317254786219 0.221405997382279 1 1
0.523829513752491 0.464000047489558 1 1
0.702099817563926 0.653134119869517 1 1
0.641100969318629 0.573231246568714 1 1
0.402863062382167 0.369194684420847 1 1
0.512308271233586 0.460276218506968 1 1
0.756124561456922 0.707628642094763 1 1
0.594839204254918 0.536988880695877 1 1
0.844930184777386 0.778036659967306 1 1
0.268932624840544 0.232712980411116 1 1
0.379264757728943 0.348500925939984 1 1
0.192588840253113 0.187183933624416 1 1
0.304918165737892 0.27647900588987 1 1
0.460372238440334 0.418220749514313 1 1
0.637337271559256 0.567532769990142 1 1
0.573270211343989 0.539507948337296 1 1
0.582321611870491 0.52774902004618 1 1
0.311850755533051 0.294156642056609 1 1
0.632027466102757 0.582622221371693 1 1
0.314237108347043 0.288617806043792 1 1
0.497026775293914 0.482558224159405 1 1
0.754881438766994 0.702234005703217 1 1
0.798866360863271 0.721796448926314 1 1
0.347328835742132 0.308651558105872 1 1
0.116649540567487 0.125801331460874 1 1
0.391531627216472 0.364418336778734 1 1
0.481769933301191 0.441437204694586 1 1
0.559422352239198 0.503812527979544 1 1
0.26044980425057 0.248759738200602 1 1
0.349619487317601 0.30856004838682 1 1
0.269606410829522 0.247733103650907 1 1
0.598858419919609 0.548750375321236 1 1
0.593687384764828 0.574419053670492 1 1
0.760682444852926 0.660210760805043 1 1
0.462009735600198 0.429785389212608 1 1
0.843255205125704 0.753683260957957 1 1
0.927671786835679 0.829645521749867 1 1
0.812005688951312 0.777870287956577 1 1
0.358055428857147 0.321565318694512 1 1
0.492571693205018 0.460054678737266 1 1
0.550237226050552 0.516364142927529 1 1
0.147034905201866 0.136092726372406 1 0
0.499903329420581 0.443902186246869 1 1
1.12557912790919 1.03195257708531 0 0
-0.0498306180028773 -0.0369425818632331 0 0
0.390858201244965 0.363962697473033 1 1
0.564964206848787 0.500793155169936 1 1
0.573163738499822 0.516268095766003 1 1
0.421364469192405 0.37178180023331 1 1
0.369365180429558 0.339452341281982 1 1
0.10219248178637 0.098709251948628 1 0
0.664441134032365 0.596119738526984 1 1
0.530935680904445 0.484263158257854 1 1
0.329750414663028 0.297924620105588 1 1
0.309657244792698 0.2863196034807 1 1
0.268725610193732 0.267461867658887 1 1
0.41742339147478 0.369087500658674 1 1
0.911512060863756 0.822871253939556 1 1
0.450848171074005 0.409653492271701 1 1
0.677679725986091 0.574811264617266 1 1
0.590078898663786 0.514649841388781 1 1
0.830040062941476 0.761150380419388 1 1
0.73480411287062 0.699073032062219 1 1
0.0340905907391365 0.0167404059191229 0 0
0.309726829842124 0.278481107975659 1 1
0.794478940263108 0.747658278671931 1 1
0.416960376049844 0.383124797983727 1 1
0.563576766480403 0.505901992650115 1 1
0.566478819719382 0.535428018508749 1 1
0.41713669193636 0.366131822388691 1 1
0.194948048236059 0.178396933096799 1 1
0.603611079418389 0.567297681426577 1 1
0.456297951895078 0.416575098892379 1 1
0.28131515540406 0.289285412476976 1 1
0.582323681624519 0.543218853909152 1 1
0.595603747096821 0.546489290034703 1 1
0.38322122642086 0.353111563457075 1 1
0.542752205503635 0.480677572229265 1 1
0.430410118669714 0.374081343612868 1 1
0.355177652158247 0.334324915724637 1 1
0.430892980271743 0.415780996549978 1 1
0.289212800386314 0.244608699402298 1 1
0.665460699976019 0.616706397260153 1 1
0.532570756367065 0.490059058290812 1 1
0.790084812613985 0.711690160208584 1 1
0.47560928144403 0.418748926166863 1 1
0.564238477992216 0.510693585688093 1 1
0.326537344143962 0.293482015821335 1 1
0.550360391305876 0.49004669873283 1 1
0.711267689307506 0.669908327733328 1 1
0.203069417155057 0.204952541921761 1 1
0.294569363508307 0.295758762129132 1 1
0.479388612235276 0.435487569314316 1 1
0.469959077036573 0.439104514208757 1 1
0.36182786443478 0.337655495160821 1 1
0.632554070457549 0.562996755292501 1 1
0.387227170485398 0.407452430793732 1 1
0.802517347081903 0.728070284457412 1 1
0.635683382506455 0.604848941678959 1 1
0.131397200317246 0.116021400000411 0 0
0.399627325095279 0.352274211376073 1 1
0.511612850152096 0.446820828229155 1 1
0.690616054423995 0.642227644478446 1 1
0.298319333703004 0.29129435730238 1 1
0.180632901371681 0.15450677294503 1 0
0.524491521154163 0.461561225511936 1 1
0.401815416882595 0.351863277068359 1 1
0.639818526851937 0.592979757665941 1 1
0.435022551452594 0.387860921719206 1 1
0.145580906185212 0.14195480645566 0 0
0.325057095962903 0.30439022613623 1 1
0.375226458813816 0.341550741811036 1 1
0.350500656261592 0.345584795876041 1 1
0.526166306317199 0.485394712947159 1 1
0.47035805107832 0.408911676851777 1 1
0.562546466780115 0.495821154639198 1 1
0.272146934601375 0.249174952077252 1 1
-0.0104876312295988 0.0273994406511264 0 0
0.671872954586578 0.613841660403683 1 1
0.383132147249404 0.35234040396431 1 1
0.497273362912378 0.480734276118272 1 1
0.656350911632086 0.614020467365754 1 1
0.135386094379122 0.117420183228035 1 0
0.662707694631188 0.590924519107806 1 1
0.457691227381977 0.408099626763746 1 1
0.53850681880206 0.46673517440971 1 1
0.215916988496 0.188817864529589 1 1
0.493253610887599 0.460964812349204 1 1
0.431850354298148 0.37708024582288 1 1
0.562616010541266 0.493729011395663 1 1
0.424319041763885 0.392061473241995 1 1
0.406308682073504 0.348480519701147 1 1
0.621234067050628 0.575102957932364 1 1
0.69171382854408 0.651591721013574 1 1
0.534707271399661 0.477158496243048 1 1
0.402732133543804 0.380511987006507 1 1
0.159983806937983 0.155303504928984 1 1
0.545054338335595 0.483668991001328 1 1
0.375036536662818 0.314623680205931 1 1
0.532259116056977 0.468814285023064 1 1
0.452754074144621 0.393523230329369 1 1
0.509503251047447 0.474566974849367 1 1
0.60930664382714 0.552725134920052 1 1
0.449393269966223 0.404871946813277 1 1
0.338292740909936 0.321927087619411 1 1
0.586923990489265 0.549881838503071 1 1
0.159468677371544 0.145863041964842 1 0
0.414682829997312 0.383296341483142 1 1
0.578067070522202 0.531135805411976 1 1
0.479353412189103 0.446118448384627 1 1
0.43618612307225 0.381484007352723 1 1
0.626283591457936 0.56450095298103 1 1
0.486674932284566 0.463637561671791 1 1
0.491962281897887 0.466853421129423 1 1
0.339825534667367 0.305807362897245 1 1
0.646905692622152 0.589238398912994 1 1
0.520563808708121 0.475708926255437 1 1
0.522660794281544 0.487015611177566 1 1
0.396657638345149 0.374256661933556 1 1
0.320346955890076 0.268210016883018 1 1
0.368876894968398 0.339657031753617 1 1
0.640782242145258 0.580635676957249 1 1
0.376391425752548 0.347478955086176 1 1
0.625211003562035 0.56626397771088 1 1
0.262333442549355 0.255681568382353 1 1
0.344654718179476 0.326943273344357 1 1
0.425226743617012 0.38220546185737 1 1
0.557465176064503 0.496609841878361 1 1
0.585247131993899 0.523508753915603 1 1
0.591854909067418 0.545420071184419 1 1
0.716616703029861 0.648318834337422 1 1
0.284277664002926 0.268990971609425 1 1
0.368882249871418 0.348102010287414 1 1
0.534941154726879 0.486397818000168 1 1
0.501292665781956 0.465213400125996 1 1
0.660491913578677 0.621884974587423 1 1
0.453862256939425 0.422793595591061 1 1
0.240260842513034 0.245664965244464 1 1
0.514074154007042 0.444145712702365 1 1
0.273667873487358 0.262635277778048 1 1
0.422968599867696 0.400111605642048 1 1
0.823677797665561 0.75649461192933 1 1
0.503173057477884 0.447164074116275 1 1
0.306471224946378 0.285801685114056 1 1
0.699738769791968 0.646176444727537 1 1
0.408269661680415 0.37824932363955 1 1
0.392948064877992 0.353909424869164 1 1
0.270134585726566 0.24447011514491 1 1
0.891934347933069 0.8228957390867 0 1
0.567494166536034 0.521278090964315 1 1
0.796148232093153 0.713869025391284 1 1
0.627183151664507 0.58197600357267 1 1
0.856129084808768 0.799926538029688 0 1
0.520908680962116 0.469232604487164 1 1
0.527342999597501 0.468435003348499 1 1
0.537208514441893 0.501956202471135 1 1
0.709873507239508 0.665945181527632 1 1
0.704268917919322 0.646287290523857 1 1
0.451508485159844 0.418968955498228 1 1
0.499641258117583 0.472289159572216 1 1
0.562816715066463 0.502678968318507 1 1
0.495356271702143 0.445392721517338 1 1
0.187291817578562 0.17504123524026 1 1
0.579320714503834 0.508898707362348 1 1
0.553395769802136 0.517720823964512 1 1
0.536038721463066 0.50760978734685 1 1
0.514052949821751 0.468440638704223 1 1
0.558089028645887 0.498556010946064 1 1
0.531792428356404 0.483874829103544 1 1
0.340009431544246 0.285292711770104 1 1
0.289148115436822 0.26904146384181 1 1
0.512955817659499 0.471024589629719 1 1
0.239506743468292 0.222705098053512 1 1
0.395610235963449 0.363205827021635 1 1
0.2734103906911 0.239720958077976 1 1
0.598122989146318 0.54732598978682 1 1
0.188451215509048 0.174558085171003 1 0
0.54283043766262 0.514167323029455 1 1
0.356184530624908 0.32517698817478 1 1
0.42952110017263 0.418455389992719 1 1
0.356565676396593 0.316171266709201 1 1
0.567543071785181 0.546186848263344 1 1
0.314951261514327 0.278360511300496 1 1
0.476184084425334 0.434329116541201 1 1
0.548447525945777 0.503791606179259 1 1
0.462511369046742 0.426475195051352 1 1
0.815410813547601 0.745548367190307 1 1
0.543812451426544 0.478052024636941 1 1
0.533292731658506 0.495742468064727 1 1
0.443965779348002 0.387636723246249 1 1
0.508729742794549 0.471446339105463 1 1
0.296728831112656 0.259665738835167 1 1
0.527143509769595 0.474255440065701 1 1
0.251824173114618 0.240239233508131 1 1
0.522732739037369 0.486639010167162 1 1
0.445662759251574 0.407846903859334 1 1
0.696182489514105 0.636318552453146 1 1
0.553492794929465 0.503727477015059 1 1
0.220734362381029 0.203570350353819 1 1
0.506240494715276 0.471320973807727 1 1
0.622576274600132 0.566363261026823 1 1
0.397106025230258 0.341165340401076 1 1
0.19770627500213 0.198801119742295 1 1
0.490995142825589 0.42885558602952 1 1
0.761375845183551 0.706166971000703 1 1
0.58411080212838 0.538044444865208 1 1
0.20998380752688 0.195193493085389 1 1
0.0288518496278632 0.0230108156257156 0 0
0.532849208259369 0.473504183464449 1 1
0.350929564830238 0.317233357997695 1 1
0.487566437372918 0.448229941286478 1 1
0.573413953706719 0.510065947178267 1 1
0.707014540601906 0.63125681237235 1 1
0.284429797443274 0.258553889251296 1 1
0.409089025577888 0.419923750392152 1 1
0.355652517667661 0.316790788846475 1 1
0.874023082214975 0.768441815331553 0 1
0.404590265259696 0.369264619021242 1 1
0.62040566641825 0.568040270161681 1 1
0.407133483485655 0.377499207339193 1 1
0.626053694203564 0.563475587781428 1 1
0.193001163096783 0.181851732323165 1 1
0.365040214605717 0.325199124436941 1 1
0.673214889107957 0.626542771965875 1 1
0.752537819841553 0.674615790660511 1 1
0.409810136891277 0.407900358609113 1 1
0.212115041841034 0.201811879707656 1 1
0.312888947370261 0.295202347771035 1 1
0.418658309342281 0.381221989895682 1 1
0.351312379981958 0.32323701245908 1 1
0.185391052386156 0.184345911948432 1 1
0.516079325787155 0.466296750307511 1 1
0.470295996068666 0.434439981354854 1 1
0.230046347133093 0.217113939015278 1 1
0.59081640353014 0.526913228282042 1 1
0.666118457749683 0.615419913921309 1 1
0.216928073488837 0.217884635629543 1 1
0.455319929267497 0.414871409409071 1 1
0.49308655741093 0.459458595388571 1 1
0.421899268046432 0.391533371877313 1 1
0.611398252077472 0.56038005879346 1 1
0.22973062816054 0.220161755072486 1 1
0.68946669144341 0.596402503906641 1 1
0.569801677669919 0.49876954833655 1 1
0.385363964730459 0.353480466827208 1 1
0.482529392904022 0.44950322356137 1 1
0.721825361352443 0.656915732819935 1 1
0.449309100968416 0.413022268119551 1 1
0.582357004767347 0.495893889102232 1 1
0.585379674001639 0.532114880024557 1 1
0.328409855329344 0.297823516344665 1 1
0.637451754333412 0.584806938869625 1 1
0.471269993465085 0.425852450812287 1 1
0.797064291305489 0.716314962464355 1 1
0.214736442021643 0.199548944413929 1 1
0.491619013836371 0.448582495552331 1 1
0.580234283790294 0.530207836939574 1 1
0.578333112465799 0.542500330982679 1 1
0.465067937096761 0.433753000509519 1 1
0.464224257595087 0.401798114553081 1 1
0.679707830678536 0.601206878456104 1 1
0.276920909516608 0.24792448602211 1 1
0.155095756847507 0.124822575336703 1 0
0.544022700740034 0.49473641428974 1 1
0.718586051636601 0.662450777001848 1 1
0.513472829873673 0.442237772868062 1 1
0.38729041769072 0.349973921129173 1 1
0.620407872325663 0.583243206398265 1 1
0.630240883031632 0.580908661212377 1 1
0.891271333712365 0.802696742520271 1 1
0.38471616194492 0.356596090024351 1 1
0.477258902206642 0.454401827704676 1 1
0.50352529155256 0.467391860534074 1 1
0.471191715974018 0.44199738782576 1 1
0.729098153592269 0.681050597453616 1 1
0.510471713349683 0.477679354315702 1 1
0.434319494784566 0.400285695620421 1 1
0.160845438646422 0.16053852901725 0 0
0.753352414157107 0.679811776819086 1 1
0.459734408736779 0.413287473743008 1 1
0.417622574633853 0.373932289905804 1 1
0.434671627123684 0.381318145192096 1 1
0.390189340498899 0.333315544929341 1 1
0.598106256423111 0.544793196707177 1 1
0.400955738281304 0.383307321089565 1 1
0.0465952774359418 0.0391984726867845 0 0
0.804389545247333 0.71159860171488 1 1
0.419278880959428 0.381457767147569 1 1
0.717785501668767 0.651005110833966 1 1
0.193243105508575 0.162763342282476 1 1
0.417979795674215 0.382727123562453 1 1
0.385809371411466 0.346255014200584 1 1
0.613532144617467 0.570741345946809 1 1
0.41232560703964 0.379995684011432 1 1
0.641495759347836 0.585970049738245 1 1
0.637744748268782 0.538844350354294 1 1
0.396824856674588 0.36796178376713 1 1
0.225934485837448 0.218692601226629 1 1
0.706915557696502 0.632950509655633 1 1
0.648326561145937 0.583139623876694 1 1
0.410057618647843 0.389472646709856 1 1
0.376312017820728 0.334540728854277 1 1
0.591063186228048 0.519150026824387 1 1
0.415594260701503 0.378023329733022 1 1
0.734776585485614 0.699546902946359 1 1
0.433775947370536 0.39718052116884 1 1
0.426142689222377 0.398614104754559 1 1
0.379965175872289 0.357160353511725 1 1
0.525429032785387 0.470613750678065 1 1
0.366429555689656 0.321755652935002 1 1
0.27528717231291 0.265324264305696 1 1
0.13907536431046 0.124039489588449 0 0
0.666568325744148 0.607983218231264 1 1
0.487384308397856 0.430254998733995 1 1
0.570823572083279 0.545229915835387 1 1
0.447781152688739 0.467688789889191 1 1
0.457654737088008 0.419358572736152 1 1
0.34093381574224 0.312558843129624 1 1
0.681140264608752 0.622993607983964 1 1
0.307532264567991 0.266638208840863 1 1
0.546690565586795 0.494276127244735 1 1
0.466403067258159 0.419645909089982 1 1
0.563262426820005 0.496648189423064 1 1
0.296204882470746 0.262656403905156 1 1
0.0996467238126104 0.0855014990817679 0 0
0.916253703098196 0.797806813605521 1 1
0.495894705818446 0.424914075949193 1 1
0.383065894886224 0.332154261126388 1 1
0.294169792243136 0.283761154850922 1 1
0.500400295122462 0.511006381644406 1 1
0.186142197974406 0.196758393227286 1 1
0.618978848725756 0.624261401833496 1 1
0.19826474439727 0.163952986932261 1 1
0.467325755833971 0.425423174939231 1 1
0.433866995060422 0.405511132256565 1 1
0.471820197217657 0.449811673696914 1 1
0.405530766133875 0.379337554169073 1 1
0.654090568844448 0.586968257136006 1 1
0.326905468500851 0.310727348194731 1 1
0.503187963048701 0.453991281206203 1 1
0.655715362623225 0.599566070897034 1 1
0.434511129863182 0.400682352164979 1 1
0.641076084929212 0.546954913658366 1 1
0.657261252235706 0.623240513311328 1 1
0.331939252565589 0.336044004114788 1 1
0.643215967691899 0.575203773213237 1 1
0.538370863338605 0.490492921749782 1 1
0.676893183454661 0.660849579153454 1 1
0.661686504250029 0.61249886978671 1 1
0.559697915965022 0.511263286910035 1 1
0.437952600978982 0.398053340624818 1 1
0.651274676771924 0.608470603699397 1 1
0.446514629210482 0.4223829263076 1 1
0.0707937890116919 0.0592635560878754 0 0
-0.0379888854532736 -0.0035114067741786 0 0
0.867360539306167 0.786690797499918 1 1
0.30404326115841 0.259657781906364 1 1
0.542316606901349 0.473005228095259 1 1
0.499761447487236 0.479961585449128 1 1
0.470279330916759 0.422492109292563 1 1
0.621810247480857 0.555314757989416 1 1
0.528375262342576 0.493883067199726 1 1
0.543306961510682 0.512039423067856 1 1
0.378297180778684 0.358825628036675 1 1
0.27971660729628 0.240584131588061 1 1
0.142613351232438 0.133468541416095 0 0
0.551121258218302 0.502597671909754 1 1
0.539552607097166 0.49713330794692 1 1
0.675706701439126 0.643604840616865 1 1
0.405830304261109 0.369412309044878 1 1
0.385338967860223 0.377623881975923 1 1
0.803650552071697 0.732063406033019 1 1
0.495784139951455 0.448943332303029 1 1
0.596139759884819 0.546894782808185 1 1
0.660428990413279 0.577076478676224 1 1
0.130204018427147 0.130335132335688 1 0
0.206278874398844 0.205144067637337 1 1
0.701020006366411 0.642912639568296 1 1
0.164203696789866 0.157252606106203 0 0
0.665151898550519 0.614428753639913 1 1
0.557767733041926 0.532023162823382 1 1
0.482308131710918 0.436018562241688 1 1
0.437823720382661 0.410336219259158 1 1
0.498114089170962 0.446631820756208 1 1
0.580696983378937 0.523629011952932 1 1
0.376983380996698 0.341017203722192 1 1
0.373498830922582 0.350367426589094 1 1
0.451225307240395 0.395064555208831 1 1
0.666320747215545 0.590107435078249 1 1
0.42227054961957 0.379360060295412 1 1
0.279324304270048 0.238433652135305 1 1
0.485123432367276 0.442926207121169 1 1
0.467596638764661 0.434025010986027 1 1
0.692835589575451 0.620832798106481 1 1
0.64482377306105 0.555733615675098 1 1
0.435863429840863 0.389387936915839 1 1
0.482992712980533 0.46133010780616 1 1
0.290959387490125 0.267238742169085 1 1
0.26237883708515 0.218882486562155 1 1
0.314338798263681 0.27432107403998 1 1
0.417724538252909 0.393006333153917 1 1
0.195723890898346 0.172368368541795 1 1
0.455616578776637 0.389301724088221 1 1
0.308227205209285 0.300595117209902 1 1
0.469018425593219 0.388221705050004 1 1
0.285910777935741 0.272923503771803 1 1
0.57712044018155 0.513949705815081 1 1
0.305691906077949 0.279580261415196 1 1
0.368071603505552 0.345360117826363 1 1
0.447479903291577 0.430217516005384 1 1
0.320171247940028 0.299706062678392 1 1
0.691414687819373 0.612135611140831 1 1
0.775237707534971 0.704858050347206 1 1
0.422975404537224 0.375022367993314 1 1
0.414200675063552 0.372245830469968 1 1
0.422275003261985 0.401667690171677 1 1
0.485171329137549 0.447682842803408 1 1
0.530414363247348 0.459206612873376 1 1
0.344781812797199 0.31338408641431 1 1
0.329194293736121 0.313781503317572 1 1
0.491079350232981 0.442391704638954 1 1
0.33199212664948 0.294953355837412 1 1
0.579386531573607 0.532988951706492 1 1
0.204289960958167 0.220933029200898 1 1
0.509562745147659 0.46687867714444 1 1
0.508331187952058 0.451036698376208 1 1
0.350686291853141 0.317853299260674 1 1
0.54432241196073 0.485684174580727 1 1
0.434371871797204 0.405401258797409 1 1
0.145624371409978 0.15664171285921 1 1
0.2432799396235 0.252377977508911 1 1
0.666377481315537 0.588228170407243 1 1
0.807529239968238 0.733091502522128 1 1
0.472378379788294 0.429045920747101 1 1
0.589582876988747 0.526660878173358 1 1
0.293468323841537 0.258369749413082 1 1
0.445996720847335 0.42933444969373 1 1
0.215386339036771 0.198881557253192 1 1
0.542453942059303 0.501617857453591 1 1
0.647796688906213 0.603769575373621 1 1
0.663121981742335 0.586519937565272 1 1
0.467182253613495 0.417014229744458 1 1
0.255606758846091 0.252529213126457 1 1
0.466362365299287 0.418803157286348 1 1
0.557055880649795 0.501386304661738 1 1
0.691849482767797 0.643845122604378 1 1
0.513500060516611 0.478372460593555 1 1
0.347116579913381 0.315784992916782 1 1
0.476265494037115 0.445835944824519 1 1
0.558749562354636 0.459759048277889 1 1
0.520485349791937 0.484362890933245 1 1
0.663385570420136 0.609147952333445 1 1
0.723977724454148 0.681603824026555 1 1
0.351095345767883 0.31452281220591 1 1
0.407059000135698 0.381169009811914 1 1
0.254521508099496 0.20033876179184 1 1
0.850874579113424 0.763518525896378 1 1
0.303062775260532 0.277683481143738 1 1
0.363890672252638 0.329805467674805 1 1
0.117730717633616 0.123331998970743 0 0
0.458304408304364 0.4253748893256 1 1
0.486790618815485 0.432095056455192 1 1
0.395639385975501 0.351012747937877 1 1
0.268554272209294 0.257494473372338 1 1
0.382500403587831 0.331429740023817 1 1
0.415403410176331 0.380007835102851 1 1
0.276425573360127 0.260241834252854 1 1
0.337518503549292 0.366854633853376 1 1
0.328374598973056 0.30917506978205 1 1
0.386957900195147 0.342059745003489 1 1
0.313566080048411 0.293502115811842 1 1
0.267869358139485 0.250753156074533 1 1
0.528540244066098 0.482062981132153 1 1
0.53422732837504 0.483546450111259 1 1
0.359837264927593 0.313026478944673 1 1
0.248476282355537 0.223837454262253 1 1
0.59197638292573 0.532567535774174 1 1
0.234227310859961 0.189738781173611 1 1
0.410497388895117 0.37121429523033 1 1
0.422139364112734 0.399530637029596 1 1
0.586511487113902 0.597185143517746 1 1
0.339369414394341 0.311901081448199 1 1
0.550649563247788 0.501130215099928 1 1
0.571013552766606 0.531031911166255 1 1
0.564673274839449 0.514118676701429 1 1
0.684184136335545 0.614212946506885 1 1
0.505621346864391 0.468327058897494 1 1
0.469944755785263 0.428786684117228 1 1
0.375377381208408 0.333912898508963 1 1
0.723028085819577 0.648438621140489 1 1
0.683294686664853 0.630622820181761 1 1
0.197067553619466 0.170601542139446 1 1
0.493276308352552 0.441263948242996 1 1
0.622990643208128 0.579044330553525 1 1
0.740687327427782 0.675990394400123 1 1
0.461301379548665 0.415845492735927 1 1
0.327968504601765 0.291789663731834 1 1
0.383383431224372 0.358864224719433 1 1
0.69924505806843 0.641871799117588 1 1
0.553389365364296 0.4899956382347 1 1
0.595326626665551 0.538847227194963 1 1
0.399236374405537 0.359462315758205 1 1
0.501104245150705 0.470787641015643 1 1
0.343206008368607 0.332866133947313 1 1
0.551162284626888 0.50719941476627 1 1
0.442913167878493 0.413151163134833 1 1
0.327926739526034 0.295522206086961 1 1
0.716504462490414 0.669115055884223 1 1
0.368340839397645 0.330593785368694 1 1
0.520905672420166 0.476888200054569 1 1
0.599546229627445 0.553395895712469 1 1
0.132954440774543 0.112826537237237 0 0
0.519471011954326 0.490118224788753 1 1
0.687056563405466 0.622740375132644 1 1
0.501349893523126 0.468357907654887 1 1
0.3857594828636 0.34409714826326 1 1
0.430664730608399 0.387989804763173 1 1
0.755199618952481 0.683082860354161 1 1
0.360153500283229 0.310703773200388 1 1
0.867012121184595 0.810213250219758 1 1
0.648653088644583 0.608295566330291 1 1
0.282070435467434 0.254745771199897 1 1
0.199461837942731 0.190091604678539 1 1
0.623645658296958 0.56156378417488 1 1
0.529898735843418 0.484108977633229 1 1
0.169118778553221 0.164671051936025 1 1
0.637689373408126 0.578441803912174 1 1
0.481703785687365 0.451126802095816 1 1
0.523822379347101 0.499034565447806 1 1
0.291519823247149 0.266990587554264 1 1
0.67822045403903 0.644138238445866 1 1
0.575928722881158 0.519890178985969 1 1
0.372138588636058 0.328346233812238 1 1
0.632934631651838 0.549140184900482 1 1
0.59026797535969 0.535200491788531 1 1
0.50409244818899 0.461348014144405 1 1
0.334838893135945 0.30395802949234 1 1
0.211697542245901 0.19785045749844 1 1
0.505799045049711 0.452245322392651 1 1
0.586908455860913 0.534236770623248 1 1
0.564072951567917 0.50578270040345 1 1
0.779124259569275 0.704225750711262 1 1
0.446282841376349 0.377580938796609 1 1
0.467652855720174 0.425708872074026 1 1
0.590951473582496 0.56471721626401 1 1
0.539245730113349 0.501521413366431 1 1
0.562459846055498 0.520573192239869 1 1
0.647970204950579 0.579753033406932 1 1
0.633049390189237 0.575489137984421 1 1
0.577046547345595 0.536274298652987 1 1
0.463371367017116 0.425776851119589 1 1
0.725370344875233 0.662590120938956 1 1
0.57084794131254 0.528956758418487 1 1
0.291318819837514 0.265393243615559 1 1
0.66275542639398 0.584019965103711 1 1
0.713496972674568 0.649400665347596 1 1
0.666177224375249 0.598239019134568 1 1
0.31666662555203 0.291068032099601 1 1
0.82110540274808 0.757061665076275 1 1
0.49958541516241 0.453292368790517 1 1
0.299287179160823 0.285164641900735 1 1
0.585428464921724 0.530758302831467 1 1
0.546784619482348 0.493035776852828 1 1
0.849650075543081 0.74891807331386 1 1
0.535636284266458 0.488708383938682 1 1
0.525312775980652 0.470791152554879 1 1
0.579201599920007 0.524646989161474 1 1
0.657168844052768 0.586164323867804 1 1
0.677036070871489 0.593657574518817 1 1
0.516176970551386 0.465185689297074 1 1
0.464929720499254 0.420560795545491 1 1
0.647716265971566 0.566284893341703 1 1
0.216706249583942 0.201781960826757 1 1
0.304258830436855 0.26831486973778 1 1
0.432045532457787 0.362262534406535 1 1
0.572769692457118 0.537186299523801 1 1
0.220846860597587 0.220992611975795 1 1
0.528894249250994 0.481986315381778 1 1
0.66530405538586 0.601262609290219 1 1
0.393390538272452 0.35697571232958 1 1
0.497989539715271 0.452553447062143 1 1
0.531256985047924 0.474893797160128 1 1
0.818542534210231 0.735861534866843 1 1
0.458789621865128 0.409988131444919 1 1
0.725655646651868 0.636131441336702 1 1
0.460785364567257 0.433166694260952 1 1
0.33148704862287 0.307050758830165 1 1
0.503764472842195 0.45210265299999 1 1
0.300224989061472 0.271634425211247 1 1
0.407416063670074 0.35104159711846 1 1
0.566896348892592 0.507653871199899 1 1
0.299101492412385 0.27683317621441 1 1
0.39890360939557 0.353896318384321 1 1
0.436124949496466 0.390485131850245 1 1
0.219282210910408 0.193422107485367 1 1
0.499582212243792 0.459931522720231 1 1
0.504039884694837 0.455052573307328 1 1
0.309488845172557 0.272869497500518 1 1
0.691274930989843 0.650419195084193 1 1
0.668507549070786 0.588269454612588 1 1
0.762071554733499 0.696371145235482 1 1
0.529457795122214 0.484136206438183 1 1
0.585720545363152 0.521582101075374 1 1
0.663517521054474 0.608225512815491 1 1
0.484730675965597 0.44686500005483 1 1
0.488381052623964 0.442828800695878 1 1
0.582976344886664 0.533702207223008 1 1
0.540469007278234 0.499113530579889 1 1
0.404557123319052 0.358860401557665 1 1
0.282388680021254 0.262083519535272 1 1
0.304355634732592 0.285204362072596 1 1
0.323295466336741 0.296841234218596 1 1
0.208840306135304 0.194982496814406 1 1
0.337938613341982 0.308982457816482 1 1
0.543930675198496 0.506766951650523 1 1
0.574890635851483 0.515168977757573 1 1
0.31853228558763 0.289596550799048 1 1
0.464044457017237 0.415516606925888 1 1
0.497823117520267 0.459252159383708 1 1
0.570368277193875 0.529664050654926 1 1
0.475340186900841 0.438015554008994 1 1
0.519488292694282 0.470543319011111 1 1
0.489413441775986 0.424310107137613 1 1
0.591163120878246 0.543980128036059 1 1
0.0609972693649095 0.0514947863354079 0 0
0.657445460036781 0.634269952342906 1 1
0.643097422945651 0.558148630739042 1 1
0.553411421414849 0.529997261204965 1 1
0.406422131451631 0.34771714949285 1 1
0.342120987250225 0.291918220105777 1 1
0.351343869856249 0.325469814891685 1 1
0.561381999176928 0.517466818909798 1 1
0.739927985575523 0.703000698541942 1 1
0.450801949489866 0.382977359965892 1 1
0.450441932777499 0.422265089876116 1 1
0.85899025044851 0.766712631536107 1 1
0.590378796491137 0.548232044768307 1 1
0.457522850945059 0.418447377278122 1 1
0.490565095248268 0.442234173585164 1 1
0.515531298232282 0.461057485737234 1 1
0.555357818395099 0.49857811212553 1 1
0.459710650452671 0.428199350966783 1 1
0.472220656444811 0.437942816058198 1 1
0.276460458149313 0.26440604540242 1 1
0.425157027427731 0.381420939061527 1 1
0.546407069028931 0.500095299769296 1 1
0.163237758262492 0.160584553495059 1 1
0.560120048420066 0.499018741597187 1 1
0.474768279863377 0.420142583690774 1 1
0.361656405469318 0.312812214505415 1 1
0.445084217219683 0.409630328029981 1 1
0.526771984867633 0.496750513467852 1 1
0.511054810524768 0.476748586879017 1 1
0.416539205168254 0.406027578228864 1 1
0.0876178665555309 0.0942691564774128 0 0
0.356370900143034 0.32430838723606 1 1
0.710478096973924 0.636643236315873 1 1
0.235898928955854 0.215383488832203 1 1
0.326655067993588 0.308465266623685 1 1
0.644615921978889 0.571284474832682 1 1
0.00750734201020726 0.0147556786708959 0 0
0.433348047652829 0.401138158438172 1 1
0.517891818592463 0.460667506360349 1 1
0.363737761055668 0.31103009827674 1 1
0.270275555497372 0.26137083616955 1 1
0.494477733467838 0.442806686309545 1 1
0.553451555331624 0.504918781883851 1 1
0.748271231983611 0.704687747403262 1 1
0.192463188084619 0.168795999132641 1 1
0.637644815186297 0.575261834871827 1 1
0.52683233274423 0.48284930033107 1 1
0.226083988268373 0.186729208193402 1 1
0.773723958229966 0.733603284364376 1 1
0.757428457047719 0.715153835662419 1 1
0.240921640732486 0.235440172539328 1 1
0.553713251153887 0.505825297640327 1 1
0.227278077035798 0.198297684848551 1 1
0.496397136010727 0.44442491857839 1 1
0.738757057299616 0.657587917162754 1 1
0.547442177897712 0.464077779955945 1 1
0.479992819266591 0.41713164402989 1 1
0.425499680904658 0.402820610615091 1 1
0.616601786319541 0.567108051511867 1 1
0.861657962694665 0.778427852595376 1 1
0.720778682325592 0.663893894581176 1 1
0.46015218815322 0.420928103526022 1 1
0.799888409360498 0.728290045439439 1 1
0.176558718937362 0.140115732675346 1 0
0.549607877998114 0.520291460968481 1 1
0.3949133773 0.373844104478485 1 1
0.199103138701395 0.190360318496292 1 1
0.52300880304086 0.472144912454014 1 1
0.278986063288635 0.25430974629426 1 1
0.672085857435758 0.60291111388367 1 1
0.615948853144159 0.559307873556253 1 1
0.725681773715732 0.655482763748057 1 1
0.283742233687666 0.252011227451517 1 1
0.756540432711393 0.686082320970046 1 1
0.319704586342008 0.292581198983017 1 1
0.563436633999206 0.508400939124713 1 1
0.544048882928922 0.484070891776269 1 1
0.450853088046268 0.391799968995836 1 1
0.404313528279073 0.344418708064788 1 1
0.494249667163406 0.44020142202167 1 1
0.626001467533254 0.564543428040709 1 1
0.372214893346695 0.332762092642986 1 1
0.357806502229393 0.344879835987531 1 1
0.589104311204501 0.525528930568166 1 1
0.806746711425999 0.753600121273789 1 1
-0.0347923643022784 -0.0388301759284185 0 0
0.450094182825058 0.404511521079624 1 1
0.593026525239464 0.564423043085912 1 1
0.686931593311804 0.624953100909405 1 1
0.734335669983085 0.72009547184357 1 1
0.652451996646072 0.602198183652255 1 1
0.355164716673019 0.31042409691799 1 1
0.44888456859278 0.418540951748106 1 1
0.455914818364669 0.410868645971569 1 1
0.614678886864481 0.556539947104539 1 1
0.466249432640572 0.418442910735459 1 1
0.461091314395836 0.394058916309756 1 1
0.341732730430501 0.293491061130519 1 1
0.687149435047795 0.627719842504429 1 1
0.547925350544386 0.489295166271351 1 1
0.392823561305808 0.364536374068782 1 1
0.602959803134056 0.543592424819866 1 1
0.607038506058378 0.567703272892866 1 1
0.156561333973399 0.145710787083487 0 0
0.240836903255188 0.234106904125362 1 1
0.604502070793984 0.528480779012877 1 1
0.532744477241136 0.486828892820536 1 1
0.596252065935586 0.546559678727918 1 1
0.359700222296521 0.310720907432568 1 1
0.578025094933425 0.552736085201748 1 1
0.264105471779316 0.233947957200958 1 1
0.573415441554741 0.496219644720365 1 1
0.575612019959424 0.498913758491602 1 1
0.510847058507305 0.456974235982124 1 1
0.417009287670717 0.373386544163314 1 1
0.553538302185127 0.49937430203473 1 1
0.194726075398332 0.150096227806614 1 0
0.19164152371008 0.162863907943898 1 1
0.677684152619592 0.606480298237311 1 1
0.572336000267357 0.524635199325525 1 1
0.568570310461176 0.524594163148021 1 1
0.645075049772945 0.56662214254232 1 1
0.23512317742059 0.22774292593447 1 1
0.780516720478774 0.720270379359404 1 1
0.317197955805636 0.291621340310008 1 1
0.691547268795166 0.612630209967244 1 1
0.160693030861449 0.133539400489799 0 0
0.428698405374129 0.360957509707488 1 1
0.346015973911602 0.278153055841161 1 1
0.632659437571313 0.556814217296019 1 1
0.422206979162518 0.410680993879417 1 1
0.507228189800711 0.464007996714902 1 1
0.527422357011765 0.487786269100066 1 1
0.204250686362287 0.17875207054591 1 1
0.486706378573994 0.423945842826031 1 1
0.505353560344466 0.437147683889043 1 1
0.231335269582045 0.184346410970165 1 1
0.423429506833778 0.369709634022546 1 1
0.342635214418051 0.305107669185838 1 1
0.54730786990809 0.494108566005951 1 1
0.824918540860142 0.75186362204859 1 1
0.299405068019336 0.295460726048106 1 1
0.507416268333721 0.465052048705758 1 1
0.535792868782381 0.458578429406818 1 1
0.479718821102901 0.435622631381629 1 1
0.451943258089335 0.417072224010098 1 1
0.612859226848329 0.536001414956259 1 1
0.426511629711389 0.388091933075644 1 1
0.331099743654958 0.309094891172472 1 1
0.40292226910287 0.379022894994273 1 1
0.369926018459005 0.331754262741309 1 1
0.34288250778642 0.303001430162757 1 1
0.448276886591887 0.400883937868385 1 1
0.459572837720277 0.407372983700129 1 1
0.337316775856422 0.290430717157552 1 1
0.844275344655601 0.751911750405732 1 1
0.375199659963545 0.364220432165803 1 1
0.485431032227567 0.434526846908324 1 1
0.547223026070413 0.494876939174967 1 1
0.491323443909018 0.439832581219795 1 1
0.500831501474423 0.444327345330085 1 1
0.476140244176489 0.426821517537499 1 1
0.554935258896237 0.523478577320946 1 1
0.550113068832439 0.511589452504073 1 1
0.677139319508552 0.608730792343076 1 1
0.538693997917578 0.526027373220454 1 1
0.632495622830335 0.583841735301725 1 1
0.292933663753997 0.255918191311124 1 1
0.17522005079686 0.146047739205037 1 1
0.554410312284646 0.510431119250018 1 1
0.417820635119592 0.386152973722611 1 1
0.650183529527591 0.591508332590294 1 1
0.094530357393265 0.0632314472106764 0 0
0.655880518691572 0.564368279799696 1 1
0.51424250512537 0.469553400215839 1 1
0.34258005892975 0.305579846184744 1 1
0.137099585263921 0.170005887609819 1 1
0.372007628137933 0.329889373218466 1 1
0.366185335376504 0.336726750191777 1 1
0.129610758182627 0.119572562237576 1 0
0.466803196758457 0.445566731868476 1 1
0.399493468214496 0.339535019609953 1 1
0.415176921431969 0.399638435168927 1 1
0.452233900001583 0.421150604381197 1 1
0.559218850263094 0.510352533921786 1 1
0.568298020595038 0.526583568328178 1 1
0.340090775279537 0.305179516275746 1 1
0.378306957327266 0.34069899922215 1 1
0.59269829196915 0.554998162190827 1 1
0.53145018148493 0.475590356225098 1 1
0.691349144217564 0.642783878925936 1 1
0.68031903065254 0.636002907847068 1 1
0.291398403285694 0.228377323495992 1 1
0.302713618836042 0.272835449994871 1 1
0.353610995669602 0.326019836068847 1 1
0.520463377741453 0.474016113187866 1 1
0.719224377698227 0.653074638864839 1 1
0.42764391396652 0.381706078837437 1 1
0.631464141603724 0.570898706857146 1 1
0.330083757515703 0.317158488277041 1 1
0.524692105101531 0.47714486805282 1 1
0.424516084226845 0.384330014822867 1 1
0.669798919430428 0.611403540823275 1 1
0.475807132939701 0.432634413018371 1 1
0.603009363801182 0.553856523968966 1 1
0.353820522972628 0.315105013006194 1 1
0.34534098675446 0.331406543821543 1 1
0.613086046979871 0.5846459065023 1 1
0.552819541894161 0.49496984678717 1 1
0.487445952738199 0.448100017745203 1 1
0.285391759289529 0.254419928470337 1 1
0.328717850265683 0.29311434613646 1 1
0.64392166833723 0.588554818225109 1 1
0.226432356387625 0.18222275814731 1 1
0.705822023796589 0.659433493985442 1 1
0.274455183837818 0.260379540549635 1 1
0.299859271154973 0.284680973139351 1 1
0.526188236438491 0.491289197369734 1 1
0.474582627028595 0.436819072692956 1 1
0.561366783347496 0.518233010773169 1 1
0.491619591916397 0.446609317731692 1 1
0.474541548582037 0.429131647661268 1 1
0.4605555884184 0.400320524910173 1 1
0.636641296940123 0.576534647523317 1 1
0.417146573363123 0.405291122380543 1 1
0.241856701103584 0.248395325465988 1 1
0.543534468766341 0.507623058297487 1 1
0.253928113613394 0.218533285475867 1 1
0.263011053629839 0.253187228815878 1 1
0.658504067457743 0.601137833868194 1 1
0.527736560562418 0.47531139937267 1 1
0.460782516535241 0.437384767627428 1 1
0.458279293519353 0.413392336541097 1 1
0.445354911480582 0.395203376541964 1 1
0.518328652946221 0.469865143133441 1 1
0.121219305220249 0.108119591327656 1 0
0.324855722472679 0.310529201223953 1 1
0.185909349648712 0.187831839842588 1 1
0.228023856718527 0.24558739300726 1 1
0.70081639255944 0.636725508418679 1 1
0.851646532689913 0.778182944469078 1 1
0.472296032352045 0.45389212416677 1 1
0.624893793166239 0.566411363739526 1 1
0.223692610502326 0.162706632755489 1 1
0.340456121387972 0.290957386114152 1 1
0.736531698544712 0.657359736692023 1 1
0.358458340987335 0.323529301341229 1 1
0.809536582540204 0.735934016559447 1 1
0.63398053040654 0.580080311272666 1 1
0.652901197593505 0.585039861550678 1 1
0.670274456968457 0.601616870854249 1 1
0.485590495839925 0.432021107054337 1 1
0.579964789906864 0.515741667634541 1 1
0.598495861759348 0.538729060419522 1 1
0.376145011333874 0.330919223951179 1 1
0.506721994910164 0.459605155195339 1 1
0.680459165364737 0.636357843489797 1 1
0.543357682757118 0.48790939971218 1 1
0.492511749705355 0.445492379633391 1 1
0.380255062636702 0.330059383255603 1 1
0.354994718295164 0.322070698788049 1 1
0.49785794205878 0.459645637037779 1 1
0.632481360248888 0.550761135050504 1 1
0.518566375901918 0.487066669186229 1 1
0.337837714575422 0.305470036165538 1 1
0.418269246955838 0.369447555817081 1 1
0.321319688963865 0.295264727357885 1 1
0.328589315044531 0.313214382218097 1 1
0.441606994250035 0.38151123019191 1 1
0.52300688399533 0.483612351186753 1 1
0.600395457263651 0.544940049808917 1 1
0.385151732302328 0.352189992108142 1 1
0.514419389095979 0.471387804851309 1 1
0.478016575511831 0.437030030508834 1 1
0.518238639085907 0.479645046348397 1 1
0.622009834061052 0.540383500280471 1 1
0.376363222350848 0.33515233320046 1 1
0.503577626314309 0.466092717316643 1 1
0.225673440366508 0.202356617156387 1 1
0.68561280244471 0.62822700271828 1 1
0.388360025071333 0.36700745438218 1 1
0.378102335315769 0.345513003378051 1 1
0.638351362656013 0.579871087350533 1 1
0.753297370237676 0.679486574914775 1 1
0.711697371567901 0.655738266091946 1 1
0.492035360932568 0.464748501170468 1 1
0.62743292650305 0.582496642856013 1 1
0.36190636215672 0.324996741758276 1 1
0.2206982221724 0.230034814643375 1 1
0.88288501459681 0.82098442719852 1 1
0.52324396675371 0.488571444111423 1 1
0.531049958821156 0.475214878493517 1 1
0.485541389878328 0.457540041885158 1 1
0.533621663000099 0.481993707480043 1 1
0.305207126064967 0.260116023080699 1 1
0.193059739213429 0.176634729487851 1 0
0.63271340485688 0.552775799871103 1 1
0.713390156206911 0.631438791015579 1 1
0.445686178811261 0.391881071782085 1 1
0.460859009843698 0.434507971126363 1 1
0.427893628016389 0.381616994255279 1 1
0.529068891795357 0.49751222107452 1 1
0.223879575002253 0.212594818201284 1 1
0.509385963409406 0.463585695484882 1 1
0.569510916462152 0.539859373591667 1 1
0.7898798128311 0.714461847606149 1 1
0.536917584032289 0.500577520287537 1 1
0.268271378724941 0.257522367818625 1 1
0.604009548939477 0.55178083639739 1 1
0.484437000584884 0.441041122067257 1 1
0.702102309543268 0.618215754819539 1 1
0.402879680099874 0.379185068798901 1 1
0.614070076418019 0.545786353060022 1 1
0.800075195399108 0.698807532970715 1 1
0.307849474601686 0.277641035953835 1 1
0.525061550204908 0.47097085009909 1 1
0.464721286125811 0.419549447110623 1 1
0.488618604927757 0.450167468800863 1 1
0.587071619164548 0.530762061726271 1 1
0.248413101205559 0.239005034804802 1 1
0.446953626229099 0.410404980464162 1 1
0.4762085708775 0.452075162063414 1 1
0.235155475792219 0.215263608463651 1 1
0.613641360593913 0.556674472393138 1 1
0.479135698766004 0.456596243393478 1 1
0.286383447312804 0.273763565792764 1 1
0.592067673036969 0.528208431769197 1 1
0.429303266953697 0.384570548207243 1 1
0.410341540840411 0.390164432380776 1 1
0.556386743343906 0.503846237373638 1 1
0.606899324430581 0.494674666874359 1 1
0.381650750865964 0.346753500744498 1 1
0.569588292012175 0.509521744775138 1 1
0.437631709352161 0.383130817889008 1 1
0.394227034644302 0.327463814621525 1 1
0.303387107426657 0.300993755408065 1 1
0.748633156963777 0.671672133481204 1 1
0.348846956401025 0.31171616421069 1 1
0.621508577219007 0.565480678847731 1 1
0.772806640633231 0.695842014957056 1 1
0.488155140588333 0.451817341681987 1 1
0.374048546520929 0.33441613795045 1 1
0.370717117461561 0.325917107119137 1 1
0.471402655173697 0.404207688994847 1 1
0.405803127844656 0.361900892917757 1 1
0.58694075395322 0.538849524699122 1 1
0.374990787876458 0.343183949505837 1 1
0.545456187879198 0.49959631475982 1 1
0.485936501429193 0.429668629795609 1 1
0.551745270833826 0.484998798989548 1 1
0.590882670718531 0.537910450442277 1 1
0.521753025744706 0.463736094948369 1 1
0.369978409901676 0.325177431429195 1 1
0.515166303318002 0.461076518007857 1 1
0.442194350590297 0.39672734115897 1 1
0.564300459413056 0.510063804909374 1 1
0.737636086538794 0.663073804408407 1 1
0.303863622218283 0.272762344663133 1 1
0.518194723490486 0.441486698970264 1 1
0.73353054562011 0.651239330084436 1 1
0.487763545401605 0.445359622811153 1 1
0.299567947661764 0.259589158779534 1 1
0.68898525294268 0.63905617837511 1 1
0.586642599269368 0.533766199418121 1 1
0.0543930908559366 0.0645521268161195 0 0
0.70603044261128 0.650913642786856 1 1
0.874168661597946 0.801643314792724 0 1
0.243700788497437 0.283910888560473 1 1
0.510406413007945 0.46699286821093 1 1
0.714498755422635 0.653041262759514 1 1
0.603571954928036 0.545396672546136 1 1
0.329092102251382 0.316151623905603 1 1
0.378840008600021 0.336129688714357 1 1
0.373013749890627 0.335199995416631 1 1
0.257918947174439 0.220270132687005 1 1
0.369482628902454 0.350621797176258 1 1
0.494590716534283 0.468502542768393 1 1
0.584015497517769 0.526572902420378 1 1
0.20018721376836 0.181582041058251 1 1
0.196506492258067 0.19953432034038 1 1
0.664653541881287 0.625555483891098 1 1
0.579790365786319 0.515782441804925 1 1
0.521476330826415 0.460658470950567 1 1
0.431937239446727 0.3843226390387 1 1
0.192279710223477 0.144254602630604 1 1
0.591326809310261 0.523897517292443 1 1
0.680890071849537 0.634309353582575 1 1
0.484700180156045 0.424077433296953 1 1
0.690312333568104 0.632326267649643 1 1
0.193931849462216 0.164826261301934 1 1
0.600785151925312 0.565273923038862 1 1
0.297079798674409 0.259924436670618 1 1
0.441997129901692 0.388524618085701 1 1
0.266900544412227 0.239935581874369 1 1
0.414983619780179 0.380715591837343 1 1
0.349095427389229 0.324834312890084 1 1
0.399177879885914 0.367415512382239 1 1
0.499381923079271 0.44496631865492 1 1
0.409961593261364 0.360111659908661 1 1
0.570696804453662 0.524006290132371 1 1
0.202307135190716 0.184343210711565 1 1
0.445505397588788 0.399009653725839 1 1
0.382046576939745 0.354562454971425 1 1
0.8235892719839 0.733183488048708 1 1
0.450056898908172 0.403365344963265 1 1
0.187287658368976 0.168785750811869 1 0
0.606011389220567 0.575072854041926 1 1
0.717876399697341 0.663978710870135 1 1
0.50156332551213 0.472460971552509 1 1
0.546979900087291 0.501537216319267 1 1
0.358834175268363 0.334233035001386 1 1
0.485522457633731 0.456526925027425 1 1
0.291305393845676 0.273755256138798 1 1
0.466746583979438 0.437725335042214 1 1
0.56065208589196 0.512058218938426 1 1
0.37138989789625 0.340690425194359 1 1
0.600477995869238 0.543076956668639 1 1
0.728583623479441 0.661758337608731 1 1
0.505175734090622 0.461084088037646 1 1
0.787434176676466 0.72693140801027 1 1
0.499735983901582 0.456761991818478 1 1
0.518896612509627 0.48617369301245 1 1
0.689571360184876 0.628816581779305 1 1
0.260775253803105 0.247442289170676 1 1
0.636437478509071 0.572818427898041 1 1
0.361771793999209 0.343748702039427 1 1
0.236414421843634 0.255214351148857 1 1
0.176039350529145 0.168599349588728 1 0
0.450188162648295 0.410908741247787 1 1
0.413998229774745 0.387936424899082 1 1
0.358763161766542 0.32454237527328 1 1
0.28222353270409 0.26288601457949 1 1
0.476695504937741 0.410807062210923 1 1
0.62736562097956 0.56958875996962 1 1
0.618645648028585 0.562604728558231 1 1
0.0945478478564323 0.092041380994024 0 0
0.350347197432258 0.320257050309395 1 1
0.536779881792431 0.477011418538796 1 1
0.145421712293285 0.139992618948238 0 0
0.359886280743278 0.318748985292716 1 1
0.550066071970429 0.509814230510261 1 1
0.392841372145195 0.330396401646101 1 1
0.37958880100538 0.337626474987221 1 1
0.444144860432867 0.404497235248712 1 1
0.267291721754968 0.244164435940206 1 1
0.757647723221039 0.698432861710432 1 1
0.486001985180289 0.439350950097195 1 1
0.448754522577272 0.411885810608026 1 1
0.554868905116886 0.515479307772423 1 1
0.479800734270371 0.461586319747831 1 1
0.388990596512172 0.265579976056187 1 1
0.463790106506809 0.425631891142698 1 1
0.551753087530159 0.478158145665156 1 1
0.322978764526263 0.302816689659909 1 1
0.817386974799941 0.740359530872262 1 1
0.475695103270761 0.444990405957886 1 1
0.431101883459793 0.406257896631985 1 1
0.455571712339766 0.411631643469381 1 1
0.321309010496936 0.292864015189592 1 1
0.554286598362509 0.486981215170648 1 1
0.744961129965283 0.678475906224506 1 1
0.33084823147984 0.299435202672145 1 1
0.515866056101048 0.457637619408449 1 1
0.346757232680545 0.333720733429601 1 1
0.379400501163103 0.340254429999832 1 1
0.568764262404557 0.500672396851565 1 1
0.457677177687821 0.410769789811369 1 1
0.274615104302292 0.258738608115945 1 1
0.748615910854763 0.686497211798643 1 1
0.277718279707387 0.254013520932738 1 1
0.434595347432336 0.39906445080748 1 1
0.587741456871038 0.542241566736884 1 1
0.512378099909636 0.466680456855444 1 1
0.587619472293177 0.548322715630264 1 1
0.444200735060335 0.393080109249447 1 1
0.767294000895856 0.700657015639008 1 1
0.376272896745942 0.339037433664482 1 1
0.198923024593464 0.179641027675624 1 1
0.123624640242936 0.127555916894454 0 0
0.49639483595818 0.434587055274184 1 1
0.545684582904422 0.483428301532445 1 1
0.497304461029136 0.43624557007723 1 1
0.241458137103757 0.194141402144755 1 1
0.502728239696186 0.438114660952017 1 1
0.547110081993199 0.501667940063313 1 1
0.532006392797984 0.487428524329979 1 1
0.467209963478817 0.439256988439997 1 1
0.584408852337077 0.550615695386245 1 1
0.596887087102703 0.544582641164437 1 1
0.511195603218136 0.470774964573988 1 1
0.413318130055235 0.383197121068281 1 1
0.383169440009865 0.35191967760952 1 1
0.260622181512358 0.230414481832324 1 1
0.6468048946887 0.593589588647723 1 1
1.02974518970751 0.927932726255821 0 0
0.639097413354885 0.583715525686722 1 1
0.515436529255048 0.467972229707425 1 1
0.581481137753727 0.548056634778628 1 1
0.710340476915705 0.628476331234266 1 1
0.372331138275266 0.340029746129918 1 1
0.743524413308247 0.686339824130713 1 1
0.504591601379573 0.470556871907864 1 1
0.608782119061756 0.534217220031598 1 1
0.365957694436982 0.342169043460386 1 1
0.491118844172607 0.440160219867932 1 1
0.450322303831248 0.395798869082398 1 1
0.279404483848385 0.238737328041969 1 1
0.243670291207407 0.225723274865038 1 1
0.410283442613206 0.364407072891265 1 1
0.379337227056945 0.340982781543851 1 1
0.331425153846679 0.30839205789497 1 1
0.657047468248303 0.584976324817246 1 1
0.492914036452097 0.454491321908025 1 1
0.561769994433039 0.526925469352608 1 1
0.449914298845411 0.407477625232058 1 1
0.495124765457374 0.466049378738299 1 1
0.248879978564008 0.213927422275928 1 1
0.90034041906739 0.814073474670054 0 1
0.537668637866397 0.476553263879189 1 1
0.178801133441912 0.158949591820744 1 1
0.365205817033003 0.301823488736805 1 1
0.456111267815639 0.407767540373224 1 1
0.56918950172803 0.527263215225681 1 1
0.47645924195091 0.413761011160997 1 1
0.690755740127171 0.610893857988133 1 1
0.519398106667304 0.47769039823721 1 1
0.606769161548872 0.563441784324421 1 1
0.173000588946763 0.164196736006559 1 0
0.433749844050704 0.413087567645493 1 1
0.601019903121586 0.551695711705423 1 1
0.639174883969675 0.5737109538414 1 1
0.391032393424673 0.35670346297172 1 1
0.762389085464515 0.677099255456876 1 1
0.736619096612905 0.673831016427487 1 1
0.807733537399078 0.721662259129506 1 1
0.601012456661125 0.555460320720351 1 1
0.322971226354769 0.31615357384647 1 1
0.533127240772508 0.497907051454018 1 1
0.779296375748667 0.710439813581049 1 1
0.432222963951898 0.400801389095723 1 1
0.41954150727121 0.371482979263314 1 1
0.648368689487798 0.59387951252165 1 1
0.407840061665138 0.372550584639425 1 1
0.529541790521876 0.501539522215339 1 1
0.30275204792057 0.266265891897592 1 1
0.568199384558547 0.553852623383767 1 1
0.165073471180484 0.148981265646105 0 0
0.611496246871744 0.574040315361679 1 1
0.3063120743283 0.287013953174124 1 1
0.277548049991997 0.261753371406035 1 1
0.635295851331678 0.587594093421416 1 1
0.515906423795308 0.467775899778739 1 1
0.407835854342595 0.370591692017003 1 1
0.502552028352194 0.460870049625059 1 1
0.318109573557668 0.292216173813266 1 1
0.256179674578139 0.228805357848235 1 1
0.778345758617524 0.695714144076883 1 1
0.581511310722894 0.529005824886657 1 1
0.586202738026585 0.523746775206215 1 1
0.428089588047862 0.380653514712015 1 1
0.309933174250904 0.294804770677992 1 1
0.564341015567784 0.517834355353408 1 1
0.357871068707067 0.344737110883167 1 1
0.456379255341191 0.409655268676694 1 1
0.379264794498728 0.347136320418714 1 1
0.589958517724491 0.547575759932974 1 1
0.350763934891616 0.345650617708396 1 1
0.587226456038845 0.512829788642373 1 1
0.371289014736963 0.326823400599526 1 1
0.364493428214594 0.342877968985712 1 1
0.227650647589625 0.199268309409835 1 1
0.242110183071139 0.217546865226735 1 1
0.332520059406639 0.29831216044568 1 1
0.142444017535593 0.108712049874309 1 0
0.75974739585249 0.648419401393185 1 1
0.493130577766869 0.457106237862243 1 1
0.448589638850768 0.426864276761152 1 1
0.560893075461819 0.513133354634569 1 1
0.340710371041769 0.31636860198316 1 1
0.365313138901885 0.349542999717061 1 1
0.664214241132292 0.709650952467042 1 1
0.377209352236433 0.349828315899781 1 1
0.468802691018356 0.429553309479106 1 1
0.711217475009517 0.645824356976322 1 1
0.537521376978586 0.49554200153436 1 1
0.318487451678448 0.29386577243462 1 1
0.638972419330325 0.597534279875182 1 1
0.530034253609384 0.475823084152672 1 1
0.443867585931876 0.427303728081591 1 1
0.597271048494464 0.561015394170905 1 1
0.419551090455155 0.385432653583777 1 1
0.403889406742468 0.355006889236665 1 1
0.654118045801187 0.600801356870372 1 1
0.53669926511225 0.496596278927669 1 1
0.52767214497033 0.491982773203215 1 1
0.502504460302706 0.459442664121637 1 1
0.504182671709249 0.492066009625646 1 1
0.336007475578926 0.309585724171644 1 1
0.740414260629616 0.671659009890502 1 1
0.625274800574177 0.566971654301387 1 1
0.302398508083466 0.283405673455948 1 1
0.0552914674155789 0.0336103957790526 0 0
0.533439030407264 0.474326113446344 1 1
0.807637703577855 0.734323997511494 1 1
0.593789076828202 0.526174674910748 1 1
0.628365670573505 0.551962790795077 1 1
0.224114884612035 0.224464624869786 1 1
0.345412400738293 0.339888773407268 1 1
0.731757529026715 0.685293394504308 1 1
0.241922221124847 0.236952721593281 1 1
0.298194820071882 0.283265667804399 1 1
0.496557051079669 0.450852087678881 1 1
0.395730961115727 0.35905184487062 1 1
0.657944081891604 0.566998339497391 1 1
0.587719657672862 0.533423654208678 1 1
0.599227726873561 0.567917565103303 1 1
0.524300778954216 0.486423565427862 1 1
0.766934606767375 0.686969533582956 1 1
0.224836470130338 0.211517543235321 1 1
0.395964256706117 0.356789759750615 1 1
0.267906514029428 0.231769366286637 1 1
0.524252278679562 0.467884292623848 1 1
0.975873805465051 0.926438643480443 1 1
0.380172198804257 0.352629355005413 1 1
0.460154521492798 0.403944845523813 1 1
0.447555382240428 0.422189049511293 1 1
0.490134086554551 0.466961577464788 1 1
0.661546136061005 0.599863271254014 1 1
0.419278573323738 0.364469996228373 1 1
0.761022174140187 0.669524666868311 1 1
0.514829360250137 0.48910468734831 1 1
0.465830672823713 0.41093787274471 1 1
0.417152531864956 0.375381734358164 1 1
0.545633465187095 0.49948704918234 1 1
0.565823769330214 0.503277728333258 1 1
0.709603073140958 0.646035261178942 1 1
0.449534211671478 0.386056729974879 1 1
0.524714121701024 0.492117739582592 1 1
0.348014593711187 0.336816907881926 1 1
0.494491603063614 0.450601505143891 1 1
0.534263253634741 0.483753922003033 1 1
0.527368243954312 0.489655912503066 1 1
0.510289513040355 0.456409246286585 1 1
0.287795888489205 0.266716684237305 1 1
0.300646743511062 0.269781335225624 1 1
0.50084289928923 0.462585892388188 1 1
0.447171639204053 0.421196247385802 1 1
0.595285044271868 0.541524281090843 1 1
0.416092490089942 0.374646037199996 1 1
0.490131836923248 0.457739199971762 1 1
0.475828490290491 0.425271925187391 1 1
0.317234286367147 0.262228564686562 1 1
0.524593958411159 0.473556224594181 1 1
0.29223376984419 0.256988880842038 1 1
0.347841401832989 0.318631809963175 1 1
0.837589642720088 0.763226602808866 1 1
0.418172828815148 0.386152552962773 1 1
0.275818707511959 0.244579634592633 1 1
0.567547709409094 0.53128145337912 1 1
0.438681741209287 0.441566081890196 1 1
0.242644766669725 0.206601773729721 1 1
0.493030406099716 0.462505321388267 1 1
0.274074633157743 0.225125519386729 1 1
0.801471588268383 0.734641260315756 1 1
0.6977545313917 0.625697363896834 1 1
0.534269119837532 0.479829893191972 1 1
0.431853633040862 0.415509366306461 1 1
0.233303658473527 0.219703739206571 1 1
0.581118136773773 0.544570935389033 1 1
0.772643135376593 0.681127293922841 1 1
0.321697489133236 0.250105240031397 1 1
0.533665740754049 0.481732749316368 1 1
0.481396353158949 0.431638271969471 1 1
0.37020811743399 0.339863117126982 1 1
0.527998461300867 0.478846231018554 1 1
0.0176825268926868 0.0087885853223604 0 0
0.345222067750294 0.306477768039661 1 1
0.384758581001143 0.347230089544735 1 1
0.344687630733096 0.321488843568329 1 1
0.917468058455837 0.796415435410669 0 1
0.594747183633742 0.532236849879292 1 1
0.187017617855791 0.198210855639002 1 1
0.486602902548242 0.436159205980531 1 1
0.544289400355169 0.51512087217127 1 1
0.52351098117581 0.473575209375875 1 1
0.537957909591819 0.474246636641671 1 1
0.658920853137259 0.57933714290818 1 1
0.585306206322778 0.531516102075617 1 1
0.290683094276734 0.252611618136557 1 1
0.600117053142479 0.550376553774206 1 1
0.471744929281418 0.417638925831463 1 1
0.698684884477744 0.626884279535496 1 1
0.494526121429687 0.432480551593145 1 1
0.194800904653151 0.189189462800168 1 1
0.250168423059907 0.2486013745828 1 1
0.0823321729115737 0.0838767485145779 0 0
0.519405893152748 0.476118331740409 1 1
0.333607551951071 0.293481192975774 1 1
0.542230554915569 0.49765204645157 1 1
0.542888973727791 0.496507208301236 1 1
0.464392206536853 0.436950699867845 1 1
0.265855003590435 0.272895776067919 1 1
0.357929461401147 0.30505998785296 1 1
0.587874967712024 0.535799747614697 1 1
0.341979277281643 0.306396962914168 1 1
0.663256074350535 0.60945736542566 1 1
0.41049523677898 0.35841493272915 1 1
0.242455823764505 0.214757544544711 1 1
0.571243497350512 0.502387939838723 1 1
0.668101485585938 0.646591310093463 1 1
0.778339544068158 0.714272716543164 1 1
0.275230578577052 0.241277632613165 1 1
0.518352584525002 0.501557715358899 1 1
0.326578267599575 0.310407191127365 1 1
0.675649810794208 0.610135847113026 1 1
0.639172514394522 0.589876068677372 1 1
0.619945350435016 0.568772764339314 1 1
0.541407229803841 0.52461262575605 1 1
0.269380640485871 0.271374081745265 1 1
0.468654873400957 0.414189084782812 1 1
0.36680750663356 0.31065229814368 1 1
0.603316107187906 0.539421197268259 1 1
0.357308754682914 0.339330610877517 1 1
0.537663913357156 0.483046722572983 1 1
0.399044699905605 0.360320575846813 1 1
0.156601821055987 0.151999020582631 1 0
0.378123690844712 0.362946746454779 1 1
0.588970846728717 0.5492155441291 1 1
0.447209351075654 0.414620887672912 1 1
0.379655784357763 0.33716233797846 1 1
0.201737311397335 0.181887013016686 1 1
0.514169989515664 0.436181698992423 1 1
0.690154959807894 0.659417657404035 1 1
0.537891667909998 0.498369136704086 1 1
0.0857603556416079 0.0740684001095612 0 0
0.294798980669691 0.268558670357238 1 1
0.567433072893593 0.488096293144135 1 1
0.387458208991083 0.355594810009708 1 1
0.611518590531631 0.558591962657558 1 1
0.665881320426272 0.579170082941106 1 1
0.491045534725158 0.443803536138375 1 1
0.661222983339841 0.628373881327377 1 1
0.588736460547719 0.533180023191332 1 1
0.297997557451394 0.291914819850874 1 1
0.693228244844609 0.615285607156379 1 1
0.435281845485676 0.379354051627588 1 1
0.468816832553644 0.423056278631448 1 1
0.414215743350668 0.346205587656816 1 1
0.242885609298875 0.240184749726257 1 1
0.637529412632882 0.582989751035255 1 1
0.292985699706333 0.276784158021284 1 1
0.527252267734179 0.475139772961407 1 1
0.639024324045849 0.590716322425687 1 1
0.709011988673805 0.640317491292699 1 1
0.406602004806914 0.376915070625455 1 1
0.649640062499751 0.628512809759669 1 1
0.0708218950268415 0.0631731159332075 0 0
0.508879232076207 0.481340942617461 1 1
0.498427978090695 0.458666587252427 1 1
0.137031416481527 0.129533416844619 1 0
0.358741234620715 0.31788382032135 1 1
0.655519066947209 0.61995478274225 1 1
0.753602920669252 0.682594211519262 1 1
0.338471331657471 0.301851408577214 1 1
0.654663617725453 0.602932407856841 1 1
0.482976681279267 0.431312851029549 1 1
0.677219458393812 0.606079239610855 1 1
0.536758430304589 0.466657344206507 1 1
0.574619486829568 0.509695022773415 1 1
0.468175042007872 0.426626988702945 1 1
0.363018701585784 0.351778800429977 1 1
0.507943307087397 0.448503148324274 1 1
0.7768732552883 0.736142209309364 1 1
0.460925942079965 0.402972050399054 1 1
0.723896435983009 0.640570269715025 1 1
0.354642943715742 0.330573497210556 1 1
0.259052539079593 0.238315094180553 1 1
0.253489843878748 0.262522264090148 1 1
0.437774527208988 0.433465212282452 1 1
0.67707615037083 0.612807267680427 1 1
0.538919006934258 0.496510947459576 1 1
0.234706389796289 0.152322603376686 1 1
0.59353192412275 0.534454483408885 1 1
0.656815258965167 0.590208966813694 1 1
0.375159057836041 0.343724654383858 1 1
0.516426391758949 0.474336311203406 1 1
0.652633482598715 0.575746168361366 1 1
0.333601833703062 0.326726597837032 1 1
0.545313603259922 0.506458557695897 1 1
0.558833715279329 0.508611308795703 1 1
0.717958462135115 0.651473943867144 1 1
0.731802408060607 0.672237583197768 1 1
0.281396340046765 0.2556387736012 1 1
0.422057732753556 0.388418725438942 1 1
0.176818196491573 0.170854283982304 1 1
0.445550431795075 0.385385042318032 1 1
0.641808578267402 0.589661560651171 1 1
0.489587667814609 0.428587888472724 1 1
0.592344508111522 0.519050875748735 1 1
0.408571790146979 0.403280240571228 1 1
0.426125186279336 0.406151099942344 1 1
0.152112162676997 0.135989265110713 0 0
0.411207147258816 0.35496019534882 1 1
0.325522470425912 0.310105790112651 1 1
0.289705503589323 0.256741106128838 1 1
0.451746771008086 0.390519700143277 1 1
0.61610892129141 0.565630982237326 1 1
0.639780605551743 0.581432925539334 1 1
0.379502664733504 0.335239075605561 1 1
0.257695089067219 0.24954781020207 1 1
0.766635587529608 0.67933704220205 1 1
0.501725827265367 0.46612231129885 1 1
0.425764556590496 0.380482370860143 1 1
0.378560452497214 0.326980677730435 1 1
0.440733139829463 0.387233665575372 1 1
0.417857949838835 0.383349512168985 1 1
0.451523875227515 0.380176909779678 1 1
0.452161705537387 0.403655647329941 1 1
0.513540817302797 0.441832150553007 1 1
0.306493238974558 0.245965769116421 1 1
0.241137879662975 0.194868211669412 1 1
0.482193585509065 0.419743890457229 1 1
0.743188610411406 0.668683160400591 1 1
0.329008870352373 0.292028403816469 1 1
0.274301181367054 0.255212787854367 1 1
0.519636793572314 0.445778501030285 1 1
0.534148876935079 0.484619101908938 1 1
0.382924725137573 0.338783976717691 1 1
0.331654599888994 0.304850514271784 1 1
0.526688807742618 0.445184362950745 1 1
0.560615598919052 0.500682158276102 1 1
0.431897143546932 0.403420758199129 1 1
0.573503083503047 0.499896985340603 1 1
0.557681184648242 0.514833208278363 1 1
0.358618154996664 0.322191030511046 1 1
0.582398084291886 0.540647887482455 1 1
0.332602887584711 0.293716243833179 1 1
0.569738763831217 0.541055463480228 1 1
0.417828010061318 0.377715383522738 1 1
0.576764456593158 0.513577224953503 1 1
0.326458213829527 0.285884449434693 1 1
0.425824590344437 0.380657788704942 1 1
0.267431583467599 0.257643422587045 1 1
0.279639486254457 0.23418460566728 1 1
0.397152544643016 0.357491963444921 1 1
0.674166610711798 0.628076325331602 1 1
0.553978442002371 0.493715471086694 1 1
0.404789320761027 0.366413089839025 1 1
0.879923708745469 0.794575622781793 0 1
0.435149367609625 0.391584225390012 1 1
0.373303578961849 0.375201222143311 1 1
0.232221902999574 0.210711375854053 1 1
0.166249047463298 0.153483866109315 1 1
0.513758021714123 0.475382024926836 1 1
0.18282801885053 0.108560015631658 1 1
0.645083691499958 0.58134967448741 1 1
0.4576939341959 0.414722015294842 1 1
0.456446972569095 0.42948487905404 1 1
0.389928136757767 0.362428611716516 1 1
0.482497575321702 0.453066112482391 1 1
0.552953843736242 0.505413561666022 1 1
0.621388446129499 0.544550113548149 1 1
0.387496689031941 0.343027748098932 1 1
0.566128202369313 0.520766869450435 1 1
0.530654507114554 0.473432602944092 1 1
0.280844592590397 0.260412490220884 1 1
0.425613691031003 0.371984827570859 1 1
0.268618807903118 0.243233815142883 1 1
0.269795133537122 0.244165378053001 1 1
0.358685776798085 0.324806221938138 1 1
0.13932249270034 0.120257416659758 0 0
0.409598432476082 0.385350555747972 1 1
0.401716773977326 0.385101561169984 1 1
0.569512455283487 0.514693150312154 1 1
0.455189994867138 0.430068672660092 1 1
0.725059095943149 0.640511697397881 1 1
0.450940599951699 0.4205107768226 1 1
0.512250475126379 0.475556299600304 1 1
0.530707086499459 0.469481404314195 1 1
0.433050207922986 0.393261194095757 1 1
0.47372067672068 0.430441902923761 1 1
0.574126399694985 0.524259521634139 1 1
0.452827688679397 0.385700122950586 1 1
0.551353202020106 0.510415456599576 1 1
0.340049044784358 0.311666800565375 1 1
1.12782215080067 0.995131739726308 0 0
0.480578613880117 0.441506013962277 1 1
0.519076928508945 0.462938752361674 1 1
0.258669949679973 0.229203101025389 1 1
0.515186973005041 0.447387429141497 1 1
0.357610632674445 0.360462681867343 1 1
0.522338061452714 0.45789136101101 1 1
0.384701582943561 0.36436250174707 1 1
0.376521064011655 0.361125027957826 1 1
0.270162463476084 0.238434461453437 1 1
0.614161153933662 0.568944386874044 1 1
0.425622386200941 0.377142716686407 1 1
0.391381521102902 0.36642956300461 1 1
0.623558433052411 0.567572182362102 1 1
0.535790987121329 0.495929802685667 1 1
0.416594869804402 0.392557779952455 1 1
0.581283271971427 0.522278831662103 1 1
0.561451693440935 0.518164004086419 1 1
0.329502925152552 0.305035696988044 1 1
0.361162446327077 0.32065171454918 1 1
0.554891092396285 0.505502649013558 1 1
0.701610094505664 0.640288035614505 1 1
0.561445913724004 0.504640624108888 1 1
0.504202975571902 0.478700857828358 1 1
0.475435180942601 0.440705185347805 1 1
0.636316989519502 0.56847560923227 1 1
0.417045077356884 0.384535774266108 1 1
0.512683468346698 0.459306707598331 1 1
0.732076468142962 0.660724386093915 1 1
0.304881960744223 0.274174435137971 1 1
0.483780521053759 0.43397369337032 1 1
0.413472428137969 0.408532629116877 1 1
0.326365365362071 0.289928115852705 1 1
0.567764659745478 0.524747506518842 1 1
0.43972602514036 0.402998348870587 1 1
0.295457720762791 0.283341532821896 1 1
0.162295648565886 0.1207609538605 1 0
0.336901622180942 0.321380468135337 1 1
0.166033255717268 0.149909606023437 0 0
0.437140190974916 0.413506910472878 1 1
0.670615540190032 0.613008851753514 1 1
0.259793595082378 0.226527593645921 1 1
0.213797561085807 0.191638197210942 1 1
0.31305302274436 0.276152193681712 1 1
0.407483115644254 0.395885624432524 1 1
0.193768499825669 0.177695851323446 1 1
0.599590369933371 0.553242315569913 1 1
0.534874943263068 0.483067128596563 1 1
0.339905590339655 0.305868827159121 1 1
0.601852357948863 0.547554794416993 1 1
0.402315225057072 0.375774501261628 1 1
0.366425929678684 0.352341746812804 1 1
0.046841990735177 0.0203349600261284 1 0
0.657348939365148 0.606407037130634 1 1
0.404986479748928 0.3675559041491 1 1
0.237519845772354 0.227828074018283 1 1
0.547778553342522 0.490699098663935 1 1
0.704625165786375 0.601877500636843 1 1
0.365058269608922 0.337883094142729 1 1
0.457244867046311 0.432935622852919 1 1
0.936879949072123 0.835680067335142 1 1
0.847136306938765 0.808161677579783 1 1
0.341962146539505 0.298931462036041 1 1
0.433361461425302 0.406735074407807 1 1
0.383189796225155 0.369783523022405 1 1
0.254145358498487 0.222804541841862 1 1
0.477160177126489 0.434598367220433 1 1
0.420438243710925 0.399799423465354 1 1
0.0179774299706246 0.0129569518082568 0 0
0.463694034834617 0.437166157772271 1 1
0.587138299682433 0.54008788963825 1 1
0.0970589676293645 0.117617477808693 0 0
0.515700970917594 0.452032595275739 1 1
0.382198740128106 0.336478439437677 1 1
0.445845247158087 0.401421866254496 1 1
0.289295516206026 0.26969837331535 1 1
0.565997271840833 0.515180217511607 1 1
0.527302586514331 0.503111773060141 1 1
0.747349507901923 0.65959854642754 1 1
0.546737014679503 0.501742571260264 1 1
0.582058664171016 0.529158106709261 1 1
0.441942213282323 0.402212957898114 1 1
0.367405221457305 0.345750576509398 1 1
0.343276473873213 0.317368987997518 1 1
0.531143419046648 0.483082414480506 1 1
0.344855380399917 0.329722873227845 1 1
0.439058213164616 0.400456102092544 1 1
0.36410637752052 0.319876139331429 1 1
0.403443607753736 0.347600761667121 1 1
0.186395972708392 0.171543912148619 1 0
0.443491486917488 0.396341935794692 1 1
0.530799823609968 0.489466798847016 1 1
0.666669865620609 0.633854359544961 1 1
0.592029870703217 0.52513522137239 1 1
0.497711525957421 0.433525112032052 1 1
0.497882954045305 0.457703190597968 1 1
0.522763719103741 0.451932667263883 1 1
0.413743342533789 0.37219308532912 1 1
0.379508268365241 0.339849192633123 1 1
0.606140258685939 0.525640967023488 1 1
0.275959059866119 0.26148222124335 1 1
0.135847107216945 0.157187107043969 0 0
0.735632892858611 0.654566702727087 1 1
0.588469229048723 0.5258595752666 1 1
0.506073234755348 0.446866838700435 1 1
0.70893564672639 0.660245158443634 1 1
0.53095555980041 0.484618861391584 1 1
0.476397130221868 0.434084588895467 1 1
0.346122008732379 0.322597270715161 1 1
0.385202475649032 0.359295762282375 1 1
0.350718345881969 0.318840603786174 1 1
0.384052004275059 0.338070619084697 1 1
0.492801211012883 0.450551608188685 1 1
0.662070603796819 0.617411312858432 1 1
0.468699003285965 0.423814618837104 1 1
0.387973136525245 0.370529964884694 1 1
0.716188331204986 0.6555243750574 1 1
0.4447882467298 0.412923960321564 1 1
0.722111975079234 0.657737518420293 1 1
0.352884530140294 0.250426185750208 1 1
0.45629038534804 0.412799921688449 1 1
0.436201874964979 0.399553681677156 1 1
0.556967821009816 0.506372841343061 1 1
0.494877138549173 0.45873034761243 1 1
0.596012526255956 0.540499469204175 1 1
0.634553193105644 0.583033118617152 1 1
0.48049890914817 0.439558406429678 1 1
0.406380219765611 0.362302757475257 1 1
0.308249735984801 0.289468465911711 1 1
0.55471715130187 0.499566578637144 1 1
0.546927778145035 0.485144474922787 1 1
0.282931199045668 0.251887614058897 1 1
0.55925052624862 0.501747127268448 1 1
0.57765030342597 0.522455396267821 1 1
0.47284523338486 0.426226965843981 1 1
0.286064461910642 0.266704942200081 1 1
0.626808354621909 0.570202507523617 1 1
0.612428673033591 0.565006506824633 1 1
0.386925034957161 0.341462846729159 1 1
0.351273144897067 0.340138556289506 1 1
0.740523882777668 0.659787579909175 1 1
0.289707027059914 0.276952018651441 1 1
0.561355639706121 0.525744994404099 1 1
0.774264348569794 0.696674799315847 1 1
0.281115201861421 0.261963340146058 1 1
0.510968414868462 0.457960153921512 1 1
0.394348136357197 0.343016781734907 1 1
0.554833260220131 0.51033865743208 1 1
0.75527413227103 0.701706309994502 1 1
0.557980707697147 0.505208176405373 1 1
0.215642668450038 0.191456406089714 1 1
0.663527801903372 0.608307314132547 1 1
0.204106932568061 0.178637009158538 1 1
0.336773647784444 0.306876682339266 1 1
0.465328176022922 0.440223508316825 1 1
0.549937251390325 0.473287970230575 1 1
0.266271194552104 0.256388909994076 1 1
0.70095945335359 0.633112124492231 1 1
0.349101903916801 0.312754583516531 1 1
0.337208684906536 0.299251393422451 1 1
0.549639878401091 0.52299785208267 1 1
0.561408055475224 0.524035604573246 1 1
0.338432437215888 0.292547572237977 1 1
0.882245275431316 0.818029122591725 1 1
0.384645851503049 0.342164424236646 1 1
0.536368046973511 0.481208655700347 1 1
0.472236374413165 0.420860551027065 1 1
0.333829259593283 0.314715974235736 1 1
0.365344475196044 0.359805577798626 1 1
0.561516279825243 0.514420390871451 1 1
0.603989387098679 0.525090762320161 1 1
0.216585110947853 0.207843435002149 1 1
0.363857510571028 0.335661521490565 1 1
0.190048397929912 0.18385220817856 1 1
0.540030468026886 0.484105147322076 1 1
0.506693298976827 0.471520867385011 1 1
0.172718328929848 0.162913062398494 1 0
0.585983547922921 0.537815723412846 1 1
0.624844390241292 0.570532474165387 1 1
0.616556814147884 0.556429321435465 1 1
0.381029663823329 0.346646580684891 1 1
0.389081744029004 0.348146183473888 1 1
0.558664695292147 0.498198144016148 1 1
0.793410274199495 0.730393117598829 1 1
0.505392749909944 0.439332444607223 1 1
0.466187898753077 0.426555764494366 1 1
0.344451624673339 0.308841581403559 1 1
0.263551753816728 0.236185437457619 1 1
0.277848323685761 0.251288284420035 1 1
0.64176895420418 0.597270374150155 1 1
0.267336726140203 0.240849997791536 1 1
0.204888802532118 0.164959821456103 1 1
0.444243214514597 0.419335780431914 1 1
0.503260537208008 0.438985729474885 1 1
0.462593659611322 0.404867942290241 1 1
0.755237347597963 0.680390439586708 1 1
0.377801954960879 0.336040921281903 1 1
0.324109617023171 0.29564835298049 1 1
0.549424745081794 0.490273980998662 1 1
0.454826018983719 0.418091313613243 1 1
0.320034052205144 0.307870340286862 1 1
0.488224604207601 0.436859923125786 1 1
0.473020397890872 0.432226635568664 1 1
0.357293175679979 0.318808987254579 1 1
0.597084607022684 0.570990329318495 1 1
0.208811092164913 0.183280598331754 1 1
0.592024043930373 0.563706829532137 1 1
0.538437025243694 0.483705576663302 1 1
0.512881830221501 0.450718882479612 1 1
0.509517022671052 0.478127802069982 1 1
0.457597681475341 0.424812130000677 1 1
0.49421171128138 0.47423701617172 1 1
0.186042742021229 0.168189258211475 1 0
0.250317978435149 0.222389478257505 1 1
0.450644376165952 0.420147926683912 1 1
0.223427594376905 0.213944005089131 1 1
0.686612127198031 0.642264011033838 1 1
0.650572055837834 0.60680982194383 1 1
0.519976548509592 0.474307618997345 1 1
0.691752592803026 0.613292773415733 1 1
0.445507510575727 0.398432107436496 1 1
0.730328510416394 0.66639320326608 1 1
0.611574080787855 0.560726917089304 1 1
1.01106957618598 0.934386896540298 0 0
0.656035910197926 0.58551486738085 1 1
0.560721948674112 0.518253767572803 1 1
0.578647269851314 0.547442357222239 1 1
0.692838538264528 0.633882091741661 1 1
0.441739083717407 0.412723649214005 1 1
0.622826342929284 0.568953238016297 1 1
0.607633183454102 0.532655996713831 1 1
0.295965240861016 0.282996614119023 1 1
0.851488618743525 0.774116147849014 1 1
0.579173446831839 0.530075568346969 1 1
0.406624061599757 0.368501894522747 1 1
0.721826408870553 0.668937805362875 1 1
0.593347496925246 0.542429893235368 1 1
0.416186177203663 0.383197345440638 1 1
0.15631103389029 0.136248156696935 0 0
0.434391416559825 0.380312722126724 1 1
0.485745927187696 0.428681976214276 1 1
0.359521828275334 0.317858143686044 1 1
0.450350096634325 0.408731257507247 1 1
0.577538786279791 0.538749882250817 1 1
0.558686563778826 0.504360343326023 1 1
0.503841955735169 0.446970892562385 1 1
0.410947892639199 0.36376276212128 1 1
0.131224252324051 0.131524107655907 1 0
0.464156447033161 0.415393577990668 1 1
0.53654565117623 0.484633014078395 1 1
0.324613928601611 0.299594495800573 1 1
0.459107750615596 0.415729951575609 1 1
0.472716061250741 0.399030784469434 1 1
0.339622331955902 0.304874718918974 1 1
0.464791177987435 0.419073331916483 1 1
0.62661129260449 0.572195213097488 1 1
0.451353842968969 0.417355124024925 1 1
0.389450929746997 0.324639216917183 1 1
0.215216250161889 0.201874991402972 1 1
0.312073895806187 0.292102938420211 1 1
0.481794226885336 0.424592752423593 1 1
0.495101696198102 0.445777132821773 1 1
0.383538606305151 0.388231914597358 1 1
0.593832805925312 0.553344239493694 1 1
0.296275097532484 0.27005657884943 1 1
0.330121336391283 0.294536498594557 1 1
0.293787535901158 0.277763555558492 1 1
0.32972989236956 0.303049142414247 1 1
0.814813740125399 0.741118726926369 1 1
0.259599302325276 0.244430086389994 1 1
0.422253841255686 0.381705618437782 1 1
0.48148312335323 0.445164867788646 1 1
0.437692603106431 0.382098116525194 1 1
0.577103899473972 0.539019147267167 1 1
0.491679553953692 0.439128194821542 1 1
0.31564786302101 0.285825333621649 1 1
0.557486042183073 0.511572728361217 1 1
0.627310075666659 0.564968308139677 1 1
0.29414851937199 0.247036680845329 1 1
0.432843643855448 0.389920220705263 1 1
0.703952527911715 0.680540192565789 1 1
0.716776774783858 0.613894483511578 1 1
0.163622481258905 0.173756325618919 1 1
0.696602980278487 0.632837567425567 1 1
0.239590400007655 0.229065319716494 1 1
0.404810470623781 0.388729804240569 1 1
0.428214972653167 0.420398855831547 1 1
0.311600072804655 0.274952858053141 1 1
0.696892612992793 0.635341272655907 1 1
0.659368445968466 0.595241928079841 1 1
0.630803643930508 0.583432525263559 1 1
1.11649132443804 0.972022362528332 0 0
0.303469488885948 0.266019028814855 1 1
0.319680688595548 0.303003430286681 1 1
0.507477186533818 0.457858168660389 1 1
0.36002318077534 0.340156131387939 1 1
0.505888390480864 0.459741324857129 1 1
0.132547832785864 0.119476880401735 0 0
0.364048753562805 0.347869247505145 1 1
0.508407219088887 0.462345662996723 1 1
0.420972063386903 0.399892348400243 1 1
-0.0251563454929369 -0.00832104925019095 0 0
0.188367576003329 0.187743745333353 1 1
0.371653458023078 0.35283576391405 1 1
0.354290393807348 0.332246087784562 1 1
0.593547128485849 0.527166492778017 1 1
0.47733621025922 0.418038908916404 1 1
0.574113590820441 0.539073810946439 1 1
0.476412960857563 0.447981707387409 1 1
0.301441157694416 0.276214603582649 1 1
0.812257546309157 0.747227393748457 1 1
0.548240079544863 0.497654057961028 1 1
0.207899972443361 0.205943467084857 1 1
0.0408878366513432 0.0508280500391999 0 0
0.466988689848419 0.431140396982446 1 1
0.410030857589405 0.376288921030742 1 1
0.531025067039649 0.447046489021578 1 1
0.1375978704698 0.132175248176204 1 0
0.57698331363646 0.520785206240887 1 1
0.344095036936759 0.338003459794885 1 1
0.293701864459521 0.281248304046349 1 1
0.840472775505413 0.737714101200187 1 1
0.739992959680632 0.666026399623143 1 1
0.482765328973269 0.436034857859333 1 1
0.433194644690566 0.399762446836091 1 1
0.494684301889653 0.452253724870495 1 1
0.447963017212513 0.402579653854237 1 1
0.41344214533773 0.395432025731469 1 1
0.791213714477618 0.700911103756282 1 1
0.403772921031425 0.377264345065298 1 1
0.510707951342506 0.456725015401511 1 1
0.565819975136299 0.512047309825443 1 1
0.712671020779046 0.614414889147325 1 1
0.585104014137968 0.550009676899555 1 1
0.382016463867758 0.363955816162582 1 1
0.569729218045491 0.529965846387591 1 1
0.541787325697505 0.483690031693547 1 1
0.634026239338238 0.548966429319478 1 1
0.44896178845685 0.43312281713535 1 1
0.341234319113253 0.321132268203865 1 1
0.33246045465558 0.284878596854431 1 1
0.536726889006004 0.485835771238059 1 1
0.544742782540639 0.483500625728178 1 1
0.440154478738767 0.389715558683429 1 1
0.806665286584495 0.737350665620814 1 1
0.590061377351893 0.565428736521215 1 1
0.463490238873392 0.390070691386337 1 1
0.30240276262224 0.272341604196628 1 1
0.505395073955592 0.440732092252578 1 1
0.53841297201812 0.492256450740814 1 1
0.365649110965423 0.297207482174065 1 1
0.59811088524713 0.5445505990877 1 1
0.0922220033597672 0.063114044527223 0 0
0.473753563355632 0.426651152678137 1 1
0.336247741238241 0.338917668441851 1 1
0.732128672654534 0.684008822841037 1 1
0.430803013349473 0.39998531512198 1 1
0.534464009801023 0.497235201033394 1 1
0.324324513047627 0.287413474313267 1 1
0.951466958369606 0.876660477163508 0 0
0.463643964195921 0.426641872502116 1 1
0.640940982954038 0.589738041132432 1 1
0.735035849725627 0.659944031073164 1 1
0.364546113301559 0.34611969296505 1 1
0.399778926901525 0.352511041580275 1 1
0.623864348413739 0.582857140107077 1 1
0.647044713724357 0.579529798989402 1 1
0.64181466651015 0.58490462168581 1 1
0.737517878227443 0.691321986851835 1 1
0.228423357056828 0.193645768339392 1 1
0.828746340109425 0.745093363532149 1 1
0.776135108226334 0.718542936020611 1 1
0.289266563153336 0.256684898878339 1 1
0.55043340968295 0.489831466482741 1 1
0.80698560175539 0.762167664086697 1 1
0.459704411847014 0.412688329273926 1 1
0.254763826577357 0.234451626962066 1 1
0.305127355375955 0.270292788176119 1 1
0.391508488281922 0.369773433822356 1 1
0.607412855442328 0.553807435120652 1 1
0.591795928546181 0.545442579110277 1 1
0.149708303772775 0.139990660429453 1 0
0.346171152103112 0.324719149044937 1 1
0.627332756733705 0.57260672859071 1 1
0.329059303948058 0.323582259652577 1 1
0.45983258853678 0.409246082662014 1 1
0.2216962507423 0.206910311709072 1 1
0.554249946307862 0.487052302210694 1 1
0.334948369250457 0.317253719192305 1 1
0.653248429074307 0.60115158737404 1 1
0.276821025895553 0.241280471170131 1 1
0.309045289707155 0.282822203216203 1 1
0.456600107454916 0.407448194350646 1 1
0.484959573721631 0.44624711554078 1 1
0.427626973275442 0.381394417366409 1 1
0.109897431846074 0.0770395383885726 1 0
0.610584704150052 0.560778532875281 1 1
0.57790016044919 0.511332445145541 1 1
0.46616286081854 0.408047429660705 1 1
0.301840014632794 0.279371506816641 1 1
0.383191113389754 0.343720991860086 1 1
0.305535096422203 0.292823399601699 1 1
0.557087698605295 0.501769762499636 1 1
0.664304299167783 0.620841657294623 1 1
0.342048080021761 0.321826463500829 1 1
0.725684273218261 0.638321882503318 1 1
0.532356730544119 0.471961255888241 1 1
0.685522026392948 0.626343009018435 1 1
0.482096765631344 0.42713314598245 1 1
0.696684509012331 0.639751126515628 1 1
0.26674154024432 0.234197715769099 1 1
0.560393402890211 0.517160377976062 1 1
0.431216292649779 0.400032173534842 1 1
0.334594184896612 0.315541530532804 1 1
0.477580272947733 0.436691209935696 1 1
0.367368970401143 0.337281627172026 1 1
0.392640488069701 0.351823041133631 1 1
0.508917898858795 0.469804187739045 1 1
0.641178324333173 0.596978017559368 1 1
0.514464590209529 0.44139355084767 1 1
0.151830015619428 0.162847782247923 1 1
0.328964735266426 0.301134458352267 1 1
0.666077480687704 0.59561120489831 1 1
0.481809970877038 0.429659905028611 1 1
0.433868656289078 0.34505318824884 1 1
0.309322225543874 0.280351496652519 1 1
0.302749551615928 0.286801608731664 1 1
0.420972335990394 0.390086865659466 1 1
0.760166535478729 0.677531374815066 1 1
0.0459696158404184 0.0617728446011612 0 0
0.470205384243619 0.422313323040047 1 1
0.530103428166632 0.495834304612919 1 1
0.261428451035186 0.220717033746131 1 1
0.753711332968119 0.675197889978041 1 1
0.547175403060536 0.501320986327159 1 1
0.55687806355984 0.493804595677725 1 1
0.670570267686237 0.590658325022474 1 1
0.575777161365769 0.537604943402523 1 1
0.781130788235332 0.685425726593553 1 1
0.487799907170493 0.46218039426815 1 1
0.448461033714898 0.402572962976427 1 1
0.314705760560571 0.277137080681059 1 1
0.424898386805639 0.3846116948206 1 1
0.400364979098012 0.347651664156409 1 1
0.681774924855403 0.606356199794124 1 1
0.259421206806228 0.240392127872663 1 1
0.412547266827165 0.362039593476343 1 1
0.509355632550235 0.459952815177993 1 1
0.453203691750713 0.43136405584421 1 1
0.190966891741647 0.177266689633968 1 1
0.394653318121656 0.356691741182491 1 1
0.176045497810996 0.154265879559771 1 0
0.410754299255985 0.374239408821983 1 1
0.723147046896684 0.655957894529983 1 1
0.40202249972774 0.378977409892291 1 1
0.482797780340059 0.439596972710759 1 1
0.11675244917607 0.125718133867631 0 0
0.627793500517469 0.552297326469673 1 1
0.662003917468653 0.570455141410247 1 1
0.327256637911791 0.30320330304374 1 1
0.220110866302344 0.203158865139415 1 1
0.737157071301818 0.671406803454321 1 1
0.579348877355358 0.547226084420766 1 1
0.549250750615534 0.500660109649677 1 1
0.383619503501009 0.3590708168459 1 1
0.40363652572153 0.377336225042713 1 1
0.466821892753311 0.400472880678019 1 1
0.437516832998401 0.378603364782896 1 1
0.529209930345587 0.442366536820637 1 1
0.334926831852186 0.310764694653356 1 1
0.432995913888912 0.41935907639053 1 1
0.860242961199831 0.781728676289567 1 1
0.477708432053572 0.436057447603841 1 1
0.287016863349403 0.261564340623367 1 1
0.43758191915671 0.381014158876963 1 1
0.49162710487481 0.434708609210389 1 1
0.361020998410145 0.335261066617397 1 1
0.688215383436775 0.675047605246275 1 1
0.487667085755547 0.419620646882224 1 1
0.61194470699368 0.563077443052588 1 1
0.777772335266339 0.70604733950272 1 1
0.348995387403452 0.341717829061847 1 1
0.69315013895817 0.62443484193193 1 1
0.795194683925654 0.715780949795033 1 1
0.328865632393074 0.280878413607915 1 1
0.433074539501396 0.394359351758558 1 1
0.287763469097801 0.259049889227647 1 1
0.679538775246858 0.618465386788497 1 1
0.555159893010516 0.483213561292548 1 1
0.185688685346552 0.162922461964477 1 0
0.694416448831298 0.628655513918074 1 1
0.622148043058377 0.550631304635977 1 1
0.523744419104102 0.462297762494703 1 1
0.664629422183918 0.604141301777691 1 1
0.859210270410615 0.77976871871698 0 1
0.578132438612607 0.524901952866747 1 1
0.674844270350131 0.596066857096309 1 1
0.337274678275087 0.298689708405821 1 1
0.585471454546641 0.528615132281141 1 1
0.292332045662599 0.293555285960707 1 1
0.175846039202453 0.154988801095056 1 0
0.469353013011898 0.441533459840757 1 1
0.264631621128919 0.224126312973404 1 1
0.526029637720003 0.505205593552037 1 1
0.359546215183239 0.331024004540419 1 1
0.592635360591574 0.517339200355288 1 1
0.481298781022786 0.431965371377488 1 1
0.527691266663177 0.496756716459175 1 1
0.643838001353376 0.603381302252896 1 1
0.77371356818993 0.713413544980705 1 1
0.228186525173897 0.205909246163748 1 1
0.493181696427597 0.443712984931219 1 1
0.315410268151963 0.286861170149747 1 1
0.350066324261966 0.319722131315536 1 1
0.359397324690041 0.31290395687031 1 1
0.595841598807027 0.524657490396389 1 1
0.214078047677203 0.180444700549909 1 1
0.753896182633072 0.684472184282877 1 1
0.564980993540131 0.523473825429913 1 1
0.639790688959382 0.618991417209436 1 1
0.584999643759419 0.540657278266317 1 1
0.507430426791481 0.469220279235933 1 1
0.454661431204714 0.41442582731152 1 1
0.367457754443801 0.347998746290768 1 1
0.383010954215457 0.358463399987794 1 1
0.690972607984751 0.613170283659731 1 1
0.317986232805114 0.300907145558478 1 1
0.50459683368417 0.463274022711302 1 1
0.665734294757076 0.614636206799551 1 1
0.466088851368298 0.426427891139713 1 1
0.32585945267502 0.30011785408355 1 1
0.218666751110802 0.200641375053736 1 1
0.551701708193352 0.485378467466588 1 1
0.604025276763874 0.559668257259394 1 1
0.257072363135827 0.234573240994652 1 1
0.467737377539787 0.405132245750662 1 1
0.326367789801317 0.292236842865801 1 1
0.534950000610222 0.477513155510939 1 1
0.532865466413099 0.49682888959964 1 1
0.484671856803389 0.449493498581953 1 1
0.67660938554356 0.613203631667454 1 1
0.595628100619426 0.539184676315295 1 1
0.458895273803147 0.433869529744973 1 1
0.904126952087568 0.828618217907405 1 1
0.766927922662889 0.656727934462263 1 1
0.0767276770006786 0.0656527711157145 0 0
0.546766189018124 0.495944324117032 1 1
0.475375537695858 0.447081488766391 1 1
0.475191106268412 0.445231389303421 1 1
0.614784243122359 0.566650698108289 1 1
0.602837980497984 0.54855153883065 1 1
0.476317722588067 0.450073243192984 1 1
0.595394211001425 0.553636441594959 1 1
0.365752005727976 0.330543671208294 1 1
0.44256526158929 0.392100639768945 1 1
0.586265534747791 0.526746849547384 1 1
0.329979582189603 0.290281589102884 1 1
0.343943569071846 0.316326876482202 1 1
0.241195872642654 0.209702271019983 1 1
0.59287603277576 0.5518554323025 1 1
0.150412631184719 0.145308853357921 0 0
0.50288466605829 0.456978083673705 1 1
0.605737902525015 0.548911029065127 1 1
0.249905661011458 0.240253099907691 1 1
0.67254008372081 0.630901421152106 1 1
0.642171130735332 0.56684323304586 1 1
0.50768607951581 0.451095723529638 1 1
0.303283803337492 0.268408784143225 1 1
0.407457861672822 0.348832874593475 1 1
0.371566213797184 0.333155141354035 1 1
0.497291515147087 0.484710882636845 1 1
0.507450832948769 0.473492372789869 1 1
0.529119261319274 0.455267572208299 1 1
0.710118213435959 0.632769615641093 1 1
0.528808335657154 0.49906710670639 1 1
0.32231685859168 0.291065088226082 1 1
0.698734725221245 0.614180528759947 1 1
0.38411977504556 0.33108184330014 1 1
0.535854182316776 0.482151209413297 1 1
0.425763994877393 0.368664977577729 1 1
0.446482824676168 0.404624891876896 1 1
0.476809876289172 0.449181305671645 1 1
0.722371259023017 0.64622979955918 1 1
0.908940419495081 0.837656186420289 1 1
0.561131947654761 0.504756754734014 1 1
0.280502300818432 0.238626666381193 1 1
0.322423703072678 0.295105945395832 1 1
0.462246126223178 0.419261008691218 1 1
0.710120199691609 0.610094968008249 1 1
0.592153389592575 0.555144313387662 1 1
-0.00765144119833982 -0.026430322828726 0 0
0.248855223118182 0.246474738763555 1 1
0.401200283833424 0.366419210500626 1 1
0.343165514911651 0.30866826966037 1 1
0.273315470326133 0.241413219405901 1 1
0.478158182789082 0.422984543573658 1 1
0.554745585891021 0.497596674703479 1 1
0.417197913057942 0.377417257257053 1 1
0.449968492088968 0.383446050006342 1 1
0.240319188600892 0.225165335006561 1 1
0.482977859231298 0.460261183580051 1 1
0.68844516143977 0.642473460051775 1 1
0.367908749493437 0.340922029269638 1 1
0.448033302085036 0.412058865461391 1 1
0.370444918328317 0.333168190903466 1 1
0.318904727619151 0.282643304920237 1 1
0.541234458890173 0.505241627532821 1 1
0.37185353282129 0.332697563824712 1 1
0.682155081893264 0.598112971237554 1 1
0.535622411547909 0.488752600533273 1 1
0.20732168768269 0.188471784201787 1 1
0.32509891177305 0.294961332874698 1 1
0.663575964084563 0.591771696602485 1 1
0.268934162581367 0.251507857062009 1 1
0.22868334167143 0.214609845692892 1 1
0.46326748158227 0.41757599449907 1 1
0.522732060368849 0.481447104295854 1 1
0.726161925960345 0.674361851440529 1 1
0.0631448982507185 0.0638049252447183 0 0
0.386249921702002 0.350480106408744 1 1
0.418977120030635 0.388185604168587 1 1
0.601409437699726 0.542298510200341 1 1
0.410390978118754 0.366416170505133 1 1
0.667931197310601 0.61351348976873 1 1
0.618392636842114 0.544324052291733 1 1
0.810634288022072 0.720445541825408 1 1
0.690725340182861 0.636679181153469 1 1
0.400924198850415 0.377488611768454 1 1
0.439914690978349 0.402973811765367 1 1
0.376279039891952 0.338791512290928 1 1
0.377054230992178 0.357101343129182 1 1
0.454898668795288 0.413898579758817 1 1
0.601981218153272 0.547132465431233 1 1
0.466978483227253 0.422766211124248 1 1
0.46778654720136 0.43148518827762 1 1
0.349768521443498 0.330409222968232 1 1
0.411283206575901 0.365867347931683 1 1
0.487837320355252 0.4527987306563 1 1
0.7051547500946 0.61563346209663 1 1
0.623043111424657 0.583023961142948 1 1
0.511133464440486 0.45233987195912 1 1
0.134564961276872 0.145102693258561 1 1
0.612955849648525 0.549472056268812 1 1
0.352591800194315 0.335160675574368 1 1
0.325466855440563 0.29932933458394 1 1
0.482353453155823 0.473398492631044 1 1
1.03002504162724 0.920452539209498 0 0
0.611745727157054 0.528281594627331 1 1
0.186776907352638 0.170175674659708 1 1
0.405414069881748 0.377884520537266 1 1
0.488049276645781 0.416300169824041 1 1
0.373037033476955 0.327394385665502 1 1
0.443318641903141 0.417682181482837 1 1
0.500247275708566 0.459474038555152 1 1
0.374424744542421 0.344412473797271 1 1
0.190469415469576 0.175075887876232 1 1
0.68486175124727 0.616570743014917 1 1
0.670529144402169 0.612928729634353 1 1
0.559059561268081 0.483853793986065 1 1
0.271683466361819 0.242052787404998 1 1
0.780234560303644 0.714247915314952 1 1
0.780040248221709 0.724369361097993 1 1
0.696030874677127 0.633793617768683 1 1
0.355875505595928 0.323836608082453 1 1
0.371514701704987 0.3238621006516 1 1
0.64299364863828 0.577243483091223 1 1
0.442598605863032 0.414007209092332 1 1
0.562481553162562 0.470138066942186 1 1
0.300163703826383 0.268022120223171 1 1
0.552223308842145 0.483620645155626 1 1
0.355476012632916 0.308122447274036 1 1
0.361149521930153 0.337576250726585 1 1
0.590780058541044 0.551111721992705 1 1
0.918735295594824 0.819895143923209 0 1
0.470120788892685 0.431895110138587 1 1
0.634407192308587 0.565987077027365 1 1
0.275995536281676 0.252041405109178 1 1
0.774429097467641 0.72761379029057 1 1
0.483889463579627 0.433347190511821 1 1
0.72164303166323 0.665612770364193 1 1
0.723485288777494 0.647653079955742 1 1
0.291247207412828 0.264921778801219 1 1
0.495523083228459 0.450274823519131 1 1
0.607583898930874 0.536982314376243 1 1
0.33409828978042 0.296145749760199 1 1
0.275956661847659 0.250957068741883 1 1
0.48068279063134 0.440302931767695 1 1
0.265464573691653 0.24033295712113 1 1
0.437324743496195 0.401873815304795 1 1
0.266582586441433 0.237393227033246 1 1
0.675287398050032 0.609406804486909 1 1
0.335975742693345 0.306628769355354 1 1
0.379494044019156 0.331238338572117 1 1
0.460216644621021 0.446881023855632 1 1
0.342866088034153 0.317554611017041 1 1
0.496045498079439 0.440052075201372 1 1
0.743503323765184 0.69758878728269 1 1
0.537622439778649 0.49528922780725 1 1
0.31546170496118 0.290031544856734 1 1
0.500176874180936 0.458809798576535 1 1
0.428989640215231 0.379945882202877 1 1
0.431429586119878 0.391630823714454 1 1
0.588832536529978 0.545975297310213 1 1
0.153362750661643 0.151438912498742 1 1
0.445740450485109 0.397325599104953 1 1
0.647046041636668 0.590148587702068 1 1
0.253785998112838 0.231920735680835 1 1
0.721153587572612 0.66814776341839 1 1
0.445816937905888 0.398486381419371 1 1
0.727248027808033 0.659919564986072 1 1
0.417356923963577 0.395483536159175 1 1
0.85906745239562 0.780049993075517 1 1
0.375674558330023 0.35925579131041 1 1
0.305348087599661 0.27524551513805 1 1
0.499649656762211 0.463023151162875 1 1
0.405287117838795 0.368736110818484 1 1
0.5173547037684 0.48154542515865 1 1
0.455642840106701 0.395734757424621 1 1
0.679617984586322 0.598476502165834 1 1
0.317436725007803 0.345710296312506 1 1
0.548861610114831 0.493129810321153 1 1
0.594775275389074 0.522842372196956 1 1
0.295803804980699 0.257171805878559 1 1
0.607163060356955 0.564265564644724 1 1
0.537070629656363 0.495529238047102 1 1
0.639264725436382 0.581466581225156 1 1
0.401857769923845 0.377490866378776 1 1
0.45654956915341 0.40727253430575 1 1
0.723570930286225 0.662527530363218 1 1
0.429639788259346 0.388915295722956 1 1
0.530393546054261 0.430886732657815 1 1
0.329648664853997 0.283217191367261 1 1
0.428313456213364 0.402405352650762 1 1
0.453889893314456 0.397278427945832 1 1
0.727018826101859 0.648414538590763 1 1
0.689135822598427 0.630548491059058 1 1
0.692708879782811 0.630004531438503 1 1
0.261165699402438 0.261244528637427 1 1
0.440291883333272 0.425777851980517 1 1
0.204324394866852 0.213923111707415 1 1
0.632097981433248 0.586821241023466 1 1
0.502620142611173 0.462144631671624 1 1
0.622827564478929 0.573174867533013 1 1
0.295288311749891 0.272267046781563 1 1
0.501036549067781 0.464846427670025 1 1
0.439478937487252 0.394554550417493 1 1
0.437349423793624 0.415221678633113 1 1
0.370747322916436 0.335128302091679 1 1
0.197707398035604 0.186021233704897 1 1
0.373496226327047 0.322876131833065 1 1
0.237102435202887 0.221683999902108 1 1
0.456521496439197 0.419111771062776 1 1
0.484657001091231 0.451970884641843 1 1
0.206178248582365 0.189429691089828 1 1
0.580030275751625 0.496892194246044 1 1
0.444239431991092 0.421617263667857 1 1
0.213198821649924 0.210731766827649 1 1
0.410916951010242 0.363132355322042 1 1
0.454114361657381 0.406642464152766 1 1
0.121669287014039 0.122528806965788 1 0
0.263370947745559 0.253109752378731 1 1
0.623650065822163 0.547302314100151 1 1
0.343946157009533 0.29719577287615 1 1
0.354105001101673 0.331254194491886 1 1
0.471670108402254 0.445356411700538 1 1
0.816860836492932 0.743662182614466 1 1
0.354245810875596 0.337996345033384 1 1
0.448604528296873 0.404539964615662 1 1
0.608081819135088 0.555120036277548 1 1
0.215702376201832 0.207632584034956 1 1
0.401199201927371 0.378807875638187 1 1
0.259182645500719 0.239536986104921 1 1
0.488174053614653 0.471922507585721 1 1
0.607740184769495 0.564957001113181 1 1
0.540797413557794 0.495986839196671 1 1
0.410655260178289 0.36366596821718 1 1
0.600424663353857 0.539820655211255 1 1
0.543522526352544 0.435983659696528 1 1
0.383336643908999 0.341149583651251 1 1
0.439678324439581 0.415188290331449 1 1
0.560850548667259 0.517594490772165 1 1
0.525357689912191 0.478336069879767 1 1
0.304003135747979 0.274742964076639 1 1
0.274485647905929 0.234338024886816 1 1
0.598589979319464 0.547918852774177 1 1
0.232188418535409 0.223546316584244 1 1
0.606831423692873 0.54028422558365 1 1
0.875229894570903 0.785848707534319 0 1
0.159035080147816 0.138673103138093 1 0
0.617978930369081 0.568134499685756 1 1
0.343514870748585 0.299829224154102 1 1
0.508128346666373 0.462922419084636 1 1
0.459070967590082 0.419819602157693 1 1
0.821631163916676 0.761841352317191 1 1
0.638169524386675 0.568525597950602 1 1
0.792888622557389 0.721282388367975 1 1
0.626464720549816 0.566539967344461 1 1
0.623441402101794 0.575281423064389 1 1
0.408779009482401 0.382549176930489 1 1
0.558103527271434 0.514002733493308 1 1
0.406400998462061 0.360059457854593 1 1
0.502921275051294 0.44833348863037 1 1
0.658622494212679 0.605312733707444 1 1
0.625366567820466 0.578223335105884 1 1
0.382372732679368 0.36064366181194 1 1
0.466473163851128 0.444843312069786 1 1
0.391719224178671 0.35806825099401 1 1
0.315757496183678 0.275237360517134 1 1
0.443295796279654 0.395068568056277 1 1
0.418887696952852 0.375297747810902 1 1
0.393521205933343 0.359526010864573 1 1
0.559045034047551 0.533029266839878 1 1
0.207400500845691 0.195916500077088 1 1
0.741776864011613 0.676386774182969 1 1
0.379531377209084 0.337824459933945 1 1
0.401066325090047 0.3550245243916 1 1
0.766760656705238 0.695476802964765 1 1
0.366115830559953 0.336597368101195 1 1
0.444219495275361 0.400457923236553 1 1
0.511141557397858 0.457494546778526 1 1
0.64358274050351 0.576683512154803 1 1
0.369009887684326 0.340012726137357 1 1
0.690059209085088 0.60878878235221 1 1
0.130354814318529 0.153731288233215 1 0
0.360117376151612 0.327810277415164 1 1
0.326626086376173 0.279017245044447 1 1
0.555616950947688 0.491721721697862 1 1
0.413706919511225 0.377338857462948 1 1
0.493860928728123 0.449238432405071 1 1
0.397281844556043 0.369012735712142 1 1
0.597642965664382 0.549586511560596 1 1
0.110900564076345 0.077191180171624 1 0
0.414989822330135 0.368044018970184 1 1
0.277467959781767 0.277210244007485 1 1
0.354493300632663 0.31083512466886 1 1
0.180618140243136 0.156900341936105 1 0
0.333255182421781 0.338407056298617 1 1
0.750311028979625 0.66400089516597 1 1
0.342097750421712 0.300284302767232 1 1
0.290051141906876 0.276442285231329 1 1
0.720774738573223 0.657752380626229 1 1
0.814237357825303 0.757487936095494 1 1
0.450372654688495 0.416644551001315 1 1
0.455659678354347 0.425662510031318 1 1
0.35291415871686 0.30450240274798 1 1
0.143888016965896 0.123782680285869 1 0
0.379303462631368 0.346331917232059 1 1
0.713116834772608 0.601689508827117 1 1
0.0189311493190882 0.010680923442395 0 0
0.406647951309435 0.369364761464082 1 1
0.483814463215552 0.442905343835307 1 1
0.304869019847597 0.276276165678376 1 1
0.237161551647826 0.223202442257644 1 1
0.630857546600314 0.572156286880386 1 1
0.0628044264756766 0.0791401247192421 0 0
0.494227610110777 0.444258110087433 1 1
0.457447924383278 0.426419573620188 1 1
0.583358336982305 0.514327440301354 1 1
0.0790127158000641 0.0801266259843568 0 0
0.291912959543163 0.242975161280777 1 1
1.03226789613949 0.906351042792657 0 0
0.24982998775668 0.222363691561697 1 1
0.422809710422572 0.413883347161501 1 1
0.438371582137102 0.391397905493117 1 1
0.404066199205128 0.346699772244782 1 1
0.359577669281864 0.302579072440019 1 1
0.395337133427422 0.385196133706278 1 1
0.421589948479968 0.378943686617864 1 1
0.13492796180572 0.122857050814953 1 0
0.447453847790618 0.412866277885924 1 1
0.489601247381035 0.478763788223567 1 1
0.697102387294297 0.620545019580435 1 1
0.39137386054788 0.361005396582935 1 1
0.646728240221825 0.608380107736126 1 1
0.515140872991601 0.481155114504185 1 1
0.858348566811292 0.77525764289194 0 1
0.296800751788397 0.256972660292741 1 1
0.419221796600787 0.384519529486629 1 1
0.834117180134699 0.755308368558074 1 1
0.434769407197881 0.39216178789199 1 1
0.375605480030354 0.349800772766082 1 1
0.692242309659992 0.614740689356629 1 1
0.661355099713427 0.6001338873513 1 1
0.765397276883376 0.718645937917313 1 1
0.402073445294353 0.360066219435758 1 1
0.33386266017746 0.295287164298202 1 1
0.462734047827458 0.426217774820447 1 1
0.528000306756002 0.482745890579618 1 1
0.875576671184814 0.811920238405288 0 1
0.470674790945829 0.436065595625728 1 1
0.478997982443462 0.432968714333377 1 1
0.320729140212191 0.269617591392993 1 1
0.567711342115763 0.5118415199727 1 1
0.760774194917081 0.687703309078947 1 1
0.520990236777026 0.4867554475706 1 1
0.191622518113574 0.178370894331504 1 1
0.692675867484019 0.62203354120756 1 1
0.198057017508831 0.193120092372953 1 1
0.67513031206789 0.603533402428888 1 1
0.315081577703137 0.300603913624617 1 1
0.519498212889463 0.472661422114707 1 1
0.604343222726277 0.537532113159041 1 1
0.495585314973031 0.473249721692752 1 1
0.561566128618316 0.508491102078336 1 1
0.736390510100876 0.660685492509916 1 1
0.368806277963835 0.335382356383804 1 1
0.428512392939824 0.375344014179108 1 1
0.369949505850288 0.340981331239652 1 1
0.792178444676807 0.714442648953039 1 1
0.312422199054386 0.301297800968172 1 1
0.402515903623882 0.348351193374059 1 1
0.671804496883027 0.611094986035939 1 1
0.560648896655863 0.493148808477758 1 1
0.663714132692326 0.584826900459216 1 1
0.688605435733527 0.619144984345047 1 1
0.606660724718974 0.593525893357295 1 1
0.647423381556842 0.577511282624698 1 1
0.435405315821102 0.38810499839793 1 1
0.343201883812746 0.322003535644501 1 1
0.943890583785177 0.856356568953347 0 1
0.709492932545172 0.622358592846356 1 1
0.652879129043861 0.59279846103878 1 1
0.767865913272839 0.717524330478719 1 1
0.493278242950727 0.447747716113132 1 1
0.478923382708136 0.446630582148655 1 1
0.533958012269202 0.47507961753922 1 1
0.748356359551573 0.682453591236593 1 1
0.666349639570516 0.607869348663889 1 1
0.588236635441557 0.535016029827805 1 1
0.438386126052896 0.391350039392176 1 1
0.312772706688079 0.27509347471063 1 1
0.453410735197402 0.393747228129969 1 1
0.526065074704035 0.474915671476199 1 1
0.284340696016893 0.273399405385045 1 1
0.369558132782739 0.322514365809822 1 1
0.609137456334668 0.565807504660453 1 1
0.373647494709979 0.345355873254047 1 1
0.209303754820294 0.17917395492715 1 1
0.770489417997611 0.710590427749749 1 1
0.640996220402853 0.580776791812952 1 1
0.313575316324119 0.296004694899184 1 1
0.59297174173014 0.560505985469346 1 1
0.291683803335569 0.270238501265696 1 1
0.693934532248793 0.630375840978699 1 1
0.639118959964702 0.607263083955782 1 1
0.416842062001143 0.39757936854228 1 1
0.308288272567529 0.285655313684549 1 1
0.708805046937062 0.651476918194879 1 1
0.642368228105396 0.582863858466101 1 1
0.390848391336931 0.371843769867968 1 1
0.393507027772217 0.365763212313032 1 1
0.578316446738655 0.545319161115134 1 1
0.563503279464219 0.48788057938867 1 1
0.837906879069253 0.767451582149305 1 1
0.42983858606217 0.379391210731116 1 1
0.508026883055403 0.445010300009555 1 1
0.634851440339623 0.573211912573564 1 1
0.055392044003753 0.0512206712615693 0 0
0.447807366472342 0.427702342351785 1 1
0.464078473604839 0.438865368048552 1 1
0.288218642876983 0.242358877084083 1 1
0.508657503299176 0.446648107031478 1 1
0.564423798625013 0.517883326502054 1 1
0.215646746385944 0.19918567435784 1 1
0.433975337367818 0.398897636985353 1 1
0.506255219292384 0.465171893618146 1 1
0.481109718745291 0.45549149670546 1 1
0.406252161051413 0.384802766682259 1 1
0.428926580915655 0.38104739730106 1 1
0.509425855820647 0.458572950439442 1 1
0.596916168040003 0.539816193166021 1 1
0.786174179055542 0.706736724295239 1 1
0.611583544142687 0.566351993494038 1 1
0.752752673690822 0.701091352019512 1 1
0.387403408646444 0.342830327357694 1 1
0.731112726279079 0.667518421779541 1 1
0.576098867981115 0.508561720339633 1 1
0.581581138415037 0.532211289323494 1 1
0.663683878569878 0.596902564805319 1 1
0.383551443323132 0.342647718817899 1 1
0.640019058828165 0.591317751121882 1 1
0.37762028847836 0.339523623235233 1 1
0.401799829915611 0.375962442241066 1 1
0.56890591349171 0.496076421397007 1 1
0.589255631165875 0.525020606008571 1 1
0.327698379950987 0.287060516971551 1 1
0.29572808613796 0.259670774185169 1 1
0.427966994290166 0.389830053952147 1 1
0.385412487588191 0.38960351552661 1 1
0.622631110399696 0.561178377963157 1 1
0.636447847610611 0.560580722114971 1 1
0.422627659083308 0.37963630532883 1 1
0.515479124450346 0.478179735546401 1 1
0.501910031862669 0.437483764266104 1 1
0.414837932073491 0.420444644188457 1 1
0.615153385871037 0.568923653435471 1 1
0.102024375124284 0.105928751018808 0 0
0.33503077550547 0.306748803653879 1 1
0.498666027860201 0.476730759129426 1 1
0.689251234366399 0.62688734243595 1 1
0.669392629300503 0.600022806373469 1 1
0.481574959123725 0.427572177580458 1 1
0.286744231273911 0.261195639515534 1 1
1.03154369958725 0.93868791348523 0 0
0.612591814191124 0.561700879584086 1 1
0.623034201741821 0.572753914378988 1 1
0.454540593082572 0.415171857024466 1 1
0.387912861620271 0.343592245793188 1 1
0.175824121413004 0.135347303893411 1 0
0.472864340560721 0.42080775688592 1 1
0.42382700046903 0.37081211481687 1 1
0.11611466616766 0.115577004683422 1 0
0.559381313782466 0.513723956698875 1 1
0.268696507376917 0.268181732112707 1 1
0.606560552772463 0.586237114884044 1 1
0.630167664293249 0.572934291815012 1 1
0.5958871598859 0.530105025593215 1 1
0.170726481508938 0.151353972738277 1 1
0.583091878879454 0.526652568180146 1 1
0.599572541305013 0.540116518560698 1 1
0.477739788969728 0.4211139441725 1 1
0.501609102865028 0.477532266998464 1 1
0.42203639258061 0.378327547290753 1 1
0.429482468730355 0.37906706559426 1 1
0.524041613419952 0.48656584253118 1 1
0.38998458255304 0.338296279800589 1 1
0.718743583308457 0.619593523777616 1 1
0.502771706272831 0.462252910581148 1 1
0.144982707877036 0.138327301947541 0 0
0.254426543423668 0.226213844387028 1 1
0.521564327108554 0.493946556244648 1 1
0.61022162701102 0.553188867095458 1 1
0.277496157119202 0.242406433071568 1 1
0.785232814134148 0.733486091439423 1 1
0.609596596306022 0.567632959790641 1 1
0.506609731500332 0.468106029907038 1 1
0.52603177703974 0.457800294267387 1 1
0.32023612403334 0.285310704907882 1 1
0.435453650222848 0.377632550321141 1 1
0.528294781421781 0.448965174429508 1 1
0.379345525718542 0.327722114588477 1 1
0.646196291662192 0.582180100428079 1 1
0.484393887121086 0.45294571928183 1 1
0.164885205103265 0.155833822503435 1 1
0.490583212075701 0.450399846146234 1 1
0.697009155484855 0.635508925656615 1 1
0.536689298286092 0.477021842480097 1 1
0.755731231739294 0.687181785731346 1 1
0.223255262139693 0.195865511382987 1 1
0.671619500761804 0.624101554904463 1 1
0.35492297084841 0.318114801998931 1 1
0.61934182454656 0.564997878668532 1 1
0.3860648026688 0.355684867279757 1 1
0.232446463802765 0.208776305448649 1 1
0.505595872466641 0.425117682495956 1 1
0.458546169865323 0.424724213339152 1 1
0.34768202732163 0.312541836635704 1 1
0.504588750709104 0.45825752529137 1 1
0.344205358770991 0.299042164023351 1 1
0.293276655775107 0.265704058181948 1 1
0.456300683563277 0.438585337537777 1 1
0.452896304326084 0.404277792670272 1 1
0.477491777817759 0.447098863961242 1 1
0.477712355134737 0.446449881373744 1 1
0.456564260300855 0.406618928997578 1 1
0.541177584035324 0.478806140643095 1 1
0.4873261149425 0.432764361607642 1 1
0.669056509199255 0.617996471561234 1 1
0.828660331779947 0.771690450546469 1 1
0.658075938715061 0.617074356590898 1 1
0.651513863979172 0.589321932449302 1 1
0.728666435218826 0.65021780429278 1 1
0.577163574194277 0.538805814109809 1 1
0.455540637806624 0.412344479253628 1 1
0.456170509956067 0.420603040741176 1 1
0.489734324566157 0.447923001424391 1 1
0.388942303293868 0.343491581152834 1 1
0.292362206493738 0.289979251623395 1 1
0.764881466521252 0.718941631155992 1 1
0.117441952690867 0.122513120086336 0 0
0.603452649563676 0.54579124596488 1 1
0.744543359142338 0.669431552391564 1 1
0.517273028674112 0.460986204158841 1 1
0.390500205574721 0.349293898052551 1 1
0.436828188448897 0.40394162117329 1 1
0.893618320933752 0.812436785651982 1 1
0.313431516044696 0.299990515834924 1 1
0.0487416769944265 0.0554723457543036 0 0
0.473535534736798 0.454702476527256 1 1
0.459478674303572 0.429123014233459 1 1
0.139542772993457 0.104618850557422 0 0
0.662579452970868 0.587778774375435 1 1
0.585740417584397 0.515159600794416 1 1
0.767914188444038 0.693166687924657 1 1
0.735104089879156 0.679016621144427 1 1
0.432239553169849 0.408016498873839 1 1
0.553280427711888 0.510890285685197 1 1
0.669994741650319 0.607592321963394 1 1
0.250164664395107 0.221883734614787 1 1
0.552136861471469 0.503620144815393 1 1
0.418428865798408 0.3771504628787 1 1
0.364415681777418 0.299084138580712 1 1
0.569078990905608 0.493226771309747 1 1
0.370099858532936 0.342364448275711 1 1
0.663748562679045 0.609925922636211 1 1
0.697779580372845 0.659042638734971 1 1
0.375380083332911 0.306466694243631 1 1
0.658491915327409 0.633425725148674 1 1
0.476599501377411 0.448256066136208 1 1
0.324378180875388 0.29164485663267 1 1
0.734244318527429 0.673785523979922 1 1
0.860128823275588 0.793493025047478 0 1
0.508649755519335 0.456589805890626 1 1
0.27266538889293 0.231437977002532 1 1
0.819531237015865 0.695805065996484 1 1
0.665170380589306 0.614829137692995 1 1
0.287421210307479 0.25386684565465 1 1
0.509299285777077 0.463620205051377 1 1
0.587088928609177 0.532915644670992 1 1
0.472440338455057 0.427326986531771 1 1
0.0656270378863548 0.0594847765514844 0 0
0.516043421382027 0.474352348837628 1 1
0.497698621544867 0.460600591257271 1 1
0.556947805651087 0.494802147589279 1 1
0.441357706327888 0.378423070516399 1 1
0.433037177586864 0.360263483942161 1 1
0.713995160225406 0.652750727753663 1 1
0.597350451798769 0.542938864664393 1 1
0.228056484365286 0.201006019041427 1 1
0.465793531546775 0.416866253884258 1 1
0.422154076714661 0.404332275303995 1 1
0.740755862856918 0.681626742787033 1 1
0.245803847615376 0.237142910659835 1 1
0.562627847055641 0.548392230161032 1 1
0.508646770012683 0.462873664810571 1 1
0.479607758323529 0.412321641567705 1 1
0.619393926035611 0.559548230040941 1 1
0.37626123712297 0.328028812113362 1 1
0.736522046784167 0.656535838140612 1 1
0.518841800543575 0.467473729851548 1 1
0.611334181734081 0.590606079314019 1 1
0.620511914142601 0.564005402890184 1 1
0.207765037289266 0.167170037613071 1 0
0.544870545646723 0.490338183298454 1 1
0.476744004958233 0.454644856733 1 1
0.494321220925193 0.436902362012505 1 1
0.372501563158436 0.337349116758256 1 1
0.375078419322352 0.35219941565255 1 1
0.666030862449965 0.63767462852701 1 1
0.61186866441739 0.569544362050965 1 1
0.485207081921214 0.440190270075301 1 1
0.425978618190592 0.387295589919524 1 1
0.380317720154946 0.348484216598398 1 1
0.805330768597685 0.744428094315344 1 1
0.727090333364685 0.678942895761939 1 1
0.456225563156217 0.423694272472065 1 1
0.5552095596674 0.515264496014103 1 1
0.58656927194058 0.512399634845734 1 1
0.75635241936603 0.688870711623767 1 1
0.610677752733725 0.559960331567174 1 1
0.763645154517701 0.695523428385518 1 1
0.692854062037546 0.611474051828322 1 1
0.431990483801788 0.446234163020622 1 1
0.604388287586364 0.54823871557054 1 1
0.368210511732239 0.339533202731049 1 1
0.643019430326403 0.597416684219389 1 1
0.550014839778241 0.494728328128099 1 1
0.443061012675791 0.41907038112135 1 1
0.555292046036008 0.503550600871254 1 1
0.362488552314953 0.320892795274142 1 1
0.797540563696517 0.694954616088566 1 1
0.624837943134622 0.555446101156908 1 1
0.56012863538881 0.535848033813704 1 1
0.326823603814049 0.309016465508456 1 1
0.412140009082284 0.378963122968391 1 1
0.418802493815714 0.377288351595789 1 1
0.456020557257128 0.41836727937221 1 1
0.463966234446848 0.414483293058519 1 1
0.327330806711194 0.301907383182899 1 1
0.472781479771269 0.465711107319274 1 1
0.316242475140666 0.272446208066381 1 1
0.667568387027982 0.610612066700885 1 1
0.508237630953286 0.458364971220119 1 1
0.535298535606722 0.478137358967975 1 1
0.571238235167062 0.520671565336562 1 1
0.667056430305006 0.614481351511354 1 1
0.454320106967333 0.411754349646028 1 1
0.504912819019363 0.454278549236157 1 1
0.747191728740194 0.655100257068209 1 1
0.522666837868076 0.501421662166729 1 1
0.372639180575976 0.342762837776554 1 1
0.36516558635998 0.34000245698469 1 1
0.426271630715392 0.398658625306487 1 1
0.723111620191989 0.666312886335822 1 1
0.499464058211494 0.441311873017868 1 1
0.886129681675142 0.796935540542763 0 1
0.380628584929628 0.357185438769951 1 1
0.407515649050628 0.345615406010358 1 1
0.794932066726708 0.706124979517877 1 1
0.501465108048682 0.4568176943665 1 1
0.441175084073594 0.413248486898412 1 1
0.669941160945271 0.624886500832495 1 1
0.395337013774765 0.340847832335936 1 1
0.286730410721649 0.267296444769424 1 1
0.404179696872664 0.362967483515044 1 1
0.412083835059919 0.362025631201818 1 1
0.743711632851826 0.665699998528982 1 1
0.390954853894513 0.355671673307577 1 1
0.388212275462234 0.359251314059429 1 1
0.330377488448582 0.31248645244937 1 1
0.581853434194642 0.543968260092837 1 1
0.278387566501208 0.250584872244527 1 1
0.32699156595376 0.304990685961542 1 1
0.238343210972532 0.227616468748791 1 1
0.749566775347792 0.6859841153728 1 1
0.672585514766209 0.61886054205688 1 1
0.61813862281741 0.556114975960291 1 1
0.427480382907052 0.382062270673018 1 1
0.381330609317338 0.342979043607505 1 1
0.668029556173523 0.615870809837375 1 1
0.353948888802929 0.317020792461815 1 1
0.536762866643594 0.475628847690086 1 1
0.479930688467177 0.428909429408223 1 1
0.709647726353115 0.640844551939978 1 1
0.373978385447222 0.321673336289814 1 1
0.402820003791037 0.358091469075931 1 1
0.401914870066776 0.361773313438748 1 1
0.634476080653205 0.538117139423662 1 1
0.293586978635391 0.267154600846829 1 1
0.413439573286692 0.368019403342334 1 1
0.337731608095762 0.321129292659271 1 1
0.475361291727813 0.421627163130248 1 1
0.301546012406872 0.284469560475224 1 1
0.346035805985881 0.303735972507802 1 1
0.247208691583616 0.226310313888517 1 1
0.723328598758297 0.644893589784631 1 1
0.380947958025705 0.36315325031732 1 1
0.369511300179867 0.338674661096725 1 1
0.48607258524664 0.426773810529938 1 1
0.720267431640771 0.653134580332153 1 1
0.487214299274409 0.403413699131148 1 1
0.727681331514776 0.642200275145633 1 1
0.390842623909052 0.370031299815583 1 1
0.872517769567789 0.788707159207621 0 1
0.439530850268621 0.407249936669614 1 1
0.584353821123035 0.525041871509671 1 1
0.51003391964092 0.467342010100896 1 1
0.242413195893133 0.220904095738608 1 1
0.1806328630587 0.151187593419057 1 0
0.380583830249537 0.350270312053587 1 1
0.355018646422016 0.328782794325359 1 1
0.124685618217422 0.0991037808270142 0 0
0.38257774121543 0.352701678824842 1 1
0.244544250164157 0.235220259040958 1 1
0.550600552832211 0.509402642858984 1 1
0.446046367576666 0.411636893403385 1 1
0.508009683233044 0.443654738064306 1 1
0.396958658646333 0.353624284863143 1 1
0.805516187215222 0.722655665854027 1 1
0.50930155291424 0.460531147444372 1 1
0.452643560152317 0.423445260444741 1 1
0.265067373177068 0.236803953457754 1 1
0.317290827920408 0.285853757665237 1 1
0.582039155407265 0.523304767860707 1 1
0.548555170789386 0.492967700286766 1 1
0.380930552843714 0.356665368723036 1 1
0.412302995758166 0.392349741931386 1 1
0.489641676221478 0.437583189471558 1 1
0.455185378946628 0.420434193113499 1 1
0.44869734946603 0.393853061361696 1 1
0.488034395539887 0.446579675037871 1 1
0.691632363951126 0.634661174300095 1 1
0.602660725675383 0.547834244607149 1 1
0.319642200748951 0.308403579948323 1 1
0.45865875340921 0.430543191708483 1 1
0.402087445061444 0.35024462961329 1 1
0.465208729720398 0.426487344222471 1 1
0.547136264540667 0.489904859199646 1 1
0.689900666276138 0.618850182763525 1 1
0.449285671934703 0.407587406325837 1 1
0.495255539112503 0.451604070632351 1 1
0.57529830543377 0.53238461263692 1 1
0.366175186134964 0.339414431760546 1 1
0.0486359815520648 0.0509465131439681 0 0
0.624560856323777 0.569685567308548 1 1
0.365088741247129 0.334244951409279 1 1
0.704006039935641 0.703907669090859 1 1
0.538041334300535 0.439377760582603 1 1
0.309184390297967 0.296870425015395 1 1
0.573187340120467 0.531236115450913 1 1
0.614251082301647 0.549209124841727 1 1
0.405275693093211 0.375428613579991 1 1
0.47217933060067 0.406343292624091 1 1
0.599229233841882 0.546651286075288 1 1
0.807112671583736 0.733143393499681 1 1
0.539776484572552 0.490338688137007 1 1
0.568320528468973 0.508880304137362 1 1
0.066056746308851 0.0729663415681887 0 0
0.438745372672815 0.40272906461998 1 1
0.630016617124224 0.56256388086667 1 1
0.519882593127284 0.488871210096779 1 1
0.387141243560694 0.342193745201763 1 1
0.573030818231294 0.526441481535481 1 1
0.347405802295736 0.325651092555686 1 1
0.72433965041576 0.688062540047135 1 1
0.782420417794312 0.694971038225525 1 1
0.529158191830795 0.485955222079777 1 1
0.396883836352659 0.358471744111715 1 1
0.5855947023294 0.533677597675136 1 1
0.737395387733503 0.672274636577933 1 1
0.511153108164151 0.468262860605986 1 1
0.653769488186394 0.550063516896032 1 1
0.577629175374158 0.527355424186002 1 1
0.791294084387614 0.721332709904395 1 1
0.666503217097212 0.615715071107089 1 1
0.425476999315102 0.396994288149151 1 1
0.442453452762125 0.428070695572644 1 1
0.362586615370049 0.341281890181594 1 1
0.359511327140835 0.328342689915248 1 1
0.41280280465234 0.388441844779942 1 1
0.215911359862316 0.210620678832648 1 1
0.337400328253874 0.290325143983146 1 1
0.522635480269458 0.469721240629485 1 1
0.570346787590309 0.510834864772 1 1
0.481891737378274 0.416727629083025 1 1
0.310414132726294 0.293083609762743 1 1
0.529248385174689 0.490574829714198 1 1
0.472131108158607 0.430098562279171 1 1
0.549599465813616 0.51396461998674 1 1
0.57493548759349 0.524654847168917 1 1
0.428725179097579 0.37814164804209 1 1
0.243076094904437 0.228260469239363 1 1
0.728114490563155 0.636069080342518 1 1
0.366207867767602 0.352570509834826 1 1
0.772699694821815 0.70489270034967 1 1
0.231695758455977 0.221963584530002 1 1
0.543034406493273 0.487853194233054 1 1
0.415291205824012 0.410631853832034 1 1
0.436548430843635 0.417512532543379 1 1
0.532243603245524 0.530686404713196 1 1
0.525921481232869 0.466129634718475 1 1
0.45408696327707 0.410720524270763 1 1
0.484655217793861 0.461601420774779 1 1
0.396252933373278 0.367673255358752 1 1
0.375670552913129 0.347635342587128 1 1
0.739312202520565 0.677447110500641 1 1
0.740561654740249 0.65321126950404 1 1
0.582927627484302 0.550397993376718 1 1
0.36205871939731 0.354810936523949 1 1
0.733598133016361 0.666389919204225 1 1
0.416637249358053 0.394049250364377 1 1
0.912310602484444 0.822641205954163 1 1
0.436357019698357 0.398723475280088 1 1
0.564837490248718 0.516262228895291 1 1
0.436464519745536 0.437308715219894 1 1
0.846839297108836 0.764850013207314 1 1
0.289876226659324 0.262909257323328 1 1
0.474883849753404 0.44952443432087 1 1
0.418257905134465 0.392374960473923 1 1
0.489487384681511 0.435715392804006 1 1
0.121849179318679 0.107187967538518 0 0
0.589620306901827 0.540463271560316 1 1
0.5846486300712 0.551070756720083 1 1
0.433045620052504 0.398274259263506 1 1
0.316438936518699 0.276087079700147 1 1
0.687075171029761 0.604987924523232 1 1
0.320078712497253 0.277285099584807 1 1
0.394222904642101 0.363295418674229 1 1
0.458149318656651 0.392476021428992 1 1
0.435339022266805 0.399913796240865 1 1
0.608750584367725 0.561360642451147 1 1
0.344642385559392 0.309095654986922 1 1
0.588286598763035 0.538355535475825 1 1
0.346044711588347 0.310772432252863 1 1
1.07550995785046 0.967159541808352 0 0
0.476948591514271 0.480392992693946 1 1
0.280651937835823 0.2599230849057 1 1
0.674315385436069 0.62527991928573 1 1
0.344303002340269 0.33758112275827 1 1
0.404472111189012 0.36680613659299 1 1
0.591696510458109 0.54674458536271 1 1
0.363942467709055 0.341395307552989 1 1
0.423494124700422 0.410351560641229 1 1
0.718721188676906 0.664925239557946 1 1
0.187060359760411 0.178505614165152 1 1
0.559498892334611 0.513506079945507 1 1
0.266326049507232 0.254966007693741 1 1
0.612533380355959 0.557328783461924 1 1
0.250894864941303 0.23292332878198 1 1
0.524390344475896 0.47995341313283 1 1
0.787525668645791 0.712685637705365 1 1
0.548217374643018 0.510052292100917 1 1
0.509622726031367 0.481128178659815 1 1
0.562814215950863 0.515394842393722 1 1
0.407428754873372 0.34561187514193 1 1
0.390469106308414 0.348896603250056 1 1
0.890590216650138 0.817164785588538 1 1
0.402870533386965 0.377805634805675 1 1
0.452153156521124 0.428177827908991 1 1
0.458246629947175 0.428546408246481 1 1
0.196518902373267 0.17580369753432 1 1
0.322065971680852 0.268957594958451 1 1
0.258104058876273 0.221024492011648 1 1
0.36799197380434 0.341157618974658 1 1
0.604239676762706 0.551072732968709 1 1
0.25142094795505 0.226082850265515 1 1
0.487679514777811 0.445892048525601 1 1
0.313659562338316 0.284224140830767 1 1
0.85846394681873 0.776255346703854 1 1
0.324943670653797 0.314581645939255 1 1
0.307886167335034 0.281056637840895 1 1
0.675065674994496 0.622086478591046 1 1
0.824128775729979 0.749544204756021 1 1
0.458351001923601 0.415956202129076 1 1
0.708134239798939 0.657136312028477 1 1
0.369656815540468 0.339410868847385 1 1
0.493612056037625 0.432943357067961 1 1
0.684462675418559 0.649436166435292 1 1
0.304360127617954 0.280832790608707 1 1
0.422909298323913 0.386790401078251 1 1
0.993555046533207 0.905639589886339 0 0
0.361417367619433 0.343336252558437 1 1
0.449029958972274 0.419557891616241 1 1
0.502724694846729 0.4830538916206 1 1
0.56918379539367 0.521733233580873 1 1
0.217230037279244 0.201197467685906 1 1
0.590946357565341 0.551503382262985 1 1
0.535294070373001 0.485282015901415 1 1
0.408381899981823 0.360307877615621 1 1
0.278526968764278 0.262651945253615 1 1
0.370193035879205 0.352655326204827 1 1
0.541309416826095 0.476378049111034 1 1
0.43640877515634 0.402714995747426 1 1
0.226967404632931 0.19133000490527 1 1
0.425536621903363 0.383371822901649 1 1
0.276518632042361 0.272825758651263 1 1
0.56416230632924 0.508929960613158 1 1
0.711586478670015 0.641710001220988 1 1
0.493842541769298 0.444616863580264 1 1
0.228496744392159 0.20046470942817 1 1
0.459401836678443 0.419747403140418 1 1
0.796488071077663 0.710890912185 1 1
0.586854096558455 0.538838248415548 1 1
0.589029209045357 0.527883824583247 1 1
0.599088025246435 0.55236077127162 1 1
0.69832099537392 0.637166827595878 1 1
0.400426339653803 0.368502451636761 1 1
0.591023036656369 0.544723347026096 1 1
0.585011693391491 0.517837996643251 1 1
0.521199684426852 0.47517784476495 1 1
0.41721245924133 0.38518940066558 1 1
0.718694559348939 0.634117453789114 1 1
0.696646276442388 0.620132372336123 1 1
0.433588648120917 0.403597647967965 1 1
0.448633854472407 0.396904363599458 1 1
0.27805466755191 0.256539264510353 1 1
0.772698044006941 0.678170679320245 1 1
0.226985539107834 0.200311584635474 1 1
0.511624810178658 0.459587066857298 1 1
0.64960176596461 0.563808982829573 1 1
0.424578039476224 0.389365555763694 1 1
0.327079004743745 0.316088428468076 1 1
0.55637901548257 0.50553486332816 1 1
0.949246547725972 0.860708845556083 0 0
0.172685149615009 0.143211018245817 1 0
0.287557297672016 0.279289195499997 1 1
0.807276109573685 0.727166173729548 1 1
0.538838298467904 0.492363478450719 1 1
0.478087927693811 0.429195422182175 1 1
0.79024812091017 0.727274461698573 1 1
0.345958100725448 0.319315430918961 1 1
0.767181301023531 0.698322377114885 1 1
0.368694329302167 0.306243855247144 1 1
0.58915029629989 0.50820561815284 1 1
0.680546175951325 0.609791134780451 1 1
0.398246300175748 0.382985413835802 1 1
0.585985556857176 0.530776061206459 1 1
0.528006677956426 0.493328609260073 1 1
0.287602455982511 0.269623729813793 1 1
0.721885483354471 0.66570298417503 1 1
0.324375143467273 0.310766880354887 1 1
0.196923362090967 0.189839722633754 1 1
0.611713039196317 0.536035352723547 1 1
0.249583406682057 0.236335233312725 1 1
-0.0823510518981896 -0.0222412229662483 0 0
0.639309612963024 0.564764245179974 1 1
0.726984170200211 0.663721193440251 1 1
0.579600098784152 0.541751388383793 1 1
0.699165525490276 0.615250594883928 1 1
0.561881031731985 0.522801327786902 1 1
0.467533985709099 0.392451859289193 1 1
0.271860731880416 0.253027670588391 1 1
0.567166991598394 0.538292266474238 1 1
0.494307351972686 0.454321950025338 1 1
0.791483530768984 0.713011328303509 1 1
0.507579665165073 0.456232605601652 1 1
0.234538470671997 0.189904680101677 1 1
0.627701424006636 0.570763136194972 1 1
0.54817789180929 0.550710445964317 1 1
0.240846311935518 0.236180890710828 1 1
0.24302895863016 0.205771975639556 1 1
0.759013777274844 0.659270586713795 1 1
0.538695826303549 0.502921066477904 1 1
0.0227078928265281 0.0158353743856438 0 0
0.416488608186231 0.374092835999119 1 1
0.380922409908026 0.344031093089262 1 1
0.423580769173446 0.394849995614957 1 1
0.176893753912415 0.165339368334377 1 1
0.340635456524091 0.312007560169815 1 1
0.703345984670175 0.647294106923387 1 1
0.502861229212318 0.454616442595711 1 1
0.254924016233331 0.224609817653066 1 1
0.754761999727648 0.683125790368479 1 1
0.763914859629227 0.674643464855183 1 1
0.366308948479488 0.35458123020452 1 1
0.553968580670527 0.515482955402014 1 1
0.334517099584588 0.289551909408052 1 1
0.250824232725799 0.231014289678002 1 1
0.941848638920542 0.818141036053725 1 1
0.642408968214443 0.638973317025421 1 1
0.480406533559611 0.439717992563127 1 1
0.371940811530056 0.338469794526225 1 1
0.351747934455395 0.328410809540885 1 1
0.513827387037018 0.455278999557136 1 1
0.838280425198327 0.766803563659159 1 1
0.518561115936341 0.454262320709092 1 1
0.507562979671072 0.470640095798313 1 1
0.94461760534234 0.87326112675996 1 1
0.470623654468999 0.426038768634197 1 1
0.469359267084144 0.40496308105119 1 1
0.420095261969377 0.392918021580485 1 1
0.388339681981089 0.351428777072046 1 1
0.34351744421694 0.296169983830411 1 1
0.596119779260854 0.551273549626248 1 1
0.572678303206916 0.502507247276691 1 1
0.540411209198787 0.486468877066832 1 1
0.262977345094754 0.210525502133969 1 1
0.707301580775679 0.615504034177961 1 1
0.164002618345362 0.139887707858799 1 1
0.415673170297136 0.375313092351762 1 1
0.383376959617776 0.349084198776045 1 1
0.821285544205587 0.770170469617387 1 1
0.426332115118442 0.382549402580286 1 1
0.295884671832848 0.268133526591277 1 1
0.588132432974979 0.537465857526864 1 1
0.355228463885697 0.325359361272907 1 1
0.213395356875471 0.209459245745234 1 1
0.579943990099121 0.537137003167007 1 1
0.640968699335836 0.572817604181752 1 1
0.652460390225677 0.599751597840974 1 1
0.436602152608123 0.431771582373953 1 1
0.184280101206997 0.15298661317549 1 1
0.752256203196719 0.686787236584526 1 1
0.166357115859457 0.142822020568997 1 0
0.479339853727058 0.433675415034195 1 1
0.179602196907991 0.165804543751862 0 0
0.422193613260656 0.387391485145394 1 1
0.504449964167646 0.450380644620137 1 1
0.425546981535845 0.386245000285753 1 1
0.385450389352653 0.34561211083715 1 1
0.302808033247343 0.256338930635868 1 1
0.279609093944684 0.269378856234102 1 1
0.650572931401153 0.584234648664138 1 1
0.696670317182198 0.64069508189159 1 1
0.302615816223508 0.237880270361537 1 1
0.749430206845776 0.667340276517317 1 1
0.475753584553231 0.439820378705861 1 1
0.671560235298913 0.581621246750251 1 1
0.599099883944278 0.535734457003353 1 1
0.841519114204795 0.760611913415047 1 1
0.401706905132092 0.35780858149511 1 1
0.435880853317194 0.384736723012974 1 1
0.251795638543089 0.23845972312738 1 1
0.603727182866813 0.54500804233318 1 1
0.250088954566793 0.216848595384919 1 1
0.338656472255545 0.316595411137412 1 1
0.5226382756841 0.48705085890371 1 1
0.589652251401329 0.555285381324489 1 1
0.680398073110013 0.606468290121774 1 1
0.463878790659534 0.426304427273897 1 1
0.428342465943747 0.391765548000821 1 1
0.351336793571574 0.328167041574136 1 1
0.669652885659249 0.585797783357884 1 1
0.20793648021993 0.185359081502839 1 1
0.621680521623306 0.555345509378737 1 1
0.710475033171858 0.661440695207696 1 1
0.722744566256521 0.660248160043409 1 1
0.49626305427827 0.425200335345168 1 1
0.324339882067533 0.30595927073078 1 1
0.300717809687144 0.289006855473112 1 1
0.202179403774862 0.174907283359458 1 1
0.540339812631456 0.455524273556779 1 1
0.356770118291589 0.311570481228317 1 1
0.837062981227196 0.757464397192323 1 1
0.49449093284962 0.438442963149096 1 1
0.678469419465657 0.651936799192007 1 1
0.586344360893469 0.540504441292301 1 1
0.548996383036805 0.523620114153691 1 1
0.508219156681837 0.465721934904044 1 1
0.518184008196839 0.49163176066559 1 1
0.110546703509787 0.101399661383927 0 0
0.605263177576738 0.578661535674288 1 1
0.245727750253054 0.235819739527085 1 1
0.350304196034735 0.305212147057969 1 1
0.431581751590264 0.389721363511002 1 1
0.607672609621651 0.554164746556839 1 1
0.687458121379829 0.628099182026324 1 1
0.591602211010536 0.545725761061277 1 1
0.476486356727479 0.426862848955171 1 1
0.501507471290643 0.452388802748532 1 1
0.271066268768101 0.250990881072842 1 1
0.617771169181102 0.5537416252486 1 1
0.5091669343861 0.481804931086127 1 1
0.326186589754541 0.325081586611032 1 1
0.367908162522166 0.335941113226293 1 1
0.336253422324797 0.326230438905116 1 1
0.402669021393257 0.354961084824767 1 1
0.603939819489534 0.55935465784514 1 1
0.35962037331759 0.321038382853762 1 1
0.52655626364885 0.483907268516223 1 1
0.594655129603427 0.547661339550695 1 1
0.358916270773926 0.331645922303502 1 1
0.4044897235763 0.35990259567963 1 1
0.468935837248351 0.418732493504585 1 1
0.405983674925509 0.33944062057839 1 1
0.149162740020453 0.163645531301753 1 1
-0.0138787410292254 0.0119719279476532 0 0
0.465355564591647 0.416076958470517 1 1
0.805871160383533 0.699903253676802 1 1
0.06463157973833 0.0684146417589996 0 0
0.527900016619943 0.475736658592573 1 1
0.339222657862433 0.313072735933288 1 1
0.259495306507139 0.225952386673372 1 1
0.409513104934559 0.391563002340774 1 1
0.661833776940506 0.620314611835326 1 1
0.602458847207859 0.523303230326485 1 1
0.888100533198924 0.816362065407251 1 1
0.58858911042524 0.537418947086713 1 1
0.440930024548893 0.389779505181969 1 1
0.195997265277479 0.166723940384449 1 1
0.432248275943009 0.385823274136055 1 1
0.528055080559058 0.469412777720352 1 1
0.571519784833525 0.523542961760489 1 1
0.418269126676702 0.379495904985011 1 1
0.600526628701423 0.540680681172344 1 1
0.418962126576457 0.367321780858288 1 1
0.434365431821917 0.385710314242008 1 1
0.267227002212775 0.239383252973595 1 1
0.278452528944009 0.244224150707623 1 1
0.692574396500741 0.607178719127288 1 1
0.164464537009807 0.155601460566947 1 0
0.604770915953797 0.547126040576757 1 1
0.655027026262596 0.602091137383231 1 1
0.333892163260626 0.306661182386787 1 1
0.76274054255142 0.687957450451083 1 1
0.414538256575688 0.367362746072735 1 1
0.626295133393078 0.574833932528697 1 1
0.732289518944796 0.675557072316431 1 1
0.596892643732171 0.540991867369801 1 1
0.456663269934357 0.385521477057604 1 1
0.600601502925689 0.544389420592877 1 1
0.827878725725717 0.765913349832215 1 1
0.335127544808978 0.307183882597464 1 1
0.74715547574308 0.697275382819803 1 1
0.116671988906467 0.127482520379837 1 1
0.34775384678912 0.325411008186029 1 1
0.419065853395889 0.383878814757455 1 1
0.518473483461785 0.477052127373794 1 1
0.229801916673113 0.21815540649185 1 1
0.558592513281766 0.465956278827368 1 1
0.768989633298457 0.684911760793121 1 1
0.58065172191239 0.511096827117836 1 1
0.482151260072015 0.434483208277836 1 1
0.466047879013692 0.401051175736874 1 1
0.69346957281554 0.625081605542418 1 1
0.591483082435057 0.551476024769608 1 1
0.496636050170731 0.459627889620845 1 1
0.280967101859735 0.227997566057089 1 1
0.522072329008428 0.479594687201372 1 1
0.263402019133852 0.248911338440422 1 1
0.392943078432434 0.3654734765855 1 1
0.572447351486845 0.533341699317783 1 1
0.681190522611861 0.609221949008705 1 1
0.391370572909671 0.327393698994029 1 1
0.122116480790395 0.0918340310426989 0 0
0.13662570212268 0.126575138350308 0 0
0.421923211995829 0.386378120797197 1 1
0.512688594713332 0.423480626043377 1 1
0.626930077093663 0.565425264309569 1 1
0.215278973856252 0.165305648049045 1 1
0.324348405574466 0.258783885934951 1 1
0.427104426366728 0.409754223934958 1 1
0.426585369376019 0.403775747125677 1 1
0.395021803275467 0.364104039277564 1 1
0.821946675540108 0.74196774725481 1 1
0.286813934625461 0.246755757337183 1 1
0.365969109892949 0.333227687398933 1 1
0.56571245118801 0.513630590983281 1 1
0.448040096516736 0.390060814675578 1 1
0.210313788978612 0.209806663081836 1 1
0.427267929384881 0.370863759952387 1 1
0.488998858015373 0.443042281937564 1 1
0.475641271272306 0.441507369034729 1 1
0.510408662662728 0.482989243378101 1 1
0.606135784130822 0.55546291576515 1 1
0.466098745505123 0.43112696064396 1 1
0.612459679503087 0.548171852120225 1 1
0.618309032522798 0.575186786045453 1 1
0.254152648197967 0.250640071620107 1 1
0.359859579081677 0.320928123743293 1 1
0.529707107133835 0.471361600329427 1 1
0.499157850867294 0.439616686038331 1 1
0.691775643671122 0.659967701021936 1 1
0.488734578541208 0.426076813952893 1 1
0.360032707469013 0.341405678806682 1 1
0.718607802999902 0.653625812004074 1 1
0.651512279176108 0.609664724810116 1 1
0.710784811191763 0.638234897676079 1 1
0.56052426764316 0.526112271448962 1 1
0.495867091817717 0.45319496583043 1 1
0.378941723267055 0.365004408683608 1 1
0.347067037625637 0.311494420555069 1 1
0.153075043833277 0.157853412317339 1 0
0.523225644303656 0.458084469953034 1 1
0.160942384909257 0.158420288931063 0 0
0.522821502543106 0.468889837446213 1 1
0.201663838438811 0.173060321858906 1 1
0.52245832194892 0.472597396534825 1 1
0.313486002324031 0.278129150569231 1 1
0.737578174595738 0.680869901335433 1 1
0.694610016831611 0.627257303103237 1 1
0.539839826133834 0.458156318174167 1 1
0.675254378347527 0.611315525213485 1 1
0.551640958150546 0.508336631011481 1 1
0.185296230712963 0.1652191954616 1 1
0.455386820240978 0.424421031306931 1 1
0.57070571877689 0.529463755729461 1 1
0.444790460960189 0.408323307670296 1 1
0.291756228122618 0.26450977806522 1 1
0.148576896783524 0.152259588706392 0 0
0.501383861163544 0.432174181774398 1 1
0.131236884740827 0.128814110431466 0 0
0.293334809084222 0.246014274247775 1 1
0.393612713387535 0.362547410594508 1 1
0.268260117850104 0.247366692345886 1 1
0.66525493520087 0.596731426841398 1 1
0.633275810716934 0.563533399137963 1 1
0.324501987439829 0.291404857601389 1 1
0.361827354870516 0.308717245989611 1 1
0.387136522438763 0.349672755160909 1 1
0.544741913235892 0.488148740631517 1 1
0.371814973691756 0.340501707383877 1 1
0.356233612313724 0.338381343736654 1 1
0.960304007126943 0.870065984214967 0 0
0.583536234964252 0.526161677872599 1 1
0.425392534683061 0.374281899719603 1 1
0.523505359738307 0.482646927792404 1 1
0.388646839555454 0.343505053393871 1 1
0.573925502518458 0.520493164422121 1 1
0.651305700944565 0.601612656400441 1 1
0.70645168067434 0.649922296315496 1 1
0.609709740844695 0.554662814234487 1 1
0.611670308621105 0.575464321356366 1 1
0.464689206194742 0.436628497222482 1 1
0.613805304201151 0.576716536110342 1 1
0.334379015628249 0.308171684050864 1 1
0.133044016243574 0.111101347848467 0 0
-0.019166726800025 -0.0401397854890061 0 0
0.519817189943917 0.466944440431311 1 1
0.624232541441292 0.604709243619789 1 1
0.668525170056054 0.615959604354119 1 1
0.405992712815868 0.3739321361919 1 1
0.388187803237489 0.350014777017967 1 1
0.660934188100575 0.625325550654245 1 1
0.434616675788634 0.396932673156183 1 1
0.402814472134292 0.369833655890159 1 1
0.348884739865364 0.317451634324315 1 1
0.660523150696781 0.593635224268395 1 1
0.607558435865914 0.558238180982832 1 1
0.420644260871879 0.402854995270584 1 1
0.19550375563561 0.171118958739083 1 0
0.368276738353846 0.378685846002897 1 1
0.701904432468249 0.640512866841985 1 1
0.274684316564126 0.265903777020534 1 1
0.447712969173086 0.398763737787538 1 1
0.615853650463823 0.537482690704518 1 1
0.522044454876133 0.454186396964318 1 1
0.82469559178626 0.730664010805826 1 1
0.673471805471963 0.605082472169449 1 1
0.529962830669794 0.491605269113512 1 1
0.421312731545228 0.346776984134769 1 1
0.549419025497317 0.531175821281874 1 1
0.191671069050619 0.189714911718751 1 1
0.340239296876296 0.30419463396488 1 1
0.576169257891474 0.502709445886826 1 1
0.437701120634968 0.396112448340776 1 1
0.660253175722664 0.603535213880891 1 1
0.5756513057004 0.528220573279268 1 1
0.637399201174333 0.579460825988937 1 1
0.610611968589532 0.559190678319009 1 1
0.55646505836607 0.511061163153166 1 1
0.524442027813976 0.483883341954616 1 1
0.768899766074604 0.665851693076813 1 1
0.383760920956991 0.37356331783929 1 1
0.47252851541037 0.43560230417175 1 1
0.277670500505653 0.262464214534312 1 1
0.170671831577105 0.147385727557023 1 1
0.278394915583959 0.249349450099904 1 1
0.479963997387122 0.422399369394622 1 1
0.832820482359834 0.76104751014902 1 1
0.648857899401806 0.588564214466648 1 1
0.681894910986008 0.617498900886412 1 1
0.348094083911147 0.319577315837145 1 1
0.836064725198755 0.775148532016528 1 1
0.550398441126839 0.516554659236792 1 1
0.153004812767032 0.151805416032403 1 0
0.426420761626166 0.392027873338302 1 1
0.32312749731971 0.29766079287411 1 1
0.559498585820821 0.519326341171448 1 1
0.28914706251525 0.254323709126604 1 1
0.489759620147599 0.439116136271631 1 1
0.513474376362314 0.452307073721898 1 1
0.432837316923833 0.413984950635967 1 1
0.421379401994966 0.379899489575581 1 1
0.479666772471328 0.429274211313209 1 1
0.713693680376791 0.637992475896191 1 1
0.473721194145086 0.442671665986428 1 1
0.404096771127377 0.372694635528516 1 1
0.352285243931436 0.323007287391819 1 1
0.399494222749239 0.366814160401719 1 1
0.505218771116155 0.449242955097524 1 1
0.518832670914589 0.448561097661497 1 1
0.910589493586072 0.840405852036245 0 0
0.508773799792553 0.469206183897574 1 1
0.482570223055105 0.438413708140121 1 1
0.25150128330493 0.228779385844644 1 1
0.384219799887757 0.329133135153744 1 1
0.478368239036012 0.442206360909714 1 1
0.707358645107749 0.636487903162718 1 1
0.723212437170812 0.667346897074146 1 1
0.424251692313021 0.363699286706773 1 1
0.672959341001459 0.583168328470562 1 1
0.292021830588212 0.260475850699233 1 1
0.501550085936726 0.460554452904748 1 1
0.552808451824857 0.508837662917034 1 1
0.565470054892598 0.508781340892455 1 1
0.567291172768208 0.514357364425029 1 1
0.654120252420226 0.588270801021838 1 1
0.386012713590071 0.359236009892999 1 1
0.120887078319396 0.154737249277568 1 1
0.45815825124386 0.431921849902729 1 1
0.559910462444138 0.491368129259044 1 1
0.604319009205571 0.548304204524846 1 1
0.341850095627234 0.306480348841753 1 1
0.427243626873926 0.386344491790198 1 1
0.5831747343425 0.544115672558435 1 1
0.500032194875098 0.4378540196528 1 1
0.670575892461278 0.599308962642131 1 1
0.735131362769725 0.684115039752169 1 1
0.336547770834747 0.289007405473438 1 1
0.220113333723764 0.212665648426235 1 1
0.46248730718444 0.404900544587756 1 1
0.502413500741361 0.457548958007597 1 1
0.498170065521047 0.465693120062249 1 1
0.218056444864584 0.213856187171508 1 1
0.613288665991206 0.54819824485026 1 1
0.336225861798659 0.323090830562937 1 1
0.458674616874378 0.432609570148387 1 1
0.410118480011566 0.357950727319174 1 1
0.35065399853584 0.313604702747959 1 1
0.55258674649534 0.523199758377884 1 1
0.556044671521378 0.517287506934398 1 1
0.197346284354382 0.200836639302427 1 1
0.352930023212413 0.302711044664117 1 1
0.463236385754654 0.433955223445873 1 1
0.29421803108553 0.281713027095753 1 1
0.288792105935928 0.272762072405817 1 1
0.613090431799942 0.566319559128679 1 1
0.209787972976007 0.175198489578367 1 1
0.449661383837089 0.442600285892875 1 1
0.59729530700764 0.545072030845358 1 1
0.723191849131612 0.657175816820503 1 1
0.867104826506649 0.790570261810744 1 1
0.339986610944968 0.323158614816333 1 1
0.651127635944717 0.614720928044503 1 1
0.344981639265946 0.3181551444927 1 1
0.54008157637214 0.503068333818994 1 1
0.508222179591926 0.474318725121834 1 1
0.205968956455531 0.166714232615349 1 1
0.324858257754373 0.286378775354083 1 1
0.201333112650393 0.188739528577567 1 1
0.294106738332532 0.274356558528381 1 1
0.621329655101233 0.58657828863346 1 1
0.312093202154308 0.288296363505713 1 1
0.548994977264508 0.470886137201952 1 1
0.499071987422327 0.448420405189248 1 1
0.452348247860016 0.43657629960671 1 1
0.628252372669102 0.57288783255069 1 1
0.343437199234602 0.323427414439188 1 1
0.513463290925104 0.479864006345507 1 1
0.52476175955989 0.48044319477229 1 1
0.582119379107962 0.547279036781405 1 1
0.4524480749012 0.408498892776633 1 1
0.494200886140087 0.446297843300006 1 1
0.627389984829441 0.578310466383437 1 1
0.515416356495466 0.473404245037566 1 1
0.235591035030376 0.211268070587304 1 1
0.530655141691049 0.501596779980641 1 1
0.61397190600919 0.546178487168907 1 1
0.587372277789562 0.537994986844867 1 1
0.185805289104368 0.152832351446282 1 1
0.420230191970177 0.374980306800737 1 1
0.409443868343877 0.391180217597678 1 1
0.536511349916168 0.487286275007744 1 1
0.696276397821314 0.633037500843851 1 1
0.161215641879983 0.167689740551817 1 1
0.634966205601234 0.592827705056295 1 1
0.820059489440549 0.733819963868465 1 1
0.537399825789511 0.494309054950989 1 1
0.455273279123102 0.390495727691375 1 1
0.382883996774197 0.362454696374407 1 1
0.527589714221994 0.483589301478508 1 1
0.110627003866448 0.0952691280377992 0 0
0.626170326356373 0.557953952047993 1 1
0.601105254030824 0.54241414274707 1 1
0.360723273784262 0.31009409109034 1 1
0.351988355922679 0.326865453789432 1 1
0.366844158199259 0.342124210719853 1 1
0.262471072970029 0.227534201335147 1 1
0.484532972783101 0.445625333313247 1 1
0.433809275375342 0.387903642935057 1 1
0.646546966126153 0.590793883309966 1 1
0.423047406108969 0.386112975504809 1 1
0.348317259429584 0.31491790113152 1 1
0.13880640107542 0.123312797894735 1 0
0.212919830560649 0.206788245994412 1 1
0.642654980371468 0.567624505061038 1 1
0.525236431496996 0.449226171626394 1 1
0.501705566179635 0.472555126131676 1 1
0.499949216667086 0.45720273024338 1 1
0.367199762356592 0.29340963766045 1 1
0.678827315341144 0.617352941386536 1 1
0.52654862329995 0.483747348293719 1 1
0.327071493777436 0.292652922220369 1 1
0.328531274583777 0.281322315035242 1 1
0.270140419534305 0.247617266340638 1 1
0.2668161842373 0.23149982942573 1 1
0.475967319227667 0.454030271150364 1 1
0.463859728447236 0.429216237359071 1 1
0.534910171588314 0.500919791977171 1 1
0.322290714624914 0.284254427310091 1 1
0.390106242939691 0.348017555974209 1 1
0.343192655322959 0.28575867415018 1 1
0.738793641244065 0.651557569617053 1 1
0.714204945402434 0.658172188510218 1 1
0.388553778468652 0.333647261384776 1 1
0.521184266253281 0.456806150537271 1 1
0.559307540123467 0.517467870875333 1 1
0.79722052857976 0.722471364321498 1 1
0.294436882293663 0.24435429701052 1 1
0.510665348897286 0.474060320566948 1 1
0.62606737295707 0.551739062302492 1 1
0.375254868762254 0.350359187127241 1 1
0.54331409808239 0.488491658986585 1 1
0.365905341286022 0.334020198005565 1 1
0.417944751020332 0.384238758810143 1 1
0.444062762545396 0.395562302465603 1 1
0.346610830265174 0.30573461198474 1 1
0.573297392969679 0.513965058387256 1 1
0.576460490038326 0.523563335382821 1 1
0.559166171108436 0.504782154561676 1 1
0.249791045244556 0.224518160135412 1 1
0.212183489476413 0.19519040365022 1 1
0.667553262360567 0.598245607420706 1 1
0.183940218234826 0.184894191248299 1 1
0.173477660940085 0.168505109147367 1 1
0.62929440354667 0.562407995910469 1 1
0.361437249189995 0.322806610366386 1 1
0.751241235908081 0.669958323134127 1 1
0.293189722062436 0.262912915070715 1 1
0.277721684966205 0.236266468499604 1 1
0.443241518646586 0.40821315525196 1 1
0.299702861655353 0.292413913838538 1 1
0.572104686652289 0.529610356791534 1 1
0.132887177317611 0.115182877668001 0 0
0.519723217600856 0.508887233017545 1 1
0.191423852350777 0.212799011274253 1 1
0.263219531531638 0.27792672807999 1 1
0.645625080590198 0.592738866365236 1 1
0.436451825487021 0.39264371634299 1 1
0.334071722976775 0.303319073422877 1 1
0.981589922804515 0.889502975091433 0 0
0.663208085949043 0.596826141999376 1 1
0.608529396835883 0.568133724683427 1 1
0.51719945482023 0.471460647933295 1 1
0.214114701218068 0.204428363178676 1 1
0.242551663351953 0.216498060164322 1 1
0.465757224209484 0.458797062642118 1 1
0.643173906645001 0.574102544687566 1 1
0.598758065288149 0.553024958939764 1 1
0.123766395230848 0.112270540845981 0 0
0.309170427634635 0.276089695744693 1 1
0.477639751376617 0.483446721857242 1 1
0.620730672038524 0.576361105785851 1 1
0.656115336228326 0.568967406960463 1 1
0.457133473091358 0.43257136339594 1 1
0.471370485276328 0.414609706815374 1 1
0.634584633936295 0.589645382354451 1 1
0.556490866614728 0.509655903480241 1 1
0.666964130463064 0.617008966454373 1 1
0.652446144830947 0.580973793475676 1 1
0.332750001569896 0.320305132796981 1 1
0.50130357037893 0.452209095135128 1 1
0.423573033967859 0.386028872587662 1 1
0.377273528497618 0.339681712461056 1 1
0.477481525509825 0.414111042221562 1 1
0.71082739188744 0.651479085120281 1 1
0.553853985956392 0.48365591651599 1 1
0.498639338350493 0.428701392928487 1 1
0.751826386565599 0.672827223262077 1 1
0.489541118118148 0.428718592928568 1 1
0.514006759454027 0.487187493023087 1 1
0.627608366245622 0.579994838464185 1 1
0.689183121640501 0.621380345560225 1 1
0.221287764852608 0.199975721735355 1 1
0.70769639599106 0.642417670209531 1 1
0.251045286191248 0.260380895610377 1 1
0.239576742584724 0.232589947853129 1 1
0.789262446814704 0.685458022118902 1 1
0.777717830449349 0.699478298631333 1 1
0.34624348355994 0.308651312834334 1 1
0.441777242818394 0.388795326565923 1 1
0.57279989990761 0.530850748137899 1 1
0.375553749864724 0.325478683419857 1 1
0.494932205397214 0.460963451999344 1 1
0.508683882313955 0.458776111670426 1 1
0.541694365668244 0.470668047266699 1 1
0.537945326920932 0.469274049775537 1 1
0.405819463674583 0.379361704455687 1 1
0.381552891765145 0.38531656396074 1 1
0.281279364270549 0.253797266467584 1 1
0.599405247288374 0.531423396298358 1 1
0.5434047268397 0.497290112105005 1 1
0.341726440812601 0.30999283615506 1 1
0.189916566359361 0.175547909846924 1 1
0.65418139807248 0.612844253365408 1 1
0.274784430975448 0.246995477164998 1 1
0.734845920874423 0.665326216952929 1 1
0.307756974981025 0.277544827813761 1 1
0.445452907981823 0.411174844628761 1 1
0.438506888079432 0.389546697021163 1 1
0.5008039570517 0.445518231439058 1 1
0.377835917607137 0.352352805953587 1 1
0.525396683595498 0.475132106301207 1 1
0.398144347898546 0.348632386955129 1 1
0.407003630582944 0.391219127296622 1 1
0.874780567739597 0.809687281115662 0 1
0.461541325778328 0.445351009608139 1 1
0.527436870199537 0.4948043589324 1 1
0.440203843576078 0.384247370552909 1 1
0.565725375202221 0.520392246827673 1 1
0.496399420276762 0.462100480812959 1 1
0.321261490722008 0.282447913226101 1 1
0.360857265506794 0.347711323343189 1 1
0.560814533664661 0.529884002793137 1 1
0.445518105851264 0.415426701710652 1 1
0.679971741280677 0.640161279777491 1 1
0.659250442078754 0.621123671509209 1 1
0.483725444893833 0.44241203052216 1 1
0.412619624107047 0.380800093705929 1 1
0.474876236631572 0.451109847721511 1 1
0.524126447983795 0.468422718340943 1 1
0.339810470529638 0.308016557842242 1 1
0.635533687795857 0.582324437272034 1 1
0.461674151481885 0.420725530849373 1 1
0.640702462931877 0.593416844684068 1 1
0.730083992600399 0.649586103520954 1 1
0.385623734822842 0.393952705284766 1 1
0.374922567435931 0.350061296689736 1 1
0.54501145804614 0.50008315042796 1 1
0.238420327868444 0.219094165037413 1 1
0.842996169815741 0.726183774339297 1 1
0.395186812678824 0.349797583820233 1 1
0.590509295326743 0.527329592263249 1 1
0.322770841523101 0.299557079663898 1 1
0.437909446039395 0.403599305674329 1 1
0.574413349022439 0.500450700084712 1 1
0.364275906303815 0.334564500809216 1 1
0.485311892127628 0.455912639606327 1 1
0.353511407927316 0.30832495503537 1 1
0.567003498372634 0.526201986514634 1 1
0.558238266270292 0.504655465946013 1 1
0.206623544878031 0.235472209745699 1 1
0.511044399946623 0.465589123425679 1 1
0.726637877869409 0.638120444250606 1 1
0.548246822621966 0.491246499184913 1 1
0.244466829752707 0.232744395450879 1 1
0.607960801108449 0.549089201665113 1 1
0.607769709707808 0.543052343719592 1 1
0.395080924680385 0.365747750749062 1 1
0.412318520510774 0.377809183274473 1 1
0.595663787393794 0.545311811932865 1 1
0.882768501468369 0.799039594627557 0 1
0.845274440134062 0.734578198402437 1 1
0.406703109762877 0.375579859854782 1 1
0.467410774503449 0.419550960940498 1 1
0.758660120622903 0.701129245810535 1 1
0.447902048707135 0.40361365144578 1 1
0.866557419410973 0.779363193466584 1 1
0.461487991879385 0.456036696732708 1 1
0.29511599861663 0.278794379781913 1 1
0.467436551821695 0.408236217375602 1 1
0.469220039643992 0.431561988315138 1 1
0.409656300537686 0.374791364373198 1 1
0.29986408147076 0.273626203074113 1 1
0.116209207317621 0.106093771082117 0 0
0.258599053825308 0.231061566008265 1 1
0.555359687501287 0.480780613978509 1 1
0.361284115821055 0.334519103022685 1 1
0.46841874405624 0.439341729348422 1 1
0.444988414151506 0.426967471034624 1 1
0.432910664908396 0.420185481013046 1 1
0.656993616593176 0.601081126069248 1 1
0.477009647791612 0.422608654099839 1 1
0.344584645421439 0.31661569804189 1 1
0.493851552761482 0.474957914879029 1 1
0.563146602024965 0.515393426568749 1 1
0.39223254192259 0.347428082767897 1 1
0.752804342399176 0.674051571638999 1 1
0.578646231672487 0.518920526777618 1 1
0.47223209275185 0.455547612363873 1 1
0.331454491948337 0.331277986614964 1 1
0.226145436401418 0.195990020103869 1 1
0.45070775947046 0.418209513493645 1 1
0.560770956830285 0.500587611603798 1 1
0.55719233242342 0.534351702980627 1 1
0.464605157447797 0.42395761247916 1 1
0.477573164548119 0.440068127581645 1 1
0.241164138014274 0.243304941015758 1 1
0.302838707025391 0.274221566155361 1 1
0.565500065407439 0.479286835955542 1 1
0.541190163082998 0.487745919503413 1 1
0.37908752312102 0.323703123616596 1 1
0.341329071627836 0.312898747378866 1 1
0.804602693240931 0.749065367421707 1 1
0.447235212235625 0.42589635290657 1 1
0.283383018719329 0.283461945167962 1 1
0.819334891258405 0.74774286267881 1 1
0.525472591519514 0.477083037381292 1 1
0.56325706644764 0.523336094697859 1 1
0.418490618515445 0.373971408893643 1 1
0.657446925268786 0.601232861930198 1 1
0.516250362169661 0.466878393010211 1 1
0.299736317954724 0.281219482817132 1 1
0.325427899321823 0.289992743249309 1 1
0.291267641239585 0.275337194546415 1 1
0.469821742413549 0.422787581723116 1 1
0.572429261954773 0.524875862779583 1 1
0.398797322744113 0.368418898241927 1 1
0.569105731092109 0.526525827353868 1 1
0.265615943980829 0.234664702785661 1 1
0.30639035071813 0.272409435572584 1 1
0.571770430576461 0.467538014673195 1 1
0.544859792033159 0.487432317492044 1 1
0.533952387689182 0.493844169882074 1 1
0.333496052087128 0.318529640118415 1 1
0.406785535953681 0.394988861661623 1 1
0.600243791160346 0.552184895299665 1 1
0.396990486057002 0.354705783666863 1 1
0.0379449777554337 0.0459515327172838 0 0
0.468958097704072 0.425245867590648 1 1
0.401985389500321 0.379180120485362 1 1
0.462814176274729 0.412992088425828 1 1
0.493300889497198 0.426651664338805 1 1
0.0903670962339535 0.0703681080314377 0 0
0.306911294954011 0.273827390441177 1 1
0.588394095338507 0.554597911017746 1 1
0.35890804732533 0.317228077155948 1 1
0.51868682946261 0.445465121576599 1 1
0.552328248240874 0.503359989071527 1 1
0.661330741385227 0.598679276383266 1 1
0.925105708341422 0.809311306138815 1 1
0.328754231041834 0.321230836560845 1 1
0.18890106994876 0.157217682331535 1 0
0.611692468760683 0.551866168947338 1 1
0.32530350412935 0.297298460064539 1 1
0.0574536701122112 0.0514630641872211 0 0
0.490294241705965 0.454581790319172 1 1
0.334932809611942 0.327358645312313 1 1
0.592859914854186 0.534655591189488 1 1
0.509356570665163 0.462558961175899 1 1
0.436376926742922 0.362009118071922 1 1
0.633403149671722 0.592241820791122 1 1
0.568543414725994 0.510280786111266 1 1
0.655876286802406 0.605513982310012 1 1
0.381541835324599 0.346391461625194 1 1
0.487070521991233 0.452672899205034 1 1
0.305449974566637 0.294040087044372 1 1
0.463587117273635 0.425617220848526 1 1
0.365417639673051 0.338791055650728 1 1
0.271367026848246 0.229772510390142 1 1
0.329964282036845 0.299155206223802 1 1
0.422394828061513 0.364112139776774 1 1
0.334768750607935 0.315088061559323 1 1
0.497655256626788 0.447230118870413 1 1
0.953529237949248 0.856541006453979 0 0
0.547524448560327 0.525044955756851 1 1
0.420756978109568 0.388690123367888 1 1
0.251281148104889 0.216462152722408 1 1
0.473884733127519 0.435077168571218 1 1
0.667300662613081 0.607321232620355 1 1
0.648267752259386 0.575112402397715 1 1
0.476267929319713 0.425975462831967 1 1
0.705128441732586 0.664238904929633 1 1
0.740099844285108 0.665472080749336 1 1
0.0961012609638089 0.0861672179933905 0 0
0.437907234009217 0.396832611029062 1 1
0.548921455171475 0.504906555950011 1 1
0.381391770405433 0.351482077063304 1 1
0.273369679791807 0.231329716739926 1 1
0.452119641389004 0.401930174937165 1 1
0.564414260079309 0.511235238060562 1 1
0.764337859039202 0.667324348290092 1 1
0.140017584570622 0.122629347526941 0 0
0.801185807452145 0.747953484229048 1 1
0.394046370556335 0.373936490448665 1 1
0.553506071733242 0.49215280452235 1 1
0.307466132573489 0.285622550989636 1 1
0.52061239728343 0.491666831185426 1 1
0.134486667915781 0.11322105522284 0 0
0.369100850008327 0.344712370181102 1 1
0.268317614480102 0.245855593010035 1 1
0.22465353805668 0.20897019599921 1 1
0.646200343992521 0.581314690911304 1 1
0.50059985384578 0.469338915597368 1 1
0.518380721910159 0.486385119966826 1 1
0.71040501528954 0.656941842031578 1 1
0.206450772618669 0.182308437933091 1 1
0.299673555610578 0.28149933447326 1 1
0.710125278383803 0.625692168520952 1 1
0.41794570210661 0.358174475465662 1 1
0.523528863676974 0.450387377311681 1 1
0.352892750738113 0.296683557047765 1 1
0.441603346445874 0.419054035422982 1 1
0.623236985267935 0.550188919912025 1 1
0.301321201593103 0.279813240404796 1 1
0.112034223425123 0.08989688372856 0 0
0.83691164276416 0.767084873104551 1 1
0.563584564648479 0.519338667086398 1 1
0.479293538545987 0.44064703011967 1 1
0.649311394665124 0.582710279408454 1 1
0.427949503528156 0.387533627472444 1 1
0.844290008392868 0.769504800638289 1 1
0.636775475270955 0.57969696973851 1 1
0.643654459133047 0.584393991678242 1 1
0.535024299284521 0.475410581375505 1 1
0.468761976443804 0.414553572074727 1 1
0.356527952173064 0.347028646491646 1 1
0.587755227199439 0.523334698077435 1 1
0.686753697547206 0.651829903792105 1 1
0.675449710791777 0.615758805175647 1 1
0.782754861468955 0.706006664630095 1 1
0.848214998685905 0.747942251120451 1 1
0.295559544393127 0.284228651505128 1 1
0.462516636661174 0.419065999287856 1 1
0.282189034980216 0.225409682682279 1 1
0.685634764807881 0.628886948059946 1 1
0.673928867572261 0.624472023411801 1 1
0.447769509070527 0.411191583563123 1 1
0.566479001764629 0.526824214912777 1 1
0.381184780944776 0.358130734891744 1 1
0.393301659542785 0.365630577749389 1 1
0.453021798172424 0.413890605052989 1 1
0.299398670961546 0.276887253318516 1 1
0.497993255604877 0.452738128860761 1 1
0.363130450693352 0.329981633150468 1 1
0.316309106991496 0.292684955323576 1 1
0.500114088236771 0.443285917015933 1 1
0.6181266952881 0.563425904347454 1 1
0.194373822979576 0.165027962581297 1 0
0.445026110303331 0.405819756573133 1 1
0.311259851611024 0.305251475917103 1 1
0.25147300079789 0.217465961867768 1 1
0.523684941719228 0.475512920123617 1 1
0.0364533301576887 0.0309698168011844 0 0
0.576398094441954 0.537684994246145 1 1
0.7866970578082 0.725822177936475 1 1
0.63615755974188 0.578784149271218 1 1
0.536275204149631 0.508485669282536 1 1
1.25358860186364 1.1339230120305 0 0
0.559525448685298 0.51433474497077 1 1
0.589524226682945 0.532682439010821 1 1
0.590934385080828 0.562396469808476 1 1
0.540534089677058 0.483819050452895 1 1
0.470570219165709 0.439135056827049 1 1
0.762042966795047 0.683630195707164 1 1
0.673959943040621 0.62174119489605 1 1
0.375773167492363 0.333760440448383 1 1
0.322931073372725 0.285402377550808 1 1
0.586526007359637 0.543277394452123 1 1
0.259554347210043 0.252688429539066 1 1
0.255906418835257 0.22497374803259 1 1
0.720394182323472 0.655368725911745 1 1
0.567170097865742 0.502090390843657 1 1
0.341610083317451 0.293084641863786 1 1
0.580590857787141 0.519345930906559 1 1
0.0557344182823784 0.100082451040455 1 1
0.227945867964046 0.258891142337968 1 1
0.776720215813905 0.701035061040032 1 1
0.498372097527693 0.437389703629563 1 1
0.490138911168779 0.437181303744092 1 1
0.253014177392139 0.237583738720394 1 1
0.472724788991951 0.442767447155452 1 1
0.712089649186683 0.656094475394211 1 1
0.444552277904587 0.412667178886626 1 1
0.597355539969885 0.545660636947951 1 1
0.207661858222712 0.17424958141973 1 1
0.725833951074546 0.652742455611312 1 1
0.653029689257584 0.603627833731468 1 1
0.349901893503385 0.301213356948578 1 1
0.762334379665121 0.681112877455034 1 1
0.398556344889266 0.358167125419966 1 1
0.523015348433296 0.470974690142653 1 1
0.395573557690404 0.340776192879878 1 1
0.591647608707092 0.538895641967659 1 1
0.678714770477595 0.621801315469675 1 1
0.538155823552673 0.467042982423151 1 1
0.319669265476462 0.310860061479761 1 1
0.305054498337192 0.277227615630294 1 1
0.42210219410676 0.4217181604259 1 1
0.784751589372433 0.690045679232052 1 1
0.512856373378311 0.468971429317678 1 1
0.421873305021255 0.39053417163959 1 1
0.287733664322311 0.270113637150324 1 1
0.285709230008628 0.251562715146517 1 1
0.721553251764084 0.670593069819919 1 1
0.373652806610116 0.327593397938692 1 1
0.456704798565184 0.415093667074109 1 1
0.590732399697335 0.52813197092875 1 1
0.374957706607032 0.345545276685002 1 1
0.482077362343635 0.429144023966736 1 1
0.300211432002581 0.272658538272909 1 1
0.596897129746547 0.544630144529141 1 1
0.599002211269827 0.536455381789436 1 1
0.616430406106748 0.555314232550418 1 1
0.488765443981984 0.442591460796925 1 1
0.303090722746123 0.264733321128365 1 1
0.384678264869597 0.372033937560399 1 1
0.342065483220375 0.311182187968436 1 1
1.09885488496985 0.998092009734224 0 0
0.649753729341107 0.599097195961134 1 1
0.50173140632684 0.462753874866637 1 1
0.484162024145855 0.487084812637155 1 1
0.548099934618145 0.493831066297967 1 1
0.686137415189475 0.646066271954157 1 1
0.559885568387674 0.508851423954939 1 1
0.377812427673974 0.365763233774782 1 1
0.31916047176875 0.280208973179633 1 1
0.45481285163392 0.404672001960736 1 1
0.30732280346934 0.284623391620069 1 1
0.428225011392355 0.396193549100617 1 1
0.467166592014175 0.431205933719289 1 1
0.435620897497535 0.409262683043116 1 1
0.421647882969438 0.396839080120094 1 1
0.727235577846975 0.658318576205211 1 1
0.497939845942813 0.442327864724346 1 1
0.643520933883455 0.610515538519926 1 1
0.440114568080462 0.423419930499832 1 1
0.274386235685022 0.248765866169124 1 1
0.52109831852216 0.464992594273023 1 1
0.584295255264359 0.536311369678189 1 1
0.124178099460433 0.126379091929513 0 0
0.490022874373733 0.465965352015585 1 1
0.760098323434075 0.677502166260909 1 1
0.729032258906538 0.678688377839714 1 1
0.273579819385337 0.280894225816975 1 1
0.488612692618533 0.438834940640957 1 1
0.0858120865782789 0.0876053292303367 0 0
0.483202361906308 0.439923456826834 1 1
0.313137308762376 0.317862840799023 1 1
0.384226227265147 0.318459907495197 1 1
0.529951581368757 0.479196999978838 1 1
0.61878630450087 0.554735542675963 1 1
0.519781758121108 0.457840783970529 1 1
0.581155382649054 0.533729522856312 1 1
0.666218301905001 0.612694372103121 1 1
0.600820201932208 0.544204237055656 1 1
0.780187201567208 0.699310797353462 1 1
0.60848626940266 0.55045691776021 1 1
0.5134232571504 0.46224118308295 1 1
0.57968949969009 0.541774112213095 1 1
0.515379486490105 0.489302883344287 1 1
0.348231722491993 0.333162919484939 1 1
0.285634716181373 0.282722077387027 1 1
0.752732617194234 0.658082621662784 1 1
0.586466227312836 0.548254532173465 1 1
0.57380355751504 0.503561226072253 1 1
0.642025744825027 0.582805268718541 1 1
0.59044794910133 0.528487841378469 1 1
0.765334051344842 0.686177532198233 1 1
0.264239898672643 0.274295700542061 1 1
0.490646624599627 0.440149865018784 1 1
0.45268291747259 0.407892399644474 1 1
0.403208565145715 0.387651591878596 1 1
0.488680343966219 0.445916872507345 1 1
0.768923804816855 0.666051704231469 1 1
0.508437766491972 0.47199429750641 1 1
0.613906993951364 0.545125436307312 1 1
0.621877316891364 0.547797587675763 1 1
0.504338922282232 0.45620882625526 1 1
0.807055765992021 0.68478624803687 1 1
0.662728202047255 0.608453427159969 1 1
0.502604822562362 0.450959648457795 1 1
0.262507478806759 0.261429597638303 1 1
0.453141363277285 0.422414044210018 1 1
0.421827469852225 0.395017934165574 1 1
0.208685143816791 0.179522672964994 1 1
0.429435706420837 0.388906552862878 1 1
0.829771090637539 0.79009513355007 1 1
0.422399649519443 0.387187246768907 1 1
0.344452664560897 0.275290114209845 1 1
0.547625275304608 0.514285438586724 1 1
0.386791785458231 0.324762365428137 1 1
0.420653423519938 0.401980197988693 1 1
0.279368641644919 0.271095184008823 1 1
0.257021891572542 0.235149190370388 1 1
0.607203798846136 0.542604791867005 1 1
0.703118185632923 0.640445743955732 1 1
0.659566895332595 0.587994560176119 1 1
0.291876275838311 0.276657092124946 1 1
0.423054238779797 0.399799101373219 1 1
0.451498092416089 0.410820426075693 1 1
0.60489074730853 0.537219073437362 1 1
0.694095240489453 0.622839093880766 1 1
0.370575791674087 0.356067779318051 1 1
0.449617031469296 0.43191242277607 1 1
0.383588534636162 0.351319604070918 1 1
0.17993305877609 0.160652137803507 1 1
0.65183635646476 0.614154406650076 1 1
0.537675089707329 0.494506906185341 1 1
0.624118427209919 0.563606300801222 1 1
0.6805451770818 0.611703105939967 1 1
0.471862511326868 0.491814085810925 1 1
0.316548363856722 0.282853021092816 1 1
0.4039061407823 0.331102115520451 1 1
0.53216715620208 0.492473166555492 1 1
0.644111992171762 0.595119562218861 1 1
0.247199288046681 0.221177791747349 1 1
0.305197745941799 0.268314196809606 1 1
0.353638226657679 0.318325871070698 1 1
0.510620037120337 0.468996516609278 1 1
0.701334617579734 0.647794358471027 1 1
0.593527344661345 0.540764775147039 1 1
0.776417978428478 0.736246044643657 1 1
0.221598940556552 0.222827630547908 1 1
0.41483112078745 0.375082984983657 1 1
0.0986685636435628 0.0812522542469044 1 0
0.489987556101941 0.435688425104118 1 1
0.373460016602418 0.343062500091493 1 1
0.297977277793215 0.275798812415117 1 1
0.503273806124945 0.467993794924182 1 1
0.512744581905573 0.477431773883264 1 1
0.478205005877203 0.441717364018601 1 1
0.474938087353748 0.431695041136601 1 1
0.413653390695921 0.370874548801078 1 1
0.821352637865552 0.739342920839791 1 1
0.675193805420469 0.628554700359285 1 1
0.215821917292961 0.176020773970087 1 1
0.336835471864274 0.312720874011169 1 1
0.431241646723139 0.381424660240419 1 1
0.415114969652506 0.389048599014424 1 1
0.313147400439703 0.292316930090898 1 1
0.17454393768615 0.164561048394575 1 0
0.566520762823293 0.544913455914856 1 1
0.868163907518916 0.781578554909478 1 1
0.120431787399351 0.110906176875836 0 0
0.637518589828914 0.582298648727934 1 1
0.442911021782138 0.407666773758844 1 1
0.443424290990533 0.400282291099231 1 1
0.622577502319585 0.549084903852089 1 1
0.211232534794537 0.193121404225326 1 1
0.549728516958223 0.491906009609791 1 1
0.832969064556248 0.730687744025219 1 1
0.211769618900326 0.207475588381333 1 1
0.371122193296995 0.351201490187582 1 1
0.965522996362407 0.875025498037517 0 0
0.689035455585953 0.611684282049532 1 1
0.6837447020109 0.628008709040966 1 1
0.552600582795014 0.503435619049116 1 1
0.492531031404997 0.426183293909001 1 1
0.454907073254218 0.431270576181791 1 1
0.482079576732561 0.440263371112814 1 1
0.395381653226498 0.368763726380131 1 1
0.142133288799706 0.150442102188219 1 1
0.522276875100644 0.467657009710225 1 1
0.444113100506394 0.400137022665777 1 1
0.478056513118487 0.430072609698301 1 1
0.496961764177178 0.454054331798927 1 1
0.559836158071814 0.510954346372327 1 1
0.708195298826864 0.65997256947623 1 1
0.286575667951503 0.236285999596012 1 1
0.296323543769486 0.275673433499306 1 1
0.538117152987215 0.493203679801903 1 1
0.512623189613148 0.470717182204031 1 1
0.243993454812732 0.208431678770326 1 1
0.797457147626791 0.719859293296271 1 1
0.606418535949213 0.563992955853134 1 1
0.386912351027198 0.330108082322922 1 1
0.703084348252623 0.639502469775762 1 1
0.786301600368966 0.716510995798823 1 1
0.454037873637906 0.409419180712765 1 1
0.499501348641681 0.469889855468121 1 1
0.449328619377103 0.398605514267663 1 1
0.514746037698542 0.436337562253577 1 1
0.534876376853165 0.504674766727663 1 1
0.367605707490667 0.340210040336803 1 1
0.379371704507001 0.354446501700867 1 1
0.609452093118757 0.56065345353833 1 1
0.29116898057341 0.256877127812047 1 1
0.485972112164978 0.440521226184191 1 1
0.752808865597387 0.700008242935526 1 1
0.213067209192127 0.178613003700883 1 1
0.294837869998822 0.267374618059516 1 1
0.401755262501702 0.360329926751907 1 1
0.773886172374782 0.716445679171358 1 1
0.573108681492063 0.535912123930514 1 1
0.662547907048902 0.618512899762872 1 1
0.601654618515053 0.535219453843622 1 1
0.336754325583514 0.308630244828133 1 1
0.32313714131799 0.288887581642356 1 1
0.388926478840478 0.351901355368564 1 1
0.256904056057387 0.251572278169922 1 1
0.476998216076305 0.437787450516653 1 1
0.404485715322464 0.37062971354939 1 1
0.374183123083109 0.347997771078713 1 1
0.589302143522961 0.535725990731424 1 1
0.600433237244609 0.540900671548397 1 1
0.634098728992183 0.58070391793203 1 1
0.629672968589747 0.578235099518055 1 1
0.51974787720535 0.473500266631951 1 1
0.447166277486634 0.388897630804856 1 1
0.416322057867869 0.401419271020358 1 1
0.35103751512789 0.335352783600751 1 1
0.603363748898834 0.547082086157707 1 1
0.430269077057208 0.379770266078571 1 1
0.71977996883383 0.646900765128357 1 1
0.30188671664405 0.273074348119309 1 1
0.517257073336443 0.45695803396167 1 1
0.460545111756842 0.416472659915339 1 1
0.574259392425897 0.50015521389397 1 1
0.53755264025262 0.489851746116294 1 1
0.469130587079815 0.429965219584946 1 1
0.539541112786684 0.476884373666295 1 1
0.642875906533183 0.62316481111445 1 1
0.0989961360553723 0.0503749583755777 1 0
0.486073686123688 0.446080981721098 1 1
0.462700136033315 0.412978809892541 1 1
0.583735192974 0.522954098877863 1 1
0.428778046853075 0.417429906447698 1 1
0.385957841784979 0.339736914156742 1 1
0.566371593065337 0.506443212139613 1 1
0.508205335440669 0.475688324991179 1 1
0.109392016480485 0.10611960981499 0 0
0.632092275848466 0.569744793376621 1 1
0.503244983836023 0.476768143637672 1 1
0.504560758966946 0.454566215211588 1 1
0.431864589630953 0.383740710514286 1 1
0.269703379246628 0.269872132115412 1 1
0.626708064039489 0.554351155704021 1 1
0.391372700660761 0.376302849913141 1 1
0.567139501809986 0.506936810833603 1 1
0.739850684097404 0.674304033150911 1 1
0.201720825648625 0.17635114383083 1 1
0.078463580693937 0.0878224853441006 0 0
0.435467279032935 0.40537094522149 1 1
0.31716861488444 0.300443737970567 1 1
0.482972300950623 0.423665213612021 1 1
0.398196853149755 0.352802290893194 1 1
0.163594260253271 0.151210252210925 1 0
-0.0273222503272057 0.000408874295751566 0 0
0.475848932108375 0.441470792792395 1 1
0.262406029951765 0.240000866310482 1 1
0.605846245667096 0.551634067696955 1 1
0.235163954023041 0.209469208695398 1 1
0.531728101188289 0.48323455580973 1 1
0.62231962396326 0.553782757988642 1 1
0.494525805197 0.431601667433294 1 1
0.33091708506287 0.325658238165518 1 1
0.517594008150826 0.476805792276467 1 1
0.715112973983081 0.670134572691999 1 1
0.507885447111564 0.465600479891719 1 1
0.529321626823203 0.480235416044332 1 1
0.456057578143124 0.416478223311734 1 1
0.617835676712859 0.550808112103478 1 1
0.454708438611316 0.426057234858836 1 1
0.506412540022157 0.469300416306784 1 1
0.344078024914937 0.292771604769231 1 1
0.518469473122152 0.464311273142157 1 1
0.602758011632196 0.544149287142337 1 1
0.427154386908488 0.402324036977878 1 1
0.371855591699999 0.353393498857807 1 1
0.837748887315122 0.771290504322211 1 1
0.844864670030596 0.771211760646408 1 1
0.581207168276079 0.526757686766317 1 1
0.418017418374703 0.386189245756713 1 1
0.497009698533811 0.44413197368513 1 1
0.558247207952987 0.517355363454533 1 1
0.65858317523444 0.591809484209392 1 1
0.199106489790738 0.168551924269392 1 0
0.371368990770025 0.338881004644908 1 1
0.269302237160071 0.276074856881023 1 1
0.541859677382882 0.492193287854289 1 1
0.610974547775552 0.572286459791432 1 1
0.336688093979692 0.292047531412109 1 1
0.516881712653909 0.477497083623318 1 1
0.562862149367697 0.524188755829048 1 1
0.714919920752071 0.641734352804583 1 1
0.291063227293076 0.28973163598943 1 1
0.537004777602175 0.492665649832335 1 1
0.462131748216171 0.437441596305451 1 1
0.635176748074093 0.582132486005956 1 1
0.295342775778855 0.261524990739721 1 1
0.39638253092211 0.351323114611035 1 1
0.693209675408123 0.649360115003575 1 1
0.495883104342626 0.448726226224747 1 1
0.527803413717265 0.47592547702237 1 1
0.151458564948257 0.121051055835343 1 0
0.599682537220193 0.519448699806837 1 1
0.581953631695518 0.527020702133657 1 1
0.730978916187691 0.666750348958512 1 1
0.262082017303252 0.221527756035117 1 1
0.601964937400857 0.546756970052134 1 1
0.265223823853164 0.266607837593389 1 1
0.726347569809781 0.661913992452049 1 1
0.444814526105931 0.394620310475039 1 1
0.305045419361855 0.28100377794597 1 1
0.34368201313714 0.28321527370653 1 1
0.496357070846968 0.446119134342499 1 1
0.445640927274422 0.413547726501035 1 1
0.414670610338252 0.376716638694953 1 1
0.591874378858343 0.533643416418937 1 1
0.718614041967303 0.628722356496371 1 1
0.686685291869286 0.647415616615275 1 1
0.683482544182009 0.612943512293659 1 1
0.397783575617115 0.352950802024134 1 1
0.590990685520653 0.553032672608458 1 1
0.475090901164483 0.435935350461625 1 1
0.625256637727694 0.592809216594329 1 1
0.226755972111224 0.207201190818112 1 1
0.55096626967431 0.497408637660068 1 1
0.60205261698279 0.565089992765046 1 1
0.534107136879501 0.492215835548159 1 1
0.66486112362446 0.598277449911155 1 1
0.74474458843481 0.681357241322231 1 1
0.89747698997154 0.82092311990977 0 1
0.588898601298114 0.54746729885 1 1
0.626508981546527 0.556454354021086 1 1
0.696014526798613 0.619517945346876 1 1
0.768777617519725 0.704321730297061 1 1
0.517937667481029 0.467309665822784 1 1
0.0782954498306003 0.0923316715841892 1 0
0.451276578230941 0.423018972673332 1 1
0.366341241438063 0.344292377095192 1 1
0.469449473087433 0.424643211776646 1 1
0.345040126520309 0.31041777716596 1 1
0.330330880872114 0.305644310413097 1 1
0.266617562186026 0.249074537501026 1 1
0.377091455690489 0.355098173805947 1 1
0.618871886004413 0.572661450415917 1 1
0.592578020468711 0.55519265470691 1 1
0.592205060550751 0.55018391617036 1 1
0.708222059333458 0.627720354958801 1 1
0.481085835205303 0.465557282966349 1 1
0.461926322276217 0.422555383426041 1 1
0.364339179968919 0.308965651130162 1 1
0.37191903019977 0.339352397005674 1 1
0.502441615822875 0.47389154478001 1 1
0.587101883358368 0.528582344942844 1 1
0.371038464201789 0.328847617672679 1 1
0.503252404894674 0.447996728161402 1 1
0.42316084167185 0.395961228504921 1 1
0.450854850275361 0.414383172808366 1 1
0.699670470819025 0.636772431736094 1 1
0.66302265246649 0.606463554186563 1 1
0.806959098754372 0.738203939308294 1 1
0.933667598214525 0.835938534506528 1 1
0.809323331135851 0.733644800325293 1 1
0.700325122921192 0.653283214529488 1 1
0.213064250025019 0.216118754015112 1 1
0.446895192624142 0.427925534983421 1 1
0.623331989087289 0.552431584743657 1 1
0.727664187034696 0.675183155377559 1 1
0.501104767834505 0.447914105578111 1 1
0.558929463656944 0.514753661854808 1 1
0.535705064028707 0.489642007445198 1 1
0.380872109073786 0.325650433890558 1 1
0.316365814686583 0.282937538804874 1 1
0.386577646685909 0.32691272791243 1 1
0.480379020605426 0.427227134870078 1 1
0.228068475291177 0.195492411366958 1 1
0.611951299522464 0.553713312551749 1 1
0.295626696033433 0.272422684620171 1 1
0.280197425602384 0.268869017009317 1 1
0.198320215166022 0.193392725390578 1 1
0.314904179449731 0.294584380600692 1 1
0.591870217377701 0.510680227795502 1 1
0.457507944628037 0.407526023392513 1 1
0.637342820100152 0.576514165603177 1 1
0.606582292943392 0.520619241616413 1 1
0.436391082733746 0.398004486869675 1 1
0.539427083108349 0.483467148468062 1 1
0.528077978360874 0.469417702142501 1 1
0.133396439466396 0.122458856319179 1 1
0.300393456341466 0.278228627037329 1 1
0.396736027501529 0.358577093961724 1 1
0.467175370389931 0.415581457902083 1 1
0.414983884624208 0.379099183797925 1 1
0.688063964815729 0.625803801490391 1 1
0.667408039304958 0.580429232023362 1 1
0.480159433015174 0.443714220397414 1 1
0.766559056726771 0.711111549646949 1 1
0.551681460394794 0.504116172420156 1 1
0.455194458140425 0.407916909341146 1 1
0.489399640283283 0.426342836698037 1 1
0.303420396406306 0.27080629409039 1 1
0.326171290864605 0.279105045451426 1 1
0.404062362325716 0.357847215338399 1 1
0.330822420601868 0.302464457916635 1 1
0.662330069360174 0.596397431142423 1 1
0.666144046301313 0.600157185787825 1 1
0.630280245310731 0.578922519240613 1 1
0.625234286178917 0.584887256550285 1 1
0.625438100314097 0.587262288041994 1 1
0.920221239807233 0.853040386751591 0 0
0.28912069963631 0.272565795812453 1 1
0.522398076453974 0.457430745138461 1 1
0.642247486530881 0.5913562360756 1 1
0.712050595406829 0.646958423411493 1 1
0.507179201844281 0.470720002731305 1 1
0.770713109480094 0.710421059351601 1 1
0.324557143709246 0.296549948512928 1 1
0.444756041204299 0.39143598828755 1 1
0.613093194898147 0.558130191438649 1 1
0.550965049848373 0.506785672342992 1 1
0.425832078244914 0.411459015795582 1 1
0.44930326274666 0.413048354517627 1 1
0.544366286069904 0.511214428905592 1 1
0.42076608222131 0.388056098355807 1 1
0.389366783845773 0.344804065001714 1 1
0.379618016284133 0.362927597667406 1 1
0.495042796392707 0.449652909023337 1 1
0.586976130058425 0.517612084801345 1 1
0.45253941292056 0.403794533452369 1 1
0.942330901426113 0.864616012658448 0 0
0.437020119560646 0.409968509124278 1 1
0.613832253948351 0.554427203040891 1 1
0.530145787221797 0.48412098286923 1 1
0.534114028174903 0.501321598160395 1 1
0.159353567379003 0.167377489584147 1 1
0.151316356620644 0.145110830098137 0 0
0.364684400510981 0.334087034375913 1 1
0.340062308162473 0.316229371309572 1 1
0.434084390407046 0.407034567321899 1 1
0.389230683008319 0.3527395260127 1 1
0.748826529210339 0.687723619581419 1 1
0.369258768256446 0.345038099528107 1 1
0.419943384611595 0.388904119361288 1 1
0.493821443159966 0.456071147827897 1 1
0.382015515584388 0.364767869341509 1 1
0.281554824653901 0.288270008003193 1 1
0.441051648540733 0.40953252519399 1 1
0.553124974935308 0.520545067276125 1 1
0.559414307540397 0.511276712037779 1 1
0.242882569910248 0.219924042331238 1 1
0.483959772295236 0.459560767547124 1 1
0.604535798939672 0.536175508731838 1 1
0.809149599120115 0.720641455458912 1 1
0.441075148825771 0.394769282573447 1 1
0.357409325616369 0.341035315314915 1 1
0.17350115333068 0.169354685812127 1 1
0.536539681792819 0.492543263628015 1 1
0.590285973853591 0.54473703674948 1 1
0.618351149488546 0.572783118760549 1 1
0.382881731685504 0.356734318332798 1 1
0.447629778916485 0.399575371936618 1 1
0.62636114937296 0.575203749613173 1 1
0.295856752603203 0.250815489856907 1 1
0.462463591364414 0.414924207699432 1 1
0.340561292414849 0.300910647907713 1 1
0.575615651144846 0.508715104102934 1 1
0.415507028995013 0.362301105929888 1 1
0.253978955930604 0.230480779853999 1 1
0.166277370840915 0.157440535333671 1 1
0.345668843335778 0.322387886819328 1 1
0.622977923883313 0.563516540977083 1 1
0.80231577390018 0.714309542683236 1 1
0.335559059393812 0.297019266465691 1 1
0.534217253606647 0.45810414951871 1 1
0.413022447569071 0.3613334978447 1 1
0.253015138120952 0.231988598546404 1 1
0.568767117516196 0.522449066745591 1 1
0.407621494519813 0.37047163904972 1 1
0.459102132862991 0.423386244724403 1 1
0.579502193842018 0.528913394925506 1 1
0.580167856567263 0.511985190593534 1 1
0.428454513044211 0.405205199937478 1 1
0.4174259581163 0.386369211351504 1 1
0.529794068481628 0.477005585609118 1 1
0.393442312651328 0.351411340111341 1 1
0.123756114901512 0.109266850775868 0 0
0.500404803425669 0.454427086201888 1 1
0.638614012405748 0.564075939308458 1 1
0.273891973234032 0.25644358931271 1 1
0.628934170200972 0.530103016221107 1 1
0.466539461738654 0.43354030492537 1 1
0.894032620252454 0.855154715267598 1 1
0.825465418700032 0.745186877370994 1 1
0.805228451867291 0.745763626481526 1 1
0.254304888966112 0.231557256068662 1 1
0.392748368607437 0.365816524254141 1 1
0.6964264527787 0.592208171811584 1 1
0.467405358801413 0.432063861476702 1 1
0.487804104565375 0.46131079025092 1 1
0.46521612417539 0.443741735595518 1 1
0.66774859465996 0.572898375076378 1 1
0.470870105128698 0.443758715266211 1 1
0.359717365186478 0.348064460271544 1 1
0.564615747680014 0.536893915243575 1 1
0.422132874783319 0.359939176365589 1 1
0.36907404229593 0.32979571316418 1 1
0.645463872906691 0.592095798250636 1 1
0.323630723519902 0.280423460296537 1 1
0.966194580071584 0.866768028615028 0 0
0.334156650739421 0.311571717875808 1 1
0.809298529343571 0.731157411029638 1 1
0.639967643883192 0.563795281622643 1 1
0.366512866058016 0.347096480523358 1 1
0.623088266223732 0.555091525458323 1 1
0.44265637353532 0.422492703520729 1 1
0.564349247628675 0.511840888722955 1 1
0.600602095294133 0.536644452625677 1 1
0.658396283314361 0.599847975388265 1 1
0.459357528216075 0.416259896681195 1 1
0.696653999036144 0.6467617429918 1 1
0.239030463643024 0.205669886145 1 1
0.701761696100719 0.616574669906983 1 1
0.45328626770826 0.414785340368916 1 1
0.256379893988789 0.243126910078576 1 1
0.535043446149692 0.503865200949572 1 1
0.298798146536262 0.281511224843996 1 1
0.621788781190738 0.552054156557207 1 1
0.661364406621943 0.587813681852022 1 1
0.471490993471016 0.419726477322757 1 1
0.219387337758612 0.187232609909333 1 1
0.542456225107719 0.46889532273084 1 1
0.638356516847064 0.568555307038836 1 1
0.341671102987106 0.272688903044677 1 1
0.466128883792868 0.439804492004574 1 1
0.454944845521212 0.417343514759638 1 1
0.598911905660649 0.557845598342074 1 1
0.522045892443781 0.469520945836421 1 1
0.469498724236716 0.424416819387316 1 1
0.333762682180398 0.282098786769672 1 1
0.555092144350328 0.516388506200953 1 1
0.41168093552301 0.355260193799867 1 1
0.765808437141208 0.661469964369694 1 1
0.653064507941041 0.611523982184736 1 1
0.638793102419602 0.584052808821332 1 1
0.644181286912481 0.573831285615755 1 1
0.585882583148416 0.516275094846382 1 1
0.624736434005691 0.579575732623748 1 1
0.299208824141296 0.287733250571247 1 1
0.459937530548505 0.420399850891112 1 1
0.0405256196824239 0.0331431816896199 0 0
0.330311336385644 0.306956896916737 1 1
0.736915382261493 0.626901109149163 1 1
0.803491068115563 0.728813734020113 1 1
0.409715751190098 0.385493558907452 1 1
0.634632401294264 0.586706600462292 1 1
0.355487743754696 0.317343510938954 1 1
0.451830340524834 0.413114474124712 1 1
0.40240174723245 0.354823220630278 1 1
0.572610056065275 0.541877356595782 1 1
0.864519455484963 0.786706917078973 0 1
0.799351228675473 0.729140298937885 1 1
0.372819309498309 0.31968332108398 1 1
0.474926013191962 0.426817957602447 1 1
0.629203441514697 0.56747434430729 1 1
0.537983324175549 0.515794089757441 1 1
0.631970337347886 0.589486049946998 1 1
0.309763512342112 0.301588406193942 1 1
0.578596612999776 0.529707121260507 1 1
0.447272003885504 0.412475842069325 1 1
0.627247574482967 0.564066160166463 1 1
0.516475958897604 0.452963912756579 1 1
0.433498884087719 0.376434581679838 1 1
0.401078881211241 0.359863490050755 1 1
0.757500504562148 0.678037135173539 1 1
0.197172233745462 0.169093360527822 1 1
0.659406306734177 0.600703408778514 1 1
0.560049966188609 0.507700562187365 1 1
0.640266680887282 0.569702166174302 1 1
0.564885599781475 0.531013986938754 1 1
0.00794256789135264 0.0125057194150708 0 0
0.528255203013246 0.485623668521368 1 1
0.17674416937095 0.156039988079912 1 0
0.544344056604378 0.506253475586208 1 1
0.367806310677862 0.320665465192788 1 1
0.574960064059747 0.528290526566095 1 1
0.0883422415597679 0.0703201737491595 0 0
0.365211953246749 0.330058390290354 1 1
0.336898042235736 0.296048709553495 1 1
0.68447360342207 0.629217546384748 1 1
0.421766574859676 0.395386976947883 1 1
0.644375481274398 0.563723188923348 1 1
0.642596358650587 0.536011429112085 1 1
0.341590303596701 0.353242995908719 1 1
0.363611577446155 0.319509326671517 1 1
0.441458937617024 0.408301767686217 1 1
0.423490610470887 0.391294990884059 1 1
0.550333808134106 0.505992953878482 1 1
0.230355199700841 0.228196272151924 1 1
0.694618196937041 0.619274242327727 1 1
0.457869223228875 0.405715146699391 1 1
0.176167329314481 0.191146238370419 1 1
0.589823207835092 0.492019929371667 1 1
0.301343825379962 0.285953446327071 1 1
0.454532429033972 0.429627412843329 1 1
0.239085644081836 0.238430749583723 1 1
0.562770263693564 0.526785504628291 1 1
0.710634811717275 0.647712438676023 1 1
0.817256482542537 0.744437064634738 1 1
0.254758432176141 0.250249515390914 1 1
0.627199098527552 0.558747666079052 1 1
0.279490746955065 0.259803535491353 1 1
0.389164100453133 0.352490895958952 1 1
0.342928292098042 0.320913665453575 1 1
0.508044973629835 0.443037278486345 1 1
0.118214740419351 0.109189678644197 0 0
0.677460950499573 0.621664766177807 1 1
0.659049418872415 0.596957540894272 1 1
0.322342787867937 0.300826235645338 1 1
0.755080045999418 0.669960656720863 1 1
0.468268347324292 0.425888203918025 1 1
0.579486966377667 0.541821476905839 1 1
0.149215011457698 0.130063102809435 0 0
0.695711398844795 0.631285413103274 1 1
0.645756035385579 0.594642137600447 1 1
0.472532203287891 0.420714398032345 1 1
0.424270236719968 0.377191332009659 1 1
0.453703947439038 0.429076521346848 1 1
0.817897452109273 0.736194181831439 1 1
0.360252621485163 0.337569485481395 1 1
0.571542984800273 0.48520104712116 1 1
0.673917463632584 0.644791322713426 1 1
0.472899643327982 0.410509754995417 1 1
0.325268796357483 0.286683666566844 1 1
0.385178291078133 0.343138432773055 1 1
0.158152552423768 0.154620259002631 1 1
0.546846495278928 0.483425106638213 1 1
0.234819008999468 0.225738557963308 1 1
0.640124636919297 0.63791465206138 1 1
0.570551708235443 0.525850208845882 1 1
0.436524513409438 0.392720952440192 1 1
0.340144078341266 0.324360485591323 1 1
0.623113352004205 0.574289142698556 1 1
0.108118728493434 0.105703491955083 0 0
0.478670620578323 0.419798063110672 1 1
0.577141619683982 0.516783103469 1 1
0.572580508695629 0.519039804741642 1 1
0.394872057397116 0.374061815551729 1 1
0.389962824354995 0.354319810702737 1 1
0.771543840519708 0.705602009579073 1 1
0.372341550949198 0.337788805267973 1 1
0.65754134577457 0.599988235010404 1 1
0.382508935201239 0.359707495619592 1 1
0.347609847246045 0.324780775257812 1 1
0.358996109953749 0.333911425831299 1 1
0.389152282927385 0.357373382356529 1 1
0.396415072278243 0.342995156498999 1 1
0.514937463119849 0.466403246837779 1 1
0.652845807637135 0.601439254512279 1 1
0.536191250900863 0.489467217618942 1 1
0.451783803948748 0.441764855692106 1 1
0.620952581519561 0.570930931433994 1 1
0.397971355851537 0.351521010612852 1 1
0.404239779042264 0.379016304094213 1 1
0.520054341367421 0.437915973284066 1 1
0.24651589556855 0.23203926194426 1 1
0.28071088478669 0.291120556486549 1 1
0.661871386923846 0.588501468491732 1 1
0.535526153878269 0.480804295187887 1 1
0.307183325731671 0.279699882011756 1 1
0.759968445707195 0.704817677312692 1 1
0.385124475685365 0.3462307143104 1 1
0.356902474115631 0.314017725374613 1 1
0.447667926418603 0.410875986349527 1 1
0.440675940100696 0.409076172994973 1 1
0.180562738047257 0.160333034925374 1 0
0.338710987465226 0.32262963418928 1 1
0.251912566424048 0.206461430764718 1 1
0.472658353219015 0.421946760888435 1 1
0.432776651141989 0.370619518489132 1 1
0.576888088518521 0.467612089528416 1 1
0.516706827444732 0.482772191208373 1 1
0.331158118262637 0.296881011114854 1 1
0.260378709882824 0.240960019659085 1 1
0.46518606568424 0.423681557981613 1 1
0.478306110800473 0.435148575813252 1 1
0.0720940313203836 0.0743402015444977 0 0
0.35028208394437 0.338943464740407 1 1
0.64453467851445 0.59083794294866 1 1
0.450407174599626 0.422982390774254 1 1
0.374272108938151 0.355558292572129 1 1
0.617089456491422 0.552363694193864 1 1
0.482287494195158 0.458741121266923 1 1
0.619561607613493 0.531879853743578 1 1
0.492477053792975 0.466058579015855 1 1
0.465267269460178 0.41946655258898 1 1
0.280461833118033 0.253224930640139 1 1
0.362422466661807 0.332137387195914 1 1
0.53075890465289 0.516457109495647 1 1
0.752707953620044 0.692667237057208 1 1
0.382243856154151 0.350520656507188 1 1
0.725404035246748 0.66863821103927 1 1
0.196247406288422 0.185142831926063 1 1
0.776553034041715 0.709672374680271 1 1
0.608808587919714 0.538912571518143 1 1
0.544295653904196 0.488005336296351 1 1
0.435240631313899 0.413677882740055 1 1
0.279255185093053 0.258308061809589 1 1
0.0295731868190302 0.0264148162262897 1 0
0.280031733686751 0.259545080444355 1 1
0.318103061834951 0.29852593572747 1 1
0.364316865855047 0.346575889403682 1 1
0.497620092367343 0.465037821689803 1 1
0.336099001666563 0.316913718735807 1 1
0.701024351695079 0.634973112930708 1 1
0.409287730468102 0.366377451459206 1 1
0.363176861441751 0.32217953029788 1 1
0.6177624636967 0.561740821186755 1 1
0.482413235891748 0.458299032824695 1 1
0.327705518612428 0.284302335564837 1 1
0.408957164225148 0.369751862316672 1 1
0.467055640684935 0.427333647467691 1 1
0.699695723197508 0.632489156373488 1 1
0.77359358443313 0.688937490804517 1 1
0.433610389939281 0.39949003957454 1 1
0.216934543351182 0.197705301030148 1 1
0.309636563280469 0.298047655704614 1 1
0.477314905447437 0.450465844043445 1 1
0.229400069798428 0.208936080565672 1 1
0.575679247429252 0.5197007908538 1 1
0.774859052182173 0.685303196253197 1 1
0.339953265630223 0.29828245365936 1 1
0.606624918236788 0.567165008093673 1 1
0.511532690628105 0.453580222850414 1 1
0.3224613897552 0.288398586781162 1 1
0.418926404940281 0.375209695581115 1 1
0.292427685800782 0.266098127332617 1 1
0.536971575038271 0.496391310747847 1 1
0.765683108336035 0.667762042368757 1 1
0.402437820112371 0.371882207576019 1 1
0.511101528174032 0.467551136250242 1 1
0.677744898164035 0.591358908534886 1 1
0.255142079266415 0.221136757460097 1 1
0.384294890235093 0.346454311486305 1 1
0.466952027635824 0.393527342982329 1 1
0.258675278974038 0.221853066602443 1 1
0.517139557476172 0.450555781504206 1 1
0.0329755560762797 0.0414337097343723 1 0
0.394278116034513 0.324284148446051 1 1
0.352254221380293 0.295299471865174 1 1
0.242413346283151 0.223286977983378 1 1
0.222817173716515 0.199667116031787 1 1
0.372710405059147 0.342595623023829 1 1
0.869126435849378 0.794577475920575 0 1
0.583455885524484 0.539863670739976 1 1
0.342875378505997 0.312047280624444 1 1
0.500367909348524 0.452672857119804 1 1
0.34329426858851 0.310009464547309 1 1
0.21818747912018 0.206152117388021 1 1
0.337329907610138 0.306879984359357 1 1
0.350987633113342 0.307221254893629 1 1
0.498593352174179 0.456340166110431 1 1
0.234856501671922 0.208596896201067 1 1
0.887661625655715 0.839409774739458 1 1
0.26517592665352 0.217623611022625 1 1
0.271404595626764 0.227365056672011 1 1
0.584699047401678 0.52863303836671 1 1
0.48025820765091 0.452553206818479 1 1
0.272005888350609 0.24436687407516 1 1
0.392606114039395 0.363078872009389 1 1
0.735578972797614 0.656574251258964 1 1
0.631460464477703 0.568215817590253 1 1
0.529065159742387 0.470133804925679 1 1
0.371345453923001 0.340639717446183 1 1
0.418203876141974 0.381139804213735 1 1
0.635105334427044 0.562682011184565 1 1
0.426156653237638 0.372117553985999 1 1
0.504450745561654 0.446067178552561 1 1
0.61899285808099 0.531959816866481 1 1
0.602764774795459 0.524714881085996 1 1
0.666485894297842 0.590654968677208 1 1
0.590113336138214 0.543671282570426 1 1
0.602223712001802 0.540758087928989 1 1
0.433299795011505 0.413194244406798 1 1
0.406421462587852 0.389823042195731 1 1
0.376781755053745 0.331143678768242 1 1
0.671519979486559 0.603497899197965 1 1
0.502262637673401 0.455221059925796 1 1
0.507617664622268 0.446522859368401 1 1
0.70583428519009 0.630179221116534 1 1
0.292854714118928 0.231849482128716 1 1
0.477999635141463 0.427481091362733 1 1
0.319439555376836 0.286049205002313 1 1
0.410032587650181 0.360385184829299 1 1
0.665825298721574 0.582821806964569 1 1
0.437624359845894 0.401898292555669 1 1
0.081589450544648 0.0779171135439242 0 0
0.765485744939255 0.684289275267433 1 1
0.225770276867456 0.196163425232206 1 1
0.624960983793921 0.58137339108182 1 1
0.395720210156015 0.360644583698173 1 1
0.516487108436187 0.467988876938468 1 1
0.528679826658806 0.493667124123861 1 1
0.532232871501921 0.474679775887234 1 1
0.414106794906091 0.363920734494916 1 1
0.399030237874241 0.393233871107091 1 1
0.47289282801317 0.429963938681639 1 1
0.403603420101624 0.379049171272982 1 1
0.596105044009574 0.556979913828323 1 1
0.38061133212454 0.311394014185085 1 1
0.451132096155165 0.430269605431047 1 1
0.444952120051635 0.392648148384936 1 1
0.682218185954979 0.624894319630278 1 1
0.709624805244875 0.640419593905767 1 1
0.435124584343786 0.39446656352588 1 1
0.394465200701417 0.358263107594633 1 1
0.203892387277419 0.175727688517979 1 0
0.413925250174751 0.356701248084229 1 1
0.234041534726918 0.191584273453891 1 1
0.517950962823094 0.470428736612498 1 1
0.521735779494294 0.465026571761177 1 1
0.356192663799643 0.311072925029216 1 1
0.279348336705556 0.286264777466622 1 1
0.634605799571176 0.592215605499435 1 1
0.244353406105519 0.213361082079108 1 1
0.681033158974538 0.63839298486271 1 1
0.478912861064961 0.406949156930498 1 1
0.392039952297053 0.347430831609201 1 1
0.545783822240796 0.476198366784396 1 1
0.298005879882031 0.261792730712871 1 1
0.451920723182506 0.399388788357029 1 1
0.394441547753189 0.347067194300866 1 1
0.534019378667013 0.487752204289734 1 1
0.432416416431854 0.394225825211824 1 1
0.330168109662065 0.292364916071385 1 1
0.17537726395541 0.158438833989549 1 1
0.423350515926156 0.380511100355907 1 1
0.551594940043897 0.506126662713124 1 1
0.752437552890458 0.679955156591144 1 1
0.489868638509038 0.443502589872144 1 1
0.375105868892066 0.344180238822852 1 1
0.277299672994752 0.281429787154036 1 1
0.536323494917794 0.481927040733662 1 1
0.496225853092165 0.429466302656541 1 1
0.856890174026698 0.794324640044552 1 1
0.642484251362077 0.593928089116352 1 1
0.326893184640952 0.307247807261136 1 1
0.161056016119776 0.153659830110147 1 0
0.503337179802445 0.45032162558599 1 1
0.386950910820236 0.362994260141506 1 1
0.476625585419039 0.467467703093249 1 1
0.811975092084168 0.737499465481928 1 1
0.341077552380807 0.311053322354435 1 1
0.432612149646158 0.390868737098713 1 1
0.694446304646291 0.620138187977628 1 1
0.572886859084877 0.534132275654683 1 1
0.371302104907915 0.316766192948163 1 1
0.907477530484519 0.836366456152196 1 1
0.245080294944383 0.256163248506218 1 1
0.575027252922561 0.527509097140339 1 1
0.468390149264889 0.432997339143687 1 1
0.429757110499431 0.38094957968907 1 1
0.767148272967588 0.695818504733999 1 1
0.725643734710748 0.658835051010867 1 1
0.577606721441201 0.497364137380311 1 1
0.725251602639 0.64273161219637 1 1
0.382461684782285 0.335446297973797 1 1
0.319800111933006 0.311940083563395 1 1
0.0806128595428135 0.0795240803250534 0 0
0.295156631874316 0.299166717582973 1 1
0.432246708369396 0.391840844786996 1 1
0.267481298767084 0.266628187454003 1 1
0.413951222503103 0.314401789476421 1 1
0.304251664328934 0.255411082778067 1 1
0.213498639342703 0.212900585320016 1 1
0.367498693272985 0.333126712003863 1 1
0.288549431897003 0.267065540921131 1 1
0.665030070515084 0.594644869971391 1 1
0.158673417808708 0.139656764113144 0 0
0.577134277932098 0.544740318185745 1 1
0.452477733133467 0.418159336426444 1 1
0.471442537152727 0.427678452320697 1 1
0.490838469567287 0.459993820773745 1 1
0.35398104064982 0.33079900362686 1 1
0.391908582139618 0.351897931955491 1 1
0.437128189404527 0.383695870672479 1 1
0.546475421843026 0.5198611149207 1 1
0.635826655841185 0.576637641037883 1 1
0.594425851026054 0.53494357323285 1 1
0.709956941035014 0.646305021884089 1 1
0.491473666214153 0.432072940902883 1 1
0.647427978342339 0.611461580394886 1 1
0.693688871256927 0.633533477344926 1 1
0.698759846108977 0.622465030130493 1 1
0.605754333094406 0.547917447458835 1 1
0.420695620734074 0.378411892988884 1 1
0.430458203754945 0.384716207111867 1 1
0.426749012703801 0.394227843459488 1 1
0.0868250928627303 0.077823027933084 0 0
-0.0114093865794938 -0.00508636845551653 0 0
0.366158824848371 0.332881349003891 1 1
0.40339353168999 0.368066259191677 1 1
0.437948267997374 0.385434112732637 1 1
0.710574600131253 0.615262039604677 1 1
0.298570190285549 0.275510374053016 1 1
0.662546180666952 0.581168210628536 1 1
0.637221169551415 0.589030779866532 1 1
0.757178455819037 0.700843359475355 1 1
0.267818308895773 0.244694479486685 1 1
0.385398684317776 0.32979385968597 1 1
0.327789635835723 0.291558289281108 1 1
0.405526410232024 0.36648587821516 1 1
0.643216852262729 0.583321455190951 1 1
0.429320485369064 0.381864981787008 1 1
0.646081245526215 0.59771627403673 1 1
0.670142740130105 0.599684516621267 1 1
0.499462884508916 0.468842588277116 1 1
0.585247062977627 0.545431501574847 1 1
0.538295818248199 0.481042766773366 1 1
0.458083133672234 0.430330990311445 1 1
0.570555745826121 0.529800297423189 1 1
0.675533434900124 0.628361918857683 1 1
0.455430871840829 0.40333996161202 1 1
0.368890404758189 0.360744948634386 1 1
0.173470013966318 0.146909810760543 1 1
0.477957260251747 0.440901350084701 1 1
0.605919898470858 0.541547325220345 1 1
0.853197814899725 0.794831112005824 1 1
0.558709157594329 0.497157522336006 1 1
0.140305861686862 0.126835448334184 0 0
0.234243202417837 0.212491566999499 1 1
0.304705944824866 0.278787902282493 1 1
0.475130634450839 0.433470290245317 1 1
0.519908422565806 0.465639223159045 1 1
0.384360768138479 0.355202123224262 1 1
0.2973418549084 0.28560387468559 1 1
0.551154849262297 0.524825782395055 1 1
0.387214736618662 0.366830185699976 1 1
0.226376925274242 0.19899823548385 1 1
0.38009237752697 0.347592804056668 1 1
0.640508168101675 0.570285558566291 1 1
0.248909195110933 0.218723648441762 1 1
0.655130425327022 0.601672999200872 1 1
0.533171757022838 0.49175274860153 1 1
0.535629162665598 0.505387077411116 1 1
0.4391040107248 0.419178296569227 1 1
0.367008416979141 0.364945345631231 1 1
0.525973147805113 0.481704707594671 1 1
0.821437396657096 0.742668429974164 1 1
0.450298152302638 0.393228041564587 1 1
0.429219917212775 0.396012889471134 1 1
0.556925630986449 0.522551135658547 1 1
0.549513685447412 0.49982298866306 1 1
0.677293879098174 0.621619933979016 1 1
0.314433867509649 0.282917727687283 1 1
0.506124624847261 0.451767826587798 1 1
0.545310837095207 0.52720969742934 1 1
0.455732714468572 0.424210749479808 1 1
0.483729539811331 0.420507991881692 1 1
0.186113934192438 0.165848507082339 1 0
0.575283508487213 0.51913153723232 1 1
0.633311498391468 0.575539195937608 1 1
0.476493551046647 0.444874610577833 1 1
0.360031649126591 0.336092354445469 1 1
0.522787036278842 0.438544207066147 1 1
0.460831783865039 0.415695080190801 1 1
0.120499662523483 0.0868470674457082 0 0
0.378123416289881 0.357432066278337 1 1
0.645321968137405 0.593175730353467 1 1
0.307699931939167 0.289348243812754 1 1
0.441884430338855 0.418524963690162 1 1
0.39400485117629 0.358129355491979 1 1
0.477711740246969 0.45654443465734 1 1
0.600766758423029 0.553753517614747 1 1
0.528617912354272 0.49259344291044 1 1
0.668338211497458 0.584779529438346 1 1
0.521145564749908 0.483985682164986 1 1
0.420999992727333 0.39293290187115 1 1
0.552386437828538 0.494679739075966 1 1
0.509177236326169 0.479062502963168 1 1
0.142691604331347 0.133675131561122 1 1
0.543878040809489 0.492432411987836 1 1
0.761344943963811 0.700338939756389 1 1
0.67796306556218 0.602091812208313 1 1
0.592284269738755 0.538813767437549 1 1
0.665694211342 0.605205931465926 1 1
0.570267726427568 0.53746642142047 1 1
0.612003843760072 0.568763493362668 1 1
0.710826269393209 0.6589580776419 1 1
0.237801684610797 0.213615106858338 1 1
0.278187043162093 0.250745638238288 1 1
0.514826579664015 0.465947788143839 1 1
0.626473342690672 0.558007933850356 1 1
0.0886802002256918 0.09938154990016 0 0
0.311917886697704 0.287012730155333 1 1
0.448408488907478 0.412972250928977 1 1
0.352530694492622 0.305524357519038 1 1
0.639300632422548 0.58050619098863 1 1
0.377132170354624 0.325724706743779 1 1
0.38751250994362 0.342369011305089 1 1
0.457056105453401 0.430695885632699 1 1
0.50054448502937 0.493692175222215 1 1
0.825149135378308 0.754066147202664 1 1
0.283227025978935 0.245571189003095 1 1
0.109020469601894 0.0923844572637577 0 0
0.592248468349216 0.546927945380523 1 1
0.572962292593752 0.51065555293186 1 1
0.666760325074309 0.592818132757086 1 1
0.468733720768524 0.4269518450937 1 1
0.358163408075961 0.322354574062379 1 1
0.342605803900085 0.314947807393519 1 1
0.341672497554762 0.314811360685491 1 1
0.400046730570807 0.367661094188112 1 1
0.403258009927142 0.360841842404901 1 1
0.681148662690577 0.614809821563413 1 1
0.434663080672567 0.391260540465474 1 1
0.573383467554794 0.512648758736663 1 1
0.291172609847521 0.302082265939753 1 1
0.410971133070452 0.384570381882036 1 1
0.340598629833856 0.290083095297646 1 1
0.318427364483131 0.289633014092217 1 1
0.675977963574854 0.600529658227544 1 1
0.491064051749039 0.441274678201031 1 1
0.375268369655801 0.343094821978267 1 1
0.62644066822668 0.553912646426004 1 1
0.622244672529725 0.555272492902551 1 1
0.525675334517986 0.482789863895325 1 1
0.736386522879141 0.715830205138226 1 1
0.55941564923868 0.506750225329668 1 1
0.626275156129961 0.564367799812723 1 1
0.326961885961828 0.345650238404357 1 1
0.699740273288888 0.64823095946904 1 1
0.527231069612772 0.471962158258831 1 1
0.349311853989017 0.329497356736306 1 1
0.695690790167975 0.61288775188914 1 1
0.555775827806317 0.512831382434043 1 1
0.343209628521214 0.314707221227648 1 1
0.673751250197149 0.602267040138374 1 1
0.32827522407667 0.307049991493481 1 1
0.201216505760773 0.184458809814367 1 1
0.665118351250674 0.600244314914738 1 1
0.54876371589871 0.501211369052617 1 1
0.362775725537861 0.331443058165686 1 1
0.633849582773813 0.579549444265654 1 1
0.595910647361003 0.529117574057898 1 1
0.339345623440523 0.34137509467615 1 1
0.692535010575052 0.623271876966568 1 1
0.365623317035468 0.329901403420248 1 1
0.685704197722817 0.604407084539152 1 1
0.657275791985695 0.591187565422681 1 1
0.680551356327747 0.646373162175877 1 1
0.51876045123706 0.470988726553903 1 1
0.537212083045865 0.485125393274763 1 1
0.820215396333219 0.756391535792343 1 1
0.392607911023985 0.365372855214557 1 1
0.637761400823447 0.592002334911067 1 1
0.216521851482251 0.206685754707832 1 1
0.630772548017488 0.549300856458076 1 1
0.192333815423722 0.21284850597371 1 1
0.364621319081087 0.352729332355156 1 1
0.597551739851068 0.529187444073042 1 1
0.571839301269698 0.514807153173122 1 1
0.156740679342367 0.128950718498289 0 0
0.325795649168624 0.298057892262928 1 1
0.41061858205845 0.379821738420586 1 1
0.395221148507263 0.362367640431234 1 1
0.604028725528582 0.577483634999155 1 1
0.44062044929513 0.378996648898318 1 1
0.544766300042652 0.462610692666765 1 1
0.508152658987759 0.481074085482669 1 1
0.315690960829981 0.290472055147828 1 1
0.376435708266851 0.325222215425671 1 1
0.623944813901393 0.567190839118594 1 1
0.353355070304319 0.352848951623312 1 1
0.408400102132778 0.345813728294837 1 1
0.18261279557453 0.135799799099865 1 1
0.353047673802758 0.30998996594552 1 1
0.359006551058078 0.311662716380875 1 1
0.606853354981989 0.546257458686113 1 1
0.339619205929759 0.321114113786147 1 1
0.572722428636871 0.514154488882372 1 1
0.245151358139214 0.223360035216873 1 1
0.403664599452759 0.370077230309729 1 1
0.368116468684656 0.330080802982294 1 1
0.280703337422376 0.272456400415411 1 1
0.502614143980849 0.447172188554667 1 1
0.370941697918385 0.349090085371993 1 1
0.144736041590815 0.118751724079621 1 1
0.615493731093595 0.58071805782676 1 1
0.392651252890037 0.364394984108803 1 1
0.768638099823857 0.690013689910474 1 1
0.458236902136013 0.415832974324819 1 1
0.688061229954515 0.605070145397271 1 1
0.665556469931599 0.631840588278351 1 1
0.441888473445928 0.402297751840676 1 1
0.510675661401772 0.463924219142038 1 1
0.699024037145439 0.642320244005503 1 1
0.30846219923431 0.27695764013856 1 1
0.379477770555668 0.318537575507823 1 1
0.658962945493028 0.598189519048108 1 1
0.530781110033559 0.499299192487561 1 1
0.940144622772468 0.838008133224972 0 1
0.685806074683749 0.624792876065468 1 1
0.629114957978436 0.564795401440595 1 1
0.346231221066671 0.302520918326024 1 1
0.590625403190119 0.536461490791291 1 1
0.687937983976048 0.616252196903854 1 1
0.712314363232606 0.6451653366888 1 1
0.406153365359794 0.356894943644654 1 1
0.472874774082942 0.442361960853786 1 1
0.340760146930932 0.29205941566018 1 1
0.488687062126406 0.4539132893195 1 1
0.158941409008562 0.167653948240642 1 1
0.483689755668642 0.431537050765588 1 1
0.552904080505275 0.523465831710397 1 1
0.509277603306051 0.465605716224796 1 1
0.564006680765023 0.506499817308948 1 1
0.382362658023877 0.311436501669979 1 1
0.161166777966118 0.159819396113631 0 0
0.562049309217424 0.507310064511794 1 1
0.691451690291655 0.632743032762233 1 1
0.553163873939277 0.499286870350785 1 1
0.401564706112576 0.370959934806106 1 1
0.528899393905694 0.491062224649721 1 1
0.336367740074413 0.307175472338007 1 1
0.369496735180479 0.319356449204399 1 1
0.263658794714961 0.246296277650392 1 1
0.22356463454672 0.214226866926321 1 1
0.252942919271671 0.235989587492455 1 1
0.711539150834115 0.657295602367768 1 1
0.497815915149417 0.455091331425337 1 1
0.533506777381372 0.483306239409469 1 1
0.384600458821514 0.359624438912355 1 1
0.429051339573173 0.391670635801481 1 1
0.677430778382046 0.609982265449362 1 1
0.422293402665029 0.392809827537735 1 1
0.234183528732793 0.235209862193662 1 1
0.212304450185382 0.22252202598661 1 1
0.415845177018807 0.386388598821036 1 1
0.402013202407955 0.347453105012108 1 1
0.461000713008827 0.420074799913887 1 1
0.480190091843077 0.444030973171852 1 1
0.330003958563151 0.321007445802291 1 1
0.785277521952288 0.706811923330032 1 1
0.567878437393707 0.523393629083817 1 1
0.573690658355218 0.513285101162814 1 1
0.45693896693914 0.415631934633026 1 1
0.73971533993052 0.672991730468068 1 1
0.207933121748784 0.150634318618081 1 1
0.590855670135529 0.526411179467738 1 1
0.387563827538322 0.349229690176256 1 1
0.486347451789168 0.453203715069668 1 1
0.766315036156538 0.688685772487709 1 1
0.674313758117689 0.622742125234468 1 1
0.147224234310506 0.132563124945535 0 0
0.63162414383215 0.586215412712794 1 1
0.429149641210566 0.38834692415192 1 1
0.663332978395352 0.567846220609668 1 1
0.564262786596617 0.557098636527397 1 1
0.653018133872414 0.58879470898329 1 1
0.694803482611615 0.615916099705414 1 1
0.52727523495163 0.472220646302689 1 1
0.553003331300413 0.516738078448476 1 1
0.445786316374572 0.400879634689437 1 1
0.620284606019016 0.578466885791309 1 1
0.686057358073452 0.628952441638577 1 1
0.479784183757968 0.459315055926722 1 1
0.396917157233506 0.352505918969462 1 1
0.443424278455931 0.407236157640031 1 1
0.480289509028573 0.437726933779682 1 1
0.381600714560799 0.320294005603264 1 1
0.439218483533045 0.401720424820239 1 1
0.642906975059767 0.592902026132755 1 1
0.839031315217457 0.740427470045658 1 1
0.564103867429811 0.509191384096664 1 1
0.693571574630095 0.63229916897163 1 1
0.470580539853516 0.430094813454437 1 1
0.846086769466189 0.784853729436804 1 1
0.388612484483774 0.350617023797156 1 1
0.285458400227039 0.26036910193375 1 1
0.270746780691761 0.255758612073249 1 1
0.904653821954797 0.818301332568583 1 1
0.329159672011979 0.301173641550752 1 1
0.639229640570128 0.580672901756518 1 1
0.259336207291802 0.235475672567876 1 1
0.496950421908645 0.461265869446038 1 1
0.559192453807112 0.522047547926086 1 1
0.830204564703433 0.7503986557108 1 1
0.208547237189203 0.180835005701374 1 1
0.292492560383004 0.273418835370187 1 1
0.686385856725688 0.635227658892935 1 1
0.408646999723862 0.393318595328225 1 1
0.328620634642666 0.300425515462281 1 1
0.278173373558216 0.231283903958883 1 1
0.428483036334196 0.407474044743396 1 1
0.333895821220826 0.302241071841266 1 1
0.300427520722167 0.279140509132544 1 1
0.454931079606103 0.435258029094541 1 1
0.403866446983836 0.383172834518143 1 1
0.421047752642232 0.391474010386713 1 1
0.591359249940823 0.536514150184923 1 1
0.624442872104309 0.573580129944203 1 1
0.522788092152432 0.45942597688065 1 1
0.510065242360546 0.472224268036532 1 1
0.320662369870766 0.305665495359269 1 1
0.442639371943581 0.403294679767683 1 1
0.8492235099178 0.779110530142719 1 1
0.479957166732003 0.440399497055239 1 1
0.208296317082784 0.177070725447793 1 1
0.32586805039271 0.295308525564816 1 1
0.634759031567656 0.589123134812991 1 1
0.749929149755951 0.702262866367622 1 1
0.32148524992646 0.299085529963394 1 1
0.698206726444858 0.64717162233013 1 1
0.485956467341192 0.452308492549123 1 1
0.398512253270554 0.349290174699066 1 1
0.361004118082605 0.319192889028676 1 1
0.439887383560683 0.405040317415522 1 1
0.582465338080387 0.51771307207034 1 1
0.426529704079078 0.421642110669536 1 1
0.195715987744581 0.160180211729356 1 1
0.501286004871796 0.465444715913596 1 1
0.455084141544503 0.424888372320336 1 1
0.232653195462384 0.212181695772938 1 1
0.754600214870101 0.695082677126973 1 1
1.10578340916895 0.988365309358753 0 0
0.516744404691123 0.474121683929807 1 1
0.714377439544776 0.65591782665248 1 1
0.440066665084629 0.395960676572723 1 1
0.807096154872492 0.733209123776117 1 1
0.674317263474898 0.623983856205435 1 1
0.242016310031351 0.239655910841508 1 1
0.599027334370513 0.563316343524328 1 1
0.240732688827253 0.222471910926201 1 1
0.579878643968381 0.521753322266031 1 1
0.711992906889232 0.667272766167751 1 1
0.494042915322148 0.443750838515223 1 1
0.520136082896124 0.480048914193851 1 1
0.287108928212175 0.271064496864319 1 1
0.610695025600056 0.536826720932987 1 1
0.346442526325139 0.323926665454444 1 1
-0.0867598907270328 -0.0728985487474057 0 0
0.394688153084982 0.326920095229084 1 1
0.408998988865698 0.351710607217442 1 1
0.502544918852224 0.455760613484274 1 1
0.783680914037843 0.702426751433953 1 1
0.321518962598914 0.30654039691029 1 1
0.305448036475403 0.27383986604422 1 1
0.565881961970575 0.503437019852682 1 1
0.154024042945967 0.156855872645709 1 1
0.404781544496865 0.38772719826722 1 1
0.662846946067777 0.591762099195421 1 1
0.546839738405538 0.505434551257138 1 1
0.255981427538932 0.242500602053689 1 1
0.161214641995524 0.148262891975757 0 0
0.126620500246574 0.115213233295395 0 0
0.548529497339848 0.497526528639412 1 1
0.402629211417403 0.402651859170252 1 1
0.801201731056357 0.721184176046933 1 1
0.512324716623311 0.467363584989788 1 1
0.270100617172146 0.258161384544978 1 1
0.393865152518048 0.376926034008306 1 1
0.402636970822889 0.355819655166676 1 1
0.347052068928623 0.328815962820336 1 1
0.403538795628288 0.364964123545146 1 1
0.693347587516367 0.630262207673828 1 1
0.233784071008663 0.194083453182087 1 1
0.305789361203287 0.276685202062642 1 1
0.616939313509662 0.567636207064108 1 1
0.178706357482025 0.153054620725751 1 0
0.521395246214776 0.468708802922361 1 1
0.470930326024851 0.422043268751729 1 1
0.186054245558534 0.166408391437889 1 1
0.544680438421035 0.471691141257835 1 1
0.695985791207637 0.646915421945109 1 1
0.474231321951375 0.42646437943165 1 1
0.187013208590448 0.166081635055203 1 1
0.96172962095364 0.887160598618896 1 1
0.340864546096771 0.313963883254318 1 1
0.252299520609328 0.200216888212153 1 1
0.867788839438267 0.796607108239396 0 1
0.328321477652605 0.304059338263064 1 1
0.391988922237177 0.362921415968385 1 1
0.150620138100254 0.135767024205411 1 1
0.47975474753029 0.453294215297465 1 1
0.475661484379411 0.432877179202222 1 1
0.635881857265352 0.590362243557275 1 1
0.534314466657742 0.510049390073809 1 1
0.546745311913518 0.479635446685648 1 1
0.719796139372729 0.613366101276477 1 1
0.682532701435139 0.616561853550806 1 1
0.60997913235067 0.555688574488257 1 1
0.866944929849587 0.796760678942367 0 1
0.482992275752274 0.449370809982783 1 1
0.472325854206195 0.415367229736027 1 1
0.690533378073547 0.644952027381831 1 1
0.26549257021763 0.276967849294894 1 1
0.102689466058672 0.0819714538333026 0 0
0.326833514006633 0.293718459473762 1 1
0.0927075524858391 0.0626983424475631 0 0
0.514773814652644 0.467477423222355 1 1
0.642347606765335 0.56732652835405 1 1
0.596068020739716 0.553817707035436 1 1
0.263211535966785 0.239301682767131 1 1
0.312692478548905 0.291526940511873 1 1
0.635801301248969 0.557979530858257 1 1
0.457810804894381 0.409322512137896 1 1
0.342780158983381 0.315958601373876 1 1
0.2356351457249 0.21864957215537 1 1
0.461725986942677 0.411467422051528 1 1
0.493307778128475 0.441315941606781 1 1
0.526576503174299 0.475415577547029 1 1
0.215883078112801 0.231854637819098 1 1
0.680802778062724 0.57697401942312 1 1
0.388395866891143 0.358256287925488 1 1
0.75405134367163 0.684953844909097 1 1
0.601656208025799 0.550047798106079 1 1
0.365399646068124 0.344950699582034 1 1
0.624274049224704 0.597588303222764 1 1
0.498649200057318 0.495735221711435 1 1
0.412801360951419 0.382203200782422 1 1
0.167272386726918 0.140188272054458 1 0
0.524198073869551 0.482981766828337 1 1
0.533084370519054 0.474635929272078 1 1
0.396650410548097 0.363107774024394 1 1
0.18241059407595 0.143084632314981 1 1
0.418595094027215 0.375188175865658 1 1
0.780621847819354 0.70782182307271 1 1
0.665087041938049 0.615850387263174 1 1
0.784453711204204 0.71653279623494 1 1
0.320393749734133 0.285733594014234 1 1
0.427803576814001 0.385984826760007 1 1
0.594956333348038 0.529043412455719 1 1
0.382716607622792 0.375183986640821 1 1
0.846102794634835 0.774859552537691 1 1
0.354037977807867 0.326784910610555 1 1
0.251878669505275 0.229834734225262 1 1
0.554668549832202 0.509145139254001 1 1
0.274602686071097 0.260323270233871 1 1
0.327900578476139 0.298741786959325 1 1
0.358125037452363 0.315124040924657 1 1
0.545467465883275 0.493177696568044 1 1
0.446402377227155 0.40790428251464 1 1
0.695000031570393 0.65271442735893 1 1
0.399583883858995 0.3586860361043 1 1
0.549570814923743 0.508447625229849 1 1
0.562040257941297 0.546759071049272 1 1
0.255910309694711 0.245555184831038 1 1
0.315526938582548 0.305108725481556 1 1
0.628920613336481 0.569410405522197 1 1
0.644987287793046 0.550908294340032 1 1
0.381805916249488 0.36274454780555 1 1
0.345103696765945 0.332964531355355 1 1
0.361966299065108 0.31979237414095 1 1
0.408920093876691 0.36987381691151 1 1
0.469691079207938 0.43976670001395 1 1
0.436732195626808 0.397504523684799 1 1
0.585711824288718 0.542336713699621 1 1
0.536865859621244 0.506999909145975 1 1
0.432297655395518 0.373813070980242 1 1
0.533393477548424 0.498129617959693 1 1
0.447968357797478 0.410060129365553 1 1
0.472761173115699 0.444396361765097 1 1
0.606199472170579 0.547221198945973 1 1
0.71994557667645 0.649653003725255 1 1
0.521265643341595 0.482013065957847 1 1
0.348812597497493 0.306578785883935 1 1
0.666444356746474 0.604864433238022 1 1
0.69338402001719 0.578460501012405 1 1
0.287788986681826 0.269444065017292 1 1
0.492366129065525 0.453699553541031 1 1
0.351059742935759 0.317421177435859 1 1
0.635323082304754 0.572564870457828 1 1
0.351703894196589 0.332450705380318 1 1
0.322161353485149 0.29312497697385 1 1
0.38900710399874 0.340171090771332 1 1
0.169817688070329 0.15652080591872 1 1
0.249918963941605 0.243412606228882 1 1
0.811730498727577 0.745140167874419 1 1
0.615334316372125 0.562675148809603 1 1
0.309861195706606 0.282766832452288 1 1
0.164264487327356 0.138604307723519 0 0
0.270101261400398 0.246239229669122 1 1
0.370570156051087 0.356683858205888 1 1
0.630045817411111 0.551274921547181 1 1
0.561702798945041 0.500106263089214 1 1
0.130141302473945 0.104863520731386 0 0
0.44372587537133 0.408744393503123 1 1
0.472571056218284 0.437206423797093 1 1
0.601512191382764 0.547384017041871 1 1
0.336508106213616 0.318182422260563 1 1
0.594845798446142 0.535665166015311 1 1
0.547232043093762 0.498941241527718 1 1
0.603505992072722 0.557870206119634 1 1
0.524728832084047 0.500766425387999 1 1
0.467299054681966 0.399715490546904 1 1
0.394279990941315 0.360758582948258 1 1
0.416180820004422 0.374870545560438 1 1
0.285900538495812 0.252395667299688 1 1
0.466178413914703 0.427393370384936 1 1
0.369970440811218 0.353338571115914 1 1
0.193227223895736 0.193789342084862 1 1
0.748801341621802 0.693088507979308 1 1
0.358801282312141 0.297281545554429 1 1
0.336268889790583 0.305545609576948 1 1
0.537062826538231 0.466532762811241 1 1
0.511606658356649 0.482994028098894 1 1
0.373132403042861 0.358400755883685 1 1
0.462826990319636 0.434675549697665 1 1
0.448483838021674 0.390166500699972 1 1
0.617450680387994 0.567706011425366 1 1
0.599725543347434 0.555820534736748 1 1
0.397622937459457 0.34099127011164 1 1
0.534112994529615 0.497522016462688 1 1
0.612435126433564 0.538968609106623 1 1
0.354908891148981 0.31973908584215 1 1
0.555786255774243 0.49542473094293 1 1
0.386542281280235 0.388320679065316 1 1
0.316550381847483 0.286117126404272 1 1
0.636403439267934 0.560161369743831 1 1
0.311311007279715 0.27016071891872 1 1
0.675578338767288 0.643230344900287 1 1
0.354836013585741 0.314764066205043 1 1
0.190124475542013 0.165915920035058 1 1
0.438042483551774 0.377335035538996 1 1
0.601092911639099 0.554870014332379 1 1
0.705085050224338 0.630067801217944 1 1
0.75667302628064 0.692146924923582 1 1
0.337797712493828 0.324948867516887 1 1
0.580967093038788 0.512909054948723 1 1
0.358314584813805 0.358359532391839 1 1
0.659919896333894 0.608215729842146 1 1
0.200459921069046 0.152434082818341 1 1
0.291390088056634 0.267566938203642 1 1
0.113445218578406 0.121853422184076 0 0
0.223563867276031 0.217118818149571 1 1
0.536050268201677 0.46005922726405 1 1
0.377561276889723 0.339221571776655 1 1
0.351565361995506 0.340928691275035 1 1
0.546552147327452 0.503940736834284 1 1
0.661259264908715 0.625662150538853 1 1
0.33987351889701 0.322545857913993 1 1
0.467327137578131 0.426850523913955 1 1
0.540718710581019 0.49027561049375 1 1
0.455501648500097 0.399672264397664 1 1
0.339470274495293 0.330485837270228 1 1
0.411004749721958 0.383174366089961 1 1
0.233989892423143 0.209755419491711 1 1
0.185531092114639 0.175675058749245 1 1
0.607211295883106 0.563279376304981 1 1
0.454708745186405 0.427647316368298 1 1
0.277669967546075 0.242377659879388 1 1
0.355729517296203 0.32101532708725 1 1
0.410537558183154 0.398718627402562 1 1
0.53575581348235 0.519145519112803 1 1
0.570029708854935 0.520568544176711 1 1
0.372603589098186 0.363339397861679 1 1
0.511471161728946 0.450267542726154 1 1
0.285577205248689 0.263073444982745 1 1
0.268474359605251 0.24773713045377 1 1
0.423091465746002 0.391836591749271 1 1
0.273396158073914 0.235749597951306 1 1
0.549594128935396 0.495187240986981 1 1
0.835977308485961 0.761668572519735 1 1
0.344655987328029 0.284999288691656 1 1
0.510756139493552 0.46807449715257 1 1
0.578100725662271 0.491406356262181 1 1
0.464572157964829 0.435918604074491 1 1
0.547800244036433 0.50776123052605 1 1
1.11831015183626 1.02594740104263 0 0
0.634180164966876 0.579160303284697 1 1
0.456389081896216 0.41642847157782 1 1
0.60445335806811 0.535859643450688 1 1
0.696526584392398 0.653207993621582 1 1
0.643479389911819 0.579597259276344 1 1
0.363863244068182 0.33386761695388 1 1
0.775446958094965 0.697722502005753 1 1
0.29937545987535 0.238211735131765 1 1
0.412933404414983 0.379989184714403 1 1
0.671066637984066 0.615639401061399 1 1
0.540740491421708 0.490288423408497 1 1
0.203113743156633 0.194143183998661 1 1
0.43666138808201 0.399279834265914 1 1
0.516509429903747 0.453281238723141 1 1
0.58926582350058 0.527005832891382 1 1
0.701445502192227 0.629813768218547 1 1
0.48366092362948 0.431855973765841 1 1
0.471779880987905 0.432956871263047 1 1
0.311141992588023 0.260601183446217 1 1
0.424544082703448 0.362546869855983 1 1
0.5815152372677 0.521389979933176 1 1
0.209638876130158 0.202574876654667 1 1
0.50871937361845 0.459096661464563 1 1
0.375172956283849 0.339562383422283 1 1
0.545431617576131 0.503674704489783 1 1
0.380156337631827 0.362803131445297 1 1
0.42860325320486 0.401546432242228 1 1
0.618400465304456 0.546287668848965 1 1
0.264667013995862 0.268503248215248 1 1
0.309964804629209 0.27419520752694 1 1
0.348943039644743 0.33789537152355 1 1
0.387864281914333 0.350420880241598 1 1
0.37696868278005 0.33139299177879 1 1
0.785523618419894 0.694388094956454 1 1
0.471161693252341 0.433072046301267 1 1
0.668816458608818 0.614219782467938 1 1
0.788286760803381 0.682666487565638 1 1
0.446967447793312 0.391383438288502 1 1
0.67300388863753 0.626274355292951 1 1
0.618998040282018 0.528695082463659 1 1
0.38876959090268 0.351910403936452 1 1
0.710473620078818 0.635955776107989 1 1
0.707837069341871 0.640158076445231 1 1
0.446264549397653 0.400216222391291 1 1
0.650159046456165 0.611545349998407 1 1
0.472437464776005 0.417926029852647 1 1
0.516719845185136 0.471901873564024 1 1
0.394328881476352 0.34845719680609 1 1
0.300673074702269 0.285685429418971 1 1
0.493272651664706 0.446009433454806 1 1
0.346466509816468 0.290694006404724 1 1
0.271441007985278 0.263987930620292 1 1
0.409110636957067 0.36846351640308 1 1
0.405049916917398 0.395178368280968 1 1
0.327668569729472 0.300488339807588 1 1
0.343656974828148 0.310528176236473 1 1
0.322011436017897 0.312999450324595 1 1
0.452719818170388 0.412207220901691 1 1
0.525670948891776 0.483252555576243 1 1
0.643628026780508 0.567774662857752 1 1
0.353978076885188 0.308118528870974 1 1
0.67771794803457 0.660750710955886 1 1
0.70735709930728 0.644891806499552 1 1
0.472096533650894 0.437961702967434 1 1
0.752299243410107 0.674497480104625 1 1
0.84887709770839 0.781506108971368 1 1
-0.0851156289092156 -0.0984061697625188 0 0
0.12084794968953 0.105936014582912 0 0
0.307785198159819 0.286054305140018 1 1
0.433684215062344 0.38373458219892 1 1
0.498065356902719 0.461759148350414 1 1
0.382250083379323 0.340800549626136 1 1
0.47695359965334 0.422540236718134 1 1
0.693396898546271 0.623309032989254 1 1
0.399284350734098 0.362865470691625 1 1
0.4712762635214 0.424466084392094 1 1
0.552993787814969 0.524679060379561 1 1
0.40264654109058 0.400887479017864 1 1
0.438563960172746 0.413109631955802 1 1
0.436536945347493 0.382790371122323 1 1
0.71957042428111 0.646239755697216 1 1
0.56652953824392 0.521030796694689 1 1
0.689891581058923 0.60561505012792 1 1
0.700967680278989 0.618777928127923 1 1
0.569339068042405 0.506907810384996 1 1
0.651455333994831 0.597842277677787 1 1
0.260808998793295 0.211031581370683 1 1
0.318371345726143 0.288453566907351 1 1
0.445770405573047 0.402988484834279 1 1
0.611522301777326 0.555206627102809 1 1
0.335782037367073 0.310989508971123 1 1
0.544207064975846 0.490712563429315 1 1
0.535761383331787 0.502363854378042 1 1
0.601040981875025 0.552175325273997 1 1
0.499910282467481 0.452596366741123 1 1
0.437990381453176 0.396695392546759 1 1
0.25580635227396 0.219838572886852 1 1
0.338745653283186 0.277312924852962 1 1
0.410100811653416 0.388382624177307 1 1
0.7455557441558 0.659926969203655 1 1
0.334007913238488 0.270949800269378 1 1
0.562465990289932 0.507931949940758 1 1
0.433309962135552 0.398281984515212 1 1
0.348346341869252 0.326822130919773 1 1
0.39202334241875 0.37122630045923 1 1
0.459420641846366 0.433018853370041 1 1
0.686187373940408 0.623457550787547 1 1
0.193591677216228 0.17009137064631 1 0
0.260498694575618 0.241020358934371 1 1
0.399045125888579 0.368756666808753 1 1
0.500729252784318 0.452067837877344 1 1
0.64204591385478 0.599971596445346 1 1
0.575226691947441 0.512255584301272 1 1
0.641196974781051 0.569365053914338 1 1
0.564363938018359 0.480266659423785 1 1
0.619592362587625 0.557912382701211 1 1
0.1470007848404 0.123851220394531 1 1
0.270143629318767 0.280908728901423 1 1
0.349664176323766 0.339718070075375 1 1
0.128583240991628 0.100195164304269 1 0
0.564241692268243 0.50705089750872 1 1
0.533542953542134 0.488362827018516 1 1
0.584829011115849 0.538849768092141 1 1
0.437012445348525 0.393907370307205 1 1
0.429015771314705 0.406164038096347 1 1
0.501724747765694 0.45886009514594 1 1
0.558626052418863 0.526116976850503 1 1
0.902410710687416 0.818209235570644 0 1
0.398810873602795 0.397788855036527 1 1
0.411178237719468 0.382776482056542 1 1
0.405692374933503 0.356170960349632 1 1
0.352086466684993 0.310289156065412 1 1
0.554297347193335 0.498103840412589 1 1
0.681536626652533 0.615060628153433 1 1
0.66473636807837 0.613275049832496 1 1
0.591714350709878 0.570601183019815 1 1
0.560509975917191 0.524928002211446 1 1
0.564208784875055 0.514348563425202 1 1
0.420263737231061 0.392683979419496 1 1
0.653004839630736 0.59101302631027 1 1
0.937908338202151 0.817983022458134 1 1
0.433306495915645 0.402253672832327 1 1
0.349839460954499 0.325428007397514 1 1
0.335789751058786 0.307646440910141 1 1
0.483210679319762 0.43993204019345 1 1
0.559916395332752 0.505091236979868 1 1
0.369514567314998 0.319998351973777 1 1
0.333501192638182 0.264576475643486 1 1
0.322602481016107 0.2623995475211 1 1
0.445512090212203 0.392533842468424 1 1
0.928445899981581 0.847440555952189 0 0
0.599305514778819 0.5448906085495 1 1
0.531321092319753 0.482865011329294 1 1
0.49994753748948 0.442586352639395 1 1
0.546468521342878 0.523344498669386 1 1
0.505113985168437 0.436058714164596 1 1
0.231079388050097 0.210026835513375 1 1
0.625484365615101 0.585241562383193 1 1
0.305185960998971 0.27918726441833 1 1
0.71854120136721 0.644214485427925 1 1
0.366882301324356 0.339116807030635 1 1
0.65074173628864 0.582196998046324 1 1
0.486041499284976 0.46984874036287 1 1
0.487837025997945 0.471981635192056 1 1
0.595027843851659 0.53917432164699 1 1
0.406100738103651 0.360779266485342 1 1
0.339022229930331 0.300240189368249 1 1
0.724529635930977 0.667289962080984 1 1
0.578681217621353 0.507614674383933 1 1
0.698277517030269 0.639156669780139 1 1
0.405080353622239 0.375250166766312 1 1
0.761922260064694 0.701120932488707 1 1
0.467605215265072 0.425635369173111 1 1
0.545685141650753 0.504439461099461 1 1
0.711846902667084 0.660018334988932 1 1
0.390722546009434 0.36574718172084 1 1
0.739331432711085 0.6662207179678 1 1
0.618253068298219 0.573555535686658 1 1
0.273868766358789 0.250047539979584 1 1
0.518316909642289 0.466428768454744 1 1
0.584782422189759 0.522935923683853 1 1
0.63064200063507 0.557662136533704 1 1
0.456040735526745 0.426253284451258 1 1
0.418292843549796 0.400396267635093 1 1
0.281251453836205 0.265773128650965 1 1
0.674561535993735 0.622790983274916 1 1
0.603966697671003 0.548748016870955 1 1
0.302949299568882 0.274654106097727 1 1
0.333126512490129 0.297556144196699 1 1
0.424148018253945 0.39557728391729 1 1
0.404164580916593 0.364665599983293 1 1
0.519021532637474 0.481180502722336 1 1
0.514609952196501 0.477383780642679 1 1
0.46376914615253 0.407704612756039 1 1
0.708796403801464 0.626837066307144 1 1
0.451672687322239 0.414659719328788 1 1
0.354928642887673 0.331318709917667 1 1
0.501798594757396 0.475856976533934 1 1
0.250107763750185 0.243941495607776 1 1
0.140624726125853 0.132482527394071 0 0
0.587652326979278 0.521254807228427 1 1
0.143021269643812 0.128498582437153 0 0
0.332724365560045 0.306606443753851 1 1
0.604198227693202 0.547970367154755 1 1
0.618051008308172 0.576535630757674 1 1
0.39168362373406 0.348046271349047 1 1
0.621006712302427 0.56604027616834 1 1
0.66412832451166 0.654146609173918 1 1
0.312509423210515 0.252785567566821 1 1
0.418873959617293 0.374034015109403 1 1
0.46385571755323 0.420825387971993 1 1
0.553205408840318 0.480688556222621 1 1
0.331745009555246 0.27222792145512 1 1
0.532996861933133 0.484338327285162 1 1
0.63563780414852 0.541244181333627 1 1
0.495910419491416 0.470606498525038 1 1
0.376370809357883 0.353275560935412 1 1
0.39525071427805 0.387209744598859 1 1
0.680370891678674 0.677366263832625 1 1
0.65051793875308 0.589580257778936 1 1
0.528829670944986 0.476978386702211 1 1
0.5558239265562 0.501720713967862 1 1
0.321796908237695 0.312394781358439 1 1
0.559348872009437 0.509716203063767 1 1
0.425387945035256 0.363203780378907 1 1
0.614008103410369 0.57911120102929 1 1
0.469576059831476 0.412546371849605 1 1
0.639620668726179 0.570129405836083 1 1
0.64558320921755 0.587057501590177 1 1
0.551407212417158 0.505133542152365 1 1
0.591442944065795 0.529701689969291 1 1
0.539958415433631 0.49112745588998 1 1
0.295809728137875 0.255164012824865 1 1
0.547850241433125 0.481861844316891 1 1
0.440730522276059 0.402488868441588 1 1
0.660094579375759 0.548795975205623 1 1
0.263154883796744 0.2499297749232 1 1
0.493329263316379 0.410512192371206 1 1
0.624140867317192 0.576197006130111 1 1
0.488019148335893 0.436326492364997 1 1
0.244567364190062 0.235343451718612 1 1
0.419284908706062 0.386703191744617 1 1
0.539728423168798 0.478630662189372 1 1
0.297934284765125 0.274461819658281 1 1
0.323457542686286 0.320176383511908 1 1
0.621714546304596 0.538094925139218 1 1
0.316108644606467 0.274922434635978 1 1
0.596514431581421 0.525073124149611 1 1
0.48337661702949 0.434828086304606 1 1
0.42831290690117 0.395863803613129 1 1
0.574617762887942 0.507267065181059 1 1
0.21188554641689 0.187397292001388 1 1
0.357392673429866 0.31274087881936 1 1
0.694706295686603 0.628437184977456 1 1
0.256680983668046 0.21926626047078 1 1
0.338641702291596 0.320119414148187 1 1
0.433441022871534 0.393840298210795 1 1
0.453078056657086 0.406576328110825 1 1
0.414786998036812 0.352278300245464 1 1
0.431375459922312 0.391513933683374 1 1
0.401818556256608 0.370261833639445 1 1
0.367154779036471 0.332169260387993 1 1
0.383689926650643 0.339564666601693 1 1
0.450665860603297 0.411886585931807 1 1
0.408350294135803 0.394372571510695 1 1
0.280009706244086 0.266737589759471 1 1
0.669866218618261 0.623354079701585 1 1
0.636291124732567 0.584462402045589 1 1
0.476711268562281 0.423018272321603 1 1
0.178156924121481 0.138554259771921 1 0
0.407363182694854 0.377223786546878 1 1
0.342608299044772 0.301429219941866 1 1
0.248366459883031 0.237539945888202 1 1
0.400850345830259 0.366578505497481 1 1
0.240315833813955 0.215894283148924 1 1
0.47669916377005 0.418080597308071 1 1
0.320504383702237 0.292007409805032 1 1
0.716043404597281 0.645573636201212 1 1
0.70511428523917 0.645984763877761 1 1
0.13606890618377 0.157613797653841 1 1
0.523835889052726 0.485451817111331 1 1
0.382797356722685 0.342184868223218 1 1
0.320307709970059 0.306178033027515 1 1
0.804835554709253 0.705679300016444 1 1
0.336389644186294 0.297551310939464 1 1
0.688017946015763 0.63746993210712 1 1
0.324148317355968 0.297004220893637 1 1
0.547045092775661 0.475931088925368 1 1
0.789313444989218 0.708419123031271 1 1
0.642581768442202 0.576343525420505 1 1
0.388556334343845 0.345761401905071 1 1
0.669315177635603 0.606531449732542 1 1
0.279700505979354 0.260288744932708 1 1
0.754514784429951 0.692911117971566 1 1
0.561842324163286 0.505798206898468 1 1
0.560053739693789 0.519642910316547 1 1
0.352177112026991 0.325555387399536 1 1
0.813194859376825 0.741075763101766 1 1
0.288720200086479 0.25235530644069 1 1
0.643435426268828 0.575973383051215 1 1
0.32179822245862 0.307763698914145 1 1
0.439473634998823 0.417678366074849 1 1
0.188720594375183 0.170394345446352 1 1
0.544639574585582 0.50453585762208 1 1
0.405860602792155 0.389180890198727 1 1
0.726990891517586 0.669205133786673 1 1
0.356084239842491 0.347356360855887 1 1
0.509819425273761 0.46899928971153 1 1
0.559947196450238 0.518909112647805 1 1
0.324098966949492 0.27368716337852 1 1
0.361913205460975 0.327647177054068 1 1
0.362826847559976 0.325746188298263 1 1
0.479273395323563 0.424191661528043 1 1
0.657515953835931 0.595304800455731 1 1
0.00410811176711314 -0.000148157557915717 0 0
0.455942749054019 0.428088433273905 1 1
0.464946012435127 0.427684225649403 1 1
0.310989707272339 0.282853815577158 1 1
0.31182608370759 0.302064678507793 1 1
0.596803462037141 0.535990981301217 1 1
0.533910574990216 0.491408242461995 1 1
0.521355063131753 0.468616454007216 1 1
0.345885226844372 0.328691358487977 1 1
0.950818548438583 0.863146563394184 0 0
0.382345137611795 0.326518530699627 1 1
0.538933476868417 0.479587158347819 1 1
0.520294237691603 0.458367801303089 1 1
0.286915777109518 0.273375101903514 1 1
0.522573915331818 0.447588398437429 1 1
0.792212063177048 0.682883968855893 1 1
0.741295091086097 0.678462110255327 1 1
0.429091124527372 0.393324354207219 1 1
0.456449900635312 0.420148660552198 1 1
0.669395571429115 0.617027306973347 1 1
0.58655146329594 0.53864175382399 1 1
0.572857160595539 0.518903407313855 1 1
0.505676731772707 0.46628117814292 1 1
0.584089208162405 0.555064433749944 1 1
0.381627093874164 0.325122161918454 1 1
0.607325620651617 0.541252913468694 1 1
0.57552958492643 0.523042992674807 1 1
0.398747403741313 0.368656438704615 1 1
0.467635038455741 0.436970626763097 1 1
0.368853639173748 0.346186479237971 1 1
0.505769711718966 0.448115714887578 1 1
0.516570301096048 0.472504497636913 1 1
0.525408941079288 0.457738408681174 1 1
0.666591227787278 0.587303516595938 1 1
0.373925208396183 0.351229595716742 1 1
0.6015362016086 0.546032846236016 1 1
0.732807923805535 0.660677964596629 1 1
0.361735987628573 0.313353831090874 1 1
0.559770603304499 0.499369691069715 1 1
0.592932683783979 0.519082846423863 1 1
0.235459035013212 0.21659695589439 1 1
0.205538477530984 0.161186449994796 1 1
0.975032180584209 0.889175914056235 0 0
0.432854815477292 0.375449063936868 1 1
0.152937750965331 0.127381669825061 1 1
0.396976442746599 0.381748650507474 1 1
0.404080108471848 0.373370264315419 1 1
0.641006805510854 0.586279551245462 1 1
0.493642803340349 0.465149202393666 1 1
0.495500851563594 0.453489723357161 1 1
0.357424797151106 0.330275616495541 1 1
0.56082791013222 0.495404734646531 1 1
0.601374244169385 0.56714233599648 1 1
0.548110234064289 0.495920616241626 1 1
0.207503423870546 0.178354571360874 1 1
0.531498488693323 0.510088633208056 1 1
0.627935389663681 0.556652173326182 1 1
0.582028443684635 0.535977797097678 1 1
0.14515174694943 0.130154759874654 0 0
0.335066699337045 0.33365192708874 1 1
0.41436353352657 0.360448671659688 1 1
0.472135051122309 0.448327047825787 1 1
0.438641146714743 0.41564628198432 1 1
0.351541533663139 0.313164825927946 1 1
0.68965482118855 0.637922076216139 1 1
0.322739555079724 0.285503665884345 1 1
0.52926507604516 0.510880972152683 1 1
0.229269631401542 0.219438983772015 1 1
0.152543459631306 0.140210587198916 1 0
0.508373924768984 0.449844950484285 1 1
0.497595651031421 0.449807455742918 1 1
0.339630068966975 0.315056980077292 1 1
0.725792027273548 0.69585991813638 1 1
0.662139209058308 0.590400836138597 1 1
0.354917432011498 0.346740078567544 1 1
0.515338891980103 0.48017202394631 1 1
0.459209178945888 0.419173020893054 1 1
0.495702946798951 0.438297175061462 1 1
0.422252565587217 0.36954082077616 1 1
0.597311827143203 0.540109860579799 1 1
0.719332260169726 0.637218393291715 1 1
0.475659559276377 0.441455982088287 1 1
0.453891222768271 0.432535616452833 1 1
0.623870997227545 0.549378238154189 1 1
0.855892323447733 0.74660274011191 1 1
0.562015210402521 0.51418637623439 1 1
0.715084343260859 0.660628529241144 1 1
0.624717327406938 0.555828506768957 1 1
0.568780393986647 0.531583643441202 1 1
0.648302779151642 0.562022762754423 1 1
0.5353031913975 0.470373676289902 1 1
0.778802282179871 0.710291196061639 1 1
0.369808380470841 0.334774733804717 1 1
0.255080605883798 0.216303841277269 1 1
0.533142574182459 0.488354693499409 1 1
0.411651338642313 0.358453258514538 1 1
0.342323863617311 0.295862225607476 1 1
0.316154433962837 0.274844877713088 1 1
0.289991384807289 0.263021422208249 1 1
0.770302261116986 0.718147061649262 1 1
0.512942001786401 0.477277132285466 1 1
0.816213081954709 0.757625677683952 1 1
0.766065316424386 0.687688784266622 1 1
0.277619634126363 0.249457744676465 1 1
0.410177384691323 0.408816401672715 1 1
0.0736074106490978 0.0648750797630701 1 0
0.658847801530405 0.598854283433537 1 1
0.583157880413283 0.5445834539045 1 1
-0.0162457500147987 -0.000954976386798537 0 0
0.612598362679431 0.56057880120897 1 1
0.608907599260535 0.571004638906327 1 1
0.410804150046441 0.375165535762883 1 1
0.688610609613264 0.63160856549897 1 1
0.627671918064206 0.55870102443341 1 1
0.585368695740028 0.547647128965202 1 1
0.386416785659398 0.351799399560545 1 1
0.466587211311821 0.428667289604551 1 1
0.304052965413611 0.273129476050449 1 1
0.269495075368891 0.243661891284358 1 1
