# Supplementary material for: Bias caused by sampling error in meta-analysis with small sample sizes
Source: PLoS One. 2018 Sep 13;13(9):e0204056. doi: 10.1371/journal.pone.0204056 (PMC6136825; doi:10.1371/journal.pone.0204056)
Supplement: S4 File — (ZIP) [file pone.0204056.s004.zip › results N = 20 theta = 0.5 tau = 0.2 sz = 50-100.txt]

"cohen.dl.theta" "hedges.dl.theta" "cohen.dl.cp" "hedges.dl.cp"
0.362621956382736 0.358959633912109 0 0
0.61551087319854 0.608563975152921 1 1
0.460162427033472 0.455148761160809 1 1
0.480821123250898 0.4758595395132 1 1
0.503077331332414 0.497424085363266 1 1
0.515671743705854 0.510755005096263 1 1
0.461492018875751 0.457312935757634 1 1
0.476256816877507 0.471604180444163 1 1
0.521310311402674 0.515559985108165 1 1
0.564923423229679 0.559619935846606 1 1
0.425534750793122 0.421481208359081 1 1
0.448824634889418 0.444930701918866 1 1
0.422362537314593 0.418075193947448 1 1
0.459808171967565 0.455192593369593 1 1
0.629052786027495 0.623280158666451 0 0
0.488446725536448 0.483130425103746 1 1
0.605924107190505 0.600398115619752 1 1
0.581498230425936 0.575795045799319 1 1
0.460575870652451 0.455708670377126 1 1
0.411555959546161 0.40718249042458 1 1
0.56729571431923 0.561410586914379 1 1
0.486759124963363 0.481426999019104 1 1
0.558336193750195 0.553336846300059 1 1
0.50486053920336 0.500332785416241 1 1
0.442758793157222 0.438544352676355 1 1
0.559450599355749 0.554288932049096 1 1
0.582441101864784 0.576786483239583 1 1
0.463047243964369 0.458490057467055 1 1
0.563468795166385 0.557720978257065 1 1
0.399968127512537 0.396391689892013 1 1
0.535794143331123 0.530543056765246 1 1
0.464470554097701 0.460260594639662 1 1
0.472274774249245 0.467526432766965 1 1
0.611050289852028 0.604622978046802 1 1
0.671160885357569 0.663529281042946 0 0
0.460337726744136 0.455706493758835 1 1
0.5088104855022 0.503805492781626 1 1
0.59311131991826 0.587470782999832 1 1
0.434833452927261 0.430261522679099 1 1
0.595028245842027 0.588478122265769 1 1
0.579905974084587 0.57489589652555 1 1
0.384643689824266 0.381166041043949 0 0
0.486775526812848 0.481771882658337 1 1
0.646631205853804 0.640573450816065 0 1
0.323183439980191 0.319328609550963 0 0
0.448426142794308 0.443820316602169 1 1
0.610633845128606 0.604177662928937 1 1
0.50032940090491 0.49543199006512 1 1
0.384954506035523 0.380944408609777 0 0
0.63109276018084 0.62498363769844 1 1
0.5241419949846 0.518601716101944 1 1
0.448931293670138 0.443852669046457 1 1
0.448879855089214 0.44393563589784 1 1
0.535254102862708 0.529521522927133 1 1
0.420708115884083 0.416863111938466 1 1
0.552643904144304 0.54685871933929 1 1
0.441620567369461 0.436640782510293 1 1
0.500096198001905 0.495071941799714 1 1
0.492132923626968 0.487249979892157 1 1
0.471441396775724 0.466759063167302 1 1
0.544493227327244 0.53929307312715 1 1
0.499068728583669 0.494158993514703 1 1
0.419193067200813 0.415094931326954 1 1
0.52331732465402 0.518139210621201 1 1
0.353543360505864 0.350284672087464 0 0
0.605650949268657 0.599101005821852 1 1
0.57283705533425 0.566978331219203 1 1
0.45341874294714 0.448946235927821 1 1
0.536513980521721 0.530984956064026 1 1
0.473192690564934 0.468309513418786 1 1
0.426764556669352 0.422571543738014 1 1
0.558845694002078 0.552898839346153 1 1
0.443473046142507 0.439036691774615 1 1
0.405645369493714 0.401494288337718 1 1
0.447094322726358 0.442892051484732 1 1
0.489117408790991 0.48366452057283 1 1
0.443635617353669 0.438872633789181 1 1
0.60003068045026 0.594139250722641 1 1
0.460053036461612 0.455853577987838 1 1
0.520415821812836 0.515570299387128 1 1
0.617690963057505 0.611771639998415 1 1
0.455490218454252 0.451111637733745 1 1
0.49423600379391 0.489668889715703 1 1
0.46322226049447 0.458749778831466 1 1
0.519386193857431 0.514386098101579 1 1
0.441919265453776 0.437743138239552 1 1
0.579594361026239 0.573249964995623 1 1
0.596693716001125 0.591126267322059 1 1
0.536431327776301 0.531224178701674 1 1
0.4614479253769 0.456793667012501 1 1
0.483691496114006 0.478982176970216 1 1
0.508554279994688 0.503428859832592 1 1
0.47145573565839 0.466564789285531 1 1
0.571659738030225 0.565706445754508 1 1
0.514447535333098 0.509342147855453 1 1
0.387703041011179 0.383889798676779 1 1
0.538730214674636 0.53285477255019 1 1
0.551935907799176 0.546524383369096 1 1
0.511524160333377 0.506951822834867 1 1
0.520152305973315 0.513938505782015 1 1
0.504322770128172 0.499824282742634 1 1
0.5241179953288 0.518994947073284 1 1
0.481541579642871 0.476894555607987 1 1
0.476379054141818 0.471264713958554 1 1
0.339957740730305 0.336077484448337 0 0
0.489737883643773 0.484464619101071 1 1
0.456156892029902 0.451104004589813 1 1
0.36496645679526 0.361295280492775 1 1
0.426037421970508 0.42159687806477 1 1
0.387942543333558 0.38394371412777 1 1
0.437471760575538 0.433209002267206 1 1
0.480964285128682 0.475906103100901 1 1
0.547849531132798 0.542197746009439 1 1
0.541175925447464 0.536275826516369 1 1
0.493284390014266 0.488655430315769 1 1
0.538957446090458 0.532631849103304 1 1
0.56450606436368 0.55818148058042 1 1
0.423360310201399 0.419060143530714 1 1
0.511516215890728 0.506437365589964 1 1
0.475630744407555 0.470928539606684 1 1
0.474893847871647 0.470427626536374 1 1
0.452126085797132 0.447516678390803 1 1
0.540869015215558 0.53492182189158 1 1
0.553933983855204 0.548574986805373 1 1
0.419185906291705 0.415155231924359 1 1
0.504542580827636 0.499283937604506 1 1
0.530218595690448 0.525174251903227 1 1
0.466702073144981 0.461941502175132 1 1
0.424845777240529 0.420823056044677 1 1
0.501951431214179 0.496874036402821 1 1
0.420533515664062 0.416763224011672 1 1
0.544216080154843 0.539080648129612 1 1
0.446343637510565 0.442117648514213 1 1
0.508265558642722 0.503339638552659 1 1
0.507673281120696 0.502602388193041 1 1
0.430552513489039 0.425958041917179 1 1
0.482269623078637 0.477181434943112 1 1
0.544200251154797 0.538912412691936 1 1
0.492335519079751 0.487740180778931 1 1
0.631098012725512 0.624375486586801 1 1
0.502345560977644 0.496776824345491 1 1
0.534415438300111 0.5287198318999 1 1
0.518092227163657 0.512151940075738 1 1
0.669109917025784 0.661732676725454 0 0
0.531607321150182 0.526470298135598 1 1
0.500603958852237 0.49555876680544 1 1
0.468344233712528 0.463337305406619 1 1
0.567734492706997 0.562312196126681 1 1
0.446927297560499 0.44235923042535 1 1
0.346099477147273 0.342854648771242 0 0
0.527687821879031 0.522280872402765 1 1
0.434815515450927 0.43030424916948 1 1
0.460435208722223 0.456360112823133 1 1
0.541155363204188 0.535303310449697 1 1
0.499583709829952 0.494839463995888 1 1
0.459225120392793 0.45444400770498 1 1
0.41596890250742 0.411203420402421 1 1
0.538320785668978 0.53278761554408 1 1
0.519609891487132 0.514042485706224 1 1
0.489635557535351 0.48476055835844 1 1
0.609349608051886 0.603120261280018 1 1
0.457607705669073 0.45355170770716 1 1
0.423349642236541 0.419423390895086 1 1
0.433601969330226 0.428777529744738 1 1
0.509799472663131 0.505210004159581 1 1
0.456701557291697 0.45183937472715 1 1
0.611487036998285 0.605265126909945 1 1
0.463910608420688 0.459362978055995 1 1
0.551026393551677 0.544750301797059 1 1
0.411651539497858 0.40782994404725 1 1
0.460838954871425 0.456324590950788 1 1
0.417350267950698 0.41323550154453 1 1
0.422355572707437 0.417380302126824 1 1
0.53222221332007 0.527053639341118 1 1
0.57476526943888 0.568785667502305 1 1
0.547807409121027 0.542241828225667 1 1
0.541530126081808 0.536326845482621 1 1
0.389634248979312 0.386252376718141 1 0
0.463980587381891 0.459077265931916 1 1
0.430682647565157 0.426119808852019 1 1
0.392030851707015 0.38811812864831 1 1
0.473796516876117 0.469071209721993 1 1
0.527813713019381 0.52256746647852 1 1
0.526157015637914 0.521280234699413 1 1
0.511276162338893 0.506386537923414 1 1
0.401053988525677 0.39744910154898 1 1
0.42079230325069 0.415781939395195 1 1
0.468992037775576 0.464796558885984 1 1
0.532720236111089 0.527514508186514 1 1
0.579148339919506 0.573372206289083 1 1
0.47154373689813 0.466967601068671 1 1
0.594957214093562 0.589050235759597 1 1
0.39702586653751 0.393120516313579 1 1
0.646824029443828 0.640462989184883 0 0
0.403576839276467 0.399599184993206 1 1
0.444368378286313 0.439625260045993 1 1
0.468180573999945 0.464173815781101 1 1
0.451633101599236 0.44629278378302 1 1
0.51119748697485 0.505770026587856 1 1
0.52871016784656 0.523577550241757 1 1
0.575739570817652 0.569242773677453 1 1
0.303576423118197 0.300555762923747 0 0
0.612809628006448 0.606793688297339 1 1
0.504780023840276 0.500116637697905 1 1
0.426821892377837 0.422053850990003 1 1
0.523246395813558 0.517494735492314 1 1
0.534262080411574 0.529306741941543 1 1
0.448533727298223 0.444145166939442 1 1
0.442163557140974 0.438072474213931 1 1
0.418417270153732 0.414657227070457 1 1
0.544050063805694 0.537945104936777 1 1
0.550875178476042 0.544634929346091 1 1
0.447162114356065 0.442555589053179 1 1
0.567289445817893 0.561402575704775 1 1
0.465263225585084 0.460559012516149 1 1
0.447051409953358 0.441995396452823 1 1
0.506831154038194 0.50159774912103 1 1
0.501358111668709 0.496400531599618 1 1
0.444797992639659 0.440796323373893 1 1
0.523099117289379 0.517640846728622 1 1
0.444110441631173 0.439398297372263 1 1
0.467345167195193 0.462958367049026 1 1
0.528777062545362 0.523156116699827 1 1
0.562166179799325 0.556763693442999 1 1
0.564774010825466 0.559757420443905 1 1
0.564612362996045 0.558650810388204 1 1
0.501672174991678 0.497046313521644 1 1
0.442138842945021 0.43772917522623 1 1
0.568476390859006 0.562569761208134 1 1
0.537335767996972 0.532164527045579 1 1
0.544842591434793 0.539408175967014 1 1
0.563049730731286 0.557753419710659 1 1
0.558464188814403 0.552878152221645 1 1
0.466779743987845 0.461846461336175 1 1
0.456149887530206 0.452096966381986 1 1
0.482167494501041 0.477820178296658 1 1
0.513828773205115 0.508187042869761 1 1
0.497302699902506 0.492497220376072 1 1
0.582628724268547 0.576785567970243 1 1
0.541353149946313 0.535691817444093 1 1
0.509407942742625 0.504208604415918 1 1
0.634457285819231 0.628216951147131 1 1
0.430637640833434 0.426037821145953 1 1
0.301047539535518 0.298115264017716 0 0
0.517023910035479 0.512181872450643 1 1
0.425784318489812 0.421699820552495 1 1
0.590953570743073 0.58563519864361 1 1
0.605921655977803 0.600184034226928 1 1
0.584379606562761 0.579091124189343 1 1
0.434436641211978 0.430154986382283 1 1
0.599884982760071 0.593927859146551 1 1
0.407311089893818 0.403079398792878 1 1
0.390173270598477 0.386583426575889 0 0
0.532363369513459 0.527026058275171 1 1
0.494823779495517 0.489677161634569 1 1
0.474764036107497 0.470482824911857 1 1
0.582871285618678 0.576104458450305 1 1
0.452644465410891 0.448801432708965 1 1
0.533852008129015 0.528292181700778 1 1
0.51508112082256 0.509903822987686 1 1
0.50247953403022 0.497893749651351 1 1
0.483555911500763 0.47876634379077 1 1
0.388727699624945 0.38515995216778 1 1
0.519077435390349 0.513265839438717 1 1
0.587902814244814 0.581627183709796 1 1
0.477395558288313 0.472662158387411 1 1
0.441603297968095 0.437188493513427 1 1
0.52668819518807 0.521865066841261 1 1
0.365331044070362 0.361781015808854 1 1
0.530929812228876 0.525052775685442 1 1
0.426083630248674 0.42187838667576 1 1
0.496932834655217 0.491800055266549 1 1
0.440095006779526 0.435993260545732 1 1
0.644798466037201 0.637614887462467 1 1
0.462586911440829 0.457959145527939 1 1
0.516704809842573 0.511896368141774 1 1
0.668449552707216 0.661738596950507 0 0
0.521151206961833 0.516178680544999 1 1
0.566506926410048 0.560382070220071 1 1
0.3636046010198 0.359786330555017 0 0
0.355408527430732 0.352099735150988 1 1
0.628640415496051 0.622141720355536 1 1
0.514489484630166 0.5091520715891 1 1
0.57336611287881 0.567334559472997 1 1
0.414546556986319 0.410294267484065 1 1
0.517813948323143 0.512809451196988 1 1
0.467197564066089 0.462755517706846 1 1
0.55915704548271 0.5537341743738 1 1
0.41516593720568 0.411200404189799 1 1
0.439284454943314 0.434810309313532 1 1
0.408175731598888 0.403844257360344 1 1
0.643925037649848 0.637598101900352 0 1
0.428823276034431 0.425055436109311 1 1
0.533195220599909 0.526961752693144 1 1
0.458058549555953 0.454057476291147 1 1
0.378648119316579 0.37507911557046 1 1
0.590953290422185 0.5844597045076 1 1
0.565793193530561 0.560057376898071 1 1
0.487224165032097 0.482391795837982 1 1
0.451089873866846 0.447002196093177 1 1
0.600183367304339 0.594429886147068 1 1
0.409100134499397 0.404912941197881 1 1
0.524702473284181 0.519614716629257 1 1
0.482583675873959 0.478055164877744 1 1
0.428504702170739 0.424144452255592 1 1
0.56713398748304 0.561976675471465 1 1
0.521624779689402 0.516191843835628 1 1
0.533914721262962 0.52843107937681 1 1
0.42612004500355 0.421836160061236 1 1
0.5410944842546 0.535532595953114 1 1
0.581900005289581 0.576402556557997 1 1
0.451915610413719 0.447569544365675 1 1
0.527678274578991 0.522810183789257 1 1
0.558548048992659 0.553210493441931 1 1
0.503670639634396 0.498332887273727 1 1
0.527609738856615 0.521998644223997 1 1
0.471881982945742 0.466860544241432 1 1
0.478516366289085 0.473589027578153 1 1
0.424195829968392 0.419788880841497 1 1
0.441041163744377 0.436890915662857 1 1
0.516216074626979 0.511255136336914 1 1
0.4144711124347 0.410365719377138 1 1
0.573049046106468 0.567179171846186 1 1
0.552332654693233 0.546793578521415 1 1
0.55997263912263 0.553632171390251 1 1
0.610787896042213 0.604777335171932 1 1
0.491009545581336 0.485606429495771 1 1
0.611299391972388 0.604570788400284 1 1
0.60175496900272 0.595502948650315 1 1
0.548007123689838 0.542458048524956 1 1
0.46633850769858 0.461806786267462 1 1
0.559262096191949 0.553747492733245 1 1
0.540639658917053 0.535340453230373 1 1
0.627376626921895 0.621692395417708 0 1
0.41271914860961 0.408834577501302 1 1
0.520779303186295 0.515486581419731 1 1
0.694247682127137 0.687144261742642 0 0
0.534605527927045 0.529081719265389 1 1
0.523112992919135 0.517906209988936 1 1
0.438930844389613 0.433911355728855 1 1
0.529766191214318 0.524588651379936 1 1
0.537998733662656 0.532386955663072 1 1
0.36139887336878 0.358060788457857 0 0
0.464490649583888 0.459943651138141 1 1
0.624737314643018 0.618236965601814 1 1
0.520098547283177 0.515091570025775 1 1
0.452616168968509 0.447613112005284 1 1
0.340068841225784 0.336072034232562 0 0
0.52187524524756 0.516578397101115 1 1
0.509595795230758 0.504499954983608 1 1
0.508214834061705 0.502865021150324 1 1
0.399704234775598 0.395437113479652 1 1
0.517140578239922 0.511996575630191 1 1
0.434462767700078 0.430204700447555 1 1
0.454025235648959 0.449788323659787 1 1
0.465959617858941 0.461183840951584 1 1
0.441668927208897 0.437963268581062 1 1
0.425110916680081 0.419953947734194 1 1
0.466682004789406 0.461970417402495 1 1
0.45129156290227 0.446646001821805 1 1
0.463165878158914 0.458645407693974 1 1
0.594698697274427 0.589089605284663 1 1
0.522699174277932 0.517845043894094 1 1
0.446883994695275 0.442134274085191 1 1
0.469348055131874 0.464899393360365 1 1
0.477613933797532 0.472747423227625 1 1
0.53969046269293 0.533266773385607 1 1
0.486516403797029 0.481802723759216 1 1
0.449483238989003 0.445125327546496 1 1
0.458157472127442 0.453620879676344 1 1
0.597810722786017 0.591019597756969 1 1
0.51253714648265 0.507386348471299 1 1
0.495498386703064 0.490333779528808 1 1
0.537118971512983 0.531630353728135 1 1
0.417176048801257 0.412944360075306 1 1
0.620322638429945 0.613602888173052 1 1
0.502715390217527 0.498230266673695 1 1
0.537220242245077 0.531800906090477 1 1
0.513780365338877 0.509212133988251 1 1
0.521134960495657 0.515942769770252 1 1
0.50944338412424 0.504005572446886 1 1
0.429227797871396 0.425432050557346 1 1
0.521767669061061 0.516873611492811 1 1
0.482860149126092 0.47784671423631 1 1
0.608681195558087 0.602771367452423 1 1
0.564796626690112 0.558428141086201 1 1
0.387859497602663 0.383193982586035 1 1
0.499492258633285 0.494898661761049 1 1
0.376324955796374 0.372840852165529 0 0
0.543510396810883 0.537987365488856 1 1
0.468784634157603 0.464183821471053 1 1
0.542952146086322 0.537525332409849 1 1
0.560579906875299 0.553965894066108 1 1
0.478100258285624 0.473243871164984 1 1
0.456473819878157 0.451251535027325 1 1
0.606327561344324 0.600413399236379 1 1
0.427994163034134 0.423555869466641 1 1
0.469764372101273 0.465168316985852 1 1
0.515326431888978 0.508657470014893 1 1
0.478340799072959 0.473328127915158 1 1
0.523143124482074 0.517760377648729 1 1
0.399414438321473 0.395079050429406 1 1
0.57723453854846 0.571692917696116 1 1
0.383446499254192 0.379244509508037 0 0
0.472415913073111 0.466791276649528 1 1
0.463734995022514 0.459192501533007 1 1
0.373480316129278 0.369391161689986 1 1
0.521143211493519 0.516064008515819 1 1
0.423526313100727 0.419768014176524 1 1
0.654098735993688 0.647426656632611 1 1
0.695883521109983 0.68889502146425 0 0
0.595469723588095 0.589063176696159 1 1
0.427726806710193 0.423572607099261 1 1
0.351514229850839 0.348128259554065 0 0
0.486067113403762 0.480696867810555 1 1
0.56873202356923 0.562532374212758 1 1
0.460170958316751 0.455320193764817 1 1
0.544335438382112 0.538543487188711 1 1
0.569536663701582 0.564266444106695 1 1
0.387167871371755 0.383489156105986 1 1
0.403161143685502 0.398935738684361 1 1
0.575966233231961 0.569104946222828 1 1
0.402421027953856 0.39881314542164 1 1
0.473270111806052 0.468016961637603 1 1
0.481193366939069 0.476377401062353 1 1
0.580816248207934 0.574389918661792 1 1
0.600056802021677 0.593796956709171 1 1
0.492169697112381 0.487222263474741 1 1
0.564051213532522 0.558551457733628 1 1
0.537398198760926 0.532395088872498 1 1
0.462698335122811 0.458369742807721 1 1
0.32599226378034 0.32300823458087 0 0
0.443395737461942 0.439376391739288 1 1
0.535017795704796 0.529810133859447 1 1
0.535584257372164 0.530331931828477 1 1
0.494482239940887 0.487819796197462 1 1
0.386100485522488 0.381618134720894 1 1
0.43633049843255 0.432326798657675 1 1
0.408281718453046 0.404018636710068 1 1
0.37823563572531 0.374007264509326 1 1
0.427345670729844 0.423155561931922 1 1
0.516635313164258 0.511034292158421 1 1
0.524836033020678 0.51969709314771 1 1
0.581535786135692 0.575249939382082 1 1
0.461559686799964 0.456994025910714 1 1
0.438960500585369 0.434726245173528 1 1
0.442646201850631 0.438399068596635 1 1
0.474205781474414 0.469374520574733 1 1
0.557369024584564 0.551979875788726 1 1
0.442569468772084 0.437488422472189 1 1
0.436365323361146 0.431653327796444 1 1
0.433931549290371 0.429155522166821 1 1
0.723784187162341 0.716993884435535 0 0
0.465200309494367 0.460555159633895 1 1
0.435585347995364 0.431888178208978 1 1
0.46810535487236 0.463832567444012 1 1
0.42836807741235 0.423972064803695 1 1
0.50968309664679 0.504876652692844 1 1
0.497604433987631 0.493145007614436 1 1
0.543492757855742 0.538744540759967 1 1
0.494769507659893 0.48979296451468 1 1
0.537940330726077 0.531804464103734 1 1
0.586256985757767 0.580333182419285 1 1
0.555086881562798 0.549290198423916 1 1
0.562387429481496 0.557349142502197 1 1
0.495509394661516 0.490771001735385 1 1
0.548828227323516 0.543560309988134 1 1
0.471847103511741 0.466842156090844 1 1
0.418319205795098 0.414285379942931 1 1
0.474621557818204 0.469435502226813 1 1
0.383867603118381 0.380066709598183 0 0
0.616302209138649 0.610211820941983 1 1
0.556621734480003 0.551167619516587 1 1
0.475455406540753 0.470154063164311 1 1
0.430449795390183 0.425964211295613 1 1
0.398640573420098 0.39442428857137 1 1
0.470268033373407 0.466031449189328 1 1
0.378097134155989 0.374817860133191 0 0
0.497326166428979 0.4920238657953 1 1
0.505402676713287 0.499804100306132 1 1
0.459617628385637 0.454735016056704 1 1
0.457886734797778 0.453569866898965 1 1
0.558736055347829 0.553002078621829 1 1
0.462111354495044 0.457275962896045 1 1
0.336962540412556 0.333911720661465 0 0
0.50000589796227 0.494295570351447 1 1
0.473365184162369 0.468840483039652 1 1
0.581788680568004 0.575639662429019 1 1
0.455257160475751 0.451019697474596 1 1
0.488597981788354 0.483613230986302 1 1
0.474374419103609 0.469761757765132 1 1
0.534604231729642 0.529155947304745 1 1
0.434883799978276 0.430842179915688 1 1
0.441978014891359 0.438462071443069 1 1
0.508763874572588 0.503397802025882 1 1
0.518876749749919 0.513755373618531 1 1
0.523788834561336 0.518396047337531 1 1
0.475159209400483 0.470682294720902 1 1
0.492175955433636 0.487310772060358 1 1
0.515552491762752 0.510300404109328 1 1
0.38671008228821 0.383071269726186 1 1
0.504073040804193 0.498812070773738 1 1
0.425595925832887 0.421855494113396 1 1
0.489822755294826 0.48502516185435 1 1
0.485877919766906 0.481453381069205 1 1
0.465039932969825 0.460644247361765 1 1
0.428101338431664 0.424279641102531 1 1
0.581454053503238 0.575017064887814 1 1
0.469372266363891 0.464437378634811 1 1
0.510642276943619 0.50551713510675 1 1
0.56813840119991 0.562383713140567 1 1
0.40102413704659 0.396933128044138 1 1
0.398486228566446 0.394577218622786 1 1
0.463183486760039 0.458656615874759 1 1
0.526457673140163 0.521027123364656 1 1
0.54993398700221 0.544116436446752 1 1
0.561791928228327 0.555806804551423 1 1
0.445192373505537 0.441012390451304 1 1
0.488043473709323 0.482767261235066 1 1
0.542831826811679 0.537295046064261 1 1
0.555509321840082 0.550286243796791 1 1
0.501568426789952 0.49655902421353 1 1
0.461426332191635 0.456536655646656 1 1
0.451784724798407 0.447174575348075 1 1
0.44902751837868 0.44491225433929 1 1
0.526528456882071 0.521069214209986 1 1
0.443261008990188 0.438590405524204 1 1
0.422305236153335 0.418069326563 1 1
0.579036135729683 0.573167288464003 1 1
0.528186162983223 0.523059870115158 1 1
0.419764273026723 0.415487793194443 1 1
0.53626916600415 0.530498780402905 1 1
0.504589692634705 0.499120203167315 1 1
0.604189166249331 0.597580934231205 1 1
0.511663386537539 0.506668469760195 1 1
0.342397446175724 0.338928428872062 0 0
0.547654083781039 0.541972133701619 1 1
0.38629145592146 0.382514403501231 1 1
0.377205633124713 0.373457239847253 1 1
0.41619049245468 0.412086696534601 1 1
0.530912691625063 0.525922340771269 1 1
0.457019337322825 0.452622454562789 1 1
0.427101963886244 0.423127668835442 1 1
0.412418162937766 0.408365883592551 1 1
0.489508306473222 0.485327203199854 1 1
0.48504964059615 0.480247063878127 1 1
0.538750597384154 0.532840672036173 1 1
0.505712845889646 0.501154707141189 1 1
0.446605506649222 0.442105064625602 1 1
0.384252599111714 0.380327744457199 1 1
0.413133351785706 0.409392382287082 1 1
0.572354581759908 0.566227298885601 1 1
0.593133757538273 0.586549686541098 1 1
0.548300157722451 0.542690634060406 1 1
0.443704373340025 0.438638302880667 1 1
0.358784861240001 0.355660618090904 1 1
0.522210706093542 0.517088750734854 1 1
0.408678360902264 0.404446049963798 1 1
0.470962604990813 0.466235244329357 1 1
0.50235803857871 0.496980009224131 1 1
0.503019410087036 0.498335148089971 1 1
0.515397990151396 0.510402020366128 1 1
0.54517476766951 0.539115282089175 1 1
0.364691310303013 0.360898603890432 1 1
0.456551415138177 0.452018399229051 1 1
0.588905765842192 0.582910125617248 1 1
0.372477209522676 0.368334322014117 1 1
0.561434237755621 0.556468814775306 1 1
0.586306987081778 0.580088163963556 1 1
0.486054041604034 0.480795832390834 1 1
0.515707308680157 0.511015214666089 1 1
0.443047522163589 0.438497867008247 1 1
0.428927486042343 0.424798535560355 1 1
0.43215719978895 0.42828244205144 1 1
0.527755111266056 0.52250388108862 1 1
0.487345804386793 0.48271178658683 1 1
0.536855759574831 0.531789263604834 1 1
0.546212549011586 0.540706526286938 1 1
0.405753368640323 0.401687715640179 1 1
0.553066694594828 0.547288544698675 1 1
0.455402825768936 0.451103862465725 1 1
0.449380137196261 0.44499555114789 1 1
0.512647381956775 0.50779772787333 1 1
0.563203451540868 0.557722686299439 1 1
0.532261728799429 0.526540227444924 1 1
0.515132474067665 0.509902417242533 1 1
0.399015292800848 0.395386809424006 1 1
0.375110407810552 0.371298870466858 1 1
0.59420856343998 0.58783066513795 1 1
0.495316641740442 0.490395319757557 1 1
0.487594237703683 0.48285875300121 1 1
0.551293088965578 0.545481259398698 1 1
0.473017961879176 0.467894227524443 1 1
0.667385383098075 0.660341738824366 0 0
0.469451415089162 0.464794455547299 1 1
0.504203428168206 0.499235190989631 1 1
0.466245170185786 0.461126224163313 1 1
0.494655868699327 0.489717328458382 1 1
0.548820459697384 0.543190944866188 1 1
0.515203038367465 0.509586859017562 1 1
0.512601854806086 0.507628199514977 1 1
0.400660900462128 0.395844953057929 1 1
0.608141440755239 0.602033681457162 1 1
0.499579608549697 0.494588317610001 1 1
0.500258641739778 0.495562945892213 1 1
0.600161002696662 0.59435485137643 1 1
0.509447135031827 0.504120615681075 1 1
0.500335553325103 0.495529084126864 1 1
0.608745628443715 0.602472497267243 1 1
0.433666461723794 0.429159023995771 1 1
0.551993678304829 0.546696275566512 1 1
0.408901187148276 0.404637284882216 1 1
0.518346835178251 0.513259588992287 1 1
0.488854086452607 0.48346986707219 1 1
0.489800992495062 0.484917455254023 1 1
0.572503024582496 0.566947539497152 1 1
0.44517656455315 0.440583190209853 1 1
0.486034133405835 0.481625300926703 1 1
0.422452112971726 0.418222633947686 1 1
0.488214971096674 0.483247198187433 1 1
0.485404639231977 0.480140730635124 1 1
0.610244174921352 0.603685840373392 1 1
0.542258282501358 0.536113329124364 1 1
0.462668782644007 0.458619212739356 1 1
0.539347300693516 0.534039362065507 1 1
0.57823366134202 0.572930280443707 1 1
0.491208801778641 0.486414491556998 1 1
0.565486347590664 0.560171636797774 1 1
0.627776895944088 0.620844357109985 0 0
0.468594226668348 0.463928891689174 1 1
0.539537739388806 0.534058165491977 1 1
0.513217157734815 0.508118792873676 1 1
0.510337261140424 0.505034478674228 1 1
0.533531004565229 0.52844796555493 1 1
0.529386236299524 0.524309698048982 1 1
0.514760848116488 0.509564454945008 1 1
0.530049303582299 0.524474928670016 1 1
0.463293981921998 0.458398623597262 1 1
0.484611777664462 0.479393733042031 1 1
0.567707856267903 0.562126951528266 1 1
0.412340049245745 0.407777204892882 1 1
0.50152509198656 0.496849823904596 1 1
0.588840383532286 0.583204922461669 1 1
0.443310656329377 0.43901514871782 1 1
0.365081695196007 0.361142494249567 0 0
0.448897798221279 0.44440008929934 1 1
0.389828735235829 0.38620483188019 1 1
0.539216270339668 0.534177884104967 1 1
0.448575484629947 0.444425581185774 1 1
0.428812656701593 0.424594647466081 1 1
0.488845169090682 0.483988470538268 1 1
0.545630596894753 0.540232246208958 1 1
0.597689258061571 0.59126066113804 1 1
0.397405833572053 0.393670101618893 1 1
0.544745254657676 0.539176912127354 1 1
0.504965298665683 0.499468555364388 1 1
0.561380804665472 0.555350865720035 1 1
0.456536514145708 0.452152472776571 1 1
0.53137194665825 0.526589565476288 1 1
0.500381649525888 0.49559551668581 1 1
0.524096788162011 0.518306067419405 1 1
0.49851969370092 0.493871602402333 1 1
0.54115475110095 0.535299554499282 1 1
0.605081749849431 0.599212985028848 1 1
0.459251624845239 0.455050670495442 1 1
0.517535946499705 0.512559207370583 1 1
0.526347842489005 0.521085138791684 1 1
0.595192725870887 0.589642370420898 1 1
0.533640842606138 0.527690519819004 1 1
0.455975745376824 0.451433307003971 1 1
0.494646008029644 0.48950883468117 1 1
0.53311093726339 0.527774217911394 1 1
0.505302123823739 0.500299191514867 1 1
0.477436076282015 0.472391660519654 1 1
0.413283311167174 0.409092701676392 1 1
0.659592048561771 0.652382696138024 1 1
0.484347164954149 0.479825477508105 1 1
0.438630553336696 0.43465514019009 1 1
0.541235454768577 0.536378196683307 1 1
0.490310006944825 0.485347460023075 1 1
0.499796980010056 0.494667619672821 1 1
0.464809583470513 0.460177543955641 1 1
0.543590359495374 0.537425378769518 1 1
0.394702667906966 0.390582806854255 1 1
0.495831174157594 0.490681571683578 1 1
0.544041913367343 0.537078131458895 1 1
0.534731917650926 0.529137511895124 1 1
0.422091780132286 0.418305745237892 1 1
0.453978859313695 0.449234303148893 1 1
0.525858277237862 0.520861510487161 1 1
0.482845157000533 0.478123994651415 1 1
0.539540509881663 0.534235305560841 1 1
0.531233896785235 0.526135387112937 1 1
0.465918118567842 0.460853623673684 1 1
0.502993707560224 0.498076705145009 1 1
0.44477918681892 0.440301776120145 1 1
0.439479259970578 0.435558453099644 1 1
0.536686426827632 0.531310287701638 1 1
0.575033937324553 0.569486326854171 1 1
0.356529065319823 0.353697780014986 0 0
0.511025015973163 0.50570822608586 1 1
0.576018017636033 0.569891644034423 1 1
0.507453004509862 0.501787601945858 1 1
0.513681115735092 0.508290273695382 1 1
0.43151842371119 0.426980194672136 1 1
0.576532883321952 0.571012345479033 1 1
0.52747299036006 0.521488748281894 1 1
0.465577538274753 0.460830248098556 1 1
0.402482309048759 0.397647861846806 1 1
0.452046094721852 0.447663286720697 1 1
0.605080037272857 0.598188519891221 1 1
0.460310390537235 0.455629985564759 1 1
0.402464713806019 0.397863708263184 1 1
0.504252086742099 0.499211066992118 1 1
0.56911138262308 0.56331018688204 1 1
0.430360533715092 0.425991445567187 1 1
0.432766645824383 0.428538748793228 1 1
0.474517083978878 0.470466986619443 1 1
0.471599924297416 0.466683330441483 1 1
0.571360783661012 0.56548105987551 1 1
0.486855009655496 0.48223950634088 1 1
0.433770618339235 0.429566119825771 1 1
0.45460670113533 0.449981032916522 1 1
0.45474612312918 0.450261134906565 1 1
0.598852064232797 0.593326720636704 1 1
0.573563566400509 0.567813703205965 1 1
0.504696685842249 0.499756227565012 1 1
0.449736613327971 0.444687262029649 1 1
0.556617325990691 0.551053309690473 1 1
0.504242711536774 0.499664360762722 1 1
0.433676655094457 0.42893048981217 1 1
0.460299963692296 0.455439157245872 1 1
0.502522846320334 0.496364089412189 1 1
0.532481488974457 0.52726487344845 1 1
0.563554298927845 0.558097165841239 1 1
0.472100403032865 0.467490192993851 1 1
0.481056142029652 0.476801460119246 1 1
0.433331913606359 0.429005003490649 1 1
0.558648265492599 0.553197488329853 1 1
0.475783126350146 0.471352057590015 1 1
0.462669481856157 0.4577495892564 1 1
0.520351790552164 0.514706443273439 1 1
0.369336252411786 0.365248164797336 0 0
0.484825608809155 0.479665108773379 1 1
0.505334759685684 0.500192190720617 1 1
0.537560920328918 0.532296071972484 1 1
0.562971721633823 0.557581389650873 1 1
0.565606874773747 0.560089576416718 1 1
0.504669118545911 0.49967479030174 1 1
0.456757239062801 0.452404246138083 1 1
0.424379243374993 0.419937331334451 1 1
0.514749984815163 0.509154302064651 1 1
0.536427576680829 0.531282796087655 1 1
0.612316554949865 0.606234659921556 1 1
0.487725162048152 0.482015225032481 1 1
0.447022072650364 0.442034846305332 1 1
0.62793433040423 0.621543080517275 0 0
0.430346761056946 0.425713442989551 1 1
0.350338049741764 0.3470842573654 0 0
0.456892712152608 0.451963106031191 1 1
0.44925326754989 0.444863601087595 1 1
0.475047691559333 0.469572996534938 1 1
0.523475066285518 0.517876243365384 1 1
0.486321137187216 0.481084725761532 1 1
0.558090781549492 0.552844140798106 1 1
0.475143243458492 0.470561034287686 1 1
0.523456043386562 0.518379369618242 1 1
0.470917266471007 0.465542887831582 1 1
0.440072322267207 0.435423938144164 1 1
0.463686490031825 0.459046679984193 1 1
0.523527208326069 0.518520360905446 1 1
0.601472509869873 0.595483624492332 1 1
0.564449370892675 0.559164064668495 1 1
0.539219597296307 0.533719889296715 1 1
0.522254497834528 0.516811855218482 1 1
0.444527548880499 0.440292330525989 1 1
0.700293222075285 0.692900038786971 0 0
0.497721411204565 0.492786947145798 1 1
0.530771954042538 0.525463451591439 1 1
0.5351269575641 0.529360941328821 1 1
0.460408725178803 0.456391686610061 1 1
0.444023540821775 0.439530464421281 1 1
0.508903319110172 0.503712002114034 1 1
0.538545295123262 0.532928365253162 1 1
0.388260870327725 0.384728737968769 1 1
0.387588412720163 0.383856416819147 1 1
0.551618803679712 0.545564795329986 1 1
0.381186376114727 0.377212775637739 0 0
0.538511858549839 0.533055567993963 1 1
0.452206297915496 0.448022881094886 1 1
0.459846949634423 0.455288762632199 1 1
0.58448857470567 0.578788892994608 1 1
0.38624234534784 0.382595112860688 1 1
0.631112364128745 0.624435032851689 0 0
0.598161994568222 0.59266545769544 1 1
0.642323955234733 0.635842377226642 0 0
0.509773269191363 0.504410144302927 1 1
0.44647659814358 0.442156379924728 1 1
0.479265442307148 0.474695552520452 1 1
0.365768987413655 0.362212917500456 0 0
0.491752016445348 0.486477987986832 1 1
0.483331426976812 0.47893381668479 1 1
0.364838266573164 0.361180310912693 0 0
0.472129873492508 0.467498189337705 1 1
0.464448266738455 0.459676870237365 1 1
0.47382881414851 0.468651789535992 1 1
0.384550337855042 0.380650753921155 0 0
0.510354631299768 0.505564754025249 1 1
0.659867944517958 0.653030569308959 1 1
0.485723028948801 0.481032433111339 1 1
0.437359022036156 0.433242856444185 1 1
0.533587756338815 0.528361843068416 1 1
0.618227060713309 0.611757651526043 1 1
0.474306654450203 0.469908864249428 1 1
0.451878821441511 0.447457874048557 1 1
0.438118349122847 0.433758771497609 1 1
0.541223746479863 0.535579244807202 1 1
0.392028358026575 0.388466204617353 0 0
0.573115077030646 0.567540802516629 1 1
0.513685170461931 0.50856861341558 1 1
0.449995419022253 0.445866687451539 1 1
0.371508985294405 0.368186235296237 1 1
0.585071078221033 0.5794487484355 1 1
0.439521262329812 0.434777606511024 1 1
0.509084257949514 0.503859629516493 1 1
0.441531318571898 0.436973848821389 1 1
0.44411796621101 0.439793850017941 1 1
0.645520885135487 0.639644162842534 1 1
0.622678451196725 0.616356823685003 0 0
0.454211463827407 0.450205541169608 1 1
0.508805122282698 0.504196552241426 1 1
0.55285178051439 0.547321035608107 1 1
0.415134054088478 0.410544383699838 1 1
0.409782116365992 0.405972137145784 1 1
0.507140212982686 0.501891067836831 1 1
0.616084461363447 0.610232559319217 1 1
0.518077393610943 0.512560537311038 1 1
0.488473689733385 0.483252485720309 1 1
0.428537057305096 0.424290067354404 1 1
0.448003886149226 0.443662556236204 1 1
0.518058377982869 0.51358337274331 1 1
0.570187939959163 0.564512703572863 1 1
0.631723145573905 0.624999541667138 1 1
0.480786575607276 0.476406840524894 1 1
0.490785192998035 0.486173049551028 1 1
0.486918543309009 0.482027119310863 1 1
0.458760629381822 0.454431956595551 1 1
0.52841369070829 0.522528657747826 1 1
0.545314845489609 0.539485877956394 1 1
0.469772153701975 0.464873942505198 1 1
0.521156926892146 0.515539132482676 1 1
0.439979446239864 0.435689523981978 1 1
0.586273466098218 0.58072407498047 1 1
0.485893798285558 0.481155714766235 1 1
0.598895026306701 0.592945275084564 1 1
0.487580923881215 0.482671346076679 1 1
0.273862400249411 0.271082474846541 0 0
0.436990363363056 0.432337320793789 1 1
0.6223305270524 0.615700021255164 1 1
0.613414217184684 0.607071732964661 1 1
0.537123342573395 0.531719024182165 1 1
0.473088241901061 0.468283255199811 1 1
0.490615776093492 0.485404066376769 1 1
0.517595878385128 0.511816218494134 1 1
0.39277135554616 0.388947803414245 1 1
0.36563014934953 0.362175911538002 0 0
0.383818628731822 0.379491436588759 1 1
0.497472022115783 0.492461275676019 1 1
0.665997974142717 0.659229441506631 0 0
0.485961528722843 0.481034500559518 1 1
0.462407728075239 0.458156363548125 1 1
0.438734977763733 0.434238480939097 1 1
0.503917501047212 0.49875290632256 1 1
0.504344032976513 0.499487177538562 1 1
0.435286600560138 0.430992557135411 1 1
0.537929755210586 0.53273817478088 1 1
0.543224840950295 0.53702366762748 1 1
0.594480918965602 0.58784435472566 1 1
0.516574533112375 0.51207437458597 1 1
0.50977335355313 0.504739845836972 1 1
0.545553816489344 0.539902606355684 1 1
0.440519857272987 0.43611145942091 1 1
0.478249017780424 0.473840650867756 1 1
0.463602501209822 0.458986945323837 1 1
0.506888256713144 0.502003717209954 1 1
0.316398348137265 0.312878229552575 0 0
0.445289016112583 0.440770594282747 1 1
0.593923789411332 0.587681553602489 1 1
0.363090085194786 0.359914217437563 0 0
0.494886162488346 0.489654808898141 1 1
0.451306743911135 0.446838602631441 1 1
0.61009418908778 0.604066609310225 1 1
0.535944564269226 0.530758634099631 1 1
0.522837748519236 0.517467620603104 1 1
0.491652702724266 0.487172123380239 1 1
0.593863236360457 0.587955974189148 1 1
0.485298031582541 0.480243261004102 1 1
0.483712582093207 0.479462523133368 1 1
0.542286462696528 0.537195071059301 1 1
0.466190495611105 0.461509243579367 1 1
0.528827183186416 0.523495684273515 1 1
0.473721768970787 0.468852615304849 1 1
0.541597122575931 0.536320548015849 1 1
0.426550296552804 0.422208119665408 1 1
0.619663201651049 0.613938407191364 0 0
0.507306628959995 0.501951065286722 1 1
0.468796172542458 0.463833773849713 1 1
0.576237553266173 0.569808002659651 1 1
0.458671067483567 0.453921447875724 1 1
0.513431299304414 0.508232515692116 1 1
0.415093467603172 0.411083427959386 1 1
0.377388199060989 0.373787903778944 1 1
0.598243506124506 0.592554845687679 1 1
0.36746965707523 0.363887600771448 0 0
0.471156097809019 0.466547134647802 1 1
0.535389905266123 0.529484497569375 1 1
0.464262168332462 0.459812267976817 1 1
0.534142823846888 0.528794084658979 1 1
0.533973480108446 0.528808160696718 1 1
0.557326373006161 0.551302397290438 1 1
0.509557523269917 0.504878063457781 1 1
0.440506446128716 0.436175902815652 1 1
0.559194049941125 0.553673754174839 1 1
0.479972393697361 0.475090514931962 1 1
0.493125200148791 0.488229769917574 1 1
0.339935966362298 0.336503533597273 1 1
0.536121587254019 0.530845172745628 1 1
0.44948613241763 0.445511429515514 1 1
0.419629028924174 0.4151866879936 1 1
0.503379977925525 0.498332347217433 1 1
0.448677672806515 0.444408752215197 1 1
0.533361237691407 0.52793639967181 1 1
0.546883451655293 0.541732231177061 1 1
0.563517715772069 0.556680802569121 1 1
0.518628272395204 0.513501670984511 1 1
0.573882199459704 0.568048415966882 1 1
0.451962896886634 0.446750887628298 1 1
0.444355557361886 0.439223679867738 1 1
0.52055622232568 0.514837161936665 1 1
0.421144375131647 0.416875918084738 1 1
0.560921251412323 0.555516857281381 1 1
0.517458530868778 0.512695119906515 1 1
0.539340262576189 0.534330666634966 1 1
0.524774692490787 0.519481080923589 1 1
0.474707682559288 0.47043697679366 1 1
0.623672209904962 0.617736639585172 1 1
0.499159087084195 0.493494025317054 1 1
0.417609014942772 0.413374186048993 1 1
0.530392057232432 0.524522858513644 1 1
0.596514155514258 0.590790390612967 1 1
0.501976578960178 0.496958969175729 1 1
0.536814343032322 0.53115822809385 1 1
0.581482995924104 0.575828270603438 1 1
0.50733088360217 0.502023701296205 1 1
0.526368005147125 0.521057214772905 1 1
0.658064878486417 0.65202372491409 0 0
0.610431668828368 0.604173586144845 0 1
0.418438468190338 0.414671302672822 1 1
0.508693334900839 0.503602110298261 1 1
0.546665506563301 0.540448688744763 1 1
0.535249182442899 0.529854423664938 1 1
0.471503275689644 0.466733422926733 1 1
0.429652729014778 0.425442801013417 1 1
0.584538607121082 0.578299562879902 1 1
0.521345867943165 0.516155805706167 1 1
0.603302569651217 0.596580565973866 1 1
0.500108577964359 0.495164547998798 1 1
0.484047948767735 0.479356145742647 1 1
0.440945212138918 0.436669936408399 1 1
0.561521016075562 0.556087694574089 1 1
0.364771152660939 0.360967523553928 0 0
0.499450577628107 0.494058208496462 1 1
0.4333629309185 0.428268947855307 1 1
0.500376584316467 0.495198375997609 1 1
0.488622695173949 0.483432082115071 1 1
0.483030889183641 0.477691591383137 1 1
0.509870429544334 0.50479924576331 1 1
0.451230352929352 0.446915454778416 1 1
0.611342478103086 0.605233287481335 1 1
0.55301574373263 0.546709141409406 1 1
0.570142073643413 0.563819407783441 1 1
0.555479719431005 0.54989393385656 1 1
0.536675160030768 0.531514681600974 1 1
0.428818448136222 0.424580170801192 1 1
0.36949416219109 0.366346043093144 1 1
0.587863144351395 0.581597335902498 1 1
0.529918067235681 0.525005221763153 1 1
0.402158830900258 0.398266905760921 1 1
0.514337470212622 0.509654540319053 1 1
0.58899774120234 0.583563886924945 1 1
0.53020285516314 0.525105375207389 1 1
0.537690716056473 0.532290059457978 1 1
0.447889071746004 0.443751746404076 1 1
0.530016251701637 0.524561509858189 1 1
0.415184828541025 0.411157511571933 1 1
0.533150574078725 0.527522701754727 1 1
0.386267130644428 0.382165636159815 0 0
0.521019398166272 0.516138720648964 1 1
0.431153502282904 0.42638010997822 1 1
0.558835490944084 0.552370736534082 1 1
0.45289633125746 0.448271791308766 1 1
0.546835537346267 0.541501307277239 1 1
0.513686394157406 0.508819916628165 1 1
0.495266173243095 0.490434612014599 1 1
0.554227108359438 0.548246353473031 1 1
0.539673178756359 0.533615804198471 1 1
0.394785768325247 0.390615523288069 1 1
0.534530811196432 0.52940404228278 1 1
0.414033371875392 0.409599851978678 1 1
0.553432782017021 0.548587982387216 1 1
0.604251381271875 0.598483321372441 1 1
0.59951966119532 0.59371577464627 1 1
0.423843178738522 0.419821240820618 1 1
0.431269005534566 0.427016000494359 1 1
0.556083577693482 0.550431179937215 1 1
0.598150796580557 0.592379761883556 1 1
0.516540985752244 0.511303921147178 1 1
0.543941076684096 0.538557494807686 1 1
0.412488290964075 0.408161586840237 1 1
0.513003123594911 0.507969643010189 1 1
0.608026153820985 0.60227190061264 1 1
0.40002072453163 0.395741367714198 1 1
0.421962049364677 0.417758904442302 1 1
0.482675699420311 0.478099553067598 1 1
0.48117815364463 0.476397959211374 1 1
0.51001735019959 0.505115819942573 1 1
0.526735361893475 0.522117065918106 1 1
0.38620156356574 0.382470635854668 1 1
0.427665636597096 0.42371204370132 1 1
0.478498917016575 0.473675557328031 1 1
0.480146234660274 0.475642007994905 1 1
0.620588801015981 0.614090551484586 1 1
0.501446291665474 0.496448354727641 1 1
0.61729770503219 0.610664373246018 1 1
0.514376555280651 0.509535030434131 1 1
0.606884464085886 0.600666654074984 1 1
0.503780919849173 0.498342586140999 1 1
0.47139997623069 0.467066139954409 1 1
0.443621840464596 0.438495638477906 1 1
0.402492524524169 0.398541031516036 1 1
0.648203268694082 0.641697348161419 1 1
0.517947786335553 0.511712090077638 1 1
0.542522662633432 0.537001318760456 1 1
0.378243611580132 0.374415899713028 1 1
0.473053447348302 0.468805362814909 1 1
0.535258999124094 0.530052824939477 1 1
0.486150641589822 0.481867917013356 1 1
0.465275381375557 0.460703500400539 1 1
0.484744611038033 0.480511319007155 1 1
0.601756697705476 0.59470652297393 1 1
0.542305127164064 0.536831094537274 1 1
0.677541180155286 0.67093323836129 0 0
0.488228321847132 0.483813438750091 1 1
0.593303481333085 0.58730935514886 1 1
0.523450050615876 0.518744654551394 1 1
0.537878786271077 0.532088580558321 1 1
0.584865405070974 0.578972577064859 1 1
0.481467675666434 0.476625440196232 1 1
0.473352630246723 0.46849954425158 1 1
0.613844856532808 0.607514281635519 0 0
0.564184862012164 0.559185907342453 1 1
0.479181520595461 0.474394882050742 1 1
0.42232585643264 0.418464753203821 1 1
0.443747233118303 0.439331141055941 1 1
0.425354857593174 0.421269455784687 1 1
0.481702252651342 0.476467916637277 1 1
0.506460338008268 0.501509171888657 1 1
0.445885358103333 0.44207207578763 1 1
0.435066308507346 0.430710049962173 1 1
0.505300140866652 0.500095999105082 1 1
0.528733351023601 0.523309638367575 1 1
0.542755052249958 0.537961121953923 1 1
0.419619711519141 0.415457771452865 1 1
0.529005828916295 0.523554278931964 1 1
0.478303050579929 0.473617089196116 1 1
0.429131800634099 0.424936044937736 1 1
0.537881258310695 0.532377501797931 1 1
0.469473250517143 0.46559257307888 1 1
0.40458692419277 0.400606688817929 1 1
0.563751047109735 0.557350623911507 1 1
0.625219991882679 0.618415887589066 1 1
0.436386092302945 0.432169512954623 1 1
0.465912236343039 0.461353621000118 1 1
0.58149667054131 0.575777562367038 1 1
0.593019433961784 0.587153860609821 1 1
0.510507942384427 0.505653447898527 1 1
0.524510336789726 0.519221919533742 1 1
0.508418663289269 0.50345156913381 1 1
0.453936416274139 0.44916643603989 1 1
0.522695531848869 0.51765844314513 1 1
0.454463026702021 0.449567271202932 1 1
0.520332945263094 0.514493531127918 1 1
0.493600600744344 0.488540072016689 1 1
0.381495314914723 0.377841473477442 1 1
0.371100143454976 0.367944901535911 0 0
0.610044269102904 0.604478028517876 1 1
0.456315449488032 0.451066136996483 1 1
0.614182882351423 0.608352324618455 1 1
0.541547313341857 0.536002983596834 1 1
0.430129051466088 0.425555493209761 1 1
0.554398342705755 0.548968667888045 1 1
0.438708826416298 0.434665218352774 1 1
0.612420143714792 0.606380459977704 1 1
0.53728391221826 0.532108812085218 1 1
0.312658921082141 0.309472585725117 0 0
0.499726935798119 0.494443351261334 1 1
0.484454004256854 0.479601702540795 1 1
0.409789745798477 0.405766805052927 1 1
0.564662667429547 0.558966427383317 1 1
0.48268947314497 0.478080810778206 1 1
0.471670898652892 0.4667673821507 1 1
0.460830445996478 0.456170469057639 1 1
0.355040225213749 0.351495931146898 1 1
0.48409236923958 0.478325702735086 1 1
0.550621632007591 0.545749625276548 1 1
0.445974878041606 0.441204435701817 1 1
0.432578581069158 0.428000006419216 1 1
0.369459293292394 0.365575775697407 1 0
0.489517144053091 0.483968983300755 1 1
0.557403077769023 0.551952809906584 1 1
0.445643235496892 0.4413815941324 1 1
0.480308742703499 0.475288463502909 1 1
0.481238002488478 0.475740596840935 1 1
0.481378646160551 0.476397645688894 1 1
0.603716504399857 0.597847168616025 1 1
0.589675106370462 0.584038921320725 1 1
0.388680894325927 0.38434449457825 1 1
0.305720272580764 0.302581001063374 0 0
0.559593470519782 0.553834814376824 1 1
0.473195899944932 0.469002764618059 1 1
0.500792268967313 0.496272128718593 1 1
0.545236041350716 0.539570859744294 1 1
0.438104268548528 0.433263976008125 1 1
0.369022258283832 0.365374679886847 1 1
0.554119184528778 0.548510019798554 1 1
0.452913541145079 0.448208469979904 1 1
0.541140240473288 0.535306744736813 1 1
0.517652414457871 0.512782301919906 1 1
0.425435498580938 0.421601589801821 1 1
0.547490204561339 0.54180151524374 1 1
0.418306047229792 0.414393413989815 1 1
0.629198796485086 0.622249716765347 1 1
0.431645619989752 0.427070442223851 1 1
0.460979236357582 0.456172347123634 1 1
0.544290505989517 0.538464924974833 1 1
0.456510552299413 0.452004033629985 1 1
0.553162879661636 0.5468134976018 1 1
0.52995340979945 0.525019931961938 1 1
0.54262344021455 0.537877777442801 1 1
0.519125451903334 0.514061821894412 1 1
0.445838166942393 0.441174715875157 1 1
0.383679707366864 0.379818349308288 1 1
0.574023000737617 0.567898093789139 1 1
0.618669614369416 0.612299819744143 1 1
0.573899477793166 0.567989282379447 1 1
0.524723778763723 0.518985545599686 1 1
0.519488840676104 0.514622676410521 1 1
0.511740248461503 0.506531320035921 1 1
0.622991776812264 0.616872945001434 1 1
0.312276233417219 0.309477213043336 0 0
0.437331308413638 0.432939437413935 1 1
0.382305372486678 0.378476064192178 0 0
0.469995335360314 0.464656646289492 1 1
0.502203130262977 0.497349744024119 1 1
0.520656173279805 0.515749701178227 1 1
0.634608228615373 0.628540186861085 1 1
0.499782969311185 0.495061796175672 1 1
0.523148557092007 0.517839260130438 1 1
0.429052744748019 0.424694957526164 1 1
0.506380013962601 0.501331829665995 1 1
0.523916933947261 0.518807205473058 1 1
0.411158924075171 0.407453466113235 1 1
0.570617480832353 0.564603444578787 1 1
0.565024289928264 0.559638468450238 1 1
0.479579609836427 0.474897085654396 1 1
0.35631597354973 0.352697659003104 0 0
0.417218936036721 0.413685963271264 1 1
0.43755659646509 0.433583380063889 1 1
0.493233935708514 0.488039614335076 1 1
0.512430491038989 0.507775887409492 1 1
0.509832552875821 0.50445305847598 1 1
0.540453622537545 0.535419646824973 1 1
0.479707471788018 0.47524834812204 1 1
0.590207218241668 0.584260352616082 1 1
0.56803425111763 0.562366359874316 1 1
0.499158286525651 0.494343345550143 1 1
0.500323217091703 0.495523433058748 1 1
0.599383545954281 0.593973305857283 1 1
0.377212313432656 0.373674268067274 1 1
0.465612686070002 0.460753737701356 1 1
0.581328330122779 0.575939867329639 1 1
0.428661218113333 0.424551423935633 1 1
0.549327619364368 0.543514137504914 1 1
0.646527529821782 0.639561220403196 1 1
0.402476833653263 0.398248194082893 1 1
0.497956208290369 0.492515688238663 1 1
0.472812887313724 0.468012812750115 1 1
0.569790897008488 0.564613205688573 1 1
0.445440460671961 0.440648957201211 1 1
0.558326996563831 0.55284907766003 1 1
0.457494470713474 0.453575629209206 1 1
0.395030107958347 0.39125304871991 1 1
0.572288082319531 0.565988641926942 1 1
0.471157052094339 0.466710115528161 1 1
0.507120793697536 0.502383612619199 1 1
0.451049544285409 0.44711975693881 1 1
0.49637995488332 0.491476557277222 1 1
0.481382692251812 0.476581428708559 1 1
0.383866127532344 0.379232932118567 1 1
0.412588151618452 0.40832759796881 1 1
0.535545701689593 0.529936123328942 1 1
0.584719127688388 0.578567572358667 1 1
0.480851978676308 0.476281391363403 1 1
0.398344767659923 0.393577456580193 1 1
0.651310041802008 0.644940674008696 0 0
0.555778373883342 0.550058730475304 1 1
0.378425345945997 0.374672643649189 1 1
0.449759850254611 0.444979589527191 1 1
0.428798641516857 0.424671560597674 1 1
0.445738970592512 0.441784746538298 1 1
0.562411781874506 0.556541335171284 1 1
0.568692951518511 0.563269759872976 1 1
0.433670128513457 0.429223237937346 1 1
0.570795452542833 0.56510300782008 1 1
0.4960958015423 0.490410309302549 1 1
0.502517015381237 0.497814166483443 1 1
0.557570779172445 0.551925385770952 1 1
0.51112538539351 0.506325662222287 1 1
0.418688297123707 0.41496134162324 1 1
0.450887694329815 0.445859216208705 1 1
0.634800800949609 0.628033125257101 1 1
0.609206270110492 0.603568965630799 1 1
0.42036702130608 0.416395956491651 1 1
0.489313526488784 0.484751288169828 1 1
0.472168651055091 0.467850161942673 1 1
0.566517274514708 0.561030570939489 1 1
0.539528208110625 0.534289641401019 1 1
0.501505534139354 0.495956744389916 1 1
0.521073727997643 0.515779143469808 1 1
0.407637978925198 0.403185628574143 1 1
0.606965964961068 0.60064789014358 1 1
0.49620512499503 0.491182996943969 1 1
0.556002527328975 0.549881462292096 1 1
0.571274938025959 0.56571472513834 1 1
0.487127187726613 0.482372518081436 1 1
0.525909357559157 0.520731115469992 1 1
0.553302910987242 0.54773989388866 1 1
0.488527238508864 0.483823542461211 1 1
0.455225076486025 0.450967122641765 1 1
0.434162606455339 0.428911751924155 1 1
0.518101938870696 0.513293066618616 1 1
0.4922614066089 0.486869590724332 1 1
0.626880999450133 0.619667545133289 1 1
0.532341890238038 0.527088438760317 1 1
0.567662953562026 0.562423499041875 1 1
0.406551648749687 0.402404627383286 1 1
0.517227541617017 0.511156073634433 1 1
0.526942781880262 0.52127770628755 1 1
0.479111775383474 0.474225666887474 1 1
0.424219282153644 0.420089737501803 1 1
0.355334550412927 0.352166794190218 1 0
0.509562946130759 0.504709413701472 1 1
0.556158360033178 0.550230778809711 1 1
0.520539009310506 0.515299794951826 1 1
0.572576299874741 0.566806764224863 1 1
0.388697626717239 0.38438494469767 1 1
0.521484362584654 0.515948528666591 1 1
0.585771254523774 0.579780217947683 1 1
0.439242113338441 0.435109547985119 1 1
0.511461023955452 0.50608599463377 1 1
0.591713196801699 0.58587087246956 1 1
0.559893285393066 0.554154304262742 1 1
0.461818835045048 0.456988236091018 1 1
0.604372966495556 0.598942779457591 1 1
0.563329550179003 0.557368038045454 1 1
0.57226387009547 0.566162960439592 1 1
0.456195063256607 0.451265999065681 1 1
0.580071531853613 0.574320676884796 1 1
0.461903232030673 0.457700875876868 1 1
0.434391136930674 0.430001460287653 1 1
0.478991364740586 0.4741892994133 1 1
0.389963592972109 0.386740221763769 1 1
0.664932528614518 0.658592758333189 0 0
0.551623209648765 0.545934666414784 1 1
0.47364917602592 0.468483671332078 1 1
0.538798976136453 0.533101500934014 1 1
0.536725853974154 0.531052282798069 1 1
0.316934572251821 0.313774772602648 0 0
0.311309425001583 0.307956480709009 0 0
0.508815743029022 0.503861714031213 1 1
0.440776842761845 0.435985430434034 1 1
0.582404654607309 0.576671427651372 1 1
0.489766973406866 0.484914472713051 1 1
0.41196316603914 0.407785792092303 1 1
0.440070159589097 0.435859813981227 1 1
0.436953667805239 0.43221628247192 1 1
0.54567517698073 0.539862559367114 1 1
0.331008000416256 0.327723353570105 0 0
0.591310591891342 0.585231471557433 1 1
0.497546433158561 0.492731644450914 1 1
0.391392689990516 0.387472423702283 1 1
0.519451041816693 0.513874280813606 1 1
0.508854636198911 0.503937431874071 1 1
0.438021455433801 0.433395643959826 1 1
0.397458765834161 0.393517796668348 1 1
0.682084710341152 0.674749312834884 0 0
0.372890511618201 0.369132143601076 1 1
0.609159359346711 0.602951045210775 1 1
0.583591723348921 0.577316802218404 1 1
0.53404713862648 0.527823025396113 1 1
0.355275930245039 0.351936543478076 0 0
0.571673264858443 0.565577143358054 1 1
0.582658907132106 0.576741826870491 1 1
0.560626264891769 0.554741013070138 1 1
0.647895211464974 0.64053576407588 1 1
0.480763019018431 0.476080571827154 1 1
0.526632191757394 0.52170984004836 1 1
0.466408501361223 0.46125135867304 1 1
0.589693918016319 0.583798220548241 1 1
0.596479872526268 0.590437874362612 1 1
0.60854005169019 0.602599540020662 1 1
0.588464683861513 0.582648106762764 1 1
0.521248272535915 0.51613909566398 1 1
0.398038150081649 0.39407619662461 1 1
0.47269460950143 0.467631796323778 1 1
0.535803113513855 0.530253386294292 1 1
0.411055858892331 0.407148174414885 1 1
0.54953494530376 0.54355016599174 1 1
0.516216717900272 0.511150817207648 1 1
0.460645112839515 0.456034767359869 1 1
0.438648266175001 0.43405667142422 1 1
0.578938002674172 0.573583076281247 1 1
0.538077095637977 0.533133682237994 1 1
0.463181068952889 0.458398249818692 1 1
0.423637691100342 0.418705243184599 1 1
0.442042025908529 0.437493594718369 1 1
0.469371547830697 0.465024076505463 1 1
0.432542365647239 0.427943045172675 1 1
0.468872756298377 0.463712334760529 1 1
0.40397917030541 0.399683801270779 1 1
0.480043693156277 0.475309810395523 1 1
0.483901695132889 0.479067389834475 1 1
0.539417021871817 0.534408456906496 1 1
0.411835997910514 0.408097772284326 1 1
0.647179668219321 0.640762817072208 1 1
0.452347231980343 0.448296599337114 1 1
0.521307615206248 0.51643985133603 1 1
0.650465497049738 0.644338441883338 0 0
0.52367481214667 0.518074019028828 1 1
0.445737690723124 0.441204306494519 1 1
0.459890116252977 0.455817943978307 1 1
0.556147777757241 0.550872050857014 1 1
0.539619884657098 0.53401312468609 1 1
0.43839878531848 0.434209239814778 1 1
0.546522121226466 0.541097121667974 1 1
0.562427500607733 0.556597100572099 1 1
0.438569142453669 0.43451352732291 1 1
0.501948372902865 0.496899229355688 1 1
0.617652257404168 0.611105564662726 1 1
0.48032268624066 0.475915324273458 1 1
0.491369630387407 0.486382256446888 1 1
0.445434277725927 0.440542498699524 1 1
0.544946217196816 0.539527506233257 1 1
0.621228384153023 0.61517625556819 0 0
0.461945954243445 0.456935028718086 1 1
0.343726092384838 0.339509538656491 0 0
0.525801631960884 0.520087938985457 1 1
0.528969708220862 0.523745408037455 1 1
0.413780584493101 0.409657686170199 1 1
0.385172010107186 0.380545107023218 0 0
0.596520488965627 0.590329005243038 1 1
0.541651264579697 0.536866792309 1 1
0.535864626349127 0.530515435615045 1 1
0.527102001929928 0.521559999949079 1 1
0.473999250518532 0.468777211025879 1 1
0.53396582738545 0.528529176272302 1 1
0.407313616283976 0.403131306321081 1 1
0.553625125170563 0.547467779413955 1 1
0.507343285295069 0.502226977628827 1 1
0.396792125582057 0.393073001646185 1 1
0.647293892134168 0.640300022661497 0 1
0.538294556803553 0.533123901032551 1 1
0.691009120262486 0.684313738060801 0 0
0.6906954917272 0.683082847392775 0 0
0.497077315891582 0.492179344969725 1 1
0.593909174469149 0.587949898878192 1 1
0.503132428464659 0.49799364492676 1 1
0.662830697107585 0.655210899697025 0 0
0.434940735992007 0.431056050726256 1 1
0.621710653716288 0.615231762898003 1 1
0.549219585120876 0.543583825469189 1 1
0.586054467464855 0.579344745377464 1 1
0.456064605918444 0.451100791872297 1 1
0.489795177534831 0.484633289738107 1 1
0.575459366352169 0.569774194115693 1 1
0.524614959875282 0.519772358721533 1 1
0.528373372237216 0.522170618618563 1 1
0.519924461584077 0.514727929238191 1 1
0.37360114361025 0.370356828696863 0 0
0.52064206711046 0.515369857885817 1 1
0.565099044934962 0.559716739543693 1 1
0.460292877539847 0.455463331152827 1 1
0.501430674912521 0.496041120283835 1 1
0.457531409192197 0.45292159383394 1 1
0.38615445086916 0.382171183635925 1 1
0.373571194697188 0.369774368099094 0 0
0.56314910551011 0.55696481001191 1 1
0.395995524556269 0.392301049760394 1 1
0.579243288959065 0.573426387853943 1 1
0.469385340198777 0.464830196755429 1 1
0.538962895366929 0.532999484966569 1 1
0.441883860508004 0.436710505167541 1 1
0.511388549075086 0.506471998489574 1 1
0.576412930416107 0.569838416906344 1 1
0.358348051616845 0.35469169849237 0 0
0.58407950659402 0.578212006796638 1 1
0.39690004187669 0.393143625739986 1 1
0.408683666786806 0.404361710183581 1 1
0.46877625753735 0.46461935534001 1 1
0.530319691376052 0.525176307490797 1 1
0.552673471305071 0.546615690862098 1 1
0.484611612810697 0.479884185408791 1 1
0.600330383445285 0.593898948816392 1 1
0.460162695929062 0.455769883824704 1 1
0.395783640473551 0.392179298843905 1 1
0.474185151183416 0.469135568987879 1 1
0.428318550679864 0.424350916290837 1 1
0.425223368430125 0.421390612873568 1 1
0.502482238231668 0.497861785862028 1 1
0.457949494919034 0.453414012866552 1 1
0.528407804912473 0.522950665161919 1 1
0.484487742625067 0.479358046871493 1 1
0.466708016914354 0.461648077123554 1 1
0.42029331525853 0.415871935407925 1 1
0.500286318053399 0.495877210175177 1 1
0.407260904449486 0.403371562811045 1 1
0.403137065409249 0.39903204136955 1 1
0.510069209561971 0.50478001161807 1 1
0.56801072109231 0.561832078689976 1 1
0.524970548785226 0.519377325874528 1 1
0.490215767956385 0.485599858212034 1 1
0.581752720002235 0.575845080369211 1 1
0.403369464886501 0.398921682779771 1 1
0.439964571962185 0.435415571688177 1 1
0.448871382707254 0.444492823546025 1 1
0.444570188884721 0.440087863179566 1 1
0.590411003017224 0.584451736762417 1 1
0.627287881700536 0.620732898624453 1 1
0.433979536890374 0.42944622315103 1 1
0.467698967326071 0.463133056518005 1 1
0.46734671802706 0.462897196837074 1 1
0.55642388832024 0.551100782088074 1 1
0.391375428472884 0.387320189828696 1 1
0.581419496775902 0.575719113618547 1 1
0.413062738631685 0.409301303737241 1 1
0.540008355780556 0.534086890131176 1 1
0.490079264351865 0.485475325411853 1 1
0.533981396376071 0.528803686515758 1 1
0.582191824982655 0.576545920809817 1 1
0.380770776633204 0.377167999264269 1 1
0.531683520702835 0.526463091890712 1 1
0.366138904322145 0.362415758453316 0 0
0.495990849715795 0.49089692049275 1 1
0.481514849511122 0.477451612961065 1 1
0.35580928603306 0.352077290186139 1 0
0.540788772386727 0.535208181852973 1 1
0.523093014410962 0.517650254950801 1 1
0.380325705427407 0.376102508674237 1 1
0.45027031207371 0.445904302610923 1 1
0.449161640269246 0.444965543431534 1 1
0.538043896486657 0.532876530753921 1 1
0.476252565000187 0.471508577806711 1 1
0.425717147422351 0.420922406892052 1 1
0.449309509732742 0.445019305900206 1 1
0.462429485315111 0.458411675184439 1 1
0.484990339839653 0.480130882716748 1 1
0.444659731918149 0.439598169489942 1 1
0.542515669059084 0.536595405753104 1 1
0.500387044188297 0.49514144156505 1 1
0.508512035755998 0.502732499431695 1 1
0.415611810564019 0.411257698444862 1 1
0.454227130302964 0.449502336600481 1 1
0.43884005912634 0.434416808674726 1 1
0.55789525590049 0.550891487388069 1 1
0.48000230719761 0.474980084004985 1 1
0.474775804529365 0.469768430610585 1 1
0.451334560215116 0.446631285937956 1 1
0.504667169767321 0.499179260668088 1 1
0.508930245087871 0.503553733520963 1 1
0.546299390952316 0.540725583672399 1 1
0.487897432177243 0.48323242200251 1 1
0.487346549993428 0.481900795767743 1 1
0.434951543373242 0.430703861390378 1 1
0.534739519150615 0.529794926249869 1 1
0.48397117188833 0.478781925583866 1 1
0.49398867866525 0.488987759253659 1 1
0.545426073709026 0.539211768878188 1 1
0.445035603622805 0.440018666767968 1 1
0.553442217019194 0.548309482786435 1 1
0.541374206962157 0.535886691078789 1 1
0.532228420803478 0.52711123922827 1 1
0.537853442190306 0.531875056122313 1 1
0.464102384910742 0.459469594266847 1 1
0.547770782251923 0.542610524453466 1 1
0.548528185500662 0.542404905586799 1 1
0.473315083419048 0.468140668735569 1 1
0.58384941268155 0.577889831472599 1 1
0.494072499162295 0.489478760215688 1 1
0.488124195893375 0.483108978131578 1 1
0.554985723978392 0.548717662423049 1 1
0.519333898138583 0.513567668564935 1 1
0.611744132475429 0.605209413742796 1 1
0.40393869782133 0.400088782396169 1 1
0.577464019648356 0.571677276994547 1 1
0.444719270452713 0.440071742841197 1 1
0.531677942086809 0.526477817504585 1 1
0.480372907549541 0.476113679002673 1 1
0.465524645141862 0.460437627837263 1 1
0.429947939945462 0.425667140308871 1 1
0.526978764707872 0.521556368953821 1 1
0.511233719082095 0.506062968833435 1 1
0.427216011767175 0.422818668337064 1 1
0.511917593572026 0.506743301622807 1 1
0.5591536842322 0.553338205272237 1 1
0.470502547156112 0.465539318405393 1 1
0.386678035495718 0.38303007268384 1 1
0.634392525996574 0.62825366989933 0 1
0.601537838313043 0.594822416691208 1 1
0.439210790187685 0.434042872991243 1 1
0.610924374849362 0.604864171156223 1 1
0.471165577470494 0.465848167103763 1 1
0.502047573088043 0.497323617029425 1 1
0.431271188934233 0.426690959780724 1 1
0.490153544595937 0.485274642841801 1 1
0.483574022841611 0.478853447016865 1 1
0.534077164249474 0.528918150109076 1 1
0.45531444026564 0.450572520306599 1 1
0.51368558266945 0.508677603373467 1 1
0.423439748147503 0.41894332094981 1 1
0.449253964862008 0.444999758824142 1 1
0.411366036761969 0.407277517131294 1 1
0.465843812999218 0.461522436281419 1 1
0.379937296812396 0.37621355157817 0 0
0.520097461554723 0.514377765893095 1 1
0.525181436969041 0.519589120720589 1 1
0.435489070530749 0.430762135122099 1 1
0.559702570833398 0.553719244508987 1 1
0.445527314671198 0.440843485566129 1 1
0.602392535809322 0.596203128783023 1 1
0.488488714611747 0.483880307020595 1 1
0.699273645602214 0.692074199475249 0 0
0.528351833571103 0.523120192283183 1 1
0.570698025275299 0.565257824238756 1 1
0.507201333341417 0.501920260512076 1 1
0.552200427166094 0.54644269068463 1 1
0.524508807982712 0.519453584831804 1 1
0.520857907332293 0.515856555544333 1 1
0.444637281857933 0.439788650002518 1 1
0.452305833031943 0.447593864386199 1 1
0.469806510384721 0.464282907980671 1 1
0.476750109852062 0.471956442898713 1 1
0.528808419665957 0.523392671815979 1 1
0.634448768865313 0.627438333968387 1 1
0.449981759277341 0.445872080109729 1 1
0.442391099217519 0.438127817499764 1 1
0.555769151576801 0.550102521822236 1 1
0.461527431947765 0.456491765499811 1 1
0.538331787810903 0.532937237252664 1 1
0.440667475484527 0.435600975724022 1 1
0.442179524493451 0.438079150668328 1 1
0.44016081675453 0.435375736051222 1 1
0.514544554105743 0.509103427765899 1 1
0.509630635082611 0.504316422549572 1 1
0.466946967572383 0.462003794139633 1 1
0.620002404894879 0.613951951658484 1 1
0.482511982409693 0.478274748624437 1 1
0.53946926414748 0.533973769559404 1 1
0.500389536577839 0.495774141002346 1 1
0.469028290698056 0.46448575264632 1 1
0.540446630850066 0.534174162191215 1 1
0.415396269527869 0.411004745387914 1 1
0.513450523923382 0.507840359798523 1 1
0.491538996856722 0.486762807610818 1 1
0.513511820321214 0.508160075824857 1 1
0.411327244060529 0.407190479123232 1 1
0.502246145972337 0.49678277664442 1 1
0.427649783695643 0.423390594870443 1 1
0.400090413282714 0.395543770664404 1 1
0.491545935433769 0.486127737433554 1 1
0.493327723022368 0.488601488535383 1 1
0.533847155471583 0.528445362009136 1 1
0.577598426939032 0.572297508176665 1 1
0.560400446173356 0.55512258678277 1 1
0.475232058578924 0.470259165818888 1 1
0.374875448016742 0.371106225577002 0 0
0.425438330756958 0.421465778943124 1 1
0.588409847626991 0.582768676725292 1 1
0.407619046360968 0.402626360967672 1 1
0.416658859612608 0.412793834465925 1 1
0.50473871216183 0.499846777850234 1 1
0.477840186424976 0.473732195009013 1 1
0.432775162396088 0.428628991112411 1 1
0.607395676527081 0.601786510843254 0 1
0.548922118439748 0.544170434762802 1 1
0.503186139333386 0.498351156304983 1 1
0.41011008412117 0.40591170508142 1 1
0.49214737058487 0.487398877612187 1 1
0.52407855364647 0.518969385424319 1 1
0.553002662856682 0.547381987669011 1 1
0.447618350527606 0.442865336529448 1 1
0.52173879170876 0.516863791221587 1 1
0.57780203054346 0.572003104098841 1 1
0.43246804480364 0.427185930083934 1 1
0.529515746373049 0.524006310897827 1 1
0.584667927245166 0.578801304230321 1 1
0.557239853450179 0.551937911247646 1 1
0.398036108232884 0.394003892845166 1 1
0.373596236834678 0.369784765298682 0 0
0.459557125171078 0.455124375122673 1 1
0.397083486060466 0.392907698614534 1 0
0.500994441780191 0.495901617554146 1 1
0.497959894348781 0.492743194736908 1 1
0.4186968225492 0.414065936827693 1 1
0.620250121027236 0.614284397184341 1 1
0.486564382225701 0.481562261893183 1 1
0.598652517867154 0.592387061321889 1 1
0.389100189433333 0.385326063274734 1 1
0.455415692343514 0.450541581488156 1 1
0.491702245351831 0.48668774857155 1 1
0.482519445677525 0.477695955352705 1 1
0.476638662559569 0.472106825701291 1 1
0.543016837640912 0.537513183225813 1 1
0.397840788585651 0.393740116104323 1 1
0.516083905921497 0.510877943565704 1 1
0.613866728159898 0.607225568574193 1 1
0.551287723682087 0.546299026665297 1 1
0.559402516736749 0.553930493109364 1 1
0.481998319468227 0.477248913289776 1 1
0.580971200188589 0.574970288625518 1 1
0.400304364539132 0.395839810919928 1 1
0.40955876635083 0.40526153113906 1 1
0.433885993099338 0.429387055866498 1 1
0.586363907845525 0.580826458384835 1 1
0.567826564561883 0.561892609682374 1 1
0.414850381204126 0.41080187998911 1 1
0.473677584537948 0.469234634793473 1 1
0.639664224223743 0.63259005514853 1 1
0.457407465741804 0.453128293615431 1 1
0.557827065816723 0.552419302877925 1 1
0.552877562271529 0.547134701612531 1 1
0.41948823266773 0.414356444754806 1 1
0.442460383514639 0.438191001674422 1 1
0.546831055454775 0.541206680857553 1 1
0.59519867491271 0.588795971244969 1 1
0.574923578344363 0.569425901545168 1 1
0.470412414553321 0.465565004181472 1 1
0.511084694878058 0.505943335032746 1 1
0.502048706708927 0.497200816854402 1 1
0.474598025992698 0.469746285356454 1 1
0.539435454824991 0.53308707298495 1 1
0.427152474840945 0.423212581243631 1 1
0.529499821837653 0.523934799350803 1 1
0.581868338437846 0.576036315300972 1 1
0.523269352736643 0.518427136495591 1 1
0.588266715622876 0.58263565948691 1 1
0.435072611677998 0.430816599414067 1 1
0.451089291977738 0.446226163623221 1 1
0.533882774877505 0.528168757595363 1 1
0.53724585104382 0.531831767184681 1 1
0.436369927714376 0.431587448743114 1 1
0.557306969657685 0.551811107240812 1 1
0.605535389776882 0.599471450229701 1 1
0.512222527141586 0.506545161628925 1 1
0.564168522798283 0.558373223468649 1 1
0.525070833439918 0.520249426746318 1 1
0.60388608211651 0.597819504396811 1 1
0.435396481174245 0.431182283735847 1 1
0.576691698238623 0.571499405163229 1 1
0.576531177510623 0.570941022854054 1 1
0.597436519610827 0.59112248197605 1 1
0.57571124947729 0.56966443719204 1 1
0.579574251958917 0.574003454997546 1 1
0.506657374827062 0.501849349230073 1 1
0.641006687669101 0.634807389975605 0 0
0.661619053231872 0.654547087407105 0 0
0.505517316549959 0.500529481514749 1 1
0.391058064952482 0.38701628712634 1 1
0.544653790961951 0.539664913452687 1 1
0.429509618902553 0.425193344701353 1 1
0.444678298576859 0.439726933866932 1 1
0.534457311780169 0.529068519885659 1 1
0.619671005311854 0.613777759860723 0 1
0.531681626013662 0.526378905742363 1 1
0.561696089357843 0.556436276017504 1 1
0.550909763045337 0.544975977484554 1 1
0.559573349347554 0.554095532941437 1 1
0.649397220016646 0.642625471535254 0 0
0.537681091315841 0.532767274252719 1 1
0.427488815819611 0.422892166224334 1 1
0.438897226319944 0.434592584545649 1 1
0.527996846828162 0.522068866608839 1 1
0.426704237108443 0.422279715679468 1 1
0.49168089337063 0.486912507023241 1 1
0.463799841998355 0.459065624974483 1 1
0.531711286401054 0.526525885561902 1 1
0.512010881379539 0.506627637437014 1 1
0.477197577881498 0.472563754508302 1 1
0.371135588003822 0.367929369048062 0 0
0.476832884467844 0.471133198231814 1 1
0.530264138800315 0.525343223263779 1 1
0.476635548547414 0.472172062375553 1 1
0.546604920668682 0.540493013705176 1 1
0.495046093164054 0.490198515956578 1 1
0.515317204965201 0.510236123008854 1 1
0.367551821058602 0.363907943038325 1 1
0.546443817068341 0.540683692779165 1 1
0.60431339320521 0.598453556371133 0 1
0.483689865816555 0.478887597129002 1 1
0.561348553885339 0.556055566416957 1 1
0.439044538252521 0.434739966112094 1 1
0.543650614339389 0.538159993273337 1 1
0.455974719962349 0.451223803259686 1 1
0.589750251060604 0.58385276400629 1 1
0.36824637918274 0.364328222621643 0 0
0.436289977319915 0.431746979397439 1 1
0.468505344584382 0.463747158589174 1 1
0.54975857955986 0.543922030398893 1 1
0.431647125383834 0.427553124894611 1 1
0.478388078226423 0.473417834675819 1 1
0.508097157718863 0.503408788352811 1 1
0.589210777930017 0.583883134956478 1 1
0.480149808085001 0.475517497391963 1 1
0.473969956876271 0.469429805303905 1 1
0.57928746588803 0.573680957594333 1 1
0.599007182056019 0.592398869182098 1 1
0.481703416020044 0.477008336232707 1 1
0.532785503334773 0.527570705531001 1 1
0.575888829373317 0.570579762187829 1 1
0.626090350007679 0.619599517252186 1 1
0.649451083747541 0.642809363344641 0 0
0.44100105915304 0.436577345107549 1 1
0.496630121005712 0.491625925389801 1 1
0.438268450172235 0.4341078506792 1 1
0.357643486787241 0.354113363901092 1 1
0.422134861069796 0.417418074860607 1 1
0.51045191826094 0.505382439094412 1 1
0.513235412773178 0.507973800817627 1 1
0.446923876543104 0.442392511209744 1 1
0.482670476368967 0.477347120151761 1 1
0.459854493888984 0.455743626616946 1 1
0.509212726088314 0.504114035654211 1 1
0.544419048838787 0.538799219617898 1 1
0.488100591355007 0.483355881244851 1 1
0.633124422309952 0.626398533337769 1 1
0.486503750607388 0.481008892693252 1 1
0.502399289111207 0.497866545860067 1 1
0.550139048993097 0.544996091899513 1 1
0.512908666901426 0.508243790820415 1 1
0.468995107964258 0.463983660147038 1 1
0.564795774298217 0.559033767587685 1 1
0.591667897713021 0.585749939432621 1 1
0.431244270211632 0.427097859093451 1 1
0.631575472235414 0.625624409450417 0 0
0.458208927555972 0.453189330777417 1 1
0.516554023578901 0.511393486479757 1 1
0.507466670671135 0.5019987524475 1 1
0.424452367522758 0.419968374909377 1 1
0.50396424867363 0.499050557486816 1 1
0.475656287752614 0.471286506157756 1 1
0.391237689397758 0.387357518965308 0 0
0.548239919853328 0.542797686752952 1 1
0.444016082136407 0.439835712626796 1 1
0.509255056814803 0.503357348158323 1 1
0.441364135938045 0.436901423721342 1 1
0.514873815593294 0.50983808759977 1 1
0.614588466234714 0.608538714920256 1 1
0.515934317699335 0.511145180652952 1 1
0.458306017848239 0.453855397812372 1 1
0.517751751734353 0.512652582200405 1 1
0.545745997549771 0.539811820024944 1 1
0.43589898308954 0.431324556394295 1 1
0.460083687498068 0.45549382973298 1 1
0.434523175903455 0.430273887757564 1 1
0.496454698048162 0.491624325583324 1 1
0.573350914678398 0.567731961579527 1 1
0.654568221560053 0.648275413745757 1 1
0.521593935081187 0.516776543683283 1 1
0.718261656317019 0.710836087941537 0 0
0.519675494339463 0.514382070440565 1 1
0.284673686162047 0.282251235791977 0 0
0.423304331130265 0.419197936765636 1 1
0.534497366426195 0.529385828067916 1 1
0.480672474492089 0.476306253856694 1 1
0.581460966443893 0.575583095793576 1 1
0.419519720670244 0.415429145045928 1 1
0.500921389935942 0.496060849981043 1 1
0.422324832786157 0.417647642015074 1 1
0.491977050098794 0.487314716378017 1 1
0.473516932536208 0.468897041929788 1 1
0.557070739116074 0.551624911616056 1 1
0.461287035103469 0.457164491128894 1 1
0.513011835134786 0.50777277939757 1 1
0.525500801309841 0.520685459666917 1 1
0.530722939181632 0.526006544696841 1 1
0.434540343560899 0.430301590656605 1 1
0.567493256093938 0.561956631031187 1 1
0.459121878934332 0.454581246387376 1 1
0.416958957395078 0.412511952002094 1 1
0.470501285207779 0.466214875634648 1 1
0.386074054910934 0.382021529141559 1 1
0.372091233602073 0.368054134427526 1 1
0.515367042663019 0.509929270738638 1 1
0.444171502006409 0.439839529806998 1 1
0.415001124793904 0.410256173428699 1 1
0.599630743937823 0.593548703929503 1 1
0.453523300528703 0.448896445564139 1 1
0.449934359718223 0.445857740196017 1 1
0.448053732840332 0.44280707103066 1 1
0.318079017650426 0.314914934607089 0 0
0.538826677815904 0.533518376925302 1 1
0.442808528006466 0.43816015550303 1 1
0.466823468635062 0.461957074246928 1 1
0.474278012651146 0.469438137680623 1 1
0.443608580628082 0.439176279192699 1 1
0.474004194110152 0.469390326000537 1 1
0.58696290399812 0.580036516703402 1 1
0.384496575845618 0.380192492159092 1 1
0.405280276336307 0.40133120642773 1 1
0.348338073949412 0.344969441251371 0 0
0.484806420810021 0.479331725462522 1 1
0.485673204810384 0.480500738730164 1 1
0.426465436619936 0.422276913391082 1 1
0.390692617526827 0.386874745833678 1 1
0.427030373469493 0.422892085822788 1 1
0.541514849993517 0.536032991766742 1 1
0.545814295548367 0.540517321849076 1 1
0.393333635581632 0.389494892183954 1 1
0.438016029224644 0.433688611726641 1 1
0.502936671827228 0.497453714389134 1 1
0.546251571039076 0.541358846211764 1 1
0.477980310274904 0.473482090245921 1 1
0.367952441790868 0.364764719510214 1 1
0.545621317771088 0.540479136108412 1 1
0.510917908971597 0.505866431896899 1 1
0.64490011465656 0.638270397962517 1 1
0.481528721851918 0.477270337897661 1 1
0.534554472058033 0.529334868114297 1 1
0.608430636278025 0.602552038299731 1 1
0.537993128403257 0.532216131023911 1 1
0.546455463809804 0.540894820899513 1 1
0.523458917613257 0.518455731979944 1 1
0.389998871758147 0.385785352010532 1 1
0.553973262601637 0.548338933726855 1 1
0.533203668993437 0.526795128215385 1 1
0.554300812338359 0.548413981708519 1 1
0.511535288408417 0.506460568842661 1 1
0.469746703977153 0.464722288511192 1 1
0.55799477494135 0.552415149513944 1 1
0.496719324564108 0.491883759482585 1 1
0.429930637790082 0.425962302006216 1 1
0.454301637702113 0.450157412019723 1 1
0.440499224094241 0.43587253734448 1 1
0.559684307848157 0.554313401322309 1 1
0.385089296980814 0.381530141954961 1 1
0.491965306157034 0.486868031127914 1 1
0.469582789326008 0.464946300214973 1 1
0.502140244811202 0.497491933751237 1 1
0.480123119257781 0.4751125149994 1 1
0.459650450461782 0.455229973177737 1 1
0.527078254540282 0.521597691350686 1 1
0.577902449547469 0.571915603342997 1 1
0.417192325958039 0.412958758751356 1 1
0.509740204054544 0.504802786574686 1 1
0.522109114537145 0.517141227020765 1 1
0.5371574990982 0.531933466283856 1 1
0.458334800102912 0.453084645423124 1 1
0.463899426480749 0.459143306802682 1 1
0.413662066653105 0.409184771226832 1 1
0.607369972439382 0.600834949700908 1 1
0.442027716295668 0.437459739686814 1 1
0.467700801599647 0.463122600722239 1 1
0.481635964922637 0.477046685408013 1 1
0.479904096615678 0.474456882351146 1 1
0.464795778531291 0.460007120650791 1 1
0.42995983262196 0.425805792496666 1 1
0.465320927113384 0.460365063380119 1 1
0.301306241183395 0.297848565664981 0 0
0.43988753063264 0.435549827804891 1 1
0.386049068469604 0.382092833944828 1 1
0.550228509478355 0.544751830997971 1 1
0.459078291857527 0.45471490953718 1 1
0.363736071607676 0.360378203406872 1 1
0.541285833870885 0.53584475394994 1 1
0.420979483170219 0.416646743107891 1 1
0.542423825145135 0.537298133186243 1 1
0.527537070702559 0.52243613182894 1 1
0.496671709922596 0.491181171251355 1 1
0.456738583152939 0.451442413574806 1 1
0.431413771640002 0.426996306060799 1 1
0.479381642296812 0.474331368617197 1 1
0.506643749387463 0.501325342191214 1 1
0.513497818462167 0.508076159331227 1 1
0.419216955594086 0.414939216131123 1 1
0.421996983806197 0.41783274302584 1 1
0.517922227826899 0.512967256045557 1 1
0.530308299074416 0.525105233293921 1 1
0.391667611438272 0.387607599530396 1 1
0.56883780998547 0.563246776257171 1 1
0.484610413787616 0.480251708686809 1 1
0.491960192624198 0.48745821514751 1 1
0.62903940662054 0.622998899507771 0 0
0.467767704310545 0.462958244465745 1 1
0.506744528497116 0.501280072377463 1 1
0.582053942946684 0.576414622309312 1 1
0.456706788720155 0.452627630971271 1 1
0.566463916472714 0.560705225869746 1 1
0.467257907341486 0.463160499479105 1 1
0.575804158702095 0.570278422669004 1 1
0.390756990143912 0.386701511137168 1 1
0.504029134964218 0.499083549215992 1 1
0.455953084263674 0.451163188920679 1 1
0.649593692528831 0.641782931311903 0 0
0.606128162506065 0.600181464155914 1 1
0.525398297573667 0.520042871589214 1 1
0.540602908746157 0.534676615838128 1 1
0.477186511862813 0.472042495108122 1 1
0.482412595789246 0.477085857791513 1 1
0.517048812634894 0.511729608292873 1 1
0.338992101761007 0.335514613503149 0 0
0.518380224782496 0.512397007858968 1 1
0.425801561482068 0.420999090367815 1 1
0.32097416877002 0.317975870856796 0 0
0.433142128630697 0.428792957912551 1 1
0.539889093552566 0.535106546066842 1 1
0.571838764739386 0.565765564133398 1 1
0.492011027889975 0.487132922080686 1 1
0.553156553242211 0.547214449648531 1 1
0.491996599155721 0.486955393124742 1 1
0.483971774851411 0.47921562573785 1 1
0.388042810236931 0.384068827812654 1 1
0.588783358262932 0.583143472913477 1 1
0.398849464650366 0.395076928591338 1 1
0.506442478672045 0.501538860618213 1 1
0.455240578759421 0.450913141723826 1 1
0.555593175658082 0.550010480932794 1 1
0.45653900369807 0.452139652368035 1 1
0.521167171864364 0.516539814782942 1 1
0.48744648272952 0.482868330273845 1 1
0.583516715202236 0.577844769144206 1 1
0.361667248498546 0.358505779387336 1 1
0.531032783487525 0.52576901315785 1 1
0.431907093880757 0.427890533621522 1 1
0.513891345849268 0.508914311687849 1 1
0.49726173412432 0.492468417493525 1 1
0.438410123452458 0.433691631164439 1 1
0.637333186578906 0.630992920983524 0 0
0.441397638982609 0.437095309300832 1 1
0.421246280245467 0.417077533953218 1 1
0.507266291036922 0.501757100854475 1 1
0.319154074691857 0.315664767638533 0 0
0.383001171900139 0.378702554460756 0 0
0.635270836496059 0.628919538064567 1 1
0.359950591944697 0.356325354165776 1 0
0.428560043409854 0.42415124274738 1 1
0.378036630042627 0.374043564066859 1 0
0.420397655481243 0.416090078034056 1 1
0.479581906636123 0.474750558905235 1 1
0.548625689473443 0.543298950463084 1 1
0.681949047933497 0.675272825038528 0 0
0.516112549887734 0.510915644937801 1 1
0.383258251429259 0.379509790714992 1 1
0.56105540790645 0.555439060510512 1 1
0.513921680237002 0.508479760009567 1 1
0.57432554719722 0.569100497256927 1 1
0.426065560700974 0.421830542349457 1 1
0.451913389295586 0.447433564129466 1 1
0.565519633276616 0.560109213868802 1 1
0.465626938307615 0.460357175722948 1 1
0.511800644602791 0.506073518870741 1 1
0.419373913174772 0.415329306769298 1 1
0.435463346790469 0.430760690000526 1 1
0.438710466075843 0.434038170950784 1 1
0.368617801774164 0.364652478542251 0 0
0.453316707459663 0.448840765619928 1 1
0.608547381169127 0.602394059089205 1 1
0.321666825138385 0.318202757786062 0 0
0.526827430258675 0.52187544654076 1 1
0.378709973001096 0.374755086215645 1 1
0.535506215678139 0.529875974526874 1 1
0.57975399680353 0.573763338776116 1 1
0.489884358758928 0.484564761252704 1 1
0.355134711259564 0.351110806971128 1 1
0.443743219797547 0.439708128066032 1 1
0.511312979416011 0.506079581381244 1 1
0.516743217716902 0.511912009543604 1 1
0.46836817649912 0.463235108996385 1 1
0.481885354213888 0.477120946492703 1 1
0.508699026621465 0.503434519776308 1 1
0.468472015067831 0.463188521265524 1 1
0.550854067291665 0.5456876778023 1 1
0.50602448417127 0.500849668044516 1 1
0.527105584791003 0.521670048957165 1 1
0.417105003378623 0.412559985684831 1 1
0.437309262456619 0.433082808042584 1 1
0.452400074722876 0.447587723940767 1 1
0.439361405813207 0.435248101785381 1 1
0.46180231275688 0.457443083967338 1 1
0.631133471461116 0.625032113715208 0 0
0.572108913650233 0.566911964859563 1 1
0.448359401573813 0.443441185269595 1 1
0.498660853947903 0.493946159976819 1 1
0.493060507996817 0.487894490331623 1 1
0.629415269787977 0.623498819813929 1 1
0.52245904502105 0.517156864715625 1 1
0.482009907378822 0.477304624591648 1 1
0.454112897172665 0.449539421970122 1 1
0.418407978012807 0.414166839022486 1 1
0.573984159272169 0.568479615976021 1 1
0.397419585377921 0.393543405174133 1 1
0.506551931167619 0.501543284991152 1 1
0.427962177627799 0.422952031260081 1 1
0.516290402700318 0.510808274338093 1 1
0.584461088848206 0.57883652218427 1 1
0.476807747747018 0.471877548901747 1 1
0.425782710152123 0.421183839164523 1 1
0.635712807561001 0.629847319515647 0 0
0.507470372911365 0.502048467429254 1 1
0.442615909045112 0.438077259429988 1 1
0.469732775553859 0.464371280605234 1 1
0.497628102772365 0.492890108141418 1 1
0.576024244156345 0.570555455266561 1 1
0.53438554179832 0.529335566089284 1 1
0.565170559962092 0.559208874207205 1 1
0.605420296090705 0.598452189467201 1 1
0.413707985814427 0.409358853679228 1 1
0.340770897554468 0.337140670377706 0 0
0.558371078918321 0.553033240535104 1 1
0.564675785990183 0.558700807355671 1 1
0.581869976485442 0.575942837050183 1 1
0.431228187894352 0.42724091616134 1 1
0.572713794939909 0.566716600505612 1 1
0.595669014863884 0.588547284918145 1 1
0.506768698167568 0.501313118346387 1 1
0.552553388421036 0.546643608995691 1 1
0.51333724228243 0.508498946896373 1 1
0.529640505011113 0.523831870677235 1 1
0.555568256872644 0.549917615276454 1 1
0.481710230578211 0.476824320237867 1 1
0.481484607687978 0.476881138937276 1 1
0.493531040111522 0.488469363918082 1 1
0.431544694825902 0.427411957860301 1 1
0.355146556928876 0.351545367221014 0 0
0.440841304745328 0.436186201762283 1 1
0.516691829564074 0.511921285623316 1 1
0.485840201727976 0.48105225261249 1 1
0.511348708636774 0.506348895628857 1 1
0.37808466600179 0.374008897348116 1 1
0.351535100046392 0.347379836986616 1 1
0.507976041265273 0.503143358521416 1 1
0.481927083036644 0.477507771033214 1 1
0.482069383084651 0.477849428633481 1 1
0.622859169094272 0.616845585496754 1 1
0.464294716484542 0.459416033830251 1 1
0.489396016771012 0.484406800261365 1 1
0.63051502759031 0.624379149072493 0 0
0.522420252920703 0.517234624230177 1 1
0.506703009344902 0.501562562604194 1 1
0.484949772575862 0.480128067394036 1 1
0.503287028583674 0.498130373962853 1 1
0.542393024309842 0.537029634590457 1 1
0.567662009099155 0.561987248448505 1 1
0.447431683752612 0.442920644226213 1 1
0.51314618034839 0.50836634917065 1 1
0.594680038856218 0.589027923726558 1 1
0.56183146140356 0.555988752831878 1 1
0.685989708844798 0.678679032290765 0 0
0.425892065450312 0.422274113835956 1 1
0.475105837804037 0.470645470812681 1 1
0.575838340309991 0.569328389906276 1 1
0.499188900129849 0.49429578032843 1 1
0.366562995567091 0.362945468772043 1 0
0.571691732041746 0.566051885675402 1 1
0.487358102909933 0.48244883773293 1 1
0.471719108377385 0.466730962663602 1 1
0.604360270388047 0.598312888345029 1 1
0.439579851415733 0.434936497737285 1 1
0.562249059444368 0.556827826652371 1 1
0.563215451797202 0.55766275771211 1 1
0.50374746786916 0.49806693835949 1 1
0.416349764519343 0.412057899227938 1 1
0.579872645910398 0.573897467043899 1 1
0.513635249035773 0.508657915584338 1 1
0.535745001552594 0.52984686090847 1 1
0.616120076550722 0.61038080776839 1 1
0.499486557766216 0.493091516748863 1 1
0.632334647508209 0.625884819356647 1 1
0.52254672328821 0.517198312400186 1 1
0.55184168984758 0.545093698558046 1 1
0.47382623836511 0.46929056790225 1 1
0.570574669100095 0.565072771865205 1 1
0.486563558375175 0.482191301986169 1 1
0.469415411688771 0.464999432144186 1 1
0.522806958478426 0.51791985325256 1 1
0.450515430936351 0.446192146183158 1 1
0.555357256559748 0.549319706633701 1 1
0.52027300794926 0.514895708653729 1 1
0.486473719094939 0.481122750061777 1 1
0.563601043003068 0.557792276987416 1 1
0.546219231329794 0.540771299881247 1 1
0.51445903195158 0.50858933295567 1 1
0.464163660950671 0.459385329933592 1 1
0.443353412212211 0.438943009990421 1 1
0.489647483835456 0.484731422603324 1 1
0.357377124756599 0.353657664816206 0 0
0.52646017015586 0.521467790057341 1 1
0.516249339461486 0.511016441889229 1 1
0.477539315325308 0.472931987402281 1 1
0.486169135249429 0.481047915574316 1 1
0.506194901421435 0.500928798976595 1 1
0.535336180143997 0.529656980843811 1 1
0.482383180200084 0.477838411173867 1 1
0.39500520404256 0.390912145144249 1 1
0.534647557125176 0.529344931849269 1 1
0.528137435627086 0.522508575228505 1 1
0.410971019160211 0.406735929770998 1 1
0.503753956714736 0.498360575717051 1 1
0.526860935402838 0.52148115435439 1 1
0.422800407275376 0.418741150074281 1 1
0.435333322853487 0.430816607671391 1 1
0.538260222091628 0.532579026958597 1 1
0.484314769480032 0.479987702808023 1 1
0.472764948937413 0.467960279498148 1 1
0.427414770643193 0.422913942038898 1 1
0.49485735184715 0.489839573518372 1 1
0.61512100569014 0.608418793081627 1 1
0.533539111849025 0.527202859489524 1 1
0.433797488462127 0.429227902549429 1 1
0.603475313553995 0.597684138816559 1 1
0.449621654300289 0.445357320013869 1 1
0.46668379154917 0.46171667639985 1 1
0.436675853139255 0.432293492220248 1 1
0.598662896838369 0.593201186094298 1 1
0.549257116958982 0.543898521875351 1 1
0.553930519791654 0.548086520726426 1 1
0.52841528914874 0.523239177565141 1 1
0.52881612820592 0.52390480908001 1 1
0.54020660573288 0.535078869910136 1 1
0.449127633886575 0.444402390097452 1 1
0.554985560104753 0.549813450096133 1 1
0.419825214117016 0.416107590620387 1 1
0.521614165795269 0.515990093444849 1 1
0.521815773859702 0.517071790741682 1 1
0.504982136306678 0.500012628047472 1 1
0.589206846640408 0.583261398869193 1 1
0.495197256758843 0.49009445780388 1 1
0.451023109997618 0.446167794406583 1 1
0.522518723040832 0.517426398327171 1 1
0.549484957996275 0.544555999668855 1 1
0.478913126376504 0.474468817617525 1 1
0.59172534869374 0.58549650497057 1 1
0.440252191194506 0.435715903692704 1 1
0.620380348159389 0.613946920300815 1 1
0.642043758538836 0.635950162318972 0 0
0.482769446385766 0.478590493648777 1 1
0.488140625375924 0.483736252771139 1 1
0.487754901580501 0.482542610322946 1 1
0.459531489243372 0.454871031825295 1 1
0.553341264634776 0.547507298998712 1 1
0.554853947091647 0.549226508968049 1 1
0.62484083016017 0.618662139789054 1 1
0.498405652579969 0.493850038354135 1 1
0.470575775782057 0.466127398698873 1 1
0.385364099153662 0.381652409142297 1 0
0.524106670788598 0.519265417476667 1 1
0.435142261591556 0.430724478033185 1 1
0.543560868309382 0.538072795970538 1 1
0.475288003850103 0.470930584469623 1 1
0.442967925132122 0.437921353805433 1 1
0.434432093125518 0.42979512442391 1 1
0.477625981574924 0.472872986893 1 1
0.403519204332373 0.399650028896687 1 1
0.47832778204961 0.473716164664361 1 1
0.489720862398001 0.484991857491784 1 1
0.550788345937692 0.545531530105028 1 1
0.437359293044726 0.433161898161344 1 1
0.550939084563244 0.545248589718144 1 1
0.521066430003046 0.516069009392677 1 1
0.475056526104077 0.470548098097507 1 1
0.599650115437447 0.594354779265476 1 1
0.538166893386435 0.532690924057741 1 1
0.450149166961374 0.445756544555338 1 1
0.461535310305645 0.456885027442645 1 1
0.455806714558219 0.451594593378156 1 1
0.329555032635544 0.326535115997941 0 0
0.533132130351761 0.527938854503598 1 1
0.463963263438935 0.459480534957255 1 1
0.368089557559765 0.364401905715567 1 1
0.536407011309815 0.531730874275158 1 1
0.533601008377659 0.528214816676436 1 1
0.482329071561381 0.477297440327477 1 1
0.461533979023559 0.457410123134495 1 1
0.468679274080588 0.464340802798477 1 1
0.472940642512044 0.468186783833904 1 1
0.443656413071875 0.439618032140299 1 1
0.493178857008062 0.487909997205836 1 1
0.509229817829762 0.50389804158444 1 1
0.435852567581314 0.43118116168302 1 1
0.489454622406267 0.484276139641229 1 1
0.466631360662493 0.461796116477202 1 1
0.46772967057663 0.462644442057705 1 1
0.476953081638185 0.472342639521477 1 1
0.604285607650818 0.598027154859585 1 1
0.430183311937765 0.425930703896208 1 1
0.480402416992287 0.475912754716918 1 1
0.488633222420784 0.483745909521623 1 1
0.428516921282045 0.424431404288286 1 1
0.499237231470505 0.49464738320338 1 1
0.506803696756873 0.50179088069865 1 1
0.481718861592518 0.476707741625384 1 1
0.501504730629105 0.496019215863485 1 1
0.47926061511387 0.474139928244369 1 1
0.512943082291435 0.507440970953841 1 1
0.500050989733127 0.494481570989234 1 1
0.541848013032861 0.536561822569854 1 1
0.500290205637352 0.495565242331581 1 1
0.61579257375148 0.610026859421289 1 1
0.453755391008373 0.449402810422821 1 1
0.570163572256285 0.564003774024374 1 1
0.478152683351017 0.474169342944925 1 1
0.505686028623275 0.500129308016266 1 1
0.510067445382385 0.50507987605225 1 1
0.526149971668634 0.521160223106944 1 1
0.515236262767837 0.509668679887785 1 1
0.506689302093619 0.501176320644805 1 1
0.382279535166593 0.378367979201461 0 0
0.42439783131493 0.419620179148564 1 1
0.487947518117096 0.481997157278489 1 1
0.435458105313995 0.430213780686448 1 1
0.422735515259613 0.418585957468439 1 1
0.515834494230991 0.510159710970916 1 1
0.550834955492288 0.545774671317784 1 1
0.50630003091357 0.50140155832223 1 1
0.507423263979595 0.501595369946304 1 1
0.559234484229807 0.553167722964074 1 1
0.494593308257659 0.490107286493926 1 1
0.467993139964774 0.462935363616386 1 1
0.507228635322992 0.502469722002224 1 1
0.49359042283367 0.488872239847908 1 1
0.479742881527746 0.475025822191291 1 1
0.478102884677743 0.473373974224139 1 1
0.423749702495864 0.419740320323369 1 1
0.596001592935064 0.589922859988293 1 1
0.599747456387316 0.593801664454427 1 1
0.511005776627257 0.505772526468968 1 1
0.535760116469166 0.530640062476965 1 1
0.528733257586587 0.52367354639891 1 1
0.39803776303012 0.394336635573101 1 0
0.432380940406999 0.428001392449505 1 1
0.480304044865367 0.475311482161407 1 1
0.629314945606007 0.622946730493832 1 1
0.431377853728959 0.427653804188804 1 1
0.532723694804638 0.527310404124401 1 1
0.493198473888309 0.488916836235316 1 1
0.452954850714664 0.448083102904667 1 1
0.319517985051077 0.316318510318383 0 0
0.394436004879926 0.390819104317278 1 1
0.487096828083444 0.482351875386945 1 1
0.469667495958527 0.4651554392227 1 1
0.440545932052527 0.435854136269456 1 1
0.536961108736531 0.531823647757389 1 1
0.594195282877695 0.587660100039755 1 1
0.43739103190147 0.432600022604373 1 1
0.545042807959671 0.53975734298808 1 1
0.535665187350413 0.530187630284849 1 1
0.452909851476773 0.448421547380925 1 1
0.561921938578953 0.555827530725379 1 1
0.465979539387997 0.461556690575024 1 1
0.475709678548536 0.470872640870317 1 1
0.439886876518953 0.435581148784847 1 1
0.562899637644918 0.557151957995208 1 1
0.394361653664717 0.389732296635774 1 1
0.422487482686081 0.417750385146545 1 1
0.538686587516171 0.533032049626314 1 1
0.651723175669525 0.645488407696144 0 1
0.616675552313645 0.610950514285714 1 1
0.541244760181513 0.536284699321089 1 1
0.391672293851265 0.387531134385854 1 1
0.505293534446455 0.500588248421221 1 1
0.574003683783513 0.568049237962291 1 1
0.564792964606265 0.558641930106626 1 1
0.423052553639476 0.41891913757231 1 1
0.434867313891366 0.430555070957243 1 1
0.453657821118821 0.449303983224676 1 1
0.37865901825081 0.37489996960802 1 1
0.537189097429908 0.531712904990675 1 1
0.533296721753997 0.528189611889614 1 1
0.435088906160985 0.431175616149152 1 1
0.643100243845977 0.636619395427607 0 0
0.491682135949559 0.486615726340425 1 1
0.535798433986606 0.529822337828375 1 1
0.467993512274822 0.462910923366601 1 1
0.567744875505792 0.561646300717387 1 1
0.527955867131889 0.522937333687367 1 1
0.615683006684463 0.610030693968154 0 1
0.514543671477256 0.509265613050963 1 1
0.423500498682904 0.419173325248009 1 1
0.536024638206057 0.530541989854508 1 1
0.582116274959411 0.576642741222324 1 1
0.479991697508111 0.475278426369595 1 1
0.540909916522758 0.535159522822793 1 1
0.480805731481848 0.476191306857231 1 1
0.458366603139186 0.454095282113228 1 1
0.594199480330329 0.58858915447681 1 1
0.471024555669056 0.465892876840408 1 1
0.550594084031574 0.544699111153868 1 1
0.415368791958415 0.41129037790783 1 1
0.369494682036204 0.366074687227887 1 0
0.582847061814755 0.576957324122259 1 1
0.499515704130069 0.49480492145637 1 1
0.492537792595496 0.486979552686589 1 1
0.490232805735163 0.485469709898864 1 1
0.480262687710066 0.475693666376381 1 1
0.388592371920641 0.384734597760665 1 1
0.506140269231941 0.501280898796999 1 1
0.388280279206125 0.383984286860755 1 1
0.538047639020117 0.532206705619717 1 1
0.611836166015368 0.605105621001893 1 1
0.567285972416498 0.561806799422066 1 1
0.516831982808619 0.51147949886326 1 1
0.528360119023065 0.522823209238177 1 1
0.504821285778268 0.499315293252677 1 1
0.454659964772921 0.450325620417338 1 1
0.484819043753534 0.47980911349619 1 1
0.475126196848436 0.470428709588956 1 1
0.504211039023406 0.499692311900601 1 1
0.551792015149213 0.546582778894955 1 1
0.43624810517616 0.431605431501464 1 1
0.517987339123091 0.512764773560308 1 1
0.496653211958944 0.491522339887866 1 1
0.729372493228447 0.722005280459629 0 0
0.40223222069566 0.398095642300817 1 1
0.593536484375556 0.587780228493912 1 1
0.42929214449439 0.424579067891307 1 1
0.565094005783498 0.560010423126403 1 1
0.544114813925142 0.538631192296701 1 1
0.275036741318579 0.272435688760145 0 0
0.433473086328687 0.428605173276515 1 1
0.504098240011606 0.498712144299949 1 1
0.486985329151826 0.481936308402889 1 1
0.444109931497048 0.439555337687574 1 1
0.496266315530507 0.490705149265793 1 1
0.529734516692271 0.524505475137155 1 1
0.401746010691422 0.397715383369491 1 1
0.497608683180315 0.492082919720762 1 1
0.558979733808192 0.553106865789651 1 1
0.462566660985043 0.457464330593307 1 1
0.435179449909183 0.431092722501134 1 1
0.388352120243322 0.384485084140309 1 1
0.491246521215923 0.486077868926831 1 1
0.602268008759784 0.59631247445544 1 1
0.413518154271304 0.408797701211621 1 1
0.595328913100795 0.589882937568482 1 1
0.507390224465062 0.502075405706679 1 1
0.517218266865786 0.512257348181882 1 1
0.627911654705144 0.621449878941199 0 0
0.474285308678065 0.469816835742285 1 1
0.507400531055086 0.501574571683093 1 1
0.519106565355721 0.513333599617497 1 1
0.469119645319901 0.464549719871041 1 1
0.434563234357308 0.430381669799157 1 1
0.465227538697463 0.459970217619068 1 1
0.5870840052145 0.581261695308324 1 1
0.554858174946057 0.549535260649976 1 1
0.543719812598877 0.538049534904033 1 1
0.426089346997226 0.421805533809049 1 1
0.535169876229907 0.529855980598804 1 1
0.540237861810816 0.534529892599539 1 1
0.318471499869678 0.315226146669107 0 0
0.420863263717994 0.416408090713193 1 1
0.498796241568551 0.494327515871532 1 1
0.465583789670703 0.46089879931679 1 1
0.565762987143323 0.559286905011127 1 1
0.430735525634717 0.426103912203463 1 1
0.414768080074063 0.410294501906801 1 1
0.503832895322354 0.498733224818978 1 1
0.449890604936531 0.445415340618325 1 1
0.508158473434087 0.503049072655598 1 1
0.477644678177364 0.472356426383809 1 1
0.548802743842659 0.54244457330018 1 1
0.480928823107641 0.475886387814947 1 1
0.421663821119084 0.416949585850503 1 1
0.567771046847141 0.562586985607904 1 1
0.378502540203229 0.374444474399728 0 0
0.54862517013997 0.542973583447629 1 1
0.4093547999881 0.405120323193875 1 1
0.505984269438952 0.500653222492193 1 1
0.559401526776527 0.55403409529985 1 1
0.458759903211999 0.454365208963021 1 1
0.547716264421498 0.54230082537846 1 1
0.565835896106212 0.560441408312787 1 1
0.43811684935459 0.433209307228838 1 1
0.405412804240018 0.401449358715387 1 1
0.724815045863329 0.717341223767592 0 0
0.501079992412699 0.496034198420638 1 1
0.403517403927364 0.399919539323137 1 0
0.485692499030905 0.480763223971077 1 1
0.517288375724454 0.512361331375342 1 1
0.434097495293476 0.430028060333056 1 1
0.489516550857951 0.484862604112349 1 1
0.511635756314705 0.506955713903783 1 1
0.519418211398205 0.514368428560888 1 1
0.509003837171726 0.503727750849254 1 1
0.472470797533703 0.467812626644333 1 1
0.580956362320513 0.574366360887263 1 1
0.572944000878453 0.567381696853436 1 1
0.418281794681981 0.414079948525178 1 1
0.586935472366831 0.580748356213047 1 1
0.629096893886541 0.622723753095385 0 0
0.45831678975871 0.453068722272143 1 1
0.536844043847267 0.531701060244916 1 1
0.395885049622179 0.391934190231047 1 1
0.552236758143405 0.547122015497039 1 1
0.515879988776209 0.511005804779899 1 1
0.544202277037017 0.53828279853157 1 1
0.472229062629167 0.467480749695616 1 1
0.451646336544915 0.445889926664093 1 1
0.462020793388129 0.457187318776373 1 1
0.488313654090357 0.483705410851197 1 1
0.492122401833372 0.486803092800807 1 1
0.551887964804019 0.546233113026695 1 1
0.594689353152163 0.58868186269685 1 1
0.49018738743271 0.485588362471897 1 1
0.583589849129946 0.577257042960536 1 1
0.506325304330077 0.501053343231189 1 1
0.466402750604144 0.461402548944434 1 1
0.389326543315498 0.385410301904502 1 1
0.465960274690022 0.461025998479273 1 1
0.488098711614357 0.483633177157504 1 1
0.411823892206436 0.408046784161418 1 1
0.541787312327018 0.536380799824006 1 1
0.627192174119466 0.620751396120859 1 1
0.482430864389516 0.477517624485741 1 1
0.510673742463332 0.50590687330715 1 1
0.520258476801859 0.514946566186047 1 1
0.532953742598609 0.527443908084067 1 1
0.535720723856551 0.530402926697821 1 1
0.498355016008529 0.49298154344654 1 1
0.527745193950986 0.521952102627928 1 1
0.575431771079456 0.569241633733151 1 1
0.583644916012984 0.577688816267795 1 1
0.447073267242313 0.442701721729357 1 1
0.549222765228639 0.543325377906995 1 1
0.52503299143868 0.519624315685363 1 1
0.459366276348856 0.45481097151497 1 1
0.473195580376722 0.468232562178606 1 1
0.437902474516874 0.433182262363925 1 1
0.566791399756996 0.561291675102585 1 1
0.40873310184786 0.405180428671929 1 1
0.539340705355374 0.53451883937993 1 1
0.626230419917969 0.620406028986444 1 1
0.363860512338973 0.359697204360247 0 0
0.608126001626203 0.602244281429448 1 1
0.55080903093649 0.545008357833209 1 1
0.481700322394798 0.476187609683203 1 1
0.55620600871419 0.550258844000811 1 1
0.409852516990502 0.406222693001473 1 1
0.51245201874028 0.507775200930336 1 1
0.51645520239008 0.511508945266303 1 1
0.623518849927195 0.617031232214994 1 1
0.603494299506621 0.597345202847053 1 1
0.508655192525799 0.503459782812757 1 1
0.597874222027912 0.592040385416575 1 1
0.549601778886465 0.543958084851599 1 1
0.654284838438991 0.647584162762229 1 1
0.559321900389712 0.553816148538671 1 1
0.600191743130563 0.593979517553589 1 1
0.357014378203738 0.353236311255665 0 0
0.618728198699338 0.612597837668816 0 0
0.454804391091002 0.449987977954811 1 1
0.44781994432989 0.443584972914011 1 1
0.385955140895717 0.381757511171476 1 1
0.552245309181462 0.546579107161384 1 1
0.481782798901818 0.476884199458258 1 1
0.464462752350092 0.459464774340841 1 1
0.436812136436986 0.432062879731077 1 1
0.483334419125984 0.478180582320073 1 1
0.527417706251114 0.522168169524523 1 1
0.501038826833461 0.496607826528433 1 1
0.498504033000711 0.492962867630631 1 1
0.548067467965466 0.543284343704939 1 1
0.521594881755184 0.516072045375741 1 1
0.531211889416578 0.52522433819821 1 1
0.399233916328504 0.394795940260998 1 1
0.503580704239034 0.498441704367458 1 1
0.396556082755708 0.392241910942417 1 1
0.585952840399179 0.57977485367862 1 1
0.478540114043276 0.473861791024769 1 1
0.538412451348192 0.532481272405974 1 1
0.49777711098838 0.492815149138407 1 1
0.506280357281528 0.500948248885938 1 1
0.519198301778797 0.513998919780961 1 1
0.424016027338761 0.419779034638375 1 1
0.479299335366646 0.474511112751413 1 1
0.538796983572395 0.53366746291411 1 1
0.378555513746552 0.374916429123051 1 0
0.525277451630899 0.520152663885147 1 1
0.528197921769829 0.523421207471669 1 1
0.540033140088851 0.53441060901987 1 1
0.449139216668686 0.443935193717149 1 1
0.534109680718181 0.52881032422814 1 1
0.438556872086335 0.434378874615638 1 1
0.477874178420415 0.472150514378548 1 1
0.487856957392172 0.482694692031033 1 1
0.508097996522728 0.502694347311834 1 1
0.602505141493174 0.596103384428897 1 1
0.397791747320745 0.394158508471459 1 1
0.444648445644076 0.439948957292899 1 1
0.420604613609021 0.416170633854207 1 1
0.559885233270855 0.55477155397113 1 1
0.528069107418861 0.523074824464141 1 1
0.417073728135076 0.413017300449702 1 1
0.513002422600633 0.507785584356425 1 1
0.496671491407879 0.491611233696709 1 1
0.583375850899531 0.577322762474881 1 1
0.535306480256453 0.530305583283274 1 1
0.394331564820489 0.390140154304408 1 1
0.577524730743475 0.571818627190371 1 1
0.489567888301821 0.484856282246845 1 1
0.322306742601953 0.318782049358181 0 0
0.513991449765756 0.507980904594076 1 1
0.558279560646673 0.552798551327604 1 1
0.433105611840807 0.428726183250474 1 1
0.490770259658555 0.486184045976487 1 1
0.640320080149864 0.634022734501604 0 0
0.44995217936969 0.445337593490363 1 1
0.587866424197908 0.581480216736487 1 1
0.59220440942706 0.58614170230779 1 1
0.520125758808135 0.51522466668728 1 1
0.601410908157401 0.595293824722118 1 1
0.475940397678924 0.471588159081734 1 1
0.400658126256527 0.396069745119276 1 1
0.514805462055476 0.509384526878407 1 1
0.478182410800146 0.473753799012428 1 1
0.467696677454961 0.462804296421977 1 1
0.470743115112644 0.465843175970038 1 1
0.456754772358667 0.452226366889825 1 1
0.460846991978002 0.45579227593442 1 1
0.592401798992245 0.586289754174064 1 1
0.433655573800847 0.429162673295777 1 1
0.547580602037857 0.542098556102947 1 1
0.435725402159779 0.431028300735669 1 1
0.536359225546042 0.531296943079979 1 1
0.451112814681403 0.446559736481109 1 1
0.584556304061661 0.57853085534985 1 1
0.494355527380549 0.490151480273278 1 1
0.631593087663076 0.625089172928148 1 1
0.535533156328091 0.529638299044356 1 1
0.555203603334332 0.549583852278525 1 1
0.508971957134812 0.504232475445061 1 1
0.503850601717327 0.499151748375366 1 1
0.599884229784653 0.593528957156695 1 1
0.594122000429342 0.588007463321757 1 1
0.438399334421168 0.433606389483576 1 1
0.463265544651529 0.458605474752585 1 1
0.532008053615295 0.527035844084045 1 1
0.542128256640038 0.53706501703941 1 1
0.347741984376404 0.344487230413269 0 0
0.470948874725152 0.466401165582792 1 1
0.492116034104217 0.486541064025445 1 1
0.370856431179889 0.367661835154079 0 0
0.425849988562679 0.42207310425678 1 1
0.422730245899346 0.417889220812719 1 1
0.534785053610744 0.530111723159529 1 1
0.450959469196043 0.44651682540989 1 1
0.450210017777122 0.446186281395271 1 1
0.607687339205691 0.601648664015735 1 1
0.396248081719381 0.391878686657791 1 1
0.482607630700437 0.47788041501758 1 1
0.530542141533582 0.525830280160674 1 1
0.439782783111113 0.435325059376317 1 1
0.470704014861157 0.465785051728045 1 1
0.470218443570883 0.465747232445743 1 1
0.479892654796335 0.474916263302565 1 1
0.445468953042773 0.440969019878125 1 1
0.555058350663977 0.549547778115977 1 1
0.49506017374011 0.489879481455847 1 1
0.40554738773676 0.401607101919852 1 1
0.514542265075501 0.50954462297707 1 1
0.485505803991079 0.479687636299965 1 1
0.437143806364331 0.432566293735843 1 1
0.48840043383626 0.483295640011061 1 1
0.53890427906975 0.532854167808031 1 1
0.405199548916695 0.40116940130423 1 1
0.425282951030548 0.421115426681579 1 1
0.493437438726771 0.488977317764821 1 1
0.525935106141267 0.520535461348847 1 1
0.483297067706485 0.478247613521878 1 1
0.467897944471032 0.462915642152172 1 1
0.428740465248334 0.42451818720643 1 1
0.516283097962676 0.511139752526273 1 1
0.565728918544462 0.560376093950653 1 1
0.48793737878114 0.483433629033293 1 1
0.459515605168269 0.454412581263688 1 1
0.599144179007 0.593034044800749 1 1
0.447021994134396 0.442673257344598 1 1
0.510091806918079 0.505006920589558 1 1
0.547075092934703 0.54154271100552 1 1
0.505919142008736 0.500864376046796 1 1
0.447811367866427 0.442618810927878 1 1
0.466020473449127 0.461303869827015 1 1
0.479738151830577 0.474485124905622 1 1
0.483584378413743 0.478692386464866 1 1
0.246885555582512 0.244142310660183 0 0
0.50760042865446 0.502482535900582 1 1
0.533275191148694 0.527941247206307 1 1
0.596893901237341 0.591304721591484 1 1
0.504545592069102 0.499289640104633 1 1
0.444502091219534 0.439542662839798 1 1
0.491152181716504 0.486488749408526 1 1
0.543820295472769 0.538955567943376 1 1
0.54372517142951 0.537542161701742 1 1
0.501785193940071 0.496976330229103 1 1
0.549041823855489 0.543762422113152 1 1
0.626316152957325 0.619591675649449 1 1
0.681183068566732 0.674862690146954 0 0
0.561812871313634 0.555909666597853 1 1
0.400271935779508 0.395983746053472 1 1
0.388800843428332 0.384993660451633 1 1
0.475526446548591 0.471018050294726 1 1
0.462536311591442 0.457228437578978 1 1
0.516369906979081 0.510537358340662 1 1
0.474723143259979 0.470026294332701 1 1
0.410970201980403 0.406404662166272 1 1
0.411120195997133 0.406787656276571 1 1
0.461754111833027 0.457452424180696 1 1
0.56876975174891 0.562955461873669 1 1
0.410233624250312 0.405922162860265 1 1
0.400504738181047 0.39689049835755 1 1
0.476447663901303 0.47118945329286 1 1
0.37865575445383 0.375063135321918 1 1
0.578350212032585 0.572656040878583 1 1
0.614090343932174 0.608129868521185 1 1
0.649111491535873 0.64307083966948 0 1
0.499072198594187 0.493961519209161 1 1
0.61092539329745 0.60505132008035 0 0
0.475386803905788 0.470435979316328 1 1
0.538339909046844 0.53263636675733 1 1
0.448076275416774 0.443640460392373 1 1
0.503852025587048 0.498791032913188 1 1
0.534288518126353 0.528673696263678 1 1
0.41886931110111 0.41478458677776 1 1
0.549693975108467 0.543877836472076 1 1
0.494587728943034 0.489435008119778 1 1
0.456240184781019 0.451607322908617 1 1
0.613704058771282 0.607202717493691 1 1
0.385095903989502 0.381437073490378 1 1
0.358134665793957 0.354258784539195 0 0
0.632135320432889 0.626402111572917 1 1
0.36436472258702 0.3606131115389 0 0
0.500178086840611 0.495092340929251 1 1
0.492564834970273 0.488284886821312 1 1
0.532757176791792 0.527223973532439 1 1
0.455600347081367 0.451108744053424 1 1
0.47699786487895 0.472205218149032 1 1
0.482652240282787 0.477650830531399 1 1
0.514450481505813 0.509206634842564 1 1
0.507712496983257 0.502108106695798 1 1
0.627620535332429 0.6206642029005 1 1
0.688418831333474 0.681435811744471 0 0
0.453680715249224 0.449014868214868 1 1
0.582674487737773 0.576132071651609 1 1
0.556980523728346 0.551320086992095 1 1
0.518789257513332 0.513437222395433 1 1
0.439467546255767 0.435273529956414 1 1
0.449735634158674 0.445106242761074 1 1
0.423805910790457 0.42000786496987 1 1
0.530615455883063 0.525359159164105 1 1
0.521112566408791 0.515706403120818 1 1
0.477463287721907 0.472461934861182 1 1
0.548415489659839 0.542091537832646 1 1
0.510493414008625 0.50517527565671 1 1
0.499142841770679 0.494322369904669 1 1
0.47632639494943 0.471547023501274 1 1
0.563005044918677 0.557347524585872 1 1
0.42413163362343 0.419505102836122 1 1
0.475176372449035 0.470718774699548 1 1
0.495717283022296 0.491195984411695 1 1
0.592045589634401 0.586354842991556 1 1
0.555401563525644 0.550387670766057 1 1
0.534833192417512 0.529090660717136 1 1
0.469599320101663 0.464892381483823 1 1
0.604126692522323 0.598662475050764 0 1
0.499729345238418 0.494952177776286 1 1
0.542330447525465 0.536776171277522 1 1
0.510330015670963 0.505346191188611 1 1
0.507562403976966 0.50235762804663 1 1
0.525747695056481 0.520159288369716 1 1
0.547712833817584 0.542438789080477 1 1
0.38530839392107 0.381501126474866 0 0
0.536940695227477 0.531466232064111 1 1
0.578353712724649 0.571092455609009 1 1
0.39093973280887 0.386820610158435 0 0
0.490179661367403 0.4850207698671 1 1
0.505258677328876 0.499722958495561 1 1
0.418874926720828 0.413997837125748 1 1
0.494287709475149 0.489712188813103 1 1
0.543771200303539 0.538166334576556 1 1
0.552291682020896 0.546888307847737 1 1
0.486590903054521 0.481550791895581 1 1
0.34146080606657 0.338007401609081 1 1
0.613790595804693 0.607746984677446 1 1
0.61472009469822 0.607955292344385 1 1
0.46351268519661 0.458585263280396 1 1
0.572334835627744 0.566646809226994 1 1
0.515814412860125 0.511350484849385 1 1
0.318417810915428 0.314739721825611 0 0
0.537739764625061 0.53225555005941 1 1
0.454057206841311 0.449984333033413 1 1
0.449254825118665 0.444549285479099 1 1
0.500090612422853 0.494108327521228 1 1
0.546430217488556 0.540995605048992 1 1
0.61033895335646 0.604173800070702 1 1
0.37628304437541 0.371979703453528 1 1
0.459912125311716 0.455101509496152 1 1
0.561751566766784 0.555695928184787 1 1
0.44226292746628 0.438084764190794 1 1
0.495345731444105 0.490204755257854 1 1
0.468729710510089 0.46397191886465 1 1
0.526205622047067 0.521030726030321 1 1
0.504455311977496 0.499026034851228 1 1
0.466797452083258 0.461920123246258 1 1
0.407257771084568 0.402896469759721 1 1
0.579178458000135 0.57286632641521 1 1
0.551594412217838 0.546174024173677 1 1
0.543589764502844 0.538000693358627 1 1
0.379664964879123 0.375799936155231 1 1
0.547915713447974 0.542708550202635 1 1
0.363352374046148 0.359489089659617 1 1
0.635337406894934 0.629313175725118 1 1
0.391803083274017 0.388002619165766 1 1
0.44301522464232 0.438368284667262 1 1
0.464461566154403 0.459898860960292 1 1
0.52161589369228 0.516714879344326 1 1
0.564242633111334 0.558407847716741 1 1
0.616272838907241 0.61012174132106 1 1
0.430143821987774 0.425872906284026 1 1
0.616096080720055 0.609921861416528 1 1
0.446263462881738 0.442215292357861 1 1
0.490031844832313 0.483888994258948 1 1
0.54437354934362 0.538660049374731 1 1
0.501401086083553 0.495820475124136 1 1
0.396565316060403 0.392819025632803 1 1
0.448165561794087 0.443808560668942 1 1
0.459056864644425 0.454530140476466 1 1
0.605005067008126 0.599195089760347 1 1
0.452010496706685 0.447499583005864 1 1
0.58525498545078 0.579574141240527 1 1
0.516680139543695 0.511497600885794 1 1
0.561332451301336 0.555034101807712 1 1
0.498608824587455 0.493368270051203 1 1
0.563726286660694 0.558399846582383 1 1
0.437086683389499 0.432662139308805 1 1
0.525135829435075 0.52002377039131 1 1
0.452454620238386 0.4482913172754 1 1
0.520548594057506 0.51515564652218 1 1
0.571188663254026 0.565167368345934 1 1
0.497501379277327 0.491390137986771 1 1
0.474071684734009 0.469182369148905 1 1
0.501041735046471 0.495557921436851 1 1
0.475391191875692 0.470876130589256 1 1
0.561359153245559 0.556020176895012 1 1
0.539244818590567 0.533953554078074 1 1
0.43232416160241 0.42806180800614 1 1
0.447212924009834 0.442857306362596 1 1
0.491377362605717 0.486953658364178 1 1
0.624300907771999 0.61759453765168 1 1
0.568507489798027 0.562622424076722 1 1
0.529046274843064 0.524087338429213 1 1
0.528952356083566 0.523039407181526 1 1
0.517104769457043 0.511758262184418 1 1
0.596710145576359 0.590557677529468 1 1
0.528568477566583 0.523091362504404 1 1
0.546375229783355 0.540692344189559 1 1
0.421406538853425 0.417192199852851 1 1
0.445009777607111 0.440308898545485 1 1
0.508055807864076 0.503438078052285 1 1
0.536095823368997 0.530422565223443 1 1
0.492547565069127 0.487458271649767 1 1
0.360812015269232 0.357036079609044 1 1
0.478559733940518 0.473472947100507 1 1
0.457184608191844 0.452354665310109 1 1
0.600721873889783 0.594157237568639 1 1
0.668951818343503 0.661487179517564 0 0
0.584599576558184 0.579070641560569 1 1
0.552806005295794 0.547150657692865 1 1
0.501868079281121 0.496975142187042 1 1
0.561182621719341 0.555585346794501 1 1
0.625533479929876 0.618738534215949 1 1
0.460040245918993 0.455422770293555 1 1
0.469778165739466 0.465116897355928 1 1
0.598692178483686 0.592979486157393 1 1
0.419125956166278 0.415301243200721 1 1
0.465303014781918 0.460765048777141 1 1
0.492803016171524 0.488081095381153 1 1
0.528922852993976 0.523747748164259 1 1
0.479343324648125 0.47439173133855 1 1
0.503752352480192 0.49782911421704 1 1
0.602875015600943 0.596796659511332 1 1
0.568696247829373 0.563372612557723 1 1
0.521808511748963 0.516448778770692 1 1
0.473296016185157 0.468362279191452 1 1
0.503185849361705 0.497997369197016 1 1
0.510291576828157 0.504839104741847 1 1
0.476246257395383 0.471423504903653 1 1
0.547802595986892 0.542055578820762 1 1
0.568923675144326 0.563183784943791 1 1
0.452638755571361 0.447439265446229 1 1
0.515634200501313 0.510801337678355 1 1
0.660505547401426 0.653882013360007 0 0
0.560575439961044 0.555019955676417 1 1
0.515551281871391 0.510181983672878 1 1
0.616777253144805 0.610453109500547 1 1
0.542739785481552 0.537593801713804 1 1
0.415210164629327 0.410831634058406 1 1
0.403486586323264 0.399395373989706 1 1
0.56444356533246 0.559062232641077 1 1
0.625752654013284 0.620103953842075 1 1
0.510898945170984 0.506240124419008 1 1
0.592556658256131 0.586332153848737 1 1
0.492901885726023 0.48761809616432 1 1
0.564071053417679 0.557760309883512 1 1
0.497939025439576 0.492967615225431 1 1
0.445090083576938 0.441089536273059 1 1
0.499352876278968 0.494107427055808 1 1
0.517945734151187 0.512965194816193 1 1
0.570014008236594 0.564287183342785 1 1
0.421282830635315 0.417162996282558 1 1
0.545122260242091 0.539674777168433 1 1
0.57426564830066 0.56861847260285 1 1
0.676317531115766 0.669929377663465 0 0
0.507710972848915 0.502575748212282 1 1
0.5906589370881 0.585050753643414 1 1
0.504418530473796 0.49939358314713 1 1
0.576329164995247 0.570185836633808 1 1
0.395484529312336 0.3916174571714 1 1
0.52915422163661 0.523357949183741 1 1
0.522612033277279 0.517253058315581 1 1
0.517912514277351 0.511906342541733 1 1
0.48954129639453 0.484970103642776 1 1
0.454201522460843 0.44956241776266 1 1
0.662312172524805 0.655936562966167 0 0
0.486803149675743 0.482196404715154 1 1
0.500285926177353 0.494786227744443 1 1
0.593655182557226 0.587833022989017 1 1
0.443773480646143 0.439260898322518 1 1
0.482199690456706 0.477221453762751 1 1
0.555732178342218 0.550005285097833 1 1
0.49654042657945 0.491416063666399 1 1
0.519304183648937 0.513631484467388 1 1
0.428715917558435 0.424310762453065 1 1
0.525842259274392 0.520084914838143 1 1
0.531427311395718 0.52595291941784 1 1
0.54862047766519 0.543411560015704 1 1
0.517077017538042 0.511584560527716 1 1
0.510189804980343 0.504922193442321 1 1
0.618365059040984 0.612584194570155 0 0
0.438816785773534 0.434263281130134 1 1
0.517150242800363 0.512150368762361 1 1
0.455767897789949 0.450740225221807 1 1
0.384658501010986 0.38106601743959 1 1
0.558589600772713 0.553029975242664 1 1
0.492439086830447 0.48777830070622 1 1
0.389375536770214 0.385374751406915 1 1
0.469732302908533 0.46481394347083 1 1
0.551706154353784 0.546433342464072 1 1
0.518021265434028 0.512728413193564 1 1
0.535178005485688 0.528996907325198 1 1
0.572381072081548 0.566784102674243 1 1
0.457177058795497 0.452891501184558 1 1
0.44206484917657 0.437700625526875 1 1
0.434174620073655 0.429858480097454 1 1
0.509275513081575 0.503867696599259 1 1
0.576782458276972 0.570992054650807 1 1
0.449691096120103 0.445021446234781 1 1
0.577753154451519 0.572607655939702 1 1
0.572415370690472 0.566606205209604 1 1
0.540901735921521 0.535513184019463 1 1
0.523523440764322 0.517601767766449 1 1
0.386225748758589 0.381609526301605 1 1
0.491608545829832 0.486839297436885 1 1
0.464234965381323 0.459513525919897 1 1
0.552470229734554 0.546161426130619 1 1
0.598341854201728 0.592147592369781 1 1
0.541493284272014 0.535878484735019 1 1
0.443139575971238 0.438797399773397 1 1
0.446581269005244 0.441629192663139 1 1
0.505968402361455 0.500758084210614 1 1
0.601126506325975 0.594765580170364 1 1
0.496404841950929 0.491636483708289 1 1
0.554217937131905 0.548447243542183 1 1
0.566629318553384 0.561404653478319 1 1
0.417275384279902 0.413253523048613 1 1
0.506057204371518 0.501371003080881 1 1
0.502954418959246 0.498032343145957 1 1
0.50612251296265 0.500914439094447 1 1
0.432528242277229 0.428186888213241 1 1
0.459268673993297 0.45469294124376 1 1
0.549324773831488 0.543980928654 1 1
0.513736043734936 0.50880303142774 1 1
0.505521256255042 0.4990553753722 1 1
0.446720657991411 0.442138679255081 1 1
0.468688585706398 0.464068409148113 1 1
0.392789308855516 0.388956617915661 1 0
0.590881789175052 0.585091877491154 1 1
0.458188220540197 0.453613634438368 1 1
0.514685987856486 0.509560703352929 1 1
0.499261597512937 0.493903062437341 1 1
0.574146871028246 0.568385725338007 1 1
0.585459625975651 0.579283433267608 1 1
0.433748939216345 0.428976515649328 1 1
0.592823092156061 0.587291370103523 1 1
0.454854299949221 0.450600148655619 1 1
0.475842466146085 0.471169797765159 1 1
0.429170601245241 0.425092916156208 1 1
0.466327645896249 0.461904107302156 1 1
0.551910974488724 0.546583696651743 1 1
0.507752061728995 0.502725164181895 1 1
0.517189144887296 0.511037043969415 1 1
0.537779876455066 0.531543823889367 1 1
0.507221003122088 0.501707803130629 1 1
0.479314251194229 0.474985133018383 1 1
0.486022075611299 0.48156225809134 1 1
0.570311435381374 0.5651527660505 1 1
0.483710258251611 0.478864248467902 1 1
0.518788547966517 0.513998902676292 1 1
0.359482522763388 0.355585594898361 0 0
0.585483428392683 0.579177503784131 1 1
0.453421538383204 0.44959147395054 1 1
0.617673005295395 0.611340876513314 1 1
0.402010189054557 0.398336402561854 1 1
0.42396207639101 0.418857210035677 1 1
0.553735549977358 0.548459196967704 1 1
0.406868789457922 0.402905832404467 1 1
0.422080648056485 0.41748092305712 1 1
0.464064626355717 0.459459580860375 1 1
0.436734206469514 0.432548664836956 1 1
0.583639298690574 0.578145308707634 1 1
0.455980853450161 0.450860500370414 1 1
0.543233471290422 0.537805687225587 1 1
0.534738540548608 0.529820651869431 1 1
0.427615888412635 0.42330991156754 1 1
0.43432203811663 0.430154765005172 1 1
0.558576449622329 0.553167506908066 1 1
0.515025789751841 0.510233990667643 1 1
0.529692772550608 0.524369286926093 1 1
0.557462646558053 0.551895650438804 1 1
0.46815983693517 0.462979172707647 1 1
0.524308877552488 0.518984255519054 1 1
0.645718353126725 0.639250800978523 0 0
0.507812052954533 0.503064618418003 1 1
0.523615169315102 0.518639713489449 1 1
0.513588106043409 0.508688071789909 1 1
0.531867951886623 0.526998171529931 1 1
0.49097390418426 0.486341276808062 1 1
0.617123734825614 0.611243431664487 1 1
0.525941008133894 0.520549112182651 1 1
0.451112391658485 0.44662251355244 1 1
0.479571535450391 0.47383667187075 1 1
0.557646340170198 0.551585026503279 1 1
0.387080585878834 0.382672070427903 1 1
0.59523549400039 0.588257263954024 1 1
0.610712929097358 0.604553457895934 1 1
0.43812129825822 0.43331164140464 1 1
0.472611408837869 0.468089606769288 1 1
0.406328844312992 0.402455461333197 1 1
0.477630806285249 0.472567367795556 1 1
0.412148844811389 0.408328921766187 1 1
0.498765797582382 0.493864749750195 1 1
0.367339872883371 0.363294349037998 0 0
0.493455827549161 0.488735048861155 1 1
0.445239511279237 0.44129558240843 1 1
0.394758300165109 0.390563472121749 1 1
0.478979312700282 0.473519252875409 1 1
0.480025621324189 0.474759714136884 1 1
0.365401019998042 0.361832920303355 1 1
0.416313495031542 0.41159321487643 1 1
0.423376402461585 0.418632811513491 1 1
0.446422832924542 0.441716977191583 1 1
0.699141598359944 0.692575043350983 0 0
0.531177432638489 0.525953283884171 1 1
0.591547029268147 0.585573711021827 1 1
0.427702777078887 0.423536508902373 1 1
0.706580704885572 0.699198163013078 0 0
0.439958729529997 0.435153006342994 1 1
0.397932189271416 0.393433253982397 1 1
0.563282316979033 0.557834727086112 1 1
0.364194535982809 0.361037798647697 0 0
0.427714082030174 0.424010692041283 1 1
0.416859840194984 0.412929895270352 1 1
0.45279914895672 0.448333553407738 1 1
0.412848061323069 0.408902419962857 1 1
0.415212526159668 0.411182923430944 1 1
0.532001568189897 0.526103207340398 1 1
0.620751593119897 0.613941742534503 1 1
0.424118044376586 0.420037483391994 1 1
0.514811017136904 0.509090275592071 1 1
0.479687593421792 0.474912574075679 1 1
0.58104457634685 0.574331284308845 1 1
0.534533294318405 0.529042165551648 1 1
0.498402020611252 0.493207224739847 1 1
0.401250487187104 0.397071449365787 1 1
0.499150221903718 0.493738246830633 1 1
0.525837350274851 0.520150270681306 1 1
0.589132929219166 0.583183395316318 1 1
0.531423336827734 0.525970919587557 1 1
0.578609084389304 0.572102231865852 1 1
0.481555993280752 0.476451704595003 1 1
0.574098357060454 0.568128511762713 1 1
0.666821415614246 0.659892330691247 0 0
0.624760125603476 0.618211387236456 1 1
0.51427136363931 0.50928035513623 1 1
0.4573061442425 0.452331398564702 1 1
0.410361640626659 0.406487423221208 1 1
0.434291590598924 0.430027111392227 1 1
0.615703949783619 0.609203312778245 1 1
0.512484518138754 0.506845783646279 1 1
0.507390080213487 0.502526401616187 1 1
0.555412515349054 0.549748801574529 1 1
0.415792433911557 0.411683370294774 1 1
0.4570665843799 0.452919287379596 1 1
0.40863248385331 0.403788421827496 1 1
0.52883109288321 0.5240310461111 1 1
0.346666064282929 0.343030538392389 0 0
0.523939585146704 0.518898031431676 1 1
0.380711815586088 0.377047801068874 1 1
0.574843400442631 0.568785499465856 1 1
0.532440792605176 0.527381869104493 1 1
0.52331998583289 0.517844216253102 1 1
0.430006239377781 0.425873893190012 1 1
0.405323926123669 0.40073907305396 1 1
0.527509502682773 0.522856748334548 1 1
0.50859159202994 0.503720859750727 1 1
0.582087624928122 0.576402186259604 1 1
0.524143631453825 0.519150596166213 1 1
0.533983570091366 0.528420324699046 1 1
0.602860347310504 0.597083806819992 1 1
0.484211537126142 0.479347015412058 1 1
0.442682198664403 0.438526415055797 1 1
0.359238994622938 0.355612739551586 1 1
0.540128020469886 0.533908199631581 1 1
0.601712295645434 0.595143009521171 1 1
0.671469691391567 0.664260646571564 0 0
0.36872077317032 0.365000727745608 1 1
0.550529853141663 0.544972902319801 1 1
0.512445822191244 0.506795723419269 1 1
0.577116074905272 0.571456622673185 1 1
0.529288368449455 0.523870369106383 1 1
0.49507920387497 0.489840631320176 1 1
0.563370989659028 0.557049629634107 1 1
0.439900120319621 0.435570367172354 1 1
0.538740615192238 0.53348058120406 1 1
0.581073293292814 0.575311106603167 1 1
0.574428151855042 0.568443017848748 1 1
0.442551198990021 0.437971170933492 1 1
0.488684064600284 0.483516595359656 1 1
0.480518317278954 0.476099555286017 1 1
0.504256518751985 0.499261670973357 1 1
0.572338033327261 0.566744158421201 1 1
0.426830064263547 0.422473766564356 1 1
0.680166521176054 0.67340592984947 0 0
0.535339172186349 0.530057252660131 1 1
0.456360292012405 0.450867846757671 1 1
0.382191922268285 0.378055712035882 0 0
0.463823390874849 0.459337601637692 1 1
0.486661955103541 0.481921804205388 1 1
0.437115551667648 0.43247189413832 1 1
0.415752741552694 0.411278430390459 1 1
0.359731632155446 0.356617817755404 1 1
0.598026608001994 0.592027018644751 1 1
0.474307844632494 0.469614815844232 1 1
0.414353413210499 0.410526492355264 1 1
0.396967409629976 0.392883480767727 1 1
0.413530974767925 0.409048115107493 1 1
0.575593106875658 0.570097290980128 1 1
0.431671397974044 0.427014435980806 1 1
0.396966486196749 0.39330393678095 1 1
0.515394731323223 0.510257252652932 1 1
0.42461806706634 0.420881363316328 1 1
0.446989581297248 0.441999021177321 1 1
0.522060463430657 0.516947510982717 1 1
0.608583436799353 0.602854214459658 1 1
0.507282030801002 0.501979343539808 1 1
0.495750835639967 0.490331869223158 1 1
0.50497001811121 0.499538797478181 1 1
0.521007011316387 0.515062294594262 1 1
0.353442229123016 0.349929383504664 0 0
0.495168792554942 0.489350074708423 1 1
0.477604874469828 0.472516743933572 1 1
0.444720480778058 0.440616225099964 1 1
0.32220613350797 0.319323825654253 0 0
0.479845552440498 0.475093068503835 1 1
0.389637522899716 0.38539981097601 1 1
0.573473857804787 0.567868268484307 1 1
0.458663866651418 0.454255378073829 1 1
0.558561634381096 0.553036647394728 1 1
0.556651006327945 0.551498741586962 1 1
0.455190365147655 0.450429292509799 1 1
0.513123718223814 0.508245924624889 1 1
0.502993282456966 0.497903540951508 1 1
0.621675345849117 0.615545786647758 0 0
0.582047045329623 0.576211089576712 1 1
0.495552103319666 0.490755360229992 1 1
0.502520906656874 0.498073102781315 1 1
0.460294729865778 0.455099776002181 1 1
0.533591575094365 0.528500369680462 1 1
0.527903957252308 0.522965940731737 1 1
0.545655029029442 0.539258630444299 1 1
0.335924623430097 0.332529579003606 0 0
0.545615677898526 0.540001574712209 1 1
0.586411511493156 0.58081619611637 1 1
0.539234752984047 0.533637465969323 1 1
0.392332799624177 0.388880437985554 1 1
0.540261090930109 0.534737859892175 1 1
0.51152337504803 0.506439563251795 1 1
0.489647246672114 0.484610067286893 1 1
0.404863767464229 0.400593044735616 1 1
0.476615161704104 0.471031803449465 1 1
0.586326908942542 0.579985926855964 1 1
0.422957163220103 0.418548319824607 1 1
0.582361424691709 0.577029669065816 1 1
0.45178536488256 0.446647690143742 1 1
0.577191918435292 0.571460782669293 1 1
0.435189938631135 0.43039823525336 1 1
0.499066084423318 0.494327353911706 1 1
0.551081532179014 0.544928889138073 1 1
0.507674097821105 0.502521478999912 1 1
0.486408431432036 0.481439801492601 1 1
0.447809068549953 0.443383030527777 1 1
0.509511304405644 0.504810659874838 1 1
0.473999070098509 0.468892209843331 1 1
0.623984766863722 0.617700140458248 0 0
0.433186825496968 0.429381389088505 1 1
0.505207138294693 0.500080824181439 1 1
0.507606744147914 0.502233053743446 1 1
0.424548929006706 0.420628429545944 1 1
0.462314629024043 0.457403761006116 1 1
0.439733858839396 0.435423615477569 1 1
0.560437436545365 0.554655251251375 1 1
0.519114350128216 0.513700346533515 1 1
0.474472040529819 0.469321827066564 1 1
0.558465163459221 0.553012961299376 1 1
0.500328387751873 0.49548379221956 1 1
0.518671136867122 0.513652800941388 1 1
0.400658052427451 0.396485098523616 1 1
0.362826507089515 0.35905828789504 0 0
0.457134841094773 0.452749206763638 1 1
0.526111987318149 0.520532863863133 1 1
0.487860439788975 0.482709033475159 1 1
0.420689663505745 0.416740779993912 1 1
0.45581984629897 0.450789841425406 1 1
0.414629639828818 0.410574173908313 1 1
0.39860937617388 0.394647004950285 1 1
0.409593670006026 0.405795355514821 1 1
0.428825972250811 0.424346886037293 1 1
0.521871310261786 0.516360917672973 1 1
0.554383168062398 0.548748913915691 1 1
0.440367139047845 0.436416583305011 1 1
0.550418806295983 0.545110895067696 1 1
0.481841228468039 0.477508181523521 1 1
0.441776705716009 0.437525189608796 1 1
0.557007499645455 0.551644851130071 1 1
0.631672645093348 0.625324027339516 1 1
0.536868237341301 0.530950975452215 1 1
0.533522343213638 0.528026188797373 1 1
0.387215637822335 0.383416469015671 1 1
0.51666974075141 0.511240126125744 1 1
0.619147340794891 0.612822570532268 1 1
0.497972072973612 0.492736524805419 1 1
0.554645154699586 0.54903334659469 1 1
0.508708049028647 0.502784936796912 1 1
0.57290089031711 0.567087646539924 1 1
0.480500945104926 0.475235433590172 1 1
0.637485007938059 0.631049572289091 0 0
0.40787860428988 0.403875878874872 1 1
0.597963338520607 0.590908910216956 1 1
0.390250376794704 0.386060663628489 1 1
0.492014481391134 0.486956259450071 1 1
0.501110357454242 0.496654685061134 1 1
0.420589079745137 0.416302185955244 1 1
0.554735869431858 0.549011912354587 1 1
0.521360246328259 0.516264203102402 1 1
0.446093052468739 0.440904595035372 1 1
0.426985786981312 0.422625330692138 1 1
0.601951865447201 0.595652858251155 1 1
0.451315098030669 0.447446644468157 1 1
0.516459999778631 0.511440595927933 1 1
0.484231781827041 0.479903455758212 1 1
0.422902322400613 0.418697665772881 1 1
0.487990047679869 0.482581038152362 1 1
0.462350896817516 0.457910187328498 1 1
0.486263584240724 0.481107679765182 1 1
0.479118619226066 0.47416990185635 1 1
0.47187435145176 0.467208648976412 1 1
0.481680246032301 0.476495202494808 1 1
0.587378062327306 0.581098645252596 1 1
0.457358360891132 0.452664204265817 1 1
0.43649321801493 0.431877462369752 1 1
0.605226043058634 0.599012388451737 1 1
0.467297199777599 0.463177044815189 1 1
0.515980649283943 0.510452663630995 1 1
0.58433464611178 0.578309840125623 1 1
0.410932317352061 0.405939889190185 1 1
0.483685154556495 0.479062913243945 1 1
0.440313295408179 0.435982358149822 1 1
0.488497979297024 0.483975551394304 1 1
0.573295549525601 0.567597589007368 1 1
0.652441243568514 0.645506064263592 1 1
0.42838583667489 0.424396280615626 1 1
0.487809638536058 0.483287631774235 1 1
0.354993594226038 0.351575350316415 1 1
0.405997386684379 0.402316868919003 1 1
0.496139830212605 0.490976617541393 1 1
0.637694789978063 0.631162332083849 0 0
0.49055146369688 0.486212723965828 1 1
0.466443551401263 0.46153049506971 1 1
0.457399111774465 0.45278348979018 1 1
0.560684808531526 0.555208111819656 1 1
0.47206242134317 0.467835403542629 1 1
0.503352136549807 0.498500803139399 1 1
0.395168240106096 0.391354276499443 1 0
0.471483008255454 0.466878584620685 1 1
0.408235836202652 0.404801080581873 1 1
0.572359297249104 0.566946449712864 1 1
0.629420655647584 0.622802073440069 0 0
0.62455029488446 0.618826560563148 0 0
0.515937205428531 0.510620225582707 1 1
0.502909826259124 0.497691246281292 1 1
0.442483423927803 0.438008740508254 1 1
0.369339956991675 0.365369057960665 1 1
0.470348242228535 0.465844855632647 1 1
0.620959131663009 0.615114882806898 0 1
0.47406264209229 0.46914697749625 1 1
0.474599289104508 0.469961287257153 1 1
0.499022237281721 0.494254619390563 1 1
0.408900625321553 0.404440692852435 1 1
0.468354689590979 0.463678660119136 1 1
0.432525637679285 0.428340235440025 1 1
0.452213840959086 0.447251516456811 1 1
0.46050279253728 0.455531344931779 1 1
0.408168899128558 0.404023073882068 1 1
0.538572617872335 0.533111588434069 1 1
0.418185519122683 0.414215033085537 1 1
0.558248034782765 0.552701374592536 1 1
0.50348019442462 0.498449455652551 1 1
0.500012297068822 0.495228924772933 1 1
0.493089843466988 0.488111175855447 1 1
0.649746287228244 0.643359582481476 1 1
0.622509406689392 0.616616880036141 0 0
0.527487241042958 0.522697367083694 1 1
0.453384231794007 0.448413134426223 1 1
0.506432176550614 0.501158241379683 1 1
0.420737783672282 0.416337346895402 1 1
0.463553552513884 0.458970183953573 1 1
0.565094941569722 0.558560306088444 1 1
0.518720282263904 0.513259687614732 1 1
0.484558188642032 0.47940549053846 1 1
0.40749157858761 0.403173220743294 1 1
0.578017134497285 0.57245391847186 1 1
0.506078626981614 0.501285887049504 1 1
0.467210966151253 0.462793893320137 1 1
0.574849341934007 0.568860952963391 1 1
0.41743052128054 0.413162305756847 1 1
0.431100630398528 0.426505074682265 1 1
0.584905534744085 0.57913783210303 1 1
0.419014749167128 0.415083181088468 1 1
0.482345693933348 0.477595401872406 1 1
0.497307931931996 0.491404012772281 1 1
0.460307152193472 0.45600221832877 1 1
0.51670643759678 0.511740964164703 1 1
0.466248136144488 0.461696098519206 1 1
0.526820898165603 0.521538108334664 1 1
0.473773067274266 0.469190135578136 1 1
0.529407945110133 0.524066902333392 1 1
0.532180129887021 0.527317297770167 1 1
0.482476356332336 0.477544519943715 1 1
0.615703487135354 0.609927423552895 1 1
0.484515826300081 0.4792175618361 1 1
0.474932899709201 0.470040818031825 1 1
0.439769692537119 0.434862153155766 1 1
0.610308908158237 0.603784341486799 1 1
0.661105937133739 0.654747136696825 0 0
0.513901235268276 0.5087930610849 1 1
0.57799191102122 0.571899266319615 1 1
0.430446693595086 0.42649363255327 1 1
0.45281494883339 0.448293731464495 1 1
0.529402938681442 0.523693787598066 1 1
0.508290877127451 0.503284659272352 1 1
0.360740331317787 0.35707249024463 1 1
0.581210134139974 0.575662323364534 1 1
0.508106132374752 0.502643755307271 1 1
0.524560885964027 0.518756161992054 1 1
0.494580349069693 0.488684228400083 1 1
0.420922009649487 0.416579797585825 1 1
0.486559901739519 0.482015805323055 1 1
0.426619321417324 0.422218773380596 1 1
0.572264060572289 0.565933907765572 1 1
0.461079001352372 0.456516220213522 1 1
0.509976873039734 0.505497766344268 1 1
0.606844042002426 0.600744086543632 1 1
0.621677448741109 0.615968161522578 1 1
0.458689569960808 0.453939776557978 1 1
0.315896538195822 0.312524114230715 0 0
0.51409125434263 0.509047660195882 1 1
0.489979441541563 0.485303581988365 1 1
0.496535437027551 0.491907956285788 1 1
0.5789786212282 0.573257120543118 1 1
0.435600059011096 0.431117097897397 1 1
0.496889842403667 0.492603237353624 1 1
0.47524893307163 0.470262422618762 1 1
0.467233697187021 0.462265498176569 1 1
0.583927890210594 0.576987909178565 1 1
0.428605379691751 0.424418708613435 1 1
0.547171501909883 0.541333930723824 1 1
0.392913918273312 0.388694561837324 1 1
0.546694549022519 0.540842414565946 1 1
0.552843270192018 0.547117390207556 1 1
0.461576796907331 0.456825328443386 1 1
0.494817843957614 0.490418812495576 1 1
0.50813411515384 0.503145517276721 1 1
0.571496416465859 0.565520333900666 1 1
0.53765878955574 0.532440675964104 1 1
0.429532715528564 0.425320841405496 1 1
0.472353789176408 0.467539228853587 1 1
0.403235264791267 0.399237715227671 1 1
0.481486488310988 0.477204642743931 1 1
0.583719916253196 0.578015832223732 1 1
0.478016901486691 0.472809437692627 1 1
0.55432831228673 0.548411988374395 1 1
0.446358446731821 0.441488618916069 1 1
0.563604275660363 0.557967525355797 1 1
0.511638061486232 0.506801049193465 1 1
0.492510523400455 0.487204979261099 1 1
0.54253338674923 0.537478406424185 1 1
0.625862375450332 0.620128818519748 1 1
0.479245200079955 0.474237484084897 1 1
0.536191737179648 0.530805879939426 1 1
0.39714908935525 0.393510438636387 1 1
0.542131336126607 0.536999173813333 1 1
0.504647397954027 0.499536621048787 1 1
0.522671329251067 0.517407169809448 1 1
0.631295576045147 0.625043454252375 1 1
0.377651257616765 0.374033079592018 1 0
0.533412929911518 0.52771325395248 1 1
0.578534290748171 0.57312011476522 1 1
0.379728101766181 0.375728196799823 1 1
0.382657878822424 0.378654933861846 1 1
0.469360843013419 0.465003647347358 1 1
0.509779684435926 0.504383975580149 1 1
0.610762392738888 0.604804019179599 0 1
0.446917737919963 0.442320158243532 1 1
0.562142142971631 0.556197099864732 1 1
0.453883701463695 0.449660699680351 1 1
0.470148020702972 0.465236067709929 1 1
0.608006514900629 0.602056207175924 0 1
0.424302625608742 0.419781167799074 1 1
0.513105829285666 0.508014814568892 1 1
0.545656507588441 0.539945751543236 1 1
0.413728730185332 0.409758067258653 1 1
0.499015695010863 0.494176291485635 1 1
0.432572928462213 0.428013256746283 1 1
0.661424823995312 0.655126856714201 0 0
0.491023796382409 0.486126216899244 1 1
0.446259771966014 0.441358326428244 1 1
0.495530359564964 0.490471041808185 1 1
0.655053910531249 0.648444846502766 0 0
0.56315061678559 0.558011139669567 1 1
0.469438654143484 0.464877065113115 1 1
0.392028098653122 0.387653907370716 1 1
0.605024058901607 0.599464903648485 1 1
0.507498816805245 0.502392648894073 1 1
0.469254536149702 0.464701551565341 1 1
0.576174026236539 0.570910461609624 1 1
0.667540548312561 0.661167850820088 0 0
0.440807126261188 0.436462401306881 1 1
0.495171532500821 0.489909050978515 1 1
0.48263077997312 0.477152993932359 1 1
0.533569365291356 0.527814797475494 1 1
0.398018403597855 0.393797236175716 1 1
0.514452329540008 0.508441097192078 1 1
0.457082616878218 0.45274800714911 1 1
0.474850676682004 0.4705015821926 1 1
0.415731813026112 0.411396407557181 1 1
0.442104312497879 0.436718745443856 1 1
0.423969875153655 0.419670070340992 1 1
0.522613868019996 0.51715999896023 1 1
0.440632935167721 0.436562561455436 1 1
0.509796340549002 0.504831474677287 1 1
0.526938239453311 0.522095899569564 1 1
0.419405884102958 0.415420961683304 1 1
0.470941268786368 0.466218843533887 1 1
0.635482629309301 0.628283511705355 1 1
0.45897534313835 0.455287180014469 1 1
0.48229320925331 0.477186133850927 1 1
0.38261772756539 0.378472035890012 1 1
0.505158302872464 0.500375921027978 1 1
0.461939517875147 0.456483159380258 1 1
0.614028310795923 0.607575157887144 0 0
0.537517859708411 0.531945677211814 1 1
0.429389587752045 0.424643657543892 1 1
0.493486355817915 0.488816986578057 1 1
0.46349767231416 0.458942772424391 1 1
0.492078192324331 0.486990029818051 1 1
0.62457049691815 0.618568718977381 1 1
0.492710382703015 0.488098549157292 1 1
0.496195507992633 0.490953497531846 1 1
0.501889705956523 0.497185893699682 1 1
0.516804794706539 0.511613388199803 1 1
0.426233886902096 0.422110839896687 1 1
0.595623959526095 0.589764488790793 1 1
0.620261237031672 0.613615439265762 1 1
0.456181554594241 0.451398890049138 1 1
0.537431783286619 0.532006642250111 1 1
0.416986989659854 0.413237162712903 1 1
0.426306058140793 0.422297277283657 1 1
0.417899293300001 0.413019107491434 1 1
0.476243562471859 0.471642847206088 1 1
0.52141445695089 0.516376881741458 1 1
0.56813920717571 0.561925536842731 1 1
0.669504669510499 0.662766058042646 0 1
0.554828322081916 0.54898319089885 1 1
0.378552799086892 0.374624676609292 1 1
0.407442804913036 0.403607528545316 1 1
0.395621047312888 0.392200844347172 1 1
0.539633576820654 0.533907017092127 1 1
0.516191155790755 0.511161635369703 1 1
0.510782132894052 0.505047681793166 1 1
0.495506456483428 0.489996443796066 1 1
0.369637059885315 0.365897702475213 1 1
0.580867636886499 0.5751095851655 1 1
0.572197398227203 0.565904047679155 1 1
0.450122436872019 0.445488629222768 1 1
0.399552531196657 0.395634006060622 1 1
0.485248674730095 0.48059432962388 1 1
0.423247259646683 0.418969957990639 1 1
0.386487349128191 0.38220920719164 1 1
0.451943697354293 0.447475471050778 1 1
0.478262120856297 0.473089155047801 1 1
0.538559387128507 0.532997737883777 1 1
0.482678387146098 0.477406190407404 1 1
0.592196374098238 0.586510571650227 1 1
0.520794648509783 0.515629022241047 1 1
0.553496151967913 0.547354808778594 1 1
0.485579913169184 0.480604951756112 1 1
0.421499738695486 0.417307278834596 1 1
0.566539037803313 0.560933797742932 1 1
0.406706760283563 0.402966191738979 1 1
0.386209147921571 0.382409277190258 1 1
0.634997512430697 0.62888505423632 1 1
0.571318803240536 0.566016530673441 1 1
0.469877188463096 0.465085223903597 1 1
0.487285314596098 0.482436028821081 1 1
0.495103161232768 0.490353151254154 1 1
0.532672207823387 0.527173014282556 1 1
0.476061682373699 0.471021285924295 1 1
0.429388450108302 0.425167078007769 1 1
0.619151893687581 0.61364416848485 0 1
0.562842056046729 0.557377487736543 1 1
0.533037845743036 0.528106927131658 1 1
0.401799561374332 0.39725087253363 1 1
0.478262776513452 0.473164374775327 1 1
0.48353324478577 0.478936878393758 1 1
0.504460309345963 0.499880993511892 1 1
0.465133350607085 0.460047777523332 1 1
0.475606161181314 0.470390106139288 1 1
0.518223373391565 0.513002768289473 1 1
0.468196028106994 0.463674217661273 1 1
0.378800620530237 0.374951058199322 1 1
0.634034602097078 0.627324965499539 0 0
0.552302874220284 0.546646612216861 1 1
0.472813623473205 0.467941727521434 1 1
0.550880996912792 0.544149696737092 1 1
0.501595005966758 0.496738865929104 1 1
0.515968102558745 0.510309488560472 1 1
0.401772824397586 0.397946814242831 1 0
0.512194644337818 0.506828346331712 1 1
0.45823453841603 0.453296786259447 1 1
0.341840251686352 0.338337290834784 0 0
0.423521155073522 0.41916809431829 1 1
0.487892046805944 0.482392505066619 1 1
0.577591676420617 0.571510888909398 1 1
0.493180705438656 0.48794157529973 1 1
0.493394113904892 0.488318487986791 1 1
0.463828414427032 0.459263618167594 1 1
0.386479451748431 0.382583596742337 1 0
0.350389233457984 0.346872652195924 0 0
0.427054473463531 0.422505687084224 1 1
0.4766605018656 0.471963408514002 1 1
0.590744666721783 0.584755244961237 1 1
0.478727564602285 0.473739497729172 1 1
0.510706041826706 0.505761016096652 1 1
0.50989789878091 0.504637590483805 1 1
0.481020714619494 0.475715168203897 1 1
0.444731662178154 0.43968605013273 1 1
0.482634854235164 0.478038553738254 1 1
0.453398855196619 0.448987442582083 1 1
0.473747293328233 0.469154685160025 1 1
0.521012951779657 0.515672564470338 1 1
0.533117311455484 0.527092813766788 1 1
0.428301270999812 0.423761647540189 1 1
0.316941429212981 0.314106923760796 0 0
0.461461946661501 0.456666452977646 1 1
0.358032269898944 0.354860299713963 1 1
0.488749481075362 0.483758275777927 1 1
0.456523270901938 0.452139825052066 1 1
0.390636773318058 0.386294951821335 1 1
0.529327264025099 0.523933659747607 1 1
0.453010925437149 0.448317971520029 1 1
0.575546145951062 0.569611861665679 1 1
0.633160488493925 0.626706805636319 0 0
0.560174313737177 0.554534667665668 1 1
0.418140068357246 0.414130735215137 1 1
0.591048838713913 0.585619604124291 1 1
0.44270717435399 0.437655588755576 1 1
0.616817995040309 0.610366285539923 1 1
0.432361325139359 0.428269143801272 1 1
0.533220256327361 0.527985226777569 1 1
0.586828526736825 0.580671478083041 1 1
0.461384191371897 0.457105490925563 1 1
0.561500879409203 0.556070942117123 1 1
0.428852416057108 0.425180517680138 1 1
0.609275018296999 0.602723506175057 1 1
0.461846542889591 0.456642353041148 1 1
0.547972116694567 0.542564749627952 1 1
0.532141396738614 0.52687132878618 1 1
0.406966706931532 0.402910654768174 1 1
0.460706538504108 0.456322332185519 1 1
0.482907357599097 0.478095229492348 1 1
0.530956713170095 0.525558986435328 1 1
0.449624498663032 0.44537568311154 1 1
0.552344443756123 0.546862054577483 1 1
0.491709369550058 0.486458313531487 1 1
0.538610666956343 0.533226239231879 1 1
0.497437202518345 0.491888875478158 1 1
0.387014736521976 0.383191029706017 1 1
0.522424827322054 0.517858804667882 1 1
0.447717276653864 0.443241231398764 1 1
0.508950471976415 0.503037448700755 1 1
0.553898486056486 0.548474077356539 1 1
0.561677814521631 0.55563742567844 1 1
0.531266697657428 0.525885684893032 1 1
0.492790553157388 0.487905144279378 1 1
0.418103883308213 0.413899030863764 1 1
0.341866650707861 0.338618433032376 0 0
0.457695078852853 0.453038113120676 1 1
0.396221240527193 0.392190892908425 1 1
0.597202721752297 0.591116290295948 1 1
0.438760529684516 0.434278755004202 1 1
0.550325010339008 0.544524902177705 1 1
0.471683495142626 0.467285114247195 1 1
0.404358702476965 0.400197652161561 1 1
0.60391099407776 0.597803338000599 1 1
0.61904290904841 0.613307989313835 1 1
0.476104818230436 0.471477290046773 1 1
0.498711063477112 0.493911426092492 1 1
0.519836187862723 0.514868189014106 1 1
0.382188671748545 0.378274590946115 0 0
0.586195426329345 0.579958549905393 1 1
0.519395200991172 0.514417693357679 1 1
0.434719478181004 0.430485227313097 1 1
0.384182339379153 0.38020686658266 1 1
0.483775633613594 0.478685126471007 1 1
0.479219362032901 0.47423206028819 1 1
0.609143725941472 0.602606852644985 1 1
0.471999853496558 0.467203549199197 1 1
0.401878219123919 0.397577074634864 1 1
0.444991140592905 0.440187240312336 1 1
0.524499125501433 0.519379761226544 1 1
0.391490497888189 0.387582262193518 1 1
0.553376412503821 0.547572281437432 1 1
0.530610193633081 0.524367291873261 1 1
0.375310656112971 0.371962781301672 1 1
0.423308126455871 0.41900395204808 1 1
0.514792830484882 0.509385396667966 1 1
0.625789898230406 0.619924751485618 0 0
0.567083158107479 0.561519647697143 1 1
0.469131573477801 0.464667004854609 1 1
0.464954668981531 0.460388512411519 1 1
0.53582356988762 0.530514649697464 1 1
0.476423270585551 0.471580993160436 1 1
0.587580466092923 0.581841551690563 1 1
0.638255752752068 0.631945053299642 0 0
0.469403927831386 0.464813296858164 1 1
0.498448595634596 0.493403116865909 1 1
0.579150912478721 0.573392949342027 1 1
0.549339943272476 0.543157631206087 1 1
0.469031458183525 0.464325638147299 1 1
0.490468534338192 0.485300372718546 1 1
0.613068932819435 0.607674619992702 0 0
0.422019484207263 0.418009980455386 1 1
0.471629332203019 0.467245137881159 1 1
0.575696958748523 0.570065191997128 1 1
0.553713314841541 0.547961923841721 1 1
0.361461479040356 0.357921927424691 0 0
0.465029720278695 0.460826381087555 1 1
0.516695906409937 0.511212996739195 1 1
0.516477005792747 0.510750800468659 1 1
0.664547325520917 0.657787016760218 0 0
0.510840907485141 0.505904485337184 1 1
0.326076537236091 0.322363641372932 0 0
0.527150164103049 0.522036073716085 1 1
0.528593200402923 0.523763778790037 1 1
0.483537666276152 0.478559097338023 1 1
0.408930632922099 0.405130968436203 1 1
0.577393264189537 0.571985012514756 1 1
0.584451531662097 0.577778179164 1 1
0.608791098191851 0.602052684983967 1 1
0.612663096744121 0.606552934140868 1 1
0.411947214543858 0.407691274290302 1 1
0.553331719717849 0.547420864572265 1 1
0.634424983544526 0.627457245655569 0 0
0.578997493336172 0.572689384849765 1 1
0.519404502948007 0.513956866452827 1 1
0.566714114587427 0.561321748115454 1 1
0.594340545613056 0.588814668307266 1 1
0.484412922719322 0.479462052088942 1 1
0.484319372092633 0.479155039734553 1 1
0.470814082033143 0.466132046085785 1 1
0.322290002093945 0.317901184928963 0 0
0.573248557279997 0.56749921479233 1 1
0.525819702388695 0.520308924705034 1 1
0.453188234269404 0.449185992679619 1 1
0.464196090805038 0.459389075291251 1 1
0.434808239379692 0.430871656239889 1 1
0.515650471355422 0.510933566269995 1 1
0.517612697869526 0.511949283508673 1 1
0.538473465152193 0.533019667473943 1 1
0.570417825183472 0.564644216717952 1 1
0.510327233916527 0.505529790075465 1 1
0.657073587894018 0.649995187613208 0 1
0.432098021077492 0.427818111573308 1 1
0.524843387493723 0.519431288141234 1 1
0.577162346170723 0.571950746337691 1 1
0.575212572492436 0.569591344374694 1 1
0.415757201138359 0.41176278378922 1 1
0.536438658014166 0.530678963098581 1 1
0.487562588317047 0.482508360698539 1 1
0.554028571271041 0.548545224487274 1 1
0.314321796410979 0.311402907755239 0 0
0.453087471711466 0.448263845703006 1 1
0.425257201256817 0.42095979116492 1 1
0.482441544528231 0.47719520057022 1 1
0.523308263374202 0.517872242629845 1 1
0.545988723497269 0.540960366429846 1 1
0.514999621390644 0.510184667027733 1 1
0.410572171977916 0.405636846210409 1 1
0.538566866206984 0.533198485046756 1 1
0.458920254952015 0.45369259887464 1 1
0.534064476384753 0.529109125349566 1 1
0.4599245525039 0.455413697704369 1 1
0.545868516807329 0.540569555944701 1 1
0.586046353678189 0.580118744314469 1 1
0.498570929696758 0.493628496442453 1 1
0.386987359043158 0.383203239799681 1 1
0.389930137014135 0.386137998598119 0 0
0.535348486607299 0.530201416256027 1 1
0.560761247412109 0.554991387955867 1 1
0.528116635740755 0.522643742134557 1 1
0.409012433503235 0.405185678876415 1 1
0.445992710932362 0.441615874128294 1 1
0.497809289079092 0.493187963977433 1 1
0.457651340264949 0.452808610123489 1 1
0.50732511696709 0.502508445028725 1 1
0.424041093292654 0.419988584562328 1 1
0.644630900514836 0.638210876298805 0 0
0.430194760422938 0.425919767790529 1 1
0.460706234023534 0.456045108866193 1 1
0.435924621546369 0.431451413000395 1 1
0.457242295005466 0.452104552674907 1 1
0.721922972106639 0.71413329166918 0 0
0.471441795816514 0.467047143385748 1 1
0.384423484055812 0.380503407450275 1 1
0.528037661697669 0.523078240311779 1 1
0.500295042200842 0.495888808270617 1 1
0.470349031571466 0.46525779097179 1 1
0.59111573005496 0.585434554765082 1 1
0.499595603860226 0.495073367566045 1 1
0.469490589742322 0.465072504079981 1 1
0.437088359436122 0.43254186310364 1 1
0.472231651744234 0.466400878422261 1 1
0.532887618979755 0.527928922142834 1 1
0.467294154000365 0.462746757401773 1 1
0.478435303479688 0.473906525544506 1 1
0.504448553656908 0.499017954414944 1 1
0.455974509728523 0.45133493601871 1 1
0.411692169074895 0.407534391587061 1 1
0.51307961124612 0.507585617729557 1 1
0.534883160996049 0.529273988070992 1 1
0.525770224262291 0.520284544484998 1 1
0.561913554538412 0.556857312334571 1 1
0.686589992566754 0.679875328097993 0 0
0.463092609366385 0.458245555224654 1 1
0.391905610593523 0.388260391240545 1 1
0.457386842311881 0.453184096508656 1 1
0.518161966379247 0.512789464969115 1 1
0.534552774388994 0.529500829902884 1 1
0.565192368970073 0.559483303043053 1 1
0.600138665691242 0.593468110655034 1 1
0.582234294232337 0.576425226463491 1 1
0.495774163828148 0.490938728914162 1 1
0.414751947071083 0.411034212522479 1 1
0.61045546129591 0.603941981936263 1 1
0.477753717008743 0.472865423788245 1 1
0.58845030457842 0.582728540468747 1 1
0.436863925678356 0.431998756055045 1 1
0.428602229204446 0.424587078015526 1 1
0.463927695782859 0.459605997797179 1 1
0.530269447373537 0.524897467766626 1 1
0.442544774798276 0.437627472886606 1 1
0.394712382570071 0.390804898712652 1 1
0.574036968864884 0.568440263372559 1 1
0.575668950075043 0.569795483193659 1 1
0.547107545435388 0.541701772141846 1 1
0.55257076115374 0.547148463252048 1 1
0.504451516455304 0.498819080827937 1 1
0.596610780341607 0.590423841433944 1 1
0.431618821585569 0.427541967865204 1 1
0.477730289881285 0.473532310504786 1 1
0.544653767977173 0.539098889465632 1 1
0.576299544471233 0.570544493286847 1 1
0.489567942573062 0.484869112438987 1 1
0.515871788882149 0.510430472288313 1 1
0.504551404072586 0.498847563602327 1 1
0.565179226577804 0.55976082852001 1 1
0.422861545831691 0.418734285624568 1 1
0.535630134569199 0.530215343250931 1 1
0.58516121446168 0.579603766466336 1 1
0.448341973904004 0.444144657025277 1 1
0.581149350197027 0.576079418569936 1 1
0.381714256372229 0.377787442727099 1 1
0.544803516113713 0.538677444929023 1 1
0.421576167945277 0.417409189550584 1 1
0.579525632517365 0.573901132581261 1 1
0.49777429613412 0.493284661062974 1 1
0.530560785732923 0.525509142626055 1 1
0.580337842620711 0.574743562394856 1 1
0.615716893593133 0.609717965361686 0 1
0.526351878577355 0.520651512336738 1 1
0.389201823337145 0.38443946838071 1 1
0.475334445394389 0.470513055594527 1 1
0.431828383970654 0.427542101805812 1 1
0.524862978967421 0.519949499161281 1 1
0.526135058401025 0.520747709014129 1 1
0.532377138781196 0.526571008079876 1 1
0.475377406684922 0.470798521021071 1 1
0.482656829650217 0.477875229458637 1 1
0.433982739013069 0.429298547457881 1 1
0.476703482609459 0.471466834129217 1 1
0.603133032950548 0.597344051191143 1 1
0.560742024976893 0.555817680671762 1 1
0.400414204267688 0.396858113082716 1 1
0.510126795887694 0.505015338479984 1 1
0.497933645621398 0.4932479994133 1 1
0.48207659759346 0.477349900782838 1 1
0.577098716135788 0.571120248134844 1 1
0.641509153243132 0.634772978864549 0 0
0.481605333896 0.476532602346615 1 1
0.445763306041334 0.441572462495207 1 1
0.490578918393695 0.485987726334708 1 1
0.455136746598901 0.450788674393564 1 1
0.499039380251824 0.493939433883871 1 1
0.419009223670251 0.414775770389829 1 1
0.466379603876493 0.461858107410616 1 1
0.480885044719705 0.475562335455291 1 1
0.590556884794236 0.584680516480886 1 1
0.542401249004051 0.53711970090353 1 1
0.453010630182671 0.448640304944178 1 1
0.488799549315081 0.483402788388571 1 1
0.573419491565466 0.567629071134634 1 1
0.584892869972442 0.579389801175122 1 1
0.642740949469882 0.635899968384481 0 0
0.521494115392038 0.516357509171139 1 1
0.462703265959272 0.457584381556082 1 1
0.616693683156823 0.611043616565632 0 0
0.43725675166539 0.432961748022853 1 1
0.55502985334197 0.548816152121781 1 1
0.539126911666832 0.533209009049215 1 1
0.453280261442749 0.448737648749904 1 1
0.490359016404908 0.485737463922667 1 1
0.728699814726748 0.720577526769393 0 0
0.558519610360287 0.552492919140101 1 1
0.452639069223958 0.447909257389444 1 1
0.437268013121379 0.433129506781787 1 1
0.508294646509866 0.502959428972176 1 1
0.496685126842058 0.491825772649801 1 1
0.499176040137732 0.493961973327279 1 1
0.518046457950902 0.512129114680937 1 1
0.625366186552509 0.61868631848831 0 1
0.458741842029012 0.454360808104723 1 1
0.350902549806643 0.347572217196761 0 0
0.523954795682593 0.519097741963893 1 1
0.498313216186912 0.493029489900252 1 1
0.496972625335223 0.491521763629991 1 1
0.566593266643473 0.561028657955157 1 1
0.477415363346598 0.472616223112162 1 1
0.495874607957689 0.490741316891994 1 1
0.440774100589754 0.43627192341242 1 1
0.635507638030964 0.629244357405417 0 0
0.599529215389196 0.594253862103851 0 1
0.493557336829645 0.488158590338854 1 1
0.495007616098027 0.489763603609049 1 1
0.535442063594755 0.530392885269935 1 1
0.524245512262548 0.51902487892515 1 1
0.606895240013071 0.600880890487213 1 1
0.50456255622688 0.499577481983217 1 1
0.638060475590741 0.631021968953655 1 1
0.545669761808664 0.540384897282115 1 1
0.387425003662617 0.38308581040033 1 1
0.409776135459468 0.405686861139954 1 1
0.497757456033195 0.492882896924247 1 1
0.568585289722863 0.56270541584034 1 1
0.519788034947743 0.515150622136967 1 1
0.534965731418778 0.529860890315839 1 1
0.367838948081302 0.363964059992679 1 0
0.513169626525054 0.507941608650472 1 1
0.418896908902463 0.414637857399491 1 1
0.473355138339986 0.468920425502407 1 1
0.540873736123151 0.535754776108474 1 1
0.62970599664649 0.623862830539696 1 1
0.493179849622537 0.487977288966284 1 1
0.437997509153821 0.433708211278677 1 1
0.531929505997709 0.526943874658462 1 1
0.608814143644217 0.602552030039264 1 1
0.523854289742472 0.518597330679999 1 1
0.55131826276837 0.545368158272664 1 1
0.494385850819131 0.489100595084773 1 1
0.535524387017334 0.529462044755346 1 1
0.321592973349501 0.31824680767215 0 0
0.63927100498532 0.633150860900004 1 1
0.485940751849279 0.480846188421521 1 1
0.514392925963633 0.508902598107706 1 1
0.513986437094697 0.509031454077903 1 1
0.652242508203072 0.645797761041183 0 0
0.498958870755298 0.494075843152044 1 1
0.564889204649595 0.56006684302808 1 1
0.531485760027669 0.526418755192742 1 1
0.522374807719118 0.517095261846687 1 1
0.428440882764667 0.424384592090513 1 1
0.542172005661481 0.537010140143796 1 1
0.55622132389433 0.550519810328507 1 1
0.602533506752498 0.596709195718234 1 1
0.53778179067158 0.532262182245126 1 1
0.732968963202629 0.725646249460261 0 0
0.486678493091372 0.481518578546625 1 1
0.488657743668972 0.483535767295317 1 1
0.441213475287022 0.436549321599363 1 1
0.535793629321488 0.530549342671688 1 1
0.429824101878878 0.425224613334514 1 1
0.545011112034416 0.539591364392105 1 1
0.372389272950268 0.368435033617549 1 1
0.318026509897837 0.314020702894451 0 0
0.39906731026214 0.395269831308692 0 0
0.463610849974489 0.459091625109099 1 1
0.411425971099554 0.40737393357757 1 1
0.442621853683172 0.437651723106981 1 1
0.59693324890558 0.590768323436959 1 1
0.644584941568016 0.638307754974219 1 1
0.519368430024526 0.514000072311742 1 1
0.43252103177974 0.428229475153078 1 1
0.447515724354001 0.443138170156063 1 1
0.449618437367691 0.444948228979289 1 1
0.54171685060484 0.536766487427923 1 1
0.565923014965093 0.559591985045001 1 1
0.511984554331668 0.506553016789656 1 1
0.498083107437647 0.49305049945856 1 1
0.492041865781352 0.487524571222059 1 1
0.540816908563452 0.535556590636172 1 1
0.560108828205882 0.554886434368231 1 1
0.560433275468205 0.554944282463659 1 1
0.625466744853659 0.619013765035599 1 1
0.517830150072063 0.512905471992683 1 1
0.636350377698471 0.629553775653478 1 1
0.5873582500437 0.58110302270287 1 1
0.530230193963081 0.524376859892207 1 1
0.577539617345162 0.570984619348433 1 1
0.536841062455921 0.53149108332344 1 1
0.729005864140822 0.720556974350151 0 0
0.528336917830908 0.523319916501398 1 1
0.49581422467683 0.490573528924727 1 1
0.440344148426012 0.435506641008724 1 1
0.550346443516825 0.544048357567032 1 1
0.511130648202822 0.506128879464461 1 1
0.536633794376601 0.531712895124558 1 1
0.387383028527151 0.383333109112067 1 1
0.552010243210845 0.545725369285083 1 1
0.626497522247667 0.620098021285039 1 1
0.403749903398395 0.399769964893678 1 1
0.631351839927126 0.624554770434807 0 0
0.447340338021857 0.442723772080106 1 1
0.498351565333413 0.4934982629612 1 1
0.561418990123019 0.555529120608036 1 1
0.621521760900748 0.615029552597746 1 1
0.502680910812787 0.497419616737005 1 1
0.538989156221643 0.533802582865835 1 1
0.41703473073478 0.412717788924034 1 1
0.562034632268598 0.556791879033712 1 1
0.564787334086443 0.559473261272034 1 1
0.492513405240251 0.487705871577418 1 1
0.502943108660612 0.49793030099067 1 1
0.416837830192468 0.412661192801931 1 1
0.546753089626878 0.541645534425427 1 1
0.511141838828333 0.506593273201492 1 1
0.43287900564555 0.428796341714275 1 1
0.457647249680658 0.4525648907182 1 1
0.444194036441714 0.439333890949129 1 1
0.492807864805408 0.487704086778051 1 1
0.54170470392923 0.535964779958253 1 1
0.492969062770314 0.487928889190852 1 1
0.514255376697559 0.509597925501458 1 1
0.427221494486036 0.42270388716009 1 1
0.513265354539739 0.508356077801423 1 1
0.426278794738861 0.421375574002465 1 1
0.543984115567389 0.538757276727903 1 1
0.436127699544747 0.431785348648817 1 1
0.455729781025742 0.450797342284029 1 1
0.501905053553237 0.496184308214932 1 1
0.515025843632356 0.509981651640071 1 1
0.516589056035381 0.511462480826471 1 1
0.52647754896348 0.5207932182817 1 1
0.550818470202722 0.544493560672695 1 1
0.52450733107535 0.519578540914309 1 1
0.432925978338685 0.429002618696662 1 1
0.485045509560055 0.479802036778588 1 1
0.495341472992379 0.489934810930762 1 1
0.57174621959674 0.566106041958679 1 1
0.441835601818894 0.437353215424576 1 1
0.562445166858809 0.556560208622328 1 1
0.515237079152966 0.510617916016482 1 1
0.419085553451107 0.414667808884525 1 1
0.450247878228569 0.44589162859694 1 1
0.478935573284004 0.473779177153337 1 1
0.50847117830621 0.5040282197116 1 1
0.541669131899909 0.536318326145207 1 1
0.523904537042929 0.518644186444736 1 1
0.422639311114583 0.418153741373052 1 1
0.436914802973812 0.432212432838481 1 1
0.510642376271004 0.505891679295398 1 1
0.476749788577609 0.472561251967619 1 1
0.553883456884224 0.548897086300968 1 1
0.56883855546345 0.563703387928872 1 1
0.519304510527899 0.513731821178155 1 1
0.549391384351472 0.544102166070165 1 1
0.640248325707553 0.632683862493844 1 1
0.469734708436618 0.464989814661965 1 1
0.55829822298613 0.552557318147597 1 1
0.482989850223456 0.47782600204516 1 1
0.492257813709692 0.487375093370945 1 1
0.405513580843844 0.401052692411797 1 1
0.458728330807559 0.454265664532256 1 1
0.498876072676397 0.493641709178958 1 1
0.622740829465992 0.616639291797509 1 1
0.587470572698196 0.581587758614068 1 1
0.516688568350872 0.511381415882 1 1
0.471745980558721 0.467004285413932 1 1
0.508170774101316 0.502814627757805 1 1
0.570048225890821 0.563885274087632 1 1
0.411093973190859 0.406997507542679 1 1
0.557606910863947 0.551828477755722 1 1
0.453711712940209 0.449252382177627 1 1
0.479456993376589 0.474723946043226 1 1
0.498626123547837 0.493476162311844 1 1
0.56745495361651 0.562320964490255 1 1
0.600832387080706 0.59487006628172 1 1
0.387307231909947 0.383090100997154 1 1
0.486376476505709 0.481591407922891 1 1
0.415233856375225 0.411157385607374 1 1
0.348122938939136 0.344380186685914 0 0
0.507261462068118 0.501606694994289 1 1
0.627459239950842 0.621459503636297 1 1
0.488664189847949 0.483675056500694 1 1
0.481518433279512 0.477049216244628 1 1
0.566365049002488 0.560497855117247 1 1
0.558485093352271 0.552713238526275 1 1
0.436418195408049 0.432061340876454 1 1
0.522794987770084 0.517281004468182 1 1
0.501197606368683 0.496065090349502 1 1
0.429217864724743 0.424045793489337 1 1
0.536037358384052 0.530260720115269 1 1
0.641873903558589 0.634947876425488 1 1
0.465896026149095 0.461653627586448 1 1
0.539183999062926 0.533551651819832 1 1
0.47153361145662 0.466912354443858 1 1
0.588242913261114 0.582579979711385 1 1
0.451924953885717 0.447815170537536 1 1
0.486578566616172 0.481830460248687 1 1
0.424593007236137 0.420369535472461 1 1
0.522637974984178 0.517471808214319 1 1
0.466338313518809 0.461954678752959 1 1
0.427550647870556 0.422499412212652 1 1
0.363540925193169 0.360007729575454 0 0
0.478810717034919 0.474465098613324 1 1
0.548282776178131 0.542886710505189 1 1
0.528495862064469 0.522824058254013 1 1
0.559817187085643 0.553979783807667 1 1
0.455853496552589 0.451350705005182 1 1
0.545179336466943 0.539421664260646 1 1
0.513147122680544 0.507465591992599 1 1
0.527762576202189 0.522604272952214 1 1
0.401146273256032 0.397028102236176 1 1
0.604693223246431 0.598189761100743 1 1
0.435277818011409 0.430189383411962 1 1
0.350004341460075 0.346271982554007 0 0
0.483225172957045 0.478206424067441 1 1
0.634424801357875 0.628276984113636 0 0
0.52671980564317 0.520690267061738 1 1
0.461358553108498 0.456762383797147 1 1
0.480180394477341 0.475892362509537 1 1
0.435752906192505 0.431081780925394 1 1
0.507155619056326 0.502319238554977 1 1
0.436782701313148 0.432510802817709 1 1
0.587535038701776 0.581843966523528 1 1
0.571505005456376 0.565869155283847 1 1
0.491765465133466 0.487062804607232 1 1
0.474074984826589 0.468666517083104 1 1
0.450049984282845 0.445495997762726 1 1
0.515212258190295 0.510381317563108 1 1
0.517377859921954 0.512173915611103 1 1
0.605364867335144 0.59911505910224 1 1
0.515645010110315 0.5104888738537 1 1
0.52242631597426 0.516985015128046 1 1
0.568499920310759 0.562894356148178 1 1
0.541430817599504 0.535993152893027 1 1
0.535142237435282 0.529296994571387 1 1
0.523932582380038 0.518940170820558 1 1
0.581098941772136 0.574952513759502 1 1
0.539075321990457 0.53377334090033 1 1
0.642381764667759 0.6366255700848 0 1
0.468558066189625 0.463805985559193 1 1
0.725340191206761 0.718414164167478 0 0
0.410719990130241 0.406423091657506 1 1
0.437093974900134 0.432895387278997 1 1
0.518446805909073 0.513115531877378 1 1
0.575141417400052 0.56857541596638 1 1
0.653327012639485 0.647120765577436 0 0
0.427156331373933 0.422878325863823 1 1
0.624801690794484 0.618870511253823 0 0
0.53235562854975 0.527179131456149 1 1
0.45369965019684 0.449126132752145 1 1
0.668330140619164 0.66182446842747 0 0
0.52532724901835 0.520553272482083 1 1
0.536290642042965 0.531228391199454 1 1
0.486827358175365 0.481864685273965 1 1
0.542369614227926 0.537010936118229 1 1
0.554944443534067 0.548633755492395 1 1
0.438151281382317 0.434011943464683 1 1
0.626223996802761 0.620257438516581 1 1
0.540206384312209 0.534584618600509 1 1
0.391427848916625 0.386579514743724 1 1
0.46750005592639 0.461779271859152 1 1
0.49896794914747 0.494007092221229 1 1
0.525593184439378 0.519930320828003 1 1
0.475684637692635 0.470851733170082 1 1
0.507316417919733 0.501691053117433 1 1
0.585594091765861 0.579556204132457 1 1
0.58162921575316 0.575788115691702 1 1
0.444293575930783 0.440485882874534 1 1
0.536467393777317 0.531337865460165 1 1
0.612087480375986 0.60614714823197 1 1
0.54301936675043 0.537726765691059 1 1
0.527342968084861 0.52104949186485 1 1
0.42320314118784 0.419012852035614 1 1
0.37975266567762 0.3759082660678 1 1
0.3896365271718 0.385712697450567 1 1
0.473808005484499 0.469398429090094 1 1
0.498057897311922 0.492936916301026 1 1
0.484952421501862 0.480127042095113 1 1
0.481919601572974 0.477163713227944 1 1
0.54945117683787 0.543946105307517 1 1
0.601340867478126 0.595395434960438 1 1
0.602219080654688 0.596104701401176 1 1
0.534927158967862 0.529586102036699 1 1
0.361129965914115 0.357169816538475 0 0
0.572122389550124 0.566324515959287 1 1
0.503597336933173 0.498749092030497 1 1
0.546050674278917 0.540091900307796 1 1
0.53756492308858 0.532323303676317 1 1
0.542208557443562 0.53690431141652 1 1
0.515507370290612 0.509959141358062 1 1
0.453319366879116 0.449072704981089 1 1
0.385952412584097 0.382155095084775 1 1
0.494899220844602 0.489998239349323 1 1
0.588318489557654 0.582248341540213 1 1
0.519630566088652 0.514604851517678 1 1
0.487947775614334 0.482573826676478 1 1
0.487668137182738 0.483209174706381 1 1
0.56904907032671 0.563510089623199 1 1
0.541648306303052 0.536734212572262 1 1
0.367568191090573 0.363762988825813 1 1
0.498402201846026 0.493127783810131 1 1
0.480972382168034 0.475827976205068 1 1
0.592855691852368 0.587547863935313 1 1
0.402102698887231 0.398244456792415 1 1
0.616352614483617 0.610287543126048 1 1
0.39001858985816 0.385783193989581 1 1
0.37318090772122 0.369350033750433 1 1
0.57152903366545 0.565404071924448 1 1
0.58601821585088 0.580707694792767 1 1
0.498765111658996 0.493519939194473 1 1
0.600450680854913 0.594482484472777 1 1
0.502928522802787 0.497877711492382 1 1
0.523078314599061 0.517786921209081 1 1
0.557042746963997 0.551191778374244 1 1
0.481911069373528 0.477011936465177 1 1
0.589639312453093 0.58345347127282 1 1
0.602807896066349 0.595931058599134 1 1
0.639675961479141 0.632685529092156 1 1
0.394014476366997 0.389719643350023 1 1
0.55375397332795 0.547421970602292 1 1
0.445566353224273 0.440737830441095 1 1
0.512126592516217 0.506878764941003 1 1
0.536921141139043 0.531912954541997 1 1
0.470073514856843 0.465409889696781 1 1
0.33708116314423 0.333505097406408 0 0
0.476229709550177 0.471097224272813 1 1
0.628098250451832 0.622205084744153 0 1
0.547269192131224 0.541584499273529 1 1
0.516718796584914 0.511692103517005 1 1
0.582445879151739 0.576420016880706 1 1
0.570892373594693 0.565404283353506 1 1
0.558940995991174 0.553610859571551 1 1
0.51352194144459 0.508374427165664 1 1
0.528657729147652 0.523335469805461 1 1
0.428431691742415 0.424217041798568 1 1
0.397923664875597 0.394209169384091 1 1
0.428927906689835 0.424708069233951 1 1
0.4514722783453 0.446230425243394 1 1
0.530611934277757 0.524561095824884 1 1
0.568815974563391 0.563580111667406 1 1
0.6091795964893 0.602947502341751 1 1
0.505885665826859 0.501082478468409 1 1
0.384500090606643 0.380506886417263 1 1
0.634870870937371 0.628775263758254 1 1
0.468323590723012 0.463918964828343 1 1
0.40878439690535 0.404916448970372 1 1
0.488821993427347 0.483904833488055 1 1
0.495955874383428 0.491249899839409 1 1
0.537504121794378 0.532328321245471 1 1
0.526756524444268 0.521832366741483 1 1
0.525683019328991 0.519368894554145 1 1
0.460427325123447 0.45603781461693 1 1
0.48786447405155 0.482476604123937 1 1
0.589655842251722 0.583951879927503 1 1
0.363302144081748 0.35932315990483 0 0
0.600315820242782 0.594164315529925 1 1
0.462088190615937 0.457781762400811 1 1
0.32857370564883 0.325307359796246 0 0
0.513425918824595 0.507934698035111 1 1
0.489342892187879 0.483569787817064 1 1
0.457953814308399 0.453207121055582 1 1
0.482436919700102 0.477518530960603 1 1
0.555625035547874 0.549696857876176 1 1
0.539512830907538 0.534149311001232 1 1
0.424794040745344 0.420474486453686 1 1
0.487021334730641 0.481679186660604 1 1
0.561251549261599 0.554898490944856 1 1
0.296548132166729 0.293629007027155 0 0
0.640977695352558 0.634321068280185 1 1
0.439209484286077 0.434601178883809 1 1
0.490201028244676 0.485427343672915 1 1
0.526586306674787 0.520932522074219 1 1
0.444034855893935 0.439110921894363 1 1
0.416328211126958 0.411846529849481 1 1
0.665961813823229 0.658837132247015 1 1
0.43164674903193 0.42676936634948 1 1
0.367121185044211 0.363780451737963 1 1
0.408948238111973 0.403948774070613 1 1
0.466299744739334 0.461905656708796 1 1
0.320697369571505 0.317131364784031 0 0
0.41379438881955 0.409496474817382 1 1
0.464676466135986 0.459957287245819 1 1
0.622678991147917 0.616605072468638 1 1
0.519912385462436 0.514604454159672 1 1
0.496915009510835 0.491974917769481 1 1
0.488461896214279 0.483816669821824 1 1
0.55561467278889 0.549627862863134 1 1
0.531958122057749 0.526939572172186 1 1
0.524608679478169 0.519096001171586 1 1
0.582869609917281 0.577014375939329 1 1
0.477422950713007 0.472384959169588 1 1
0.50494696058922 0.500048300678296 1 1
0.538118224980701 0.533249050797408 1 1
0.458175831295484 0.45373997827926 1 1
0.506167889448061 0.501226785595474 1 1
0.480386182530566 0.475723661032814 1 1
0.525541422230561 0.520292570789201 1 1
0.503039141497769 0.4984435312762 1 1
0.513418595380338 0.508131328910758 1 1
0.444598574710505 0.439885124118347 1 1
0.391161452958848 0.387247948905873 1 1
0.561583480525854 0.555332153072658 1 1
0.48929352493703 0.484215279383847 1 1
0.417970474676789 0.413613633497481 1 1
0.533187847771105 0.528080223015773 1 1
0.545669213470523 0.540364726651211 1 1
0.520093554087944 0.514563934346665 1 1
0.491053952695646 0.486616032313068 1 1
0.438799629927127 0.434538358634776 1 1
0.571218285285403 0.565186703566124 1 1
0.498358352902825 0.493345956720457 1 1
0.400794040760202 0.397011904740719 1 1
0.471030241406586 0.466655344279732 1 1
0.562088881390552 0.556537318070608 1 1
0.542637991791641 0.537854485313532 1 1
0.569573644476226 0.563532527363318 1 1
0.420620720777871 0.416369521462262 1 1
0.495492965481187 0.490531497490196 1 1
0.479924983565321 0.475543627781884 1 1
0.609047923351804 0.603547226263505 1 1
0.573334983515192 0.567717125443014 1 1
0.587308836210821 0.581210024117417 1 1
0.530321796909607 0.524655291109873 1 1
0.547948326291161 0.542599864641821 1 1
0.50372833869525 0.498258024924352 1 1
0.538970501118478 0.534231064532922 1 1
0.506270238759654 0.50103524832676 1 1
0.564495321439509 0.558915039948752 1 1
0.601352624050221 0.594744845330615 1 1
0.471721490056051 0.46665465358884 1 1
0.429722357722438 0.425660760683176 1 1
0.377032123346747 0.373052014109597 1 1
0.434422961062994 0.430120317822646 1 1
0.594213278434273 0.58794474867455 1 1
0.387160585895985 0.383254412378478 1 1
0.412838273036609 0.408986127222675 1 1
0.539564355721195 0.534230451338662 1 1
0.536785703932579 0.531688638711509 1 1
0.449460026759734 0.445467717316205 1 1
0.482472751064419 0.477618816386674 1 1
0.413499591728389 0.40929504928333 1 1
0.399716662852159 0.395384785343762 1 1
0.44601820046186 0.441633078929406 1 1
0.489613609025984 0.484918695367537 1 1
0.438684423611834 0.433644074148772 1 1
0.450743051061557 0.446450694646212 1 1
0.465993371980421 0.461213215932565 1 1
0.396441556786403 0.392035506431596 1 1
0.579351187741997 0.573064008980378 1 1
0.335471040224598 0.332590465787091 0 0
0.550787905835514 0.545455985828716 1 1
0.5180587120438 0.513238830629055 1 1
0.46807454178942 0.462790523257041 1 1
0.536532549760003 0.530942220791675 1 1
0.55754700987572 0.552026617268145 1 1
0.456217429504907 0.452230942534238 1 1
0.442991002563336 0.439211998238043 1 1
0.49104584421774 0.486105316149717 1 1
0.473022350874454 0.468042859581886 1 1
0.410692765818251 0.406766006128515 1 1
0.55106687322709 0.545889028603262 1 1
0.590582379808735 0.584553119799252 1 1
0.415413346874424 0.411314785083731 1 1
0.626747262268413 0.620859465587527 1 1
0.422074758234277 0.417822288353433 1 1
0.453034864508248 0.448410739767275 1 1
0.485166521989494 0.480489528991497 1 1
0.492175830743022 0.48717279864768 1 1
0.491660739936637 0.48629522138071 1 1
0.516584149512491 0.510984514765732 1 1
0.619721090868929 0.612867065045871 1 1
0.704093728211956 0.696769085241203 0 0
0.43866441970858 0.434219221037994 1 1
0.479843519992429 0.475427939881778 1 1
0.590202463577457 0.584931951306738 1 1
0.469863347612233 0.464729920114111 1 1
0.526045302447454 0.520318067638803 1 1
0.54392816497599 0.53839613696233 1 1
0.390026130983726 0.385571050964128 1 1
0.499552672876585 0.494636309611421 1 1
0.425872331839426 0.420742458939779 1 1
0.390972043312676 0.386852758912349 1 1
0.453775489462369 0.449357463174973 1 1
0.482607474511761 0.478079228270735 1 1
0.472551689080657 0.467669102507532 1 1
0.644013789102749 0.637214006727271 1 1
0.61408743636307 0.608104235544233 1 1
0.487635978402042 0.482323339761021 1 1
0.62414949420338 0.617475062010671 0 0
0.745473223121302 0.738300390503735 0 0
0.505961833614867 0.501097368752035 1 1
0.444735942744539 0.440453190542895 1 1
0.614324173863329 0.608076923448828 1 1
0.471475148921977 0.466881217035544 1 1
0.486070278982571 0.480768179549176 1 1
0.554478529571387 0.548793738339337 1 1
0.561032792060036 0.555240825493229 1 1
0.567971822083635 0.562043734016669 1 1
0.483600754985242 0.478163039903158 1 1
0.441280858808007 0.437386126511048 1 1
0.608434521290955 0.602310913779337 0 1
0.543476461334731 0.53800481550025 1 1
0.467955499520063 0.463290687424475 1 1
0.441248721652805 0.437544955798396 1 1
0.506470483743463 0.501320860063056 1 1
0.624172424176617 0.618263078053692 0 0
0.563046025399448 0.557429535112283 1 1
0.561537932165584 0.556268620396545 1 1
0.44094267570388 0.436686545825343 1 1
0.408163489081253 0.404031447259754 1 1
0.472046376535581 0.466645078098416 1 1
0.43565074574238 0.431251036953528 1 1
0.573594338817332 0.567830423818772 1 1
0.517620904756209 0.512120263877577 1 1
0.47691329112377 0.471417868624497 1 1
0.416526667277338 0.412586999851493 1 1
0.518959930969161 0.513588789135301 1 1
0.523411787007512 0.518064400874413 1 1
0.552713360741121 0.547037810366777 1 1
0.35778673475615 0.353552030188691 0 0
0.582851822491476 0.577018121012334 1 1
0.521460518304265 0.516005578564803 1 1
0.599578262552292 0.5929286039318 1 1
0.505249408075816 0.500194394191537 1 1
0.46657608396838 0.462136011411508 1 1
0.56645981237017 0.560628412146517 1 1
0.520330272272325 0.515050268755157 1 1
0.433092657972673 0.42900466553182 1 1
0.550022213755602 0.543553848549374 1 1
0.427857318898996 0.423545896369341 1 1
0.474865459141546 0.470597911857259 1 1
0.459597375654599 0.454880633843089 1 1
0.337792784465293 0.33364821650722 0 0
0.493429607320468 0.48838812656147 1 1
0.556108065560146 0.550706984101019 1 1
0.473528594331456 0.468352990441816 1 1
0.341831474232931 0.338640121572078 0 0
0.34324503178859 0.339974638927532 0 0
0.42176697142394 0.417500841921585 1 1
0.469982788398246 0.465751493953195 1 1
0.469470165111589 0.464542761273459 1 1
0.509086327497234 0.50429771772649 1 1
0.40438544879854 0.400019058417687 1 1
0.503568552390611 0.498181347601793 1 1
0.567734277992117 0.562339842259708 1 1
0.4838012650117 0.478649960031501 1 1
0.594462707129309 0.588286201733762 1 1
0.57415575649837 0.569175178783778 1 1
0.627238113042299 0.621435168069525 1 1
0.481130754134748 0.475613349252307 1 1
0.335592517620119 0.332244453619576 0 0
0.545426100300634 0.539831690929751 1 1
0.426971254902462 0.422346628795094 1 1
0.479734071523553 0.474085853995915 1 1
0.502346398464677 0.497374881961606 1 1
0.550059585600813 0.544520676960332 1 1
0.47579891871965 0.470591327057313 1 1
0.603412360069949 0.59693616352614 1 1
0.372592304207605 0.368900738095329 1 1
0.592864158761654 0.587410401091257 1 1
0.493602129776123 0.488380836056492 1 1
0.454732959726041 0.45011221367428 1 1
0.501826842868323 0.496451838174418 1 1
0.430018750706452 0.425688474196786 1 1
0.468090625790308 0.463291628853675 1 1
0.629442712044719 0.623479786056626 0 0
0.49936738405304 0.494297893382785 1 1
0.454857138509816 0.449779648399889 1 1
0.439786501960672 0.435208647863733 1 1
0.406883046048123 0.403107631111002 1 1
0.469490712991251 0.464524330578591 1 1
0.345564223031833 0.341632345850024 0 0
0.327975688432095 0.324558620410903 0 0
0.508356579593856 0.503396190918782 1 1
0.579579880795974 0.573226227438829 1 1
0.436640663608572 0.432456326599675 1 1
0.502670651596727 0.498042687307457 1 1
0.522176245857606 0.516724901064463 1 1
0.65816859449982 0.651876770949501 0 1
0.604738317325715 0.599212683104214 0 1
0.498939074936634 0.49364895806603 1 1
0.41994187157336 0.415605062687403 1 1
0.364025316058569 0.360880875355867 1 1
0.588848853175912 0.583164331462091 1 1
0.425674398532584 0.421246404938945 1 1
0.636577640700614 0.630540729974508 0 0
0.541436221424073 0.535524946351388 1 1
0.512419472927446 0.507338560872112 1 1
0.44366475846658 0.439246635772766 1 1
0.476829433047429 0.472128155889584 1 1
0.391556138040694 0.388036401740256 1 1
0.495405517167807 0.490083244899059 1 1
0.488728088125916 0.483821750580138 1 1
0.457728043977287 0.453616274901833 1 1
0.470423402861349 0.465804671453183 1 1
0.471192756204562 0.46680846949937 1 1
0.511103985312015 0.506197070552864 1 1
0.451029221648296 0.446423670822744 1 1
0.502748601681927 0.49748684958109 1 1
0.477447755617032 0.472681266074095 1 1
0.482528030515048 0.476744318298796 1 1
0.523962001190599 0.518590947178829 1 1
0.472716972545193 0.468092522986762 1 1
0.525705294199309 0.520303842183663 1 1
0.411439514446349 0.407772948218791 1 1
0.47630723152355 0.471871470522811 1 1
0.570512213148525 0.564716287211555 1 1
0.655247567923032 0.648880041829931 0 1
0.478163377314053 0.473796123839538 1 1
0.526154506053697 0.521306767750979 1 1
0.466271882326482 0.461620184049858 1 1
0.384290482008751 0.380486618089548 1 1
0.465828669464159 0.460727260397552 1 1
0.483234201654572 0.477760788424457 1 1
0.589119815391626 0.58350673772352 1 1
0.480455829104142 0.475691920379072 1 1
0.546308877685015 0.541084525493112 1 1
0.559200835431845 0.553632064343685 1 1
0.475765202846924 0.471360453965732 1 1
0.550271975864028 0.545301860915087 1 1
0.598124941193246 0.592610987029056 1 1
0.511831328047693 0.506698432518404 1 1
0.535166557607349 0.529728835117739 1 1
0.587767354156591 0.5821266855049 1 1
0.600527623405577 0.594352009342046 1 1
0.476080480500893 0.471645456815022 1 1
0.376256673338845 0.372478366244927 1 1
0.501171898165333 0.496106377022193 1 1
0.557738102321017 0.552458179838361 1 1
0.531492183596922 0.526407808102645 1 1
0.542289018029483 0.536913932497084 1 1
0.491153513273279 0.485875438923639 1 1
0.546904041341776 0.541979559682344 1 1
0.394724688035153 0.390740548888282 1 1
0.567412199315306 0.561263415427255 1 1
0.511126153283929 0.506078172656302 1 1
0.413794026939388 0.410121932527052 1 1
0.391005033216299 0.387102534420405 1 1
0.457167198402515 0.452352510798102 1 1
0.481486156499328 0.476881591414439 1 1
0.417256620456022 0.413013108325111 1 1
0.387451912663368 0.383453575535603 1 1
0.673982107581313 0.667430861231451 0 0
0.543413634157467 0.537927732235625 1 1
0.382788413110949 0.379033644350994 1 1
0.613096012400449 0.606947406769317 1 1
0.408928041877287 0.404997622550608 1 1
0.506765540732929 0.502206719281568 1 1
0.443711688634184 0.438848325426924 1 1
0.51399459220569 0.509142545881998 1 1
0.592378460660394 0.586372110568009 1 1
0.353358420393304 0.350067950270785 0 0
0.481199445603778 0.4762703381929 1 1
0.518208474473291 0.512979700355418 1 1
0.598467061110367 0.592380565931986 1 1
0.425982326781662 0.421910582482994 1 1
0.548078838637257 0.542412651362287 1 1
0.416264988892761 0.412154738219222 1 1
0.378157132601949 0.374664970490668 1 1
0.512447048590957 0.507606329020309 1 1
0.463133790812241 0.458584419405486 1 1
0.525570828174397 0.519819411220101 1 1
0.424209739275091 0.420172389218159 1 1
0.430038945711098 0.425831928308217 1 1
0.351584162718043 0.347761361403921 0 0
0.590904068217035 0.584718333755005 1 1
0.445087970646354 0.440713961805145 1 1
0.515424747749549 0.510334408043856 1 1
0.51891235748923 0.514068098915084 1 1
0.446550216286288 0.441995261113673 1 1
0.449839162089983 0.445129591773128 1 1
0.451043158139128 0.446077593467264 1 1
0.599356817558318 0.593574523595319 1 1
0.304002264721364 0.300706214598292 0 0
0.476412639558704 0.47140371792188 1 1
0.465397779282101 0.461300883363004 1 1
0.544170043845286 0.538957461800844 1 1
0.543422887705944 0.537711035454178 1 1
0.606628198500884 0.601264763744006 1 1
0.574373125749022 0.568665195234653 1 1
0.538206602451168 0.533000538600741 1 1
0.398582694688071 0.394781694662348 1 1
0.441952811294703 0.437822879607142 1 1
0.412723326144788 0.408620785958166 1 1
0.462359741926504 0.457731579090614 1 1
0.556319818911772 0.551116452832226 1 1
0.53157422040854 0.525889256387536 1 1
0.435319431418845 0.430314559769837 1 1
0.480387287158617 0.475540074627567 1 1
0.601136209347586 0.595514919345743 1 1
0.50512237809016 0.500144011139169 1 1
0.51850327480032 0.513840667150465 1 1
0.576148633572193 0.570329889884599 1 1
0.367815637023493 0.364052200262961 0 0
0.491322936988336 0.486310349300702 1 1
0.479174951053843 0.474118162878296 1 1
0.375500150969847 0.371836576952124 1 1
0.40671386909055 0.402729497558824 1 1
0.404585793391846 0.400703907889771 1 1
0.460459028220526 0.456383602636247 1 1
0.561019121738568 0.555583974070168 1 1
0.555096957655663 0.549497287202221 1 1
0.54798554189749 0.542357918953109 1 1
0.640539705758 0.634467634978752 0 0
0.484569399844749 0.480168351950447 1 1
0.59480819901713 0.589015357762167 1 1
0.449138828747074 0.444673313667726 1 1
0.428244923229409 0.424315705698532 1 1
0.389460234416152 0.385598075054585 1 1
0.451167213667239 0.447047818399574 1 1
0.591820779916495 0.585886935207766 1 1
0.389954944778081 0.385806318221407 0 0
0.375795605973819 0.371938057991423 1 1
0.479258460514994 0.473806322432035 1 1
0.601862492864411 0.595534502232589 1 1
0.612121714941216 0.606005476773949 0 0
0.549067726032237 0.544024544612232 1 1
0.515259694119034 0.510430665870022 1 1
0.48828846611474 0.483466053654017 1 1
0.650245464565808 0.643924320847461 0 0
0.531338257021907 0.525812530860846 1 1
0.602279809228729 0.595073885127014 1 1
0.40262882909094 0.398711161622215 1 1
0.555686895742378 0.550091858795856 1 1
0.574211596068975 0.568281184292216 1 1
0.509913466367723 0.504183452403636 1 1
0.531527928082413 0.526189822233652 1 1
0.48500134802122 0.480247666058346 1 1
0.486118579149772 0.481270947675472 1 1
0.521104303253403 0.516086108683544 1 1
0.504457321606693 0.499305856430505 1 1
0.477422279879414 0.473147305414943 1 1
0.529086369016053 0.523716971878035 1 1
0.503963217874702 0.498672780133967 1 1
0.390741991376045 0.386536729507617 1 1
0.629927050978748 0.623437738900885 1 1
0.49057732110973 0.485564682129792 1 1
0.544919921760538 0.540059622817302 1 1
0.367786736871139 0.363973949543721 0 0
0.498729675802544 0.494104397375491 1 1
0.416595476099446 0.412753858990511 1 1
0.529296376556834 0.524348436220762 1 1
0.504435996711443 0.499745338451336 1 1
0.517111651379057 0.511884434122843 1 1
0.662066543036195 0.655603236209147 1 1
0.44724173266993 0.442727455810737 1 1
0.657309083391475 0.650019521649984 0 1
0.454556563390318 0.450130696607102 1 1
0.535173618928445 0.529487801860125 1 1
0.513727850586113 0.508736049539676 1 1
0.500004118325845 0.494948679072173 1 1
0.414315536355802 0.410735439830234 1 1
0.512862018769336 0.507976456895414 1 1
0.529998094159007 0.524543974054209 1 1
0.40729427032691 0.4034496794794 1 1
0.450367096714768 0.446346716022442 1 1
0.404188096573339 0.399647619664674 1 1
0.406544148715291 0.402463853849919 1 1
0.527412129139103 0.522290987666308 1 1
0.438926894998573 0.434474377746493 1 1
0.450936000300898 0.446531964412692 1 1
0.582939158383355 0.576992615721838 1 1
0.52452467422965 0.519177182645454 1 1
0.412388187259573 0.408038939366275 1 1
0.427104451310321 0.423203903089896 1 1
0.404749655534147 0.400321976008318 1 1
0.434140640094144 0.42954955816387 1 1
0.478353689677306 0.473451574192624 1 1
0.496654911936453 0.492574674133922 1 1
0.321648319268765 0.31798674591949 0 0
0.468587861538442 0.464181981876239 1 1
0.624405446568417 0.618056114926357 0 0
0.544213343568985 0.539057551993531 1 1
0.501827520989209 0.496785247337327 1 1
0.413207476733368 0.409101200027592 1 1
0.553183896836784 0.547898099700163 1 1
0.547128082711418 0.541743717514223 1 1
0.439658303545953 0.435751657926034 1 1
0.475528236299831 0.471172652511208 1 1
0.527837565026306 0.522882043361716 1 1
0.572848422965256 0.56781971842975 1 1
0.500419552306656 0.495146944865877 1 1
0.690779008018423 0.684038704172881 0 0
0.47144653068185 0.466251439817958 1 1
0.550138756581414 0.544501320452572 1 1
0.494972084633916 0.489708187383158 1 1
0.500001623525676 0.495170996514754 1 1
0.524550979340657 0.518883303393482 1 1
0.569705367593896 0.564007322963609 1 1
0.574383223023471 0.568490964814556 1 1
0.536108279021472 0.530812208400368 1 1
0.437692227899239 0.433596402951987 1 1
0.35454819467269 0.351049150311429 0 0
0.54924329171436 0.544062463849569 1 1
0.43484691607656 0.43046796075025 1 1
0.531517759483105 0.526198094741655 1 1
0.369922442568308 0.366251302444448 1 1
0.538774805406853 0.533638300208702 1 1
0.517106163482775 0.512373027777759 1 1
0.45334989718924 0.44844913161028 1 1
0.44569755720008 0.441173052934842 1 1
0.493304748216149 0.488412810861828 1 1
0.469781825090365 0.464965602402779 1 1
0.498109742724257 0.492876341849188 1 1
0.468435741510586 0.464039573397923 1 1
0.58143745228298 0.575634653549512 1 1
0.427136631357298 0.422509312460106 1 1
0.564012797451862 0.558240251871541 1 1
0.512291145281407 0.507293804268076 1 1
0.536628485405638 0.531461656700331 1 1
0.510405056201045 0.50527738064731 1 1
0.456580269949359 0.45240770979543 1 1
0.399285867295873 0.395079696446876 1 1
0.571180955636296 0.564818701032974 1 1
0.572857868251996 0.566849596979764 1 1
0.477307736378079 0.472254184475168 1 1
0.587727071695026 0.582257508684312 1 1
0.514866357605357 0.510050443174778 1 1
0.484256488793923 0.479769804143203 1 1
0.467774009413984 0.463567075144373 1 1
0.442143924580632 0.438099385746483 1 1
0.472275660131054 0.467471043796054 1 1
0.533440923511777 0.52835289803699 1 1
0.561633457451738 0.556031032790294 1 1
0.445644941499723 0.441053735534711 1 1
0.502057541244541 0.496813868667771 1 1
0.406233366735486 0.402376410299756 1 1
0.456099083567147 0.451761665173792 1 1
0.408524549937126 0.404315302380861 1 1
0.556794632857887 0.55152870369695 1 1
0.437938597530045 0.433933537595833 1 1
0.587791691189626 0.581607316497343 1 1
0.663036634377409 0.655920165781356 0 0
0.510933519772879 0.505646527562957 1 1
0.409111589740067 0.404575579060695 1 1
0.557821209938004 0.551596302588137 1 1
0.567409084361441 0.562128934278114 1 1
0.452259645162531 0.447348093947245 1 1
0.467641746287462 0.463013884138083 1 1
0.516275679072666 0.511663814053417 1 1
0.385780380814132 0.382017924009745 1 1
0.501243276598846 0.496136904031718 1 1
0.512662096786323 0.507458864140925 1 1
0.534939909491814 0.529245669248089 1 1
0.457448781213792 0.453043803612282 1 1
0.572486831960201 0.56685105015732 1 1
0.600121817816566 0.594525752631221 1 1
0.522423644342123 0.516778302753742 1 1
0.560948087178846 0.55426313887843 1 1
0.511184445374655 0.506027732634584 1 1
0.558141636015913 0.552916247407934 1 1
0.506008064605585 0.5010080869372 1 1
0.517267436463276 0.511848350395588 1 1
0.535644459923613 0.530457942017125 1 1
0.53121001341058 0.525798772076679 1 1
0.547854222134665 0.542619658026948 1 1
0.640188310101359 0.634333114258943 1 1
0.508855927289996 0.503610302000825 1 1
0.52791806803873 0.522278227613656 1 1
0.483688511440613 0.479256685059567 1 1
0.393316575846535 0.389356489537265 1 1
0.393822325987251 0.389814728681364 1 1
0.565284114857555 0.55926516460971 1 1
0.413021421357279 0.408233274900038 1 1
0.465457586974306 0.460470592487923 1 1
0.486318948201918 0.481690914791304 1 1
0.485307638511987 0.48042825331861 1 1
0.428717382493282 0.424426924209946 1 1
0.573803251386905 0.568369627490214 1 1
0.428368469230214 0.423913096943332 1 1
0.294630261301797 0.291890492024404 0 0
0.665901639092649 0.659311822871785 0 0
0.481771457927516 0.476752943499898 1 1
0.489416947461728 0.484884718229502 1 1
0.60246853461513 0.595962583078088 1 1
0.35776741977316 0.353984819222528 0 0
0.428212662278056 0.423496906897904 1 1
0.287595429994002 0.284829777927756 0 0
0.595680682788267 0.589893694352713 1 1
0.494397043003417 0.489506596185135 1 1
0.47291326338378 0.467829001291162 1 1
0.547233102207513 0.542298092146832 1 1
0.46099983448283 0.456764799389393 1 1
0.43066072443834 0.426408500588765 1 1
0.51274482204312 0.508005327058815 1 1
0.535306334446961 0.529458904549362 1 1
0.438209672309121 0.43389943462558 1 1
0.381286317571696 0.377920777089347 1 1
0.552748237890198 0.547225572096802 1 1
0.528625545232363 0.523348684092803 1 1
0.56666794371105 0.561648932555936 1 1
0.38681055603839 0.383060918457956 1 1
0.590875233433442 0.584817573250022 1 1
0.477274869365627 0.472370337051287 1 1
0.480887815305318 0.476045887337879 1 1
0.528292883979917 0.523194887560885 1 1
0.390531296507402 0.387344727617185 1 1
0.555246736915307 0.54846822779465 1 1
0.579958445662325 0.573605980321104 1 1
0.506540021331141 0.501261212358865 1 1
0.408134742613843 0.403162890655886 1 1
0.589680756897527 0.583816923232255 1 1
0.560954528844876 0.555497438613977 1 1
0.583541528627908 0.577328073692605 1 1
0.447892578918367 0.443320477983487 1 1
0.475244130516415 0.4705530720603 1 1
0.611144854304489 0.605419827139181 1 1
0.351017789618066 0.347865255821197 0 0
0.557164447681942 0.551801769984646 1 1
0.563411125781138 0.55790908881494 1 1
0.540951404227229 0.53561605979459 1 1
0.541669458156252 0.53640365199112 1 1
0.548442678952004 0.543061478442913 1 1
0.42614115266783 0.421848231106803 1 1
0.530183265153488 0.52479286871549 1 1
0.383405183586497 0.379677168512087 1 1
0.478774099851282 0.474408919821274 1 1
0.444842983404871 0.44014088153841 1 1
0.560211879925948 0.554781562020646 1 1
0.595657873120656 0.589760289093082 1 1
0.606102578119562 0.600414799753159 1 1
0.445276900832465 0.440414195955305 1 1
0.497660804194043 0.492470891001496 1 1
0.437780132310538 0.433490897251684 1 1
0.493231984585987 0.488175315182108 1 1
0.359790535466172 0.355796652213134 1 1
0.442911305700595 0.438150162321413 1 1
0.530397186563761 0.524985655304361 1 1
0.456082865828572 0.451724507739648 1 1
0.528067579934676 0.522852929280926 1 1
0.553346849981087 0.547411811208867 1 1
0.594228605928892 0.588510536484969 1 1
0.363804936469352 0.360492415464519 0 0
0.537305126814886 0.531525091418438 1 1
0.414724261338587 0.410039919258428 1 1
0.407590033950744 0.403538676704208 1 1
0.449553914473478 0.445165372020514 1 1
0.478966391555835 0.474045774722866 1 1
0.441856989626142 0.43793134943047 1 1
0.396593661217435 0.392834581209754 1 1
0.522422978642467 0.516724723306031 1 1
0.548198423981746 0.542746967342379 1 1
0.565931711623077 0.560390526203223 1 1
0.524686613323532 0.519069976332721 1 1
0.438289458511371 0.433585977904771 1 1
0.511929799107147 0.506739899940398 1 1
0.523470280423472 0.518513443869093 1 1
0.51746045216139 0.511900615065637 1 1
0.596201302872584 0.589746190943264 1 1
0.509640471864157 0.504032766384836 1 1
0.520472480638765 0.515362891126676 1 1
0.548932908110805 0.5439015656782 1 1
0.570490136809071 0.564616139808048 1 1
0.390730180373748 0.387348404010795 1 1
0.483260673191505 0.477688385351074 1 1
0.524005245835815 0.519176990626097 1 1
0.541533764411219 0.536674591052845 1 1
0.609703699398155 0.603634054898915 0 0
0.47933532881669 0.473567455385275 1 1
0.440539941034265 0.436166616743548 1 1
0.433109040430499 0.428301775691528 1 1
0.536940861309335 0.531326299513009 1 1
0.504657869912365 0.499363560527906 1 1
0.481112117899334 0.476183239957136 1 1
0.541566904616381 0.536817352606998 1 1
0.487586323588133 0.4825946596977 1 1
0.578297151140037 0.571610588313062 1 1
0.347841909000666 0.344040092737019 0 0
0.487278147466471 0.481621010264727 1 1
0.475359694829473 0.470282587190301 1 1
0.414355696770963 0.410810721009499 1 1
0.57136124717702 0.565561187292521 1 1
0.495930064573884 0.490951035649298 1 1
0.444378712952219 0.439592125016822 1 1
0.462754210805776 0.457922007860924 1 1
0.538405834745096 0.533067897989692 1 1
0.583061304399976 0.577381966155742 1 1
0.512687001229569 0.507916160521588 1 1
0.552387648117799 0.546573460530302 1 1
0.370528976181082 0.366760178733333 1 1
0.587913686494442 0.581662953743772 1 1
0.444105340028797 0.440050025468857 1 1
0.355607051902393 0.35229824277007 0 0
0.513059727109693 0.508049260160589 1 1
0.479478512878407 0.474904861324887 1 1
0.55961613006346 0.55454594776936 1 1
0.418684186482448 0.413898003128993 1 1
0.476199273994632 0.47107540483723 1 1
0.563089562051628 0.557856717501633 1 1
0.28301606671528 0.280238297916586 0 0
0.439630768358698 0.435787887504278 1 1
0.52099349301629 0.516332583543044 1 1
0.449607767611634 0.444886372834724 1 1
0.318714943035508 0.315432831986353 0 0
0.43184426675064 0.426961303791894 1 1
0.584028359172177 0.578127643118094 1 1
0.521885538483157 0.51634570158257 1 1
0.501368696691605 0.496916927906962 1 1
0.43475054517917 0.430685266926185 1 1
0.562911081700766 0.557652220989897 1 1
0.599103182946915 0.592469528476103 1 1
0.462186840023752 0.457282577989103 1 1
0.420596407000659 0.416644588882525 1 1
0.543943152291708 0.538910942166752 1 1
0.549558619015361 0.544400708693886 1 1
0.466211651040917 0.461568098864626 1 1
0.420587367657076 0.416549624350647 1 1
0.520595555850342 0.515224593525692 1 1
0.368484456861681 0.364810835519266 1 0
0.553663861013644 0.547640769317832 1 1
0.356165288193024 0.352962604105829 1 1
0.456259733004692 0.451784302169513 1 1
0.378172815969378 0.37415868795401 1 1
0.562946756527874 0.557510072082172 1 1
0.595252046081568 0.589420654355512 1 1
0.543751861200159 0.538179836355064 1 1
0.532780128406577 0.528084290061067 1 1
0.441069078799028 0.436828466843948 1 1
0.353922868328796 0.350589849773273 0 0
0.609291305014813 0.603155432658174 1 1
0.492139386907678 0.487828717923681 1 1
0.485596855802813 0.480765419463188 1 1
0.465781639512761 0.46084363783669 1 1
0.504577279830625 0.499439107028679 1 1
0.482385891738663 0.477501269053316 1 1
0.5797797397575 0.573551250903847 1 1
0.536399165290446 0.531175636174519 1 1
0.449728268708586 0.445610412953742 1 1
0.424412220488015 0.419955046760482 1 1
0.419611689224388 0.416062020310293 1 1
0.462134966433396 0.457650222210153 1 1
0.383566125556064 0.379381977314334 1 1
0.500496824897333 0.495291532227037 1 1
0.379904523105316 0.376127133278735 1 1
0.69025643088706 0.683076579681851 0 0
0.428276450032206 0.424111617257598 1 1
0.631897440746294 0.625630927882585 0 0
0.445135677229448 0.440872547262329 1 1
0.454842617501431 0.450744749020395 1 1
0.407041044416434 0.402528335102331 1 1
0.418705889895487 0.414333875676886 1 1
0.520260381910334 0.515121074126685 1 1
0.442656535408256 0.438645428684772 1 1
0.375878751966127 0.371999062529958 1 1
0.411976702385117 0.407387513610631 1 1
0.448084680969884 0.443351873269243 1 1
0.558691819287043 0.553607269661701 1 1
0.38460361729258 0.380842659962206 1 1
0.585726285491659 0.58062837947667 1 1
0.471593001866131 0.466462899667104 1 1
0.584547644055952 0.578887631600718 1 1
0.511393079273374 0.506655788302934 1 1
0.395313797810439 0.391352938940504 1 1
0.523081824126731 0.517217386328456 1 1
0.49044783396903 0.485389584420696 1 1
0.408586718409844 0.404590787245892 1 1
0.483260589572318 0.478655209432785 1 1
0.429923070716807 0.425563993909442 1 1
0.500145952584215 0.495238149079955 1 1
0.385542032164636 0.381058065176914 1 1
0.467181059160115 0.462309011842168 1 1
0.465417370447807 0.460348277578388 1 1
0.411737808697693 0.407141536615071 1 1
0.528089003246863 0.522951021262544 1 1
0.369384084087709 0.365743495423737 1 1
0.395536045112401 0.39128214186112 1 1
0.541841967732351 0.536598381566404 1 1
0.494405558322314 0.489774893445322 1 1
0.460885333039764 0.456874928867638 1 1
0.577717538180454 0.572152142894374 1 1
0.518735517209823 0.513794042753477 1 1
0.464227856598323 0.459608408155629 1 1
0.540866697040467 0.534833329213676 1 1
0.573385234165135 0.567589553694955 1 1
0.463317444237439 0.458618538320351 1 1
0.741335331218707 0.733534026163133 0 0
0.478328738833628 0.473505257042975 1 1
0.497026339212978 0.492044777297698 1 1
0.514522858300446 0.509319253202835 1 1
0.380503821248615 0.377252292870955 1 1
0.496006698393871 0.490338150868364 1 1
0.551034379454533 0.546034466444469 1 1
0.495414546438928 0.489955208590151 1 1
0.433714683770766 0.429939052510871 1 1
0.537430418250329 0.531732132739071 1 1
0.500171295849034 0.494433567389522 1 1
0.521463068580388 0.516266531814235 1 1
0.346276144565786 0.342793818890359 0 0
0.467843071100849 0.463195334954191 1 1
0.515711561059588 0.510253559852269 1 1
0.407576350347055 0.403504976766941 1 1
0.458391905858694 0.454240859216781 1 1
0.46682969698663 0.462296866675976 1 1
0.564434176690647 0.558667867164065 1 1
0.419429420097247 0.415388565926255 1 1
0.420099898729326 0.415812294076343 1 1
0.478065858303655 0.473802153470995 1 1
0.544019536652935 0.53881124244683 1 1
0.504222499884185 0.499304808101024 1 1
0.475937119913465 0.470831043054318 1 1
0.572571835003036 0.566431448847206 1 1
0.522630988763984 0.516729341419258 1 1
0.392589998874195 0.38884152129808 1 1
0.601050695500797 0.594466414098603 1 1
0.523570082505859 0.518134577797477 1 1
0.575244307866047 0.56975318334158 1 1
0.440772198482578 0.43578667648991 1 1
0.605867922250213 0.599342024435852 1 1
0.563768545230339 0.558566884720013 1 1
0.597494739660569 0.591897320399671 1 1
0.516276084436025 0.510979715221753 1 1
0.519167793574504 0.514159682260542 1 1
0.458133228617349 0.453154277757128 1 1
0.371841224468227 0.368422150943877 1 1
0.467055148930493 0.462050679757256 1 1
0.595441180693529 0.589522851019548 1 1
0.448498827923824 0.44420933534948 1 1
0.587157634154094 0.581148074328449 1 1
0.488646707123469 0.484190368092829 1 1
0.630759348465103 0.624151565450409 0 0
0.492090493783712 0.486395515636495 1 1
0.553471358295696 0.548286517596394 1 1
0.613477231040859 0.606656986819419 1 1
0.441969723227905 0.437914663534702 1 1
0.473977606597282 0.468943788843842 1 1
0.467688233585575 0.462785054222786 1 1
0.395906692790564 0.39212758292212 1 1
0.478886993025018 0.474223927814085 1 1
0.625950350104201 0.618786938493383 1 1
0.524126488417193 0.518845941569163 1 1
0.453538702102166 0.448928506993346 1 1
0.627487598014603 0.621379379180833 0 1
0.459939750000759 0.455046957163182 1 1
0.336338536669593 0.333126890917924 0 0
0.639222189376104 0.63312494563043 0 0
0.362848534472448 0.358689942383213 0 0
0.37675457320078 0.373224990999334 1 1
0.579581241539718 0.573834183276041 1 1
0.500123972805009 0.495559143393621 1 1
0.418219167099286 0.413928893225796 1 1
0.476564298872165 0.471323929110291 1 1
0.534112745985755 0.529374771048855 1 1
0.425075509837098 0.420299395672648 1 1
0.430436306147005 0.42609836703113 1 1
0.4185155733584 0.414232909381638 1 1
0.54710780231941 0.541481598541762 1 1
0.495343960685047 0.490460666857913 1 1
0.391556061144109 0.387989447143427 1 1
0.501441811014236 0.496136539607181 1 1
0.599183176525647 0.593584705652462 1 1
0.443510714690166 0.438862181369305 1 1
0.586209088822037 0.580326195997521 1 1
0.454447618530675 0.450254937087081 1 1
0.611016255790038 0.604685628235984 1 1
0.548908336405022 0.543275825244722 1 1
0.571215899042852 0.565880304582584 1 1
0.66529719211167 0.658540865692744 0 0
0.48848296324114 0.48332166921302 1 1
0.465170358758363 0.460762568988751 1 1
0.562368816409438 0.556528823516535 1 1
0.445347720594035 0.441090912320775 1 1
0.429822240654896 0.425550413560626 1 1
0.435344936943103 0.430551892898967 1 1
0.523793861886541 0.518313649373242 1 1
0.538178830110542 0.532456833200919 1 1
0.550945197027952 0.545674446022284 1 1
0.534817537125203 0.529685543465546 1 1
0.585233510407592 0.579259810392282 1 1
0.628108733761415 0.621607759303687 0 1
0.619111422617818 0.613239754131145 1 1
0.449896771422822 0.444422986516721 1 1
0.527454476685513 0.521780800522962 1 1
0.587882581786086 0.582095245272434 1 1
0.526167257796333 0.520644212264866 1 1
0.450652465760854 0.446509605294777 1 1
0.453581588510653 0.449233279805397 1 1
0.512358706542802 0.506823563646092 1 1
0.504494121980982 0.49936265033086 1 1
0.509469462205999 0.504795533526276 1 1
0.519747862451021 0.515030689487861 1 1
0.41360170117909 0.409903440432207 1 1
0.530958082682461 0.526123147307267 1 1
0.572797271045441 0.567010949512728 1 1
0.461748408653891 0.456801985705848 1 1
0.588434764091327 0.581882798583014 1 1
0.524612965203611 0.519186223023942 1 1
0.532994715951816 0.527880846747013 1 1
0.556317048682433 0.551113723307597 1 1
0.419854003139527 0.416110053807194 1 1
0.470696397327264 0.466307005932796 1 1
0.60833977418046 0.602673306419145 1 1
0.553736200818461 0.547752967700608 1 1
0.422934098868986 0.418241308089197 1 1
0.440790219605214 0.436330447073757 1 1
0.535994670626306 0.530853111245271 1 1
0.54536414976466 0.5399616587282 1 1
0.455105949079317 0.450183223490612 1 1
0.486257142447714 0.480962748382947 1 1
0.452379309240306 0.448235343519082 1 1
0.413162477130042 0.409401537085998 1 1
0.523744074484601 0.518369191004814 1 1
0.486514442434999 0.481346530231741 1 1
0.489235739538809 0.484347547035778 1 1
0.550432512862361 0.545321789553542 1 1
0.46493125785423 0.460337905903421 1 1
0.488166405866695 0.483368231225322 1 1
0.524825208373747 0.519754942336314 1 1
0.464740448290921 0.45918823017494 1 1
0.374193777495425 0.369841829090487 1 1
0.366514088961395 0.363044427662969 1 1
0.603202664604008 0.597266314882272 1 1
0.487422754848986 0.482266185621824 1 1
0.380343777386151 0.376727953417931 0 0
0.578004665025423 0.572101779409471 1 1
0.443125446538993 0.438643424322503 1 1
0.502994648590629 0.498417628236082 1 1
0.497576000830774 0.492344094533776 1 1
0.520960843464789 0.515483405064168 1 1
0.510564419049429 0.505953675496902 1 1
0.402463725749572 0.397939440593605 1 1
0.460008280976061 0.455114203585956 1 1
0.457280029962206 0.453014361602651 1 1
0.40209057239005 0.39815434869004 1 1
0.406728745705925 0.402444651703632 1 1
0.499106871214458 0.494426754471938 1 1
0.390573492554911 0.386926864900212 1 1
0.511647534138337 0.505819051847347 1 1
0.53982310713898 0.534263936311427 1 1
0.539721822062484 0.533607144597688 1 1
0.500030920739341 0.494967873801434 1 1
0.406411706045175 0.402267745120355 1 1
0.574354595485225 0.568367807649716 1 1
0.508240961393962 0.503684129497267 1 1
0.450970230864632 0.44653632503546 1 1
0.578194651386974 0.572721924789354 1 1
0.51888529521168 0.513368968830348 1 1
0.51893813575754 0.513877099837353 1 1
0.543378156141494 0.537880396025904 1 1
0.472618304235501 0.468075916271253 1 1
0.36259722561702 0.358367223499861 0 0
0.39937326523981 0.395516776306339 1 1
0.417496255218485 0.413362513125735 1 1
0.429513847084632 0.42497938357645 1 1
0.610006433745915 0.604101642261894 1 1
0.464051516091674 0.460006124913971 1 1
0.528054355358157 0.523211574088594 1 1
0.555239632579861 0.549984979647073 1 1
0.581134829557493 0.574502990678421 1 1
0.466007889199401 0.461541520718753 1 1
0.461805722841954 0.456951957812887 1 1
0.58268881629928 0.576207957573674 1 1
0.61291735558967 0.606667268307671 1 1
0.512964633186127 0.507607475527318 1 1
0.521599399845881 0.516370861630245 1 1
0.488695799722302 0.483490462197636 1 1
0.440617201935177 0.43659674081849 1 1
0.515674720787261 0.510057898115883 1 1
0.530298150825729 0.524840513972792 1 1
0.436425901288793 0.432080413789769 1 1
0.474381355961526 0.46988233230471 1 1
0.6108372751246 0.604249953693774 1 1
0.59448780749243 0.589056945334431 1 1
0.460097825880592 0.455421560635483 1 1
0.496286192979757 0.491429301503133 1 1
0.412310107245702 0.408338907682052 1 1
0.62984197861695 0.62355934164308 1 1
0.537578498369463 0.532252289328071 1 1
0.527716818642186 0.522499251899328 1 1
0.43498845127214 0.430648872293043 1 1
0.408028634765743 0.403095303639936 1 1
0.551561060503271 0.546274346053788 1 1
0.424785276839444 0.420951042820067 1 1
0.425854141043482 0.421600589610222 1 1
0.458780044242358 0.454072434393664 1 1
0.429709590522912 0.425434777615679 1 1
0.561064951614807 0.554703899204086 1 1
0.417996080055486 0.413667553592565 1 1
0.502489127223805 0.497315400039415 1 1
0.387299603968206 0.383147736632549 1 1
0.440986995013364 0.436511470436988 1 1
0.546434802212203 0.54068259647137 1 1
0.447971450932939 0.443698417299899 1 1
0.564284144694597 0.559663821001209 1 1
0.591982838060478 0.58575403330234 1 1
0.545677980107468 0.540040403945714 1 1
0.474927937253236 0.469752899207591 1 1
0.517933186938961 0.512895144791877 1 1
0.431745588450526 0.426996047122822 1 1
0.389091741033673 0.384719049436336 1 1
0.585005937932313 0.579284056581215 1 1
0.394834552859367 0.391055259297338 1 1
0.542586743431988 0.537389449536963 1 1
0.564061850596902 0.558425550341335 1 1
0.396111033558751 0.392524482376552 1 1
0.497337264014247 0.492641251808119 1 1
0.486356444028811 0.481004511054016 1 1
0.508161669357076 0.503149131746484 1 1
0.586220177713435 0.580426105602609 1 1
0.511114334518507 0.505484061167349 1 1
0.412604200549607 0.408827048635384 1 1
0.53334035512361 0.528150876456586 1 1
0.445246389341583 0.441302871706866 1 1
0.394933977590443 0.391065611030328 1 1
0.59645340608524 0.590311934990793 1 1
0.454889346935042 0.450199472445787 1 1
0.515876952566539 0.510551250052066 1 1
0.536273206829961 0.531206857327263 1 1
0.577862394659993 0.571893742103152 1 1
0.420885034388137 0.416480679248298 1 1
0.48847745275973 0.483867513881622 1 1
0.39501395422542 0.391263364156598 1 1
0.397619694799377 0.393584200028714 1 1
0.504269756676861 0.498825461006106 1 1
0.573176786657421 0.567251534529601 1 1
0.450805752071337 0.445536899695433 1 1
0.370129972497104 0.365499875414044 1 1
0.553481418426205 0.547971519515234 1 1
0.495569644752645 0.490774841960848 1 1
0.497257415702695 0.492174319934917 1 1
0.54700725386655 0.541413394592994 1 1
0.355271270964638 0.351602423013244 0 0
0.610166196761841 0.604471536927387 1 1
0.501456426080068 0.496121688303812 1 1
0.451250085711611 0.445992504148666 1 1
0.516653823872298 0.511825310141401 1 1
0.402780414817005 0.398583308719158 1 1
0.604557690764705 0.598809453845811 1 1
0.45357748561728 0.448907138536702 1 1
0.607655497130575 0.601781754599448 1 1
0.413006364792674 0.4086397919341 1 1
0.378150241229091 0.374486461057608 1 1
0.629204096399383 0.623437969284946 0 1
0.524177221174291 0.519071740337212 1 1
0.582895706113708 0.576193186363691 1 1
0.534544699149336 0.52932359635996 1 1
0.54347332480729 0.537954891507569 1 1
0.441800864660557 0.437335565118225 1 1
0.64240127793851 0.634846951813476 1 1
0.455151805875014 0.450738863669947 1 1
0.551835522933026 0.546113761785826 1 1
0.401394180134634 0.39757271162062 1 1
0.476277816290386 0.47134829459967 1 1
0.44710250804885 0.442889133437759 1 1
0.366483011095923 0.362919397038011 0 0
0.461157295978671 0.456862353522183 1 1
0.440891047683588 0.43699675049152 1 1
0.471511818065018 0.466847550999895 1 1
0.491318878548039 0.48678280351782 1 1
0.448866024943822 0.444218763589351 1 1
0.365665200546039 0.362567405198719 0 0
0.477937380954496 0.473266221507934 1 1
0.465401203385942 0.460650618169413 1 1
0.542958975168925 0.537651629707242 1 1
0.514216683147809 0.509015639939419 1 1
0.455634300466604 0.450754395747617 1 1
0.593202779868363 0.587542693605226 1 1
0.404809735915155 0.40096790340103 1 1
0.38870471444145 0.384198002053978 1 1
0.548226073527289 0.543132116226956 1 1
0.531133523384544 0.525325106086436 1 1
0.521622913136504 0.515646986849341 1 1
0.656975138388019 0.650540152179505 0 0
0.49427714065887 0.488700723535823 1 1
0.438411954115864 0.433818723419653 1 1
0.427241003924827 0.42296417287553 1 1
0.401821585732873 0.398194435448384 1 1
0.522191756007734 0.51757195622519 1 1
0.543328812797949 0.537552747996396 1 1
0.508141524868225 0.503026357794487 1 1
0.402450123397898 0.398837983089328 1 1
0.414270401031846 0.40993711264203 1 1
0.537300926543419 0.531345410966575 1 1
0.531909180749986 0.526453996841163 1 1
0.471796951778838 0.466637671773199 1 1
0.538195070001526 0.532537109829417 1 1
0.58169845218804 0.575528481051028 1 1
0.502616487844718 0.497649549766387 1 1
0.459689952388449 0.455313209677443 1 1
0.478634199278763 0.473353345860303 1 1
0.435742535708451 0.430936509812708 1 1
0.555766671077352 0.550229011870979 1 1
0.604926855562634 0.598528529407382 1 1
0.406186011987811 0.402689901672364 1 1
0.489433358350688 0.484624504960638 1 1
0.42093990958661 0.416144032319259 1 1
0.480844498249748 0.476156749412668 1 1
0.441291369791966 0.436997737509417 1 1
0.486218356012089 0.482160793071275 1 1
0.447890631181472 0.443559405336771 1 1
0.478953989014267 0.47414037087703 1 1
0.455204707332633 0.450323252387634 1 1
0.552465817457797 0.547488104330113 1 1
0.552285132381313 0.546924991563873 1 1
0.515290865684476 0.510166753482932 1 1
0.500891999991405 0.495768992041807 1 1
0.515182267065483 0.51020383856892 1 1
0.446210785641675 0.441743745077206 1 1
0.488235281727999 0.483418895635321 1 1
0.593759866922661 0.587431197597952 1 1
0.499103448817191 0.493983690772057 1 1
0.545266871917903 0.540061664663991 1 1
0.514347971893217 0.509407950851476 1 1
0.571314836436906 0.565677192522943 1 1
0.655984704660012 0.648842290291008 0 1
0.443583028723432 0.439485886840374 1 1
0.518825903200644 0.513914274649622 1 1
0.451765470785509 0.447736206292556 1 1
0.426652062712717 0.421966605542621 1 1
0.363261014280858 0.359684789108737 0 0
0.530061972599051 0.524819548747951 1 1
0.479500798700261 0.474556425298355 1 1
0.463025448885654 0.457960012144451 1 1
0.450317918787455 0.446244373447895 1 1
0.497791756299687 0.49324350129008 1 1
0.566073275603999 0.559954015425262 1 1
0.538438538521676 0.533132036241064 1 1
0.536440788312998 0.531200250165109 1 1
0.514703638889689 0.510016755907487 1 1
0.465342773152776 0.460937662712117 1 1
0.438897138818404 0.434533302152083 1 1
0.519661999415412 0.514536554574235 1 1
0.50116242510857 0.496305953497735 1 1
0.517084731355978 0.511847643031008 1 1
0.528402213638656 0.523348081347979 1 1
0.584765431841965 0.578917239971262 1 1
0.46400441494071 0.458822825775202 1 1
0.553616559790613 0.547768301901405 1 1
0.48285621439885 0.478024439148541 1 1
0.488203460073678 0.483379627961726 1 1
0.510536225614415 0.505727104249021 1 1
0.454829256737759 0.450196664764537 1 1
0.67757745878142 0.670811342347611 0 0
0.351306107405941 0.347992994753645 0 0
0.52582747219269 0.520824605542851 1 1
0.501471878656274 0.496401970994848 1 1
0.385464314644989 0.381138845048308 1 1
0.453839363053476 0.449372895534403 1 1
0.454279199469646 0.44987191211917 1 1
0.494165639949209 0.489636129768828 1 1
0.516247480107946 0.510965339977778 1 1
0.537149690715739 0.531357570474957 1 1
0.607390895174764 0.600892920272496 1 1
0.529280074023374 0.523944385161549 1 1
0.54756047778442 0.542068303238482 1 1
0.542707460697423 0.537602696666763 1 1
0.450482017627712 0.44621463932967 1 1
0.426493431607608 0.422460218388351 1 1
0.528482352774781 0.522379404695073 1 1
0.553922357612539 0.548515942862643 1 1
0.41402280081334 0.409830830797101 1 1
0.450115796125 0.445658793719537 1 1
0.618688718499292 0.612775568446737 1 1
0.573007243812968 0.567429577061251 1 1
0.550867480279072 0.545697971823906 1 1
0.467754960275348 0.462873745959824 1 1
0.462367471886753 0.458054189988763 1 1
0.423761307067851 0.419363138565994 1 1
0.583324258764637 0.577720189715927 1 1
0.497241287823833 0.492638597789106 1 1
0.528183507106958 0.523021868611249 1 1
0.450401614596194 0.445690513728437 1 1
0.591017484732992 0.58513964100418 1 1
0.512524143511608 0.507083640387346 1 1
0.495597743670984 0.491015033314039 1 1
0.608216840517527 0.601893991779156 1 1
0.48188436681468 0.477495464297252 1 1
0.444503526381964 0.440267107356039 1 1
0.442739484230887 0.438207536736707 1 1
0.471724640439583 0.467433272171589 1 1
0.4487893796266 0.44433282720156 1 1
0.49751405189964 0.492566583948137 1 1
0.452357019600036 0.447481154723243 1 1
0.499164378553461 0.494528826625446 1 1
0.514230888636445 0.508731291303623 1 1
0.442858494130871 0.437602175396427 1 1
0.558513013572793 0.55306059456324 1 1
0.388058059493118 0.384449207453618 1 1
0.451709108954637 0.446987181271988 1 1
0.597479699117835 0.59133006072395 1 1
0.425224720026886 0.420154195314261 1 1
0.502487986780968 0.497540045738735 1 1
0.462744436251706 0.457823748466958 1 1
0.548446799280914 0.542670041466871 1 1
0.55266942261774 0.546484523388055 1 1
0.479326994511279 0.474318328731006 1 1
0.441024998633274 0.436994662828917 1 1
0.459458814398848 0.455093970488516 1 1
0.49504616863011 0.490396312588858 1 1
0.523995467793357 0.518872340101965 1 1
0.561488484384812 0.556339242408566 1 1
0.539674734186907 0.534103390699268 1 1
0.387010030254023 0.382686679142077 1 1
0.431842922863895 0.427514386437031 1 1
0.583272438470053 0.577173713480489 1 1
0.491117025062126 0.485981983818481 1 1
0.51835806600839 0.513001274906848 1 1
0.321510336112895 0.318566003324177 0 0
0.47542643799739 0.470512271335086 1 1
0.601017061841328 0.594812354919819 1 1
0.484648491817693 0.479495607763528 1 1
0.499547547033479 0.495012903346695 1 1
0.515395084958984 0.510243586016222 1 1
0.39788780687096 0.394407732827447 1 1
0.458509239097379 0.454074137421334 1 1
0.453141441237582 0.44888837165808 1 1
0.486296103521099 0.481064681705731 1 1
0.556013051749496 0.550740459890965 1 1
0.412697944791865 0.408913229459763 1 1
0.479503974461115 0.474736789962089 1 1
0.492408726245018 0.487711790435625 1 1
0.655313141467151 0.648656393041079 1 1
0.432060552541956 0.428210030428101 1 1
0.559440048545514 0.553990762720756 1 1
0.536026423681303 0.531076753778807 1 1
0.52544166902773 0.520036566993224 1 1
0.472027591566206 0.467278553254968 1 1
0.51872902414095 0.513733471429744 1 1
0.450755903473375 0.445730798429134 1 1
0.441257635550418 0.43675694567156 1 1
0.555234023300198 0.549905795948092 1 1
0.46281199121805 0.458516764573994 1 1
0.581470625969552 0.575850769796878 1 1
0.493093420651411 0.488121650313288 1 1
0.520237078196188 0.514966890154208 1 1
0.429644120156337 0.425743761992336 1 1
0.426931625098701 0.42252513149361 1 1
0.631940757916911 0.625668910853192 0 0
0.425083216386372 0.420977780099862 1 1
0.493306486154474 0.488334362154788 1 1
0.451352913856945 0.446417022059922 1 1
0.385320431077754 0.381886382738379 0 0
0.448067756166226 0.443813010076521 1 1
0.502742615710361 0.497388525048313 1 1
0.384191397272718 0.379977203618609 1 1
0.451235052486089 0.446796327991417 1 1
0.350643377557101 0.347562546903267 0 0
0.552764920117468 0.547185417101933 1 1
0.526403235289811 0.520978436376354 1 1
0.516439726992909 0.511331311283864 1 1
0.50380894151467 0.498813557758398 1 1
0.416211616416099 0.411969535153038 1 1
0.509117300212776 0.50379330127502 1 1
0.514867267155041 0.509132667318381 1 1
0.556486697631002 0.550508036002042 1 1
0.422920315299093 0.418659969570172 1 1
0.559513547520057 0.55435000359954 1 1
0.522673671584116 0.517220440880877 1 1
0.429806658699965 0.425404871318587 1 1
0.344287870611475 0.340295407757673 0 0
0.589580409280619 0.582671048353798 1 1
0.458509886916048 0.454400823169267 1 1
0.462606045330665 0.457689208164324 1 1
0.540130914432682 0.534865264969058 1 1
0.47708236608963 0.472391381235557 1 1
0.546489128074856 0.540532239435913 1 1
0.450094430997829 0.445283338541666 1 1
0.498417796851813 0.493220570521512 1 1
0.537083432658356 0.531631470054682 1 1
0.536411779087351 0.530749744023843 1 1
0.453727429142629 0.449747580611509 1 1
0.526064654405926 0.520292471497986 1 1
0.54674695306484 0.541459737235376 1 1
0.514913486622357 0.509530493492443 1 1
0.537426403190048 0.532172680028514 1 1
0.46813505074214 0.463023191506024 1 1
0.369234831885266 0.365958874657313 1 1
0.518632038124873 0.512945370283798 1 1
0.484055909084986 0.478792619126361 1 1
0.360006749602709 0.356357144738994 0 0
0.344717519843508 0.341320278441794 1 1
0.431313074063801 0.42714378364775 1 1
0.46627872159638 0.461878327561733 1 1
0.511261865848948 0.506341919396504 1 1
0.463492987599468 0.458405640472122 1 1
0.468585936557568 0.464235396728449 1 1
0.514026551643446 0.508863667151137 1 1
0.437393454551818 0.433529123570463 1 1
0.55675992734123 0.551264387120993 1 1
0.469352453688714 0.464582863129582 1 1
0.469256744455693 0.464859187710171 1 1
0.541155215228663 0.534859862607931 1 1
0.434508786969002 0.430685735512449 1 1
0.524170370252625 0.519403801247627 1 1
0.444037175314015 0.439721917434931 1 1
0.431988366322512 0.427391181134884 1 1
0.465653366456267 0.461267004053608 1 1
0.380944044806182 0.376973525633791 1 1
0.4869063564183 0.482356861160851 1 1
0.554161793602619 0.548892325180729 1 1
0.50933207972725 0.504584926198478 1 1
0.497698067770519 0.492719388672424 1 1
0.465048056264304 0.460621088996618 1 1
0.589795007293875 0.583313214592202 1 1
0.484400672999698 0.479931420677062 1 1
0.501309622050493 0.496197163699549 1 1
0.510577877098667 0.505063119510405 1 1
0.506384079729873 0.501849790076122 1 1
0.582090729904861 0.576566121065624 1 1
0.410200922874161 0.406473724569328 1 1
0.44937930330667 0.444645995472885 1 1
0.528006167092526 0.522493824813202 1 1
0.574146384878604 0.567935966933555 1 1
0.454623514516492 0.449963436839055 1 1
0.628936447760258 0.622476564562836 1 1
0.590195842200998 0.58483849790474 1 1
0.625131478094719 0.618862682814281 1 1
0.449334257154151 0.44503597167619 1 1
0.605296907526259 0.599219391627362 1 1
0.40980732089887 0.405423869354331 1 1
0.477980083647496 0.473142025336221 1 1
0.560361399951036 0.554843390332256 1 1
0.500066194880552 0.494697495195227 1 1
0.529066070714447 0.522792446012966 1 1
0.461436889088304 0.456813469715573 1 1
0.443588838907878 0.439151047851778 1 1
0.494024943208464 0.488651805747172 1 1
0.597521510100754 0.591219679762992 1 1
0.507961576368036 0.502991792145678 1 1
0.538733482710286 0.533622486224601 1 1
0.521955789319174 0.516583773401117 1 1
0.578099422703866 0.572542874844615 1 1
0.551491780816368 0.545889875969555 1 1
0.508629612746406 0.503238001524614 1 1
0.36761475044406 0.364456535910162 1 1
0.436799428941365 0.432180213058927 1 1
0.525479045121019 0.520234566525119 1 1
0.429734379409474 0.425249821835043 1 1
0.478456324821504 0.473654449149374 1 1
0.542673579123868 0.537240556160665 1 1
0.497587339477927 0.492945863880658 1 1
0.510392645329368 0.503969275744328 1 1
0.54584652318061 0.540837438845416 1 1
0.410075752224353 0.406003298806793 1 1
0.470247420798096 0.465934440415727 1 1
0.53301388738548 0.527616636132993 1 1
0.444909908639015 0.440590006123448 1 1
0.502150630440281 0.49739176700182 1 1
0.549246659471943 0.5438022961517 1 1
0.453078462424154 0.448268368275668 1 1
0.546650260584813 0.541974503310009 1 1
0.457063800345657 0.452622293818721 1 1
0.358050114789746 0.354831123523572 0 0
0.535421280124445 0.52910079422212 1 1
0.487308868823933 0.482724936420313 1 1
0.484163914027679 0.479268021714556 1 1
0.545069442218714 0.539982686773956 1 1
0.464147871174847 0.459236201265687 1 1
0.437648249625596 0.433648156755086 1 1
0.497512243431035 0.492451754011576 1 1
0.512013684572685 0.506602587862005 1 1
0.592486737528127 0.585967146196405 1 1
0.461780129795716 0.457697698115049 1 1
0.485421885154468 0.480372271856901 1 1
0.540736285173139 0.535658006024617 1 1
0.444722064139101 0.439745932224405 1 1
0.531858459126292 0.526307302746578 1 1
0.508949332675077 0.50421622169932 1 1
0.533775664751853 0.528079673789567 1 1
0.523719440248304 0.518159322219508 1 1
0.507800582301178 0.502004315536267 1 1
0.523461599239128 0.518389985185594 1 1
0.377727192211215 0.373328698648711 1 1
0.46832053401486 0.463476869570113 1 1
0.454861287279923 0.450526585524713 1 1
0.539803422211261 0.533669110154953 1 1
0.533586110489706 0.527855890356476 1 1
0.571078975511496 0.56539860746982 1 1
0.483076819427696 0.478739822998541 1 1
0.516072745846425 0.511106517148607 1 1
0.598742230000288 0.592714830229054 1 1
0.457939038876218 0.453159179909995 1 1
0.514643290553715 0.509422789903336 1 1
0.5849931653296 0.578765275624505 1 1
0.44768062554656 0.443331779537944 1 1
0.387419614143839 0.383687839321341 1 1
0.491147023015914 0.486533930840557 1 1
0.501566681708911 0.496511172174379 1 1
0.515016084441259 0.51011338442634 1 1
0.646028427468622 0.63900566711312 0 1
0.457190775877511 0.452713464763352 1 1
0.507113435665961 0.502557738273668 1 1
0.532099701181244 0.527057295019031 1 1
0.523629870484529 0.51818802468952 1 1
0.538214593643793 0.53269078337079 1 1
0.608515094590361 0.602129830885333 1 1
0.576152714693531 0.570190642902059 1 1
0.544075922133312 0.538758279923797 1 1
0.43454630549023 0.430009902463199 1 1
0.486252622159614 0.481469500101173 1 1
0.525431909592107 0.520235121625318 1 1
0.478998059072733 0.473816164398882 1 1
0.620965492086228 0.615177403471008 0 0
0.568015373089907 0.561473296711566 1 1
0.529366066747135 0.524756241568567 1 1
0.453177818989542 0.449218987760624 1 1
0.517777287209398 0.512115059676787 1 1
0.526397705952169 0.520809539032535 1 1
0.502479585433608 0.497485063248964 1 1
0.310382512579511 0.307419851848507 0 0
0.578384399285557 0.572335769166385 1 1
0.444946305316032 0.440533491679369 1 1
0.404560032867863 0.400517528088308 1 1
0.521027378727857 0.516126288703075 1 1
0.475162255922907 0.470224661790863 1 1
0.520384764369509 0.514594752751182 1 1
0.538952682848372 0.533469283121416 1 1
0.545860344235228 0.540956501371626 1 1
0.498579628173647 0.493778934561491 1 1
0.57158087736943 0.565606778616773 1 1
0.479214965653874 0.473607543036414 1 1
0.497497816138243 0.492614302924852 1 1
0.413556677072854 0.409567164272877 1 1
0.559901038273381 0.554665572505259 1 1
0.353324453114417 0.349808362794271 1 1
0.553741983372806 0.547896461885468 1 1
0.424170062095668 0.419408069416114 1 1
0.475959500118443 0.471260173078812 1 1
0.505462328359695 0.500520998173771 1 1
0.531345099094831 0.5261774631105 1 1
0.539133037801771 0.534012545389057 1 1
0.474035994502856 0.469434301330603 1 1
0.399380257479125 0.394879827602679 1 1
0.49922965068198 0.49434308744111 1 1
0.564383771348712 0.558590768374495 1 1
0.410725431502204 0.406581498896763 1 1
0.582244377512531 0.576286892876307 1 1
0.567459161888852 0.561695244050165 1 1
0.641876786831021 0.635146143607883 0 0
0.404595691142384 0.400198008926414 1 1
0.481214904495572 0.47687041193044 1 1
0.50159091882248 0.496541808182603 1 1
0.421791608467813 0.417676000419421 1 1
0.527712241461887 0.522136978472744 1 1
0.530103549483537 0.524727836209986 1 1
0.502015628407918 0.497070892959149 1 1
0.529575574816195 0.524404759239534 1 1
0.607678541512779 0.601483422070986 1 1
0.495782296673994 0.491083674947851 1 1
0.534533627588975 0.529096411379952 1 1
0.461037945590729 0.456437645027711 1 1
0.475410282507599 0.470775174894796 1 1
0.516537944015208 0.511196320365589 1 1
0.577918626026601 0.572117471603316 1 1
0.490492827608703 0.48506787561618 1 1
0.588279933939032 0.58254913729781 1 1
0.540979451202635 0.535945365511633 1 1
0.417780582900565 0.413375744168775 1 1
0.554323243275519 0.548532280882308 1 1
0.432433381723565 0.427710977889657 1 1
0.582940779110265 0.577208997404686 1 1
0.48721943135348 0.48237110136205 1 1
0.374371684979217 0.370506843514041 1 1
0.549705782568899 0.544286870225593 1 1
0.501239996877106 0.495484685592775 1 1
0.430331024097207 0.425594917385276 1 1
0.575486020454654 0.570107284583669 1 1
0.574269241940457 0.568600469590275 1 1
0.462108714530018 0.4570486613681 1 1
0.512847693390717 0.507474474946028 1 1
0.516247463218132 0.511232250792158 1 1
0.519670976103526 0.515138995543379 1 1
0.550063463903844 0.545070067824469 1 1
0.377465397890425 0.37349804311954 1 1
0.523466031181212 0.518573775503511 1 1
0.524964743294148 0.519493704248959 1 1
0.681161216217101 0.674176989397691 0 1
0.510075920034875 0.505084365531441 1 1
0.495904050999289 0.490712016391277 1 1
0.660801781421361 0.654181366341077 0 0
0.444358729485547 0.440031637824807 1 1
0.48070982948593 0.476453586542519 1 1
0.516813604545194 0.5119534101241 1 1
0.556410035925951 0.551117366130853 1 1
0.472854601650694 0.468013258376757 1 1
0.437192802445983 0.432501875844629 1 1
0.44096649322322 0.436885830869835 1 1
0.527876616168727 0.522414501028179 1 1
0.44367494620016 0.439372093827453 1 1
0.60100552285791 0.594872016478706 1 1
0.501287146901141 0.496046957192707 1 1
0.468534530082604 0.463446856953451 1 1
0.346731796824863 0.343331966626829 0 0
0.347663842388852 0.343593532959509 0 0
0.534770162198709 0.529186357499346 1 1
0.494730553135022 0.489684340865366 1 1
0.522262251192112 0.517038204441379 1 1
0.376271800500104 0.372628412549335 1 1
0.571671758903962 0.565859335505644 1 1
0.471522436896286 0.467135783030575 1 1
0.486041524038337 0.480400643143205 1 1
0.599798589327586 0.593903069505897 1 1
0.501315247925506 0.496473529472766 1 1
0.519360257691193 0.51356629489855 1 1
0.445079860067457 0.440935002475148 1 1
0.345899629377484 0.342264897145333 0 0
0.469825377645043 0.465100115618131 1 1
0.515244136154618 0.5100460836583 1 1
0.451242726232687 0.446704498124678 1 1
0.651942345208079 0.644816276232033 0 0
0.537478460125557 0.532326083804631 1 1
0.503377557641483 0.498112103238175 1 1
0.484507487604933 0.479372463240638 1 1
0.582945945587523 0.577638656129711 1 1
0.416920153021568 0.412728500554687 1 1
0.519520540334872 0.514006666291969 1 1
0.487177983305025 0.482080026458326 1 1
0.485160289984029 0.47989369665159 1 1
0.445893115979256 0.4417041557764 1 1
0.605944281434943 0.599715942840916 1 1
0.438634325885645 0.434604849759862 1 1
0.597736485683447 0.591912225409787 1 1
0.516440978658608 0.511505492626739 1 1
0.65536533500864 0.649238272451228 0 0
0.451534700480665 0.446908003958012 1 1
0.500716819340781 0.494644637945826 1 1
0.434185455280793 0.429428247323927 1 1
0.542494580709335 0.537121843724945 1 1
0.523247498798336 0.517706073108976 1 1
0.506383430668899 0.501517939935637 1 1
0.512986896314977 0.506929522774853 1 1
0.488197784478336 0.483092975294825 1 1
0.505671928821272 0.500728277075693 1 1
0.448462024909824 0.44357646278961 1 1
0.479479565055493 0.474741985222083 1 1
0.466209476501949 0.460925693468914 1 1
0.575833836260855 0.570563991174456 1 1
0.51910646899223 0.513444206411435 1 1
0.475939973275988 0.471132319527786 1 1
0.459013271070243 0.454165355325921 1 1
0.508647558849276 0.503437328978229 1 1
0.384450336415243 0.38099391795429 1 1
0.518722126795365 0.512214765598696 1 1
0.509502837318114 0.504246034250215 1 1
0.483040174121659 0.478425562163893 1 1
0.535672915011927 0.530094861669058 1 1
0.382053778382841 0.37800222823325 1 1
0.460001061885424 0.455098286665998 1 1
0.569394752109521 0.56407382330035 1 1
0.522711727666459 0.517688252859657 1 1
0.551418951778578 0.545232730250919 1 1
0.431235462102983 0.427143404866573 1 1
0.401590512259776 0.397426841878745 1 1
0.469815367055364 0.464791878530057 1 1
0.554681304708262 0.548645720922846 1 1
0.497522092080595 0.492304052286539 1 1
0.556039743506494 0.550633629716693 1 1
0.524090062736752 0.518771355119546 1 1
0.525408814019268 0.520195436786045 1 1
0.502259755251181 0.496885379078098 1 1
0.372113169650358 0.368752148759778 1 1
0.629959483940313 0.623892942098057 1 1
0.440982533241643 0.436633958631541 1 1
0.575786828160682 0.569608985201116 1 1
0.58854261565496 0.582447950590268 1 1
0.606631159312364 0.600215394670127 1 1
0.497728904845306 0.492852131246468 1 1
0.504673530922392 0.49939516553189 1 1
0.428004684474183 0.42372157827137 1 1
0.517988094617795 0.513104468724928 1 1
0.428033480690128 0.423883247183231 1 1
0.487143183909938 0.482686841883354 1 1
0.479498096313809 0.474301031519726 1 1
0.454687643656192 0.450297393372394 1 1
0.50641036933269 0.50113836173379 1 1
0.474829295421846 0.470358253566276 1 1
0.434635181026193 0.430385797750881 1 1
0.515786548675501 0.510184122070898 1 1
0.407616438510634 0.404195467089171 1 1
0.474323222153872 0.469203084760647 1 1
0.49969982788308 0.495208773531491 1 1
0.55397507149074 0.548707749717958 1 1
0.517105674955243 0.511695472504726 1 1
0.584486906364755 0.578790564705274 1 1
0.472604502356867 0.467901530705804 1 1
0.456303708271163 0.451995027392544 1 1
0.495100433552647 0.488891027783884 1 1
0.376010897741224 0.37251748428624 0 0
0.441887026944003 0.437642834258006 1 1
0.493374761876589 0.487912136687227 1 1
0.426705494836091 0.422415208608783 1 1
0.55060081824205 0.54479372626922 1 1
0.50062334860747 0.495980575444971 1 1
0.45358336787499 0.448811426921716 1 1
0.488865798070747 0.484568579222224 1 1
0.417890791460985 0.413926181186019 1 1
0.51619431336485 0.510974601416852 1 1
0.484467926687277 0.479013000956505 1 1
0.47504703063369 0.470818057169454 1 1
0.697062785999839 0.690288843468881 0 0
0.490699018542769 0.485617378933647 1 1
0.563247520386922 0.557749879397625 1 1
0.523258478540079 0.517749034832425 1 1
0.419650975581313 0.415171611723323 1 1
0.414568596929034 0.410318068484809 1 1
0.578604972458609 0.572040131719108 1 1
0.538720771820606 0.533373557039252 1 1
0.451345175612501 0.446556688059055 1 1
0.452272504240642 0.447665178959933 1 1
0.419015365100608 0.415413817529681 1 1
0.474310837753666 0.469815465927424 1 1
0.338130746647016 0.334644113919696 1 1
0.405632615484638 0.401945376656258 1 1
0.479887438033691 0.475081996053433 1 1
0.379112156609431 0.374825676989225 1 1
0.405346546174507 0.401691360311113 1 1
0.429201752897581 0.425260816366073 1 1
0.452013663887252 0.447917724283803 1 1
0.490257829871925 0.48574830022625 1 1
0.503600364696137 0.498480940936879 1 1
0.458599300841673 0.45394543368661 1 1
0.534372754079743 0.528814961339161 1 1
0.539578728623479 0.534632634084811 1 1
0.379500462487922 0.375913046361138 1 1
0.479060276329913 0.474081171054571 1 1
0.521324913177491 0.515837011118506 1 1
0.45680362324675 0.45223351639831 1 1
0.491654126409805 0.487168984606052 1 1
0.551491355700722 0.546185629149753 1 1
0.519454149956589 0.514859202824901 1 1
0.436828392408316 0.431934489207727 1 1
0.391423511063386 0.387590440218414 1 1
0.479795368732413 0.475003962336038 1 1
0.552637698953781 0.547467744157757 1 1
0.489208362038594 0.484742300758802 1 1
0.624988937225668 0.618737698466255 0 0
0.564731575326666 0.558765227158957 1 1
0.559770539992768 0.554144045671154 1 1
0.444923900718156 0.440352196403867 1 1
0.462768799754074 0.457567777476677 1 1
0.558301101971963 0.552681583102503 1 1
0.505303107476566 0.500349593417488 1 1
0.487652416389341 0.482342308364592 1 1
0.536133826614248 0.530889539433057 1 1
0.514080758550437 0.508781027577355 1 1
0.517746345687485 0.512414677031261 1 1
0.593655036651586 0.587620155580858 1 1
0.647499744474393 0.640717139256114 0 0
0.57532032332362 0.569741111020254 1 1
0.491231716459331 0.486534147402258 1 1
0.452034039225236 0.447193648119789 1 1
0.542126415074191 0.536847979273694 1 1
0.427412162258659 0.422830746381672 1 1
0.479293031310049 0.474553813064071 1 1
0.518762310657645 0.513662386425333 1 1
0.639771963449726 0.633260798030974 1 1
0.406083003462748 0.401582979916542 1 1
0.501710972855736 0.496437408915746 1 1
0.460621664611232 0.456191004046549 1 1
0.549554960719098 0.544098317599275 1 1
0.487424747850047 0.482146933379208 1 1
0.473850675542889 0.468938680862096 1 1
0.545639486407466 0.540046297180566 1 1
0.423035961829129 0.419028847812342 1 1
0.426378187929788 0.422295518351086 1 1
0.444117814308974 0.43964657160487 1 1
0.401011379300334 0.396786949254535 1 1
0.430788593659838 0.426323880448815 1 1
0.392528901416796 0.388239448714619 1 1
0.513584471803694 0.508299308485524 1 1
0.464311084703975 0.459818265126054 1 1
0.641909995263233 0.635717024734783 0 0
0.438994566050643 0.434711508571214 1 1
0.441210809351232 0.436964509134346 1 1
0.407010073927001 0.403312918679409 1 1
0.541526638071617 0.536316494999495 1 1
0.462332400252607 0.45762540473187 1 1
0.508281828467465 0.502903393096057 1 1
0.513643884559276 0.50873567814581 1 1
0.468799344833536 0.463481915787133 1 1
0.439928293687435 0.435788394821681 1 1
0.53551941140109 0.530418576611186 1 1
0.563254655819603 0.557572600218224 1 1
0.43939951097113 0.43504578277577 1 1
0.545396658630973 0.540000414458259 1 1
0.626277073513425 0.619988799999339 1 1
0.406010549549812 0.401933794807904 1 1
0.398412426944562 0.394754880788276 1 0
0.560370576168621 0.553894670244467 1 1
0.52105993830554 0.51592558490787 1 1
0.485480174875648 0.480406757718687 1 1
0.556476447749121 0.550836595555174 1 1
0.40895202362857 0.404880145592385 1 1
0.569680447607875 0.564132726572179 1 1
0.449574007011243 0.445309220007623 1 1
0.58155425012639 0.575238465141406 1 1
0.507928715821053 0.502693101996284 1 1
0.554614944595689 0.549228393047835 1 1
0.496265063792322 0.491665718800847 1 1
0.547806277739336 0.542358764602641 1 1
0.516154710127333 0.5106019126451 1 1
0.66851494709597 0.661919834614655 0 0
0.518052014431269 0.512938020770765 1 1
0.40920737601953 0.405502544371329 1 1
0.473722219980839 0.469033838727316 1 1
0.47564226075895 0.471168466200476 1 1
0.325710893583827 0.322380762806674 0 0
0.561386932723479 0.555113439285467 1 1
0.459920918634301 0.455412881555453 1 1
0.442061768638861 0.437919619951623 1 1
0.498030913103811 0.492727026151951 1 1
0.453910884688319 0.449516010055529 1 1
0.540523023896317 0.53552738434892 1 1
0.541450160490302 0.535694962156915 1 1
0.370239944006983 0.366433166271436 1 1
0.53931397899174 0.534097336878924 1 1
0.477202451386695 0.472585289513418 1 1
0.395575433179632 0.391443579901536 1 1
0.466124326956252 0.461148346510834 1 1
0.501660235032597 0.496647015798686 1 1
0.544723583634668 0.539040187160029 1 1
0.425683496016317 0.421328729073932 1 1
0.486439168333542 0.48107169916138 1 1
0.373143085782906 0.36955609126104 1 1
0.426588492339466 0.422393233289277 1 1
0.531784974123649 0.526498055900168 1 1
0.43093020261353 0.426754576784599 1 1
0.523008420660398 0.518097850611532 1 1
0.514213857700809 0.50941556474625 1 1
0.443321365526398 0.439011100340328 1 1
0.615996582447009 0.609925621827216 0 0
0.568047364802811 0.562115431827947 1 1
0.5381912034279 0.532092869535268 1 1
0.431469570873429 0.427214851691665 1 1
0.415793550556268 0.41202200969851 1 1
0.534583995605732 0.529183524668743 1 1
0.64654759879006 0.640465542134615 0 0
0.425344970243833 0.421309607511262 1 1
0.379397430729335 0.375722181344738 1 1
0.41524825281848 0.411525832121647 1 1
0.454768949046456 0.449787284287608 1 1
0.486884088823674 0.48216930665268 1 1
0.504677221197324 0.499730011069508 1 1
0.600122661765886 0.593901958639636 1 1
0.500757452028408 0.495598589315338 1 1
0.529895420168967 0.524498487443002 1 1
0.526448941312169 0.520499959693927 1 1
0.436548169152252 0.432404111898876 1 1
0.578192835544932 0.571449958251976 1 1
0.480569377085759 0.47534943954593 1 1
0.483180514980867 0.477770138539643 1 1
0.560604594546024 0.55533870810348 1 1
0.435251493942136 0.430962466045501 1 1
0.403116816538355 0.398860227431774 1 1
0.592227236751802 0.58621313818582 1 1
0.383843157217346 0.380315567628172 1 1
0.54686818071585 0.541600358906063 1 1
0.456264823349356 0.451827622201296 1 1
0.503205104426644 0.497713907341822 1 1
0.472377335406909 0.467571015695344 1 1
0.518448851948768 0.513582634582337 1 1
0.452788677851184 0.447648157914402 1 1
0.579401001797197 0.573598026000733 1 1
0.506273893275822 0.50046852261276 1 1
0.499818451323955 0.49495570033736 1 1
0.434881009050375 0.430607923344011 1 1
0.570640693293808 0.564581752133816 1 1
0.43695873303286 0.432694921237569 1 1
0.477814338684679 0.472903246405517 1 1
0.508906987083395 0.503626716855507 1 1
0.590307341396995 0.584708173919293 1 1
0.430185072878044 0.425735835959916 1 1
0.522241868108795 0.516921297634316 1 1
0.487720316189853 0.48249261245553 1 1
0.52955536006588 0.524124987801419 1 1
0.433185348583015 0.42874795087484 1 1
0.448394589250312 0.443846417734914 1 1
0.515512412639271 0.510829351129977 1 1
0.535376813049175 0.529906273939316 1 1
0.475984132850091 0.470586037395598 1 1
0.504657829637035 0.499539995036366 1 1
0.431638963045286 0.427080433799213 1 1
0.417907157193389 0.413244176903132 1 1
0.366986670314858 0.363519402945687 1 1
0.482696451745598 0.477831727948251 1 1
0.605278270747132 0.599219654971959 1 1
0.440932683545416 0.436601817688834 1 1
0.423788608962335 0.418777198962327 1 1
0.480149428375304 0.475202433531909 1 1
0.50915226912463 0.503568523306392 1 1
0.513074173532414 0.508205627501889 1 1
0.502905083604119 0.49792421185864 1 1
0.409427147886643 0.405067319860843 1 1
0.461648362621746 0.457194556413631 1 1
0.430101852541851 0.425844658700752 1 1
0.577242371483109 0.57133438124934 1 1
0.559598410456263 0.553786475596146 1 1
0.53391113305183 0.528110332453996 1 1
0.510888860354432 0.505497058604947 1 1
0.434608314444643 0.429902824235361 1 1
0.534857714305828 0.529410349941617 1 1
0.457314436760865 0.452658034288996 1 1
0.464410719853111 0.460041913371406 1 1
0.478572476070111 0.473807721886619 1 1
0.492673303645066 0.487988353136426 1 1
0.38466216770829 0.380808458157542 1 1
0.658410009860537 0.652383341443187 1 1
0.3309531166193 0.327173421717975 0 0
0.536363130311392 0.530931975388943 1 1
0.561240273006719 0.555705980007853 1 1
0.577429654529258 0.571527068119094 1 1
0.468312138863738 0.463674663560092 1 1
0.521922189954319 0.516544259969361 1 1
0.64033267847324 0.633207915846061 1 1
0.509628630750368 0.50487453216747 1 1
0.500645642186046 0.495440555683319 1 1
0.572341254332033 0.566692648115161 1 1
0.412630190168813 0.408169230792773 1 1
0.411089591390088 0.407192166431592 1 1
0.626964561860778 0.620338075740479 1 1
0.444009595921575 0.439669999336965 1 1
0.429501376778787 0.425322356891814 1 1
0.654179058017075 0.647441583403179 0 0
0.462883065725359 0.458177739620732 1 1
0.565665944442925 0.560960997947217 1 1
0.575776544325481 0.570034136953707 1 1
0.514576914906063 0.509296234606215 1 1
0.536253483612024 0.531223596656518 1 1
0.571279770664124 0.5653695319202 1 1
0.503590273314662 0.498214588215084 1 1
0.534497321042185 0.528586948504246 1 1
0.625354095487775 0.619256459875146 1 1
0.474658826002632 0.469996207196516 1 1
0.505292148768898 0.500535231716448 1 1
0.530024260163566 0.524644122690162 1 1
0.546467128133089 0.5411272159314 1 1
0.558598805940892 0.552973348428852 1 1
0.473478716978702 0.468773385358363 1 1
0.448870709356013 0.444963548022429 1 1
0.465919018916796 0.461656095210515 1 1
0.456082179763842 0.451549315704904 1 1
0.366851178148449 0.363463521403103 1 0
0.457120841288651 0.452511816728195 1 1
0.379989598726931 0.375765784929557 1 1
0.443349260768032 0.439341931003252 1 1
0.560187907481262 0.555231672383975 1 1
0.506301634132578 0.501241735616762 1 1
0.498131164687999 0.493061925305959 1 1
0.533043502315886 0.527666155369255 1 1
0.500506669321455 0.49587579998445 1 1
0.496777750192982 0.492294377428988 1 1
0.536096582316851 0.530161729408045 1 1
0.530701107551265 0.525432547521077 1 1
0.529071818379926 0.523398355417992 1 1
0.338605185968488 0.335220929764154 0 0
0.490889573045411 0.486698822807766 1 1
0.532532245790005 0.527364196523754 1 1
0.496834635138075 0.492028437902278 1 1
0.495280813906401 0.490241613410309 1 1
0.468292552555694 0.463407017110648 1 1
0.506247321757713 0.501719409293776 1 1
0.419137226082264 0.415077056371868 1 1
0.546502159949301 0.540732030475378 1 1
0.523063178220564 0.518054938055703 1 1
0.464940874482938 0.460469947341781 1 1
0.543537852224849 0.538105719214317 1 1
0.484842776426862 0.480131546062894 1 1
0.512926935502399 0.506830956865121 1 1
0.335232417524824 0.331822597016754 0 0
0.454482900951403 0.450602507015617 1 1
0.568193160542612 0.562142604039507 1 1
0.586208893724976 0.580360147536935 1 1
0.500048727641081 0.495369958671046 1 1
0.403736556446112 0.399789412397697 1 1
0.488730402524668 0.483887504950251 1 1
0.599942243348771 0.59373233293047 1 1
0.594512060424518 0.58907378179293 1 1
0.501787182834673 0.497135073509938 1 1
0.479410875659187 0.474593789757976 1 1
0.475264098081852 0.470853763377036 1 1
0.435449427607671 0.431043129800872 1 1
0.447807223368354 0.442757090641743 1 1
0.571561363243555 0.565609876090262 1 1
0.696986661038278 0.689739884022139 0 0
0.456066900842242 0.451631464296473 1 1
0.462933273161463 0.458065961888033 1 1
0.481954462428237 0.476910599490651 1 1
0.435239445556163 0.430671966608833 1 1
0.410136780083825 0.406636678288003 1 1
0.466271492595186 0.461264876997096 1 1
0.478877676142786 0.474460298697076 1 1
0.549722089588301 0.544522595068777 1 1
0.61101127499847 0.605320610782417 0 0
0.356750336402048 0.352656655321152 0 0
0.482706379422302 0.478171284033527 1 1
0.462529166416898 0.457853722453321 1 1
0.519868326858458 0.514024125555482 1 1
0.508079210551574 0.502860248992082 1 1
0.517214439197548 0.511938016877307 1 1
0.592790225035033 0.587135399201401 1 1
0.557424968442794 0.55183703626311 1 1
0.444589928309982 0.440245656669532 1 1
0.576194378260401 0.570858084070174 1 1
0.437263862818776 0.432602798928572 1 1
0.555543084619748 0.54967091879007 1 1
0.621300410825999 0.615500447668316 1 1
0.511314969923327 0.505873395953345 1 1
0.415304972793414 0.41170508548738 1 1
0.539856073966972 0.534730795606516 1 1
0.556858689318414 0.550976343182194 1 1
0.506031410200507 0.500454749742475 1 1
0.622357728545427 0.616432746667835 1 1
0.457889350474787 0.453670726909136 1 1
0.582297336839292 0.576434124201537 1 1
0.572068489323815 0.565985333581444 1 1
0.588863298752207 0.582731527994422 1 1
0.494224514761999 0.488579234998604 1 1
0.43273568070755 0.428519143300795 1 1
0.580694062679489 0.575157085523392 1 1
0.614520831932436 0.608368649914081 0 1
0.561083743541421 0.555474631348541 1 1
0.503969003374972 0.499100001785201 1 1
0.482528585731086 0.477249515751614 1 1
0.485729080036116 0.480928214956346 1 1
0.556213372460309 0.550508203765205 1 1
0.513177534882721 0.508121578726917 1 1
0.550412546649576 0.54512812393867 1 1
0.635794885435628 0.629209031231133 0 0
0.542640358286032 0.53739979601429 1 1
0.559035896035664 0.553322229061674 1 1
0.472098210305108 0.467383414823427 1 1
0.531236516469214 0.525929245889972 1 1
0.472411594696033 0.467968488596239 1 1
0.567729055694144 0.562409542319043 1 1
0.51457249025714 0.509062021208733 1 1
0.346148394770803 0.342737761056859 1 0
0.491974696803651 0.486954345861336 1 1
0.574644848476125 0.568686453757311 1 1
0.471983709984106 0.466980293595927 1 1
0.468709292175831 0.464469381284163 1 1
0.485551311573978 0.480078490028031 1 1
0.517686856590961 0.512519073987491 1 1
0.293878903887807 0.290510302544135 0 0
0.370262122266102 0.366352576653055 1 1
0.507446742611579 0.5020700126767 1 1
0.524618953528808 0.519843916681946 1 1
0.237450383610384 0.234624083165375 0 0
0.463513228014345 0.458797406918724 1 1
0.598673253275246 0.592431798169406 1 1
0.516907713507313 0.512073546351164 1 1
0.482379083086023 0.477709088882525 1 1
0.431138828712004 0.42710620941978 1 1
0.454860480265876 0.450502803072906 1 1
0.53437447573447 0.528488569404654 1 1
0.467753277220337 0.463174475393916 1 1
0.443420502215075 0.43880047402666 1 1
0.557225973012213 0.551744502465469 1 1
0.487384458155821 0.482281579640111 1 1
0.43246679604572 0.428394122032898 1 1
0.466067385264756 0.461139194866394 1 1
0.480946387887257 0.475469238814899 1 1
0.510284472164781 0.50495775442364 1 1
0.438064989909833 0.433893737595266 1 1
0.473536528977563 0.468626326866698 1 1
0.500857404006741 0.496062009749047 1 1
0.631973430263536 0.625749817536234 1 1
0.550054670904861 0.544673775299545 1 1
0.508087677747853 0.502947938074405 1 1
0.46329333046575 0.458366049137653 1 1
0.509757467721816 0.504332994994281 1 1
0.494095883346658 0.488931978238756 1 1
0.438267384747638 0.433885923659889 1 1
0.596769530924933 0.590212573446419 1 1
0.479713788825975 0.474188264036067 1 1
0.50428280409844 0.498635710705579 1 1
0.519826385465615 0.515052582728534 1 1
0.603371955282428 0.596586796241551 1 1
0.444151778662471 0.439827219809496 1 1
0.497115905024695 0.492243647059866 1 1
0.541390195956933 0.535605194370487 1 1
0.539032411338406 0.53362122600204 1 1
0.562151301880692 0.556794497581983 1 1
0.465634990470316 0.46093946398376 1 1
0.466771745294418 0.462277749096928 1 1
0.487671129335355 0.482871958308009 1 1
0.356409226842871 0.352586951942119 1 0
0.547962065427833 0.541846289366611 1 1
0.524488152932672 0.519290527465983 1 1
0.63097671218561 0.624492344801602 0 0
0.364835433908991 0.361571301535249 1 0
0.567259400166202 0.561337731939689 1 1
0.512199094520978 0.506912115204552 1 1
0.589589536641074 0.584323909320393 1 1
0.599206578167451 0.593213840873499 1 1
0.602853731505731 0.596950034603381 1 1
0.508929943969213 0.503855773405874 1 1
0.575642871588802 0.570115174593973 1 1
0.666297365658783 0.658889732601724 0 0
0.489533371831129 0.484689842524801 1 1
0.564879624782243 0.559201491350414 1 1
0.437230840784771 0.432918178738034 1 1
0.457392298697781 0.452521935579342 1 1
0.567883096517485 0.562097027996287 1 1
0.430403265250026 0.426193601203943 1 1
0.519326604666159 0.514069394842548 1 1
0.438596517306286 0.434319817972032 1 1
0.415565565585048 0.411503162371061 1 1
0.446622139172649 0.44175437649717 1 1
0.52670536300286 0.521238360818657 1 1
0.447246288626069 0.442896224104171 1 1
0.52913846294622 0.523240657139119 1 1
0.524240658039489 0.51880913615771 1 1
0.559523614941264 0.553248492205641 1 1
0.331155798874329 0.327426394614962 1 1
0.508210590032889 0.503463209263632 1 1
0.541775952497831 0.536557015810048 1 1
0.505047037213613 0.500149025280814 1 1
0.429623015831869 0.425414060492716 1 1
0.534373692003719 0.529011431638807 1 1
0.323784860309963 0.320655318473178 0 0
0.540794315722385 0.535540109853902 1 1
0.439027227770382 0.434599895077098 1 1
0.549416862286439 0.544026064355141 1 1
0.617603323525145 0.611455054998272 1 1
0.536626743064281 0.531238268577561 1 1
0.406260395625375 0.402321417503234 1 1
0.414603497068892 0.410955795343804 1 1
0.479702077161495 0.474029211486115 1 1
0.491092331665626 0.486343870757838 1 1
0.460365742370025 0.455782589251553 1 1
0.543765999753552 0.537825908418438 1 1
0.379267707590024 0.375211066521751 1 1
0.316281829234925 0.313236741227739 0 0
0.48921122490384 0.484713804981042 1 1
0.449055293471659 0.444365181364557 1 1
0.3886275753823 0.385081178261805 1 1
0.577241639256419 0.571499775028635 1 1
0.440938136365138 0.436816072815037 1 1
0.554658632139203 0.549105882723005 1 1
0.583624144472767 0.577935637439957 1 1
0.404296692144421 0.399870492149031 1 1
0.452056187689375 0.447018041366217 1 1
0.515456914366731 0.510183632004372 1 1
0.471188996998191 0.466808511644377 1 1
0.642644127656631 0.636208253727969 0 1
0.343927700210706 0.340524607712339 0 0
0.516072331537542 0.511063933170648 1 1
0.404375217562171 0.399886957441839 1 1
0.415666614287473 0.412009042910457 1 1
0.534806806876457 0.528991274971539 1 1
0.592282254345302 0.586494636042717 1 1
0.39224968252507 0.388356501886042 1 1
0.506428167937044 0.501377296947184 1 1
0.541133655674037 0.535795423515728 1 1
0.65259042263049 0.646161976186634 0 1
0.57847045341296 0.572133362555886 1 1
0.452419132126754 0.447563669917219 1 1
0.338637822112959 0.334844274373822 0 0
0.421271248972684 0.417217030884371 1 1
0.514612549032496 0.509606564280549 1 1
0.462929441045355 0.457972410920106 1 1
0.396593780003713 0.392451166993608 1 1
0.534037175306621 0.528566950082797 1 1
0.608635896370947 0.602427517685173 1 1
0.6202016617637 0.613785676386698 1 1
0.511919574102764 0.507225260010228 1 1
0.458820154858388 0.454296960671308 1 1
0.421428941794925 0.41689612117368 1 1
0.424889676208317 0.420780212727856 1 1
0.437110778475146 0.432208550206697 1 1
0.505973623283039 0.500819613649814 1 1
0.558035795215867 0.552394288046473 1 1
0.639506658070224 0.632566718330235 1 1
0.50325665279201 0.497619366472251 1 1
0.59063625283704 0.584393040047192 1 1
0.413941170730116 0.409295211013182 1 1
0.445171390631826 0.44065567156241 1 1
0.375908281018102 0.372199423600236 1 0
0.458449145268754 0.453595764966902 1 1
0.514818314663228 0.508810845340728 1 1
0.521178248006473 0.516167613344172 1 1
0.545776036074871 0.540486323408183 1 1
0.460412041096239 0.45509219528928 1 1
0.518418339959747 0.513315494426375 1 1
0.627120977471083 0.62081513605074 1 1
0.544771757985671 0.539393186118441 1 1
0.43557163622327 0.431483353246229 1 1
0.559353205157507 0.553603775772065 1 1
0.415989085860847 0.41146003162205 1 1
0.385969454796361 0.382183912965859 1 1
0.43570123874278 0.430992494395571 1 1
0.571822644788623 0.566321001385971 1 1
0.483705524128075 0.479290165596595 1 1
0.505543360137041 0.500318938755392 1 1
0.469591704632716 0.464795626512072 1 1
0.640362539665047 0.634083962714471 0 0
0.60384457476015 0.598155654811334 1 1
0.541153265302295 0.535896659838429 1 1
0.530199136388527 0.524034629777937 1 1
0.534148363284108 0.528564148097493 1 1
0.444837045245429 0.440470240762049 1 1
0.506026133050509 0.501181394158956 1 1
0.484970012296387 0.47994296970521 1 1
0.505896863292121 0.501089340873984 1 1
0.379609932952996 0.376292779360571 0 0
0.523041726578711 0.517813124696389 1 1
0.567323034932128 0.560976248207677 1 1
0.527182135362316 0.521866945583139 1 1
0.506722701898997 0.501375824282953 1 1
0.509088388405803 0.50465442041427 1 1
0.608273089576224 0.60228943018286 1 1
0.445915479152054 0.441795311077168 1 1
0.584596801787589 0.577567028772968 1 1
0.510594947063528 0.505669857036915 1 1
0.571927166916269 0.56683587332416 1 1
0.347167915841528 0.34396469522769 0 0
0.521814331586848 0.516490079514241 1 1
0.397368688558046 0.39328293196991 1 1
0.496118767181673 0.490749560994915 1 1
0.533912775010804 0.528563779442066 1 1
0.35114297389234 0.347419018346306 0 0
0.638145114456101 0.631687015021351 0 0
0.480204013293739 0.474598667318447 1 1
0.554813613591151 0.548785101931666 1 1
0.462468880504742 0.457285594730056 1 1
0.603134640594202 0.596876882632114 1 1
0.571406389123215 0.564970903379968 1 1
0.499115777397667 0.494335070510938 1 1
0.496068676092114 0.491146344255258 1 1
0.520046308306365 0.514446363198502 1 1
0.487314367017357 0.482600416359481 1 1
0.341821594949374 0.338160407214001 0 0
0.7588798290244 0.750996136969881 0 0
0.516589173619621 0.51123284484674 1 1
0.591498741238441 0.585799953841743 1 1
0.581443278159304 0.575951225872434 1 1
0.59100776851015 0.584447765075865 1 1
0.408173819332247 0.404270039345477 1 1
0.473101284571575 0.46857840893067 1 1
0.398604855705164 0.394563600121552 1 1
0.378958896333621 0.375156959963276 0 0
0.551002953870844 0.545169275605144 1 1
0.361699583165744 0.35832116708004 1 1
0.411137487904769 0.407106387323688 1 1
0.355447288685143 0.351628617098053 0 0
0.507057859699996 0.501083409501687 1 1
0.573359852917575 0.567438970430349 1 1
0.528787546000519 0.5239839214655 1 1
0.450854490413704 0.446020332606618 1 1
0.531147613862606 0.52582062386767 1 1
0.415211542199276 0.411219788806244 1 1
0.439291428980453 0.435366030808338 1 1
0.459772512839716 0.455718067579775 1 1
0.591085968859652 0.585685054667803 1 1
0.434011933953188 0.430036468178532 1 1
0.572508838500071 0.566939108550966 1 1
0.398860302905862 0.394824001770956 1 0
0.639349432090448 0.632844168689061 1 1
0.572994179645127 0.567386178071249 1 1
0.635354128804368 0.629126908493677 0 0
0.573424339927141 0.568063635300497 1 1
0.462423153360933 0.457884007341524 1 1
0.535926672768247 0.530958783005541 1 1
0.423427027444389 0.419166375379181 1 1
0.50010351021538 0.49512022083821 1 1
0.427938050722866 0.422832130434029 1 1
0.510726824809538 0.505092853864809 1 1
0.579955592646459 0.574314385737836 1 1
0.420319718578767 0.416380429846677 1 1
0.420561520876603 0.416851544198947 1 1
0.52556059505003 0.520335649734685 1 1
0.566298685417753 0.560687549980241 1 1
0.43698096483845 0.432043555606519 1 1
0.542706251671288 0.537077955967056 1 1
0.46491601938594 0.460486021133856 1 1
0.526405030614857 0.521583141445233 1 1
0.458397392334627 0.453731403523365 1 1
0.508316520999388 0.503475854611674 1 1
0.438767336129392 0.434565810788431 1 1
0.494237445520678 0.489251716696673 1 1
0.549575184951844 0.54395119814654 1 1
0.399646243712041 0.395287040112357 1 1
0.516319527330357 0.511636179994104 1 1
0.552709775631027 0.547265437500109 1 1
0.417055792143848 0.413245472765974 1 1
0.420770947069192 0.416567907753182 1 1
0.435829415670368 0.431155566957342 1 1
0.442075280885793 0.437519381965463 1 1
0.404817778300531 0.401024873221487 1 1
0.525905927356243 0.520707774000039 1 1
0.412446975258966 0.408613584144094 1 1
0.473849690203736 0.468569266516289 1 1
0.444549998550968 0.440290381155891 1 1
0.516525147762972 0.511781586504775 1 1
0.40930405085277 0.405576397873839 1 1
0.507030263685253 0.501895169847691 1 1
0.526065234187448 0.520661895429837 1 1
0.543089252123509 0.537703492488591 1 1
0.526883350114748 0.521716377455075 1 1
0.540548451803839 0.535094099887831 1 1
0.430931280254141 0.426494988371954 1 1
0.448417873314013 0.443464930789301 1 1
0.451597132888447 0.44714130782948 1 1
0.549467041513437 0.544169328860793 1 1
0.363562435119319 0.359898204053966 0 0
0.426375009160908 0.422834887791494 1 1
0.53370854860234 0.528468846804842 1 1
0.460760434645661 0.455523158088731 1 1
0.610839587740955 0.605096610408181 1 1
0.45821017423431 0.453124946666338 1 1
0.541573641861048 0.53627776358174 1 1
0.489636667476598 0.484207604998245 1 1
0.370618601977412 0.366406661256247 1 1
0.617989574739385 0.611480836588807 1 1
0.495153044149707 0.490827058232116 1 1
0.568292403352962 0.562107173264132 1 1
0.444938342597002 0.44063594424486 1 1
0.525795895960317 0.520086560989395 1 1
0.599784629864913 0.593577750871535 1 1
0.393160702222849 0.389159635206412 1 1
0.523466030012215 0.518673819620287 1 1
0.493330860739618 0.48891541664592 1 1
0.400115069273681 0.396263373782605 1 1
0.488372144314494 0.483513092742708 1 1
0.399713218317938 0.395758019030114 1 1
0.595586604232738 0.589156975724282 1 1
0.566187573865079 0.560720000510815 1 1
0.584836933023381 0.578851691237371 1 1
0.588277021438239 0.582802343059816 1 1
0.569583182311464 0.564007320536437 1 1
0.458854993564813 0.454264048962855 1 1
0.475345244750111 0.470350268686396 1 1
0.510265263860578 0.505120277302693 1 1
0.546045706258866 0.540256491021636 1 1
0.569185450930746 0.563110677147005 1 1
0.476579030621609 0.471744476213354 1 1
0.530301358921753 0.524827260374065 1 1
0.436201196068445 0.432120925567418 1 1
0.489391767462188 0.484411188457769 1 1
0.475149589606331 0.470684271253354 1 1
0.443419382199674 0.439471227435813 1 1
0.571680923361459 0.566008554453119 1 1
0.495392675710755 0.490337649419162 1 1
0.605970500698424 0.600291250584252 1 1
0.402483313537536 0.398081302248519 1 1
0.572554789270717 0.565939954411159 1 1
0.585609938238294 0.579496962286807 1 1
0.565306321690466 0.560174581217241 1 1
0.516671661987137 0.511050732267505 1 1
0.562609096743695 0.557186321432673 1 1
0.420572558345748 0.416768608303901 1 1
0.409921886242292 0.405610263694876 1 1
0.481552326903504 0.477129177804068 1 1
0.461266315253054 0.45649438243595 1 1
0.394233976998651 0.390002463706633 1 1
0.417418394519839 0.413025407842613 1 1
0.510449357432799 0.505046565264721 1 1
0.608960462497266 0.602685017487392 1 1
0.496903584466321 0.492008306009162 1 1
0.453607754875601 0.448645435046972 1 1
0.518368443004079 0.513154820753762 1 1
0.500197590625801 0.495013910770593 1 1
0.455924539395122 0.45092233166259 1 1
0.518435325681141 0.51341753739098 1 1
0.525782565175866 0.520630174651595 1 1
0.384675467772047 0.380584074768225 1 1
0.520036119718704 0.51413507785543 1 1
0.540130992959061 0.534084088690409 1 1
0.444763282441247 0.440032346796124 1 1
0.484857635007815 0.479957316843948 1 1
0.482143271652022 0.4774194869824 1 1
0.470334447020547 0.465092734137629 1 1
0.543847612350318 0.53857160761264 1 1
0.560699557814681 0.555180624173654 1 1
0.561086681092986 0.555777623894605 1 1
0.555974782364674 0.549797158666278 1 1
0.491519438887846 0.486731323945074 1 1
0.579503994291169 0.574402790222034 1 1
0.413948797076756 0.409558248475216 1 1
0.446412849793698 0.441230188692457 1 1
0.582254835048744 0.576490985257894 1 1
0.560931205354574 0.55483428270147 1 1
0.443032463411077 0.438672616809856 1 1
0.528602055196304 0.523291904464274 1 1
0.444218972756627 0.440656045562695 1 1
0.460800093946485 0.456460473407896 1 1
0.518501792254812 0.513443925000091 1 1
0.565458607719767 0.559956584510686 1 1
0.553628615257403 0.548273108270913 1 1
0.402588301884604 0.398895217100408 1 0
0.463510763428501 0.459524730178226 1 1
0.414882127714016 0.410754978623702 1 1
0.424807141577934 0.420440133368762 1 1
0.418244410212233 0.41353257644529 1 1
0.396163316828181 0.392361615075667 0 0
0.387227536897095 0.38356543006701 1 1
0.551011759709412 0.545268842646222 1 1
0.432809603871148 0.428536624493829 1 1
0.458148745522657 0.454068610254913 1 1
0.501311833920262 0.496377948276805 1 1
0.585264374861334 0.579396633893332 1 1
0.357264070638853 0.353562281124681 1 1
0.506953690315517 0.502415479653886 1 1
0.448131786711601 0.443608234385383 1 1
0.46643089989692 0.4620710832398 1 1
0.48949284680645 0.484946355156355 1 1
0.390671854236176 0.386838340788855 1 1
0.563590217821477 0.557205598829416 1 1
0.395524566200855 0.391792481952796 0 0
0.514898647453855 0.509806004450048 1 1
0.509768381666306 0.505207474276141 1 1
0.350907204488571 0.347728351223881 1 0
0.485627018772783 0.480830011421399 1 1
0.437225080716694 0.432127086531168 1 1
0.648029826887519 0.641429418257151 0 0
0.533191201058191 0.527316857162225 1 1
0.569098550132678 0.563663365649922 1 1
0.504761805177774 0.49940045373121 1 1
0.545851857822722 0.540502741528984 1 1
0.431227629126116 0.426395560031776 1 1
0.537804980002911 0.532036464321842 1 1
0.532395864119299 0.526961713025278 1 1
0.450081297950938 0.445372998176779 1 1
0.4527058979781 0.447917422775018 1 1
0.545317868674492 0.539353758122008 1 1
0.547431574442905 0.54197911594164 1 1
0.405131507771245 0.400720966593368 1 1
0.505695018084763 0.500830962352856 1 1
0.425546684501537 0.421326190442702 1 1
0.389845655234673 0.386481784544759 1 1
0.516934465337142 0.512177090625058 1 1
0.552320686631063 0.546911089988493 1 1
0.359917434996115 0.356507975563137 0 0
0.460663871733794 0.455808500973132 1 1
0.522085489625841 0.516966480265333 1 1
0.452360758862604 0.44753647012917 1 1
0.616221429500185 0.610007806658246 1 1
0.528440520926798 0.523580568013883 1 1
0.416980859912536 0.413184757287348 1 1
0.470591330763908 0.465836059005338 1 1
0.53026372824151 0.525174087140632 1 1
0.377517539703227 0.373728426094823 1 1
0.558373141150137 0.553586455631012 1 1
0.379365185407712 0.374788747574643 1 1
0.592595482050709 0.586335610592869 1 1
0.512901670522272 0.507942007321037 1 1
0.561883087700279 0.556347195589554 1 1
0.368798577033851 0.364708436248558 1 0
0.398120815648351 0.394770839783123 1 1
0.543719611919514 0.538569177580667 1 1
0.490387836220626 0.485412387993418 1 1
0.513110986945971 0.508057902676487 1 1
0.453702522726012 0.448766467401062 1 1
0.488322105802011 0.483142275071278 1 1
0.540157401008411 0.534355301523808 1 1
0.534868786081696 0.529494748276824 1 1
0.530371310514004 0.524553656076488 1 1
0.441633658484124 0.437121684200146 1 1
0.463312796562255 0.458706909696198 1 1
0.544700250960841 0.539447846973419 1 1
0.390849431940039 0.387394691039073 1 1
0.616932709783302 0.610557792420491 0 0
0.550931877272567 0.545652309762192 1 1
0.425634575157096 0.421471849124129 1 1
0.517147342743064 0.512282928440374 1 1
0.444136549942315 0.439884799849296 1 1
0.594140256315291 0.58789463054626 1 1
0.538542658430123 0.533716050481255 1 1
0.644356355438447 0.637503423673117 0 0
0.444459690004946 0.440010192512798 1 1
0.508994941068072 0.503739512259436 1 1
0.515000860008058 0.509569264824573 1 1
0.66225200621939 0.655141655272793 0 1
0.471153398023245 0.466620044085377 1 1
0.484795006271985 0.480243346455313 1 1
0.482722089653689 0.477830283601511 1 1
0.573953522933706 0.568843092862593 1 1
0.456031860379575 0.451745504509549 1 1
0.579678486361407 0.573918356150333 1 1
0.394294038542942 0.390293460480441 1 1
0.506348268591836 0.501490434321134 1 1
0.510760272904535 0.505472802169189 1 1
0.410752070281349 0.407071690321611 1 1
0.495819249500226 0.490397254892049 1 1
0.489430125341429 0.484235148125802 1 1
0.384522399908105 0.380901017833586 1 1
0.45954177940972 0.4549679351109 1 1
0.372638715016393 0.368860936499865 0 0
0.61128936794939 0.605565927667564 1 1
0.523582674699144 0.518368410917673 1 1
0.615447332791078 0.608797595130128 1 1
0.472902662207846 0.467321430281797 1 1
0.547448322427176 0.541935292483234 1 1
0.520578211325786 0.5150238558831 1 1
0.510416108640679 0.506028515664596 1 1
0.535126187541047 0.529949254672234 1 1
0.47334607728892 0.468399841722499 1 1
0.496996369338994 0.492366791992767 1 1
0.435011531328954 0.430285501677241 1 1
0.502877015827789 0.497560477940684 1 1
0.528612785245876 0.522940712484932 1 1
0.458214358546272 0.454085257179444 1 1
0.546378201846189 0.541298123155372 1 1
0.522858968646081 0.518170062787403 1 1
0.554399247388094 0.548821783994859 1 1
0.505234088333056 0.50003349471978 1 1
0.505603742677911 0.500342458919071 1 1
0.50125995678246 0.496395823996098 1 1
0.438670023482652 0.434239502794655 1 1
0.4949229073941 0.490003589630534 1 1
0.564235457588453 0.558288409089993 1 1
0.377811969083732 0.373559164695204 1 1
0.587556350776232 0.581209539738405 1 1
0.456574056575012 0.451990345540145 1 1
0.407151897721904 0.402900974551775 1 1
0.482794100448823 0.47828063736328 1 1
0.617684080721595 0.61130256433047 1 1
0.513661451214338 0.508572728530384 1 1
0.499428599922332 0.494495568145896 1 1
0.449922889710711 0.44535011132563 1 1
0.458392298225641 0.453527042018167 1 1
0.567500820547717 0.561864910774653 1 1
0.511513637308377 0.505840937767698 1 1
0.57819516749159 0.572384079655155 1 1
0.473663001248049 0.467970143928234 1 1
0.518006326549775 0.512835082796508 1 1
0.513009371518742 0.506861801379004 1 1
0.471484955014755 0.467133056608731 1 1
0.476386451399749 0.472112227571539 1 1
0.447439030855985 0.442982278024203 1 1
0.390238085034826 0.386320066682331 1 1
0.476254203786396 0.471675042856723 1 1
0.516004105493568 0.510792843969391 1 1
0.630009464857668 0.62422580240918 0 0
0.506844602710736 0.501641711285024 1 1
0.604860160945516 0.599234762153945 1 1
0.373461912396923 0.368961521799541 0 0
0.550773914141286 0.544659027535218 1 1
0.520365430698622 0.515451379288481 1 1
0.505902240446668 0.500856799746096 1 1
0.591568150759792 0.586177262048024 1 1
0.460879494142285 0.455946446113175 1 1
0.641992643477441 0.635540317905863 1 1
0.400811683986755 0.39691337916243 1 1
0.505400781221652 0.500373740089553 1 1
0.506554495344656 0.500764448038993 1 1
0.439136257559126 0.435157501144209 1 1
0.533135788838811 0.527622728437196 1 1
0.511557719960735 0.505521700184975 1 1
0.610511559159493 0.60403950700027 1 1
0.502971717571917 0.497753620786276 1 1
0.52229249384119 0.51727928037281 1 1
0.519809324574 0.515377337728855 1 1
0.594358689049779 0.588526312119719 1 1
0.532396131300523 0.526073575289194 1 1
0.367666664951952 0.364317191380018 1 1
0.538307496022481 0.53213755440627 1 1
0.516531877277824 0.511505847784071 1 1
0.525156974397688 0.520369847604262 1 1
0.462708010666724 0.458003095673337 1 1
0.686777331580814 0.680103904583551 0 0
0.551753598827264 0.546261375457897 1 1
0.455585556700522 0.450940489499564 1 1
0.488695371422534 0.483852691801286 1 1
0.522227871260772 0.5169027349913 1 1
0.451189951070501 0.44601295141897 1 1
0.54280433920098 0.537632025725088 1 1
0.444163226907673 0.439770682081636 1 1
0.484016134877845 0.479096265688934 1 1
0.556401474774495 0.551074145259489 1 1
0.442641416137381 0.438701216996797 1 1
0.492278962273604 0.487499462313888 1 1
0.420925585278838 0.415781714412659 1 1
0.457129784581601 0.452221659761092 1 1
0.441791149790939 0.437115407396031 1 1
0.643687494521856 0.637342169111367 0 0
0.379702666333043 0.375678539851655 1 1
0.488341080462567 0.483761274992895 1 1
0.430019272266359 0.426254988699663 1 1
0.516502653144013 0.511447678203877 1 1
0.522447204484444 0.51727827389426 1 1
0.559842604881789 0.554427577487475 1 1
0.436454120222498 0.431736020340075 1 1
0.638895608197915 0.632110262511621 0 1
0.545861869403895 0.54026149568402 1 1
0.408138323296773 0.403696170772301 1 1
0.522589282912399 0.517397938038801 1 1
0.531680886911165 0.526543400806559 1 1
0.482211331692835 0.47718776907548 1 1
0.575959245483802 0.569643815382895 1 1
0.461270123049564 0.456998891957004 1 1
0.466025035732354 0.461169981595928 1 1
0.474742980512485 0.470312341019601 1 1
0.434391203298836 0.429563749881141 1 1
0.484624739004766 0.480265929060192 1 1
0.49786420287745 0.49258666865588 1 1
0.487339256811668 0.482407092642213 1 1
0.527459442749312 0.52186295137294 1 1
0.520829500466989 0.516187662805274 1 1
0.415811331975374 0.412034508246063 1 1
0.567594144164017 0.561602541651694 1 1
0.427236900397499 0.423107779415241 1 1
0.504482815420363 0.499366168922748 1 1
0.498999672506985 0.494535301275728 1 1
0.477137188905057 0.472479010649218 1 1
0.604052158225025 0.598019283074295 1 1
0.53255894176819 0.527127726682184 1 1
0.517967556843707 0.512928315632375 1 1
0.486605085057755 0.481457851686647 1 1
0.518324004016885 0.51309521713322 1 1
0.644753471380888 0.63761490626999 0 0
0.500028999122056 0.495277297976093 1 1
0.435793519726401 0.431062744597214 1 1
0.443362498765118 0.438834984996898 1 1
0.517080165939759 0.511988250507082 1 1
0.575545997042679 0.569695306771712 1 1
0.547699377187075 0.542188912650461 1 1
0.454923051317893 0.450896206967451 1 1
0.489701847537259 0.484992132849368 1 1
0.516976201183278 0.510954163410797 1 1
0.550348072771757 0.54540493741477 1 1
0.465973317290997 0.461311627016213 1 1
0.428845512296991 0.424046749869332 1 1
0.546589290151131 0.540668343837419 1 1
0.500682887201584 0.495825746906099 1 1
0.606172740742904 0.600236521296602 1 1
0.635525850587097 0.62854583372862 0 0
0.428722995305605 0.424741449565353 1 1
0.51585791427222 0.510666188275207 1 1
0.532400979584885 0.526224478688398 1 1
0.508930078562999 0.503890205058966 1 1
0.466601792519222 0.46177383281275 1 1
0.470004952086146 0.464995705831188 1 1
0.57700099854725 0.57108893078821 1 1
0.339579030101224 0.336486123126963 0 0
0.434115590126982 0.429503257712314 1 1
0.391433331084714 0.387531918254849 1 1
0.466827727618855 0.462342993670479 1 1
0.500632623955181 0.496140341433847 1 1
0.437459494794945 0.432805015802416 1 1
0.34873079155555 0.345252599134537 0 0
0.540438173901223 0.535135569882809 1 1
0.532772634532416 0.526634250610422 1 1
0.502568068089572 0.497845888160673 1 1
0.519243898778716 0.51422738997696 1 1
0.503532396545919 0.498706029185087 1 1
0.548206170845136 0.542461965280564 1 1
0.510143319286903 0.505118796659274 1 1
0.49779123011378 0.493281977596775 1 1
0.549652178152723 0.543209426444376 1 1
0.465564074340477 0.460919447942326 1 1
0.467822518731831 0.463260257595614 1 1
0.467395761002003 0.462857592326496 1 1
0.518630205104012 0.513196868292641 1 1
0.601572950687194 0.595164129819427 1 1
0.534155601775174 0.528542313229914 1 1
0.33679509254455 0.333130016589048 0 0
0.409591195058905 0.405766000240623 1 1
0.478301509346052 0.473652829261652 1 1
0.534777150087724 0.529380679051514 1 1
0.478131667470905 0.473076228549868 1 1
0.544495482458825 0.539374360013597 1 1
0.52762919699036 0.521872194089121 1 1
0.480221807755902 0.47517499021256 1 1
0.457362757087504 0.452488170558705 1 1
0.466080466028488 0.461549733810067 1 1
0.442787324409984 0.438539164199014 1 1
0.523008264882158 0.517845028848211 1 1
0.524060572141787 0.519123699618283 1 1
0.536270682468178 0.531233392985357 1 1
0.479069648246578 0.473912906186275 1 1
0.416895079159448 0.413084963272696 1 1
0.525706918104339 0.5199938199621 1 1
0.448799844892621 0.444055359029661 1 1
0.472988011126287 0.467826515714527 1 1
0.542401963602704 0.537054952896232 1 1
0.571905958533611 0.566277348821899 1 1
0.441807203722674 0.43720672445483 1 1
0.422510370226439 0.417588105922907 1 1
0.643277539253106 0.636716938373974 0 0
0.549274195758547 0.543758474201041 1 1
0.399850336396271 0.395563694372387 1 1
0.409364333631223 0.404982392873905 1 1
0.44000369436056 0.435264081418315 1 1
0.51048170335012 0.504929747326568 1 1
0.483798752990892 0.478898948208574 1 1
0.521580830990036 0.516669435639494 1 1
0.633412744027076 0.627642045548878 0 0
0.432731530089932 0.428475139413671 1 1
0.663533915729667 0.656538354281243 0 0
0.543205480236603 0.537935327418405 1 1
0.518557389194829 0.51321930103231 1 1
0.514174557039163 0.508662365159494 1 1
0.443827703930648 0.439541274397937 1 1
0.459312572210887 0.454299570803448 1 1
0.414175615216124 0.409644397344945 1 1
0.583461131292981 0.578003804352517 1 1
0.476279006436567 0.471496473367243 1 1
0.519132407048178 0.513758600324695 1 1
0.606317372371662 0.600232531660648 1 1
0.491838133446319 0.486947254472397 1 1
0.652459663045153 0.645556172175765 0 0
0.425764916036235 0.421655972545289 1 1
0.515477024708824 0.510212468613084 1 1
0.628029751087502 0.621283842423472 1 1
0.388312480220569 0.384088442308608 0 0
0.663067987149025 0.656097234115909 1 1
0.582906288937256 0.576013420181637 1 1
0.471715600583534 0.467066893931833 1 1
0.631892767789787 0.625632474493266 0 0
0.625636742597593 0.618927186412849 1 1
0.507416061221324 0.501751696120695 1 1
0.575412880946503 0.569246516719391 1 1
0.588982550447461 0.582828456386021 1 1
0.655222929661545 0.648163513612079 1 1
0.435637166521993 0.431292834151879 1 1
0.541477579140632 0.535300213388208 1 1
0.552988294018462 0.546351814199767 1 1
0.443232075180167 0.439074622045891 1 1
0.516834731460746 0.51141634899244 1 1
0.577978748314084 0.572222242801502 1 1
0.526608054394263 0.520440029329556 1 1
0.507080427973255 0.502133506580839 1 1
0.453573469045437 0.448990029995829 1 1
0.492127607672181 0.487639533804728 1 1
0.402951020467146 0.39862037789506 1 1
0.381987278535927 0.37822139245629 1 1
0.555385599349619 0.549563518281384 1 1
0.525281202816838 0.520326990419179 1 1
0.47317907931965 0.46904661412393 1 1
0.50241487957584 0.497592277367304 1 1
0.521861220514013 0.516276865130925 1 1
0.57050687501639 0.564778484184401 1 1
0.54755338073687 0.541557471748975 1 1
0.330824638617973 0.327520754893496 0 0
0.497891277041912 0.4928290568163 1 1
0.403652007069293 0.399662235833111 1 1
0.366936662816805 0.363567898541014 1 1
0.458599794590997 0.454374527285843 1 1
0.458579896746857 0.45409565897329 1 1
0.502154772131336 0.496770439745697 1 1
0.411051361236115 0.407049321889549 1 1
0.552520001005756 0.54713365709536 1 1
0.415520103799072 0.4117565900626 1 1
0.51175540611341 0.506977065830934 1 1
0.501103688796774 0.495905233178744 1 1
0.487388984392666 0.482712149566186 1 1
0.534277093916015 0.52910494382322 1 1
0.48629061432792 0.481741807293975 1 1
0.543260927643411 0.537724356674552 1 1
0.504333601222121 0.499595881028504 1 1
0.565094618430344 0.559506349607643 1 1
0.580172156952289 0.573836356999278 1 1
0.502323254779418 0.497522904307175 1 1
0.54867495902209 0.542906223328287 1 1
0.491248473308473 0.486322367830352 1 1
0.58214222246313 0.57589414239244 1 1
0.512806543905926 0.508033022730533 1 1
0.570598577562581 0.56476533611659 1 1
0.503694602569985 0.498509059512291 1 1
0.550306280055162 0.545146046495764 1 1
0.505035674475874 0.499769989295076 1 1
0.614646655579179 0.608801822304684 1 1
0.571905805809669 0.56636805005778 1 1
0.575912465816886 0.570014946985929 1 1
0.54432067128632 0.538863080187981 1 1
0.571672304947628 0.565856818959962 1 1
0.379567941093471 0.375734230424332 1 1
0.641746923078247 0.635354023073327 1 1
0.36344274522583 0.36003107561379 1 1
0.444891814628452 0.440839896275675 1 1
0.429329534200453 0.425286054643303 1 1
0.480166257225395 0.475154479716155 1 1
0.555695405491595 0.549708973931798 1 1
0.442428364821269 0.437771116166046 1 1
0.529291260154124 0.523191334434046 1 1
0.662910450326154 0.655135748133342 0 0
0.527498747915411 0.522318409343742 1 1
0.470577134222596 0.465273284406823 1 1
0.538769022197309 0.533426489527346 1 1
0.472954004885071 0.468359008655516 1 1
0.519837756860977 0.514694105436371 1 1
0.524517895341997 0.51950294650807 1 1
0.47635790720277 0.471718267286324 1 1
0.48435506971777 0.479420662724024 1 1
0.571877654472189 0.565952600503741 1 1
0.400729054577317 0.39651253628623 1 1
0.491598763516863 0.486815070966796 1 1
0.540484002197685 0.535337107836386 1 1
0.543104629729183 0.536911955160515 1 1
0.506058929324875 0.501364624758626 1 1
0.484123440526901 0.479755162251537 1 1
0.564686943416766 0.559455898062937 1 1
0.459562719674507 0.455195703216131 1 1
0.507096626665656 0.501626408382861 1 1
0.524230400474158 0.518835598124844 1 1
0.519267971801373 0.513984261094399 1 1
0.496645650616012 0.491707197474651 1 1
0.512762609334936 0.507489312413177 1 1
0.428061826882641 0.424120564656223 1 1
0.54078642412208 0.535233274581599 1 1
0.398455722884457 0.394298922686452 1 1
0.40697529324131 0.403281064103225 1 1
0.472900790508793 0.467797942202738 1 1
0.516729177044307 0.511320961325249 1 1
0.511491781165962 0.506537687540304 1 1
0.499354832690211 0.494787374599811 1 1
0.445165644926894 0.441440197271709 1 1
0.467974286386533 0.463356452604791 1 1
0.601060929257748 0.59471480200705 1 1
0.427469391208789 0.422618001944193 1 1
0.648841901294804 0.642302322027115 0 0
0.47551213030095 0.470554491218931 1 1
0.514265999633863 0.508147200022459 1 1
0.467859685327804 0.463395250494506 1 1
0.47969025821915 0.474823273853051 1 1
0.216314768726105 0.21402118629534 0 0
0.474366004926147 0.4698454837005 1 1
0.556983658209541 0.551461131587372 1 1
0.607053990312152 0.601430298071407 1 1
0.459640919291196 0.45555616957971 1 1
0.37550929141434 0.371832610571534 0 0
0.571038397340384 0.565577635879358 1 1
0.499124204033599 0.4948072988353 1 1
0.655751156312361 0.648961221958688 1 1
0.457939344877116 0.453377138952217 1 1
0.572359408356177 0.566361314514217 1 1
0.436730399685916 0.432477810397612 1 1
0.433881979242397 0.429468030738921 1 1
0.598492942796269 0.592963367771879 1 1
0.396904429255839 0.393568324032138 1 1
0.405390999710974 0.401754989853859 1 1
0.425950424349354 0.421917644977635 1 1
0.415529425949788 0.411243292188056 1 1
0.500514722042163 0.495270148833575 1 1
0.524908938865803 0.519505141967781 1 1
0.355948300176572 0.352413869730722 0 0
0.51104073679899 0.505876622102206 1 1
0.450765239718913 0.446461145634977 1 1
0.503167060731214 0.498205802694673 1 1
0.567823959942867 0.562101391653289 1 1
0.622099164414683 0.616167598670101 1 1
0.440860260104392 0.436242251663586 1 1
0.411219893514829 0.4070915502163 1 1
0.576742473221816 0.571005330616054 1 1
0.531441543359519 0.526259759450991 1 1
0.477189371894968 0.472963675036357 1 1
0.41185608454208 0.407962654982315 1 1
0.51303912473849 0.507942255584114 1 1
0.54632917184671 0.541646439134792 1 1
0.540129970360566 0.534412844356048 1 1
0.321960748981759 0.318667469494023 0 0
0.368400940515739 0.364808720501674 0 0
0.461925010899472 0.457181534157857 1 1
0.414116849364765 0.410388808781383 1 1
0.451546853640633 0.447393614045588 1 1
0.551192652387537 0.546030275696261 1 1
0.564364197171295 0.557629460615759 1 1
0.542267961637849 0.537387571274517 1 1
0.524382727311743 0.51901209211832 1 1
0.434899566478882 0.430870731347143 1 1
0.511791848029401 0.50685286904987 1 1
0.503582427776395 0.498108217853271 1 1
0.554920185823185 0.548832381809942 1 1
0.470419936124554 0.465649228677653 1 1
0.500762788692498 0.495509017216348 1 1
0.525402535586998 0.520160918968772 1 1
0.356270717495446 0.352205728135469 0 0
0.615649111596566 0.60946561620705 1 1
0.44168100575483 0.43686903492897 1 1
0.653489310925683 0.646665912170861 1 1
0.550769753965039 0.54546586717175 1 1
0.637734572432853 0.631001538949141 1 1
0.487429205128382 0.482652057800635 1 1
0.56199841743066 0.5562870474082 1 1
0.331672830618374 0.328609849910068 0 0
0.504674461247579 0.499734679533817 1 1
0.624471524386383 0.618207823363217 0 1
0.559977697448426 0.554729097322847 1 1
0.355152974381265 0.351481350613167 1 1
0.390450772679066 0.386869441736733 1 1
0.482876984465108 0.478448793497766 1 1
0.654121942324566 0.647516413306056 0 1
0.410537150216306 0.406776750032107 1 1
0.511403552981924 0.506112886277353 1 1
0.567650619135265 0.562064714878588 1 1
0.476754227376396 0.471851167817431 1 1
0.384224436963052 0.380368408013212 1 1
0.445300497522177 0.440986319972975 1 1
0.491445236811765 0.486596411839648 1 1
0.510284854736686 0.505419698070339 1 1
0.570194821280625 0.56501534206774 1 1
0.509808575308647 0.505284473949773 1 1
0.487009966600642 0.481220596856518 1 1
0.536271880213004 0.530105653431327 1 1
0.587528909057516 0.581721470235552 1 1
0.518011710933092 0.512403690922333 1 1
0.368239021218915 0.364212326180073 0 0
0.484590793157076 0.479390056391294 1 1
0.493325038907717 0.489056744481546 1 1
0.522118656082873 0.517282805074932 1 1
0.470730446225655 0.465999674517617 1 1
0.537352429501456 0.531243172319725 1 1
0.508292606883327 0.503074577140123 1 1
0.511230069395392 0.506440844879232 1 1
0.473463898013571 0.468688167152199 1 1
0.542460653449554 0.536998726504808 1 1
0.566119924913706 0.559967390003257 1 1
0.423613966446618 0.419002925170155 1 1
0.545194004582944 0.540080568300655 1 1
0.484470410630127 0.479849586258316 1 1
0.533816119613198 0.528942313311587 1 1
0.477420087863593 0.472578973258518 1 1
0.498103043655176 0.493386017522021 1 1
0.536819958778921 0.531096831529028 1 1
0.478702159633653 0.473916949363412 1 1
0.573438297724304 0.567784892319426 1 1
0.51289106742828 0.507710992168059 1 1
0.524885647479862 0.519705813023017 1 1
0.602726196606374 0.596802541143826 1 1
0.323506352850143 0.320304562989226 0 0
0.438071070406601 0.433786664823257 1 1
0.493915060042595 0.489297908353755 1 1
0.457050272346647 0.452587388664081 1 1
0.408824118448429 0.40502995978082 1 1
0.445228530563746 0.440360326749702 1 1
0.455908829985139 0.451193788121795 1 1
0.488508462429597 0.483696247085521 1 1
0.489741683777082 0.484956956736808 1 1
0.611504031919407 0.605861253565283 1 1
0.475442261929135 0.470823770328284 1 1
0.512728124280564 0.506706676679568 1 1
0.51517481029961 0.509762012159034 1 1
0.547600862393527 0.54213507851511 1 1
0.409667419373357 0.405559019153338 1 1
0.399334699583855 0.395262581417418 1 1
0.531557189623158 0.526100094900534 1 1
0.533150942573314 0.527222162471526 1 1
0.452718720231924 0.448662353327555 1 1
0.51365097086782 0.508702562077608 1 1
0.513577715972603 0.508073836861651 1 1
0.484872936094713 0.480218838767669 1 1
0.522765580752238 0.51819448352673 1 1
0.360719136351112 0.356658956476114 0 0
0.433130091109084 0.429163897268534 1 1
0.482976846721398 0.478380559881754 1 1
0.451269090267031 0.446914751540669 1 1
0.462269171592489 0.457281338155183 1 1
0.592016692061756 0.586398265359981 1 1
0.614813556005474 0.607860529179858 1 1
0.546670288124831 0.541074446654833 1 1
0.523322867083045 0.518499648664619 1 1
0.42094813513098 0.416676400235794 1 1
0.510078825693757 0.504971680380607 1 1
0.53660124142336 0.531042954133619 1 1
0.58993686487723 0.583719860955266 1 1
0.501897866119993 0.496680550187078 1 1
0.478890661250608 0.474165499158498 1 1
0.466016110784026 0.461328577172798 1 1
0.54512318121716 0.539579990300764 1 1
0.506601965476081 0.501317273711854 1 1
0.435315434297688 0.430550294443175 1 1
0.486481026392066 0.481575249534071 1 1
0.58201808112391 0.57574504970979 1 1
0.485384653354257 0.480360547789391 1 1
0.483753902381639 0.478800960011969 1 1
0.478734617562709 0.474187141632095 1 1
0.555033340249653 0.548939771766407 1 1
0.544012125951321 0.538622126979769 1 1
0.420082088332823 0.416514471201698 1 1
0.408815977791393 0.404971696030842 1 1
0.431048925280131 0.426953968226355 1 1
0.425441272630605 0.421565441277799 1 1
0.588956210737432 0.582774240361904 1 1
0.446460953673876 0.441712609975381 1 1
0.452165878527956 0.447762664049746 1 1
0.513815476581104 0.507818606975537 1 1
0.523382533671567 0.517708177092528 1 1
0.611176684476295 0.605074649137145 0 0
0.629415728605618 0.622880820511436 0 0
0.539590822225694 0.533937802647132 1 1
0.525822407951976 0.520477796664842 1 1
0.629801049316983 0.623347568431302 1 1
0.464280018796394 0.459849556541975 1 1
0.439289999908336 0.435427608994699 1 1
0.546652022616884 0.541170481197306 1 1
0.511100333623902 0.506060469529334 1 1
0.4372844626635 0.432927090534314 1 1
0.460309866277546 0.456179285389501 1 1
0.497954942711662 0.492775404305583 1 1
0.485579952901893 0.481052342444172 1 1
0.589125887326615 0.583381930983066 1 1
0.475989671854272 0.471184112917091 1 1
0.408103097295869 0.403705084592437 1 1
0.527904927490983 0.522497327552993 1 1
0.543551294049131 0.537947019946376 1 1
0.440867151253451 0.436890755213878 1 1
0.537816842399077 0.532633903189279 1 1
0.639218596202043 0.632729206985077 0 1
0.521579290385746 0.51570684923906 1 1
0.433025530594851 0.428536273392836 1 1
0.505263703728287 0.499916889760215 1 1
0.381254420819982 0.37772766619952 0 0
0.432872740038418 0.428798849369629 1 1
0.547209171389747 0.541963320221719 1 1
0.516115328258575 0.511139606432885 1 1
0.372748826382658 0.368879094191115 1 1
0.460107757784076 0.456001734336054 1 1
0.500804305693289 0.496160236956009 1 1
0.440983785789771 0.436631515812503 1 1
0.481094972275609 0.476725084931313 1 1
0.512710439003049 0.507240350996795 1 1
0.56090344244713 0.555401688470556 1 1
0.533968091863594 0.528340330930978 1 1
0.404066073190138 0.400164415787317 1 1
0.377231616562183 0.373605340280757 1 1
0.384774650825827 0.380740827602515 0 0
0.376021110123224 0.372675174677732 1 1
0.45352086269193 0.449106827065388 1 1
0.493755623244604 0.488621325816213 1 1
0.653992799369828 0.646850816380472 1 1
0.583768823889083 0.577077651088706 1 1
0.619709933719771 0.613721731137374 1 1
0.469067187728885 0.464007539802955 1 1
0.334068343051093 0.331340925657518 0 0
0.464780728625997 0.46016873985069 1 1
0.360152302129826 0.356621107946478 0 0
0.623451658759754 0.616832403773045 1 1
0.419232899488789 0.414790971474011 1 1
0.611841567239531 0.60609693671519 1 1
0.477225871397104 0.471955979796986 1 1
0.454973452248848 0.450530791335477 1 1
0.444090766544314 0.439894278926118 1 1
0.624873826676859 0.619225526747455 0 0
0.533072130643253 0.52737690936699 1 1
0.528732446119901 0.523580205995147 1 1
0.497429335160441 0.491584648723941 1 1
0.542602780948984 0.536370045035879 1 1
0.535153592213356 0.529499219344142 1 1
0.503452944223472 0.498882442943355 1 1
0.502276970636209 0.496359061726637 1 1
0.435279079803956 0.430430110929804 1 1
0.559651842640459 0.553682680874613 1 1
0.474893670574819 0.470132593448039 1 1
0.491297606115031 0.485961982203593 1 1
0.544583043092113 0.539444798634547 1 1
0.554859702008345 0.549859253699966 1 1
0.550193677779326 0.54397736585812 1 1
0.395942927727688 0.392000907258182 1 1
0.481542557154457 0.476608125535361 1 1
0.505660803036068 0.500962203597191 1 1
0.451329551918041 0.446947356303018 1 1
0.534795884414025 0.528978761387358 1 1
0.518022505635549 0.512639181656581 1 1
0.454822295065431 0.450490409970539 1 1
0.48152371442402 0.476847194195475 1 1
0.460397247368635 0.455765569356429 1 1
0.490386113163541 0.484688321244877 1 1
0.489188832180839 0.484586741178287 1 1
0.496238254866725 0.490621186213772 1 1
0.529883360897622 0.525066529403268 1 1
0.482828110986346 0.477398605003079 1 1
0.520396594395859 0.513953590469824 1 1
0.544540817413551 0.538863914878056 1 1
0.398125342736673 0.394184052264595 1 1
0.456358878991047 0.450975874442334 1 1
0.437316793564116 0.433149812791183 1 1
0.418847599507457 0.415101544456372 1 1
0.470880580959155 0.466304821777298 1 1
0.415017677777379 0.411397489493907 1 1
0.514335106372709 0.509510215938619 1 1
0.414647230239508 0.410496039402339 1 1
0.546428854228356 0.54137896915422 1 1
0.453159480594022 0.449040109409543 1 1
0.436362914146656 0.432396608426998 1 1
0.45508015442148 0.450655112733675 1 1
0.567236298723956 0.561852753941362 1 1
0.491428421314306 0.487136255268501 1 1
0.603184969390876 0.597096394231333 1 1
0.409717942874108 0.405894376100898 1 1
0.467470972648575 0.462739832368934 1 1
0.556952492114657 0.551575522877055 1 1
0.699409687548797 0.691789035422339 0 0
0.464317058233363 0.459992865753371 1 1
0.495475681009693 0.490781776897856 1 1
0.398109358917063 0.39417446329119 1 1
0.410770913381444 0.40711515420117 1 1
0.537406959451249 0.531766525903127 1 1
0.447147760768007 0.442496779359961 1 1
0.478510862878458 0.473315288894353 1 1
0.426143088148902 0.421614665555074 1 1
0.471957519140283 0.466564006420662 1 1
0.383715464115814 0.379783658540293 1 1
0.441932167592132 0.43750917776387 1 1
0.534118873625379 0.528277626557847 1 1
0.514895686815938 0.509567553516447 1 1
0.410301023978942 0.406317585204409 1 1
0.391052728446476 0.386771192860336 1 0
0.534873229819988 0.529444347285762 1 1
0.550982597635556 0.54490708593076 1 1
0.453394746628578 0.449325714172125 1 1
0.495679653771287 0.490767742716002 1 1
0.379523617459443 0.375876687118 0 0
0.521778783000199 0.517054227639228 1 1
0.497629100159664 0.492694015033575 1 1
0.61867236944956 0.612359526409247 1 1
0.438169255650026 0.43392166301511 1 1
0.625275288760138 0.619436938762325 0 0
0.570836560097951 0.565325939790502 1 1
0.543700748953332 0.538216517676826 1 1
0.606338285233758 0.599949219225112 1 1
0.529102458054019 0.524122141252099 1 1
0.425999420162292 0.421738423545962 1 1
0.460872194046781 0.456282038904307 1 1
0.435121764753921 0.430963582456464 1 1
0.523576664947862 0.518367381771105 1 1
0.53349065756435 0.527768159137978 1 1
0.518120614015701 0.512648946456114 1 1
0.502433665481294 0.497369790557319 1 1
0.420942203407087 0.416904118076991 1 1
0.459792128058921 0.455010288128795 1 1
0.484314100509431 0.479278017124856 1 1
0.411082877618588 0.407158757999238 1 1
0.595806468883817 0.588908796110028 1 1
0.485397131277664 0.480644238785649 1 1
0.391757101754473 0.387373260678511 1 1
0.427873127735078 0.423603212203319 1 1
0.533471991128882 0.528688552986626 1 1
0.454685578851273 0.449348115646562 1 1
0.479719781811867 0.475184603859455 1 1
0.567449872535396 0.562142986307181 1 1
0.510260201444926 0.505459466106824 1 1
0.483975989519771 0.479204545364314 1 1
0.495936103890588 0.491108420951624 1 1
0.626999840520061 0.619460305885759 1 1
0.548067326744034 0.542805032456793 1 1
0.500210600906276 0.49538988634154 1 1
0.416597698777633 0.412571862394138 1 1
0.528760656629281 0.523574877013589 1 1
0.595010905495613 0.588824131691485 1 1
0.497369393109899 0.492632936283992 1 1
0.595722429293517 0.590275217098354 1 1
0.600621583951036 0.595141182762148 1 1
0.491464937378049 0.486753120749569 1 1
0.508588796583518 0.503163985714015 1 1
0.420624450338893 0.416244193839502 1 1
0.544083998857328 0.538547017963673 1 1
0.510251621581578 0.505400378474977 1 1
0.470847234231448 0.465822060821697 1 1
0.579104202200133 0.573233194884106 1 1
0.628255448839234 0.622327602476952 1 1
0.530956425454316 0.525845531362806 1 1
0.476411948946347 0.471728249030041 1 1
0.629834278724285 0.623200403872207 0 0
0.529177992623903 0.523810571407478 1 1
0.53858214397902 0.532709208637906 1 1
0.548606992951942 0.542436804267835 1 1
0.425188411185328 0.421081596531162 1 1
0.419119839376227 0.414552867776684 1 1
0.421600498402317 0.417095758943302 1 1
0.597816999876965 0.591754952030018 1 1
0.379260419701348 0.375411446939135 1 1
0.518919010123736 0.513425063048132 1 1
0.517729220961691 0.512248991915739 1 1
0.372877566700146 0.368650503765338 1 1
0.545569149705716 0.539877654954108 1 1
0.504289564183738 0.499203402911925 1 1
0.434390096408506 0.429635810579537 1 1
0.545397260830344 0.53988280511549 1 1
0.585545016151781 0.579425988776595 1 1
0.376538809314627 0.372289282163507 1 1
0.52848997324496 0.522873454106042 1 1
0.456333390318384 0.451514153458188 1 1
0.480789210380636 0.476387852083135 1 1
0.489761733486597 0.484854211102884 1 1
0.421451117311537 0.417161884281729 1 1
0.585364714251593 0.579712106292153 1 1
0.518192525217239 0.512937010478361 1 1
0.658681637350115 0.65163939716181 0 0
0.410203393098109 0.406274989531716 1 1
0.694877912890452 0.688329826671478 0 0
0.528778422548575 0.523584467999484 1 1
0.523943388593741 0.518315084423464 1 1
0.235147306258726 0.231483148055651 0 0
0.592681710047303 0.58692040654949 1 1
0.415789884169434 0.41196059814666 1 1
0.521567173113458 0.515829529528917 1 1
0.577617702328183 0.57225689000021 1 1
0.380616787337606 0.376950287586212 1 1
0.485094747164623 0.480027614315231 1 1
0.530088114341494 0.524967814312949 1 1
0.498861422517006 0.493207575545792 1 1
0.506694679610328 0.502023623375918 1 1
0.509743771910122 0.505276737746339 1 1
0.518260633359043 0.51303963820399 1 1
0.534568385542941 0.529632168954626 1 1
0.462807499068779 0.458584872535096 1 1
0.46297046938922 0.458138480648436 1 1
0.503927348068645 0.498821188400495 1 1
0.47828783729882 0.473426758224833 1 1
0.486902793251327 0.482199418366026 1 1
0.515788440888758 0.510385995984545 1 1
0.528130743131462 0.523511605044595 1 1
0.668164288029867 0.661070587010892 0 0
0.355662002164155 0.352184721561034 0 0
0.480624934105873 0.475245424150259 1 1
0.482048178172649 0.477362474729845 1 1
0.482245508485151 0.47759381541375 1 1
0.505099293477125 0.500166265080949 1 1
0.55372404865394 0.548131384167312 1 1
0.577203044835256 0.571144693023612 1 1
0.523330884938263 0.518219328380925 1 1
0.540871931204936 0.53554919587452 1 1
0.458747334534251 0.454312337626157 1 1
0.500864156195105 0.495764703146398 1 1
0.499109790631726 0.493858262052433 1 1
0.531353709406971 0.525590892913002 1 1
0.439351162882987 0.434983301089371 1 1
0.546046610563953 0.540229324197911 1 1
0.510181573654838 0.505079992703571 1 1
0.483248230387766 0.477963217075283 1 1
0.501294816869959 0.496412649443762 1 1
0.407621192536825 0.403533850086679 1 1
0.486356310892265 0.481828667371953 1 1
0.554833240075559 0.548986043606872 1 1
0.494474699323271 0.489505035361293 1 1
0.4788135843011 0.47403241448063 1 1
0.420466731717532 0.416353986912447 1 1
0.472511284367921 0.467921537002486 1 1
0.490564364809876 0.485802806547835 1 1
0.536826114242437 0.531451929252569 1 1
0.471008721749233 0.465911168940242 1 1
0.424963837145924 0.421106265339348 1 1
0.43144773316797 0.427403596016579 1 1
0.545721015822262 0.540320738160687 1 1
0.537298664636667 0.531408746393437 1 1
0.445020667052327 0.440604091322412 1 1
0.51094161286062 0.50574632300071 1 1
0.524178936097539 0.519160008455704 1 1
0.510348903233559 0.504039712597707 1 1
0.464789564886635 0.460303600371992 1 1
0.527171775163881 0.521985504131752 1 1
0.442137045905528 0.437415784829522 1 1
0.507233008709461 0.502341666319826 1 1
0.515192762172673 0.510265158876785 1 1
0.530055524486016 0.524934940590301 1 1
0.50091898543753 0.495859259320823 1 1
0.56559173996308 0.560134469195379 1 1
0.508402534162242 0.503330203008066 1 1
0.421613466813765 0.417209051185275 1 1
0.493117637642923 0.4878607463476 1 1
0.444257667844578 0.439889853797063 1 1
0.355308897599038 0.352120376064741 0 0
0.3640932354591 0.360884874112315 0 0
0.546326957390248 0.541023241070683 1 1
0.568223964945223 0.562723743511303 1 1
0.508184294213587 0.502921282582571 1 1
0.41752483035151 0.41348736111178 1 1
0.437061658763992 0.432633585904287 1 1
0.662182719949082 0.656127947869495 0 0
0.538481256283343 0.533155166772712 1 1
0.488319235757177 0.483260082748136 1 1
0.515293042652427 0.510372319951777 1 1
0.43469577234094 0.430510216066083 1 1
0.438199302992178 0.433525454690518 1 1
0.497435985417658 0.492549265680225 1 1
0.417481505088155 0.413627613626366 1 1
0.516093775501357 0.510371510791134 1 1
0.465180801855832 0.460780775071644 1 1
0.521143985110302 0.51563528950668 1 1
0.489732126226732 0.484654333525611 1 1
0.465163202846456 0.460432684801822 1 1
0.447738091990692 0.4434102109846 1 1
0.469443109008024 0.464826166596082 1 1
0.511886858394144 0.506217344713501 1 1
0.555966115962881 0.550925935498808 1 1
0.495499961851285 0.490634666828847 1 1
0.457629717377968 0.453162140681912 1 1
0.481410459014395 0.476235496091658 1 1
0.51600774891601 0.511230088994094 1 1
0.527516473912115 0.522022103841287 1 1
0.357246821625578 0.353790045406641 0 0
0.459721052990806 0.455183465038659 1 1
0.455360311885303 0.450520146722796 1 1
0.402299695212953 0.397873396740814 1 1
0.300448007149988 0.296937900088473 0 0
0.510584545197096 0.505017602361019 1 1
0.443797510946071 0.439943480556684 1 1
0.591861717182632 0.586081256481021 1 1
0.545308706273328 0.538828465561411 1 1
0.422980740728269 0.41873295412036 1 1
0.446592218698014 0.442216235602641 1 1
0.525535242812939 0.520005691565135 1 1
0.458297122189394 0.453274116813144 1 1
0.549704772191293 0.544015263638835 1 1
0.469229309260406 0.464467708530969 1 1
0.527746487646281 0.521433915025171 1 1
0.65407049087314 0.64687910860914 0 0
0.467172733088135 0.462659923427384 1 1
0.533456038227709 0.52851732660024 1 1
0.588576730573342 0.582430285093749 1 1
0.489048926020305 0.484017307112165 1 1
0.496776851082996 0.491379039264986 1 1
0.449917513839271 0.445342039371235 1 1
0.475546115551468 0.470329884748209 1 1
0.505876748758557 0.501373771206079 1 1
0.527320827652592 0.521888345266368 1 1
0.656083154688301 0.648439769909911 1 1
0.623308283513791 0.616635932919918 1 1
0.408026030882416 0.403825112773586 1 1
0.44545393959197 0.441152966769012 1 1
0.601166948902418 0.594987234834103 1 1
0.528575406389222 0.523232048100839 1 1
0.531503371046405 0.526150963889709 1 1
0.442255588719939 0.437645420159129 1 1
0.544812493676984 0.539346507293338 1 1
0.413742419377649 0.409524788287901 1 1
0.568260383835858 0.563102580837916 1 1
0.360816292458624 0.357110970730444 0 0
0.499605076790176 0.494477648543928 1 1
0.421695225992057 0.417937923821334 1 1
0.594929375216501 0.58946266700208 1 1
0.542768615310249 0.536504006016384 1 1
0.347256502763251 0.343410808804848 0 0
0.649013481704125 0.642538739556425 0 0
0.529077029992659 0.523497256533892 1 1
0.483618204191238 0.478139415252507 1 1
0.511218520274238 0.506806519899491 1 1
0.495913917753852 0.490726025584363 1 1
0.60644836080915 0.600283788368981 1 1
0.623818892374882 0.617160695420194 0 0
0.472522294036809 0.467929901218967 1 1
0.595377585626178 0.589527509910303 1 1
0.498762482261354 0.493067148961041 1 1
0.349730395510257 0.346214691092471 0 0
0.518248905002748 0.513226157064177 1 1
0.460036596942766 0.455834982484937 1 1
0.419682149264335 0.41562060005349 1 1
0.442090314343706 0.437802650911926 1 1
0.46092353898432 0.456024588517521 1 1
0.515848049187838 0.51061030859015 1 1
0.397043643319635 0.39286045223385 1 1
0.323352166532621 0.320336673435057 0 0
0.532082993157546 0.527180383394018 1 1
0.495291262327402 0.49027349897733 1 1
0.50508767302442 0.499224112060029 1 1
0.505391817922245 0.50084628236393 1 1
0.491096755636191 0.485967572029741 1 1
0.604619551102047 0.598283768197287 1 1
0.508270986367153 0.503414515397058 1 1
0.610123820684874 0.60453449422951 1 1
0.519026284595885 0.513701913678329 1 1
0.477053107807419 0.472311116793302 1 1
0.561261544233458 0.55628985710179 1 1
0.540013150189733 0.534926491738968 1 1
0.462588545802732 0.457578688449607 1 1
0.606428457136698 0.600407175806507 1 1
0.527850451705687 0.52259808320955 1 1
0.548748950239625 0.543134961673669 1 1
0.501678688066097 0.496799973616107 1 1
0.510139371271333 0.505424809951232 1 1
0.625716729067453 0.619011110879332 0 0
0.459692589120046 0.455336274187283 1 1
0.586834074850128 0.580571724116435 1 1
0.554523525570929 0.54898493615688 1 1
0.559426750312022 0.553897868620642 1 1
0.451470200465656 0.446547236613141 1 1
0.51343825602443 0.50793634285295 1 1
0.441261540921474 0.437062988224432 1 1
0.630298417430379 0.624048144200945 0 0
0.520922520144814 0.515326763828565 1 1
0.512864971977132 0.507710760354832 1 1
0.518626978101811 0.513341652666199 1 1
0.445893892286283 0.441327370855772 1 1
0.554584351596085 0.548496238334437 1 1
0.536648343278616 0.531112212242034 1 1
0.475436462087861 0.47032662467507 1 1
0.507300951364177 0.502367369713683 1 1
0.548944251336251 0.543181678865554 1 1
0.502992489404809 0.497457748857691 1 1
0.519075105987433 0.513333532136974 1 1
0.514825121639406 0.5096619988262 1 1
0.553900252551659 0.548361446575184 1 1
0.578479089641681 0.572449993528778 1 1
0.586024354737268 0.580647142409701 1 1
0.533404770236687 0.528057449696279 1 1
0.528816241563872 0.523894163153701 1 1
0.560503836251419 0.55491189323391 1 1
0.397240598007276 0.393284038262631 0 0
0.463284716959295 0.458136112286283 1 1
0.48294434670195 0.4778037744921 1 1
0.494847897169727 0.489832292569025 1 1
0.525553409739777 0.520076045786392 1 1
0.511646540856691 0.506456039373634 1 1
0.552482638655991 0.547237354980938 1 1
0.549289468613018 0.543731900717568 1 1
0.50158313413928 0.496107622300036 1 1
0.422370835161618 0.41808548288407 1 1
0.52043789751696 0.515100029190239 1 1
0.608426469188185 0.601373024040949 1 1
0.519045647520577 0.513846808638679 1 1
0.347251132195177 0.343604530509338 0 0
0.517159565744571 0.511952577697362 1 1
0.421357381251827 0.416521436030969 1 1
0.497068502876484 0.491691445004639 1 1
0.465448166000891 0.460879723505039 1 1
0.608152612782019 0.6024579579563 0 1
0.60590301393917 0.600347690649735 1 1
0.606737216270344 0.600434638766805 1 1
0.36610649354126 0.362607564399583 0 0
0.492742666297146 0.487072197784868 1 1
0.467717802163437 0.463370362534021 1 1
0.479889824402601 0.474752087704396 1 1
0.483937356686284 0.479323783430772 1 1
0.326126932273492 0.323303614963541 0 0
0.556088383074416 0.550962482834918 1 1
0.562013497133421 0.556032554199232 1 1
0.350586946049184 0.347283639573787 0 0
0.478893694133083 0.473639896208475 1 1
0.605847053744059 0.600352907794157 1 1
0.474289959517719 0.469181109359003 1 1
0.378884543017564 0.375076793330503 1 1
0.623236901167559 0.617347521583759 1 1
0.470633383401401 0.466592997931097 1 1
0.525133638943029 0.520167538565199 1 1
0.474686181736643 0.469819065199542 1 1
0.473689327315749 0.468805836620059 1 1
0.433107784769694 0.428737677945864 1 1
0.613673743717866 0.607427970819722 1 1
0.344863848913149 0.341586190102911 0 0
0.399417430671336 0.39595437944891 1 1
0.47421657554757 0.469474337600341 1 1
0.559001317808556 0.553104311956038 1 1
0.44501456266909 0.440600461193157 1 1
0.439117503611585 0.435304631825161 1 1
0.543460741786767 0.53795051254963 1 1
0.477558468793933 0.472521859371148 1 1
0.465359314097859 0.460222894708389 1 1
0.367260616336329 0.363697209883104 0 0
0.460768060834196 0.45574359650861 1 1
0.450733700341294 0.446459404231735 1 1
0.467737324320581 0.462888963416751 1 1
0.445963574455279 0.442145957273348 1 1
0.501974260591151 0.497444393032297 1 1
0.548842761661746 0.543463281446458 1 1
0.608343631176105 0.602091255641256 1 1
0.553038477077661 0.547714481206616 1 1
0.511906377065859 0.506594706391537 1 1
0.42408352738023 0.420025339896902 1 1
0.61451892726533 0.608540543513036 1 1
0.631494980900321 0.624732464371409 0 0
0.48319954250238 0.478079902179193 1 1
0.522733327800985 0.517058472922488 1 1
0.587249618828556 0.581219438377242 1 1
0.464725530666082 0.460222857853181 1 1
0.450399931223257 0.445968775544112 1 1
0.443983417766907 0.439815982295173 1 1
0.537663803396487 0.532028747179029 1 1
0.563248819942518 0.557410899810471 1 1
0.538586287404584 0.533354583516741 1 1
0.422910177065878 0.418835690133764 1 1
0.507328536956462 0.502068326050629 1 1
0.429773355122399 0.425136992243271 1 1
0.576361686193367 0.57105283542443 1 1
0.375170539798179 0.37155956352898 1 1
0.416067918408859 0.411484104901271 1 1
0.442534904244488 0.438494034128235 1 1
0.53623793027643 0.529844885195525 1 1
0.47483055400753 0.470425983268041 1 1
0.536730430640807 0.531475942871703 1 1
0.485281364924449 0.48008916225715 1 1
0.513828611673112 0.508608574021892 1 1
0.412784035087879 0.407804337004603 1 1
0.427471270357414 0.422906448245096 1 1
0.520861114713395 0.515802265832373 1 1
0.580918218661274 0.575079704767798 1 1
0.448704899796354 0.443949143495342 1 1
0.501652564336289 0.496750825476321 1 1
0.539120752401582 0.533289847464247 1 1
0.425771589649346 0.421804113046613 1 1
0.476963146290236 0.472154139741426 1 1
0.606853154465837 0.600842149773075 0 1
0.563443503609751 0.557965829659563 1 1
0.380283157276994 0.376292288320202 1 1
0.391804038125418 0.387961114099023 1 1
0.558084939852013 0.552776078285706 1 1
0.530245840234561 0.524637008757989 1 1
0.472592071111004 0.467285911776558 1 1
0.448211003467225 0.444226168948273 1 1
0.475123735126023 0.470282899190321 1 1
0.463071043048682 0.457943965120364 1 1
0.464138821534481 0.459141518347745 1 1
0.518435837181736 0.512851192740877 1 1
0.505750795321767 0.500049918325964 1 1
0.644784031020524 0.638378003854896 0 0
0.473975674552906 0.469036939315682 1 1
0.475523221380958 0.470694378797281 1 1
0.383671424941123 0.378880005627199 1 1
0.449213802709962 0.444650392904253 1 1
0.51303665731085 0.507396222455855 1 1
0.532840125301976 0.528160533682481 1 1
0.509287455505913 0.504262224968404 1 1
0.500387217346844 0.494969697228172 1 1
0.347307345968878 0.343097411222987 0 0
0.527922149919615 0.522232635405554 1 1
0.56965452377606 0.563823646545149 1 1
0.627644565132106 0.621769771852199 1 1
0.49167931593061 0.486494779017441 1 1
0.557475597583408 0.552467969278882 1 1
0.51006277250656 0.504883487525804 1 1
0.421200819955099 0.416437194288697 1 1
0.451308367384174 0.446279993712188 1 1
0.412200079752945 0.40828739006015 1 1
0.391746913564163 0.388060089833119 1 1
0.42422686811611 0.420095286532917 1 1
0.413865507330723 0.409332591812525 1 1
0.601389862459475 0.594688326550587 1 1
0.453451171862533 0.448706915674075 1 1
0.584592113424387 0.579282022249193 1 1
0.465613912391896 0.461182525992114 1 1
0.48451262825965 0.478901976463695 1 1
0.518432624411091 0.513566274550894 1 1
0.490030562290835 0.485253046368454 1 1
0.375285198648691 0.371715627988705 0 0
0.643261271052668 0.636715703609485 0 0
0.458411806105444 0.453411676239434 1 1
0.57845397983476 0.572446193046302 1 1
0.507279182092864 0.502108808356228 1 1
0.4698414925668 0.464027833795095 1 1
0.518171335350149 0.512551672699149 1 1
0.566759416428865 0.560895968781686 1 1
0.482203457831096 0.477459335495721 1 1
0.518957280276417 0.51382855075777 1 1
0.424891708595441 0.421102051901108 1 1
0.511811235956931 0.506330308453807 1 1
0.48269561452715 0.477585719902604 1 1
0.460150644742299 0.455679992166025 1 1
0.539676624780352 0.534008089294941 1 1
0.461467042564434 0.45670686769456 1 1
0.610499542801503 0.604520369769649 1 1
0.535410450616645 0.529863794273271 1 1
0.628351603550256 0.621993893973315 0 1
0.527084586486737 0.521216053865974 1 1
0.508151613675513 0.503093255306945 1 1
0.608777235382554 0.602509636130634 1 1
0.50058847453679 0.495694078330667 1 1
0.482412638821661 0.476714307241894 1 1
0.513546450520091 0.508636407735185 1 1
0.586672186979556 0.580854438761303 1 1
0.538104974239237 0.533313059751048 1 1
0.513702476688144 0.508094469136411 1 1
0.50275752593969 0.498020156304936 1 1
0.489786084184528 0.484693668315874 1 1
0.486038105657158 0.480931222577587 1 1
0.460867401417971 0.455899946211973 1 1
0.495230682641517 0.489745881888757 1 1
0.611326141760642 0.605422241564782 1 1
0.56180868021182 0.555541756003936 1 1
0.610445068942212 0.604387496956657 1 1
0.432011003672474 0.427831828169943 1 1
0.600888106326574 0.595032158996965 1 1
0.496675662147785 0.491862303392014 1 1
0.466870376160608 0.462481984026763 1 1
0.513728841313472 0.508227987159795 1 1
0.395348111546012 0.39163861369531 1 1
0.537021671462138 0.531408765122729 1 1
0.646362001697575 0.639725504699358 0 0
0.414056108613721 0.410132617751285 1 1
0.507948271741211 0.503311346622699 1 1
0.518265249544264 0.512804098939408 1 1
0.508767629447067 0.503985519003018 1 1
0.490929198349494 0.486382763180786 1 1
0.554919927859346 0.549515976849983 1 1
0.568421234743374 0.561814833776581 1 1
0.564837762692877 0.559316216453992 1 1
0.449467035905374 0.444482922477873 1 1
0.48772158862818 0.482887336526614 1 1
0.500133085766525 0.495234129062522 1 1
0.559730149264959 0.5535443603556 1 1
0.42890990165807 0.423999125054297 1 1
0.527610908011719 0.522394944691109 1 1
0.575226175515358 0.569737221314325 1 1
0.421291380835302 0.417056436171502 1 1
0.426243914019639 0.422280809737748 1 1
0.545239478938239 0.540102256814629 1 1
0.488756405184214 0.484310428786148 1 1
0.459623631420197 0.455285815644771 1 1
0.413764526450623 0.409201899020509 1 1
0.537610616763163 0.532279687709523 1 1
0.503328012350827 0.498098793220627 1 1
0.452884388076566 0.448413938870185 1 1
0.446928075188372 0.442150738742834 1 1
0.446792021852432 0.442167337209907 1 1
0.542549850827933 0.537185641929189 1 1
0.459404804896827 0.454789434213128 1 1
0.569850898533871 0.564251347472944 1 1
0.45145000145977 0.447046558454388 1 1
0.632469251510425 0.625816064707345 1 1
0.601326276960483 0.595810372273167 0 1
0.540619645227249 0.534805385781054 1 1
0.511470279854101 0.506609394081606 1 1
0.572021264959006 0.565722850686923 1 1
0.429359725030723 0.425586514813867 1 1
0.46449975042302 0.459596759515465 1 1
0.35000783070178 0.346627652558316 0 0
0.536429258907908 0.530545011526223 1 1
0.687675159007336 0.681078916805299 0 0
0.453903020482834 0.44903273398653 1 1
0.518491847805085 0.513692966117743 1 1
0.543139020815927 0.53697171394079 1 1
0.410062692117906 0.405216757126269 1 1
0.504875598514123 0.499700007179988 1 1
0.452006719142575 0.447076973038833 1 1
0.735056260073174 0.727690089223876 0 0
0.51412080121769 0.50885561114318 1 1
0.616894400676946 0.611296184888477 1 1
0.445230243743125 0.440971583401572 1 1
0.5096819437351 0.505004549668901 1 1
0.521608094852066 0.516087633890196 1 1
0.606514655919107 0.600010569000919 1 1
0.444704330713288 0.440739617830446 1 1
0.589190551385108 0.583348960165337 1 1
0.450170023044353 0.446025236320525 1 1
0.544633656312009 0.538265066718516 1 1
0.411059853954875 0.407055159526216 1 1
0.497970538485414 0.492583229200171 1 1
0.540991517074744 0.53557933031222 1 1
0.505194258511122 0.500343072691913 1 1
0.462818034564639 0.458749794709488 1 1
0.597731423696713 0.591578100941531 1 1
0.44373643651459 0.439448389817354 1 1
0.45096891786347 0.446203784713835 1 1
0.529175183425908 0.524312702736144 1 1
0.549821354427931 0.544325035514453 1 1
0.554487308252367 0.548831179155407 1 1
0.555724793950837 0.550021758333025 1 1
0.540415521965788 0.534755678361231 1 1
0.578028128444518 0.572305649899395 1 1
0.431348497268609 0.427215925200965 1 1
0.522956153959696 0.517190562484663 1 1
0.656896735682051 0.651375279038331 0 1
0.556703214553295 0.551990741020679 1 1
0.564007355408015 0.557969362640205 1 1
0.537842693747658 0.532552204962371 1 1
0.488084424461958 0.483213401104932 1 1
0.437496170130508 0.433367864828081 1 1
0.546484485703775 0.54091780368581 1 1
0.492245233220581 0.48728742496405 1 1
0.52384086685526 0.518351494079736 1 1
0.552552924172392 0.546969501776226 1 1
0.470039253947758 0.465576162106194 1 1
0.540222619302916 0.535124450150567 1 1
0.376516990794817 0.372453451168161 1 1
0.458338850041023 0.453899213460309 1 1
0.459661471020671 0.455276167425251 1 1
0.479114971426655 0.474567275678772 1 1
0.379443430178181 0.376059056696173 1 1
0.542791561622305 0.537763069106081 1 1
0.490721169138488 0.485261202971413 1 1
0.525546125955227 0.519724468936312 1 1
0.369271602447866 0.365750707614109 1 1
0.372393120845389 0.368357460153451 1 1
0.554084079625195 0.548100097887023 1 1
0.45414330544766 0.449988496631434 1 1
0.345179920046095 0.341515886427997 0 0
0.422244733111953 0.418369575935426 1 1
0.510597372591939 0.504591409488665 1 1
0.554819245356905 0.549035262256468 1 1
0.488005225491102 0.482904288292828 1 1
0.465753868104798 0.460530399994858 1 1
0.497956350593209 0.493199537780703 1 1
0.474596737175965 0.470265432600798 1 1
0.589790674566491 0.584001809391661 1 1
0.433423983318866 0.428901992259299 1 1
0.391980236800588 0.388291911714779 1 1
0.569935873425559 0.56412162569054 1 1
0.390998515733995 0.386727670695947 0 0
0.398107342132344 0.394022975437476 1 1
0.420619566884493 0.416530626000295 1 1
0.427108420710204 0.422774388840858 1 1
0.633417738139696 0.627608059833 0 0
0.466917082658047 0.461832540918255 1 1
0.41459701103173 0.41017635660216 1 1
0.468431394073527 0.4637587187966 1 1
0.5722847651585 0.56671956762309 1 1
0.455103509771518 0.450332599945777 1 1
0.480925726194356 0.476246614640245 1 1
0.553693536965691 0.548437877236049 1 1
0.58282344800618 0.577150026959623 1 1
0.565094237103907 0.559244691971128 1 1
0.452835106756438 0.448098079280549 1 1
0.482055469254435 0.476808400731213 1 1
0.615559249775398 0.609025643772705 1 1
0.500524388346691 0.495265150079698 1 1
0.534019880101309 0.528790258158066 1 1
0.519155467229745 0.513692957165752 1 1
0.480553346974102 0.475231253546412 1 1
0.571291874360189 0.565365360320093 1 1
0.577660831570359 0.571895612496878 1 1
0.483667084923607 0.478784796931308 1 1
0.501046515130686 0.495881022462601 1 1
0.479990447719037 0.475216390803423 1 1
0.650542422635393 0.643713932679588 1 1
0.467009153726926 0.462266972788201 1 1
0.510434029046292 0.505602195933236 1 1
0.473875260556433 0.469243677193214 1 1
0.544072563482873 0.538515271341776 1 1
0.462912448516891 0.457737185028376 1 1
0.567360745997996 0.561257844395559 1 1
0.490671751118835 0.486263250934842 1 1
0.361391335100781 0.357188673573357 0 0
0.587903813812114 0.581961740758155 1 1
0.749355980065552 0.741659545660652 0 0
0.698458197851957 0.691357248295933 0 0
0.457867117589416 0.453690478651801 1 1
0.520741533481857 0.515529775266195 1 1
0.505039945695264 0.500041579808982 1 1
0.412093257001647 0.407591640205522 1 1
0.550674229517114 0.545846305373396 1 1
0.4560503911708 0.451387497930223 1 1
0.542522263612018 0.537333657094596 1 1
0.416871067315112 0.412757574454992 1 1
0.524773374292194 0.519059470568213 1 1
0.502750472473245 0.498054679936155 1 1
0.560309899372838 0.554333062651296 1 1
0.460149956508715 0.454772202006053 1 1
0.512153767628803 0.507362381998109 1 1
0.572558214559394 0.567211854602078 1 1
0.413236337212332 0.408584330900025 1 1
0.460087936432569 0.455385778353203 1 1
0.48639680938996 0.481244555987368 1 1
0.497705494474687 0.492841399719202 1 1
0.455262097623342 0.45119504911634 1 1
0.467538929914717 0.462558901044144 1 1
0.426614654113581 0.422254643569943 1 1
0.402822574447152 0.399193056553498 1 1
0.601401434631782 0.595934778251581 1 1
0.413502424921252 0.409641749443098 1 1
0.382161212167754 0.378552289571817 1 1
0.466617086940013 0.462281402596316 1 1
0.423554173775233 0.419393069549105 1 1
0.492306489808432 0.486966651867681 1 1
0.516277678991713 0.511286010537511 1 1
0.490816586496242 0.485735990493185 1 1
0.48508130759901 0.480141637484967 1 1
0.417381723111267 0.413283763764922 1 1
0.635018576913314 0.629266680859632 0 0
0.434757173982046 0.431210661090122 1 1
0.483878658142444 0.478906496896727 1 1
0.548774767217114 0.543786317157438 1 1
0.380823230002594 0.376972842671255 1 1
0.429565559600459 0.425648017183852 1 1
0.515056130650766 0.510000732864431 1 1
0.42581780747443 0.421619186975747 1 1
0.506852545621743 0.501206469243351 1 1
0.622256868665525 0.616547434013635 0 0
0.416091045265821 0.411900075900967 1 1
0.425562069274735 0.42083468989435 1 1
0.579819739869938 0.574235514519041 1 1
0.447758169147526 0.44350277222344 1 1
0.498589013797851 0.493693433436036 1 1
0.559643487835935 0.554259528202761 1 1
0.437895694922693 0.433678768418475 1 1
0.405151485100572 0.401727237395986 1 1
0.487551654366811 0.482722355294063 1 1
0.50201433439529 0.497071289530445 1 1
0.517016380047323 0.512052387253951 1 1
0.477711869255949 0.472694772363035 1 1
0.425181528051862 0.421077910457618 1 1
0.582190892429392 0.576525011675138 1 1
0.615991779744702 0.609313268226624 1 1
0.542573762011824 0.537072933918152 1 1
0.504747467760121 0.499892721163313 1 1
0.530717657602458 0.525590152748925 1 1
0.519274231737753 0.513362482287647 1 1
0.411228095680637 0.407152625615241 1 1
0.564183442768061 0.558593577851197 1 1
0.436318439471205 0.431253695122927 1 1
0.437324505878011 0.433270986784771 1 1
0.626300873876345 0.620091086237241 0 0
0.418993364584133 0.414973440172514 1 1
0.500471781924727 0.495722948551222 1 1
0.490752345976231 0.485858575686913 1 1
0.566184390487626 0.560687445174988 1 1
0.46317205882559 0.458596386144058 1 1
0.643160567440688 0.636564353038556 1 1
0.537645890392583 0.532041149288687 1 1
0.546813594125311 0.540779896714124 1 1
0.606572692361044 0.600444947990151 0 1
0.504518800619079 0.498953728675188 1 1
0.564100477286271 0.558143192324395 1 1
0.465301196106041 0.460257460439363 1 1
0.495662928704068 0.490267507132956 1 1
0.494124094615163 0.488727019368849 1 1
0.47885071731677 0.474360545728481 1 1
0.47717274083509 0.472738675698255 1 1
0.608985867059287 0.603298186531735 1 1
0.531556268366789 0.525625925194496 1 1
0.56588615142339 0.560075109195017 1 1
0.484115979434237 0.479549673105244 1 1
0.475241348901041 0.470488883729209 1 1
0.472578614587202 0.467888278359644 1 1
0.536607985203233 0.531457660494116 1 1
0.435576153739271 0.431196249302624 1 1
0.471314820715725 0.466855086062426 1 1
0.474258293356482 0.46923840944309 1 1
0.623476040768106 0.616963115154 1 1
0.469953437953202 0.4650080547928 1 1
0.40545085003739 0.401456356088899 1 1
0.474511271308033 0.469047292575666 1 1
0.513387022672811 0.508124368069896 1 1
0.404135244177507 0.399767216534212 1 1
0.503088455765353 0.498214760169017 1 1
0.50992035819914 0.504843519704952 1 1
0.552476329368219 0.546452530741273 1 1
0.505141226624628 0.500230948438954 1 1
0.483473515102597 0.477712425926972 1 1
0.548888841905312 0.543027407331481 1 1
0.375856933509822 0.371970709761165 1 1
0.439305989673832 0.435014436421168 1 1
0.53346041788349 0.528032103922777 1 1
0.579453265297758 0.573354640989113 1 1
0.515553451049118 0.509503149296354 1 1
0.530707824118045 0.525078770135704 1 1
0.567625164316357 0.560879977368699 1 1
0.413594584318389 0.409191714249066 1 1
0.408268251964384 0.403913919537674 1 1
0.450871494407936 0.446352024672209 1 1
0.383607818043795 0.379372848736095 1 1
0.499361611479922 0.494495873964667 1 1
0.387837259623659 0.384184528712718 1 1
0.616933683535763 0.610087053761716 1 1
0.464953381596839 0.460035901270811 1 1
0.705385982308987 0.698090683773629 0 0
0.413321630581449 0.409290747071367 1 1
0.604983439933477 0.598579415197266 1 1
0.564085456229136 0.557479589180074 1 1
0.514921233101343 0.510008068913803 1 1
0.523739086621483 0.518398209901024 1 1
0.656966596331513 0.650810710161698 0 0
0.404932453685409 0.401522899791972 1 1
0.639907342505623 0.63325234259793 0 0
0.345738139023477 0.342054200207127 0 0
0.563764105961702 0.558084080233897 1 1
0.521737803376042 0.517185716959328 1 1
0.470959296345041 0.466226332487933 1 1
0.514352529143906 0.509586179269485 1 1
0.384446795063566 0.380541941420929 1 0
0.425214420067154 0.420825380111903 1 1
0.604572570056311 0.59843874286245 1 1
0.421233307628641 0.417428589880764 1 1
0.590523879046184 0.584309477681103 1 1
0.592052002338084 0.586414733119459 1 1
0.608442536330401 0.603127662372229 1 1
0.595359114105444 0.589443535714761 1 1
0.508113312898425 0.503073531352441 1 1
0.463503445302515 0.458638489333878 1 1
0.447878548675585 0.443482865661 1 1
0.631130068830575 0.625229865884629 0 0
0.449475689487937 0.444563120895818 1 1
0.556385163064095 0.550544718247412 1 1
0.445404397196615 0.440784700528929 1 1
0.525889855324107 0.520259057123361 1 1
0.426709105675532 0.422399764724458 1 1
0.536556984186043 0.530933290950729 1 1
0.483680963152538 0.478460256342213 1 1
0.528042660281139 0.523499137960295 1 1
0.379399628605627 0.376306005204128 0 0
0.502307230636097 0.497159009547663 1 1
0.500671990072544 0.495900983399877 1 1
0.563956768318074 0.558465591751268 1 1
0.62098914628475 0.614420898791691 1 1
0.405874845853859 0.401926805152125 1 1
0.523941242623844 0.518427049962697 1 1
0.474696390128807 0.46947015353607 1 1
0.398157291874875 0.394735214118832 1 1
0.485621541644164 0.480304738518168 1 1
0.518811899669989 0.513803343151499 1 1
0.358122331055955 0.354760278538428 0 0
0.475766628388406 0.470945869388081 1 1
0.47175866959565 0.46713959667162 1 1
0.592589422088026 0.586714885712428 1 1
0.540210723362504 0.535134662246194 1 1
0.498868772867146 0.493433147108132 1 1
0.525452865111866 0.519465105194989 1 1
0.562321962135347 0.556511374901763 1 1
0.514881248506125 0.50982783406525 1 1
0.463070533218347 0.458778776420503 1 1
0.529862713087253 0.524196139546753 1 1
0.437155355464298 0.433473541793111 1 1
0.436387978393187 0.43228232935543 1 1
0.533656909005216 0.527995081436295 1 1
0.483089470029938 0.478377626173923 1 1
0.522395783259076 0.51755239986189 1 1
0.39084392432412 0.38654641604494 1 1
0.485873199136513 0.481206124630377 1 1
0.544349096403408 0.539331118276392 1 1
0.499228115412932 0.493845483825977 1 1
0.519104422107514 0.514348748950315 1 1
0.572248559293677 0.566064524719653 1 1
0.436941498684704 0.432959413235637 1 1
0.577009587135621 0.570659079253664 1 1
0.42931155819379 0.425034891003852 1 1
0.459706414618981 0.454578174771074 1 1
0.310353296998203 0.306530276627107 1 0
0.478801089318898 0.473486933258128 1 1
0.483426329460422 0.478890789824942 1 1
0.485059097325753 0.480217902436507 1 1
0.374195904029386 0.369409096647263 0 0
0.449197479237228 0.444192486756643 1 1
0.486772063300387 0.482062520366968 1 1
0.376840936300211 0.372925604577825 0 0
0.524087595219319 0.519263344139773 1 1
0.496823003923129 0.491710691619924 1 1
0.53618673304281 0.531248226528644 1 1
0.544667961440548 0.539421840988891 1 1
0.560520590011617 0.554526426481269 1 1
0.500311194404535 0.49572013557258 1 1
0.499236323520238 0.493837146449455 1 1
0.518399555276237 0.513320584064211 1 1
0.418685861199503 0.414237107950623 1 1
0.555530218655866 0.550426110947335 1 1
0.453023164831456 0.448713561997399 1 1
0.502556002018503 0.497539959320505 1 1
0.597815268608583 0.591714630144617 1 1
0.470360685317855 0.466055329864635 1 1
0.497279592237339 0.492544369785638 1 1
0.507918326142946 0.503026377744345 1 1
0.427346399716663 0.42355173328178 1 1
0.555304813670218 0.549754125457758 1 1
0.619905106027831 0.614114570228215 1 1
0.470726833856026 0.465662164863643 1 1
0.550945737279123 0.544763530378043 1 1
0.358902514069839 0.354754376777371 0 0
0.489235734908264 0.483701421738846 1 1
0.587455183608598 0.58105629692407 1 1
0.536545593345669 0.531189981376688 1 1
0.557044537618228 0.55190948583806 1 1
0.492835475561264 0.487412219649612 1 1
0.458853623107845 0.453814995047085 1 1
0.401474962459864 0.397374007069531 1 1
0.482991422977705 0.477677194438158 1 1
0.35453492860051 0.350804755752206 0 0
0.458655460306047 0.453659742343699 1 1
0.502815371265552 0.497736164521594 1 1
0.49789129276179 0.493312477276087 1 1
0.499112795286621 0.493776485531873 1 1
0.479441872562808 0.475120358399102 1 1
0.494131656990683 0.489137926447839 1 1
0.461100153291002 0.455894247252699 1 1
0.425349546623886 0.420591418225214 1 1
0.378178898867512 0.37440832358399 0 0
0.400894409559445 0.39730158886602 1 1
0.420482876618528 0.416240575437425 1 1
0.541257407702298 0.53598590984741 1 1
0.543966739561707 0.538816423427659 1 1
0.503281460615337 0.498094508920388 1 1
0.409549529292717 0.405543379630642 1 1
0.493076192344309 0.48853201916224 1 1
0.575517043187272 0.569653929789687 1 1
0.426302987887054 0.421824719053324 1 1
0.524911031812911 0.519363890879265 1 1
0.506281880758299 0.501243260473143 1 1
0.370944469583964 0.366927456097708 1 1
0.489383293993528 0.484075038321781 1 1
0.508638619792479 0.503280139298907 1 1
0.575529927021162 0.5697519967468 1 1
0.479342914577262 0.474194119218012 1 1
0.526439524928603 0.520872681100679 1 1
0.455678937810604 0.45131738686162 1 1
0.426712529178701 0.422570527502891 1 1
0.440391930092993 0.436363079512645 1 1
0.526749836901866 0.52160887948421 1 1
0.577190013942603 0.571292946638506 1 1
0.497065186948819 0.49199239748519 1 1
0.514423203547332 0.509730557916374 1 1
0.357965786409436 0.354499386493999 0 0
0.63134886114678 0.624715295319893 0 0
0.511476315243419 0.505675622176958 1 1
0.41449617592625 0.410078761759505 1 1
0.620123251386948 0.61297246594297 0 1
0.427822712413241 0.423522277920019 1 1
0.514389437482402 0.50899711075793 1 1
0.607800165563227 0.602040518959543 0 1
0.599585141000407 0.593396505564834 1 1
0.480287790736595 0.474998632707629 1 1
0.56091435528931 0.555177074014736 1 1
0.558165483862577 0.552475927969933 1 1
0.55973904627637 0.554628694330551 1 1
0.583353872609798 0.577522649628809 1 1
0.527340484542382 0.522076499120654 1 1
0.505021778021491 0.500069781873943 1 1
0.52030751559275 0.514622949529139 1 1
0.541278210712367 0.536262472962442 1 1
0.448161506763505 0.44287458556775 1 1
0.574283919736344 0.568713375350172 1 1
0.369296004293616 0.365261649700055 1 1
0.573921706426404 0.568535825932364 1 1
0.413268456867303 0.409124418575391 1 1
0.571482854403812 0.565710916403477 1 1
0.589416666372325 0.583721567996817 1 1
0.490681334567059 0.485754558503564 1 1
0.479429262276334 0.474659996240878 1 1
0.435473813466579 0.430901833306121 1 1
0.432696477649711 0.428986353731986 1 1
0.586815413935697 0.581329415872829 1 1
0.518548175836955 0.513595393186545 1 1
0.410720235634679 0.40627548838034 1 1
0.426992243396526 0.422362938764267 1 1
0.655125113197675 0.648485581787631 0 0
0.488720249613242 0.48427832859863 1 1
0.443255104943033 0.438928666205878 1 1
0.551405992651514 0.546060288861515 1 1
0.558193460503912 0.552222092007713 1 1
0.536100800826894 0.530675766499849 1 1
0.602537804059452 0.596368061083797 1 1
0.653723590557483 0.646668458503583 1 1
0.554494505656117 0.548712577340956 1 1
0.58455808038283 0.578762250657461 1 1
0.455663365412935 0.450647046386395 1 1
0.530252478841571 0.52508190371126 1 1
0.54633790816261 0.541282164148042 1 1
0.450363107420706 0.445729078654275 1 1
0.515211815326878 0.510241667889097 1 1
0.484670077377119 0.479689571614897 1 1
0.466642424664174 0.461248656894512 1 1
0.575471342947873 0.570457784786591 1 1
0.373081455206709 0.369104830105414 0 0
0.710932935089988 0.703100318076287 0 0
0.381707231376444 0.378044832244344 1 0
0.565999591537161 0.560274643500675 1 1
0.413628045305101 0.4096719408872 1 1
0.37983663539292 0.376122440875725 1 0
0.554667737914461 0.54909622568105 1 1
0.355272961003948 0.35191740149536 0 0
0.61189335500735 0.606230861621509 1 1
0.548468359453691 0.542918209658222 1 1
0.431452480677831 0.427248005480156 1 1
0.570870763673436 0.565193613988461 1 1
0.507169368025113 0.502169928883283 1 1
0.497933315007098 0.492920487525889 1 1
0.385380888332343 0.380813815493387 1 1
0.472451069479065 0.467791925266749 1 1
0.597531115587949 0.59081616301768 1 1
0.517451928271901 0.511921440745554 1 1
0.418474519285474 0.4146052765973 1 1
0.542996493124625 0.537316894651932 1 1
0.391836514729303 0.3881110425645 1 1
0.459610932130038 0.455051013283338 1 1
0.537005723874461 0.53179094155959 1 1
0.538588495461698 0.533056215848731 1 1
0.445382954709898 0.440540737267435 1 1
0.452437301080586 0.447387567622174 1 1
0.454414913865775 0.449076328214245 1 1
0.569764318679633 0.563785232613391 1 1
0.529427399579841 0.524195778704569 1 1
0.561848659767331 0.555973907174229 1 1
0.534116337994382 0.528469914836268 1 1
0.50746453512553 0.501939754826457 1 1
0.402041812095485 0.397925105262732 1 1
0.552461454586335 0.547590881964152 1 1
0.538119733396049 0.532198376734032 1 1
0.434588813998838 0.430561003569972 1 1
0.508832931927089 0.503603568403525 1 1
0.451346239723313 0.447357603359272 1 1
0.547282871902045 0.541998080437554 1 1
0.420674242176609 0.416448662490156 1 1
0.524828035389628 0.519598385665052 1 1
0.51325120431531 0.507555308291513 1 1
0.584911887516798 0.579384678471929 1 1
0.51962738888887 0.513721737243628 1 1
0.561320836558009 0.555428799972619 1 1
0.433354742156663 0.428458071707463 1 1
0.595949921704354 0.589481759155238 1 1
0.494084141357571 0.48922983219544 1 1
0.528142721648942 0.522754994396758 1 1
0.628840834544957 0.622219388072805 0 0
0.563121624779984 0.557603423846347 1 1
0.381785222386128 0.378146734215932 1 0
0.444375619119341 0.440113066187798 1 1
0.458582426897992 0.453926704494916 1 1
0.408830389473179 0.404444101139209 1 1
0.493676619584449 0.488888991944454 1 1
0.488861038282939 0.484035946632272 1 1
0.520980016126862 0.516026392511977 1 1
0.427400477038277 0.42290097903485 1 1
0.496228357086526 0.491436390783483 1 1
0.595335204943007 0.589763532921046 1 1
0.489333896243906 0.484788706054854 1 1
0.571758211389431 0.565324660241337 1 1
0.587075928558354 0.580827927037733 1 1
0.593309336730568 0.587236279655962 1 1
0.43547575485102 0.431069592098556 1 1
0.553974564332138 0.548503240512633 1 1
0.378021610060815 0.37390150210751 0 0
0.317076805806202 0.313309079491629 0 0
0.545873498322303 0.540299141279009 1 1
0.537206892022797 0.53188211818014 1 1
0.582581379655485 0.577031394856203 1 1
0.375275292160564 0.371721953963193 1 1
0.496773360295528 0.491660187231721 1 1
0.524524534692219 0.519450571674953 1 1
0.557768842446277 0.551692855933664 1 1
0.498076399784672 0.493785211898486 1 1
0.4949754845087 0.4896690531132 1 1
0.479814289836369 0.474034136601009 1 1
0.556517561756443 0.550682076661982 1 1
0.493413044519739 0.488578149345043 1 1
0.413871597832077 0.409852611972832 1 1
0.473095107560376 0.468212787313025 1 1
0.617873524778498 0.61118619490782 1 1
0.427711792915 0.423521012985386 1 1
0.482979338873937 0.477342042336379 1 1
0.559227779961984 0.553915181442218 1 1
0.329469811201615 0.326222992379265 0 0
0.478677965199603 0.473390510359026 1 1
0.479739006653774 0.474837772062321 1 1
0.501075180561498 0.495760974715139 1 1
0.573106494077639 0.567257296813861 1 1
0.527034086902665 0.522179031744916 1 1
0.551669924303398 0.545898887967853 1 1
0.448830410442238 0.443955345100922 1 1
0.421683953251089 0.416801985340346 1 1
0.470617300659588 0.465971916222924 1 1
0.502816991050046 0.497248091753609 1 1
0.535046563698591 0.530160527059219 1 1
0.508638183699977 0.50307722234617 1 1
0.528209409264147 0.522720367922069 1 1
0.473501521831747 0.46785012722651 1 1
0.580683513168893 0.575016957016241 1 1
0.618209171850502 0.611649710615469 1 1
0.440025880019828 0.435555223911576 1 1
0.54268627637528 0.536464039020221 1 1
0.480842677464709 0.476277798601895 1 1
0.363737180307442 0.359864103085442 1 1
0.392470958948875 0.388385955278534 1 1
0.519071773753935 0.514139237578362 1 1
0.419535465599048 0.414764545313632 1 1
0.611097357263425 0.605053193723158 1 1
0.556013100857491 0.550758692640354 1 1
0.50880596559017 0.5039920926049 1 1
0.54965268703914 0.544581553098978 1 1
0.478028007775099 0.473582016506997 1 1
0.516323483225816 0.510816943614012 1 1
0.497772396483399 0.493003253715451 1 1
0.537395575539122 0.531098519085997 1 1
0.476231116358106 0.471617562526252 1 1
0.485261267571441 0.480480312783754 1 1
0.516162825208997 0.510523704097344 1 1
0.57339320513479 0.56731024071186 1 1
0.554346154323836 0.548025123251493 1 1
0.427033826228645 0.421774366638572 1 1
0.574791574359506 0.569367633334058 1 1
0.454228449057133 0.450090352212313 1 1
0.505022704928615 0.49998005974755 1 1
0.483475942479905 0.478751881811401 1 1
0.451706126296036 0.446982151177336 1 1
0.378901835337382 0.375298348063914 1 1
0.436513458054831 0.432082432492358 1 1
0.489636517588799 0.484727447565408 1 1
0.476142802864798 0.47102446779567 1 1
0.480357323290551 0.475507743841265 1 1
0.587100252143414 0.582070438206449 1 1
0.464841880588811 0.460145303894361 1 1
0.447239928095488 0.442757761195556 1 1
0.513577541172733 0.50876888987458 1 1
0.421266650278745 0.417049458906586 1 1
0.525543591152684 0.520263565322509 1 1
0.384190512986009 0.380077044390468 1 1
0.519523453252414 0.514560510607258 1 1
0.353160064705261 0.349609853851633 1 1
0.605448662792686 0.599495944975792 1 1
0.523017827970879 0.518140415030954 1 1
0.372538712029377 0.369059995416208 1 1
0.532210008264396 0.526755139465188 1 1
0.533619863209951 0.528643468270557 1 1
0.442166436153358 0.437856435033211 1 1
0.465726004348224 0.461283220521055 1 1
0.438888874390605 0.434611869479175 1 1
0.462918595518719 0.458225595793391 1 1
0.462417845313179 0.457987274375961 1 1
0.399976363991799 0.395909308190222 1 1
0.63254233851133 0.626205748830403 1 1
0.50183512422967 0.49719288269138 1 1
0.522486536082434 0.51718774692441 1 1
0.517404126981088 0.512370826748955 1 1
0.487337769296905 0.482535297970855 1 1
0.381655467179751 0.37762103696916 0 0
0.409532000109581 0.405362946817384 1 1
0.539492698989803 0.534371897870461 1 1
0.4263690812495 0.421669215063118 1 1
0.510278281153929 0.505323781580133 1 1
0.52560118117611 0.520295131926005 1 1
0.490925738393994 0.485478434639891 1 1
0.459665438830053 0.454900927102661 1 1
0.421402251273143 0.416924792231573 1 1
0.452612326008799 0.447834650031735 1 1
0.592824329315411 0.586097046396661 1 1
0.617891808515117 0.610835253690684 1 1
0.580148857886264 0.574363036367376 1 1
0.499139842340397 0.493759406026769 1 1
0.572934815902887 0.567412109403255 1 1
0.444642620376746 0.440314175270289 1 1
0.456739954344872 0.452364415645191 1 1
0.356006054701599 0.352667389899092 0 0
0.475747256396302 0.47094316993706 1 1
0.572863449746837 0.566773080222136 1 1
0.615055537957321 0.609331958459212 0 0
0.661094331995549 0.65431704082611 0 0
0.540895777816204 0.536024487170469 1 1
0.457936862115381 0.452858579334603 1 1
0.503991912250381 0.499006912547047 1 1
0.518479687244387 0.513141235450751 1 1
0.484187299721383 0.479922157978199 1 1
0.477838958873003 0.473330415636643 1 1
0.350395228659042 0.346736726566008 1 0
0.559298313886067 0.55386415256035 1 1
0.444684059004516 0.440735735691997 1 1
0.447211908273707 0.442778731591137 1 1
0.590172616581386 0.584666725865535 1 1
0.529077348005431 0.523514683306841 1 1
0.388689246230018 0.384755331308697 1 1
0.456548719595285 0.451619503305699 1 1
0.600941169704258 0.594802183966622 1 1
0.511934703611686 0.506507765738139 1 1
0.563416579154799 0.557873516068391 1 1
0.539040375404956 0.533640423686311 1 1
0.561937626966505 0.556099096975557 1 1
0.483596739310754 0.479384746090688 1 1
0.556646862212274 0.551304417629829 1 1
0.611513869611429 0.605169106154094 0 1
0.494670313978089 0.489409227226201 1 1
0.603384281710961 0.597185038129527 1 1
0.523046948425815 0.517636956147127 1 1
0.521678511096433 0.51631427972695 1 1
0.552323750645897 0.546826402278519 1 1
0.499299509481878 0.49454834986684 1 1
0.601888256714269 0.595188735453804 1 1
0.506359671746155 0.501150500654007 1 1
0.448386036065736 0.44370450380731 1 1
0.471596173013348 0.467171435513022 1 1
0.522054891178783 0.517156527824542 1 1
0.640874845442506 0.63415126693064 1 1
0.472750511705467 0.468146800766226 1 1
0.413284464899363 0.409258682651453 1 1
0.410802521930096 0.406973157319335 1 1
0.567511005266961 0.562013295590866 1 1
0.48890041880237 0.483588669337876 1 1
0.611650558880601 0.605469004136158 1 1
0.465345848521619 0.460990529851953 1 1
0.537541010805658 0.532402273231541 1 1
0.407034619985451 0.40246563233902 1 1
0.534555120768382 0.529074634805328 1 1
0.597220280463643 0.590447616207039 1 1
0.548560380471102 0.543296304984966 1 1
0.438922909460741 0.434675958635906 1 1
0.32221601929447 0.319118542221785 0 0
0.491310305205723 0.486164270399803 1 1
0.476333395743239 0.47156768863228 1 1
0.547014865685131 0.541460232718142 1 1
0.425969416124353 0.421461460720785 1 1
0.49928716603727 0.494085330909851 1 1
0.600740552101257 0.595157761752327 1 1
0.468453354704941 0.463764149862663 1 1
0.478523770841764 0.473321896847072 1 1
0.475876567733353 0.471723776691101 1 1
0.413327550691221 0.408534469875227 1 1
0.579778674381931 0.573239670504509 1 1
0.503922172367631 0.498954747543651 1 1
0.504435693124263 0.499608006459119 1 1
0.510124837270139 0.505139293806737 1 1
0.468712989440732 0.464449207995768 1 1
0.599704395407079 0.593940542706389 1 1
0.537435397414846 0.531328116987178 1 1
0.518478755101241 0.513864173507912 1 1
0.571416830074758 0.566209843881408 1 1
0.608920615374811 0.603176217685433 1 1
0.576327176136512 0.570860053581963 1 1
0.399330120696137 0.395191846458179 1 1
0.445532207125366 0.441222613532129 1 1
0.501900937079346 0.496995156575684 1 1
0.555806011556104 0.549709435462708 1 1
0.413519417101483 0.409406032382013 1 1
0.458287257199627 0.453683724022138 1 1
0.585318985359063 0.579311331876016 1 1
0.548878567540024 0.543345636659089 1 1
0.499085399925531 0.494095684402741 1 1
0.528813779669934 0.523397360372424 1 1
0.529345265768872 0.523911050973132 1 1
0.453439347965352 0.448731523901885 1 1
0.678602828532373 0.671960358153357 0 0
0.521900384218378 0.516570964396238 1 1
0.382615649575668 0.378944894235772 0 0
0.525942489077588 0.520477862525716 1 1
0.616137618724228 0.609159802459565 1 1
0.526072738025695 0.520506184534908 1 1
0.600558421306332 0.594394022933478 1 1
0.505468430272051 0.500816749301822 1 1
0.426094021125851 0.421846281587947 1 1
0.555396885191379 0.549818499518267 1 1
0.506781187007075 0.501557982564341 1 1
0.487337166110387 0.482795626463351 1 1
0.469519499136604 0.464941909123321 1 1
0.588148209034136 0.582173219574698 1 1
0.401549977617347 0.397266323853792 1 1
0.518237895308557 0.513243154579168 1 1
0.524531406768082 0.519282074890042 1 1
0.570514141489607 0.564388194197196 1 1
0.67748841804965 0.670566638128913 0 0
0.349273705239098 0.345258189656999 0 0
0.446478985032161 0.442203090976118 1 1
0.499084197989999 0.494329969819544 1 1
0.447246049310032 0.442989927623323 1 1
0.439724698415829 0.434509782045923 1 1
0.592733549474119 0.586520512830078 1 1
0.533521631197419 0.528074279250334 1 1
0.625274894615409 0.619121173502057 1 1
0.530291612958039 0.525004686036225 1 1
0.412679518173338 0.408464155493892 1 1
0.509540697069544 0.504504246709827 1 1
0.485571235840811 0.480659071748923 1 1
0.485563298745454 0.480867069373685 1 1
0.621456772067532 0.614120346809106 1 1
0.537153261612708 0.531623189694562 1 1
0.61598939882209 0.609438611423405 1 1
0.603584984007804 0.597305592573248 1 1
0.508204225520972 0.503728208925471 1 1
0.494691390458614 0.489826688884403 1 1
0.47485761116502 0.470305344968309 1 1
0.537935184478571 0.532899015567944 1 1
0.582827526877283 0.577099475624054 1 1
0.368689606909765 0.365309017772076 1 1
0.528189185664529 0.523150867502891 1 1
0.493179993739058 0.488555981388097 1 1
0.512190848259838 0.506743360836926 1 1
0.474095667787092 0.469380044577968 1 1
0.509751338790569 0.504580254244943 1 1
0.474844641223601 0.469817513634654 1 1
0.624017277576167 0.617988802493706 1 1
0.617605394807887 0.611782821243626 1 1
0.454933546215603 0.450297113994139 1 1
0.575110650649491 0.568558635350568 1 1
0.4049991386129 0.40081344923744 1 1
0.515701481216687 0.510437563455057 1 1
0.591419744394012 0.58570197192054 1 1
0.508554471631374 0.503561590344447 1 1
0.523667099841906 0.518302205401657 1 1
0.423740163350387 0.419457958804691 1 1
0.565176221850641 0.559372135342064 1 1
0.570041467724855 0.564637921812744 1 1
0.475929621872015 0.471468961070021 1 1
0.582591426401312 0.57681636132364 1 1
0.407814042340668 0.404006766484145 1 1
0.541080074293235 0.535312402278251 1 1
0.520917971943068 0.515354528157973 1 1
0.489258778915459 0.483901440606927 1 1
0.584132703449522 0.578321182124476 1 1
0.527940138405128 0.522511031773124 1 1
0.530248421807252 0.525187515714313 1 1
0.445472020146348 0.441346799888815 1 1
0.567440003213705 0.561794142318684 1 1
0.439788944689889 0.43560098153927 1 1
0.531371976139002 0.526191607779551 1 1
0.490412650070115 0.485751162041361 1 1
0.487079396215149 0.481977100264253 1 1
0.404399376226578 0.399965654041026 1 1
0.449694222047666 0.444876708565481 1 1
0.449799581960668 0.445463405070905 1 1
0.569748803284637 0.564481800144626 1 1
0.491807098467381 0.487146997073348 1 1
0.379715426009599 0.376302284427509 0 0
0.488373526351857 0.483349185276352 1 1
0.434860421408492 0.430663404041404 1 1
0.566319741154836 0.560708876800203 1 1
0.494381645316581 0.489359807918118 1 1
0.540093216555599 0.533975903536941 1 1
0.488194843980566 0.482560338487249 1 1
0.652956249767994 0.646554838943582 0 0
0.477361181564631 0.473017613307365 1 1
0.565551031995793 0.559909227227719 1 1
0.508425738462031 0.503714277044754 1 1
0.665697619560591 0.659347863195479 0 0
0.525208771369444 0.519789488109163 1 1
0.530469951868475 0.525306934683162 1 1
0.491920215666466 0.487047325981221 1 1
0.462108945144362 0.457679225244063 1 1
0.486663436670026 0.481598133189883 1 1
0.402980865702157 0.398763282483334 1 1
0.416340927473143 0.412329163877721 1 1
0.530956308011283 0.525436186723492 1 1
0.601957190869463 0.595717982307512 1 1
0.562292842821961 0.556558708055855 1 1
0.378529018745264 0.374580637714827 0 0
0.569687353581922 0.564624859637091 1 1
0.414050956958738 0.409732922097452 1 1
0.578839484815288 0.57289754330475 1 1
0.417787464778227 0.413438321152499 1 1
0.335556167660969 0.332113052367719 0 0
0.489175806390415 0.484109682336471 1 1
0.481935466761748 0.476994295974404 1 1
0.562217424063428 0.556214124242041 1 1
0.448634552819852 0.443812949225828 1 1
0.494574734642234 0.489214478094951 1 1
0.396222239085995 0.391606910323634 1 1
0.718463495086453 0.711078075247255 0 0
0.45240104440315 0.44726679412323 1 1
0.544440500680615 0.538065945204659 1 1
0.471259832145652 0.466860347020165 1 1
0.581955860086608 0.576183277651413 1 1
0.510385983294357 0.504683449304985 1 1
0.368620978692963 0.365582288275466 1 1
0.575109361955108 0.568755487783875 1 1
0.501946704309158 0.496820796700772 1 1
0.557838293051662 0.552036086596565 1 1
0.391666813923105 0.387633505933883 1 1
0.479549355808872 0.473979262800038 1 1
0.501749140476982 0.496372162580872 1 1
0.580239707321067 0.574420537925128 1 1
0.574873490342039 0.569046595883526 1 1
0.419304562043044 0.414899150517334 1 1
0.537849587423472 0.532229154127819 1 1
0.425367611161287 0.421106008318926 1 1
0.518085609041458 0.512686497040207 1 1
0.386514779968457 0.382552485100731 1 1
0.418771877466803 0.414687776471948 1 1
0.413715718893205 0.409972319944817 1 1
0.56434372147444 0.558060099933696 1 1
0.405499058654647 0.401283716020106 1 1
0.445335308142848 0.440712619328051 1 1
0.443329635813862 0.438939977237406 1 1
0.497444128545455 0.4924704340452 1 1
0.551060828308064 0.545715218557606 1 1
0.376711629466509 0.372907501725061 1 1
0.45236448036107 0.447623151026673 1 1
0.447324933971606 0.442917908625452 1 1
0.478313832308143 0.473735109095112 1 1
0.468983038011694 0.464116171935762 1 1
0.607259092246591 0.60044850744553 1 1
0.513197399205571 0.508056992264417 1 1
0.597901764803614 0.592240039414185 1 1
0.392941677448407 0.388627283528456 1 1
0.469889270184689 0.465293235594553 1 1
0.542269807050644 0.537143902911488 1 1
0.425469934721996 0.420730595870657 1 1
0.514406172945934 0.50898207242839 1 1
0.483088521055712 0.478330782513038 1 1
0.541085184690773 0.535607664508812 1 1
0.438820068403287 0.434632930404318 1 1
0.424892293914176 0.420718868237567 1 1
0.413604981290878 0.409360850015708 1 1
0.505526746936366 0.500399522401629 1 1
0.525681400562583 0.520476567245116 1 1
0.417536421087569 0.413472665637932 1 1
0.550302686636918 0.545195062378927 1 1
0.501177348138521 0.496415253917416 1 1
0.575692947295097 0.569974770941792 1 1
0.470370282116248 0.465994641990482 1 1
0.546654279543721 0.540269797249364 1 1
0.503410070080123 0.498592674173403 1 1
0.460943433411451 0.456313585506417 1 1
0.423969674976703 0.420084964545344 1 1
0.470461803424933 0.465927935681333 1 1
0.559043262484348 0.553551799707753 1 1
0.524947051228989 0.519560063352804 1 1
0.485905659325071 0.480855293077261 1 1
0.46581980570422 0.461323249391948 1 1
0.484065522235599 0.479629645504255 1 1
0.399157477678716 0.395318662684309 1 1
0.437381725634604 0.433321821532486 1 1
0.394409403386145 0.390603378833773 1 1
0.497033349915213 0.491642913937901 1 1
0.470971664523438 0.466157486738099 1 1
0.598679577893309 0.593056609166115 1 1
0.50315508424548 0.497957932473846 1 1
0.532292134438721 0.526936873261494 1 1
0.47802137097498 0.472913857191853 1 1
0.503242100812141 0.497966899184676 1 1
0.500710363098792 0.495874659360131 1 1
0.607230342489893 0.600262846596715 1 1
0.594032725452065 0.587667963240847 1 1
0.457369557669886 0.452577427764208 1 1
0.511813478089673 0.506754000157162 1 1
0.405925746854815 0.402027573229461 1 1
0.578161103563507 0.572261381236237 1 1
0.542541558943208 0.537375468626798 1 1
0.479173202051406 0.47420920218606 1 1
0.451506754923262 0.446704107928115 1 1
0.464983621258249 0.460390473941542 1 1
0.585564032294949 0.580036611757512 1 1
0.573089989182344 0.567384259368141 1 1
0.550057247859783 0.54516642421563 1 1
0.418543436193707 0.414312750075841 1 1
0.466111824449287 0.460609590927998 1 1
0.486431238726121 0.481315415669594 1 1
0.457836867669451 0.453341426325317 1 1
0.427161961855156 0.422525616293 1 1
0.413235252281649 0.409159939870875 1 1
0.517784420930528 0.512192552668404 1 1
0.539756225844534 0.534453397649808 1 1
0.463722378753736 0.459178115406285 1 1
0.385828451821277 0.38116466531504 1 1
0.478056603440042 0.473605285307076 1 1
0.479338142626513 0.474390598108037 1 1
0.466259908714929 0.461392268694091 1 1
0.514341008682973 0.509281456251389 1 1
0.546705483189365 0.541700943867485 1 1
0.556137226245766 0.55068609150769 1 1
0.467252607069747 0.462820134283416 1 1
0.508852714234366 0.503810067813193 1 1
0.486994158264341 0.482292385544981 1 1
0.639787281334008 0.633544611207704 1 1
0.537734947220186 0.531952993183859 1 1
0.327430607875192 0.324279431421462 0 0
0.539171530765523 0.532752313961046 1 1
0.384861741144293 0.381528220984964 0 0
0.389069979104616 0.385547363853076 1 1
0.522696614723055 0.517882939109619 1 1
0.518556795840988 0.513873038565889 1 1
0.583206226114899 0.577318110932885 1 1
0.567719518403639 0.562332816491827 1 1
0.496601920377941 0.491237752998936 1 1
0.410584606150254 0.406499961859568 1 1
0.388383967748294 0.384497409008555 1 1
0.474191181057843 0.469679138852364 1 1
0.542474395873525 0.537537166787871 1 1
0.389946863591748 0.386249548871539 1 1
0.477701831501978 0.472572913946663 1 1
0.48233269918269 0.478304981401794 1 1
0.451972202886764 0.447769859649132 1 1
0.320751057015827 0.31772376749212 0 0
0.479785375565269 0.474524292917289 1 1
0.517407154259603 0.512146715836536 1 1
0.61631590935878 0.61012935905941 1 1
0.495622776485386 0.491343614831511 1 1
0.438264113885661 0.433670470852249 1 1
0.517091650387627 0.511780869329163 1 1
0.490244120320734 0.48494587131534 1 1
0.473840847943309 0.468406387235554 1 1
0.363345660257501 0.36013165396987 0 0
0.513021544040338 0.506643126245021 1 1
0.509371259084212 0.50465069589537 1 1
0.496976746165159 0.492205205982277 1 1
0.487471002951227 0.482227113298202 1 1
0.537525491818936 0.532393447735681 1 1
0.625364263899781 0.619866435695226 0 0
0.4245136266232 0.420387542615554 1 1
0.317243700649178 0.314238172850834 0 0
0.454534314431763 0.449873902517908 1 1
0.483011658164344 0.478273528321717 1 1
0.451692990024639 0.446978519781537 1 1
0.489920461745416 0.484923516102505 1 1
0.46807664734259 0.463451335464174 1 1
0.441116678934864 0.436879234843656 1 1
0.532483656172808 0.52753248998284 1 1
0.423465381973675 0.419163610794166 1 1
0.543803942395851 0.538429839577611 1 1
0.402807949389901 0.398984172662816 1 1
0.493310981905999 0.48840735182948 1 1
0.454759318874514 0.450650942756651 1 1
0.495687572281185 0.490444189661358 1 1
0.446958457807229 0.442559734879429 1 1
0.415749269077705 0.411594757353817 1 1
0.629604185504813 0.623858054324275 1 1
0.571592782691386 0.566195337245684 1 1
0.384993131964884 0.381133233954727 1 0
0.469664509812666 0.464977133839141 1 1
0.572717188462209 0.566928774996214 1 1
0.505441358135386 0.500538147234189 1 1
0.501223682635436 0.495446431642759 1 1
0.457668305582936 0.452527632064346 1 1
0.442641831645943 0.438394520067656 1 1
0.672997581053637 0.665868779123652 0 0
0.575731497737154 0.570025622231827 1 1
0.441642859404707 0.436930822680612 1 1
0.553679014613874 0.547950518120061 1 1
0.488167473533782 0.483380757410184 1 1
0.504825360038939 0.49953148152625 1 1
0.51981668093333 0.514162646369945 1 1
0.498660830095624 0.493548831813212 1 1
0.518725712902988 0.513632121816788 1 1
0.585980747314169 0.580209729252703 1 1
0.512811905903102 0.507911951032988 1 1
0.504806034067403 0.499940536096706 1 1
0.569640412758089 0.563640737915356 1 1
0.552484886359459 0.546378935989494 1 1
0.494186676659429 0.488976712196688 1 1
0.531083013590969 0.525406180760239 1 1
0.42079846632086 0.416818390967799 1 1
0.538664977110727 0.532903379931417 1 1
0.581369645109257 0.575231940334678 1 1
0.457879340599491 0.452694402137837 1 1
0.490026014418833 0.485628742160585 1 1
0.405858912447367 0.402138603580429 1 1
0.468264604265435 0.463090010535585 1 1
0.555661098102755 0.549988260012237 1 1
0.478738703333885 0.474342754840842 1 1
0.350332333560466 0.347038689745866 0 0
0.367308478938716 0.363233160510577 1 1
0.426808459712047 0.422024614543612 1 1
0.460370060442979 0.456094309329892 1 1
0.630091326300242 0.624218791967554 1 1
0.527914046895244 0.522139718267786 1 1
0.590083614340433 0.584633502570936 1 1
0.605603302305548 0.598933297556727 1 1
0.612129047678785 0.605875787913424 0 0
0.512343510586305 0.507818522363981 1 1
0.518202741744737 0.513305413696678 1 1
0.547120645656568 0.54159046767922 1 1
0.446066972620713 0.441059153558581 1 1
0.375332166128519 0.371681376343022 0 0
0.592571902573978 0.586720974323027 1 1
0.600815259883949 0.594528855851749 1 1
0.548062429239033 0.542267941399995 1 1
0.458677575614841 0.454029591620131 1 1
0.445614388177697 0.441218890811702 1 1
0.481870927604676 0.477272184788696 1 1
0.46976567830811 0.464555104181089 1 1
0.637923471632901 0.631701197571224 0 0
0.472404570301559 0.467897176199628 1 1
0.550518164997527 0.544310807367482 1 1
0.617274147411247 0.611097826001899 1 1
0.434460627434611 0.430594661783918 1 1
0.546319506419106 0.54058781080957 1 1
0.467938210566542 0.462889630989194 1 1
0.571426050964394 0.565211272251027 1 1
0.451361692545429 0.446669617364571 1 1
0.489352779622712 0.484295455327525 1 1
0.501547247434217 0.496790622394971 1 1
0.632941930203467 0.626646801618946 0 0
0.534967436764235 0.529952419535205 1 1
0.387929429670048 0.383940971685054 0 0
0.599040660916512 0.593077207224465 1 1
0.460587321289806 0.456178226308261 1 1
0.491971445448261 0.487158643012797 1 1
0.445579694442251 0.441708356848912 1 1
0.396205801540977 0.391941843493919 1 1
0.450538447052525 0.446278800952673 1 1
0.524029611864298 0.518996703622589 1 1
0.556311592746784 0.550143128256539 1 1
0.549582414410712 0.543985715594365 1 1
0.492526944813935 0.487537073270282 1 1
0.444720162032227 0.440241619628653 1 1
0.556597961871356 0.551109780629138 1 1
0.470337884266167 0.465720313304001 1 1
0.580476041880533 0.574428746497459 1 1
0.547262647633896 0.5413905335873 1 1
0.558975787647977 0.553952694183484 1 1
0.46653003514087 0.462465361502056 1 1
0.370727405622102 0.367277125433071 0 0
0.463341010103825 0.458678428092585 1 1
0.419553891349956 0.415344214738523 1 1
0.584486890455062 0.57910304028309 1 1
0.583596435961142 0.577304185024187 1 1
0.547074343436353 0.541839384706269 1 1
0.554252581629324 0.548888615063766 1 1
0.463193490050304 0.458914341303427 1 1
0.595590413332901 0.590066565484261 1 1
0.441502454162095 0.436971169957336 1 1
0.494144202987781 0.48898194197291 1 1
0.430004049790872 0.425739825429161 1 1
0.629507051923006 0.62303064410929 1 1
0.451883237910617 0.447327553222622 1 1
0.529856081787167 0.524562966847329 1 1
0.438966240412348 0.434477788425529 1 1
0.555710201591154 0.550358007380052 1 1
0.580830073095714 0.575673580523461 1 1
0.51519786256124 0.510304523530856 1 1
0.440044862633733 0.435819022035789 1 1
0.439973056680043 0.435659350054381 1 1
0.491334937983749 0.486422209505303 1 1
0.543389865228165 0.537620629253438 1 1
0.600814395734462 0.594984434568252 1 1
0.506893022636177 0.501991817904478 1 1
0.455813935182085 0.451129969301247 1 1
0.600273105937804 0.594097617309638 1 1
0.471771169693371 0.466510880253664 1 1
0.612664670734403 0.606615151780043 1 1
0.357249458817744 0.353207185272589 1 1
0.554010278394738 0.547516417909854 1 1
0.552688681773066 0.547215850934661 1 1
0.5919489892064 0.586461073992958 1 1
0.581938944674133 0.575918024501235 1 1
0.546492790248152 0.541187612322353 1 1
0.45450379353184 0.449711018302517 1 1
0.397084619800625 0.393284864264202 0 0
0.547314372263709 0.542116123682057 1 1
0.531115565829381 0.525815604767482 1 1
0.377787638824327 0.374079382421793 1 1
0.555251554856141 0.549696278677418 1 1
0.510331100515837 0.504954434625377 1 1
0.490108715453269 0.48560494948444 1 1
0.461883223597577 0.457499494405231 1 1
0.454387868432197 0.449900594960438 1 1
0.36281545817088 0.359453455754747 0 0
0.650560559643023 0.643919339051562 0 0
0.633912878092869 0.62754071448514 1 1
0.48848710822775 0.483392100833702 1 1
0.408809334649461 0.404985669596759 1 1
0.437369984058576 0.433033311452043 1 1
0.523626943489174 0.517865758401151 1 1
0.590374509482343 0.583886615149033 1 1
0.566227464472263 0.560838577118811 1 1
0.488642178791275 0.484050558531219 1 1
0.39644602569042 0.39254924529135 1 1
0.546460750561235 0.540328157752991 1 1
0.467411867081118 0.462846693863835 1 1
0.523308346772349 0.518303613761402 1 1
0.481794672184952 0.477178614096559 1 1
0.507219466220507 0.50231564353671 1 1
0.537452617395134 0.531654605521526 1 1
0.568992289929976 0.563299283652018 1 1
0.563106672339227 0.55756331050595 1 1
0.446586866982795 0.441193425244966 1 1
0.509206655704244 0.503526480267602 1 1
0.592107428336231 0.586571251439665 1 1
0.575006355362781 0.569657373863625 1 1
0.502048000103972 0.497388841217449 1 1
0.492720810955856 0.488169144381622 1 1
0.444802166424689 0.439327488622433 1 1
0.547831042847876 0.541899285039208 1 1
0.424599605809119 0.42061492504841 1 1
0.446328122402993 0.441830322955284 1 1
0.473582163085922 0.468816389207936 1 1
0.436708146018633 0.432481714917429 1 1
0.372064900482593 0.368104884112966 0 0
0.483795259318954 0.479067350270059 1 1
0.549458186487376 0.543975145694235 1 1
0.436616716428159 0.431943322661564 1 1
0.591526610271436 0.585990163910603 1 1
0.403071180267461 0.399216559287081 1 1
0.46545587770123 0.460621120292208 1 1
0.409103227165471 0.404685334050069 1 1
0.595782931504762 0.590355237446179 1 1
0.399465050483226 0.395486666957082 1 1
0.471566162059543 0.466807581459055 1 1
0.563129281922041 0.557297030128666 1 1
0.610903094267385 0.605241886041744 1 1
0.4759936455218 0.4711961896258 1 1
0.585472222375183 0.578943561979871 1 1
0.515041892172381 0.510223988767301 1 1
0.570520728033688 0.565213084132674 1 1
0.439511001255698 0.434598516307357 1 1
0.473018945745381 0.467976942860103 1 1
0.515881257343597 0.511092828268901 1 1
0.527563711673696 0.522176188993301 1 1
0.364066595538334 0.360620533676185 0 0
0.393883518175726 0.389892121824446 1 1
0.511304733852595 0.506542521815439 1 1
0.410716444973807 0.406234181969101 1 1
0.489296088985145 0.484129528734078 1 1
0.457900097750116 0.453117441530942 1 1
0.399178585315582 0.395426571392234 1 1
0.430656586121579 0.426599105365434 1 1
0.557788974381848 0.55249969945649 1 1
0.48762104907472 0.482531477909873 1 1
0.487370241624886 0.482032619490261 1 1
0.554688853032003 0.549665268846111 1 1
0.474628475647634 0.469855567260742 1 1
0.521684013303765 0.516374112839411 1 1
0.539227252148287 0.534003489282389 1 1
0.4653562914779 0.460606916955939 1 1
0.293254040889565 0.289888084484107 0 0
0.536786329571898 0.530953276351219 1 1
0.443098781326935 0.438055541674143 1 1
0.583640483976899 0.577761333788853 1 1
0.322203206308555 0.318950953245088 0 0
0.442191458575691 0.437598529807844 1 1
0.580253682138097 0.573937706973793 1 1
0.370675897430734 0.367020838579867 0 0
0.565143935890421 0.558944294058882 1 1
0.404789390674334 0.400552396127796 1 1
0.438328650512225 0.434607368421661 1 1
0.525455443832377 0.520529257028933 1 1
0.460787714729611 0.45591413278178 1 1
0.53616952402738 0.530495092210376 1 1
0.461785999650995 0.456643670888724 1 1
0.382217675424032 0.378322906764414 0 0
0.474576413439487 0.469141154278228 1 1
0.460105111170557 0.454766749086097 1 1
0.507972658132955 0.502703507620303 1 1
0.485504284259829 0.480314155955158 1 1
0.4559602917479 0.451985948196065 1 1
0.49122967393795 0.486778887275282 1 1
0.488730214511721 0.483537926645215 1 1
0.499101749223026 0.494525809079809 1 1
0.504203554272679 0.498974545978915 1 1
0.483194554293445 0.478493239006302 1 1
0.421529668118796 0.417021292677389 1 1
0.363089625505213 0.359113035053077 0 0
0.454087635002557 0.450022953725237 1 1
0.398228078732907 0.39371312493493 1 1
0.402208523604258 0.397209594296147 1 1
0.567113439258851 0.561754226266038 1 1
0.449323821710843 0.444541857550347 1 1
0.495573691945623 0.490050611344002 1 1
0.610794105961795 0.604718460082783 0 0
0.516586594862867 0.511427340626393 1 1
0.517406402730951 0.511695510359126 1 1
0.375493799820507 0.371743238550221 0 0
0.55352667641177 0.547436281839056 1 1
0.633584736021796 0.627831453634789 1 1
0.553224129740781 0.547820405715177 1 1
0.350368237238161 0.346825855624371 0 0
0.514230317816015 0.509089890011099 1 1
0.45540494696116 0.451102953737916 1 1
0.539754326883299 0.533959928583214 1 1
0.460910310499051 0.456508165746071 1 1
0.485987675251832 0.480738232647876 1 1
0.470787210573802 0.465703142242511 1 1
0.495176974480317 0.489816245510545 1 1
0.393006800489832 0.389235859071087 0 0
0.43005824203336 0.425787907436336 1 1
0.519760687820209 0.514324213581403 1 1
0.404286929931576 0.399773027974982 1 1
0.447618458075894 0.443036542251625 1 1
0.605621502037134 0.599318476577377 1 1
0.472917932772322 0.467949432407175 1 1
0.654011400774887 0.647544309170194 0 0
0.460110531624825 0.455295263199902 1 1
0.426890493849796 0.422984220437465 1 1
0.467980702901609 0.463109538873807 1 1
0.385698546286473 0.381396243149216 1 1
0.546343959568702 0.5410720217251 1 1
0.502331719623069 0.497726885007434 1 1
0.500940909381522 0.495917533357191 1 1
0.535247046217722 0.529924149103675 1 1
0.499932726863953 0.494986985824567 1 1
0.554115516302328 0.54868546137152 1 1
0.481518323895053 0.476542519812922 1 1
0.55504356572524 0.5490616296058 1 1
0.477923843946928 0.472969086723063 1 1
0.368149140706676 0.364949790711271 0 0
0.617815670164147 0.611410166486664 0 1
0.579802610331969 0.574406972173745 1 1
0.562788579637653 0.557313402570099 1 1
0.483343811409415 0.478348731559507 1 1
0.509778747043164 0.504616159475968 1 1
0.585864320130898 0.580398611514282 1 1
0.547031066095052 0.541721575703909 1 1
0.513590226023619 0.507797849635182 1 1
0.477064659527243 0.472378455408722 1 1
0.329485913881148 0.326535687729656 0 0
0.453204176614046 0.448686811332266 1 1
0.435208513042893 0.430756014252511 1 1
0.474812748359798 0.469984876628226 1 1
0.492926437643368 0.488187768484715 1 1
0.437414520289641 0.432435012690794 1 1
0.453739365413159 0.449406986362227 1 1
0.455619175592898 0.451311388681194 1 1
0.586906233948392 0.581073211846617 1 1
0.41205586766918 0.407513802857428 1 1
0.583209899867868 0.577519293461711 1 1
0.524829715707733 0.519402122657427 1 1
0.501881328897169 0.496520657194047 1 1
0.459720744574331 0.455366292814149 1 1
0.617331457073173 0.610775210609714 0 1
0.412618740030659 0.408327157306903 1 1
0.498409957396607 0.49384103763715 1 1
0.567890124271717 0.561851143792609 1 1
0.595043156567243 0.589203097588421 1 1
0.441007867236721 0.436513033717165 1 1
0.482724174400936 0.478186133956785 1 1
0.415498335618018 0.411097083170808 1 1
0.595581102481801 0.589526561240927 1 1
0.588872441694461 0.583369423839011 1 1
0.331055159842714 0.327811792937165 0 0
0.40027009598712 0.39552067607571 1 1
0.341560488280688 0.338569009573985 0 0
0.406924034775398 0.402483192213673 1 1
0.462504421419345 0.458232643140004 1 1
0.530411619531081 0.525666684231634 1 1
0.435024194836335 0.430568817672226 1 1
0.526360051336642 0.520628245500491 1 1
0.579969450598093 0.57480327138827 1 1
0.616100899356596 0.610091965866426 1 1
0.440859595742282 0.436401984487971 1 1
0.586884826255243 0.581132547522045 1 1
0.539447125605182 0.53372720904557 1 1
0.439622262136941 0.434518707463109 1 1
0.607934579596341 0.602659614316234 1 1
0.523163689887734 0.518159627393376 1 1
0.436043460852521 0.432056537119386 1 1
0.60248696886817 0.596721408712447 1 1
0.392622704097034 0.388618511065413 1 1
0.345972207910252 0.342349549519406 0 0
0.537463878534205 0.532369692419473 1 1
0.490460341655422 0.485116931077641 1 1
0.60019631371008 0.593682926615909 1 1
0.454831331294529 0.450338339090244 1 1
0.495101824227908 0.489468954676649 1 1
0.470987097742295 0.466026331490249 1 1
0.491510435179035 0.48643558120357 1 1
0.401995108155624 0.398134356614833 1 1
0.487744058782835 0.482586354304617 1 1
0.417835193907145 0.413515288706573 1 1
0.439455479924562 0.435068187043933 1 1
0.558542591539702 0.552432958828673 1 1
0.497977271190726 0.493588372945333 1 1
0.579491903203626 0.5736551458595 1 1
0.531196948362267 0.525526304269043 1 1
0.46836659985607 0.463154755223566 1 1
0.477284958345614 0.472036213622969 1 1
0.60924162578212 0.603325029972132 1 1
0.524806855168531 0.52017048601813 1 1
0.591559406329665 0.586093724295906 1 1
0.480697112569647 0.475953393086089 1 1
0.53846163323981 0.533315314545716 1 1
0.472547027641757 0.467780074839592 1 1
0.49061723618142 0.486195352368444 1 1
0.423287075255184 0.419116378772817 1 1
0.556408956636948 0.551180948272107 1 1
0.421352323655075 0.417146367901599 1 1
0.425083143726766 0.420793550773231 1 1
0.535010184774035 0.529510359688604 1 1
0.53858071810931 0.533291158922605 1 1
0.354592214830469 0.351475185277748 0 0
0.658161626575692 0.651932692166638 0 0
0.429090498266413 0.425445136012113 1 1
0.527383728548104 0.522072422387494 1 1
0.517276732807441 0.512179062653327 1 1
0.450671265178864 0.445763303839205 1 1
0.648499541938131 0.64121065548509 1 1
0.497860814194986 0.492645517239007 1 1
0.497123892200636 0.492473039506036 1 1
0.52933692886702 0.52430637094821 1 1
0.408522099755477 0.404822741588367 1 1
0.563066393656547 0.557327617300626 1 1
0.365631728881867 0.362345989089852 1 1
0.444010725992753 0.438921007300103 1 1
0.51120322070406 0.505767427643435 1 1
0.549241138867685 0.543972125759891 1 1
0.557428340771475 0.551179534537351 1 1
0.55687174410847 0.551408528838707 1 1
0.516230497156197 0.510980181647613 1 1
0.530731352535277 0.525910674145047 1 1
0.511519541538285 0.506684803413384 1 1
0.456596605292276 0.451925516502483 1 1
0.456678487049596 0.451996357841523 1 1
0.503720412022235 0.498969098015588 1 1
0.49764438569494 0.49302002359849 1 1
0.551948713316356 0.547206522601977 1 1
0.476534051548177 0.471083300057879 1 1
0.430280219340289 0.425949204062349 1 1
0.49509416537474 0.490511831868432 1 1
0.508592213264464 0.50308399021716 1 1
0.517096201825209 0.511766365976298 1 1
0.387715269865061 0.38378500526107 0 0
0.530125734833266 0.524328657533021 1 1
0.544209499995039 0.538532688187989 1 1
0.527809699469674 0.523108287090219 1 1
0.420359147193175 0.416029821916541 1 1
0.467981083686825 0.463582851093051 1 1
0.512461383878946 0.507849011904023 1 1
0.500797265204144 0.495658771370094 1 1
0.440546095003615 0.436114589703262 1 1
0.566998508854336 0.561603192804626 1 1
0.528604489252699 0.523288766095284 1 1
0.558457207911392 0.553322338072287 1 1
0.437998584383097 0.43355745034953 1 1
0.517834824759486 0.513161897220012 1 1
0.46933557517407 0.464739341277237 1 1
0.546792651893212 0.541551448266621 1 1
0.502612196904511 0.497709601514767 1 1
0.52597197292976 0.519702346883272 1 1
0.61940215761447 0.612769627509358 1 1
0.417207365300103 0.413067148792679 1 1
0.414144480274216 0.410048108440411 1 1
0.437594080004924 0.433610755387615 1 1
0.498237716371208 0.492687842479228 1 1
0.526637860845093 0.521026047942341 1 1
0.482652711133222 0.478151197238037 1 1
0.605446558615149 0.599972861951927 1 1
0.453296948365181 0.44851108493072 1 1
0.496302932252379 0.491471039248321 1 1
0.439804153349994 0.435128865267283 1 1
0.512365628796402 0.507577370708099 1 1
0.553765173707063 0.548187997265563 1 1
0.450088037115588 0.445627862324669 1 1
0.473115855120184 0.468461151309713 1 1
0.54794958507625 0.542263297283939 1 1
0.546355435544624 0.540559576261524 1 1
0.490432911260769 0.485671637083213 1 1
0.495972080692748 0.490552115340481 1 1
0.454563282985869 0.450112555863369 1 1
0.417846803878108 0.413272883908271 1 1
0.425353264250905 0.420994338239538 1 1
0.447528461659825 0.443382457316198 1 1
0.442256467437895 0.438124262069146 1 1
0.484164186108028 0.479228081819436 1 1
0.570810750483974 0.56531493671793 1 1
0.545569814963157 0.540606815973633 1 1
0.503577010155145 0.498564068818359 1 1
0.479654367004269 0.474816162796161 1 1
0.485931221072172 0.481406841222825 1 1
0.435785485102326 0.431567253138418 1 1
0.525479905854704 0.52036914865959 1 1
0.640509218360462 0.633519694075973 1 1
0.51028702760528 0.505313332686185 1 1
0.572689398195535 0.56733256888901 1 1
0.517407109688858 0.512119023557893 1 1
0.641142483049181 0.634897408817724 0 0
0.424129071338249 0.419707112007103 1 1
0.600221499797174 0.594994878065128 1 1
0.508791303361939 0.503723656905129 1 1
0.496689680407338 0.491657984385053 1 1
0.483460548676757 0.478689146337274 1 1
0.513411843913153 0.508431292921203 1 1
0.471740278260252 0.467011316590889 1 1
0.453772932123371 0.449143489166509 1 1
0.511359812576084 0.506288908969679 1 1
0.472407629567382 0.467578457367987 1 1
0.518194567710709 0.512493085279551 1 1
0.43002994488033 0.425883449697567 1 1
0.413624505501344 0.409566489040665 1 1
0.536565307636926 0.531529319029444 1 1
0.370445118825646 0.366417762252378 1 1
0.621883319877564 0.615435016549463 1 1
0.514450369553178 0.508391701686915 1 1
0.536221149557406 0.530492249481388 1 1
0.541894092225897 0.536279641909269 1 1
0.532408312062033 0.526499673197824 1 1
0.508583138347844 0.503069598114226 1 1
0.548684311563594 0.543730407075248 1 1
0.571834428461709 0.565856765084289 1 1
0.57893109196589 0.57350112213411 1 1
0.609032132265207 0.602786147055125 1 1
0.575921325993486 0.570064973662564 1 1
0.492785108536208 0.487690061761746 1 1
0.422089625600799 0.418096014461663 1 1
0.542217310743363 0.537119047988847 1 1
0.542031744248022 0.536486236442544 1 1
0.477183035422958 0.472271712315274 1 1
0.563027017605721 0.557470702641108 1 1
0.576846093493748 0.570830855805909 1 1
0.421703709132233 0.417305228535745 1 1
0.406232915887488 0.402218197993553 1 1
0.697463410084312 0.69021567136148 0 0
0.472787353092727 0.468164395766329 1 1
0.61955743233648 0.612863400464745 1 1
0.440415206562269 0.436724844348427 1 1
0.464348063636517 0.45944118182558 1 1
0.47766747856664 0.472815445146015 1 1
0.474155854226413 0.469809371990242 1 1
0.516776032958504 0.511467351796911 1 1
0.492172759071498 0.487627683949235 1 1
0.558105402053915 0.552575955586326 1 1
0.467422697356862 0.462723094102955 1 1
0.5619756614847 0.556148576014149 1 1
0.4022729742181 0.397875337532546 1 1
0.503460384853896 0.498204543215888 1 1
0.522402586904159 0.51703657996258 1 1
0.519496066830576 0.514345482375329 1 1
0.56720977054695 0.561623519286222 1 1
0.420903456722677 0.416950342536901 1 1
0.413551671153417 0.40939504660058 1 1
0.538897026248229 0.533487183521613 1 1
0.512800977764076 0.508317090307945 1 1
0.573647525846411 0.567876468004178 1 1
0.437661616126846 0.433683000203729 1 1
0.460284194325172 0.455279096929515 1 1
0.545770679317395 0.539539263576931 1 1
0.504735722547223 0.499268951502973 1 1
0.601205761918019 0.595298809087784 1 1
0.449850672141866 0.44568182672281 1 1
0.535404586126447 0.530485553071595 1 1
0.485978951943542 0.481532412327362 1 1
0.378702580600119 0.375194577680261 0 0
0.54240954321641 0.536983038742784 1 1
0.450034181418292 0.445495300096226 1 1
0.377924080968756 0.373794645294866 1 1
0.59612544209394 0.590221474208053 1 1
0.443006916299474 0.43820618055238 1 1
0.58994181175325 0.584082965846125 1 1
0.550121024573721 0.544481549629551 1 1
0.363336564842445 0.35943565255407 1 1
0.415366703432208 0.411035278953153 1 1
0.622181570499858 0.616137713286473 1 1
0.428122668746778 0.423906644364839 1 1
0.396206178437492 0.392527449431485 0 0
0.529146331364404 0.523547840647708 1 1
0.401154309310079 0.396255148041656 1 1
0.448310512798384 0.443823391945444 1 1
0.46208014268029 0.45747539617013 1 1
0.520258801880497 0.515187675958029 1 1
0.505278040524543 0.500451526023938 1 1
0.44330750118221 0.438440002908798 1 1
0.481837581548281 0.47687806925188 1 1
0.625856864822152 0.620173290466779 0 0
0.504173125550318 0.499050900327205 1 1
0.549579823001911 0.543761588692127 1 1
0.371145697884582 0.367717708570894 1 1
0.612075119742498 0.605478530728205 1 1
0.478331726056821 0.473528159049413 1 1
0.630651804838318 0.624817028933409 1 1
0.659058533060621 0.652620646516289 1 1
0.499325385440952 0.494422296513375 1 1
0.572895391371327 0.566860446101225 1 1
0.502185979090506 0.498036469676607 1 1
0.537314968767086 0.53230993879032 1 1
0.503076080412935 0.498038436563586 1 1
0.501862783669998 0.49689550855446 1 1
0.326408608785173 0.323457334829307 1 0
0.410632498565273 0.406468844995256 1 1
0.535263983154737 0.52952215295934 1 1
0.468624668803932 0.464516064872724 1 1
0.537443605465396 0.531501424923155 1 1
0.549212622738447 0.543949941477575 1 1
0.561270408807229 0.555874285168104 1 1
0.565987981725382 0.560076604337465 1 1
0.478525917442733 0.473457585751166 1 1
0.610578275460335 0.60400448923871 1 1
0.436514699977286 0.432353575694033 1 1
0.469729473919871 0.464804265925062 1 1
0.605011374959322 0.599596973814725 1 1
0.513855843048893 0.508745523042488 1 1
0.429342066709051 0.425686673018324 1 1
0.398573236246746 0.394388033040757 1 1
0.415383151205773 0.41134462655546 1 1
0.538281414573262 0.532750632226572 1 1
0.467399897512987 0.46271974848255 1 1
0.445889616427315 0.441228431391184 1 1
0.496944058418106 0.492225855636161 1 1
0.531015815400802 0.52560019632592 1 1
0.457930028135791 0.453664276456648 1 1
0.555706245230299 0.549949120218147 1 1
0.522245464460669 0.5169520398055 1 1
0.450622750312131 0.445537475674775 1 1
0.428025245638023 0.424038681368869 1 1
0.414631829636011 0.410498811054785 1 1
0.554950475058167 0.548707110331909 1 1
0.554494345295224 0.548910869656038 1 1
0.585484380232823 0.579443132836849 1 1
0.53187574163467 0.526746922917962 1 1
0.353765503615013 0.350415221197218 1 0
0.54673164149841 0.54141766333084 1 1
0.566968813739941 0.561155477783665 1 1
0.565189505125357 0.559660153053509 1 1
0.472078863999588 0.467196012190558 1 1
0.529967740506802 0.524502049319557 1 1
0.43789015127993 0.433375773215093 1 1
0.436478695929066 0.433049559975066 1 1
0.368075701657641 0.364160354673503 1 1
0.51977641844804 0.514541305789236 1 1
0.598660875784969 0.592708230779356 1 1
0.440170455616015 0.435691934529788 1 1
0.479287920606791 0.474523637111048 1 1
0.466159674338074 0.461233451099033 1 1
0.554473153221705 0.548391266188299 1 1
0.570403748771337 0.565065775748466 1 1
0.513587071008955 0.508671245949106 1 1
0.373862565607103 0.370248212051409 1 0
0.539152210824321 0.533511930876115 1 1
0.447188032454729 0.442653387305703 1 1
0.44972186116755 0.445051017857926 1 1
0.50429431449185 0.499372637445384 1 1
0.559114248163959 0.553203353560608 1 1
0.584636463865859 0.579136253976928 1 1
0.434813471622149 0.430710496205936 1 1
0.518719248230782 0.51365566312041 1 1
0.59844460589526 0.591860100655012 1 1
0.459565729191812 0.45494224288331 1 1
0.462737187506975 0.457588185148167 1 1
0.475295611822186 0.470523423856182 1 1
0.437195542810581 0.433263536830072 1 1
0.419456393092584 0.415489378590991 1 1
0.583087883808594 0.577043155314914 1 1
0.466239593066405 0.462082930399036 1 1
0.378973163024001 0.375395947502192 0 0
0.43905577966932 0.434740717568026 1 1
0.584310684510826 0.578667620309426 1 1
0.37032543964152 0.365916653316442 1 1
0.578267015680591 0.572806082560305 1 1
0.517075781024175 0.512121677795362 1 1
0.527004023289563 0.521406751421001 1 1
0.326502838024028 0.323342412641124 0 0
0.625949008927056 0.62023761303608 0 0
0.458654115577099 0.45441553115648 1 1
0.348823751330271 0.345101767744456 0 0
0.467997277378654 0.463200101629818 1 1
0.536091375398248 0.530317012908233 1 1
0.52926908525405 0.524295606115274 1 1
0.593972407777963 0.587405055588788 1 1
0.427847722097928 0.423006799502021 1 1
0.48191864057462 0.476643663992032 1 1
0.516125564908654 0.511175208264409 1 1
0.53369678932771 0.527937737553151 1 1
0.55433656081491 0.547902164668958 1 1
0.5233175743121 0.518188854586177 1 1
0.506824380171207 0.501159727291802 1 1
0.368705451775795 0.364462848065619 0 0
0.489157647093413 0.484474752871215 1 1
0.426746400216701 0.422830682589605 1 1
0.540680447265221 0.535002546078796 1 1
0.59689822321453 0.590443591478311 1 1
0.464256665563476 0.459576649957334 1 1
0.464220344611759 0.459342981164154 1 1
0.58845528235216 0.582681088173503 1 1
0.361023083770818 0.357453011526267 0 0
0.418014414475846 0.413538051286498 1 1
0.582282111395657 0.576585375341782 1 1
0.478260625371716 0.473760147189051 1 1
0.475472332467097 0.470969145668684 1 1
0.46866197309997 0.464142947531838 1 1
0.495760698665476 0.49058055491564 1 1
0.538672350723047 0.533135218195584 1 1
0.482115864741839 0.477515254038921 1 1
0.411689885758819 0.407339644524627 1 1
0.543153613547312 0.537838205660985 1 1
0.45554815919458 0.451242596519384 1 1
0.572635340162167 0.566631802836838 1 1
0.488532831641668 0.483513375244999 1 1
0.575069481147953 0.568731232827944 1 1
0.539866727492349 0.534616713348537 1 1
0.556822752829891 0.551397855925441 1 1
0.499329573736964 0.494429259161535 1 1
0.460604989582815 0.456375945024562 1 1
0.495669262656774 0.491123716352313 1 1
0.481215863616929 0.476680586798884 1 1
0.465515116716691 0.46082871044536 1 1
0.468438993311856 0.462986753807584 1 1
0.484763960556095 0.480116133478713 1 1
0.476823581588088 0.472131043408034 1 1
0.362653114488496 0.359204359066485 0 0
0.48958597703134 0.485220906958149 1 1
0.45614144649046 0.451152009794671 1 1
0.521834142499319 0.516399414720642 1 1
0.447452196263923 0.442977971114977 1 1
0.538435489053149 0.532768143009699 1 1
0.428188456394294 0.423917536387367 1 1
0.52771020936674 0.522547715230359 1 1
0.490573907040476 0.485617560154951 1 1
0.479110296649796 0.472748384611035 1 1
0.474771804661043 0.470441225201371 1 1
0.578948424498117 0.572925020572558 1 1
0.492676860218572 0.488037338152379 1 1
0.524564035030091 0.5196848053054 1 1
0.503878523786606 0.499247302355218 1 1
0.357398624819443 0.353706761984262 1 0
0.524247796542308 0.519167723939375 1 1
0.452753722752552 0.447965662475669 1 1
0.525341038959082 0.520927985817428 1 1
0.316994316590293 0.31356162497509 0 0
0.434024707164045 0.42961622215213 1 1
0.598938961194103 0.592109155191068 1 1
0.541637947654225 0.536451755568219 1 1
0.540762714210396 0.535405142533835 1 1
0.570900003912013 0.565213537662185 1 1
0.438965608785005 0.434770562453536 1 1
0.38401032904565 0.379243699936884 1 1
0.533162084277351 0.528321593341761 1 1
0.557677701734524 0.551411354716314 1 1
0.481935723880524 0.476864719724015 1 1
0.467119713697965 0.462564741303302 1 1
0.542083694345614 0.536925200192767 1 1
0.510619024831068 0.505819644025891 1 1
0.588487514264295 0.5829558622421 1 1
0.464039542481872 0.459315155227307 1 1
0.528019830597098 0.522419822766766 1 1
0.522889202652951 0.518155990625916 1 1
0.459177811352407 0.454884632764801 1 1
0.528908231245875 0.523515841988004 1 1
0.540534558194871 0.535490836542682 1 1
0.436321561090242 0.431555997418964 1 1
0.531841839523847 0.526162040928408 1 1
0.57579716445364 0.569979269727747 1 1
0.468945593423471 0.464470134565359 1 1
0.501591560211479 0.496695474647029 1 1
0.563829754580343 0.558819951517289 1 1
0.485774701539376 0.481063810575493 1 1
0.579557180175351 0.574251623697601 1 1
0.555200300593999 0.549489438820218 1 1
0.58073909172605 0.574499149804182 1 1
0.606556666443322 0.600924000979574 1 1
0.491570371454568 0.486838705224212 1 1
0.489030672615578 0.484140590539669 1 1
0.450218001115337 0.446132293982928 1 1
0.493670654147586 0.488424418812892 1 1
0.462109537847736 0.45752358218723 1 1
0.623791059773178 0.617550408881788 0 0
0.505190767409947 0.500186308431144 1 1
0.374791466160802 0.371217227016664 1 1
0.403829175156721 0.399875712108577 1 1
0.679127077751832 0.671732622059016 0 0
0.452605405637172 0.448238025444337 1 1
0.45667671013176 0.452106296512925 1 1
0.415217535932396 0.411133807713028 1 1
0.593667851224366 0.587621055743547 1 1
0.602963277112095 0.59714039697014 0 1
0.595059690502532 0.589423936257026 1 1
0.483037195781614 0.478325870478908 1 1
0.493685454585836 0.488794624432352 1 1
0.390939684252606 0.386503401375835 1 1
0.484878233830296 0.480013242700701 1 1
0.523810762173503 0.518137589243454 1 1
0.50787771686487 0.50293186729535 1 1
0.384099248104677 0.380332471070234 1 1
0.576517917436811 0.570943979043861 1 1
0.474682439064244 0.469935253385715 1 1
0.512165054593289 0.507357071870478 1 1
0.540181847397452 0.534709245654844 1 1
0.466391460813287 0.461841479523141 1 1
0.56305139293713 0.557444612256795 1 1
0.534225431343105 0.529067981681696 1 1
0.396652243955846 0.392703525721364 1 1
0.540621528169975 0.535467099509778 1 1
0.431943356905532 0.427436855696083 1 1
0.445221925782787 0.440730529409247 1 1
0.584350767339473 0.578717695616793 1 1
0.526678152696646 0.521176306239285 1 1
0.511628479927386 0.506251734556574 1 1
0.514291236309235 0.509303019916904 1 1
0.370330546677516 0.367213913675895 1 1
0.519415868308141 0.51437769897697 1 1
0.554516224161752 0.549534060079864 1 1
0.516735291264749 0.511264035173701 1 1
0.461725699530174 0.457357341739159 1 1
0.44974068465884 0.445668643181347 1 1
0.499373720814383 0.494296182788467 1 1
0.452258605792921 0.447833959692642 1 1
0.401759866419357 0.397811126496778 1 1
0.525879361991014 0.520220679124481 1 1
0.520151915036095 0.514877399850152 1 1
0.659482368428025 0.652492631245562 0 0
0.385823665131698 0.382435452069399 1 1
0.600390555067363 0.594594494546491 1 1
0.437762029375403 0.43349741069662 1 1
0.56682540526282 0.560809894208027 1 1
0.586603702939534 0.58076603308562 1 1
0.491262586671178 0.487055878078839 1 1
0.431291652294039 0.427161434839052 1 1
0.573519417781948 0.567299366226271 1 1
0.486942495996099 0.48137697040659 1 1
0.521979720971291 0.517115372035165 1 1
0.528452355368072 0.523698100191705 1 1
0.301587753038731 0.297998847484975 0 0
0.529333586837319 0.523617046106684 1 1
0.629551663241772 0.62316836956604 1 1
0.612439619510323 0.605842028519269 1 1
0.613199898331983 0.606544453298244 1 1
0.529961748483563 0.524746311785561 1 1
0.466622368570226 0.462152542147312 1 1
0.494442190396418 0.489382076085668 1 1
0.347791552255069 0.344287593240361 0 0
0.489000427977739 0.484889659651426 1 1
0.37305357406989 0.369344010309947 1 1
0.62997885418094 0.623313354682984 0 1
0.554942843453056 0.549790303170694 1 1
0.479960194811799 0.474658981046391 1 1
0.487267830640282 0.482169682872875 1 1
0.315796439474222 0.312349962077134 0 0
0.460236659298529 0.455529665200412 1 1
0.502857193821678 0.49806490023051 1 1
0.461865348870001 0.457074128136786 1 1
0.4725996702287 0.468260508238307 1 1
0.488626053086511 0.483734112215434 1 1
0.495664623404917 0.491230393937326 1 1
0.583158312040531 0.577517796889466 1 1
0.520984087290961 0.515774310126087 1 1
0.55553264136346 0.549857543676586 1 1
0.469865104230561 0.46537001247358 1 1
0.501640017894988 0.496968406430923 1 1
0.488898095922541 0.483698428289579 1 1
0.483790753657567 0.479573099248809 1 1
0.457417027321424 0.453528833108588 1 1
0.507936153121628 0.503372632932535 1 1
0.513139413901084 0.50787516598951 1 1
0.521869639601803 0.516560156984718 1 1
0.579200927853227 0.572925323979285 1 1
0.578198394494744 0.572077803163582 1 1
0.555897288410127 0.55072685750851 1 1
0.523333284733931 0.517574646380158 1 1
0.442848626639686 0.438684892167964 1 1
0.437268184667045 0.43287615411051 1 1
0.570978012174468 0.565736558915182 1 1
0.505554878186898 0.500468196928674 1 1
0.485552730681516 0.481368578689475 1 1
0.635131704202106 0.629109128248677 0 0
0.554852654564368 0.549103843203502 1 1
0.547797131120147 0.542657610094272 1 1
0.544922667436498 0.539512714472993 1 1
0.519543892146088 0.513989137888623 1 1
0.522418689818597 0.516948073867382 1 1
0.460982666653 0.456061944036417 1 1
0.411232703804037 0.406955263746802 1 1
0.483160756464413 0.478400154826153 1 1
0.557544600024591 0.551491520475558 1 1
0.629961794108008 0.623996267343665 1 1
0.559432146703314 0.55375269849336 1 1
0.446856845861394 0.442235588984801 1 1
0.520747349387457 0.515964693116008 1 1
0.424872648618732 0.420671099851097 1 1
0.589882351510978 0.583747680935427 1 1
0.510211294336038 0.504288713191514 1 1
0.460433146029559 0.455733989078694 1 1
0.422085455140539 0.41768940026919 1 1
0.637873049453813 0.631889956634946 0 0
0.445761476942306 0.441484057829528 1 1
0.509492526662816 0.503857424418919 1 1
0.369079354544754 0.364747857285231 0 0
0.449529730930971 0.444561167845728 1 1
0.461631650714209 0.456960942140231 1 1
0.573758399919132 0.568428368844058 1 1
0.347898616786156 0.344484254979427 0 0
0.552505019797797 0.547545866167913 1 1
0.51340632749747 0.508746017453095 1 1
0.522145834109377 0.517015865927317 1 1
0.60930308752142 0.603241286328446 1 1
0.415605182218804 0.411495727218061 1 1
0.52353972301719 0.518294902799893 1 1
0.455068299384464 0.450591596522346 1 1
0.514045630230296 0.508971736654519 1 1
0.452542022483256 0.44819104177153 1 1
0.552752601715871 0.547071915035509 1 1
0.414495725213031 0.410432973722319 1 1
0.521748568476787 0.516577647384856 1 1
0.502169561997911 0.497396995092002 1 1
0.602321221012713 0.596239274365416 1 1
0.512843933584633 0.507656583347092 1 1
0.57671029752393 0.571192989214657 1 1
0.462929521643158 0.45770785503814 1 1
0.395620777589712 0.391382778382851 1 1
0.549778172932843 0.544240392318424 1 1
0.479308406480019 0.474309344798684 1 1
0.486252157477362 0.481395274554035 1 1
0.597725054566457 0.591283542535218 1 1
0.534939661872412 0.529987399977832 1 1
0.530109232534101 0.525413191941289 1 1
0.411439316962673 0.407637588709965 1 1
0.415910047949334 0.41179860496875 1 1
0.601797230939378 0.594568382000549 1 1
0.39507391857201 0.390973535685034 0 0
0.517693712464712 0.512401711963634 1 1
0.399165170326743 0.395519808563838 1 1
0.407047353713561 0.403313683351375 1 1
0.589249689940108 0.583042568687787 1 1
0.556677896406844 0.550938242371779 1 1
0.431803535538515 0.426885236767152 1 1
0.472881334433345 0.468405526136123 1 1
0.472820806377742 0.468082003903884 1 1
0.556162120481624 0.550250884310839 1 1
0.411489164546619 0.407314872747524 1 1
0.456806934919902 0.451671118922885 1 1
0.506832641551865 0.50184872335676 1 1
0.472486906937533 0.467921882396192 1 1
0.581292952796996 0.574345802443032 1 1
0.638190671257289 0.631995711003824 0 0
0.351082405595706 0.347842124831993 0 0
0.492928649063657 0.487772070498172 1 1
0.530271628087798 0.524875843038333 1 1
0.600872818223592 0.594485717540528 1 1
0.411704871064178 0.407326515013242 1 1
0.536688536226811 0.531174521078717 1 1
0.443522291864619 0.439016713330852 1 1
0.64542870957364 0.639233161687215 1 1
0.427833284916294 0.423877591339954 1 1
0.43344386866534 0.428570902034936 1 1
0.513464128539693 0.507364942152097 1 1
0.448864919483806 0.44435383448141 1 1
0.519905067456995 0.514148660799737 1 1
0.417671742798081 0.413773008409685 1 1
0.592120670175351 0.58602348694385 1 1
0.570866712638067 0.564079537661685 1 1
0.622789277641897 0.616757468151893 1 1
0.567014275060702 0.560954570492083 1 1
0.36702120414001 0.362921069523614 1 0
0.472101576403397 0.467436483013568 1 1
0.529926741660853 0.524427317325366 1 1
0.443737571747674 0.439106062531795 1 1
0.451532506308711 0.446678539997102 1 1
0.468863419761573 0.464189436875962 1 1
0.61361309704457 0.607139149428989 1 1
0.448604943125321 0.4437915631017 1 1
0.49885591360214 0.493666766007621 1 1
0.371809109189209 0.368156967792692 1 0
0.360771300331841 0.357420403143908 0 0
0.595489411899151 0.589176218297737 1 1
0.540178870210044 0.534587936150846 1 1
0.615080957220738 0.60850089715353 1 1
0.516708875874184 0.511853085550416 1 1
0.567713192756021 0.562077438673847 1 1
0.493648745035346 0.488616011537327 1 1
0.522666255203801 0.516832928294799 1 1
0.453047645482413 0.449253715125959 1 1
0.486610386833867 0.481758092265471 1 1
0.460867148586907 0.456335453672075 1 1
0.539459117814219 0.533810174717266 1 1
0.473940274143414 0.468669170945901 1 1
0.583556369252409 0.577531307881446 1 1
0.462055149156922 0.457557061207675 1 1
0.410288001656232 0.406418057641227 1 1
0.609742955376937 0.603676195150831 1 1
0.520834095561268 0.515556009645522 1 1
0.432236514899483 0.427887813084122 1 1
0.464304312941219 0.459615890743009 1 1
0.495694499685721 0.491009775467177 1 1
0.4937222158014 0.488462609662753 1 1
0.552935594786007 0.547532148325162 1 1
0.469014422748171 0.464466113758081 1 1
0.60437393304239 0.598217897477932 1 1
0.452993544308193 0.448721637338018 1 1
0.55243384113159 0.546598583197849 1 1
0.492340726153456 0.487614483680903 1 1
0.467309173224086 0.462666967999164 1 1
0.542035098852522 0.536619591513518 1 1
0.52698998223588 0.521413622047201 1 1
0.687055472107621 0.679984992082903 0 0
0.454121537116148 0.449704564158967 1 1
0.521579165680822 0.516432399802823 1 1
0.470812832822643 0.465979452377025 1 1
0.443999482793087 0.439749720264826 1 1
0.383835990437654 0.380734032214576 1 1
0.534751853462304 0.52967659624087 1 1
0.381272975655444 0.377001439343866 1 1
0.511376755216505 0.506288427014535 1 1
0.38838469710637 0.383974246808805 1 1
0.425488909399149 0.421788371415729 1 1
0.538730640813238 0.532971477386055 1 1
0.56319860987654 0.557640535216748 1 1
0.613807813328144 0.607238078669392 1 1
0.474986785846355 0.470245289519661 1 1
0.501716519621701 0.495761462587205 1 1
0.529310835254937 0.523711374860886 1 1
0.502102387200022 0.497474145743032 1 1
0.487537477851527 0.482280946526587 1 1
0.578612115941138 0.573299789309911 1 1
0.515833599204502 0.510704812432424 1 1
0.347660372511147 0.343738489356158 0 0
0.581053800886118 0.575505775266792 1 1
0.448202533945106 0.443954505582088 1 1
0.435866285129976 0.43064007969353 1 1
0.556775660778193 0.550943760650789 1 1
0.498427837635233 0.493404558055982 1 1
0.448711525039448 0.444076519979138 1 1
0.531005192469021 0.526055790989184 1 1
0.559839792699201 0.554129760224719 1 1
0.467717134909155 0.46265079589285 1 1
0.517916278055415 0.513269032750144 1 1
0.430315876166918 0.42600071667526 1 1
0.611239130392878 0.605048407663301 1 1
0.559271767058055 0.553503048100577 1 1
0.590136898932863 0.584577630402053 1 1
0.463254408743413 0.458834252182102 1 1
0.622127461392359 0.615301270884107 0 1
0.453321153071549 0.448527066689893 1 1
0.560062542641031 0.554168484972595 1 1
0.315404112917692 0.31193250001704 0 0
0.464819763375778 0.46028336674457 1 1
0.497977972708904 0.492762764176752 1 1
0.508614961714334 0.503229447367144 1 1
0.496272200549528 0.491387516615682 1 1
0.519627168368536 0.515213400663255 1 1
0.519147522163252 0.51328619945139 1 1
0.547527554404315 0.541721951706357 1 1
0.647361900622308 0.641249849156464 0 0
0.628378153491814 0.62233330749961 1 1
0.625983232932843 0.619597504212904 1 1
0.662457011333558 0.655748456299626 0 0
0.549449677822262 0.544088056217883 1 1
0.59676208978526 0.591094718543887 1 1
0.569124798239015 0.562992107334556 1 1
0.465864096311333 0.46137950719593 1 1
0.439107576386413 0.43411785942749 1 1
0.609281790817686 0.603380348380538 1 1
0.434165309497444 0.429887419212375 1 1
0.459447562008557 0.454279941475248 1 1
0.408291202914904 0.404386826982763 1 1
0.502760153896817 0.498098166867256 1 1
0.432575179801792 0.428573800787067 1 1
0.605398208892312 0.598975107939873 1 1
0.349645449328292 0.345858878374885 1 1
0.487207726922022 0.482665213333076 1 1
0.525629801498952 0.520595335236575 1 1
0.490191386484289 0.485641788813966 1 1
0.568978403782554 0.56382166138401 1 1
0.435540308521673 0.430839224147275 1 1
0.429940524006813 0.425180922557258 1 1
0.552307161651734 0.547075070743468 1 1
0.546332845615934 0.540224430576404 1 1
0.449501874048816 0.445345140083924 1 1
0.416801464358582 0.412606843442355 1 1
0.603964511179415 0.597163863816416 1 1
0.540073897234926 0.535257348141794 1 1
0.519229013910885 0.513807012531265 1 1
0.586074694152595 0.579878496225465 1 1
0.515231886477366 0.509948457345621 1 1
0.533984329639577 0.528888363303148 1 1
0.430962567682511 0.426707397014482 1 1
0.44245900175292 0.437430507710036 1 1
0.430418494534504 0.425796237981359 1 1
0.53315605469353 0.527241051642842 1 1
0.468809686896873 0.463997809373075 1 1
0.501618023362149 0.496340924982576 1 1
0.383325894385918 0.379413459870277 0 0
0.581733995958655 0.576454595186376 1 1
0.401001084706167 0.396893024639443 1 1
0.470501542890366 0.465827610741773 1 1
0.516226144927726 0.510853701287778 1 1
0.543058689111745 0.537543693039791 1 1
0.565419912886293 0.559628972652228 1 1
0.536406890791207 0.530814922228373 1 1
0.555022923012133 0.549751451693361 1 1
0.548443552564921 0.543149513050337 1 1
0.391684474591831 0.388368637349857 1 1
0.439643552782445 0.435585178811641 1 1
0.397501514150348 0.393896887317984 1 1
0.503135153697514 0.497337424905553 1 1
0.595046688313783 0.589128180280828 1 1
0.635880743937212 0.6294858737134 0 0
0.587350584376011 0.581019410400152 1 1
0.56131997044699 0.555993632904703 1 1
0.304687390834149 0.30143632625682 0 0
0.462969951414707 0.458280588875293 1 1
0.541315232213909 0.536368385066294 1 1
0.519190595122313 0.514063190039807 1 1
0.622847419780945 0.616108080875229 1 1
0.506000690449144 0.500484491540335 1 1
0.587495007517368 0.58164663331337 1 1
0.543451157694471 0.537486634674323 1 1
0.580804462065432 0.574622467362973 1 1
0.475111228549327 0.470148496737403 1 1
0.474322499871809 0.469037630674379 1 1
0.553641818710619 0.548325826327118 1 1
0.54182179918684 0.536516544345959 1 1
0.567320788562659 0.562094644481083 1 1
0.488540293455874 0.483983947551603 1 1
0.436615814030418 0.432737639430734 1 1
0.512706521442229 0.507602913097772 1 1
0.511160765889705 0.505379649149313 1 1
0.460425460150058 0.455911375955213 1 1
0.503388707115354 0.498214601890533 1 1
0.49615835525274 0.491127729821282 1 1
0.517358118150963 0.51242248856342 1 1
0.473262751621681 0.467897110706161 1 1
0.480712303014319 0.475959427293683 1 1
0.384986523014876 0.381025866861313 1 1
0.537247245035119 0.532241289939012 1 1
0.591182586995434 0.585616409619903 1 1
0.476266903543228 0.471833520585771 1 1
0.484308897785126 0.47938242583302 1 1
0.543832731403018 0.538544546353967 1 1
0.452839216933514 0.448391659697855 1 1
0.48979894339297 0.484148701797512 1 1
0.559845777294532 0.554302793365837 1 1
0.384438299107629 0.380657294055613 0 0
0.453271532378309 0.448864048619252 1 1
0.643311671245935 0.636466782011621 1 1
0.515220737302038 0.51015948243498 1 1
0.452303082771824 0.447917912523273 1 1
0.489404770796763 0.484354518372673 1 1
0.373473148150507 0.369283004062723 0 0
0.508664151707417 0.504101397760061 1 1
0.484440263312509 0.479797444886468 1 1
0.480946864674873 0.476473275322435 1 1
0.51732163808198 0.511730312150314 1 1
0.5642435584506 0.557951066300198 1 1
0.572404891378427 0.566720485252408 1 1
0.478163341719653 0.47368103365989 1 1
0.472205280356049 0.466842417467856 1 1
0.566175592741428 0.55990646619927 1 1
0.530089615473245 0.52507964922233 1 1
0.47707660945535 0.47241008874487 1 1
0.53383767894284 0.528142010725201 1 1
0.502195239288836 0.496970725120511 1 1
0.586241562411329 0.580668379052619 1 1
0.462155552961557 0.457909049267676 1 1
0.560286808989384 0.554428825387001 1 1
0.516839886305739 0.511609165810302 1 1
0.320126997674485 0.316904928211132 0 0
0.573509965825755 0.568043903512844 1 1
0.496208817019493 0.491696328528539 1 1
0.476917568735627 0.472641074351017 1 1
0.430833769181025 0.426413558415984 1 1
0.458050284401476 0.454168615816233 1 1
0.533724200820699 0.528236198734243 1 1
0.502016321035102 0.497197402338921 1 1
0.533414542115699 0.529009623769057 1 1
0.559635054522295 0.554132209206596 1 1
0.481831218506446 0.476739910486301 1 1
0.443640031485591 0.4391453161348 1 1
0.490016555259467 0.485559046469685 1 1
0.504409919733485 0.499408996252548 1 1
0.512010878545629 0.506605224722528 1 1
0.589055182997491 0.58321492691921 1 1
0.471962625539073 0.46711673812496 1 1
0.497792199643429 0.492122049710697 1 1
0.511426649380442 0.506816070002187 1 1
0.438508313477893 0.43473740854253 1 1
0.639446772321997 0.6330468694861 0 1
0.436154356490023 0.431797464388856 1 1
0.449147442521299 0.44459335237806 1 1
0.556798571258299 0.550898280356448 1 1
0.562044225661404 0.556557857232841 1 1
0.382749766148154 0.379233557100585 0 0
0.442597085098631 0.438059568694108 1 1
0.444913335356583 0.440758702677773 1 1
0.504779834740975 0.499500847348819 1 1
0.47135737077663 0.46600603259934 1 1
0.484419517478839 0.479797886008815 1 1
0.478864502820756 0.474132520525319 1 1
0.364634083751323 0.360784836858415 1 1
0.550491236006338 0.544597010417355 1 1
0.527006602208353 0.521600192948753 1 1
0.469835983642956 0.464819716666025 1 1
0.453441449687181 0.448988223409728 1 1
0.456567750496482 0.4521558514357 1 1
0.429679766597851 0.425564988122083 1 1
0.55028452027801 0.544836406285238 1 1
0.508881786534841 0.503461098480227 1 1
0.592312410078833 0.586090251382636 1 1
0.560924009546822 0.555360016501553 1 1
0.41756334157758 0.412848546927679 1 1
0.485438076319847 0.479709358992453 1 1
0.385709919120775 0.381822983131844 1 1
0.537126633533596 0.531942727072684 1 1
0.577449973927637 0.571850779995202 1 1
0.461811823893018 0.457681989565352 1 1
0.464667225416296 0.460191408376731 1 1
0.413024177870295 0.409055665249621 1 1
0.501145340735018 0.495763798053667 1 1
0.494486654661729 0.489094310933914 1 1
0.385314868405482 0.381784854674381 1 1
0.48602149058461 0.481168034739665 1 1
0.497887319303933 0.4925671717878 1 1
0.537504338991361 0.53240123262631 1 1
0.481802269491917 0.476894360818509 1 1
0.44038318190001 0.436178454959813 1 1
0.455921088123061 0.451142758788792 1 1
0.568977496749885 0.563407781065515 1 1
0.459348179998047 0.454135541239424 1 1
0.432578847256293 0.428480461920577 1 1
0.540367111631506 0.534717100752123 1 1
0.512930248163536 0.508364823253162 1 1
0.536205653949994 0.531178248395407 1 1
0.573683206783496 0.568156380785658 1 1
0.420931342906553 0.417134496852466 1 1
0.500189650791852 0.495191890224491 1 1
0.480034781280296 0.475211776263278 1 1
0.394224139143616 0.390392951196705 1 1
0.513366165516975 0.508307630404323 1 1
0.376213836049375 0.372377072528792 1 1
0.588632971365982 0.582630038279312 1 1
0.500603164310686 0.49601876823281 1 1
0.617405091916473 0.610557520380432 1 1
0.505297683724602 0.500024382846831 1 1
0.46096553158645 0.456575738951363 1 1
0.470063194654444 0.465145066886485 1 1
0.510970193492152 0.505385313920193 1 1
0.498971562454219 0.494295605738281 1 1
0.559828762608743 0.554589715433406 1 1
0.536292863166679 0.531081929415708 1 1
0.48596214509583 0.481505822968268 1 1
0.401048173827371 0.39648582685564 1 1
0.637911235456991 0.631132386775735 1 1
0.634652903114956 0.627798507979135 0 1
0.541165197979751 0.535667107763062 1 1
0.550818933819931 0.545950389054566 1 1
0.478885729259878 0.47354990705932 1 1
0.629604022383022 0.622263108767637 0 0
0.616215303665423 0.610258104655139 1 1
0.420277970545323 0.416114505108201 1 1
0.477374343210074 0.472688594561251 1 1
0.487661714847841 0.483067567868134 1 1
0.588286735703701 0.582395548521919 1 1
0.501104080427457 0.496162651343297 1 1
0.556851719384142 0.551513178628778 1 1
0.389075672202924 0.385394473668999 0 0
0.508657851657912 0.503462575061937 1 1
0.635714071757502 0.62913774047398 0 0
0.364846507727593 0.360961176168555 0 0
0.469874020120965 0.465236540356163 1 1
0.581015079485991 0.575579151154256 1 1
0.569571806930329 0.564150580634091 1 1
0.552424671374131 0.546644100571394 1 1
0.660773020123569 0.653465172519029 0 0
0.560261381334152 0.554270399619941 1 1
0.534531703896845 0.528677116755332 1 1
0.502752632410159 0.497974724443846 1 1
0.405026458754337 0.401124274443015 1 1
0.591826414413254 0.586223228398089 1 1
0.504055665597222 0.498995694820352 1 1
0.381419550831808 0.37750348734395 1 1
0.473196773621916 0.468633838899622 1 1
0.43686529294537 0.432503894808745 1 1
0.50725446042917 0.50218662745398 1 1
0.48473019302705 0.479424383131716 1 1
0.49575456341836 0.490504428172936 1 1
0.510615183477533 0.505805542417074 1 1
0.431572824260784 0.427299037078688 1 1
0.48215860543423 0.47743085002303 1 1
0.52016387276266 0.515152742597018 1 1
0.570273918024313 0.564116045502773 1 1
0.461227073984059 0.456603174297224 1 1
0.437044909060089 0.432238111322207 1 1
0.381637708921589 0.377208075791893 1 0
0.558324947797455 0.552356127860093 1 1
0.448749690101334 0.444602039420881 1 1
0.397857162358556 0.393961122496379 1 1
0.588607966008656 0.582755253662516 1 1
0.448250867991437 0.443048318723871 1 1
0.549232523464637 0.543283071272266 1 1
0.51112187796811 0.505992769863547 1 1
0.460791075728337 0.45539361626077 1 1
0.57141823979227 0.565633929234476 1 1
0.551042674462046 0.545851683905338 1 1
0.553562209709705 0.54815970679298 1 1
0.544589678055811 0.539108316957699 1 1
0.633455337814013 0.626889335165359 1 1
0.440804527798749 0.436709356583078 1 1
0.460874656468085 0.456259863063503 1 1
0.572411896662354 0.566964232742726 1 1
0.54001217121002 0.534759593547045 1 1
0.603248980662423 0.597523569426533 0 1
0.456048131845208 0.450571334421867 1 1
0.578796299216927 0.572891545211475 1 1
0.384343359606461 0.379992384747517 1 1
0.552193400177891 0.547021569738384 1 1
0.501072390479191 0.495683493825656 1 1
0.500843015574982 0.496080661331556 1 1
0.450318048710613 0.44533443263063 1 1
0.466708103124483 0.4621458821796 1 1
0.647762340151065 0.64057780367734 1 1
0.50826182725567 0.503676751637174 1 1
0.534050650490855 0.5282247147386 1 1
0.473863949136348 0.468984708693067 1 1
0.497462116148106 0.492718157469209 1 1
0.512632106202369 0.507615217488277 1 1
0.495839639192233 0.490890263975033 1 1
0.453633419826046 0.449666268995295 1 1
0.533170848246204 0.52803866320382 1 1
0.534215775486043 0.528834733759488 1 1
0.567196921415914 0.560708288907182 1 1
0.539217466599579 0.533966854619525 1 1
0.408857772663623 0.405059421689309 1 1
0.561252675643236 0.555911617925196 1 1
0.4505316635817 0.446256253918353 1 1
0.321168364500749 0.317414730783341 0 0
0.500751960102741 0.495972191367009 1 1
0.445553894075516 0.441157461836658 1 1
0.549157896391114 0.543730599191682 1 1
0.502351559367146 0.496871710989452 1 1
0.549857504526696 0.54420939243733 1 1
0.553078308539438 0.547708751784854 1 1
0.461913397234443 0.457223378403379 1 1
0.513045909635257 0.507615366795243 1 1
0.598813063690284 0.592277201187838 1 1
0.557568722845562 0.552203635651624 1 1
0.455044331987056 0.450362397281037 1 1
0.640606694860287 0.633055461386814 0 0
0.443988428578879 0.438928526794403 1 1
0.552592277604012 0.546795580388076 1 1
0.595996217946341 0.589118303358249 1 1
0.546294539400838 0.540313298168723 1 1
0.378150720373184 0.374753653040395 0 0
0.452046284628354 0.447659141395082 1 1
0.563039710261016 0.557177471743841 1 1
0.553404894997803 0.548093412299111 1 1
0.621283838381303 0.614497011550505 1 1
0.557496618092877 0.551949565759326 1 1
0.514686724234032 0.509606573399609 1 1
0.479475488023592 0.474645188996894 1 1
0.57439195595994 0.568840453404025 1 1
0.432537302378018 0.427561106978678 1 1
0.540039207682454 0.534405999459375 1 1
0.571727044896314 0.565931954746948 1 1
0.515787977590743 0.510811557907275 1 1
0.323876703550797 0.32012511415305 0 0
0.491075248277591 0.485353936865176 1 1
0.337993744225123 0.334754499885174 0 0
0.526712311695273 0.521244702218064 1 1
0.513527692454316 0.508677674153522 1 1
0.594850429902928 0.588626721805713 1 1
0.592829915742332 0.587153923559311 1 1
0.398746341368012 0.395007345090396 1 1
0.448144749105012 0.443206017036844 1 1
0.453353928210692 0.448900494215673 1 1
0.614832717931193 0.607975797102255 1 1
0.43268362160673 0.427734860045575 1 1
0.560683413947096 0.555075208844238 1 1
0.577122021722808 0.571492293158412 1 1
0.460330116162312 0.455525473337298 1 1
0.644424324085556 0.637777633148742 0 0
0.506613197874825 0.501611555526972 1 1
0.438239158650827 0.434401757695566 1 1
0.436343803331254 0.432121640786555 1 1
0.591746168763791 0.585944613954155 1 1
0.529797605623619 0.525107823742335 1 1
0.636216379918964 0.630132561049988 1 1
0.460713604967503 0.455828096128548 1 1
0.553248798005161 0.547788417606197 1 1
0.474300599329412 0.469278106021163 1 1
0.363284582776071 0.35963055052267 0 0
0.334512042143856 0.330706143588547 0 0
0.474319058955444 0.469778855164595 1 1
0.479828805406933 0.47419040910312 1 1
0.546321846388975 0.540672714775771 1 1
0.336703695412347 0.333559734277663 0 0
0.35280825827052 0.34898311214562 0 0
0.61737558062917 0.611522248335739 0 0
0.54153590007419 0.536272242550177 1 1
0.636648680601611 0.630959982863005 0 0
0.687847308409087 0.68098222204855 0 0
0.465992409783793 0.460752708177988 1 1
0.476548789555767 0.471640734807689 1 1
0.528370773915167 0.523278342898443 1 1
0.433250484373735 0.428612073350706 1 1
0.383690822750098 0.379942136483317 1 0
0.499694260847694 0.494808192599895 1 1
0.652575849242784 0.644947447443803 1 1
0.528067909472521 0.522730537442964 1 1
0.531863945817011 0.526840684799439 1 1
0.543941024574684 0.537522315950767 1 1
0.415644850037825 0.411716559498496 1 1
0.597602884644824 0.591762429928076 1 1
0.578833258849466 0.572690671822271 1 1
0.635194893470319 0.628763721124079 1 1
0.504367330523758 0.499334815598377 1 1
0.520978433865699 0.515920140667996 1 1
0.523900025719636 0.518925269634202 1 1
0.471986463406485 0.467558555714383 1 1
0.408776771844326 0.404921265649794 1 1
0.495680931882008 0.4904029504043 1 1
0.504396681001488 0.499296181393477 1 1
0.50464020071414 0.499848932413521 1 1
0.498299592221386 0.493485918410863 1 1
0.550128904655169 0.544999937062004 1 1
0.449019832217233 0.444386823076262 1 1
0.542473267611505 0.536421575990983 1 1
0.579212454756036 0.573556576599466 1 1
0.601172198772394 0.595051265900149 1 1
0.555417863013451 0.549766405033476 1 1
0.593184688577245 0.587123121272135 1 1
0.46392868330301 0.459217109501723 1 1
0.591602293088988 0.585758511458951 1 1
0.511163228781957 0.506449684275909 1 1
0.419479596179026 0.415068567401807 1 1
0.411480843176297 0.40732345406328 1 1
0.519797685270026 0.514939526094137 1 1
0.524047619873044 0.51879144713351 1 1
0.420318828045203 0.416287031905262 1 1
0.474266810090991 0.469690763801031 1 1
0.450961073099554 0.446576169210391 1 1
0.564932136456649 0.558947312244308 1 1
0.453214861002243 0.448701148493507 1 1
0.455086306057126 0.450819050228155 1 1
0.280205808454663 0.277146421026698 0 0
0.361528522639117 0.358038285959314 0 0
0.531824462607489 0.526605568188986 1 1
0.490828813665582 0.48651100228064 1 1
0.483392187638361 0.478808546347622 1 1
0.474001164101993 0.469096726674421 1 1
0.432452809613301 0.427864197709801 1 1
0.538526205406066 0.533530907078756 1 1
0.450179053122863 0.445661393424897 1 1
0.586112417724704 0.579872210954871 1 1
0.530660178773447 0.524951202077663 1 1
0.414140949424955 0.410040495466685 1 1
0.452692398650722 0.447940766619923 1 1
0.507322109026655 0.502076880687926 1 1
0.473611711616462 0.468465419658009 1 1
0.387968243749404 0.383593115519656 1 1
0.458921191203307 0.454277549340659 1 1
0.518627365540384 0.513040002090953 1 1
0.395956097145559 0.392014794989653 1 1
0.491499712342325 0.486502970781633 1 1
0.584466328328073 0.578073992088023 1 1
0.496506489252247 0.491844369832997 1 1
0.436718947398075 0.432289433390581 1 1
0.457327257383647 0.452902522329257 1 1
0.505139961127323 0.499444596268345 1 1
0.517831878603301 0.511896685131714 1 1
0.502310099291076 0.497904902910764 1 1
0.499708241760157 0.495141340191477 1 1
0.379070127573216 0.375524893637717 0 0
0.387611897815196 0.383537980251153 1 1
0.510175598876128 0.503607497200477 1 1
0.553781701384047 0.548138406962712 1 1
0.419469566433291 0.414840046706926 1 1
0.567008083610162 0.561090488923034 1 1
0.424898334161222 0.420556103455919 1 1
0.52368526384324 0.518593922564774 1 1
0.449212644971931 0.4443374884837 1 1
0.622111871487116 0.616499495523438 1 1
0.590330568911108 0.584113946830681 1 1
0.48568716960467 0.480593718012847 1 1
0.450800648470815 0.446258946563031 1 1
0.622478652960086 0.616007421139791 0 0
0.438286634573721 0.433051301974568 1 1
0.51362880686504 0.507637274551937 1 1
0.606309280287505 0.600568137671306 0 1
0.637049970714381 0.630509555683373 1 1
0.535614846252272 0.530036463326446 1 1
0.424229678098135 0.420111043461349 1 1
0.571707768265496 0.565664123933967 1 1
0.495802935107602 0.49026341736285 1 1
0.585552671988603 0.579404602904993 1 1
0.64100429910607 0.634333414646024 1 1
0.530930673517271 0.525533967747626 1 1
0.591320991150506 0.584872577049276 1 1
0.48896734553144 0.484336287921355 1 1
0.693846649521366 0.686583434211922 0 0
0.385496095545861 0.381054035698731 0 0
0.383601527872411 0.379575889187906 1 1
0.509304746487976 0.504188011732907 1 1
0.51250765709707 0.507138972095541 1 1
0.638244422034811 0.632452389823729 1 1
0.574758095640097 0.569149113134354 1 1
0.365998974903524 0.362568845636872 1 1
0.54717308177568 0.542395227625083 1 1
0.503644260419802 0.498735704719594 1 1
0.546776047154751 0.541374787469975 1 1
0.521948959322379 0.517016814995211 1 1
0.534389497157704 0.528640422851598 1 1
0.496532251841272 0.491757682658126 1 1
0.485139641569053 0.479545281128162 1 1
