# Supplementary material for: Bias caused by sampling error in meta-analysis with small sample sizes
Source: PLoS One. 2018 Sep 13;13(9):e0204056. doi: 10.1371/journal.pone.0204056 (PMC6136825; doi:10.1371/journal.pone.0204056)
Supplement: S4 File — (ZIP) [file pone.0204056.s004.zip › results N = 20 theta = 0.5 tau = 0.2 sz = 500-1000.txt]

"cohen.dl.theta" "hedges.dl.theta" "cohen.dl.cp" "hedges.dl.cp"
0.452432785788874 0.451935236287776 1 1
0.486822915915439 0.486278859545433 1 1
0.476361551784558 0.475864321036921 1 1
0.536612047354111 0.536035635531443 1 1
0.515231495241014 0.514678579613247 1 1
0.521744871059377 0.52121196375842 1 1
0.468134077548037 0.467694111610107 1 1
0.471074555642644 0.470589337027896 1 1
0.432123730027992 0.43164693813442 1 1
0.527228191188451 0.52671259415176 1 1
0.455588033022735 0.455115486440788 1 1
0.518916825013362 0.518401911925562 1 1
0.454767920974369 0.454292289768622 1 1
0.518886327140078 0.51833403284934 1 1
0.57593537335561 0.575358804457075 1 1
0.440376833084822 0.439873037157736 1 1
0.526270754338173 0.525779710682172 1 1
0.479282921872454 0.478779699915086 1 1
0.460344784103995 0.459863819782753 1 1
0.504613467844854 0.504056704645258 1 1
0.548746437847284 0.548163247127668 1 1
0.478939023380139 0.478411164371528 1 1
0.528331574185311 0.527798010050657 1 1
0.497446812887949 0.496975281420478 1 1
0.46484925781346 0.464396694793513 1 1
0.486830664044371 0.48636428315867 1 1
0.547114446461677 0.546550712885188 1 1
0.456915230304695 0.456448177786039 1 1
0.538974451644734 0.538386642953817 1 1
0.502765292075841 0.502278418852541 1 1
0.526113504650416 0.525577988828968 1 1
0.470520801068279 0.470071924297776 1 1
0.470703249729544 0.470205725720145 1 1
0.595633564339554 0.595005810298601 0 0
0.587550675851413 0.586904517776123 0 0
0.407437523687546 0.407015715180255 1 1
0.490157076673744 0.48965052918844 1 1
0.579333898321568 0.578733709859046 0 0
0.515446100689745 0.514933188260032 1 1
0.55699359396551 0.556375057149604 1 1
0.529708585455614 0.529232058514555 1 1
0.412546102664144 0.412165714306407 0 0
0.497899259334654 0.497376792316623 1 1
0.529485794325945 0.52896357480956 1 1
0.467551047145841 0.467045478602439 1 1
0.451259502968092 0.450798323270276 1 1
0.548098622497674 0.547519551555619 1 1
0.529195114004408 0.528681433075177 1 1
0.473291897553098 0.472777197994694 1 1
0.545786197511723 0.545220605859011 1 1
0.480714398673643 0.480222954767106 1 1
0.446607187614365 0.446108255619547 1 1
0.544861331025785 0.544257565042493 1 1
0.635382397535444 0.634699816519286 0 0
0.514661538215374 0.514137423996746 1 1
0.584700879440331 0.584089178028429 1 1
0.470466174124855 0.469926748253616 1 1
0.505271835857962 0.504751005130238 1 1
0.505282423354442 0.504742455130953 1 1
0.477928141700894 0.477443508282208 1 1
0.502055171837296 0.501551691158197 1 1
0.46389957186677 0.463442319873937 1 1
0.444625566370804 0.444127203991584 1 1
0.510269646178259 0.509760798401395 1 1
0.431002936833565 0.43058061932707 1 1
0.552125491410916 0.551534367085242 1 1
0.552900963736504 0.552314677196293 1 1
0.500268794125397 0.499736576352443 1 1
0.488117957248165 0.487621112697576 1 1
0.453283800986208 0.452799884031194 1 1
0.432945187285296 0.432513808089228 1 1
0.535154967590212 0.534555285085478 1 1
0.505180771244911 0.504611973518295 1 1
0.454651604263642 0.454190300514596 1 1
0.483151167205338 0.48266473187436 1 1
0.493060960259628 0.492528888378274 1 1
0.474407850773864 0.473874796327164 1 1
0.5672698550396 0.566692040664364 1 1
0.529939381980627 0.529439106984345 1 1
0.456908032177492 0.456440725128914 1 1
0.533753590563079 0.533188151025101 1 1
0.481765474936442 0.481305032090759 1 1
0.508115665768197 0.507633493249841 1 1
0.553913292470984 0.553367555075722 1 1
0.467616376453764 0.467153032222463 1 1
0.504232415357012 0.503734390703535 1 1
0.547773126482516 0.547179290144347 1 1
0.585417924761015 0.5848222581613 0 0
0.519413202824304 0.518887154185334 1 1
0.520743937294762 0.520178355038742 1 1
0.500266329628247 0.49975871192358 1 1
0.499621727377479 0.499132090433873 1 1
0.486012751722611 0.485518045490206 1 1
0.570130328365813 0.569514164404545 1 1
0.46439522551765 0.463936122911498 1 1
0.461288957982802 0.460825360077315 1 1
0.428435366524717 0.427992481585485 1 1
0.48207082521675 0.481576585002597 1 1
0.495133296226895 0.494657324934665 1 1
0.406525099611437 0.406067209300126 1 1
0.537552030476975 0.537045396808718 1 1
0.569012819070334 0.568425734993716 1 1
0.52365554537051 0.52309704569731 1 1
0.497463316255866 0.496947028438887 1 1
0.494531280364171 0.494003191033656 1 1
0.493525385715759 0.493001117497953 1 1
0.443035327894509 0.442547168606915 1 1
0.542532570226817 0.541961956807675 1 1
0.447933808050388 0.447465856917347 1 1
0.466827934314381 0.466299880747896 1 1
0.540392171639127 0.53980682686214 1 1
0.523800113673905 0.523227652146576 1 1
0.509771711343411 0.509278623030453 1 1
0.572244591451361 0.571701519015614 1 1
0.543040691418012 0.54251905541569 1 1
0.571638453278716 0.570988697373892 1 1
0.597942121688842 0.597295096861951 0 0
0.524430872544441 0.523869864508918 1 1
0.514690127576605 0.514184517533556 1 1
0.415127240696172 0.414742129260931 1 1
0.494226607977848 0.49374865652144 1 1
0.491384759112343 0.490888717203198 1 1
0.491187559733827 0.490628603160005 1 1
0.497277659882167 0.496789393902414 1 1
0.430331581312816 0.429908605734596 1 1
0.504987187568474 0.504418336763097 1 1
0.563697708583278 0.563122562451073 1 1
0.441055695531091 0.440607414415066 1 1
0.535516606724468 0.53497549893948 1 1
0.528916876505924 0.528362049003434 1 1
0.51756214272165 0.517039779933247 1 1
0.599202269418858 0.598597691875232 0 0
0.499823551904272 0.499313924832513 1 1
0.509320580019464 0.508817341743515 1 1
0.486187693387677 0.485699162246071 1 1
0.446573388484792 0.446060926134709 1 1
0.556631491481901 0.556024123298103 1 1
0.488072654836046 0.487585034699007 1 1
0.526044760742853 0.52556650974878 1 1
0.52484540668227 0.524303466461913 1 1
0.547829692371801 0.547224141043068 1 1
0.624584230554956 0.623913185340549 0 0
0.532209982527384 0.531618215990465 1 1
0.599166022080172 0.598474736545418 0 0
0.604134713130042 0.603553972325282 0 0
0.44889081062512 0.448417292937142 1 1
0.489071717800611 0.488558980211549 1 1
0.556878023037139 0.556323995743612 1 1
0.505464367618679 0.504913364494932 1 1
0.408857755333522 0.408422927144618 0 0
0.483795712182571 0.483279839461691 1 1
0.494256751090379 0.493758678108233 1 1
0.508110515816513 0.507613046263856 1 1
0.484741332373034 0.484206934264053 1 1
0.498954713174313 0.498462829831383 1 1
0.457684559810136 0.457183521428916 1 1
0.519366822213695 0.518772458617652 1 1
0.519354939457531 0.518804356537038 1 1
0.480731282089752 0.480232311657628 1 1
0.484948814703169 0.484465214935802 1 1
0.55164291247197 0.551098340016271 1 1
0.55185545691132 0.551304582499387 1 1
0.486097091188449 0.485636430056538 1 1
0.538988624954411 0.538387442044605 1 1
0.451192765502185 0.450730555185217 1 1
0.480321309425448 0.479817559742706 1 1
0.668747176144485 0.667974975457389 0 0
0.526191070995794 0.525668552251422 1 1
0.541463501355028 0.540892289411672 1 1
0.484412875974816 0.483946543391758 1 1
0.50533826621259 0.50482391254062 1 1
0.474159539580884 0.473666781188725 1 1
0.457976068048837 0.457445983982403 1 1
0.610279678824462 0.609664223921678 0 0
0.52542183676525 0.524851519660037 1 1
0.536385353912289 0.535831570211437 1 1
0.468010266290444 0.467531581215177 1 1
0.438304871247035 0.437883243050447 1 1
0.499394219814657 0.498853453129526 1 1
0.437223885043336 0.436778991927333 1 1
0.445751457309522 0.44530185324982 1 1
0.440337263302756 0.439880540664926 1 1
0.548019346850653 0.547458988048475 1 1
0.49575403021646 0.495263345243045 1 1
0.464043231934273 0.463595497623035 1 1
0.524071180594291 0.523529032705299 1 1
0.533284272501995 0.532721250382646 1 1
0.490229441797219 0.489755764155966 1 1
0.544573775617217 0.543999828144894 1 1
0.516125665884002 0.515582959890855 1 1
0.508922897414902 0.508397750100128 1 1
0.571093424917826 0.570490571374276 1 1
0.516011274700665 0.515504494777952 1 1
0.589153711860086 0.588535869952116 0 0
0.511860653311743 0.511325162999049 1 1
0.465094866335756 0.464580583893189 1 1
0.487070495470434 0.486621660142292 1 1
0.492771511454438 0.492208036345006 1 1
0.518386520508943 0.517812963725291 1 1
0.60259930084072 0.601938956697919 1 1
0.445762975785133 0.445263134101301 1 1
0.417581003806459 0.41716693209402 1 1
0.523113097179313 0.52261665363202 1 1
0.461171067428261 0.460692321235342 1 1
0.414870185015232 0.414418318569822 0 0
0.502090283954482 0.501552126858372 1 1
0.476018725298402 0.475568534928042 1 1
0.521270423603935 0.52075798186886 1 1
0.501906702990567 0.501446233868518 1 1
0.426943603256489 0.426543465218074 1 1
0.563522980278648 0.562910647961931 1 1
0.591505587985286 0.59085418658661 1 1
0.49017433575488 0.48965462064744 1 1
0.529151850958797 0.528560131038777 1 1
0.519872743098403 0.519305998354269 1 1
0.467002824661897 0.466486916263296 1 1
0.50222718072063 0.501702196689139 1 1
0.529275305323732 0.528728032889592 1 1
0.451945184115867 0.451508188007041 1 1
0.598143042666322 0.597492897749324 0 0
0.543373537847953 0.542790555596697 1 1
0.532528868654617 0.53198249070781 1 1
0.45200465123107 0.451522945929725 1 1
0.521918378054391 0.521390402047295 1 1
0.483316258950575 0.482855256667343 1 1
0.486161720383574 0.485635104617211 1 1
0.543986965956126 0.543429734734036 1 1
0.455113757839811 0.454640501947157 1 1
0.575338886366061 0.574723565683647 1 1
0.488927230358906 0.488428131821065 1 1
0.545544565416206 0.544967327071469 1 1
0.504773459695637 0.504300433772823 1 1
0.489020785870535 0.488528459628959 1 1
0.476064465821046 0.475574976326138 1 1
0.50715228186961 0.506681893146056 1 1
0.536054817398016 0.53554255939514 1 1
0.567801959911646 0.567186274038477 1 1
0.479210042546961 0.478747861180741 1 1
0.613046304923904 0.612417518342038 0 0
0.557231170605197 0.556656032517428 1 1
0.492889203524766 0.492374209787954 1 1
0.537872354034685 0.537319286813143 1 1
0.497482259395394 0.49693854836251 1 1
0.452964563742184 0.452477832193181 1 1
0.518875058632623 0.518371949125446 1 1
0.459478247599935 0.459003336692491 1 1
0.510046082111209 0.509561150154784 1 1
0.522892515808858 0.522378529955968 1 1
0.517529451185347 0.517049449652069 1 1
0.508917353244396 0.508409328789436 1 1
0.570720856632309 0.570136665440718 1 1
0.450139844993254 0.449682879960992 1 1
0.413720333086284 0.413308718506955 0 0
0.60103137539939 0.600388380781029 1 1
0.559716283242013 0.559135062237143 1 1
0.552847187795927 0.552295831226555 1 1
0.534135586485201 0.533524401124246 1 1
0.479883896302322 0.479449273174518 1 1
0.519084803238881 0.518531292968978 1 1
0.496028668428982 0.495545631865405 1 1
0.528630855878452 0.528115612720085 1 1
0.524857746686601 0.524316888025566 1 1
0.487846130000194 0.487347259855782 1 1
0.534493940107285 0.533912257675196 1 1
0.476119814697022 0.47563444716535 1 1
0.469906866940766 0.469423754129716 1 1
0.47933833167636 0.478830254509954 1 1
0.474494344603578 0.474028721068476 1 1
0.438018392127287 0.43756164257359 1 1
0.5124697164227 0.511899837875305 1 1
0.468277070497716 0.467818763824425 1 1
0.554434539530923 0.553814440794602 1 1
0.496650095185804 0.49614404186499 1 1
0.544470189597165 0.543878453599856 1 1
0.45610258455023 0.4556017692113 1 1
0.533867915437049 0.533349645004485 1 1
0.513267668510138 0.51272316060387 1 1
0.520076916347302 0.519580088945854 1 1
0.628181981980472 0.627455668195707 0 0
0.45748784615536 0.456996541563387 1 1
0.448202523550768 0.447736733723337 1 1
0.549417157596455 0.548869127458043 1 1
0.560897656817698 0.560332380854868 1 1
0.53297326717471 0.532387311900079 1 1
0.444201590517857 0.443752657862577 1 1
0.537470190340514 0.53693274144885 1 1
0.515803886532815 0.515275917577657 1 1
0.508837484160382 0.50831653228278 1 1
0.446642973808699 0.446165402173615 1 1
0.498117653309424 0.497584737792193 1 1
0.427911781167522 0.427490533982172 1 0
0.556486841643468 0.555902646411212 1 1
0.483902143470344 0.483400431701563 1 1
0.501907896573476 0.501323447876346 1 1
0.513753633316423 0.513276888086832 1 1
0.404284597806508 0.40390270535195 0 0
0.536352716040613 0.535746687914125 1 1
0.48075237892652 0.480240294214366 1 1
0.500073052248778 0.499588639977279 1 1
0.490391661659117 0.489910066677067 1 1
0.583758781371917 0.583197842389504 1 1
0.418628319779161 0.418181029175722 1 1
0.551993527608566 0.551452838536218 1 1
0.472446266401466 0.471979198986636 1 1
0.438481899706713 0.438027470632717 1 1
0.568235778487945 0.567678865956376 1 1
0.454127998183942 0.453672054959028 1 1
0.567941339392355 0.567375791578978 1 1
0.465900406551124 0.465439730447145 1 1
0.528686888533132 0.528137142356126 1 1
0.483666144441872 0.483194687766057 1 1
0.52223962422894 0.521715440594654 1 1
0.532956960614485 0.532403318161218 1 1
0.506264938042046 0.505747856328539 1 1
0.472041429663423 0.471538060391055 1 1
0.511077217212854 0.510510985408834 1 1
0.495853910307324 0.495323417965293 1 1
0.496252734724345 0.49574159675312 1 1
0.446877294947224 0.446408920826262 1 1
0.506392624067229 0.505885703242428 1 1
0.511674866465355 0.511164835920868 1 1
0.461523140745824 0.461052878699599 1 1
0.54346976330983 0.542887951419277 1 1
0.612181735890892 0.611548961628105 0 0
0.498662150628923 0.498127133019915 1 1
0.540515189814909 0.539950236548127 1 1
0.493667668375994 0.493156792323065 1 1
0.569021089931753 0.568397419061533 1 1
0.554667241702252 0.554110377320392 1 1
0.526592052686731 0.526062953898064 1 1
0.513801500758798 0.513287820040623 1 1
0.505932407320798 0.50541685184846 1 1
0.498189405570432 0.497669276660956 1 1
0.555953279815868 0.55543108411479 1 1
0.460958561351688 0.460503530186128 1 1
0.54307742643225 0.54255129319891 1 1
0.524908196869684 0.524360726456065 1 1
0.502359573683948 0.501833399375407 1 1
0.56303592871587 0.562457267181257 1 1
0.533844200451442 0.533234165237906 1 1
0.463079741347114 0.462624783057036 1 1
0.550761467616415 0.550158271200439 1 1
0.40369337568871 0.4033077213846 0 0
0.547886935190137 0.547319418798133 1 1
0.527582801733417 0.527043224836443 1 1
0.55867005560882 0.558121408250373 1 1
0.455259816178249 0.454748281341901 1 1
0.408106628178648 0.407648302121774 1 1
0.464777367001165 0.464307114611965 1 1
0.519240238656795 0.518690333445582 1 1
0.567209124776968 0.566610755209357 1 1
0.384866219024556 0.384476833707966 0 0
0.481651684116417 0.481145784118232 1 1
0.477111277888867 0.476618003095356 1 1
0.387801109259243 0.387417775322071 0 0
0.534642902679375 0.53407543293019 1 1
0.52562978019402 0.52509253107743 1 1
0.477676037321047 0.477160770209877 1 1
0.480883392376439 0.480399744010091 1 1
0.486839546750203 0.486341816560648 1 1
0.45421079409378 0.45375635878159 1 1
0.547031536031015 0.546459158066937 1 1
0.502686897388739 0.502165943127859 1 1
0.506796440574636 0.50628278960273 1 1
0.521147861002402 0.520596894624635 1 1
0.511908465196498 0.5113618356362 1 1
0.513579247734068 0.513003583387198 1 1
0.48407378915555 0.483609200443758 1 1
0.519996517862074 0.519460156227833 1 1
0.487661308443095 0.487131324564577 1 1
0.476072790869768 0.475555565356927 1 1
0.447906208612249 0.447449951015829 1 1
0.525064454290932 0.524478207403037 1 1
0.56071906821445 0.560117348885004 1 1
0.48479867072494 0.4843014481696 1 1
0.537721382413556 0.53715714973657 1 1
0.507823604700424 0.507328756875355 1 1
0.499766805879508 0.499221924313297 1 1
0.461897731932158 0.461467701021618 1 1
0.454565467227228 0.454093492287755 1 1
0.518779344382263 0.518216028708577 1 1
0.518373054356139 0.517871202360236 1 1
0.58259866844097 0.582012921549463 1 1
0.464231159654405 0.463725821738672 1 1
0.544736241985832 0.544194967541206 1 1
0.507131416649795 0.506580257366925 1 1
0.478159187780478 0.477616880226517 1 1
0.53138708092392 0.530876004810914 1 1
0.401648186568897 0.401240091242237 0 0
0.519694099009379 0.519139522640646 1 1
0.525832961958371 0.525281588049137 1 1
0.56357638743854 0.562990874078181 1 1
0.536637171765529 0.536017182335172 1 1
0.560519086173714 0.559890905739983 1 1
0.501593738072289 0.501036899624918 1 1
0.491844400717813 0.491330429865901 1 1
0.449716346575809 0.449254467282126 1 1
0.462128055730132 0.461656061345597 1 1
0.550699716623369 0.550071878648294 1 1
0.496939839805181 0.496417199967728 1 1
0.520884058309144 0.52033783190301 1 1
0.455481338095247 0.454973649478048 1 1
0.557044701973837 0.556480980088484 1 1
0.450777986902413 0.450291518767923 1 1
0.484283987945472 0.483734185696802 1 1
0.507402151166138 0.50688984543287 1 1
0.372666607983286 0.37227234817412 0 0
0.543659718398675 0.543084702234811 1 1
0.495497199524069 0.49500235106637 1 1
0.605323454387798 0.604691208360246 0 0
0.573679283944166 0.573108718995273 1 1
0.570618196003521 0.570001778448149 1 1
0.476439763981735 0.475936575918778 1 1
0.372174951285168 0.371777285935256 0 0
0.530010364705904 0.529442521217454 1 1
0.489075886139343 0.488571874556319 1 1
0.516572805972741 0.516028065837795 1 1
0.462134312466275 0.461630408864456 1 1
0.444230340603592 0.443806988761268 1 1
0.441139259018349 0.440673062066962 1 1
0.498431651664086 0.497886018622275 1 1
0.527687653577805 0.527093730722508 1 1
0.501788020629921 0.50128099168646 1 1
0.488774080610952 0.488265226273353 1 1
0.427382513669389 0.426938888644984 1 1
0.482172472115918 0.481659430060513 1 1
0.589892159069866 0.589259183833946 1 1
0.470646217740091 0.470132764444389 1 1
0.548926978336168 0.54836098119241 1 1
0.535552330910148 0.535009441432869 1 1
0.489756135095427 0.489264556448288 1 1
0.413949457475034 0.41354332836481 1 1
0.454738674720656 0.454286686012073 1 1
0.53444035061871 0.533887943463396 1 1
0.531183614478946 0.530631881747643 1 1
0.512376727884245 0.511778456452004 1 1
0.442831767268088 0.442347631102776 1 1
0.470499994451854 0.470045823280909 1 1
0.465508145032758 0.465028708348896 1 1
0.408102131376153 0.407660455852635 1 1
0.49090205889005 0.490392447943388 1 1
0.482474224195464 0.481934400532553 1 1
0.514837127588204 0.51432208109021 1 1
0.566564893750436 0.565972000423737 1 1
0.516580138419807 0.516045058877315 1 1
0.508900914491045 0.508385083150892 1 1
0.511513586652892 0.511005343035456 1 1
0.530868948586545 0.530285933631051 1 1
0.530484893748944 0.529961806645256 1 1
0.44893295732903 0.448429889572908 1 1
0.497465543254306 0.496944980721493 1 1
0.465822863499011 0.465322709403839 1 1
0.595699073116619 0.595126764841534 0 0
0.460030683179506 0.459553600669819 1 1
0.433155708135709 0.432745866929474 1 1
0.45390876280329 0.453463181697574 1 1
0.367577146698491 0.3671965074239 0 0
0.501933924513794 0.501421823097069 1 1
0.490812993696963 0.490359244293781 1 1
0.531337584715597 0.530840030110567 1 1
0.545295007712933 0.544736829934824 1 1
0.556530131623467 0.555867624193876 1 1
0.556833979651742 0.556234319934526 1 1
0.545008291396425 0.544455667206787 1 1
0.553988989107572 0.55346572686687 1 1
0.521332467822664 0.520792758163044 1 1
0.511695288832819 0.511172470308162 1 1
0.423402773709826 0.422976771319942 1 1
0.434655063678229 0.434222652726581 1 1
0.423545003861126 0.423052762426382 1 1
0.364718753913736 0.364348024813897 0 0
0.576759415628443 0.576163339749954 1 1
0.549856910143271 0.549300835022094 1 1
0.561664098687516 0.561068870678918 1 1
0.443388378800262 0.442917626935283 1 1
0.5142930125418 0.513729155479318 1 1
0.494476936230812 0.494022801438 1 1
0.44162157779384 0.441197779656123 1 1
0.453747663654244 0.453262147869169 1 1
0.560532500800311 0.559964099531571 1 1
0.49607034186283 0.495558380715811 1 1
0.480850721866161 0.480376038598738 1 1
0.474356879294796 0.473856716781159 1 1
0.451699277322095 0.451256686698674 1 1
0.457104515063325 0.456639397143204 1 1
0.45398103222933 0.453492765395049 1 1
0.451183515649997 0.450750306166627 1 1
0.500842662051094 0.500323195642821 1 1
0.495063980821002 0.494594240449423 1 1
0.445557433565611 0.445093118752486 1 1
0.502484148992883 0.501987022388028 1 1
0.557621307637182 0.557054402598503 1 1
0.444529797766974 0.444072651261472 1 1
0.52020305633583 0.519744443017102 1 1
0.527894760047238 0.5273660836706 1 1
0.527535906307148 0.527006119035028 1 1
0.500720529513487 0.500182262167242 1 1
0.50562490829312 0.505132648910483 1 1
0.464010328664173 0.463526350829128 1 1
0.509606856035866 0.509100589495437 1 1
0.394864890853042 0.394472589240706 0 0
0.431589494938216 0.431132629195763 1 1
0.449707363845105 0.449271789834612 1 1
0.475741333763826 0.475277433286169 1 1
0.470513287189728 0.470075819689529 1 1
0.512990657757268 0.512483249740335 1 1
0.498140859358528 0.49765937742981 1 1
0.504462393071115 0.503920449168359 1 1
0.496077794313925 0.495559001248393 1 1
0.50941475127641 0.508911291051334 1 1
0.530415587888514 0.529852853659449 1 1
0.453196251127345 0.452724255155173 1 1
0.488538760297047 0.487995853183495 1 1
0.552295603437753 0.551747805735724 1 1
0.52817615474606 0.527619373269869 1 1
0.547259329728155 0.546713542588378 1 1
0.57110135354671 0.570466321298503 1 1
0.495049511225087 0.494550759261107 1 1
0.535879156380825 0.535297347838937 1 1
0.626487172333288 0.625840675338801 0 0
0.511413265776472 0.510897773167136 1 1
0.536464756543589 0.535899616885432 1 1
0.491082017468914 0.490543421826345 1 1
0.471982580936781 0.471482441758865 1 1
0.442862841368628 0.44243787764962 1 1
0.509944851793891 0.509412201069641 1 1
0.46444276022591 0.463949050241744 1 1
0.49716254358222 0.496620117248869 1 1
0.499882300772362 0.499365931630554 1 1
0.489238937358106 0.488748110072125 1 1
0.47074196190647 0.47022844570212 1 1
0.549951077084211 0.549366161087856 1 1
0.538731617705914 0.538164428164179 1 1
0.55588911936126 0.555284280605541 1 1
0.47176970907167 0.471267178096889 1 1
0.43822081228125 0.437757377991286 1 1
0.610020606892847 0.609398835832969 0 0
0.414406765319864 0.413974449388121 1 1
0.429474669298198 0.429054077792651 1 1
0.484356822926555 0.48385107719435 1 1
0.543087754350085 0.542560210611347 1 1
0.507260230604248 0.506745613439835 1 1
0.50215891859139 0.501657772796893 1 1
0.510201234095453 0.509688350571489 1 1
0.516053782571676 0.515549094822208 1 1
0.521569851506456 0.521013251465706 1 1
0.483790125246641 0.483262654709846 1 1
0.487896439221835 0.487421528865759 1 1
0.474296944762141 0.473813090612883 1 1
0.42280645404759 0.422357615221468 1 1
0.48645691504982 0.485968737640767 1 1
0.557320420638637 0.556727948848174 1 1
0.5147734549646 0.514209977629941 1 1
0.611881572952683 0.611256551953791 0 0
0.460245714357417 0.459749808561829 1 1
0.468290404005681 0.467844062738507 1 1
0.500246070335746 0.499743684558969 1 1
0.399820630320786 0.399389700353994 0 0
0.561108101748387 0.560508799585041 1 1
0.523646698048832 0.523099812567974 1 1
0.538857027890548 0.538352750229862 1 1
0.520783979200841 0.520237523883295 1 1
0.473133651088015 0.47257097424926 1 1
0.484079459936706 0.48357365153779 1 1
0.521490432855296 0.520978561954012 1 1
0.501607537602286 0.501083964723148 1 1
0.490582636403175 0.490068708730273 1 1
0.584916622035207 0.584359755590792 0 0
0.584236250490499 0.583606012134501 1 1
0.427458551714083 0.426983062120209 1 1
0.498595901785192 0.498099135345083 1 1
0.443008843302066 0.44252665687564 1 1
0.523881697230959 0.523362368839582 1 1
0.467161207106882 0.46670097116254 1 1
0.531883108661277 0.531333543458841 1 1
0.48782361270994 0.487336281731627 1 1
0.485565682726198 0.485078362974751 1 1
0.429817983220921 0.429375046360965 1 1
0.438256788333674 0.4377876092459 1 1
0.542140533520418 0.54155589297256 1 1
0.485050210649932 0.48456941229721 1 1
0.419653672684212 0.419225418606996 1 1
0.510056955867542 0.509555045588957 1 1
0.561263527555404 0.56066745391267 1 1
0.466842089910885 0.466348154260351 1 1
0.503445523188815 0.502909864351583 1 1
0.435762567325113 0.435351740226324 1 1
0.41107049401722 0.410635263596896 0 0
0.558547588961662 0.557956347391779 1 1
0.490733169568533 0.490219446040028 1 1
0.454881705405986 0.454423442911549 1 1
0.511794073493788 0.511250785502696 1 1
0.479438215237057 0.478929806927637 1 1
0.572379867117487 0.571757830172322 1 1
0.477089985122912 0.476572084606395 1 1
0.494257925207666 0.493773763800796 1 1
0.48343853760626 0.482927804010916 1 1
0.491328465906118 0.490824886127609 1 1
0.530927091538923 0.530358401986976 1 1
0.513519334300867 0.512950881636337 1 1
0.519166947190477 0.51866001023566 1 1
0.435553289585478 0.435053821441143 1 1
0.526308539672853 0.525780150527295 1 1
0.447473930205038 0.447026000249323 1 1
0.528157962100366 0.527627403088154 1 1
0.533054502242388 0.53253160087447 1 1
0.478296188004373 0.477793507072554 1 1
0.519152861657447 0.518630843584988 1 1
0.555859735040636 0.555298464525567 1 1
0.422571517802637 0.4221243239285 1 1
0.575925359794213 0.575369651995506 0 0
0.446630884432424 0.446136224697353 1 1
0.486093062061809 0.485578248834695 1 1
0.486022169781576 0.48552380375136 1 1
0.530767170287661 0.530214316380598 1 1
0.557690092942443 0.557132626069652 1 1
0.391657904850688 0.391228478925379 0 0
0.491985908977178 0.491542223844044 1 1
0.525336737873737 0.524791881504476 1 1
0.479783896946272 0.47930589516828 1 1
0.5222396739136 0.521648442198213 1 1
0.52392108489934 0.523358441359089 1 1
0.506415501767951 0.505861698782067 1 1
0.523639091493199 0.523126620712144 1 1
0.551492119685854 0.550957213761791 1 1
0.579442961380055 0.578867141041883 1 1
0.55717767709822 0.556579804283392 1 1
0.528820964249678 0.528308710247255 1 1
0.57952970125902 0.578861373709947 1 1
0.424711126474701 0.424281752896659 1 1
0.525042186870855 0.524494408752032 1 1
0.575455316352562 0.574856374551009 0 0
0.53407885453828 0.533517080860141 1 1
0.501813384590812 0.501339928112622 1 1
0.581443934419111 0.580869372683622 1 1
0.499205089072146 0.498695463646728 1 1
0.525423010303815 0.524832239532185 1 1
0.460023306836584 0.459550737117131 1 1
0.545603522004444 0.545045930725554 1 1
0.537669501015027 0.537121375145347 1 1
0.423722515816349 0.42326699786942 1 1
0.469260381297075 0.468788008550152 1 1
0.619201773278773 0.618603482650298 0 0
0.468813858215325 0.468315831838784 1 1
0.47669723972252 0.476220520487302 1 1
0.463727068729443 0.463228874028336 1 1
0.423623614740625 0.423196433804575 0 0
0.523480455145105 0.522965735734004 1 1
0.515359493348926 0.514854460840861 1 1
0.440078826149944 0.439630957007102 1 1
0.53564981685287 0.535108691076711 1 1
0.476768419660257 0.476268369340153 1 1
0.48392728681681 0.483400202242668 1 1
0.495220298147746 0.49471895869798 1 1
0.51187944753349 0.511337159957291 1 1
0.474118356033521 0.473595933534824 1 1
0.490793360389855 0.490238897806129 1 1
0.443942604800665 0.443509749306891 1 1
0.524721331003816 0.524193273254922 1 1
0.516969810421305 0.516463684681341 1 1
0.480082530201092 0.479535440079471 1 1
0.474811585071146 0.47436820223707 1 1
0.514305845725665 0.513771769744488 1 1
0.549221501547978 0.548661824744232 1 1
0.502481524701583 0.501988803925024 1 1
0.497855417479952 0.497387928230826 1 1
0.498922678384253 0.498423320080604 1 1
0.566103264435143 0.565512802904948 1 1
0.556148844988029 0.555505810407133 1 1
0.476389686586483 0.475902588951141 1 1
0.552901590004867 0.552338376169505 1 1
0.518328029609412 0.517799924697353 1 1
0.436714133454765 0.436283319144707 1 1
0.534810641758584 0.534245921590734 1 1
0.44679269711813 0.44634737316122 1 1
0.626526321244801 0.62584290683281 0 0
0.487846501803686 0.487353860255565 1 1
0.547120130619395 0.546586369256459 1 1
0.486231769415591 0.485786153909126 1 1
0.490370615743101 0.489848943509265 1 1
0.43961654112917 0.439160362798215 1 1
0.494409065205749 0.493905369090989 1 1
0.517580317152338 0.517018878084334 1 1
0.434222911295469 0.433792792435255 1 1
0.50139253494236 0.500857906371317 1 1
0.549388163822769 0.54874561255628 1 1
0.533906522039513 0.533320254574644 1 1
0.443478172085423 0.443053952960236 1 1
0.441087228314011 0.440631288278701 1 1
0.445812376883119 0.44537924357275 1 1
0.456449639733468 0.455970115859247 1 1
0.548249492538861 0.547679393473092 1 1
0.558654289450329 0.558101836310415 1 1
0.403149338202208 0.402710589996117 1 1
0.552402796910161 0.551837307463092 1 1
0.443456542055854 0.442987758458059 1 1
0.484356203368517 0.48387791448021 1 1
0.500930496762839 0.500420216421055 1 1
0.520153429104151 0.519648386391354 1 1
0.382604451362591 0.38224463319778 0 0
0.52740570435314 0.526865294313297 1 1
0.532105113044514 0.531528640238041 1 1
0.531970950906514 0.531418850531307 1 1
0.502288856683611 0.501760006561614 1 1
0.532731681478143 0.532181814658244 1 1
0.576641142802838 0.576048201570387 1 1
0.470095180357831 0.469586082067713 1 1
0.493618446390678 0.493084402009155 1 1
0.507670644263522 0.507096125457941 1 1
0.479720767514986 0.479219465744995 1 1
0.523297006683385 0.522692791470389 1 1
0.472409150989095 0.471899815659223 1 1
0.432419362509575 0.431965218606206 1 1
0.471774772991531 0.471291782412997 1 1
0.477721336498698 0.477211522224068 1 1
0.411150876596681 0.410730407864719 1 1
0.415109397872369 0.414678381134687 0 0
0.523651774177701 0.523174949890796 1 1
0.49606789345977 0.495570287233216 1 1
0.514115015590771 0.513578358348329 1 1
0.496704749621822 0.496203826773896 1 1
0.498637089502481 0.498123308513603 1 1
0.455721429044765 0.455248814740632 1 1
0.479794837801853 0.479293969534551 1 1
0.502537815534605 0.502046739762932 1 1
0.525083772938263 0.524545262184394 1 1
0.485552393020821 0.485065781070713 1 1
0.478612760085749 0.478119242057854 1 1
0.54131874490149 0.540732031749339 1 1
0.481977869611999 0.481521889764436 1 1
0.50201428495496 0.50145435773206 1 1
0.494019877833576 0.493487688243549 1 1
0.470745787170986 0.470212058357834 1 1
0.526024342413777 0.525474200111528 1 1
0.562542292903041 0.561975639803764 1 1
0.480703249399482 0.480211891007671 1 1
0.520257744818757 0.519733179228889 1 1
0.495589422565493 0.495068096294055 1 1
0.520862327982212 0.52034202562219 1 1
0.49022307843638 0.489749136853188 1 1
0.509017361652719 0.508455621231071 1 1
0.476572807687155 0.476064470142452 1 1
0.415603821184421 0.415171167761451 0 0
0.499025107622744 0.498500308427242 1 1
0.572598158353913 0.572024691251834 1 1
0.566222963338684 0.56562522039171 1 1
0.516031026114701 0.515522393187187 1 1
0.542486836441784 0.541964894238471 1 1
0.506909881262793 0.506427812072184 1 1
0.475237903280452 0.474728966306769 1 1
0.487474026932816 0.486956783456776 1 1
0.545599622588918 0.54497039474382 1 1
0.492432842213135 0.491929184623144 1 1
0.5590541426739 0.558477377716679 1 1
0.551080169231605 0.550457243206033 1 1
0.489870829355835 0.489367646738036 1 1
0.58573906565586 0.585098311591951 1 1
0.373651893361653 0.373236379935411 0 0
0.389243177759079 0.38885138443385 0 0
0.460815292137811 0.460329441889766 1 1
0.516681719536632 0.516158828182092 1 1
0.467540883829623 0.467036577733275 1 1
0.500850783714801 0.500356405900069 1 1
0.523354350142893 0.522824643158689 1 1
0.624183322447073 0.623567256265364 0 0
0.470302634083232 0.469838639410219 1 1
0.464182681098235 0.463723523105198 1 1
0.489570303960956 0.48904909071358 1 1
0.407726308574856 0.40731299442359 0 0
0.444277950001656 0.443790100320466 1 1
0.4663482821259 0.465894869231847 1 1
0.525928919310854 0.52535979969749 1 1
0.548191547221559 0.547669967598398 1 1
0.557757307557502 0.557170624881989 1 1
0.416394719713001 0.415952239805299 0 0
0.406825868988885 0.406427005237513 0 0
0.561044560624529 0.560481609008722 1 1
0.469446175806427 0.468987446290851 1 1
0.480260834574598 0.479773799951105 1 1
0.531158250705965 0.530598510670638 1 1
0.449770241255648 0.449336261940065 1 1
0.497696105241944 0.497174316614074 1 1
0.582378200924386 0.581794419972966 0 0
0.527875838446991 0.527335287569428 1 1
0.451979668788 0.451545014364111 1 1
0.403353405449416 0.402924858491896 0 0
0.517220785708223 0.516671661761787 1 1
0.480978164242612 0.48048658644634 1 1
0.52761462482463 0.527084012752336 1 1
0.512880036954739 0.512394667603923 1 1
0.521209999443212 0.520693512228526 1 1
0.520245080775006 0.519728444831152 1 1
0.490844830595327 0.490351681530319 1 1
0.64378878976029 0.643096402967388 0 0
0.596532549652745 0.595969337189007 0 0
0.539232983300665 0.538685546840694 1 1
0.534984991118395 0.534427754611862 1 1
0.440237091461976 0.439788151251442 1 1
0.477383235209062 0.47690180822046 1 1
0.486201714919141 0.485719368222615 1 1
0.557374146239477 0.556759076353794 1 1
0.521104465029006 0.520601570165698 1 1
0.477688647103839 0.477210825039951 1 1
0.544304509336203 0.543767394432083 1 1
0.49594244129976 0.495410900649535 1 1
0.540359103695284 0.539786534005716 1 1
0.434904870682261 0.434442214824676 1 1
0.54994719776147 0.549422819542045 1 1
0.572827313844764 0.572218669778292 1 1
0.511002150829951 0.510486744245108 1 1
0.450832075903194 0.450391600782485 1 1
0.595930165573133 0.595329086781003 0 0
0.563214208767778 0.562632184995729 1 1
0.508245285005202 0.507742992498857 1 1
0.505731151577323 0.505219332612492 1 1
0.484807939319419 0.484312201361632 1 1
0.526588271166633 0.526016430027152 1 1
0.466027315539973 0.465562800929362 1 1
0.536004719040649 0.535475183573365 1 1
0.499023077704756 0.498522919102824 1 1
0.492059963379478 0.491585742351622 1 1
0.445081927532594 0.444655916314278 1 1
0.51886366303008 0.518322274446144 1 1
0.482729132237363 0.482228796154486 1 1
0.503251853628449 0.502706236000131 1 1
0.50624590299638 0.505738264699199 1 1
0.447007119876815 0.446562666058449 1 1
0.545780693663772 0.545270732557955 1 1
0.542534216490352 0.541947859702783 1 1
0.503146881005736 0.502648395389368 1 1
0.52769987667892 0.527170951537666 1 1
0.569554718233206 0.568976705928362 1 1
0.412841549164425 0.412421649414682 1 1
0.381605905684696 0.381245823122252 0 0
0.482264843270193 0.481735039215102 1 1
0.622427594436576 0.621781424384591 0 0
0.614908940100176 0.614246540302688 0 0
0.498807123803328 0.498284812589231 1 1
0.467128671052373 0.466651981303666 1 1
0.401571419788193 0.401171569404361 1 1
0.466171899259818 0.465757548599293 1 1
0.412287252405998 0.411895004176121 1 1
0.583100898677248 0.582498514957995 1 1
0.465613232798994 0.465130010628632 1 1
0.444842510801141 0.444415933885245 1 1
0.491101250811179 0.490587445559976 1 1
0.516728039841426 0.516221795543155 1 1
0.531365088953199 0.530796812383618 1 1
0.525284427437786 0.524746482985445 1 1
0.471073516281159 0.470580220597914 1 1
0.550661103572611 0.55006677595667 1 1
0.410334458961408 0.409944193496035 0 0
0.514455470498489 0.513951521406711 1 1
0.530039616811625 0.529475175897336 1 1
0.560747864280683 0.560189588633236 1 1
0.517587851818506 0.517047713523558 1 1
0.437281158733353 0.436764037090028 1 1
0.441706849434124 0.441239972621835 1 1
0.492341327247198 0.491825479871423 1 1
0.592385071870221 0.591774185324298 1 1
0.495103573215664 0.494605134405436 1 1
0.546090739498157 0.545519431330861 1 1
0.508632853366156 0.508088291531591 1 1
0.472641040823904 0.472161773924431 1 1
0.420875683164926 0.420450721459037 1 1
0.451825527026152 0.451382124163786 1 1
0.501064250058438 0.500504325367718 1 1
0.474575808788605 0.474082922309135 1 1
0.54474334643929 0.544152137993333 1 1
0.529464709013916 0.528896851317939 1 1
0.497516402713971 0.496991078396458 1 1
0.46164325241552 0.461166641648739 1 1
0.558947966674268 0.558338175913695 1 1
0.432145753803381 0.431717137160639 1 1
0.544495782065565 0.543945495264958 1 1
0.545755139272032 0.545215150153635 1 1
0.550371102384671 0.549750785009432 1 1
0.497048182266 0.496505726091657 1 1
0.527010547695802 0.526521377528074 1 1
0.503944661544457 0.503409809330812 1 1
0.458748995231989 0.458288180155571 1 1
0.421417855666452 0.420979942304353 1 1
0.514684731843011 0.514176655561388 1 1
0.503098428580842 0.502570049563041 1 1
0.400957867562221 0.400573412497886 0 0
0.401781369286833 0.401366066905904 0 0
0.417337019561082 0.416928371850366 1 1
0.517347532369864 0.516798257026268 1 1
0.475069869514703 0.474586261909609 1 1
0.457914496231587 0.457440911769962 1 1
0.489826034902103 0.489307758948089 1 1
0.614258609297273 0.613605256377527 0 0
0.522227886309835 0.521708234260336 1 1
0.478797297322212 0.478298624669074 1 1
0.588041045763337 0.587473829817624 0 0
0.535886607381833 0.535341997280273 1 1
0.478337220094505 0.477873418770685 1 1
0.541842850063408 0.541303994135621 1 1
0.534751392953672 0.534223179726264 1 1
0.48375045710527 0.483236387126844 1 1
0.479186994934621 0.478693859159648 1 1
0.455109143684681 0.454624871151357 1 1
0.526897936101469 0.526374538867648 1 1
0.38102703984746 0.380607149761783 0 0
0.561065849946032 0.560555277924631 1 1
0.525827811474279 0.525253083709097 1 1
0.515851204345071 0.5152998842474 1 1
0.463829537316561 0.463352656044847 1 1
0.534006790469169 0.533446066221291 1 1
0.509702453106146 0.509192312605639 1 1
0.444637961333363 0.444172271044581 1 1
0.471292850494207 0.470804227749459 1 1
0.613911692617772 0.613260166069123 0 0
0.432076879807784 0.43165443031846 1 1
0.465204411250162 0.464746163022485 1 1
0.6089607783179 0.608306477706537 0 0
0.464316708796576 0.463858258525157 1 1
0.517519295251221 0.516983395360986 1 1
0.504323971436951 0.503835550618697 1 1
0.563208393728237 0.562616674257238 1 1
0.454637113054095 0.454225277832115 1 1
0.493344032491421 0.492824222558295 1 1
0.504991616194608 0.504449864236446 1 1
0.50352054363506 0.503009074696575 1 1
0.487524104917299 0.487020939487578 1 1
0.474883763443665 0.474370450692158 1 1
0.568826195756886 0.568251599629311 1 1
0.48339955862867 0.482928589421112 1 1
0.498775122119155 0.498218255227245 1 1
0.457633656888641 0.457167162126027 1 1
0.445983408581474 0.445545067283993 1 1
0.511805498323533 0.511292300598766 1 1
0.596427425474194 0.59584284814061 1 1
0.447298865693679 0.446781922506876 1 1
0.497756667366267 0.49721387248497 1 1
0.521678559856255 0.521136460929607 1 1
0.506035004634593 0.505459784633319 1 1
0.445092062309488 0.44459863958847 1 1
0.518339044447137 0.517772593889439 1 1
0.399066909560292 0.398664817034499 0 0
0.512506441114083 0.511995385277741 1 1
0.477049151300433 0.476598135423381 1 1
0.534816143753253 0.534268148967343 1 1
0.556291277076321 0.555703446275316 1 1
0.535166646074364 0.534648806778705 1 1
0.557809410442322 0.557234707677789 1 1
0.456391689107539 0.455911961273619 1 1
0.466796716920129 0.466336979669958 1 1
0.547709794809806 0.547109445153699 1 1
0.518230993676637 0.517731674669528 1 1
0.508283341169515 0.507742990365048 1 1
0.489006191052311 0.488495281274375 1 1
0.5870243604062 0.586435808297039 0 0
0.560196620871615 0.55957531876691 1 1
0.467919264283769 0.467466879403746 1 1
0.554275973107307 0.553741476864102 1 1
0.604493152095258 0.603889821621012 0 0
0.500970928280904 0.500444377206222 1 1
0.562057024255565 0.561478727698753 1 1
0.494841513026636 0.494320787980828 1 1
0.469732684705459 0.469211938457381 1 1
0.489719137611693 0.489224358009576 1 1
0.460725122976028 0.460230154430016 1 1
0.493652527954224 0.493117602065003 1 1
0.527912300917297 0.527387262118403 1 1
0.613238342154839 0.612582016543494 0 0
0.519656585053588 0.519141012624907 1 1
0.441106033497536 0.440667454373196 1 1
0.47475821791159 0.474265558784325 1 1
0.486819427165852 0.486326239095785 1 1
0.467215427078833 0.466714721777641 1 1
0.487238608000021 0.486716703774152 1 1
0.434500492296441 0.434005776742666 1 1
0.589019442315034 0.588378069971507 0 0
0.483982758210169 0.48348328158154 1 1
0.449156123399555 0.448676312714149 1 1
0.515738107532156 0.515221129956702 1 1
0.453131738351391 0.452683530150391 1 1
0.636094538085294 0.635451769068493 0 0
0.524765392174222 0.524187885218725 1 1
0.55835126855087 0.557731775389896 1 1
0.55799748259081 0.55743358874378 1 1
0.512963668174369 0.512456410981662 1 1
0.50729856701589 0.506776142876988 1 1
0.472458029282526 0.472005202695945 1 1
0.522316046725984 0.521730090984274 1 1
0.481420650503453 0.480952321127019 1 1
0.429427040858469 0.428981153168385 1 1
0.467864671414617 0.467392656117289 1 1
0.547684832056507 0.547149696337808 1 1
0.506491805308664 0.505961719810887 1 1
0.48419974111762 0.483702219000256 1 1
0.474637596549392 0.474169314540257 1 1
0.45903336416834 0.458554092295441 1 1
0.453661242904189 0.453191415566098 1 1
0.56525009814455 0.564666315301866 1 1
0.469556605737405 0.469052644865957 1 1
0.491594038575349 0.491108139454106 1 1
0.48766341000342 0.487134982009305 1 1
0.522325490157888 0.521763361973587 1 1
0.48589687924249 0.485393415921297 1 1
0.563153530315604 0.562610060003232 1 1
0.496295093102429 0.49582556725612 1 1
0.492009157401184 0.491499048007723 1 1
0.548870685221283 0.548284938734852 1 1
0.472360571471097 0.471839263765398 1 1
0.468515136957069 0.468044257172587 1 1
0.54186102308799 0.541306524833021 1 1
0.406171534180535 0.405747209595404 0 0
0.557116014696157 0.556576099258407 1 1
0.548339803884289 0.547797245711273 1 1
0.537278673713408 0.536750439444908 1 1
0.42650573728991 0.426082953916559 1 1
0.461309910674096 0.460843056792816 1 1
0.509310019828214 0.508779091539285 1 1
0.578205378861123 0.577596321510207 0 0
0.498178452648412 0.497667953098842 1 1
0.544716709637058 0.544173235133321 1 1
0.428109379748956 0.427653150171912 1 1
0.448906302065112 0.448463353442099 1 1
0.526350268215117 0.525821485511874 1 1
0.376679304740566 0.376274997873783 0 0
0.412751931597923 0.412336101624069 1 1
0.487482248138999 0.486948100829525 1 1
0.49135571361686 0.490834916296813 1 1
0.597312304680365 0.596700145289323 0 0
0.515985575544095 0.51547805096912 1 1
0.459189978954879 0.458710227184025 1 1
0.447008134456847 0.446570873934165 1 1
0.458658802415178 0.458209655442207 1 1
0.49037794082025 0.489892879153098 1 1
0.617035131280999 0.616390141382771 0 0
0.474657250219117 0.474186938373505 1 1
0.558843821376619 0.558250457239389 1 1
0.522878455122874 0.522352123809955 1 1
0.590439444267825 0.589827512390608 1 1
0.509728069589556 0.509166559396243 1 1
0.461860270612032 0.461410874763516 1 1
0.447329433767887 0.44682637190894 1 1
0.459266147744026 0.458815588921993 1 1
0.62912490250054 0.628491075198237 0 0
0.485236944975786 0.484693105641966 1 1
0.445226197429678 0.44475239908034 1 1
0.449135289148357 0.448655178620573 1 1
0.473947587765376 0.473477742732324 1 1
0.511225566327928 0.510692620623632 1 1
0.494426589444167 0.493943430374101 1 1
0.472643862046304 0.472172133863418 1 1
0.548172519714915 0.547664326217367 1 1
0.548718891921123 0.548097847852708 1 1
0.502488553932476 0.501989823738416 1 1
0.678540848991994 0.677840539518147 0 0
0.466794590708339 0.466322341762277 1 1
0.531298612641033 0.530727476962852 1 1
0.492220258763875 0.49174726390582 1 1
0.526944455223616 0.526362433264157 1 1
0.566578935004761 0.565979204970742 1 1
0.501627381419074 0.501137785868923 1 1
0.453676154225774 0.453210261446018 1 1
0.497640646549395 0.497088662838818 1 1
0.508804881907813 0.508316889793027 1 1
0.502018757182249 0.50147575206671 1 1
0.494440593700636 0.493947840950968 1 1
0.447428328659275 0.446983165929451 1 1
0.464651419529399 0.464172168516962 1 1
0.538131815498323 0.537533662043396 1 1
0.507294803196654 0.506777657290978 1 1
0.492901764143147 0.492400553497087 1 1
0.433182806517408 0.432734608242366 1 1
0.484051926201282 0.483560922308335 1 1
0.555713627235926 0.555127266445668 1 1
0.54168295187831 0.541196782519694 1 1
0.511359601148527 0.510848281167799 1 1
0.502073674497915 0.501549832319946 1 1
0.533749164966914 0.533215799720287 1 1
0.402311423177412 0.40191103965631 0 0
0.53909439278039 0.538530084809234 1 1
0.484781092348515 0.484331743707079 1 1
0.436854261215282 0.43640618846285 1 1
0.592147129959596 0.591494682907768 0 0
0.562971215610043 0.562355857044851 1 1
0.501388768635662 0.500893059057882 1 1
0.508451625144127 0.507929661517156 1 1
0.496346323032536 0.495847416894134 1 1
0.493595819163775 0.493077589500049 1 1
0.512978957307181 0.512462158571232 1 1
0.548601511757355 0.548060913546109 1 1
0.515191637973275 0.514677987064689 1 1
0.527837682250496 0.527244718027005 1 1
0.521109228590722 0.52059307905365 1 1
0.541120137221963 0.540558192975851 1 1
0.474740410656286 0.474247573350795 1 1
0.499719324487711 0.499208344735202 1 1
0.469805506709554 0.469295324233021 1 1
0.430386456943189 0.429990913703452 1 1
0.553141865340488 0.552621701649535 1 1
0.479760358041179 0.479223664208308 1 1
0.528043504840245 0.527534707031707 1 1
0.505598386746752 0.505069019902689 1 1
0.496769656515063 0.496268088216796 1 1
0.54578037633978 0.545238706511719 1 1
0.423407134979163 0.422993821557772 1 1
0.528415636738476 0.527878738170595 1 1
0.472095532268355 0.471633543569753 1 1
0.471252417000833 0.470735601615358 1 1
0.489973183685191 0.489442058981589 1 1
0.487651571612902 0.487110070474261 1 1
0.471358124623633 0.470864921294927 1 1
0.572779902907925 0.572195011864223 1 1
0.482513323499441 0.482012455495023 1 1
0.565494598079478 0.564920948389775 1 1
0.504800081982892 0.504290624440882 1 1
0.455948705096932 0.455470116311623 1 1
0.486291423537968 0.485743234379724 1 1
0.522636075176596 0.522172495816075 1 1
0.484811506435932 0.484302568620512 1 1
0.489001028641283 0.488484281378908 1 1
0.486020938407117 0.48551255556839 1 1
0.507087208578797 0.50652853513868 1 1
0.499835559609674 0.499343712775569 1 1
0.45858788127623 0.458101014104912 1 1
0.453322241057296 0.452803186578344 1 1
0.507779165790799 0.507200985481144 1 1
0.504572623475454 0.504048939561224 1 1
0.522500460793963 0.521983467140361 1 1
0.545585898209117 0.545046552187151 1 1
0.464697256658186 0.464188856778939 1 1
0.453807443482628 0.453298037865247 1 1
0.489076538226324 0.488551593069835 1 1
0.483926666146862 0.483431891639584 1 1
0.468439316779203 0.467982354982936 1 1
0.402832322118253 0.402402246313319 0 0
0.503546859114639 0.50299083293127 1 1
0.43813554553302 0.437708182545699 1 1
0.454564948501773 0.454103235908794 1 1
0.495102080707411 0.494577418026643 1 1
0.466062242632545 0.465541433316569 1 1
0.522010940914128 0.521468729691885 1 1
0.504873858515857 0.50439133268772 1 1
0.461826268294235 0.461333201732566 1 1
0.462941966179563 0.462497222458559 1 1
0.597550673888522 0.596902047669866 0 0
0.510479234308686 0.509967564228323 1 1
0.577290979218765 0.576682895295527 1 1
0.515836161564457 0.515286319926277 1 1
0.540656043283695 0.540116349881715 1 1
0.518739780128117 0.518153639791687 1 1
0.578273463067615 0.577695071452525 1 1
0.504974794430168 0.504506289820486 1 1
0.481485730191028 0.48100737226903 1 1
0.517669771724088 0.517144033141828 1 1
0.457102278572858 0.456592323869392 1 1
0.514927028521333 0.514379315834018 1 1
0.601849022897056 0.601188067851545 0 0
0.539308657531004 0.538731757582901 1 1
0.428567919578554 0.428119920715964 1 1
0.507227681098777 0.506733468365869 1 1
0.465974642531827 0.465496178998368 1 1
0.554722645517855 0.554146685574113 1 1
0.370443307703861 0.370108885593817 0 0
0.479859941047192 0.47935027405331 1 1
0.476005851335405 0.475514117508011 1 1
0.478832058304435 0.478293192126942 1 1
0.458916578109551 0.458451038671619 1 1
0.542913494865102 0.542380712001178 1 1
0.541800173910185 0.541266350293486 1 1
0.504922506260011 0.504418444313918 1 1
0.528033716152093 0.527476997650962 1 1
0.457902787727226 0.457418319130434 1 1
0.590697728391224 0.59011042078493 0 0
0.521708327155439 0.521142012803367 1 1
0.47102440588794 0.470564923810284 1 1
0.498189073415194 0.497662444253521 1 1
0.498100823423872 0.497631941463011 1 1
0.465272785851018 0.464783873559826 1 1
0.395326029594711 0.394899648269067 0 0
0.472897075135877 0.472443626289052 1 1
0.475055205700342 0.474580099984739 1 1
0.494951652553956 0.494417312530279 1 1
0.485356127090924 0.484890049869585 1 1
0.504195862717353 0.503654319821898 1 1
0.515874828532467 0.515353433496315 1 1
0.455812034412831 0.455354480535557 1 1
0.504600885209013 0.50407843245807 1 1
0.48724915971306 0.486764596907558 1 1
0.499806546021713 0.499302327458756 1 1
0.43435001591313 0.43393401826464 1 1
0.583982563883879 0.583437291077417 1 1
0.594819784919605 0.594171499792819 1 1
0.439622664976102 0.439150941097356 1 1
0.477240964778272 0.476778735633531 1 1
0.435473656022417 0.435012548774783 1 1
0.546026794814323 0.54543636851551 1 1
0.588783264140586 0.588145025739449 0 0
0.514376078083432 0.513833302788029 1 1
0.525750578590982 0.525223429331585 1 1
0.534025098691259 0.53344225950443 1 1
0.494544974944722 0.494066080667235 1 1
0.494401092433527 0.493879073305636 1 1
0.465072806220049 0.464617717845103 1 1
0.499020769590107 0.498533854930253 1 1
0.355636843856128 0.355287007029554 0 0
0.56483570858491 0.564234692436942 1 1
0.505534783675507 0.505046119871726 1 1
0.506323782713289 0.505837348709885 1 1
0.421295030323625 0.420899220903326 1 1
0.495589499729369 0.495070769721569 1 1
0.50470863145713 0.504192359323429 1 1
0.471822837462397 0.471306491620835 1 1
0.45483327359742 0.454360416585852 1 1
0.440336055718786 0.439857517999032 1 1
0.525945628690583 0.525361679868164 1 1
0.555401454044035 0.554846067806751 1 1
0.470445864462314 0.46991046819137 1 1
0.541166065364069 0.540609436743018 1 1
0.526249194470142 0.525697375772867 1 1
0.473318970688836 0.472791893631208 1 1
0.492298705992557 0.491761382405668 1 1
0.477295858785296 0.476820355479949 1 1
0.47432643142155 0.473840465018846 1 1
0.551206926654218 0.550624760364871 1 1
0.58175049953885 0.581151477485853 1 1
0.488976681803767 0.488498189914257 1 1
0.542311789112058 0.541737783286833 1 1
0.560880752860923 0.560255777382345 1 1
0.503707300323554 0.503182159490716 1 1
0.464969366223783 0.464484265837599 1 1
0.518708701139994 0.518215575512915 1 1
0.441443341869132 0.441032680331168 1 0
0.53243639125329 0.53183346546051 1 1
0.565540369338205 0.564923128439317 1 1
0.557597013073165 0.557062546166127 1 1
0.475151550635647 0.474669444406864 1 1
0.399187865181479 0.398764260150951 1 1
0.41570438785441 0.415288648757915 0 0
0.556774056536238 0.556203524998813 1 1
0.477077052460551 0.476593941134586 1 1
0.543802861536219 0.543225594799451 1 1
0.524615608452364 0.524085353203868 1 1
0.460002640713801 0.45948775362132 1 1
0.51721685204934 0.516701311100087 1 1
0.544151304224981 0.543584947988918 1 1
0.537999684332064 0.53742284395371 1 1
0.539139215775979 0.538619185730757 1 1
0.499792713542987 0.499280321313388 1 1
0.493093635686592 0.492618544795995 1 1
0.491002672687635 0.490510154246153 1 1
0.472303548217469 0.471811693145431 1 1
0.424614647536455 0.424171761660989 0 0
0.408536196531533 0.408095829248042 0 0
0.494347769940846 0.493847283201101 1 1
0.468848873327724 0.46836752424016 1 1
0.559121408987097 0.558499359337582 1 1
0.510559658293708 0.510008296005385 1 1
0.507960546409439 0.507478995764956 1 1
0.420952933285265 0.420502535434679 1 1
0.482586180937993 0.482038762970997 1 1
0.535678955655327 0.535116486298406 1 1
0.4968097898366 0.496299155197429 1 1
0.406240914666738 0.405843290768962 1 1
0.440734434467278 0.440310761464741 1 1
0.530480300180067 0.529954408645698 1 1
0.501272566435478 0.500760917874198 1 1
0.441326785989945 0.440877004944378 1 1
0.5609865825096 0.560390722158714 1 1
0.516297732543478 0.515740664980458 1 1
0.493476422101424 0.492938707268126 1 1
0.548513827935305 0.54793563658838 1 1
0.486621669986074 0.48612457538957 1 1
0.480038657891749 0.479545527405634 1 1
0.564781444110329 0.564219409197734 1 1
0.54128206445053 0.540707555604838 1 1
0.426957573126829 0.426497918364711 1 1
0.550939644790707 0.550389419307613 1 1
0.504690205421449 0.504170923926214 1 1
0.516682017850925 0.516126404751018 1 1
0.522349422685475 0.52181267023373 1 1
0.535988679348394 0.535489165935745 1 1
0.45471101289713 0.454269084510698 1 1
0.467291104050619 0.466824172863938 1 1
0.504193201166362 0.503687702099838 1 1
0.439098847440572 0.438673737329944 1 1
0.583932206118598 0.583367709662376 1 1
0.575928247057484 0.575319274663943 1 1
0.538882983413972 0.538298561096457 1 1
0.564077097102129 0.563466398983954 1 1
0.603534028444451 0.602865313175312 0 0
0.516553786579287 0.516015400342335 1 1
0.440503762005498 0.440026391499389 1 1
0.464798970513425 0.464319911419089 1 1
0.454758882537906 0.45425279615329 1 1
0.52793552625371 0.527386898271729 1 1
0.516194825905812 0.515692011420057 1 1
0.414084883608322 0.413680517991257 1 1
0.431204256512918 0.430775486066757 1 1
0.43081149621304 0.430342758245455 1 1
0.569689135114315 0.569088529655742 0 0
0.404642579544092 0.404237485990994 0 0
0.604465638736017 0.60384468519331 0 0
0.5923802154742 0.591786027810693 0 0
0.455828904071765 0.455355615701306 1 1
0.515402294086809 0.514846786892531 1 1
0.478298067735944 0.477815524035139 1 1
0.483058379402532 0.482582093036125 1 1
0.443318730864856 0.442828383008375 1 1
0.597802500108771 0.597154217480145 0 0
0.510718257682498 0.510203622856784 1 1
0.532385700192571 0.531819018519515 1 1
0.525350122542562 0.524775004912498 1 1
0.541765834213328 0.541135800456965 1 1
0.399247131078176 0.398838917869759 0 0
0.608064671123012 0.607421597997535 0 0
0.57165594530088 0.571075697693732 0 0
0.489718547074034 0.489182647515125 1 1
0.58900704216195 0.588352379330721 0 0
0.440015028111851 0.439558950303845 1 1
0.561165645956983 0.560644512181579 1 1
0.464276192159207 0.463795812348427 1 1
0.512827894573483 0.512304511218421 1 1
0.543330166941636 0.542786751076913 1 1
0.543150990567485 0.542611335790607 1 1
0.577266368965706 0.576669939503958 1 1
0.45258642228548 0.452135488967627 1 1
0.466493606478574 0.466006240447211 1 1
0.511042118321944 0.510481443431919 1 1
0.505848925062757 0.505310720927935 1 1
0.480601970756975 0.480106647765649 1 1
0.533876477861824 0.533304700819236 1 1
0.536876410861667 0.536345036533057 1 1
0.478149758540546 0.477668345921922 1 1
0.434716190708794 0.434274137742295 1 1
0.551207588688189 0.550631198973743 1 1
0.503167011758251 0.502673759984558 1 1
0.495625237639906 0.495132760188609 1 1
0.417089654451501 0.416616711051237 1 1
0.490680078099162 0.490181336208708 1 1
0.467077771637299 0.466611010412281 1 1
0.425027523560405 0.424580535875982 1 1
0.486349039824922 0.485823434765924 1 1
0.527229541356385 0.526701608943069 1 1
0.506591538345512 0.506084466160735 1 1
0.503363485853328 0.502824057151974 1 1
0.528184426052284 0.527656578637424 1 1
0.475703900799801 0.475214195131936 1 1
0.461618318233039 0.461138780924703 1 1
0.49194084562896 0.491487945054464 1 1
0.577240408444766 0.576667760319599 1 1
0.506186278742593 0.505706402183567 1 1
0.502786323196806 0.502233546759966 1 1
0.456539714242121 0.456052900760856 1 1
0.475067840877906 0.474590635190469 1 1
0.554737606538349 0.554185185653861 1 1
0.503578487206615 0.503055158983887 1 1
0.41813952029631 0.417720895200563 1 1
0.55983925221351 0.559261171097732 1 1
0.440583486276833 0.440111260956062 1 1
0.474816055507444 0.474352542892505 1 1
0.447861217171422 0.447386462548509 1 1
0.460768062876864 0.460255849137413 1 1
0.468419735284484 0.467976633467068 1 1
0.459894342515799 0.459412797934264 1 1
0.426660769354812 0.426186742521716 1 1
0.513244842511763 0.512702284455815 1 1
0.518940120581607 0.518410885446868 1 1
0.470692700706774 0.470183550028877 1 1
0.452971589500273 0.452466025111935 1 1
0.481181731634228 0.480679605210832 1 1
0.436986925961595 0.436557186674369 1 1
0.504496287329737 0.504004453809331 1 1
0.440808751655195 0.440318150678159 1 1
0.565941647859941 0.565345369640593 1 1
0.642318961375561 0.641704292521225 0 0
0.426158935990218 0.425732291334127 1 1
0.495051772513195 0.494532902098279 1 1
0.538659364278699 0.538085457703308 1 1
0.459033555658887 0.458525820890129 1 1
0.514924448659812 0.514383831174024 1 1
0.574339444580834 0.573705560409914 1 1
0.431508864188933 0.431014503440871 1 1
0.466107212585088 0.465643863124879 1 1
0.588831816006763 0.588209057532689 1 1
0.511343153509571 0.510827256699195 1 1
0.626654208094161 0.626038015845899 0 0
0.584309208528927 0.583660286048155 1 1
0.447404898813119 0.446960681990021 1 1
0.5555400607728 0.554994723341895 1 1
0.542269717007682 0.541675497721392 1 1
0.438503619127563 0.438011346625024 1 1
0.488005662037405 0.487526345838252 1 1
0.554537828301052 0.553943289603688 1 1
0.534701321028758 0.534123579446691 1 1
0.619057050816731 0.618352060961442 0 0
0.459607789200112 0.459119805950056 1 1
0.537133415026819 0.536586191934307 1 1
0.497958493661477 0.497443544416335 1 1
0.47804521164182 0.477571430303802 1 1
0.513442333480061 0.512866481416311 1 1
0.447777500583893 0.44730573660942 1 1
0.429674058690379 0.429270589889591 1 1
0.526485767360468 0.525934706592826 1 1
0.571004954953222 0.570446316794565 1 1
0.481279151929161 0.480774587676029 1 1
0.464746109374392 0.464257296511475 1 1
0.523091135835942 0.522571030801555 1 1
0.461518874803531 0.461033686346355 1 1
0.49968348810391 0.499162904880872 1 1
0.544694081474008 0.54410858135832 1 1
0.465343656173055 0.464876800831765 1 1
0.531670874217898 0.53111378518995 1 1
0.545910951822935 0.545357816094378 1 1
0.502540680167692 0.501983763698983 1 1
0.442148566018571 0.441631515236577 1 1
0.533001264924862 0.53245621745354 1 1
0.57642496981826 0.575813123008941 1 1
0.447534554029649 0.447031151793276 1 1
0.584628974056108 0.584026922136027 1 1
0.438223876706939 0.437781233618343 1 1
0.455030642291085 0.454518306516072 1 1
0.478050357611902 0.477597223298532 1 1
0.491686935538367 0.491195507364543 1 1
0.574095320518314 0.573470344409151 0 0
0.491806831453263 0.491316448346734 1 1
0.515626580830562 0.515091676201567 1 1
0.520111039469662 0.519593080806736 1 1
0.411524476121452 0.411124616603748 1 1
0.490815281047851 0.490276205630309 1 1
0.381657896710534 0.381306977961523 0 0
0.414056871055353 0.413662046899679 1 1
0.392941033434339 0.392552355356068 1 1
0.554530139848729 0.553980633106073 1 1
0.48962272937291 0.489088534621614 1 1
0.539065352966096 0.538517897098911 1 1
0.427497177252351 0.427028941931543 1 1
0.468636444245486 0.468141975965465 1 1
0.51698465329974 0.516478626959029 1 1
0.474328403154354 0.47386691261531 1 1
0.462651011918572 0.462184339987169 1 1
0.52984716102987 0.529269639265606 1 1
0.562891107977363 0.562297021148327 1 1
0.553487239356971 0.552913876456125 1 1
0.453767328703652 0.453302684581699 1 1
0.510614895797415 0.510071125316706 1 1
0.508342454520113 0.507813183339424 1 1
0.475745110242334 0.475242548439478 1 1
0.446328020584777 0.445884269992595 1 1
0.436510859173045 0.436063869712472 1 1
0.483334655053335 0.482822465199471 1 1
0.571480211452584 0.570901524634763 0 0
0.464089791988053 0.46363659387593 1 1
0.50845454124563 0.507958266382072 1 1
0.467891657792613 0.467418298506581 1 1
0.592051458295312 0.591475515834977 0 0
0.380132778629472 0.379763602617694 0 0
0.576586238347209 0.576008662659703 1 1
0.468633266227066 0.468167312838259 1 1
0.514234554749182 0.513713005423295 1 1
0.527367036362549 0.526826755332513 1 1
0.549616774192784 0.549061095981334 1 1
0.500367943395128 0.499874451006271 1 1
0.469284286474488 0.468817631605619 1 1
0.521782610280438 0.521242663347573 1 1
0.422464702487579 0.422010020799302 1 1
0.551126628977947 0.550551164756221 1 1
0.495687088526243 0.495223893819978 1 1
0.404827801189554 0.404396293516527 1 1
0.520641288930235 0.52006670809841 1 1
0.543667870819253 0.543097285815772 1 1
0.456343914050587 0.455871600346083 1 1
0.457206806453472 0.4567379725276 1 1
0.51681503672065 0.516325379143773 1 1
0.513157982169082 0.512625543815596 1 1
0.459470031040636 0.459005229545382 1 1
0.507890882758359 0.50736307947671 1 1
0.466288987256699 0.46581696161986 1 1
0.496668433341614 0.496209796828534 1 1
0.412466371362271 0.412060162881394 1 1
0.471091789746919 0.470582579090419 1 1
0.543704449534155 0.5431233933826 1 1
0.481246639406705 0.480725668806257 1 1
0.555701316293097 0.5550935064076 1 1
0.486531153224047 0.486045296433568 1 1
0.519495569352669 0.5189425154002 1 1
0.495842761690073 0.495328295046009 1 1
0.500615591813529 0.499993911607606 1 1
0.504237422503702 0.503682444129892 1 1
0.450668712003621 0.450192596263847 1 1
0.494985679668401 0.494468676949648 1 1
0.524214098806973 0.523661798022705 1 1
0.523915284685983 0.523339041723213 1 1
0.543103822168499 0.54253037036529 1 1
0.505029071212122 0.504503767514271 1 1
0.49675751331197 0.496232268798596 1 1
0.391992922586303 0.391611390975849 0 0
0.464375802498503 0.463903544222797 1 1
0.561679771120922 0.561076583228058 1 1
0.454742229903392 0.454277191644719 1 1
0.475611948698535 0.475055025814312 1 1
0.407110150046967 0.4066970533973 0 0
0.512950273993627 0.51244127326321 1 1
0.460238164582082 0.459763615483674 1 1
0.483647182922263 0.483148875941151 1 1
0.508195599290724 0.507660507094438 1 1
0.519940419732113 0.519380232837463 1 1
0.565249597823969 0.564700327417404 1 1
0.533736495330442 0.533167743651116 1 1
0.522189135608251 0.521626644109674 1 1
0.485149853871707 0.484663577293007 1 1
0.478428280476283 0.477964150873413 1 1
0.541087540170614 0.540504082609386 1 1
0.551603753764812 0.550999408122432 1 1
0.459410634663758 0.458913463190465 1 1
0.46644579222935 0.465943280279984 1 1
0.439238675912872 0.438787052560042 1 1
0.532874235087909 0.532316195473624 1 1
0.497258698575355 0.496737202735404 1 1
0.53667782087333 0.536130741697357 1 1
0.511557761988427 0.511069704757139 1 1
0.480347108317642 0.479825370947725 1 1
0.448317999568779 0.447852550905345 1 1
0.429219089866337 0.428770733169915 1 1
0.497073002448814 0.496531759970508 1 1
0.541952647421576 0.541386601899509 1 1
0.535386242512823 0.534826635075267 1 1
0.567923509992153 0.567317500350585 1 1
0.492722571567869 0.492212791468209 1 1
0.443019706700926 0.442583860718294 1 1
0.579200950921153 0.57860376318785 1 1
0.557834345936068 0.557235890672822 1 1
0.477692012580817 0.477162652098053 1 1
0.498734541592346 0.498233530599731 1 1
0.521665632319558 0.521072756381242 1 1
0.497933500426422 0.497447417322626 1 1
0.498450027933889 0.49789775823825 1 1
0.46071784385796 0.460246436864564 1 1
0.539414333637253 0.538821262570297 1 1
0.474727407582009 0.474267823557522 1 1
0.414121978582233 0.413674319030388 1 1
0.55415218637895 0.553589352347141 0 0
0.504795686256951 0.504283422756666 1 1
0.430865321703492 0.430409419915356 1 1
0.393682454056304 0.39328722436264 1 1
0.401329914106925 0.40093355298467 1 1
0.456835628136589 0.456342689851025 1 1
0.551300515416738 0.550676784498673 1 1
0.522605836833245 0.522053968372065 1 1
0.514721739295033 0.51417190689034 1 1
0.494482534848962 0.493941377787367 1 1
0.48271321744076 0.482201017884286 1 1
0.510376510320872 0.509848039203157 1 1
0.544697536114712 0.544111468332328 1 1
0.612466180145404 0.611836930667286 0 0
0.549416225495696 0.548875197153504 1 1
0.482444144093231 0.481980592345746 1 1
0.439361431481189 0.438908902326732 1 1
0.517464671204687 0.51691052551975 1 1
0.505531804011717 0.505039251758964 1 1
0.519857393646806 0.5193147131172 1 1
0.496876111382351 0.496340365707454 1 1
0.488919694074862 0.488391126402458 1 1
0.46497023824115 0.46445190824587 1 1
0.519915083463257 0.519389588386846 1 1
0.533477271218574 0.532922260340071 1 1
0.519999514798777 0.519437211159778 1 1
0.423307117696006 0.422894593815095 0 0
0.480190805162021 0.479666168196833 1 1
0.505613190281929 0.505102613301691 1 1
0.493956651900287 0.493405587888224 1 1
0.523708072568758 0.523181331933173 1 1
0.490937142659014 0.490390742656081 1 1
0.515728179479259 0.515224562222189 1 1
0.541590172065782 0.541010326414034 1 1
0.500728889650345 0.500191032603277 1 1
0.45481950109071 0.454336336246899 1 1
0.540725608685614 0.540140604306798 1 1
0.491312833090633 0.490800662459291 1 1
0.527694771918104 0.5271853752782 1 1
0.491937675456633 0.491417224354637 1 1
0.491543026528817 0.491064790973478 1 1
0.465274273824468 0.46479036596029 1 1
0.483650929358616 0.483108142558619 1 1
0.49643224650826 0.495900435681996 1 1
0.542263130726231 0.541661650066726 1 1
0.47286016690046 0.472340728412274 1 1
0.47898659272224 0.478431783849957 1 1
0.500216143635517 0.49967369779205 1 1
0.527935286450287 0.527385349080747 1 1
0.481107923639158 0.480632380082705 1 1
0.466350344817694 0.465863842573517 1 1
0.536798875173345 0.536225102051744 1 1
0.530137007917509 0.529581004592143 1 1
0.479598870059161 0.479088459590802 1 1
0.470337557578061 0.469873094602299 1 1
0.562093282413469 0.561531678228332 1 1
0.496191998900926 0.495698529991332 1 1
0.421751048786558 0.421309135453712 1 1
0.458718370715605 0.458247512223123 1 1
0.581066523443897 0.580454545974126 1 1
0.476054188829543 0.475496940468846 1 1
0.363295813105168 0.362956987866334 0 0
0.488032792101265 0.487543269166799 1 1
0.472516986631476 0.472067614949557 1 1
0.496900589892712 0.496392134327233 1 1
0.547548591355387 0.547039004271795 1 1
0.609328060103062 0.60873226897988 0 0
0.532024661277224 0.531492907376359 1 1
0.502477007611873 0.501971264651879 1 1
0.427375591397502 0.42694541319883 0 0
0.544608668587041 0.544065339893238 1 1
0.512664827444253 0.512104211340463 1 1
0.437064872691415 0.436610084143839 1 1
0.519671584521775 0.519159556175585 1 1
0.565567224451175 0.564961441138317 1 1
0.459919515717769 0.459403220047005 1 1
0.559676950992995 0.559092579103153 1 1
0.499822810917511 0.499308008203903 1 1
0.490198720802581 0.489720359463645 1 1
0.523388556514224 0.522826825162147 1 1
0.426778311792131 0.426328344407217 1 1
0.499078979288226 0.498580013329005 1 1
0.443129953185828 0.442646025028863 1 1
0.483355283782572 0.482855368299346 1 1
0.482215157096701 0.48173380818841 1 1
0.444218664838228 0.443738993980093 1 1
0.511379619976063 0.510884596012285 1 1
0.519687261346823 0.519124322843365 1 1
0.528643674335684 0.528074665543347 1 1
0.425766232159795 0.425332475860075 1 1
0.45682727512607 0.456360933068112 1 1
0.438505422030822 0.438044411020249 1 1
0.504086428752995 0.503565500787588 1 1
0.488387793372601 0.487884407814985 1 1
0.480081737164584 0.479573801901842 1 1
0.45159917195582 0.451122250111646 1 1
0.455508810554804 0.455025086146902 1 1
0.575703399443808 0.575073390829459 1 1
0.484331291488422 0.483874171412657 1 1
0.577516214914831 0.576938406845188 0 0
0.545373423970252 0.54480354970961 1 1
0.542441953535756 0.541892183485089 1 1
0.392360005857116 0.391932615463709 0 0
0.488373769355628 0.487866276812145 1 1
0.506194604334805 0.505654342207504 1 1
0.492282496763439 0.491819459746099 1 1
0.514664266908863 0.514124053835946 1 1
0.559584502865949 0.559007093677993 1 1
0.539184280138502 0.538647941489424 1 1
0.552056324081862 0.551449978427261 1 1
0.524180096138136 0.523654931283897 1 1
0.518542954504758 0.518048092237661 1 1
0.563604413479182 0.563021212830843 1 1
0.483311066653086 0.482781610084625 1 1
0.519560410239974 0.519002464254502 1 1
0.511063811859321 0.510522193113464 1 1
0.543601931628002 0.54302545016731 1 1
0.50389460027868 0.503410333533134 1 1
0.494621386106219 0.494131635727367 1 1
0.488676280671904 0.488209015716778 1 1
0.559953919010579 0.55937196914815 1 1
0.429450752706052 0.429000601430943 1 1
0.491497251195005 0.490920615182734 1 1
0.414603664160873 0.414209130429091 1 1
0.490872111256978 0.490361657722551 1 1
0.495615448429011 0.495105512872748 1 1
0.533134075102757 0.532606786126334 1 1
0.536801311436167 0.536257042966428 1 1
0.48398995615918 0.483501596136742 1 1
0.477900260553069 0.47741285446115 1 1
0.556677258163239 0.556065887817974 1 1
0.565101500782535 0.564520735303501 1 1
0.483343938065293 0.482842923880416 1 1
0.503556227832111 0.503039009092532 1 1
0.552903805951061 0.552329759814038 1 1
0.512104173435831 0.511555385510002 1 1
0.538174331123164 0.537600882392858 1 1
0.565875360971896 0.565307993676975 1 1
0.55623879918627 0.555696048654687 1 1
0.472999122759066 0.472515400067852 1 1
0.604231530960753 0.603646146053911 0 0
0.575717174158063 0.575141101649175 1 1
0.58699440871041 0.58639134159939 0 0
0.499831606254019 0.4993188167809 1 1
0.485108361104012 0.48464143228215 1 1
0.558371209055385 0.557841467187629 1 1
0.580471063486012 0.579883538776405 0 0
0.534562327404441 0.533984490371807 1 1
0.498119377907159 0.497624182590402 1 1
0.526044449388949 0.525458790510401 1 1
0.518700570718258 0.518186062440258 1 1
0.451039506530079 0.450586035146786 1 1
0.398581567223749 0.398122107843072 0 0
0.509382271262858 0.508852458245459 1 1
0.58543354480955 0.584853397933668 0 0
0.47597638656592 0.475478927546491 1 1
0.574282558291183 0.573723932512907 1 1
0.555815884356141 0.555231161528663 1 1
0.540082333635918 0.539523305553652 1 1
0.557750427621422 0.557177034667489 1 1
0.529263928626062 0.528755662226201 1 1
0.417399713583262 0.416935454652449 1 1
0.399532196446761 0.399116526498615 0 0
0.504416724103512 0.503877316359452 1 1
0.518230320045438 0.517698863087797 1 1
0.495854415002502 0.495343800497918 1 1
0.478445439219991 0.477923799518456 1 1
0.518314628169221 0.517779759986803 1 1
0.422782701211042 0.422315793709369 1 1
0.5134156239904 0.512909451265695 1 1
0.456215856673715 0.455781235227562 1 1
0.46627819755402 0.465728424245668 1 1
0.459623211794006 0.459166659223028 1 1
0.459159409367638 0.458702787790851 1 1
0.499373400190305 0.498823912762116 1 1
0.464964548786888 0.464482663268075 1 1
0.486104937500083 0.485593812313902 1 1
0.458441953741676 0.457989600268111 1 1
0.540528339173992 0.539965807336844 1 1
0.558481790611825 0.557893412530499 1 1
0.444434168798566 0.443984747843401 1 1
0.498193303302595 0.497715856903277 1 1
0.479280321740989 0.478797020111392 1 1
0.479150900269795 0.478689450824945 1 1
0.49373488926121 0.493230898067363 1 1
0.590394598388823 0.589783604208599 0 0
0.366678318909923 0.366300822414142 0 0
0.506804141337945 0.506280797449456 1 1
0.518016687594048 0.517465688646336 1 1
0.458657604143623 0.458189319861686 1 1
0.434408057144416 0.433954721623946 1 1
0.570784160946792 0.570195368331959 1 1
0.498630326932035 0.498122987623898 1 1
0.57347798625644 0.572932567619152 1 1
0.502264443642659 0.501735929195256 1 1
0.497591380037847 0.497094010651133 1 1
0.535364536093929 0.534796569752043 1 1
0.455578292263882 0.455103264376238 1 1
0.504602774969539 0.504063333955792 1 1
0.50458861346608 0.504096521375442 1 1
0.559297368898069 0.558747780830857 1 1
0.534547678913938 0.53398148235886 1 1
0.611777750212099 0.611166185172259 0 0
0.577119768136296 0.576529598609798 0 0
0.474515283541646 0.474048314191821 1 1
0.442306965198154 0.441867772599108 1 1
0.454082628701098 0.453603449974101 1 1
0.411927761301786 0.411463993642205 1 1
0.493801979135494 0.493282994239691 1 1
0.486546892554427 0.486048995449193 1 1
0.470219154995974 0.469709213296816 1 1
0.449277777104774 0.448763221778354 1 1
0.469349222133627 0.468885686056133 1 1
0.5134511590631 0.512911601104619 1 1
0.486071096734516 0.485570112679857 1 1
0.498133481688693 0.497636835727105 1 1
0.618851727521451 0.618180187845896 1 1
0.450511137911642 0.450024874479921 1 1
0.566301965941407 0.565781138375108 1 1
0.520769180731287 0.520237957603255 1 1
0.511738093174177 0.511250257322585 1 1
0.505662263009968 0.505116316456426 1 1
0.557606229352295 0.557029397479083 1 1
0.579296168928265 0.578691907557704 1 1
0.438968504186986 0.43852226157448 1 1
0.587809610830149 0.587230424918801 1 1
0.408045410117734 0.407595504784039 1 1
0.513135866944146 0.512616579002834 1 1
0.486292899775212 0.485788233548602 1 1
0.491860433854391 0.491356758129282 1 1
0.478910208440909 0.478425585746538 1 1
0.45697509828818 0.456531426092744 1 1
0.484717670141065 0.48420295965372 1 1
0.521629366849294 0.521107874266628 1 1
0.51456909459046 0.514060028699884 1 1
0.552466450281809 0.551814232075935 1 1
0.487619340239085 0.487121304578946 1 1
0.492019033180936 0.491536869297482 1 1
0.545900187107496 0.545338346948839 1 1
0.534266469247777 0.533746094713248 1 1
0.51092559555661 0.510417602174353 1 1
0.501887364476577 0.501357309184345 1 1
0.488175431726817 0.487640024731292 1 1
0.499160504637826 0.498628383751199 1 1
0.466715708387969 0.466238919077909 1 1
0.503107403584684 0.502608366759072 1 1
0.562990491165303 0.562428547681921 1 1
0.532896020616381 0.532357528611479 1 1
0.56473572555823 0.564189370858862 1 1
0.504456525921337 0.503958600055354 1 1
0.557415171834223 0.556825175456913 1 1
0.503752658144508 0.50320839359177 1 1
0.385178051373447 0.384834975778994 0 0
0.459246086905717 0.458764763527134 1 1
0.53313800304059 0.532598051881693 1 1
0.570448764757257 0.569901870242613 1 1
0.49156919573976 0.49105267725061 1 1
0.467983734474361 0.467517916443604 1 1
0.514604474127555 0.514068977007334 1 1
0.539488766689704 0.538903992004653 1 1
0.543752926669392 0.543207092774237 1 1
0.532143653858461 0.531612172761814 1 1
0.526324586133017 0.525783390506317 1 1
0.556897352101323 0.556356295696378 1 1
0.55394311167543 0.553375904492454 1 1
0.48892473425166 0.488456489944023 1 1
0.493811860420887 0.493355210802212 1 1
0.509860721572437 0.509356587381411 1 1
0.480537414586684 0.480054291457446 1 1
0.507153304597985 0.506617176601227 1 1
0.420939159931658 0.420497758435879 0 0
0.469230027983982 0.468765614653789 1 1
0.415651621560645 0.415235439314509 1 1
0.440186701862578 0.439710211235831 1 1
0.52385974680901 0.523297769785534 1 1
0.419352697525038 0.418920685097067 1 1
0.511607964169384 0.511034506968683 1 1
0.504066626183842 0.503520612493861 1 1
0.453986434763384 0.453545037349986 1 1
0.414418513719732 0.414010026748682 0 0
0.467296667707801 0.46676170154837 1 1
0.442620435083104 0.442140592004286 1 1
0.444887446170418 0.444447525898946 1 1
0.5154918724421 0.514975196621941 1 1
0.38687127531371 0.38649991782799 0 0
0.53568276353429 0.535133570282549 1 1
0.578388151389505 0.577771753080819 0 0
0.454607297467837 0.45415166761825 1 1
0.511644375517091 0.511068618607816 1 1
0.442842560912299 0.442349686496691 1 1
0.497575133703771 0.497082035077383 1 1
0.484871637037774 0.484344653551666 1 1
0.428183880689456 0.42768701356618 1 1
0.443871271574123 0.443415859583564 1 1
0.436069684397032 0.435614011424009 1 1
0.427287966237746 0.426824093802627 1 1
0.493400223388807 0.492911877458847 1 1
0.485162168813011 0.484678728890142 1 1
0.474851415728965 0.47436088524116 1 1
0.438793595509784 0.438345168938704 1 1
0.483325230970546 0.48284564589216 1 1
0.498452531184843 0.497933172834934 1 1
0.539322926107861 0.538823793041606 1 1
0.454753940715455 0.454308986609898 1 1
0.399736837765016 0.39935594587059 1 1
0.506979379898106 0.506474382641184 1 1
0.511190659515652 0.510667628001715 1 1
0.526988041789889 0.52644918105387 1 1
0.493700331186169 0.493215274685515 1 1
0.644431970939091 0.643713093366629 0 0
0.525770874912818 0.525243878259267 1 1
0.54542363125998 0.544822146454566 1 1
0.53937496550308 0.538834029737141 1 1
0.54289023927828 0.542357082394197 1 1
0.481793718735086 0.481289304849555 1 1
0.492608099616399 0.492095810023675 1 1
0.499721030897632 0.499138986846663 1 1
0.553369739539774 0.552765135303165 1 1
0.471159501057387 0.47068605247352 1 1
0.518767561500772 0.518217898057706 1 1
0.462916668186885 0.462418992499753 1 1
0.520155411707584 0.519617416953192 1 1
0.477612198724705 0.477151801542461 1 1
0.517198963470752 0.516702388670866 1 1
0.464479492554258 0.463972428878272 1 1
0.496075668174905 0.495573241817346 1 1
0.424752083187832 0.424344989921499 1 1
0.514364471594566 0.513807940678431 1 1
0.482383046312964 0.481909487778121 1 1
0.494118808062728 0.493620686594399 1 1
0.474451152481289 0.473946463707169 1 1
0.507055489572837 0.50655302651442 1 1
0.527536057346458 0.526995702937281 1 1
0.535107237588254 0.534545134079724 1 1
0.504798021746638 0.50425112755113 1 1
0.504446852641488 0.503940293118548 1 1
0.548435498491286 0.547888904339828 1 1
0.497997102154638 0.497477012690805 1 1
0.455425399496144 0.454924125111488 1 1
0.481943141425791 0.481431185580889 1 1
0.490905884967023 0.490359155890103 1 1
0.514875921486223 0.51429609818275 1 1
0.429774539120764 0.429326988194868 1 1
0.451174519989556 0.450717026056303 1 1
0.538220952375705 0.537703666070488 1 1
0.504701185754199 0.504139790855214 1 1
0.46430099900846 0.463831235196264 1 1
0.430470238001749 0.430034097746608 1 1
0.445933741666123 0.445474329841636 1 1
0.363625707223636 0.363225588247099 0 0
0.514850060256478 0.514324259819179 1 1
0.385780871118573 0.385402218248831 0 0
0.553307848341753 0.552734845073249 1 1
0.434830573460586 0.434404957338796 1 1
0.41048117675485 0.410062249416233 1 1
0.493886574577761 0.493372964125453 1 1
0.476849867542454 0.476357605055091 1 1
0.537297158091709 0.536767940650788 1 1
0.516995069886447 0.51648209279922 1 1
0.490643792532513 0.49011176103725 1 1
0.447040557740938 0.446543166522655 1 1
0.474769028025132 0.474267410547594 1 1
0.450396844174675 0.449930823268689 1 1
0.509204783218417 0.508693265525772 1 1
0.50155264368504 0.501013831325233 1 1
0.401243172396213 0.40083923656041 0 0
0.406336173997571 0.40591054127578 0 0
0.473432933963261 0.472962118927862 1 1
0.532895206268804 0.532393867199111 1 1
0.422034303786366 0.421601832851906 1 1
0.554036425485414 0.553483319418488 1 1
0.49705466771563 0.49658436051408 1 1
0.453181797421958 0.452746596589482 1 1
0.587188072299781 0.586609946580268 0 0
0.518728386130321 0.518201929218544 1 1
0.529437115958663 0.528879011710125 1 1
0.538724062995354 0.53820670046165 1 1
0.499532955250604 0.499054508897094 1 1
0.561950089500143 0.561379270113424 1 1
0.420115706824268 0.419713130516256 1 1
0.516542797911379 0.516034815181105 1 1
0.370332587972229 0.369939771924439 0 0
0.465939434925607 0.465483230582297 1 1
0.51370906301651 0.513158337196286 1 1
0.584716551968054 0.584033695660334 1 1
0.510607837971131 0.510071292593949 1 1
0.508486770922787 0.50795934175019 1 1
0.508746844432433 0.508192056890834 1 1
0.509237001307203 0.508695267215885 1 1
0.52730922624156 0.526710528085969 1 1
0.511378089531648 0.510835351600429 1 1
0.450350572297464 0.449877658817584 1 1
0.538495030423089 0.537892479600259 1 1
0.465933348491085 0.465443248069164 1 1
0.426183878255113 0.425768890177968 1 1
0.512929345547676 0.512390081234367 1 1
0.426709549368428 0.426291459996537 0 0
0.575754151887489 0.575152628395528 1 1
0.430790139732691 0.430343914964778 1 1
0.436495334803871 0.436037384550935 1 1
0.463472611595624 0.462984553455966 1 1
0.466718323649161 0.466229538982124 1 1
0.447933441239418 0.447467904149254 1 1
0.51072147132438 0.510214326446908 1 1
0.431015736698705 0.430555751639568 1 1
0.500959212695444 0.50046488794621 1 1
0.475408699134293 0.474943055351984 1 1
0.569174418192989 0.568584842437351 1 1
0.52551960048367 0.524997165117265 1 1
0.506372755568342 0.505863732322452 1 1
0.471389339906016 0.470884608698959 1 1
0.493300965778969 0.492778443501329 1 1
0.409380642046514 0.408979786084587 1 1
0.453591811557046 0.453131960823452 1 1
0.562664318742949 0.562090921380614 1 1
0.501818830867592 0.501313411771457 1 1
0.535603498476064 0.535065327239456 1 1
0.438131191715295 0.437675072676073 1 1
0.597823587881781 0.597222241502849 0 0
0.510631301829006 0.510107386834584 1 1
0.481012273688826 0.480549377726041 1 1
0.461639388286375 0.461158028692436 1 1
0.436872666938513 0.436397726666831 1 1
0.488919292554149 0.488329978901143 1 1
0.613660159173699 0.61301290116482 0 0
0.422846375981138 0.422407746510487 1 1
0.480011458270709 0.479502071302893 1 1
0.383891490677931 0.383474419012372 0 0
0.51142841349385 0.510857865133934 1 1
0.513190120728019 0.512630514023563 1 1
0.526678969706786 0.526123797764013 1 1
0.546276252968461 0.545730890776354 1 1
0.44539238547087 0.444945529712369 1 1
0.411867044136118 0.411490258140248 1 1
0.575545588224887 0.574953649299233 1 1
0.492453943167199 0.491935711876046 1 1
0.589396493148674 0.588827084728658 1 1
0.485347291981029 0.48485491611184 1 1
0.435435812479 0.435006246718788 1 1
0.543574996388184 0.543019805440345 1 1
0.507100719390287 0.506534186677538 1 1
0.517141071481537 0.516567950221236 1 1
0.482626444611139 0.482129693000948 1 1
0.455740623218008 0.455256375477792 1 1
0.493731273873967 0.493235259459445 1 1
0.450853102941517 0.450387750249184 1 1
0.460803449606756 0.460315764700475 1 1
0.601469993981504 0.600847935176366 0 0
0.449532029262707 0.449075881593059 1 1
0.571557527564918 0.570962802349034 1 1
0.424537375148784 0.424086727103311 1 1
0.445602794563788 0.445128614603864 1 1
0.550285055094995 0.549690939029057 1 1
0.485121431828583 0.484604798778113 1 1
0.433590544725189 0.43311872376544 1 1
0.500247290507904 0.499745662789966 1 1
0.555521167240419 0.554934415200834 1 1
0.509299515756533 0.508803221716299 1 1
0.483724522858806 0.483181182846942 1 1
0.495663900207486 0.495188882963357 1 1
0.535817096017559 0.535282901889801 1 1
0.485390628727926 0.484860287065765 1 1
0.508156186289716 0.50765041334928 1 1
0.509858528142603 0.509315859758951 1 1
0.498878395044713 0.49833607758074 1 1
0.428752743518979 0.428324304352621 1 1
0.425416058117262 0.424976970537772 1 1
0.53127000170056 0.530693899389926 1 1
0.452952890610123 0.452483390992593 1 1
0.514056623031642 0.513540970266538 1 1
0.644440275197584 0.643811449559619 0 0
0.505044992317083 0.504534977440258 1 1
0.509241848075866 0.508700976501266 1 1
0.495214350206479 0.494711669791207 1 1
0.471169969944727 0.470683697138811 1 1
0.578832512482425 0.578256522229859 1 1
0.457579562645132 0.457093764332625 1 1
0.490362225908043 0.489875784422687 1 1
0.440323704359293 0.439827204659147 1 1
0.565780529324045 0.565166768171522 1 1
0.527599719430691 0.527095401362543 1 1
0.393172464317494 0.392786837081331 0 0
0.478662456103916 0.478178656906474 1 1
0.45822200312456 0.457750533590982 1 1
0.497564687731419 0.497035264939378 1 1
0.571300153561196 0.570721967439832 1 1
0.463539489985818 0.463048522335497 1 1
0.467862011726673 0.467348239719517 1 1
0.505161630737353 0.504660386663164 1 1
0.484371078464513 0.48388229427272 1 1
0.467202733118911 0.466681219807359 1 1
0.51550201013995 0.514964436910077 1 1
0.487256475815888 0.486764982734799 1 1
0.518157047188559 0.517644196574176 1 1
0.494023329794636 0.493550410371 1 1
0.564395247809628 0.563779264294706 1 1
0.547926195953133 0.547307112516518 1 1
0.451099417769832 0.450636211253476 1 1
0.479237129979071 0.478735006687003 1 1
0.570602257834966 0.570031100497515 0 1
0.464582257048587 0.464097953321985 1 1
0.539602143771519 0.539053008142632 1 1
0.494087808220124 0.493566226920064 1 1
0.550872695800611 0.550263425144467 1 1
0.525363360157938 0.52473930937226 1 1
0.476880894466735 0.476337834377231 1 1
0.498546916856398 0.498015509215301 1 1
0.470296208575008 0.469825738108535 1 1
0.513550082674025 0.513012830684428 1 1
0.528069664016742 0.527518535991825 1 1
0.502308550013432 0.501765402850149 1 1
0.520327670034329 0.519801615533978 1 1
0.454789392266098 0.454305466774501 1 1
0.401440325230412 0.401046595357453 1 1
0.461821757513591 0.461372275687531 1 1
0.474857842078751 0.474352864456675 1 1
0.473494120136165 0.473047722419888 1 1
0.450765348948301 0.450320659642971 1 1
0.428971603702501 0.428545361043841 1 1
0.49066972015176 0.490139672432491 1 1
0.417322681475931 0.416850034516657 1 1
0.532422721480805 0.531873955687344 1 1
0.548682678640416 0.548180050032737 1 1
0.486569153321566 0.48610676377985 1 1
0.559512892094245 0.558945971633268 1 1
0.404816859788781 0.404407096986016 0 0
0.52831156512475 0.52778135692996 1 1
0.611728476796259 0.611124435513598 0 0
0.506518643871109 0.506028919543472 1 1
0.528342736297414 0.527789657408248 1 1
0.489946323863691 0.48942517473442 1 1
0.443502531523831 0.443048384566656 1 1
0.588642411656419 0.588011734133163 1 1
0.547509488231858 0.5469245124337 1 1
0.399596971334559 0.399172052222584 0 0
0.463259451114874 0.462820888272826 1 1
0.499845416516482 0.499373882951772 1 1
0.507206520890118 0.506692601905056 1 1
0.531360776730673 0.530795043941822 1 1
0.476263860671556 0.475805256702364 1 1
0.52372751717462 0.523167733986721 1 1
0.508559415554487 0.507990409912284 1 1
0.501061307033015 0.500517964453879 1 1
0.418863022538673 0.41844501932679 1 1
0.449828707497242 0.449385219672602 1 1
0.436872937319661 0.436417768321438 1 1
0.492360190225985 0.491839341691542 1 1
0.549852273442118 0.549286542794423 1 1
0.466760567220782 0.466247372466439 1 1
0.466859447277902 0.466378641938557 1 1
0.493121936737096 0.492600713213837 1 1
0.514408883022833 0.513816286146016 1 1
0.506216081222952 0.50568106286984 1 1
0.479620048180279 0.479113574176017 1 1
0.487815146465968 0.487319276766702 1 1
0.471940730519157 0.471431679498268 1 1
0.485582871341712 0.48509157742321 1 1
0.508131795083841 0.507533721847766 1 1
0.504696581064368 0.504171647179918 1 1
0.485978128528055 0.485451873167339 1 1
0.577593599073119 0.57691153722965 1 1
0.489401037375961 0.488889478617341 1 1
0.553149207479633 0.552583743199313 1 1
0.462217385726436 0.461778350801254 1 1
0.452756877664139 0.452291020107046 1 1
0.504886049668772 0.504402067564722 1 1
0.461554733084647 0.461088207220809 1 1
0.581544441860266 0.580912595498763 1 1
0.547657147607455 0.547050165480951 1 1
0.541903440975357 0.541321763701588 1 1
0.444502022850939 0.444033201401308 0 0
0.569065426185761 0.568463265138068 1 1
0.549783830712369 0.549174484694323 1 1
0.472130142738552 0.471642476589048 1 1
0.474489903873371 0.473990076702402 1 1
0.512869864478902 0.512324219488142 1 1
0.40306995610978 0.402650090473247 0 0
0.633521729866509 0.63290027512172 0 0
0.493356273324583 0.492855062029952 1 1
0.528097287566782 0.52755889302372 1 1
0.440311869015167 0.439834090192739 1 1
0.485410566675908 0.484896461843124 1 1
0.51199167060685 0.511442206682938 1 1
0.510847942632143 0.510331075859242 1 1
0.429953141891003 0.429487605543668 1 1
0.598055108586951 0.597451959846357 0 0
0.522073379048581 0.521514405419936 1 1
0.438870016289256 0.438429728002008 1 1
0.476049406901395 0.475548679608816 1 1
0.538977751772212 0.538412095915637 1 1
0.479943403260074 0.479441228419944 1 1
0.444235289499756 0.443770628409386 1 1
0.478677766517285 0.478168147477843 1 1
0.485326620807891 0.48487273313714 1 1
0.527987887193179 0.527430184285388 1 1
0.401596918508399 0.401170433782528 0 0
0.488863707678578 0.488348357471441 1 1
0.506862935689887 0.506291953734707 1 1
0.564509838566744 0.563850599226465 1 1
0.43694924476723 0.436500286108653 1 1
0.560254501253123 0.559723198784726 1 1
0.548557648891485 0.54801152873233 1 1
0.494791739871809 0.494270808106681 1 1
0.497313651618878 0.496796382637616 1 1
0.548878245197767 0.548330263634493 1 1
0.51279561948373 0.512281748016786 1 1
0.567411694628079 0.56680094644466 1 1
0.486300765827407 0.485811069171544 1 1
0.548647211871658 0.548098860192785 1 1
0.540917082085296 0.540369372623527 1 1
0.459620816564725 0.459107512638676 1 1
0.587281131054074 0.586694787647693 1 1
0.493821654593116 0.493341519172398 1 1
0.503588515287952 0.503035252413665 1 1
0.533560873952534 0.533041543654719 1 1
0.526413537536141 0.525885407658746 1 1
0.547747094906211 0.547185552552823 1 1
0.514216445728373 0.513694508124596 1 1
0.48415322940971 0.483639009237499 1 1
0.496864263319182 0.496381300504849 1 1
0.513674124393719 0.513195189447562 1 1
0.472883523561485 0.47241823267503 1 1
0.616681928726688 0.616016524480583 0 0
0.487635455164021 0.487160692468474 1 1
0.570785903189123 0.570156995548476 1 1
0.500936042603958 0.500448701222144 1 1
0.580572019197953 0.580033875303595 1 1
0.614142546191456 0.613546108200943 0 0
0.50420079600271 0.50370028066714 1 1
0.50531381100018 0.504786768296492 1 1
0.574625210302969 0.574048310049021 1 1
0.551387500388386 0.550818708730489 1 1
0.564237228294118 0.563657914207483 1 1
0.503696744705595 0.503203987654975 1 1
0.513038855950583 0.512513384287842 1 1
0.415374308226926 0.414969502680255 0 0
0.492239672342153 0.491744184562753 1 1
0.434861142522113 0.434426247643514 1 1
0.496691662121359 0.496170848844735 1 1
0.518526680612134 0.518014614154129 1 1
0.428991288747526 0.428520181596733 1 1
0.495486530141181 0.49499158572274 1 1
0.533125687503233 0.532575017692307 1 1
0.481262141400794 0.480780419738933 1 1
0.485456873841116 0.484973903722091 1 1
0.546268630742556 0.545718096826175 1 1
0.492794710050996 0.492319264410171 1 1
0.488235893187254 0.487755638868521 1 1
0.53777618618195 0.537192654593355 1 1
0.487954755861724 0.487469451218003 1 1
0.516829746875903 0.516285564184664 1 1
0.544718253681494 0.544206527630669 1 1
0.479073144330644 0.478575526921419 1 1
0.46179713477225 0.461296095228153 1 1
0.547628993483106 0.547076774282919 1 1
0.492096308849521 0.49160782054657 1 1
0.408999335880344 0.40857936598693 1 1
0.473338926057049 0.472857995967934 1 1
0.478664128471244 0.478162059950372 1 1
0.431366073640877 0.430936602530565 1 1
0.491488507805999 0.49103682796578 1 1
0.512647636859731 0.512131822353013 1 1
0.497698226577335 0.497159194729629 1 1
0.434610455725161 0.434180159256963 1 1
0.508869207769474 0.508398046049739 1 1
0.458266822359379 0.45778303654643 1 1
0.526859123718613 0.526321528954399 1 1
0.483548576417106 0.482979476282269 1 1
0.492889396238222 0.49239783157552 1 1
0.356804971682763 0.356453784818095 0 0
0.507037183654272 0.506502906901594 1 1
0.567312615647107 0.566725356393368 1 1
0.514343725969735 0.513785639922869 1 1
0.503704119337448 0.50317480746492 1 1
0.561124494378226 0.560522748904607 1 1
0.456968601914308 0.456500682118874 1 1
0.448355563492148 0.44791281979126 1 1
0.491394575411912 0.490914776913806 1 1
0.4957816135254 0.495265673497477 1 1
0.534800823100144 0.534279858711613 1 1
0.478198694809399 0.477714010069952 1 1
0.488465395531356 0.48795180882815 1 1
0.515423359187922 0.514870122504379 1 1
0.503527637371324 0.50298386603636 1 1
0.523717214544086 0.523143682628789 1 1
0.453063154110272 0.452583228064506 1 1
0.457394416702705 0.45693512770462 1 1
0.499348952910404 0.498843639061706 1 1
0.603762967799222 0.603175082318089 0 0
0.480860105793273 0.480383250878725 1 1
0.532631982139002 0.532038996538763 1 1
0.483495476541719 0.483056001870739 1 1
0.486669436400028 0.486146639521022 1 1
0.419834326372532 0.419425182560379 1 1
0.504043968516003 0.503540462758547 1 1
0.494696725208628 0.494163648631843 1 1
0.499689481680894 0.499139613134608 1 1
0.468847067308126 0.468390038513143 1 1
0.479270942267642 0.478754847850028 1 1
0.536393746466535 0.535790011003452 1 1
0.445866662409763 0.4453623533097 1 1
0.458671023685728 0.458211448707182 1 1
0.497521554758039 0.496984335031065 1 1
0.525534234459251 0.525029372678202 1 1
0.448284072992124 0.447837119524014 1 1
0.488889645804974 0.488356869781112 1 1
0.481878421799612 0.481340871191985 1 1
0.456966378910493 0.456550871612497 1 1
0.453825796450279 0.45330238398063 1 1
0.467775471691321 0.467289217234263 1 1
0.48308735042566 0.482595539447319 1 1
0.443414413452505 0.442978397772715 1 1
0.489525606116478 0.489010540616777 1 1
0.532999743265328 0.532446320919122 1 1
0.445809215365635 0.445326829711541 1 1
0.524877226777219 0.524352508657978 1 1
0.566810122261488 0.566210946577754 1 1
0.456487446724274 0.456060371591159 1 1
0.488066091349178 0.487582796663196 1 1
0.458390147732056 0.45794545914044 1 1
0.48602366824269 0.485555938890921 1 1
0.48012307144218 0.479651725066678 1 1
0.551881378148199 0.551321062340968 1 1
0.512168629926448 0.511675233483694 1 1
0.464212619138954 0.463728528586634 1 1
0.484909482162081 0.484453926029189 1 1
0.488914459477961 0.488416458670366 1 1
0.352434701512489 0.352054895296841 0 0
0.430415708820938 0.429942091096877 1 1
0.501278887707979 0.500764297827587 1 1
0.469869493967234 0.46941832522644 1 1
0.451147199019612 0.450685817946353 1 1
0.489754429060579 0.48926949283793 1 1
0.509281017592299 0.50872434744166 1 1
0.531736341195797 0.531164547793007 1 1
0.536569132332154 0.53600688093365 1 1
0.526337621189107 0.525792927875528 1 1
0.491121481660335 0.490613769116169 1 1
0.506921438693276 0.506381477297293 1 1
0.541994355276773 0.541410973134456 1 1
0.512607800773819 0.512064465644595 1 1
0.496491732396394 0.49597373983548 1 1
0.506075735301723 0.50556027515855 1 1
0.455182905574881 0.45470189288927 1 1
0.445762277928449 0.445291960804709 1 1
0.523080588991933 0.5225242474617 1 1
0.533230598465741 0.532698343574515 1 1
0.555895098190699 0.555343477180732 1 1
0.550807299443152 0.550285686817187 1 1
0.460990982954966 0.460522001981948 1 1
0.497211006977437 0.496740526906758 1 1
0.517307869699265 0.516775916741862 1 1
0.506831642079448 0.506303210520816 1 1
0.480618412866543 0.480126684710061 1 1
0.491103606477283 0.490602950426701 1 1
0.523992790308172 0.523435500113024 1 1
0.441946802150957 0.441516629049736 1 1
0.516977101965284 0.516452839053533 1 1
0.541896276919318 0.541367963399582 1 1
0.433612031164552 0.433191335683052 1 1
0.500332747346403 0.49981689290648 1 1
0.469284765808172 0.46878853078832 1 1
0.439602987327583 0.439116003989834 1 1
0.496336522827501 0.495799540978462 1 1
0.526595115574275 0.52604380858259 1 1
0.456010463250642 0.455566209007578 1 1
0.521826009433113 0.521330104704704 1 1
0.556052405639389 0.555446143875659 1 1
0.445289799939686 0.444837232323969 1 1
0.508614586521449 0.508085503636338 1 1
0.510612166740074 0.510123236379986 1 1
0.533306184510707 0.532724129473912 1 1
0.47394244582875 0.473421562662538 1 1
0.469179818350504 0.468716805420204 1 1
0.451250395356989 0.450775569815136 1 1
0.554600196464482 0.554071030063075 1 1
0.442686312722917 0.442204621456594 1 1
0.575036366023062 0.574388781452388 0 0
0.402182146641588 0.401749702057789 0 0
0.43125195123091 0.430840516401535 1 1
0.454349617155085 0.453871798378348 1 1
0.541496589210534 0.540952807656666 1 1
0.475723748342808 0.475211739845955 1 1
0.531622266651491 0.531097633225733 1 1
0.4947161526144 0.494255259168444 1 1
0.479092620884546 0.478615240856551 1 1
0.457340188071018 0.456894381316891 1 1
0.496418161706342 0.495892845254487 1 1
0.545244062107686 0.544668969323218 1 1
0.467071182857074 0.466529707661924 1 1
0.603159688023916 0.60254874166644 0 0
0.460484616596131 0.459993091561718 1 1
0.502389541316395 0.501856293387976 1 1
0.559599946933202 0.559004767665864 1 1
0.425002009102316 0.424617598411754 1 1
0.47340626341633 0.472900302242562 1 1
0.48740982793987 0.486894140679496 1 1
0.497551217055649 0.497092109418087 1 1
0.519168388083215 0.518654071771044 1 1
0.488717959183485 0.488205675483882 1 1
0.546358542647285 0.545802755696049 1 1
0.480351520909697 0.479837704611223 1 1
0.555046175657149 0.554489131635691 1 1
0.425229928701516 0.424789699862195 1 1
0.547020667430813 0.546475159175801 1 1
0.469565161848134 0.469025900232609 1 1
0.536355020170084 0.535835409095654 1 1
0.478651596950778 0.478164863990754 1 1
0.40755640235813 0.407120096111047 0 0
0.47319447775064 0.472674321787862 1 1
0.448025839369641 0.447540621411283 1 1
0.464114821764102 0.463629232717838 1 1
0.397812751409742 0.397410117713191 0 0
0.475505386718845 0.474999751564516 1 1
0.504764006497399 0.504253075611577 1 1
0.417130634122875 0.416721574254761 0 0
0.516771710715778 0.516185321931724 1 1
0.557588703367477 0.557027834889267 1 1
0.456710812697565 0.456230287110266 1 1
0.539826764058767 0.539268438088122 1 1
0.434836102320075 0.434393784243181 1 1
0.490793279813727 0.490278706848133 1 1
0.549545257834756 0.548975063388742 1 1
0.464720839804945 0.464186943459607 1 1
0.55117914460657 0.550653297608717 1 1
0.492609824146247 0.492061003451929 1 1
0.568583310042184 0.568002894582664 1 1
0.531353394718167 0.530803390882414 1 1
0.476855243380597 0.476381370716123 1 1
0.509148614189437 0.508563129194918 1 1
0.541557876676757 0.54095969743481 1 1
0.513341243720971 0.512815857189736 1 1
0.507262444911498 0.506767024470573 1 1
0.504110075900162 0.503563814565624 1 1
0.494044795690282 0.493562623404223 1 1
0.548242190557635 0.547667394668506 1 1
0.493146297060073 0.492634858005157 1 1
0.39862101766679 0.398198698892974 0 0
0.550204230665793 0.549649793425009 1 1
0.554259624906709 0.553643886219502 1 1
0.451784896481603 0.451297101433442 1 1
0.480606818525061 0.480111664875619 1 1
0.489405291942153 0.488939642622202 1 1
0.577371968590472 0.576774298996875 1 1
0.464107645154796 0.463589145616224 1 1
0.50006994779199 0.499534633076717 1 1
0.438548767126913 0.43805929727055 1 1
0.482700647643991 0.482185424528349 1 1
0.4570417195899 0.456584852787896 1 1
0.506822716927835 0.506276020175246 1 1
0.50197803746789 0.501432138938535 1 1
0.493448890052257 0.492915518145337 1 1
0.529640914524125 0.529088573925071 1 1
0.522967285463522 0.522374693971387 1 1
0.468558038733082 0.468108786949658 1 1
0.487738733976262 0.487210207437695 1 1
0.544575167466245 0.544018788112195 1 1
0.537935007246465 0.537379629024613 1 1
0.470664430349442 0.470158470504117 1 1
0.537583281063052 0.537066292486958 1 1
0.512886100866679 0.512373943906281 1 1
0.514159126711096 0.513637509087382 1 1
0.536042766774879 0.535517267815676 1 1
0.431071739024343 0.430606437291849 1 1
0.51569464398625 0.515141208213296 1 1
0.530388013900301 0.529834766481365 1 1
0.511810047233015 0.511269731419397 1 1
0.477852552979666 0.477402293818643 1 1
0.521812451778373 0.521242100349444 1 1
0.517185900475187 0.516669259916151 1 1
0.501927186333358 0.501423664135165 1 1
0.466681762133443 0.466213866109174 1 1
0.493865796036268 0.493402052209946 1 1
0.489906633616387 0.489400374848317 1 1
0.480177051921746 0.479692461277921 1 1
0.558467798084857 0.557900956345291 1 1
0.50306894638073 0.502519519340311 1 1
0.475814245068607 0.475344058028042 1 1
0.449957709261785 0.449501552888684 1 1
0.454173892198529 0.453689850202193 1 1
0.508937483119805 0.50839815943195 1 1
0.469508644087975 0.468971630222439 1 1
0.55773764237832 0.557179399419472 1 1
0.415648050995031 0.415229012866328 0 0
0.563921140679246 0.563354224193771 1 1
0.472937042855535 0.472445388438978 1 1
0.480098116926037 0.479591585526606 1 1
0.470708193256893 0.470245279276096 1 1
0.485041138861256 0.484468732974988 1 1
0.442629130965302 0.442131256015149 1 1
0.449561685590249 0.449104051598755 1 1
0.480296535027776 0.479779771731049 1 1
0.516125697858687 0.51557838965095 1 1
0.507303511107633 0.506791361236158 1 1
0.523032494847243 0.522510170565915 1 1
0.480821074252025 0.480327910681875 1 1
0.500150293128795 0.499633074426063 1 1
0.450076588279161 0.449603056965156 1 1
0.411792527082997 0.411363779563665 0 0
0.492336643302359 0.491808046883639 1 1
0.522202337843447 0.521694030533158 1 1
0.457779899214745 0.45732626724598 1 1
0.521460787080297 0.520940735761131 1 1
0.591393327511727 0.590799686569148 1 1
0.542346677174337 0.541761214425233 1 1
0.525725540711177 0.525190854484817 1 1
0.490556120369909 0.490064250056902 1 1
0.542756614058006 0.542177772512837 1 1
0.47733995228547 0.476853123147414 1 1
0.465895332804754 0.465394578065698 1 1
0.600683552396718 0.600003275348923 0 0
0.563578618227384 0.562948964054917 1 1
0.513679511694486 0.513118682545323 1 1
0.503847275206086 0.503324741546866 1 1
0.513177430303657 0.512613666655798 1 1
0.521868099283458 0.521344587887036 1 1
0.490555708830651 0.49003852688194 1 1
0.498839034560809 0.498320507935888 1 1
0.46469089876025 0.464199640780039 1 1
0.476073920495769 0.475573383963028 1 1
0.337588860673711 0.337261881832118 0 0
0.536436126351045 0.535920772827165 1 1
0.58580928258793 0.585249875400211 0 0
0.406298264835785 0.405856152258259 0 0
0.481183300304957 0.480725508903767 1 1
0.498025644751595 0.497513448917181 1 1
0.42884445361221 0.42836714075346 1 1
0.519576415206948 0.51901228291545 1 1
0.50539898492739 0.504908156969083 1 1
0.482932376123205 0.482477565195212 1 1
0.507574590853538 0.507052233211034 1 1
0.517165195441748 0.516613826216108 1 1
0.60077296911081 0.600149899531856 0 0
0.526032634749061 0.525465161011028 1 1
0.566214702860462 0.565647912561158 1 1
0.539386556268351 0.538826519829521 1 1
0.589330725963361 0.588722208349094 1 1
0.512119903349688 0.511611820670307 1 1
0.592284753592699 0.591647228485615 1 1
0.428326684930215 0.427867199610016 1 1
0.609434546340991 0.608796107133478 0 0
0.477794080654909 0.477284610155451 1 1
0.492833262000161 0.492346205693885 1 1
0.448046955679445 0.447532263030543 1 1
0.547545775300699 0.546966975086964 1 1
0.483542923226319 0.48301893450475 1 1
0.552075541883709 0.551456025667969 1 1
0.464148255149692 0.463649738986333 1 1
0.518062418118035 0.517486042907246 1 1
0.505883993833587 0.505350344082363 1 1
0.484558745824544 0.484101874068709 1 1
0.549024812495452 0.548423603848143 1 1
0.501555905578036 0.501104016713068 1 1
0.507679296105335 0.507133375150256 1 1
0.550164746261378 0.549569114795848 1 1
0.440729365004324 0.440273825847906 1 1
0.483656690821103 0.483152287216446 1 1
0.462723002104269 0.462228884701856 1 1
0.589140775667255 0.588511859275843 0 0
0.521426482650692 0.520885324738428 1 1
0.513294678359002 0.512736201435062 1 1
0.484960940952014 0.484415560940937 1 1
0.440481946330029 0.440029331268724 1 1
0.551430467687042 0.550873901305207 1 1
0.505641541811769 0.505135686138925 1 1
0.547261638318155 0.546697947732504 1 1
0.461740352572121 0.461265521567941 1 1
0.451106555843993 0.450652789166815 1 1
0.544257028074475 0.54370688562354 1 1
0.502261202962512 0.501783751891974 1 1
0.51585539817377 0.515323042077602 1 1
0.448675172509363 0.448165606211206 1 1
0.479380128477566 0.478860015233446 1 1
0.49593354418017 0.495441606734224 1 1
0.538377452000937 0.537793006166776 1 1
0.523621638945115 0.523079479161328 1 1
0.519034635903875 0.51847340000962 1 1
0.541518411824741 0.540941909978578 1 1
0.403533279466884 0.403138470461553 0 0
0.575437106244363 0.574838770074835 1 1
0.53068778153332 0.530125522199445 1 1
0.551639863020615 0.551109760838305 1 1
0.467086139285417 0.466655332461755 1 1
0.471493896049906 0.471040587964354 1 1
0.49479168206785 0.494231292718325 1 1
0.48606606012877 0.485570255985527 1 1
0.466158568662402 0.465626645624569 1 1
0.534266545875942 0.533750167919264 1 1
0.451046154322819 0.450582884885002 1 1
0.563120086983172 0.56254891320231 1 1
0.523556622389052 0.523017246321302 1 1
0.462723466039105 0.462188085086634 1 1
0.484270013851408 0.483701531991098 1 1
0.497236707029438 0.496758942791073 1 1
0.477008613594852 0.476507542883777 1 1
0.495855309596381 0.49537745777891 1 1
0.578962711714278 0.578395879201924 1 1
0.551164063673642 0.550591931146098 1 1
0.447989680855557 0.44751666128368 1 1
0.506736887491321 0.506216196708685 1 1
0.503913401746921 0.503403050750338 1 1
0.508537259139025 0.507974651555367 1 1
0.521090865105487 0.520590823795272 1 1
0.410324991490247 0.409895195905787 0 0
0.520704848176636 0.520133439133738 1 1
0.486806225078191 0.486326069832585 1 1
0.50612742114175 0.505600087203876 1 1
0.458023116689269 0.457535944953183 1 1
0.521190872540179 0.520665679775046 1 1
0.492837287407444 0.492294167217342 1 1
0.52115362626961 0.520590911901949 1 1
0.498772143139805 0.498228679768642 1 1
0.629508410896121 0.62886795569228 0 0
0.458947087929648 0.45847163105175 1 1
0.543349654090348 0.542836638098747 1 1
0.508400876061677 0.5078923097161 1 1
0.500327274132901 0.499791421118282 1 1
0.509577262659238 0.5091195901643 1 1
0.567411729171318 0.566826952519218 1 1
0.492529969983504 0.491979995915998 1 1
0.511693723583825 0.511151473928172 1 1
0.556560589115931 0.555999795435907 1 1
0.488506692960304 0.488030610767858 1 1
0.53789377354118 0.537335629154284 1 1
0.537404823479577 0.536846782548235 1 1
0.470543283245558 0.470026683173104 1 1
0.465008074975829 0.464524721323183 1 1
0.485948727786282 0.485469503532409 1 1
0.540754558498464 0.540230836820172 1 1
0.384404854233369 0.383986635470106 0 0
0.508981607573447 0.508474726722789 1 1
0.547431818830538 0.546820494480857 1 1
0.433852885780392 0.433444470666833 1 1
0.412138458485642 0.411752210489936 1 1
0.428544116636275 0.428063444640204 1 1
0.495185365820676 0.49475144753158 1 1
0.469200928905159 0.468713606249393 1 1
0.476894102880114 0.47641230730559 1 1
0.566270342655718 0.56569182182524 1 1
0.552175941585798 0.551578428413699 1 1
0.470854991718831 0.470379186796585 1 1
0.525184642240291 0.524688355170568 1 1
0.482951847222804 0.482441727133263 1 1
0.501931288096292 0.501400942399073 1 1
0.447194804075539 0.44672977061043 1 1
0.514497382130453 0.513942228183994 1 1
0.501484359207476 0.50094546951803 1 1
0.522725834250506 0.52214833894735 1 1
0.478576344843849 0.478085168232121 1 1
0.458761507742436 0.45828165062367 1 1
0.529765748140664 0.52923668855913 1 1
0.506890683877922 0.506332547260446 1 1
0.474397584829578 0.473874404497292 1 1
0.52853172884666 0.527987353075085 1 1
0.535498347521617 0.534894155031548 1 1
0.477571481337831 0.477103096638827 1 1
0.560563006787629 0.560004195038731 1 1
0.447252047353528 0.446813320445278 1 1
0.532420429309079 0.531866735835141 1 1
0.528726235248527 0.528166998927749 1 1
0.466822125096496 0.466341886883253 1 1
0.437070675221051 0.436619400214461 1 1
0.509935208683566 0.509410698761641 1 1
0.530279877920993 0.529754701784818 1 1
0.484214147455027 0.483728670766192 1 1
0.464409376792441 0.463925028686048 1 1
0.524395879482855 0.523867309323065 1 1
0.469073516354342 0.468620563889387 1 1
0.502352451003974 0.50184188325384 1 1
0.485161935958852 0.484673304736152 1 1
0.52926483205294 0.528721917894849 1 1
0.494082932010505 0.493563379773728 1 1
0.489706325011189 0.489211263823513 1 1
0.504228452081401 0.503697129525526 1 1
0.451413840641085 0.450962795721785 1 1
0.409179716034387 0.408729404134722 0 0
0.497581601399498 0.497056845015134 1 1
0.562231072881487 0.561630944463345 1 1
0.567031134205859 0.566498965549904 1 1
0.473674164912744 0.473189558844712 1 1
0.501180252368454 0.500653577977443 1 1
0.53229665722904 0.531735712529864 1 1
0.518336192490344 0.517836786747591 1 1
0.483310812988976 0.48277942140978 1 1
0.560044044281834 0.559484100410992 1 1
0.583528692445987 0.582959731039911 1 1
0.526581225258104 0.525992177426444 1 1
0.580879127812943 0.580305007134671 1 1
0.480893820643706 0.480386278867384 1 1
0.408510766237943 0.408090988194776 1 0
0.41901872918927 0.418587823624618 1 1
0.513725530341886 0.513215957779366 1 1
0.480145297530651 0.479619367369982 1 1
0.482888968450157 0.482350563959162 1 1
0.512610836326506 0.512100502020886 1 1
0.424937960030327 0.424488561905339 1 1
0.490760041015606 0.490272185622414 1 1
0.466556492165634 0.466099100817309 1 1
0.496443688855514 0.495945823024766 1 1
0.479148904762742 0.478632931527846 1 1
0.409438759484181 0.409034628623789 1 1
0.444373170112396 0.443881948406428 1 1
0.490854738744256 0.490358211657456 1 1
0.53856261786675 0.538037525674864 1 1
0.520556247120565 0.520028811769591 1 1
0.597165638375241 0.596591462581313 1 1
0.507010865954711 0.506492293134858 1 1
0.579745257598529 0.579155667755071 1 1
0.477535281245038 0.477034685432418 1 1
0.546386257197469 0.545798104878173 1 1
0.444152312566449 0.443709698200599 1 1
0.45574321417665 0.455293087781125 1 1
0.509511127445514 0.508991583644182 1 1
0.494323688218 0.49382240089794 1 1
0.471451929976813 0.470947140687831 1 1
0.462772625581429 0.46227268964233 1 1
0.41284570952375 0.41241812288116 0 0
0.510587534707736 0.510046268505073 1 1
0.385654901894587 0.385244515831541 0 0
0.464579820553529 0.464079126430724 1 1
0.494895748495151 0.494427671977691 1 1
0.468711810018907 0.468232262289498 1 1
0.491500931758938 0.49096545171888 1 1
0.56258769742149 0.562090912270205 1 1
0.596494145139103 0.59584376570283 1 1
0.547445557359702 0.546906451474508 1 1
0.44814169683788 0.447657602920928 1 1
0.554677883302988 0.554091989182771 1 1
0.471611107197451 0.471147471929695 1 1
0.463790149250291 0.463258998211903 1 1
0.472513744610778 0.472012001875459 1 1
0.606274616797296 0.605667739234402 0 0
0.503914474891423 0.503375211412092 1 1
0.544677012974866 0.544073726920541 1 1
0.50892128693059 0.508360123505276 1 1
0.510623422532019 0.510088915468875 1 1
0.456367654950932 0.455932973460456 1 1
0.454046513254 0.453555899294588 1 1
0.476330668389158 0.475847604468655 1 1
0.532445472929676 0.531927282422284 1 1
0.47847062851375 0.477986128899453 1 1
0.498619520680399 0.498087593044872 1 1
0.480310759198032 0.47977002972696 1 1
0.518688836804688 0.518150366069653 1 1
0.505353562244925 0.504845820609423 1 1
0.578181111518787 0.577556332667992 1 1
0.49081860446904 0.490297009420388 1 1
0.493862140060953 0.493325956976426 1 1
0.440091990638308 0.439650146296443 1 1
0.467981694068838 0.467542201018705 1 1
0.564212979560742 0.563663374903921 1 1
0.480326318026622 0.479881687441321 1 1
0.52103245427316 0.520477436803474 1 1
0.592843333620322 0.592226160123161 1 1
0.509848636067726 0.509332498618864 1 1
0.443211543862247 0.442757524426507 1 1
0.574896087601235 0.574287470520992 1 1
0.495126776422072 0.494647722621507 1 1
0.499536814767902 0.499016007728114 1 1
0.52555022141261 0.525026365503705 1 1
0.561194256148491 0.560657254556917 1 1
0.479747471499643 0.479264609602112 1 1
0.451657392177864 0.451200393374994 1 1
0.491672341989713 0.491078821127016 1 1
0.458443695512836 0.457950886011832 1 1
0.507623452383111 0.507108333288551 1 1
0.508390278725334 0.507862162032997 1 1
0.446137000949676 0.44564044208494 1 1
0.515355162409507 0.514852444989472 1 1
0.561311976528085 0.56073916419049 1 1
0.50498273735126 0.5044806225358 1 1
0.545465320161899 0.544889197681564 1 1
0.433015388413686 0.432559519844498 1 1
0.543943023092418 0.543405848570947 1 1
0.556986935306727 0.55637568822819 1 1
0.428682765842835 0.428215121532164 1 1
0.552253476591061 0.551658817902281 1 1
0.497818448471474 0.497353185493423 1 1
0.42339221095607 0.422933082739633 1 1
0.538404480500539 0.537807418150404 1 1
0.55750482479491 0.556936100792413 1 1
0.562201609476576 0.561588291947372 1 1
0.47728967036689 0.476750187551301 1 1
0.464712968153613 0.464235906731013 1 1
0.494865276874432 0.494335858694478 1 1
0.398348691348153 0.397904636429526 0 0
0.538986234020221 0.538397840935423 1 1
0.539767532141292 0.539168570238402 1 1
0.465626697622451 0.465128053596202 1 1
0.507162141314964 0.506645124932648 1 1
0.489705405172181 0.489172920673039 1 1
0.518102951937407 0.517581315492933 1 1
0.502695691087974 0.502169641110068 1 1
0.438565592728903 0.438116779114406 1 1
0.434419496098969 0.433984351431635 1 1
0.523770105301193 0.523216662273644 1 1
0.5692556282805 0.568678605240387 0 0
0.526702092361296 0.526151989395696 1 1
0.402282597881457 0.401844227865272 0 0
0.545142033275801 0.544592525512136 1 1
0.471067265392775 0.470567451491693 1 1
0.520216820933804 0.519697991739438 1 1
0.430070892948914 0.429629442004521 1 1
0.508841885270686 0.508297895155826 1 1
0.532925038832685 0.532380648840659 1 1
0.452955082288046 0.452499945293332 1 1
0.421187474543232 0.420747871482646 1 1
0.561676292098231 0.561122617169696 1 1
0.465704248227476 0.465208248848114 1 1
0.562014614092459 0.561437452955651 1 1
0.483386585974877 0.48293452469735 1 1
0.508666626361208 0.508096483662062 1 1
0.468730956718779 0.468221261106225 1 1
0.450228206788404 0.449715185216639 1 1
0.418121354471269 0.417708577936664 1 1
0.458587716167085 0.458129635561274 1 1
0.456845413955025 0.456405641151822 1 1
0.502196569820025 0.501688685781693 1 1
0.563791029526001 0.563224811729704 1 1
0.536073113560475 0.535554325371632 1 1
0.505015825063207 0.50446534157385 1 1
0.475785094068091 0.475247689451341 1 1
0.53147733469196 0.530960844543016 1 1
0.499535042732809 0.499054254050911 1 1
0.546500189852659 0.545946249929269 1 1
0.452983685646823 0.452541617168013 1 1
0.421428640163754 0.421005910446367 0 0
0.499493683865946 0.498953496407616 1 1
0.502414246423246 0.501904201852116 1 1
0.538395178658283 0.537810627803358 1 1
0.488875810242353 0.488363230897209 1 1
0.412025363020511 0.411586152278834 1 1
0.477676571683925 0.477164294716181 1 1
0.50738147886028 0.506878130344831 1 1
0.522494091231098 0.521978108572636 1 1
0.545088420301259 0.544530066399383 1 1
0.456819174247923 0.456357671784129 1 1
0.565326123595812 0.564754045779404 1 1
0.543497150561336 0.542911434046978 1 1
0.579387545704044 0.578772097898221 1 1
0.522363248860527 0.521863483928285 1 1
0.57659758024532 0.575923117703271 1 1
0.498013377280529 0.497506911593104 1 1
0.582205390947942 0.581607026142074 1 1
0.518192537243552 0.517653233526122 1 1
0.540524311540856 0.539935519681802 1 1
0.461174312199428 0.460700312848345 1 1
0.598286679793584 0.597617940582781 0 0
0.554549489504052 0.55398002575965 1 1
0.459112917392454 0.458581801819065 1 1
0.382107876112834 0.381720601075213 0 0
0.494064529995485 0.493555608020805 1 1
0.525844838104892 0.525294425536967 1 1
0.455043427635448 0.454569193010419 1 1
0.538311170112368 0.537727383660696 1 1
0.569332504102144 0.568706539497646 1 1
0.565261256990504 0.56470097490118 1 1
0.534775838718705 0.534184406180033 1 1
0.46808270698899 0.467623936996566 1 1
0.447004767231681 0.446558715890958 1 1
0.515118286355935 0.514543844374249 1 1
0.463233392344787 0.462726888565999 1 1
0.426668946336961 0.426233212362244 1 1
0.549981072816415 0.549455560439724 1 1
0.388346126282238 0.38795993163293 0 0
0.541005725556741 0.5404811931958 1 1
0.474021237708767 0.473535630549089 1 1
0.491837365595596 0.491291896406238 1 1
0.56206747305868 0.56148446907161 1 1
0.56354423021381 0.562904004141673 1 1
0.56062421732858 0.560062137050761 1 1
0.525201904888672 0.52464921620747 1 1
0.516146997742432 0.515578242069761 1 1
0.445936467672257 0.445442885253446 1 1
0.547399579336963 0.546832357701143 1 1
0.506180108487126 0.505652887197591 1 1
0.503303709369101 0.502777362674574 1 1
0.571393729972959 0.570814842733711 1 1
0.500070885253409 0.499557990961864 1 1
0.503023863686122 0.502482679498361 1 1
0.459994775041736 0.459521992150243 1 1
0.599537326890832 0.59893065666481 0 0
0.51465601868502 0.514139509194376 1 1
0.456063112701161 0.455579923209777 1 1
0.553189775161057 0.552613291366558 1 1
0.532746656359946 0.532206515107957 1 1
0.495794996979829 0.495232833611758 1 1
0.447082044193825 0.446630938802505 1 1
0.468774918694352 0.468290219355526 1 1
0.562081880977491 0.561537752613606 1 1
0.468906214363203 0.46845535133619 1 1
0.527456941774573 0.526875994901468 1 1
0.557941138897946 0.557320856560399 1 1
0.529569499634265 0.528945699026591 1 1
0.497079039134291 0.496590393694394 1 1
0.422929125555309 0.422543252097171 1 1
0.474974747474792 0.474444129406044 1 1
0.550090773457094 0.549538739091732 1 1
0.557076753473795 0.556487145824691 1 1
0.464740015702205 0.464265316806732 1 1
0.496386430716026 0.495890680646075 1 1
0.522709901658091 0.52216510898343 1 1
0.609633636092396 0.609031393745075 0 0
0.559048791358615 0.55844377114225 1 1
0.573099370667534 0.572521925915533 1 1
0.418797827852427 0.418358607291908 1 1
0.510324373341598 0.5097465842056 1 1
0.453189504348115 0.45271505769493 1 1
0.565972256357788 0.565345065436978 1 1
0.46476607371159 0.464280120447009 1 1
0.555534008702952 0.554939117668896 1 1
0.47629577364949 0.475813063366947 1 1
0.512070498631686 0.511519868426342 1 1
0.559915438523667 0.5593467794772 1 1
0.5116187147728 0.511097610429159 1 1
0.523579319763656 0.523025364084987 1 1
0.513989933768505 0.513439419887288 1 1
0.501945209348369 0.501426645948131 1 1
0.411875397073334 0.411424352395128 1 1
0.534255821744263 0.533694219837151 1 1
0.457222755169176 0.456725974647567 1 1
0.515017650952569 0.514463885221432 1 1
0.45443960208263 0.45397580015414 1 1
0.530655529249283 0.530057174227862 1 1
0.455662169484406 0.455188330831739 1 1
0.532099111838942 0.531587757144101 1 1
0.538537877247365 0.537953907351316 1 1
0.463312127737525 0.462826715831836 1 1
0.620636188009842 0.620049330255784 0 0
0.434100214612473 0.433655238430826 1 1
0.559505831173362 0.558952238733634 1 1
0.466639940477066 0.466140825858886 1 1
0.490086750097288 0.489592431437468 1 1
0.549904923066291 0.549345576106087 1 1
0.535206165991114 0.534710667941319 1 1
0.478946802172541 0.478442820976046 1 1
0.539932379079451 0.539348845835402 1 1
0.557745571487432 0.557184492845562 1 1
0.509978797811553 0.509445824230674 1 1
0.459169467789374 0.458676233844659 1 1
0.525627782911069 0.525094394997063 1 1
0.465992048662851 0.465527705383923 1 1
0.476407514108739 0.475916153661813 1 1
0.47409032144919 0.473606221097785 1 1
0.450531097982887 0.450050374228187 1 1
0.507532094459954 0.507025582264834 1 1
0.484369648895074 0.483883019182788 1 1
0.504018749156776 0.503550146978227 1 1
0.562538525443491 0.561957267600327 1 1
0.477210232939537 0.476706021907911 1 1
0.472118395329108 0.471602424681839 1 1
0.479038892382653 0.478502244611683 1 1
0.519784724712592 0.519281065614755 1 1
0.487301983894349 0.486800531540503 1 1
0.511323067265675 0.510749997357015 1 1
0.51349475036747 0.512959624012009 1 1
0.588542586466435 0.587927289883327 0 0
0.48353210657461 0.483017892336221 1 1
0.464980771412664 0.464479323339963 1 1
0.518403017736196 0.51785745435686 1 1
0.519936919851205 0.519395157189905 1 1
0.433694379135003 0.433263267780637 1 1
0.514096686270336 0.513570846279053 1 1
0.57508407705853 0.574528671779702 0 0
0.521069325773469 0.520559772692542 1 1
0.527399560472571 0.5268687581695 1 1
0.518685605143097 0.518148920560398 1 1
0.526324016466104 0.525780651181144 1 1
0.494713349233333 0.494200863416774 1 1
0.448966809094842 0.448496186330828 1 1
0.449648937627713 0.449187361289778 1 1
0.495915450308471 0.495393499662158 1 1
0.517622716393161 0.517031214631662 1 1
0.482505909032546 0.482004956742699 1 1
0.544138496016804 0.543579080438624 1 1
0.408555915167871 0.40815810000589 0 0
0.522181661002302 0.521660298502845 1 1
0.474864363815019 0.474367919950418 1 1
0.566521649390275 0.565923577072147 1 1
0.49807523519527 0.497553088754894 1 1
0.544864372911816 0.544284662749233 1 1
0.49970189126643 0.49918836969308 1 1
0.474427181556372 0.473918888678663 1 1
0.528303753558007 0.527809693021942 1 1
0.49168836960492 0.491217364409093 1 1
0.499204356107357 0.498706293768927 1 1
0.479775792772286 0.479294888203842 1 1
0.441429081538135 0.440996992928685 1 1
0.555291886254853 0.554692429150008 1 1
0.481923894185784 0.481448686048203 1 1
0.523672180481371 0.523090754786153 1 1
0.554151303442517 0.553512361117322 1 1
0.526145763912665 0.525603488490124 1 1
0.476608819467238 0.476131115386322 1 1
0.483974165504775 0.4834871364017 1 1
0.56028769748179 0.559744780424382 1 1
0.478408201248918 0.477900468439837 1 1
0.590666469660543 0.590097787595787 1 1
0.488321784844346 0.487780135203994 1 1
0.536822255715022 0.536237635114708 1 1
0.47897767964672 0.478542574093922 1 1
0.545520590621173 0.544957180308686 1 1
0.461381080816842 0.460911369096744 1 1
0.447239698598827 0.446741163060086 1 1
0.492445022932032 0.491944532346636 1 1
0.417222101585157 0.416820184918186 1 1
0.436094575973318 0.435640157887558 1 1
0.474605711749474 0.474143644679862 1 1
0.505085117651754 0.504554242992227 1 1
0.571399371053407 0.570819880683737 1 1
0.511990169102616 0.511456938747672 1 1
0.522578425146214 0.521989222986966 1 1
0.506670697288684 0.506189367907232 1 1
0.469669580297828 0.469173985581906 1 1
0.424988276246754 0.424570746285829 0 0
0.526175633243196 0.525641471167755 1 1
0.487017390413812 0.48653473246407 1 1
0.476054142420378 0.475580132167187 1 1
0.539645700114596 0.53910169781989 1 1
0.437546259310064 0.437080986764745 1 1
0.590130402827278 0.589524624277356 0 0
0.519198833969421 0.518671369683081 1 1
0.537129587053611 0.536572148928547 1 1
0.500182771157841 0.499693869545952 1 1
0.527829699724234 0.527284567874807 1 1
0.501713890512863 0.501226941108472 1 1
0.478004929839339 0.477533495941976 1 1
0.558063679633004 0.557537097708374 1 1
0.50407900041018 0.503585871214377 1 1
0.470466803584643 0.46996380336414 1 1
0.512782333832679 0.512203503479686 1 1
0.480537814010346 0.480006641995373 1 1
0.45624314808184 0.455724578348043 1 1
0.484918064101364 0.484360264673123 1 1
0.545138826058159 0.544580545636526 1 1
0.459033770672616 0.458549189439675 1 1
0.461969420099355 0.461505154944259 1 1
0.517686067196468 0.517193634420744 1 1
0.547854448040071 0.547256815074591 1 1
0.446781020584057 0.446325387170069 1 1
0.560924372594148 0.560329887347185 1 1
0.473490717217354 0.472945457798512 1 1
0.494960058558305 0.494461808154867 1 1
0.466767916555308 0.466296965938955 1 1
0.500515542285801 0.499987161251353 1 1
0.459375277661384 0.458867182374157 1 1
0.406937901121612 0.406485225458091 1 1
0.419773851122889 0.419339636175402 1 1
0.484961381207594 0.484419385933745 1 1
0.495227599754359 0.494649930503587 1 1
0.446558940896429 0.446101494959355 1 1
0.602359820126239 0.601765088288242 0 0
0.533184313460401 0.532657295444488 1 1
0.521256243249259 0.520708470225711 1 1
0.547558000395055 0.547028100616514 1 1
0.533863832649367 0.533283488346787 1 1
0.497694918695291 0.497158256888866 1 1
0.475470973296263 0.474977061231851 1 1
0.487227002414019 0.48674792715951 1 1
0.449219335868857 0.448812434011612 1 1
0.509420462100502 0.508946145235042 1 1
0.487791236636813 0.487290803732934 1 1
0.535744480618075 0.535225910571027 1 1
0.487718631825045 0.487197471654672 1 1
0.391569976806497 0.39117938532675 0 0
0.527081130915712 0.526512747483676 1 1
0.525783030966621 0.52519103739132 1 1
0.466385058129286 0.465929013567087 1 1
0.472145501202316 0.471640412751686 1 1
0.501177375205533 0.500660329692342 1 1
0.562138402731337 0.561508357455862 1 1
0.59262152369608 0.592002023118367 0 1
0.49830685628393 0.497765268654353 1 1
0.380755441458669 0.380331086844154 0 0
0.540522774918808 0.539941008680199 1 1
0.550240568432988 0.549615850523612 1 1
0.533961525563769 0.533406504222466 1 1
0.437498807467522 0.437051272736715 1 1
0.492163641357683 0.49161716547741 1 1
0.486710160850875 0.486197844833301 1 1
0.518253774738564 0.517688261404635 1 1
0.656299151085695 0.655588949046894 0 0
0.500993666122085 0.500459335058351 1 1
0.516878419800069 0.516378526467659 1 1
0.511805931121149 0.511248197831894 1 1
0.43262174233774 0.432204148029317 1 1
0.429906309976701 0.429452878040382 1 1
0.578261829271779 0.577657028481321 1 1
0.546970957112723 0.546396292225061 1 1
0.458941597503797 0.458466849794295 1 1
0.529305791539912 0.528733903458405 1 1
0.421283792859279 0.420858456751774 1 1
0.533080723116157 0.532532930930994 1 1
0.509912873143915 0.509337289428296 1 1
0.533118644769198 0.532609540182083 1 1
0.47241355849996 0.471917899494615 1 1
0.512098037496248 0.511596529596983 1 1
0.47287529615354 0.472375728603501 1 1
0.54005522496174 0.539501216062278 1 1
0.519240257418865 0.518727693500557 1 1
0.563433671650345 0.562865693294605 1 1
0.453654659680066 0.45316570800607 1 1
0.37341238223316 0.372987324275478 0 0
0.519039058396662 0.518565447835857 1 1
0.450079273392166 0.449625975287913 1 1
0.596409851128633 0.595792910524629 0 0
0.458113826457878 0.457632373854196 1 1
0.520094065543207 0.519516979106883 1 1
0.536611931169505 0.536098738229222 1 1
0.451759487144001 0.451302193585716 1 1
0.460633063010935 0.460180277715182 1 1
0.508149294916066 0.507635284495349 1 1
0.505112499542912 0.504554140891114 1 1
0.552702397005555 0.552081521365697 1 1
0.531704683474097 0.531130462768026 1 1
0.373069009135555 0.372674832165112 0 0
0.508236224987142 0.507677546599466 1 1
0.470924077438541 0.470416851469956 1 1
0.542075406454777 0.541514654705911 1 1
0.505943732137121 0.505391643479344 1 1
0.499185021150483 0.498627258345197 1 1
0.538053835729289 0.537473382172514 1 1
0.553237733477457 0.552676164333807 1 1
0.443271417648785 0.442823481879872 1 1
0.448074704241391 0.447587206636625 1 1
0.563954259370724 0.563353979485467 1 1
0.426401056390364 0.425952875493254 0 0
0.476675590820862 0.476174995711637 1 1
0.494074548721852 0.493571843480719 1 1
0.538985155972104 0.538459027281066 1 1
0.510652053284747 0.510147081554386 1 1
0.488076214794307 0.487568168334547 1 1
0.68050250808358 0.679809368381113 0 0
0.57642449843506 0.575806303130783 1 1
0.437422742526105 0.436920894041524 1 1
0.471265397130145 0.470723739661204 1 1
0.48630443545757 0.485822384893226 1 1
0.483342900615222 0.482877147467119 1 1
0.465826612908475 0.46531007839187 1 1
0.438619344608781 0.438143924455342 1 1
0.397695029797928 0.397309335641892 1 1
0.528555867622575 0.528021359829902 1 1
0.468386781988911 0.467883628399884 1 1
0.418637046955301 0.418240963599512 0 0
0.471022962292626 0.470550327222377 1 1
0.509144703469556 0.508612661831912 1 1
0.46866432952133 0.468204170780287 1 1
0.547068314348945 0.546516356221398 1 1
0.397448656481432 0.397085340847561 0 0
0.523771226206024 0.523270604688834 1 1
0.501582866406668 0.501062892442396 1 1
0.531436497198568 0.53082475712208 1 1
0.567780450835381 0.567162107307378 0 0
0.530613334568199 0.53004836367059 1 1
0.540139668729414 0.539549109379087 1 1
0.472993677264006 0.472496702686326 1 1
0.49081576085807 0.490308617023427 1 1
0.583630286387567 0.582976129983044 1 1
0.457387638986776 0.456915071715571 1 1
0.443721988702764 0.44323142517317 1 1
0.515199617798495 0.514635276312413 1 1
0.422115393440572 0.421715717980913 1 1
0.462011254834036 0.46156993426574 1 1
0.527530475168492 0.52700101043858 1 1
0.410262704770647 0.409821398017886 0 0
0.558898924774031 0.558319721014141 1 1
0.453401738416736 0.45292834138614 1 1
0.524458733805618 0.523893219506658 1 1
0.529301679333547 0.52879268247074 1 1
0.493272019634639 0.492751868937573 1 1
0.535990460010617 0.535438210169265 1 1
0.529734584533095 0.529208062350818 1 1
0.608056647674683 0.607456409682808 0 0
0.549673785612073 0.54909816986545 1 1
0.542634835594003 0.542065848246266 1 1
0.491998402520103 0.491528557020185 1 1
0.440284086761005 0.439803640688523 1 1
0.516288751393055 0.515769018683781 1 1
0.497166030546458 0.496684535834571 1 1
0.565064707884795 0.564446216034823 1 1
0.443210452124929 0.442750746839775 1 1
0.456806917831906 0.456332531508785 1 1
0.534212971975248 0.533679872639523 1 1
0.496316192019517 0.495789575070791 1 1
0.453347766861159 0.452904248060962 1 1
0.531264377293123 0.530741280011553 1 1
0.458441881615311 0.45795752864867 1 1
0.499060305080903 0.498544587786259 1 1
0.380406594511769 0.379976283397327 0 0
0.461298730257764 0.460785111780029 1 1
0.557884122731649 0.557272681449209 1 1
0.468495236201039 0.468024654957343 1 1
0.518361065560899 0.517867666673005 1 1
0.459954303228067 0.459463497057401 1 1
0.503358383324267 0.502833063941625 1 1
0.473825434855906 0.473327523282833 1 1
0.509930830905488 0.509420936002498 1 1
0.529011281991721 0.52843939404781 1 1
0.501938326555238 0.501435507652598 1 1
0.482369243276863 0.481851471033829 1 1
0.456758593879588 0.456292143694209 1 1
0.543070666339467 0.542552138811159 1 1
0.560100479696151 0.559468724772507 1 1
0.569272450061984 0.568680409127445 1 1
0.454287425774563 0.453864062871203 1 1
0.510764488445712 0.510225172812432 1 1
0.467797885898907 0.467285285416142 1 1
0.524240974473385 0.523748423674608 1 1
0.472534237601561 0.472044537638139 1 1
0.460097289364633 0.459615586165063 1 1
0.492824370413742 0.492293555796163 1 1
0.454317215866138 0.453844394803371 1 1
0.567924987282755 0.567302272489071 1 1
0.511198211086047 0.51067998791582 1 1
0.513361971533735 0.512856656842387 1 1
0.435674824045809 0.435252372438246 1 1
0.474169583420439 0.47365624774988 1 1
0.438852105892475 0.438393987676482 1 1
0.443257727203739 0.44278561068212 1 1
0.459194224889981 0.458722192864558 1 1
0.45454290189786 0.454048833309232 1 1
0.504701954603876 0.504178754333461 1 1
0.491996711673149 0.491460154532327 1 1
0.485837713271372 0.485346771300602 1 1
0.476070496902586 0.475577190869586 1 1
0.513506673595748 0.51298614625605 1 1
0.474967889192712 0.474475825433512 1 1
0.464720992708945 0.464251806580993 1 1
0.561211371154547 0.560635884683932 1 1
0.534664237504187 0.534142001289343 1 1
0.510271082826601 0.509752305344962 1 1
0.521062671568231 0.520574750156753 1 1
0.439805234969168 0.439343656194474 1 1
0.470904364842828 0.470401414747214 1 1
0.509892255775266 0.509356898081201 1 1
0.489940779183179 0.489385273316766 1 1
0.577096281010927 0.57648186627159 1 1
0.487057295936326 0.486564686934914 1 1
0.435575194797322 0.435108334990634 1 1
0.547199833884692 0.546640727806896 1 1
0.559131951159045 0.558529986073106 1 1
0.519937912509655 0.519401875869941 1 1
0.494875707361422 0.494339793830101 1 1
0.541805237811825 0.541247087496371 1 1
0.494985423966544 0.494437071132726 1 1
0.521536580353768 0.521003562748721 1 1
0.502081986182454 0.501588420168265 1 1
0.504822025093858 0.504229557733407 1 1
0.466406386509466 0.465913668895798 1 1
0.500001309484119 0.499472603254877 1 1
0.495480354295132 0.494981923440063 1 1
0.516502315338056 0.515961858080462 1 1
0.523328408373642 0.522788308922339 1 1
0.537792899021985 0.537239755188026 1 1
0.469056626064669 0.468558865584296 1 1
0.514829508502988 0.514313512601041 1 1
0.519738203535175 0.519201436041617 1 1
0.412152136445352 0.41178182632399 1 1
0.534947734482187 0.534405301426064 1 1
0.530177463186747 0.529654142335853 1 1
0.476173591171492 0.475684565379375 1 1
0.470724222697477 0.470185645566709 1 1
0.462694551855285 0.462212753290908 1 1
0.506137821202181 0.505620364546448 1 1
0.50283391699805 0.502261940979818 1 1
0.503084042453213 0.502552007101735 1 1
0.492256319882996 0.491733521605436 1 1
0.526488862033405 0.52592815372843 1 1
0.445444322923686 0.444997734848046 1 1
0.48002732801707 0.47952642046983 1 1
0.580604197487935 0.579997469469893 1 1
0.524233947130827 0.523703166618751 1 1
0.512473384847356 0.511959173820423 1 1
0.586685151278758 0.586070167269566 1 1
0.530736430610221 0.530134406538752 1 1
0.46388372032696 0.463441570737521 1 1
0.476742921721861 0.476228157209898 1 1
0.522150895297609 0.521630623463993 1 1
0.536154424284309 0.535604542353573 1 1
0.510880208727422 0.510319436014073 1 1
0.454079974485406 0.453631288803632 1 1
0.457005368706226 0.456541311757912 1 1
0.480261939862735 0.479751540143459 1 1
0.393508806532031 0.393135902374264 0 0
0.44582278834484 0.445368781273985 1 1
0.586297535722797 0.585693802718849 1 1
0.483673633513211 0.483220450107577 1 1
0.481430283017436 0.480914083835637 1 1
0.474452123963111 0.473954452131125 1 1
0.519319836403184 0.51878700123864 1 1
0.469746534101813 0.469296730139449 1 1
0.511216658163571 0.510720688714674 1 1
0.462504890417317 0.462033409736843 1 1
0.454772379082254 0.454320954253496 1 1
0.464050127358569 0.463607884683305 1 1
0.526792032996792 0.526302776712734 1 1
0.563770909827784 0.563167938684912 1 1
0.502375872176482 0.501891995298577 1 1
0.572658513440407 0.57208167678601 0 0
0.471036009392856 0.470532194915678 1 1
0.514391380307046 0.51389961925689 1 1
0.430663222056684 0.430232787989632 1 1
0.487355925574017 0.486846170567078 1 1
0.481104126990751 0.480620389101476 1 1
0.467491371026982 0.467023816111893 1 1
0.531709504343409 0.531142811943953 1 1
0.489578520984736 0.489083606595854 1 1
0.493295756945197 0.492769702747476 1 1
0.529453091846368 0.528907401213327 1 1
0.477971193060338 0.477476057581993 1 1
0.500981866104533 0.500437188878037 1 1
0.484981381345734 0.484456439042847 1 1
0.498386984112038 0.497875016951643 1 1
0.54572644911402 0.545182709883039 1 1
0.464587488153268 0.464137274177381 1 1
0.500200144375141 0.499716086522897 1 1
0.435437959005966 0.434974909550565 1 1
0.49406483410184 0.493573273908596 1 1
0.459860894516008 0.459390868530153 1 1
0.599552457539753 0.598956302430883 0 0
0.516168003701487 0.515657472726241 1 1
0.539440083523993 0.538927712744111 1 1
0.512102191497871 0.511575519218121 1 1
0.489146897553375 0.488646448219073 1 1
0.448014073800014 0.447546464650436 1 1
0.435702534825789 0.435246744242636 1 1
0.485378730525154 0.484857953774367 1 1
0.570383664744989 0.56979363480509 0 0
0.490794448465699 0.490286110860051 1 1
0.461765889574597 0.461250149423885 1 1
0.571153108656454 0.570565241874135 1 1
0.487572353690761 0.487079203544587 1 1
0.475139085640605 0.474673595261138 1 1
0.50919447148332 0.508704346115187 1 1
0.447732159950607 0.447261207191941 1 1
0.474448611920382 0.473957117472122 1 1
0.508411455624844 0.507875092696 1 1
0.445420676359052 0.444976732104263 1 1
0.495503167509827 0.495011498050839 1 1
0.514350845351279 0.513775545159228 1 1
0.454549810338931 0.454118277547951 1 1
0.5453446960219 0.544802785395642 1 1
0.513756317627375 0.51321845689051 1 1
0.596078712699872 0.595458482224502 0 0
0.460616838003484 0.460141508970785 1 1
0.516362820309001 0.515808840510566 1 1
0.537969831415116 0.537459497417604 1 1
0.452465153991632 0.452003571763079 1 1
0.566348877787077 0.565803065252009 1 1
0.454258937341196 0.453807321048745 1 1
0.528644142638914 0.528100716522175 1 1
0.446273497877416 0.44578908376912 1 1
0.538991530592343 0.538421948744932 1 1
0.576696310689027 0.576112181988966 0 0
0.546495295109549 0.545928910068275 1 1
0.526361700561198 0.525805218381134 1 1
0.41983960007985 0.419441676248879 0 0
0.486652460452023 0.48614989443448 1 1
0.523011740786112 0.522422940744185 1 1
0.523214529215744 0.522665537206738 1 1
0.527574511096116 0.52699611221145 1 1
0.564756246764581 0.564204114860453 1 1
0.545970577652715 0.545347054884565 1 1
0.56207319423476 0.561434448309786 1 1
0.46107003112973 0.460531147104245 1 1
0.530011961370724 0.529457334993221 1 1
0.567683745180603 0.567111697499111 1 1
0.480552591476444 0.480039692512306 1 1
0.552391270813804 0.551777279026684 1 1
0.575165610247953 0.574589465869464 1 1
0.514431495508361 0.513934132019286 1 1
0.48414884306066 0.483649696989502 1 1
0.499612279515927 0.499139757009982 1 1
0.457238942001738 0.456773641211889 1 1
0.401637500998608 0.401199782275243 0 0
0.565603673697364 0.565021760125352 1 1
0.512379513514772 0.511862403558841 1 1
0.44880853851012 0.448366372535362 1 1
0.540460198232478 0.539904054481922 1 1
0.43700211415633 0.436534800778774 1 1
0.463915887662911 0.46347098940707 1 1
0.460963112184933 0.460495583218098 1 1
0.502928815198316 0.502385102432584 1 1
0.593600576527754 0.592945864979607 0 0
0.524885146568846 0.524327898044422 1 1
0.429260511374488 0.428822656412348 1 1
0.484016096974327 0.483519123065093 1 1
0.541469018382425 0.540890774897334 1 1
0.560729138359382 0.560156436737826 1 1
0.469793518672199 0.469312323525792 1 1
0.537496246328648 0.536996641920084 1 1
0.498215541471738 0.497705556802378 1 1
0.558472185683963 0.557864576887471 1 1
0.503852864315031 0.50331335786511 1 1
0.425037930949365 0.424604577004727 0 0
0.453559302650501 0.453110432787687 1 1
0.492814798094375 0.492309772253755 1 1
0.46113477442555 0.460676270459446 1 1
0.526678309524763 0.526139873475914 1 1
0.549410682388491 0.548805879394324 1 1
0.515174659759627 0.514658755001278 1 1
0.47235710071557 0.47184285296168 1 1
0.531416392242926 0.530860171302936 1 1
0.483186968211539 0.482707395667395 1 1
0.490161209610936 0.489645433135821 1 1
0.482562787019604 0.482084055219854 1 1
0.536555372845748 0.53603051081902 1 1
0.479862486641848 0.479391345959466 1 1
0.449221374600545 0.448741474584662 1 1
0.430112482695441 0.429727895289168 1 1
0.606497888466725 0.605894821582893 0 0
0.493635104189108 0.4931186781573 1 1
0.446419372899799 0.445953292952423 1 1
0.576437819695447 0.575817453406982 1 1
0.418963682425257 0.418558004496557 0 0
0.533126910831894 0.532552409903229 1 1
0.55770254822842 0.557150478053215 1 1
0.420952147834118 0.420494905462882 1 1
0.435558499497677 0.435091127572518 1 1
0.491881397371742 0.491379885595615 1 1
0.466211296026808 0.465724970248052 1 1
0.568332435813466 0.567781037859426 1 1
0.43304245911769 0.432580016292596 1 1
0.469769164262252 0.469279096439963 1 1
0.445336178977602 0.444854858003242 1 1
0.532583293679146 0.532008535918723 1 1
0.548953205345327 0.548387769703782 1 1
0.460552051245857 0.460050360690853 1 1
0.578378588103369 0.577768469454145 0 0
0.519076748006835 0.518545766277811 1 1
0.464457240793736 0.46398623398649 1 1
0.429975541206345 0.429551351126633 1 1
0.515465882654482 0.514914514506051 1 1
0.592348717666999 0.591768048571794 0 0
0.489403803695651 0.488900526818463 1 1
0.459916494631771 0.459413874485614 1 1
0.578758766546212 0.578158144812918 1 1
0.492419570757907 0.491924990569597 1 1
0.51560768734081 0.515117118399122 1 1
0.413482284978695 0.413069116950606 0 0
0.457853058068169 0.457348506487626 1 1
0.479272175250663 0.478829762563794 1 1
0.525725185037128 0.525180837158156 1 1
0.474078148520696 0.473570058575407 1 1
0.520523836901751 0.520027815732804 1 1
0.510454235318644 0.509945040692005 1 1
0.463830791386753 0.46338150362913 1 1
0.53338081451119 0.532801725745722 1 1
0.499819464820432 0.499269573403766 1 1
0.554274982472475 0.553656427360835 1 1
0.484092424125426 0.483570433807972 1 1
0.476292424035681 0.475761275102825 1 1
0.503274876746767 0.502752272449425 1 1
0.568378192068701 0.567802850828104 1 1
0.458582241577904 0.458087408289149 1 1
0.501204972487909 0.500615343297964 1 1
0.491544028141711 0.491025636148059 1 1
0.530617695584064 0.530076272762446 1 1
0.448973610605658 0.448499289179056 1 1
0.485300917270326 0.484811052013469 1 1
0.539619129042439 0.539045301665155 1 1
0.52156265488868 0.521064460184805 1 1
0.479697012529101 0.479206717556111 1 1
0.593444514367581 0.592799542188818 1 1
0.567554107961102 0.567013436430629 1 1
0.477057956826381 0.476512052254632 1 1
0.510286269293491 0.509752576168439 1 1
0.547530460920719 0.546969208306093 1 1
0.49586586624862 0.495325024297628 1 1
0.590087737720298 0.589438730439385 0 0
0.522272316522903 0.521707894179185 1 1
0.42931131188375 0.42886962454993 1 1
0.498253605990301 0.497779855309479 1 1
0.553098293543768 0.552532457497053 1 1
0.445023483802818 0.44456226971818 1 1
0.605514740866387 0.604903580757352 0 0
0.527108792759721 0.526596982879154 1 1
0.479817881132025 0.479322789427901 1 1
0.598689945994439 0.598087250775473 1 1
0.483240262502816 0.482728390380947 1 1
0.494289962883679 0.493773533180758 1 1
0.506486120539853 0.505971827748432 1 1
0.507368351938857 0.506861356566781 1 1
0.453561472947877 0.453073660615075 1 1
0.460867183693473 0.46036581634352 1 1
0.490261571188283 0.489798080320515 1 1
0.480434380800332 0.479935351676118 1 1
0.433964544963006 0.433497788960308 1 1
0.43861701620918 0.438195457454199 1 1
0.518826264932237 0.518293308028077 1 1
0.508838860342856 0.508307109457948 1 1
0.508872988329164 0.508365912733675 1 1
0.546287507464757 0.545703684696469 1 1
0.482149212839859 0.481625336901514 1 1
0.425670819445349 0.425237883398607 1 1
0.458145241049173 0.45769239549661 1 1
0.465980757574551 0.465493403214052 1 1
0.500559448926988 0.500062198838349 1 1
0.482202117969995 0.481676765380156 1 1
0.477512100388104 0.47698815086507 1 1
0.471443753042062 0.470931278556192 1 1
0.583073852393711 0.58247621999767 1 1
0.544132392659987 0.543549521778213 1 1
0.526565219064903 0.525984011158588 1 1
0.477257004274917 0.476741101264037 1 1
0.521325356699795 0.520785000146493 1 1
0.451274721775716 0.450788705771577 1 1
0.48137253310483 0.48088694399796 1 1
0.497331154198011 0.496815833819399 1 1
0.47898606588126 0.478456832453256 1 1
0.519179583668438 0.518634279459176 1 1
0.463398984244011 0.462873732771966 1 1
0.534620014043903 0.534093747471925 1 1
0.510973574507739 0.510432509780285 1 1
0.482128469855582 0.481587758336844 1 1
0.474842419343836 0.474348262657642 1 1
0.505987261131097 0.50549274485765 1 1
0.549361425947608 0.548785297807361 1 1
0.388388103700813 0.387981916823117 0 0
0.439733743861148 0.43929913897947 1 1
0.551447597063443 0.550900187719269 1 1
0.446187321137047 0.445734182850704 1 1
0.506813379940805 0.506251474059364 1 1
0.524323323082165 0.523760150940221 1 1
0.509792222186785 0.509306006183038 1 1
0.505800294032886 0.505280615132412 1 1
0.499708841896622 0.499187740781723 1 1
0.488199238490458 0.487686333176576 1 1
0.531746918617869 0.531228128237233 1 1
0.515718630412126 0.515224064336716 1 1
0.541839854312548 0.54128861607177 1 1
0.494043012974624 0.49349003240108 1 1
0.486194344562914 0.485675170876106 1 1
0.514589460400171 0.514066191046475 1 1
0.464105495868196 0.463625023344894 1 1
0.399225619022304 0.3987997872341 0 0
0.506291852152899 0.505777064792242 1 1
0.488794787407995 0.488264671544531 1 1
0.519715185117207 0.519181263719875 1 1
0.418295942636096 0.417851000825133 0 0
0.527665961281723 0.527072347976953 1 1
0.516854262691506 0.516323473013563 1 1
0.531557199249206 0.530960343231402 1 1
0.524308375242646 0.523722193329633 1 1
0.514339702629211 0.513839003911607 1 1
0.518607649608809 0.518033452491313 1 1
0.49920761368026 0.498701054747608 1 1
0.504635660375666 0.504114480593756 1 1
0.44237229498199 0.441900324593076 1 1
0.425165408370405 0.424712260189311 1 1
0.501850199612151 0.501316676547606 1 1
0.479668200754349 0.479151158086828 1 1
0.534832591018897 0.534287047076656 1 1
0.49952826799963 0.499024035601601 1 1
0.459890466454031 0.459413885540039 1 1
0.469328392843325 0.468856256994103 1 1
0.520796169436174 0.520245642627145 1 1
0.405540600896084 0.40512254328014 1 1
0.448372923528031 0.44790260258854 1 1
0.481153394914022 0.480650157974209 1 1
0.503880205725084 0.503374822432583 1 1
0.427760155813507 0.427314211855072 1 1
0.516571271821658 0.516079638749833 1 1
0.498086643644619 0.497543635878575 1 1
0.475478403707394 0.474965885503138 1 1
0.471467250465843 0.470966151173164 1 1
0.42457848785996 0.424150216569062 1 1
0.500195521207406 0.499671212997171 1 1
0.477683301006362 0.477191658510937 1 1
0.535293113703143 0.534741730877324 1 1
0.488363375966127 0.4878225821261 1 1
0.44810033387575 0.447627977537535 1 1
0.413425208665216 0.413004713969224 1 1
0.524717468326506 0.524145208039025 1 1
0.376624143197923 0.376250724219005 0 0
0.536375153173914 0.535836829529063 1 1
0.42816794027673 0.427735252778979 1 1
0.46998750675351 0.469487104633283 1 1
0.517628923689909 0.51710059563679 1 1
0.50832368219234 0.507748917782299 1 1
0.459296325140044 0.458798827273842 1 1
0.542207691167507 0.541634384590862 1 1
0.514795670914136 0.514247483882731 1 1
0.40114398114907 0.40071881917758 0 0
0.486444260188073 0.485996125308508 1 1
0.475733729849582 0.475216550070869 1 1
0.557301340571835 0.556757864298674 1 1
0.547427527347078 0.546871582132849 1 1
0.555859328568519 0.555310973983932 1 1
0.507480688077018 0.506944567987804 1 1
0.423725392729778 0.423315099837687 1 1
0.527687139980631 0.52715626301622 1 1
0.453833537094705 0.453412487388852 1 1
0.570925738614942 0.570300127795678 1 1
0.522303253161211 0.521724917833637 1 1
0.519881747207192 0.519352417946357 1 1
0.521955203310414 0.521409204920834 1 1
0.522561274335257 0.522004516872153 1 1
0.526715953903183 0.526208821177993 1 1
0.555446420095566 0.554908819576154 1 1
0.506150429185009 0.505595656063022 1 1
0.443638065585104 0.443184448671204 1 1
0.57180387197304 0.571215122044539 1 1
0.511397295797383 0.510833268367361 1 1
0.534674003567738 0.534117487457498 1 1
0.555474181958141 0.554878837411541 1 1
0.447611932973553 0.447142508770992 1 1
0.515462096417587 0.514975240377239 1 1
0.469219569357287 0.468722476417446 1 1
0.424680493787985 0.424187857081532 1 1
0.547624928213612 0.547051517789282 1 1
0.561621066699538 0.561024451859434 1 1
0.54663033765457 0.546051578901712 1 1
0.472438831941337 0.471945661166467 1 1
0.446424147761743 0.445987673842726 1 1
0.373190478705745 0.372808458145293 0 0
0.526622452628398 0.526095413873741 1 1
0.470400249125931 0.469898576475753 1 1
0.553664971339859 0.553084024963672 1 1
0.4407375919851 0.440261228605821 1 1
0.517603053950964 0.517049443130488 1 1
0.490917984453067 0.490427982409651 1 1
0.447639720351043 0.447194937455593 1 1
0.555914196032564 0.555328645518659 1 1
0.553047998318478 0.552512979910687 1 1
0.427157567144197 0.426735884648424 1 1
0.512920968539391 0.512410360357038 1 1
0.53549956454092 0.534982891534894 1 1
0.40177299519817 0.40136485403195 0 0
0.568003246200242 0.567405670507145 1 1
0.475205166033586 0.474736013093256 1 1
0.444052028376976 0.443606435454062 1 1
0.453879142308269 0.453375634372809 1 1
0.469320678831629 0.468812078125993 1 1
0.535030709976259 0.534450277677493 1 1
0.587796748516216 0.58716065886816 1 1
0.485270498119983 0.484757112222451 1 1
0.468998776107809 0.468459977831428 1 1
0.473114291765889 0.47260555491269 1 1
0.497362459395096 0.496864197217087 1 1
0.49561954354918 0.495103330948432 1 1
0.510608446114074 0.51006180995195 1 1
0.468855047218291 0.468316654850041 1 1
0.484746572623162 0.484256165429932 1 1
0.547867216331302 0.547298416381716 1 1
0.501836531899946 0.501279052631276 1 1
0.556784307435904 0.556237743802084 1 1
0.509911493517435 0.509360209545229 1 1
0.493810142089899 0.493306762137414 1 1
0.457089739288225 0.45661701626403 1 1
0.569339525465454 0.568768100581322 1 1
0.564546915827774 0.563941867496063 1 1
0.59068616540823 0.590084481415535 1 1
0.551974975473172 0.551411564424607 1 1
0.492631429926867 0.492136399229388 1 1
0.47419418393189 0.473716528551066 1 1
0.493293901039097 0.492787419304001 1 1
0.592102374930455 0.591436271555866 0 0
0.505942072689269 0.50539341628894 1 1
0.518998277255539 0.518420670561108 1 1
0.562541752058694 0.562025326647393 1 1
0.383420917168549 0.383014848284025 0 0
0.489064436616374 0.488589362150727 1 1
0.558185121124936 0.55764776738095 1 1
0.488756939228056 0.488273088860343 1 1
0.462898557924416 0.462390488997544 1 1
0.496471359002181 0.495995137334316 1 1
0.479762921319441 0.479227303668816 1 1
0.485080052113724 0.484548217260886 1 1
0.612510195286107 0.6119073526627 1 1
0.487526717003374 0.487014974893413 1 1
0.437919404318498 0.437388222084055 1 1
0.499982912246289 0.499472191321678 1 1
0.43762319884065 0.437220405587766 1 1
0.495535569280915 0.495046894851678 1 1
0.5437606441736 0.543261221300397 1 1
0.559019058679094 0.558463102201584 1 1
0.592137150661964 0.591472961890483 1 1
0.634550820001044 0.633841702104536 0 0
0.59049007286856 0.589901548762732 0 0
0.449266311697777 0.448776351417199 1 1
0.536126075257091 0.535571817400813 1 1
0.590772498258034 0.590111364606369 1 1
0.547225153647635 0.546666634780832 1 1
0.486000668600007 0.485465090490338 1 1
0.515034695635414 0.514546667959964 1 1
0.539454266970311 0.538919204040485 1 1
0.48411942228734 0.483594964357242 1 1
0.495238493743029 0.494720293607133 1 1
0.477561469838031 0.477054143235562 1 1
0.484526153803643 0.483975523875593 1 1
0.509745560122191 0.509246633901762 1 1
0.499901351629487 0.49938447520786 1 1
0.466168903208908 0.465733053326191 1 1
0.452903089178831 0.452436937311058 1 1
0.483686633898153 0.483215975969054 1 1
0.471984807536502 0.471535064049251 1 1
0.506930370885192 0.506376375616053 1 1
0.501969798375707 0.501451528358566 1 1
0.524801898979352 0.524271336234301 1 1
0.524332489812309 0.523790323167854 1 1
0.569220176517139 0.568629340960102 0 0
0.449670641392198 0.44922800967948 1 1
0.468899414523742 0.468394156056772 1 1
0.51185631624967 0.511391486366208 1 1
0.521697313640332 0.521149135410001 1 1
0.462225540697473 0.461769912733054 1 1
0.552520355178158 0.551951700107288 1 1
0.515274238569004 0.514757573755243 1 1
0.543113385300249 0.542543865344988 1 1
0.391344930466931 0.390953679546044 0 0
0.484321874308851 0.483819057052936 1 1
0.484713023480128 0.484215464599123 1 1
0.460680173415021 0.460215431975949 1 1
0.531103518995975 0.530567372262369 1 1
0.481289612955624 0.48085190555627 1 1
0.530485964837447 0.52995668962738 1 1
0.404894500268543 0.404445098002015 0 0
0.453289662269881 0.452814927543251 1 1
0.527343248427071 0.526805574007414 1 1
0.546501088894817 0.545946751113465 1 1
0.46438675778146 0.463920450357621 1 1
0.529406654912779 0.528905793610777 1 1
0.530321446485231 0.529767277662086 1 1
0.506265776271741 0.505743023226637 1 1
0.467996874757574 0.467526479014691 1 1
0.467194039738086 0.466696245046692 1 1
0.48379606213335 0.483302334234243 1 1
0.545917757497444 0.545371087463571 1 1
0.540496869305476 0.539926163678378 1 1
0.433573705865049 0.433147652579005 1 1
0.490749078483201 0.490251751341198 1 1
0.510893944208936 0.51038999543507 1 1
0.472890705951037 0.472390994205372 1 1
0.487429107146935 0.486949894796007 1 1
0.456122952335283 0.45566817762947 1 1
0.595367185876212 0.594762705281703 0 0
0.439737188639829 0.439295115848938 1 1
0.544296755244358 0.543703054403132 1 1
0.471620006052506 0.471096064281849 1 1
0.461500141607397 0.460971074961422 1 1
0.599699510923225 0.599061224619238 0 0
0.485333486033055 0.484843444901806 1 1
0.46462909558417 0.464132306770372 1 1
0.505716643827232 0.505219941645857 1 1
0.56620842120543 0.565638822155218 1 1
0.449683135936269 0.449193360501151 1 1
0.525630978838969 0.525124189889691 1 1
0.562698341849339 0.56214648825128 1 1
0.418490947255908 0.418098386428501 1 1
0.415519085399168 0.415098833151548 1 1
0.436852284429948 0.436360878800346 1 1
0.553338053650574 0.552811498411282 1 1
0.460597272608014 0.460118237905751 1 1
0.513197831498944 0.512647978390439 1 1
0.469558379290811 0.469074759226144 1 1
0.44943130237485 0.448951820047367 1 1
0.522753051497579 0.522207664096813 1 1
0.514555250698574 0.513988068760946 1 1
0.427860436354161 0.427409811029385 0 0
0.542593342386631 0.542014697876904 1 1
0.570050077245234 0.569512779450165 1 1
0.584438114549345 0.583843557489311 1 1
0.461096886909611 0.46061954772215 1 1
0.498517653048248 0.498010026961146 1 1
0.48082484864128 0.48037834443291 1 1
0.439554995265134 0.439095153392274 1 1
0.534138438418741 0.533604558685032 1 1
0.500658880827202 0.500130365917265 1 1
0.59316863308867 0.592480780165468 0 0
0.551139577738173 0.550540590164401 1 1
0.517125820049615 0.516596898285355 1 1
0.432962414413066 0.432513711680554 1 1
0.509663846830883 0.509135562368644 1 1
0.491198534957045 0.490675821498338 1 1
0.553021260670471 0.552482948108043 1 1
0.478450248654218 0.477933802556664 1 1
0.410129047722302 0.409724551889448 1 1
0.50523990048718 0.504753260646646 1 1
0.540059425799958 0.539502202822838 1 1
0.479883322977203 0.479347158899813 1 1
0.428457535542393 0.428016858011369 1 1
0.564838127038875 0.564279980385782 1 1
0.546734796973977 0.546175669588564 1 1
0.533178449151891 0.532641626843408 1 1
0.560391325706834 0.559824676904475 1 1
0.590770535735581 0.590119378331717 0 0
0.468890905007462 0.468420695799475 1 1
0.448394345577939 0.447954515197543 1 1
0.475496088382748 0.475049839845317 1 1
0.562335599137631 0.561731573294381 1 1
0.512607907621159 0.512083155111294 1 1
0.527988802797217 0.527453023840341 1 1
0.485678159919279 0.485187679367295 1 1
0.575904251914035 0.575242086653266 1 1
0.493290323555096 0.492794725090083 1 1
0.471127090648967 0.470618062849774 1 1
0.510190112600071 0.509667346055518 1 1
0.57344628665226 0.57287127785536 1 1
0.419940384210085 0.419516567762774 1 1
0.517681418537615 0.51719013879147 1 1
0.453979638230403 0.453518997209017 1 1
0.518093968763173 0.517532294975459 1 1
0.482555646402567 0.482033144112154 1 1
0.557403284948906 0.55684413011523 1 1
0.507439075329318 0.50695491714595 1 1
0.469239744485977 0.468769068274193 1 1
0.511585482288979 0.51106695283635 1 1
0.513558283344945 0.513035545019177 1 1
0.517759190910377 0.517205336391424 1 1
0.391833410948428 0.391394367281517 0 0
0.509010907710907 0.50848318629456 1 1
0.433011737966146 0.432574600497614 1 1
0.552209636910308 0.551674805550364 1 1
0.448515910502327 0.448083349318092 1 1
0.517894419950265 0.517356082814337 1 1
0.533951787018802 0.533412334748363 1 1
0.540851029374475 0.540306598853355 1 1
0.493400316142371 0.492872490985 1 1
0.399290130910219 0.398868053388104 1 1
0.532219201549165 0.53168344220158 1 1
0.548008210615216 0.547515496580323 1 1
0.407118862205503 0.406704127290881 1 1
0.459314194567937 0.458842001129666 1 1
0.447193023837878 0.446745080702702 1 1
0.540542104182053 0.540030095650789 1 1
0.568876621376832 0.568285104985305 1 1
0.539051365995056 0.53846143408184 1 1
0.517074608677352 0.516530211738011 1 1
0.496848937391063 0.496376147945864 1 1
0.518543838700197 0.518039956766185 1 1
0.522155106573758 0.521620282978858 1 1
0.386975883615435 0.386575661440326 0 0
0.453623181587694 0.453150877188267 1 1
0.536436318271957 0.535879828437267 1 1
0.503323808574233 0.502795238618791 1 1
0.548698678947747 0.548171836470738 1 1
0.515587488278056 0.515058650727835 1 1
0.380231414438125 0.379862368734267 0 0
0.525979505972237 0.525397860877687 1 1
0.517884414297502 0.517356791381815 1 1
0.522775975044448 0.522254627690745 1 1
0.584568801105836 0.583960105843407 1 1
0.457552347583466 0.457108973445539 1 1
0.477758056908602 0.477255586118287 1 1
0.564042641089799 0.563503564548378 1 1
0.426670274711671 0.426215886137349 1 1
0.471201131463854 0.47071544713102 1 1
0.476013022055269 0.475519281243933 1 1
0.452279923339684 0.451803605582638 1 1
0.470394592756282 0.469916281222164 1 1
0.65826114970846 0.657536415565295 0 0
0.488543925574967 0.488021942937905 1 1
0.464213739435964 0.463716638796337 1 1
0.530280675468916 0.529769938210452 1 1
0.48671692126384 0.486160439497895 1 1
0.444402513883309 0.443956485327869 1 1
0.480836042294638 0.480310627241119 1 1
0.524022051347808 0.523429590995501 1 1
0.61314022385574 0.612496165660104 0 0
0.499553224618954 0.499040890441587 1 1
0.412837521291541 0.412378740482181 0 0
0.545768747038736 0.545210952138421 1 1
0.518138896793366 0.517599926267321 1 1
0.495185509346495 0.49464949537169 1 1
0.508698792606145 0.508198812542799 1 1
0.505895389985102 0.505382098545625 1 1
0.496202622584486 0.495664331280508 1 1
0.558395450823676 0.557821855589438 1 1
0.501741448225457 0.501225791868725 1 1
0.499194382867923 0.498737549277752 1 1
0.560824998193377 0.560200231211695 1 1
0.551463112390095 0.550914777663227 1 1
0.515159310203084 0.51465908693546 1 1
0.497163607830263 0.496634656863947 1 1
0.474758620422384 0.474265645521839 1 1
0.541377063293465 0.540797537806411 1 1
0.583070661098066 0.582434388242458 1 1
0.536518543744591 0.535994467347602 1 1
0.444122442792529 0.443624487709803 1 1
0.467658853241838 0.467174238579639 1 1
0.504321771075891 0.503801102384371 1 1
0.543716316747766 0.543144979104075 1 1
0.468871865843076 0.468414773629727 1 1
0.574201227858705 0.573651253985068 1 1
0.498171693938739 0.49765916072213 1 1
0.484127526078363 0.483627135321551 1 1
0.461935200663499 0.461433264048983 1 1
0.486109560081317 0.485630160469301 1 1
0.510516885844664 0.509996372390671 1 1
0.558354185737577 0.557831399339586 1 1
0.465284235482553 0.464816757814861 1 1
0.579772989155056 0.579159344014474 1 1
0.490825922964804 0.490330843478475 1 1
0.616462586367308 0.61580691954918 0 0
0.556228321408022 0.555668298116977 1 1
0.518774486108259 0.518239445216084 1 1
0.465788892993326 0.465288542775012 1 1
0.496067912275162 0.495514340797318 1 1
0.440118137760861 0.43965778933341 1 1
0.588888285836726 0.588286390755437 0 0
0.47606335509875 0.475568816401729 1 1
0.544137914937098 0.543552790570619 1 1
0.512209329726583 0.511697568126929 1 1
0.605788321350064 0.605153696972875 0 0
0.469388122003995 0.46891905165422 1 1
0.542038803361374 0.54153375758735 1 1
0.479587653181386 0.479117372547984 1 1
0.50617871234125 0.505659640401433 1 1
0.46187216145117 0.461401398904563 1 1
0.521133268564618 0.520610575102893 1 1
0.432436023355881 0.431995770759579 1 1
0.512694850153386 0.512211882471621 1 1
0.525014363049183 0.524466831361867 1 1
0.534412173840116 0.533867190422786 1 1
0.517789304462834 0.517229237755011 1 1
0.529766681833799 0.52920688808473 1 1
0.464960064005767 0.464452576785255 1 1
0.541570423398253 0.541001272233659 1 1
0.518807128374619 0.518262297310312 1 1
0.561437596491082 0.560894759542969 1 1
0.426577608822856 0.426125478910305 1 1
0.429140920880622 0.42864833700981 1 1
0.441069951491552 0.440648688427522 1 1
0.488023936804469 0.487562218933632 1 1
0.456601451947321 0.456128868843581 1 1
0.486379026699932 0.485857101687548 1 1
0.50596400274831 0.505447366585697 1 1
0.590656214303137 0.590061486514566 0 0
0.471289077684402 0.470796236075311 1 1
0.478566235665293 0.478069288695361 1 1
0.471069896334245 0.470581555327637 1 1
0.496974516571096 0.496457592466463 1 1
0.484037871641375 0.483567527318213 1 1
0.505452811242874 0.504892530584935 1 1
0.522581119033241 0.521991575035067 1 1
0.491058112693385 0.490543455477888 1 1
0.441368459568346 0.440936694049524 1 1
0.540482221805067 0.539912673621912 1 1
0.500902290124041 0.5003919133566 1 1
0.564013369628677 0.563471123037967 1 1
0.583763794129441 0.583175965696838 1 1
0.515402206774807 0.514854784411383 1 1
0.538793740352054 0.538213872293898 1 1
0.507882256948441 0.507334421900266 1 1
0.495037668312602 0.494510870777619 1 1
0.558863009831971 0.558239807826079 1 1
0.486728982959359 0.486225057911149 1 1
0.592647056364066 0.59198622270525 1 1
0.47863439201541 0.478166508828791 1 1
0.502982166178139 0.502449468651695 1 1
0.49260039842333 0.492052726666652 1 1
0.517572513573997 0.516982149125178 1 1
0.441473174532491 0.441017525367683 1 1
0.512549550118332 0.512069348574006 1 1
0.389052582612237 0.388643348272787 0 0
0.552074117919206 0.551439722916169 1 1
0.550942694043164 0.550389611565716 1 1
0.472007198730458 0.471539133449892 1 1
0.537564695067548 0.536971251337276 1 1
0.538644813336216 0.53808016813302 1 1
0.548438251435014 0.547907229699361 1 1
0.551662292951852 0.551091018311527 1 1
0.609180849991443 0.60856876957182 1 1
0.539579718050118 0.539040852922316 1 1
0.49165335744864 0.491137004243023 1 1
0.496900314140288 0.496369995214168 1 1
0.534677098634143 0.534162842879239 1 1
0.571277357313474 0.570715706488678 1 1
0.517375804177199 0.516829998616991 1 1
0.448586942534297 0.448118532340194 1 1
0.514817509723766 0.514284166666346 1 1
0.604398564482837 0.603780253525107 0 0
0.558880972671691 0.558370110197261 1 1
0.472949157427685 0.47247590272333 1 1
0.480128780142731 0.479599934255682 1 1
0.50467567356688 0.504125632090404 1 1
0.458797563025024 0.458302732428831 1 1
0.529182960391914 0.528610553888225 1 1
0.452502728073592 0.452045844546396 1 1
0.52221321326995 0.521726713307861 1 1
0.481398081144922 0.4808923981037 1 1
0.499440247881784 0.498933663691514 1 1
0.52758906822292 0.526985972909067 1 1
0.574458555265835 0.573863567799219 1 1
0.469181881287427 0.468703249835137 1 1
0.530540687955942 0.529964447436241 1 1
0.447162679741516 0.446670125101675 1 1
0.543282962751705 0.542731958193608 1 1
0.522334224859916 0.521815549442198 1 1
0.45409145985093 0.453599595838823 1 1
0.562503472990653 0.561860190541016 1 1
0.521475018225236 0.520952309030181 1 1
0.378381033228823 0.378004247441772 0 0
0.551646887927989 0.55108154524223 1 1
0.537733800717133 0.53712860709152 1 1
0.486391887311679 0.485878789819101 1 1
0.389032720473446 0.388616853365564 0 0
0.491987316603216 0.491484728742493 1 1
0.492873330130036 0.492391980736808 1 1
0.424503686772342 0.424029488631924 1 1
0.403993221301798 0.403579140551157 0 0
0.501166134507384 0.500622770134824 1 1
0.504736274450893 0.504247529794508 1 1
0.543092816421328 0.542523951493274 1 1
0.543480866807416 0.542937576679144 1 1
0.489999654852833 0.489456102860562 1 1
0.466336141870957 0.465810940780839 1 1
0.582429899365427 0.581856358760776 1 1
0.486382329788407 0.485903260348302 1 1
0.607853391373264 0.60729772802154 0 0
0.557081129235597 0.55653098203279 1 1
0.518256069050857 0.517721475421152 1 1
0.535647688095137 0.535152836158777 1 1
0.594612323657293 0.593931206729435 0 0
0.507782094681005 0.507248231983593 1 1
0.60621939676016 0.605574909764051 1 1
0.487465922143399 0.486927906976293 1 1
0.54471445352738 0.544168319716192 1 1
0.456370136667141 0.455899693135778 1 1
0.441525265775175 0.441043823090546 1 1
0.473848160968573 0.473347809735175 1 1
0.582491412005879 0.581904808423675 1 1
0.518588673008229 0.518063757647603 1 1
0.554277426216999 0.553719343501242 1 1
0.501514253353331 0.500974717053941 1 1
0.497401865005448 0.496872114514651 1 1
0.474832786184003 0.474308173997304 1 1
0.503574210451464 0.503061031833166 1 1
0.527583576361261 0.527024396599428 1 1
0.4872209525321 0.48675031700511 1 1
0.479618273435077 0.479140487750766 1 1
0.470606500640249 0.470122535516461 1 1
0.532456545856709 0.531951191267037 1 1
0.477782792994013 0.477304238983275 1 1
0.354643005011197 0.354269330177273 0 0
0.463455734513094 0.462966113541999 1 1
0.446950233669368 0.446486565841437 1 1
0.3981409188166 0.39770887980981 1 1
0.576244091778433 0.575612591087992 1 1
0.521050742240908 0.52052939973238 1 1
0.47693410952216 0.476431070359418 1 1
0.456930893983865 0.456475125496041 1 1
0.508076738950787 0.507546233193604 1 1
0.518136066215289 0.517578664413077 1 1
0.438905097471915 0.438458912712129 1 1
0.535542446677935 0.53499960170593 1 1
0.500298451517576 0.4997653580078 1 1
0.514022595267412 0.513436799212738 1 1
0.528074288678654 0.527520985302032 1 1
0.587020352837896 0.586408487470478 1 1
0.496515033575752 0.496048107136613 1 1
0.491601811243655 0.491091526849959 1 1
0.476534773418026 0.476035989242107 1 1
0.46130919715138 0.46084852842169 1 1
0.475763879285795 0.475314122229415 1 1
0.410524831557519 0.410100703064426 0 0
0.486914785451588 0.486388902548707 1 1
0.477817725099476 0.477304256642814 1 1
0.446804717241378 0.446370246415426 1 1
0.470775837584787 0.470281135131367 1 1
0.461761073627085 0.461292276807972 1 1
0.497269908069587 0.496778046116554 1 1
0.613460509913206 0.612808814579957 1 1
0.489596633207089 0.489070186796583 1 1
0.493682884803339 0.493197334203226 1 1
0.45475074089296 0.454294677581545 1 1
0.453522725982965 0.453057353006565 1 1
0.519920392633118 0.519367612685891 1 1
0.474696815709542 0.474218008060841 1 1
0.489386316391308 0.488833476386299 1 1
0.576891563395935 0.576291556783367 0 0
0.536807120820361 0.536178440349546 1 1
0.434770000393036 0.434295858438528 1 1
0.499102652209915 0.498602423372682 1 1
0.554540784980657 0.553996327602334 1 1
0.525351978311681 0.524791270152711 1 1
0.500005470639109 0.499503674481046 1 1
0.51212093718939 0.511632242463665 1 1
0.456457341827557 0.455992624586912 1 1
0.480246022839174 0.479771168397224 1 1
0.433954408498359 0.433501591874901 1 1
0.48889080440468 0.488394834415866 1 1
0.617814968444313 0.617188930338567 0 0
0.519996433355604 0.519485579115272 1 1
0.532851306917548 0.532265946426189 1 1
0.439702284881616 0.439219078153264 1 1
0.507134201908935 0.506629115011386 1 1
0.450425930195158 0.449966594820564 1 1
0.513005764366442 0.512473330919973 1 1
0.520389522000442 0.51985580414107 1 1
0.556554630450115 0.555956335522828 1 1
0.532998285592022 0.532433158175246 1 1
0.479505794955595 0.478990282606922 1 1
0.578772882097816 0.578135787799298 1 1
0.505801952580215 0.505311538008752 1 1
0.516133226818443 0.515587273762623 1 1
0.467100324740857 0.466605742182441 1 1
0.557976577829171 0.557462919188125 1 1
0.513372633656142 0.512828893050838 1 1
0.623868012823257 0.6232455345154 0 0
0.520434322505446 0.519890223271471 1 1
0.465128604327232 0.464669674139866 1 1
0.513582445352925 0.513020119642252 1 1
0.494680436368264 0.494141980050419 1 1
0.55929977075606 0.558749013387499 1 1
0.478888718970021 0.478349673279316 1 1
0.574148296514033 0.573576533986068 0 0
0.438943160894149 0.438481992335061 1 1
0.552708332926677 0.55216761687648 1 1
0.585833358415465 0.58523680804803 1 1
0.486757193759701 0.486266894569212 1 1
0.527906590925172 0.527367953368351 1 1
0.487236342189121 0.486731315129882 1 1
0.554163887156108 0.553568372361456 1 1
0.453411938394946 0.452917935835271 1 1
0.466647322341572 0.46617242321592 1 1
0.56858121295621 0.568005588630672 1 1
0.492027134858642 0.491508409900248 1 1
0.503323068670962 0.502738601847048 1 1
0.545705711118453 0.545119422634449 1 1
0.491580680394045 0.491065235025525 1 1
0.466203596692307 0.465703379187816 1 1
0.497563005290395 0.497038416883695 1 1
0.520308043700565 0.519741207724613 1 1
0.542725854196718 0.542181715188082 1 1
0.497066950068912 0.496570102463603 1 1
0.476108517938599 0.475692541317267 1 1
0.534872059464494 0.534365691056865 1 1
0.554970449160856 0.554434594675538 1 1
0.473898201306077 0.473424730743784 1 1
0.439959856554775 0.439482908003585 1 1
0.450887060995454 0.450416179920431 1 1
0.415958769341918 0.415511999228636 1 1
0.445154520762986 0.444725811948473 1 1
0.475958211714477 0.475474909966156 1 1
0.483464442286063 0.482965771813912 1 1
0.479155560777966 0.478670026294302 1 1
0.497970584095433 0.497436350784425 1 1
0.529729383369461 0.529216316428223 1 1
0.55902182446561 0.558461151107214 1 1
0.559014686764601 0.558441329362497 1 1
0.519366468222477 0.518830511005585 1 1
0.445906659078661 0.445373121330006 1 1
0.575526918194045 0.574914187802831 1 1
0.494726092599348 0.494264275582988 1 1
0.437909530064107 0.437440884800835 1 1
0.539827786152131 0.539280664243156 1 1
0.494205023223098 0.493706653277301 1 1
0.492374358570052 0.491834174609246 1 1
0.466060840669059 0.465581223286557 1 1
0.450881441051891 0.450431740002658 1 1
0.483790434029124 0.483293075050691 1 1
0.557659937588432 0.557100700804025 1 1
0.533334586765155 0.532774719158385 1 1
0.462663253160295 0.462179412547324 1 1
0.519151147045281 0.51865068666223 1 1
0.56266151158876 0.562091822648149 1 1
0.460729296428247 0.46028460154715 1 1
0.447802840836267 0.447316848918828 1 1
0.458920962218745 0.45841640688396 1 1
0.54359808850053 0.543025053576899 1 1
0.537106009163927 0.536612922727575 1 1
0.471589025160606 0.471116801902246 1 1
0.478837249517879 0.478353427430529 1 1
0.40689592354887 0.40646542816987 1 1
0.520458767576101 0.51990987730705 1 1
0.584820828064983 0.584213684890185 1 1
0.542451398582193 0.541965513608245 1 1
0.490879621841235 0.490332389876558 1 1
0.56864226470944 0.568030868144024 1 1
0.452776637687127 0.452301480444301 1 1
0.4977411332012 0.497212331747345 1 1
0.516262551062632 0.515735264016763 1 1
0.523781962290703 0.523214428048477 1 1
0.528084661899447 0.527551553295128 1 1
0.606602583178997 0.605938462856634 0 0
0.55093356743657 0.550301721246614 1 1
0.473613111949693 0.473111081259387 1 1
0.507260683259562 0.506697795026438 1 1
0.450670331017451 0.450167595722952 1 1
0.506934690135007 0.506414687496097 1 1
0.449642716305895 0.449195516286965 1 1
0.484726321439126 0.484229426760573 1 1
0.457894863916036 0.457411792964886 1 1
0.465565659718854 0.465070087616001 1 1
0.47456562020298 0.474090362156968 1 1
0.499256426629856 0.498733741377568 1 1
0.434373694433764 0.433937960363487 1 1
0.530551912687417 0.530002143631994 1 1
0.555473821586363 0.554926656323377 1 1
0.552095350729715 0.551546317931124 1 1
0.428638428961847 0.428178932024939 1 1
0.510268767018933 0.509738802202615 1 1
0.458913369770357 0.458435864380081 1 1
0.392766810424396 0.392394585254946 0 0
0.432368693839844 0.431921026131166 1 1
0.444607722213453 0.444106087275181 1 1
0.456754362513049 0.456247617439715 1 1
0.5061457958172 0.505651803174949 1 1
0.557487363605664 0.556898983141912 1 1
0.551460586648197 0.550916711359293 1 1
0.427675792016984 0.427205055528078 1 1
0.49392556737865 0.493449830798485 1 1
0.442301155838351 0.441867782915988 1 1
0.454002305413211 0.453548596813201 1 1
0.507781536460488 0.50725047116488 1 1
0.537536686795784 0.537003214115187 1 1
0.510182421879428 0.509661403820807 1 1
0.482547432926314 0.482092794130959 1 1
0.567169900524739 0.566532822169649 1 1
0.481576922500387 0.481105734721959 1 1
0.412303978820719 0.411852521503849 0 0
0.507610595574701 0.507084412012438 1 1
0.474147488712961 0.473631488057172 1 1
0.51719332514362 0.51664461054876 1 1
0.549368931501067 0.548782383877028 1 1
0.383926394740032 0.383504655427756 0 0
0.538464528997761 0.537866640120772 1 1
0.460289727375463 0.4598099490383 1 1
0.507409001431944 0.506881791002451 1 1
0.510647175980078 0.510111216944706 1 1
0.511482392060222 0.510966202314558 1 1
0.493394127771892 0.492899379658095 1 1
0.542216008102754 0.541666440839311 1 1
0.523349022515051 0.522765571270408 1 1
0.517886433295046 0.517320584200657 1 1
0.38150902185123 0.381093362699712 0 0
0.616375893310595 0.615725312227172 0 0
0.479467539824953 0.478921373364135 1 1
0.470461702192326 0.469967776662663 1 1
0.495729000668288 0.495203931847386 1 1
0.456143903045917 0.455659464182905 1 1
0.468617774182643 0.468119926356096 1 1
0.519401674085451 0.518838993646369 1 1
0.514950249091669 0.514410206423452 1 1
0.492008560266482 0.491491451246502 1 1
0.459448495155783 0.458951680552005 1 1
0.505008014737592 0.504493617080459 1 1
0.407899701729479 0.407453742958632 0 0
0.537307137774718 0.536746357765942 1 1
0.477301742702274 0.476815181359237 1 1
0.633131046734754 0.632456416280202 0 0
0.478902526172066 0.478415913725093 1 1
0.485901880868099 0.485397480171233 1 1
0.477901720997149 0.477392422533123 1 1
0.55228127620802 0.551658379846904 1 1
0.514734735629839 0.514214170304902 1 1
0.470757581059695 0.470232260110312 1 1
0.456935465151225 0.456458647850777 1 1
0.452769636179711 0.452318924631896 1 1
0.461337377132137 0.460847617582388 1 1
0.504813217721472 0.504335663840115 1 1
0.460397848471595 0.459934754247914 1 1
0.521662341277784 0.521127627845551 1 1
0.505289597880838 0.504774503045246 1 1
0.531534426564028 0.530994697631289 1 1
0.541772136306483 0.54126748566278 1 1
0.478289952645445 0.477793074444697 1 1
0.443039414802025 0.442557777135355 1 1
0.4580942070406 0.457615441144326 1 1
0.498547906429598 0.498021909954261 1 1
0.529522426642592 0.528954319476388 1 1
0.51594189274661 0.515378700620402 1 1
0.495197807081092 0.494706645835295 1 1
0.571218105791699 0.570643342815833 1 1
0.529409421818505 0.528825259195025 1 1
0.538952403285081 0.538425606904733 1 1
0.520545437142267 0.520035073913005 1 1
0.533297831481819 0.532744577861018 1 1
0.553796559737418 0.553224912446465 1 1
0.535335062298137 0.534767311220071 1 1
0.473898020215808 0.47343536297763 1 1
0.562523701677209 0.561952013292051 1 1
0.490262397020203 0.48980468228837 1 1
0.466481876137471 0.465983164679417 1 1
0.50418286681758 0.503662834637508 1 1
0.48988732065262 0.489355368652525 1 1
0.502396991453219 0.501888719031985 1 1
0.539079073672342 0.538577019931357 1 1
0.584858539878896 0.584290756118004 1 1
0.55049621825473 0.549926560692229 1 1
0.488833230251639 0.488326081234915 1 1
0.612564682940136 0.61195878101885 1 1
0.580981634924344 0.580350429045192 1 1
0.497592165080966 0.497105965002761 1 1
0.533759366891859 0.533203358396955 1 1
0.48373772659926 0.483265100639635 1 1
0.568169117184338 0.567537129675048 1 1
0.494438680996708 0.493899554178747 1 1
0.440948544336133 0.440522647071352 1 1
0.405035284918326 0.404628437948251 0 0
0.500419446316529 0.49993646670113 1 1
0.556163872451778 0.555559773248849 1 1
0.443305203083404 0.442853218203736 1 1
0.45319339650608 0.452757924107592 1 1
0.545294827978029 0.544752909249216 1 1
0.504292873081567 0.503782983382918 1 1
0.417065070502634 0.416671691395687 1 1
0.455995370894152 0.455519810499232 1 1
0.532992105149489 0.532428188387236 1 1
0.454560455674977 0.454068663627624 1 1
0.47719550748398 0.476715507981724 1 1
0.543017878636419 0.542479288003514 1 1
0.435797020938278 0.435320909850289 1 1
0.417623565513145 0.417167279038417 1 1
0.506186220577147 0.505646879174451 1 1
0.484902084587202 0.48432761873495 1 1
0.556740807479768 0.556124042733804 1 1
0.395389001488175 0.395001284862594 1 1
0.544451524968685 0.543883985331858 1 1
0.439746763056321 0.439316095344696 1 1
0.527313590739742 0.526717834286768 1 1
0.507191211816657 0.50664025108442 1 1
0.510332470515925 0.509817318710919 1 1
0.394599825752498 0.394221929703122 0 0
0.463456730420251 0.463039322046451 1 1
0.483634279188892 0.483150147744994 1 1
0.466578794139551 0.466080681381794 1 1
0.469741807420553 0.469257755849319 1 1
0.485752640481141 0.485271362076585 1 1
0.568298136020078 0.567651531755671 1 1
0.479516055540266 0.479006935638843 1 1
0.579486416904948 0.578933530716038 1 1
0.492745450274247 0.492212181322356 1 1
0.487927400349748 0.487424577332893 1 1
0.512421684241894 0.511900386057695 1 1
0.51007606457311 0.509552139604469 1 1
0.46694477082042 0.466450526265257 1 1
0.567197729329857 0.566586422022631 1 1
0.51254476160352 0.512018385471222 1 1
0.560869578574937 0.560290691045642 1 1
0.485038025821186 0.484557749016206 1 1
0.442179895978575 0.441748409210817 1 1
0.533087963545753 0.532578519091708 1 1
0.523714097919475 0.523182369765109 1 1
0.482524096831462 0.482001316905265 1 1
0.444275108021707 0.443793909698567 1 1
0.431381735132777 0.430898404920173 1 1
0.509240254321974 0.508735369102717 1 1
0.432241455157026 0.431754858786287 1 1
0.43443930198206 0.433949872121294 0 0
0.454947372671902 0.454463829615177 1 1
0.464052418324702 0.463580061996737 1 1
0.541364729928871 0.540793195276013 1 1
0.500370148112878 0.499840453806872 1 1
0.524191437842366 0.523664761203415 1 1
0.472839083421636 0.472297095408147 1 1
0.542917084865916 0.542303539880347 1 1
0.602153582805448 0.601541868099293 1 1
0.510615203978237 0.510101023316573 1 1
0.524559833938473 0.524031285953961 1 1
0.559053060812166 0.558484237219818 1 1
0.508706624060436 0.508196717428443 1 1
0.520418077486712 0.519856854476058 1 1
0.43785805987787 0.43741885699721 1 1
0.575403970912412 0.574805225269158 1 1
0.545902642349057 0.545320719180554 1 1
0.507857799857004 0.507303377308418 1 1
0.568907978042078 0.568370039879464 1 1
0.553029560090471 0.552440653193294 1 1
0.512941805316338 0.512392512091471 1 1
0.49545292560349 0.494906158813982 1 1
0.523311220270621 0.522822871426333 1 1
0.500082757506855 0.499566971764451 1 1
0.546872922530164 0.546348633513304 1 1
0.508222424917571 0.50771166276927 1 1
0.507322757858387 0.506821042190508 1 1
0.556868036650751 0.556265102557865 1 1
0.3990669468287 0.398634249589558 0 0
0.384003027807183 0.383575729369648 0 0
0.408985393310369 0.408563512866049 0 0
0.512680636460727 0.512157356647896 1 1
0.494677177991193 0.494157008349546 1 1
0.482976431418042 0.482445209773326 1 1
0.433665226216089 0.433237580306376 1 1
0.528784060147656 0.528260182232223 1 1
0.557178030218514 0.556615329950693 1 1
0.478959338514214 0.478478221943384 1 1
0.412873547603228 0.412431396808349 0 0
0.55731545777007 0.556732328976242 1 1
0.53086609951963 0.530307414561368 1 1
0.600885169464798 0.600210489182676 1 1
0.495249976364036 0.494743805667667 1 1
0.476478656528982 0.476006719675965 1 1
0.572311542065453 0.571706456694465 1 1
0.524233533281936 0.523716885770448 1 1
0.421636542164236 0.421227800837875 1 0
0.476896213081441 0.476366383190829 1 1
0.429895509827106 0.429426862261842 0 0
0.462923931383797 0.462500631080558 1 1
0.470732257531127 0.470254807162112 1 1
0.44629695887463 0.445808737727517 1 1
0.557245482227109 0.556652579044062 1 1
0.561090941003931 0.560532225279873 1 1
0.51684566395936 0.516305010683054 1 1
0.460068715936508 0.459604777177978 1 1
0.497528664086516 0.497025263623067 1 1
0.399285134149549 0.398889366985184 0 0
0.493696172003373 0.493203446168119 1 1
0.543788366577171 0.543175774944664 1 1
0.485451433714919 0.485007148635585 1 1
0.473684932050372 0.473171059171616 1 1
0.480589965802448 0.480033740625394 1 1
0.533640841202425 0.533107887477049 1 1
0.478250394663322 0.477729494942412 1 1
0.497679403944695 0.497163455468814 1 1
0.552264216884524 0.551768053978966 1 1
0.625106472129189 0.624487831536235 1 1
0.516916049105586 0.516326901771641 1 1
0.429089684361444 0.428671980291366 1 1
0.457339712687261 0.456872042691412 1 1
0.485031292581678 0.484532468939626 1 1
0.519600332352234 0.51901707191186 1 1
0.476428206486156 0.475928411247339 1 1
0.567326690514725 0.56673274424508 1 1
0.564843712001256 0.564231175372772 1 1
0.528947132495259 0.528366395148272 1 1
0.517485431966874 0.516967939692454 1 1
0.475705112893283 0.475248421915874 1 1
0.539948681441603 0.539357288438244 1 1
0.5364177116422 0.535841278897711 1 1
0.544317886842692 0.543738005991923 1 1
0.445451831040821 0.445002771913585 1 1
0.447423185353868 0.44697257366808 1 1
0.601712969706889 0.60111135603592 0 0
0.56896004894924 0.568378285322093 1 1
0.489271206284093 0.488712510463106 1 1
0.448171252493468 0.447685871662674 1 1
0.434361100857807 0.433919426909364 1 1
0.522545530807857 0.521981240683912 1 1
0.474993395599995 0.474501108235007 1 1
0.419301058340005 0.418851385602999 1 1
0.514142366171669 0.513605524043464 1 1
0.535633076809471 0.535060778368924 1 1
0.452885214987126 0.452439316936295 1 1
0.525031600937586 0.524519554904008 1 1
0.455797549818291 0.455331715819358 1 1
0.497509414985682 0.497020937409164 1 1
0.514601718376859 0.514109734268269 1 1
0.496732835918437 0.496217499904385 1 1
0.435992822563626 0.435545765021608 1 1
0.457635762588036 0.457200514717874 1 1
0.582158089530515 0.581558348322712 0 0
0.540730972489642 0.540163004886131 1 1
0.575966468180621 0.575399976252972 1 1
0.562758253138424 0.562140625000497 1 1
0.433642822463985 0.433198542930069 1 1
0.454081451500797 0.453629727150293 1 1
0.452788185633997 0.452317984156358 1 1
0.42710996896944 0.426689703427578 1 1
0.516769707515088 0.516238632042251 1 1
0.433774680481353 0.433322760098676 1 1
0.492120550444942 0.491639403822232 1 1
0.492022200965179 0.491521667129445 1 1
0.506987684125369 0.506494256762495 1 1
0.546129289092585 0.545586795362393 1 1
0.444362791718275 0.443927226022926 1 1
0.550209859322293 0.549622835400482 1 1
0.493475830149174 0.492969812959025 1 1
0.523370794133726 0.522789896524386 1 1
0.540529716200748 0.539989674263427 1 1
0.509797437077696 0.509296652618049 1 1
0.449672246106271 0.44917293477824 1 1
0.487945261762848 0.487490711834463 1 1
0.395064535832968 0.39469488399047 0 0
0.554762525249775 0.554163303126013 1 1
0.520914036822201 0.520386906956552 1 1
0.503782950964278 0.503306395164195 1 1
0.537302750463815 0.536793465624549 1 1
0.482395440094899 0.481916916827341 1 1
0.425814260726837 0.425390316048874 1 1
0.497180931055543 0.496666948097381 1 1
0.507478928596229 0.506905642003618 1 1
0.600082433605361 0.599511294834103 1 1
0.462657389598874 0.462188452664914 1 1
0.495252518128195 0.494740794808225 1 1
0.598350105450846 0.597753103288191 1 1
0.544501297683248 0.543959048600881 1 1
0.521891049579817 0.521407035036514 1 1
0.534781172564353 0.534232800042598 1 1
0.482057185103395 0.481559428244665 1 1
0.480308975493096 0.479807228677129 1 1
0.545990816998641 0.545446023035095 1 1
0.563484397658986 0.562890245071644 1 1
0.462562066045413 0.462098211879116 1 1
0.478567893005022 0.478067226436316 1 1
0.555242393709495 0.554679190481955 1 1
0.549985590473941 0.549453116498196 1 1
0.430113925678024 0.429686945178919 1 1
0.535797442912365 0.535249268912355 1 1
0.554485702118188 0.553891976805121 1 1
0.551961649103223 0.55144349294522 1 1
0.447873664860353 0.447427055888763 1 1
0.491306147512017 0.490803738483732 1 1
0.528879445947145 0.528322884363452 1 1
0.456398608908139 0.455966960371084 1 1
0.464730129493394 0.464237436353218 1 1
0.492453581540938 0.491939206080608 1 1
0.491585736900477 0.491077998586701 1 1
0.423144189024587 0.422718057996652 1 1
0.406262335408899 0.405855496112724 1 1
0.510162457403079 0.50965902694815 1 1
0.556218525279646 0.555638628982429 1 1
0.367246657653595 0.366885099042814 0 0
0.487113161745036 0.486624526854011 1 1
0.456890537282159 0.456432698041983 1 1
0.516215793633788 0.515710166715204 1 1
0.487318476985654 0.48677942687563 1 1
0.494701370846295 0.494202764922874 1 1
0.493505900888236 0.492986663190536 1 1
0.48657402122251 0.486075223131544 1 1
0.515822375083955 0.515297444413226 1 1
0.488917441489357 0.488420964012569 1 1
0.548211984961517 0.547653453044802 1 1
0.430728987218062 0.430287802686096 1 1
0.475984932613838 0.475496241698415 1 1
0.519611092422549 0.519078090500328 1 1
0.469950729041157 0.46947023098832 1 1
0.472472561441204 0.471986813141751 1 1
0.432855842632455 0.432416364452464 1 1
0.460582688802137 0.460104134522596 1 1
0.46769417881431 0.467222767485541 1 1
0.467555720588625 0.467111518282262 1 1
0.43707875138597 0.436627555613609 1 1
0.631033638956765 0.630358785473108 0 0
0.457949446895483 0.457469514828901 1 1
0.458254109023348 0.457793976842458 1 1
0.507704253881314 0.50720400181712 1 1
0.478317612618799 0.477819333158495 1 1
0.559003284898728 0.558389822962381 1 1
0.431854567093138 0.431350695143512 1 1
0.533624831603666 0.533126115135495 1 1
0.415704866819432 0.415268075728507 0 0
0.516881485791242 0.516336652568616 1 1
0.481287491926121 0.480818860444381 1 1
0.424706550239229 0.424300355586584 1 1
0.454504381157988 0.453988977981208 1 1
0.51208611955307 0.511610600585902 1 1
0.571887908153578 0.571291057873726 1 1
0.493102647565384 0.492618939366264 1 1
0.423815954545171 0.423392240010819 1 1
0.381517787293378 0.381151329424353 0 0
0.482016184442539 0.481504501026891 1 1
0.51010568687322 0.509543679383568 1 1
0.512560423627159 0.512011903935668 1 1
0.547592587052604 0.547016419270286 1 1
0.474005182261838 0.473501020622272 1 1
0.479247499580061 0.478754692169992 1 1
0.580004635838226 0.579440529377203 1 1
0.51296603352819 0.512449243179604 1 1
0.525116323759183 0.524614406797609 1 1
0.531108223739723 0.530535679255754 1 1
0.452954126688393 0.452469843690924 1 1
0.446914412248925 0.446466676265018 1 1
0.504243342871017 0.5037083836512 1 1
0.432255560256589 0.431844479839017 1 1
0.445115649271524 0.444643876502379 1 1
0.47909862834412 0.47862668767706 1 1
0.487200890936437 0.486728777716691 1 1
0.521587375274746 0.521052094967996 1 1
0.515759341632263 0.515268480908788 1 1
0.549911200166743 0.549328476490952 1 1
0.494534338741041 0.494032033365887 1 1
0.478338348299016 0.477887082511254 1 1
0.501779602232103 0.501256085869496 1 1
0.50642292794802 0.505914987298734 1 1
0.466315064038592 0.465834740852229 1 1
0.527490342635062 0.526906989722589 1 1
0.491301994906723 0.490810150484134 1 1
0.531974493993702 0.531400178732978 1 1
0.457234541216165 0.45675835487183 1 1
0.434271434976244 0.433828445958801 1 1
0.481574735689235 0.481024806453487 1 1
0.60989279861472 0.609227275720249 0 0
0.540645386178649 0.540078508533876 1 1
0.533350379852436 0.532838922104242 1 1
0.501043365437862 0.500576868627082 1 1
0.503237999952387 0.502732673612722 1 1
0.580891269910331 0.580294944214007 1 1
0.563312394068929 0.562724449741467 1 1
0.570476363660961 0.569809997614637 1 1
0.44937069710939 0.448916264986391 1 1
0.461140693485965 0.460666026458273 1 1
0.586483077783092 0.585850989089947 1 1
0.455766837914548 0.455260237525411 1 1
0.464235184007498 0.463771534135005 1 1
0.495282013240337 0.494757128703431 1 1
0.565488891801881 0.564897055320956 1 1
0.452528827527114 0.452072800351948 1 1
0.494080299338307 0.49355777692836 1 1
0.474320689139542 0.473834119397297 1 1
0.500339756917465 0.4998445879229 1 1
0.538389677196776 0.537806806753967 1 1
0.452903221864074 0.452426607624717 1 1
0.521727373686301 0.521172443061581 1 1
0.53860402048426 0.538026027459889 1 1
0.50637473044053 0.50589507475683 1 1
0.416139389507108 0.415707985276679 0 0
0.534572366881572 0.534057333244351 1 1
0.465043007563496 0.464600180042384 1 1
0.542714658034138 0.542203501502498 1 1
0.484607579944486 0.48412532404223 1 1
0.554005320117804 0.553430838847609 1 1
0.561082420254188 0.560539433598529 1 1
0.486152263444434 0.485656881812297 1 1
0.558994191709689 0.558406927965732 1 1
0.516012768332566 0.515508508675862 1 1
0.570122194150908 0.569494359413283 1 1
0.508212511060049 0.507720296840696 1 1
0.507284786452667 0.506772869323267 1 1
0.427079998671517 0.426683946520196 1 1
0.453051916614289 0.452572963569647 1 1
0.527876704928605 0.527332886798831 1 1
0.456898701000829 0.456442614653252 1 1
0.408466045595658 0.408088802790614 0 0
0.473408043033276 0.472893517440105 1 1
0.442477521874763 0.442015894723604 1 1
0.540631688200399 0.540094450044202 1 1
0.456885491637226 0.45641852638617 1 1
0.479011571782297 0.478525907254039 1 1
0.557394381617434 0.556793556827615 1 1
0.539585162238984 0.539040532363437 1 1
0.468041911125455 0.467536696857299 1 1
0.490277987574432 0.489792599559554 1 1
0.462075481924829 0.461577050145716 1 1
0.476024317621243 0.475547356501347 1 1
0.544588060668929 0.543977728080986 1 1
0.503916362713069 0.503454187923444 1 1
0.396827476243639 0.396403236729227 0 0
0.54250593300758 0.541946100683934 1 1
0.585763156905839 0.585131104818685 0 0
0.479393799370263 0.478940879085279 1 1
0.40841546748641 0.407989647365495 1 1
0.456577018497781 0.456128026327665 1 1
0.482030748224897 0.481543822332282 1 1
0.560216464949831 0.559643435401505 1 1
0.452591165875843 0.452121133763325 1 1
0.420730796473511 0.420309730253624 1 1
0.492203710862928 0.491715216112705 1 1
0.542173928531569 0.541685745642946 1 1
0.486907122013401 0.486370887216771 1 1
0.582204490572515 0.581602864936219 1 1
0.458115896270002 0.457619132062756 1 1
0.536290386066746 0.535724453012882 1 1
0.535273853386461 0.534679868564058 1 1
0.503505635075035 0.502993905519866 1 1
0.565644538904069 0.56498426237525 1 1
0.59876256006554 0.598137265969176 0 0
0.501248684830107 0.500708898799704 1 1
0.623104018346654 0.622455072475664 0 0
0.413853953728463 0.413454331893497 0 0
0.443545787945822 0.443112437705961 1 1
0.451888145533237 0.451424610497059 1 1
0.495361609636769 0.494860134798344 1 1
0.541084396287096 0.540538286402295 1 1
0.472766223468568 0.472278940356159 1 1
0.468510498582848 0.468048903364544 1 1
0.515633579491696 0.515108430784793 1 1
0.496266741384293 0.495727779227935 1 1
0.487711486174745 0.487191409807867 1 1
0.470865309642082 0.470374159047656 1 1
0.513403022872889 0.512892920509097 1 1
0.545388286943777 0.54480627035288 1 1
0.5524386911965 0.551909783541972 1 1
0.568096151293815 0.567523373374479 1 1
0.443642440417649 0.4431505295783 1 1
0.56445734626041 0.563891292524944 1 1
0.525133466031889 0.524608773224865 1 1
0.526620496872497 0.526104152070136 1 1
0.577409936892487 0.576793346731428 1 1
0.498113670546154 0.497616760557768 1 1
0.465108969218442 0.464578193250799 1 1
0.574075382185085 0.573474383393434 1 1
0.488265640370217 0.487761737054602 1 1
0.540481747491867 0.5399079268695 1 1
0.543834266268711 0.543309198880729 1 1
0.525153209368693 0.524656666919415 1 1
0.490282102363444 0.489786709756307 1 1
0.472676665559617 0.47223832560211 1 1
0.431033597481078 0.430620569562274 1 1
0.470373641733501 0.469873035652284 1 1
0.503460218033267 0.502927106851679 1 1
0.480062245743978 0.479563090250081 1 1
0.464911486549279 0.464429266840378 1 1
0.521654130473125 0.521102509509298 1 1
0.443674604191738 0.443200576155849 1 1
0.467131534035888 0.466645066490255 1 1
0.541789436629063 0.54122486037853 1 1
0.506712224452994 0.50621953079138 1 1
0.476664150966225 0.476202116891258 1 1
0.567924920441631 0.567320628955908 1 1
0.52010461027656 0.519528455268286 1 1
0.477054054937044 0.476564585731917 1 1
0.438411384640597 0.437953422363064 1 1
0.521895194883334 0.521318974428585 1 1
0.521885833916922 0.52138345981138 1 1
0.430102471011613 0.42962638300566 1 1
0.473462648406219 0.472980559976675 1 1
0.478355212950603 0.477896671626055 1 1
0.388550848235815 0.388167884804835 0 0
0.513695177940299 0.513173160800884 1 1
0.467793479024424 0.467317368957401 1 1
0.457038356633443 0.45654966921475 1 1
0.56244539252601 0.561875633077635 1 1
0.516907102027557 0.516406536034838 1 1
0.509843849751522 0.509317833981521 1 1
0.508970109331714 0.508443692149553 1 1
0.564561390559992 0.563908749645038 1 1
0.457260032639324 0.456793994127152 1 1
0.512858890099743 0.512356389221926 1 1
0.453740650393967 0.453285766433254 1 1
0.558307783099958 0.557734783179985 1 1
0.543140257407291 0.542588277901046 1 1
0.489793559353151 0.489300207006016 1 1
0.520163872767365 0.519612365091275 1 1
0.529451129683303 0.528944369123389 1 1
0.485457825145579 0.484952958629714 1 1
0.520541802985907 0.519989186301999 1 1
0.497236911168207 0.496756739678993 1 1
0.419298537108727 0.418866202637397 0 0
0.44273731662385 0.442297740943969 1 1
0.534409630303069 0.533847564784741 1 1
0.412039401465471 0.411566349897323 0 0
0.463075754185642 0.462592129603886 1 1
0.442063208805044 0.441656123812005 1 1
0.573856988664656 0.573273012449123 1 1
0.447406271932284 0.446944930569159 1 1
0.524190243187522 0.523682746514586 1 1
0.471080558732405 0.47058202306 1 1
0.42544972649856 0.424989221610077 0 0
0.527960600430851 0.527407559600167 1 1
0.502719617405997 0.502196640827562 1 1
0.52445001732979 0.523939905899888 1 1
0.528162692653971 0.527602697416277 1 1
0.506560720734669 0.506002365805727 1 1
0.441906334603794 0.441429213890229 1 1
0.420449216405244 0.420010651057607 1 1
0.572103852129677 0.571485511935772 1 1
0.460473165631116 0.460017687463155 1 1
0.523738316764204 0.523179062235163 1 1
0.554340866464937 0.553818304585674 1 1
0.449783166213759 0.449352117483972 1 1
0.436607179760963 0.436160455722098 1 1
0.509797282977495 0.509306696996198 1 1
0.522729124739595 0.52214274902705 1 1
0.494456769744273 0.493953257321259 1 1
0.482335694686135 0.481894799622212 1 1
0.531317407412587 0.530775334888929 1 1
0.446544686038573 0.446091215598367 1 1
0.469502629571956 0.469074365953442 1 1
0.442012592439733 0.441557183660415 1 1
0.535644511590719 0.535084132994057 1 1
0.504091042273576 0.503549282593719 1 1
0.428297761912888 0.427866383197438 1 1
0.523742133746218 0.523197569248711 1 1
0.42973845001277 0.42934727596892 1 1
0.506453216012118 0.505879046523997 1 1
0.459628893274566 0.459128193565187 1 1
0.525704319517758 0.525153734908841 1 1
0.453799230375316 0.453310016048033 1 1
0.522108382851178 0.521560650859638 1 1
0.521574307883608 0.521048065287358 1 1
0.55372672227077 0.553122730380737 1 1
0.509314228963544 0.508778824666478 1 1
0.530287022900683 0.52975199700723 1 1
0.570612471909017 0.570061049567888 1 1
0.393293851456039 0.392903703429775 0 0
0.531187243982955 0.530643575513875 1 1
0.533527981913073 0.532982580318451 1 1
0.487266764925576 0.486760115801693 1 1
0.463257025141062 0.462794996931235 1 1
0.425073276564603 0.424637961176766 1 1
0.516777907016967 0.516249195792955 1 1
0.54253772267611 0.541983855618576 1 1
0.472711952663229 0.472262539032699 1 1
0.511352593599734 0.510871247294231 1 1
0.489713446308347 0.489210319898653 1 1
0.555759873057471 0.555204782068465 1 1
0.507355479384452 0.506849253714723 1 1
0.55532764528648 0.554766852424369 1 1
0.433072813363472 0.432583561634886 1 1
0.521414998553337 0.52086735615379 1 1
0.435779219194464 0.435345419585836 0 0
0.504040120813063 0.5035346073439 1 1
0.445330436886872 0.444834625054866 1 1
0.437740212754137 0.437294137065023 1 1
0.513106426942518 0.512581965615222 1 1
0.570571855904132 0.569993903039628 1 1
0.396322712662917 0.395899991315495 0 0
0.515895790301672 0.515330491431859 1 1
0.513221028768797 0.512725339014359 1 1
0.427535585219635 0.427118270039518 1 1
0.451350094826761 0.450877835030225 1 1
0.457753922641446 0.457247138371313 1 1
0.462461084704017 0.461975000061528 1 1
0.433620490208212 0.433164191132435 1 1
0.489020879433935 0.488484175203469 1 1
0.4532179693027 0.452775650270196 1 1
0.451152907627172 0.450683065991922 1 1
0.500297972187443 0.49975711357059 1 1
0.483516111241384 0.48301721254349 1 1
0.436212982686158 0.435762898679872 1 1
0.51100742060202 0.510457873238809 1 1
0.546017681873566 0.545441437920606 1 1
0.472420568410137 0.471941610490944 1 1
0.395699195663708 0.395300489681241 0 0
0.499562788419108 0.49903088653857 1 1
0.630964604952554 0.630250032163845 0 0
0.559654483529818 0.559045705363716 1 1
0.524761082661806 0.52422434124195 1 1
0.589857503643868 0.589273793629577 0 0
0.500588670153691 0.500063743299107 1 1
0.496271021461608 0.495777071910327 1 1
0.476224964159323 0.475717781673147 1 1
0.442853548525814 0.442436958184701 1 1
0.503412106291655 0.502942645491731 1 1
0.580475392940481 0.579885602891231 0 0
0.522548847125869 0.521953112431891 1 1
0.442644446427572 0.442185035031153 1 1
0.529890942303087 0.529330537046679 1 1
0.527663102927201 0.527126934160257 1 1
0.500142112113992 0.49961206080925 1 1
0.52633844768686 0.525801273933021 1 1
0.521861476865244 0.521376337841644 1 1
0.468383620355066 0.467908419454509 1 1
0.532608113333476 0.532016959058919 1 1
0.472599924669267 0.472116131294136 1 1
0.50482575830487 0.504269025387125 1 1
0.558542040492297 0.55791180880773 1 1
0.455298509179896 0.454846957593301 1 1
0.626960997609541 0.626292376955771 0 0
0.47429553269495 0.473822214981821 1 1
0.488771594475158 0.488269454040216 1 1
0.490725959432457 0.490219370832155 1 1
0.44479606010435 0.444337023829603 1 1
0.572972825502717 0.572408723334333 0 0
0.552086747322276 0.551557036411507 1 1
0.549340474446417 0.548748321812543 1 1
0.543445242073522 0.542858394624539 1 1
0.544733797354469 0.544147487797575 1 1
0.503466896783832 0.502973485186646 1 1
0.466219885306403 0.465748391400744 1 1
0.477810638179971 0.477340735034599 1 1
0.52976946915686 0.529228304624078 1 1
0.492410260448621 0.491960132823631 1 1
0.512319487491599 0.511779981470409 1 1
0.516964794127282 0.516403738517824 1 1
0.5621494379642 0.561576916567785 1 1
0.406969635158738 0.406544933380248 1 1
0.448944405035503 0.4485065274567 1 1
0.480799341769447 0.480342575359898 1 1
0.441109849227119 0.440653819864273 1 1
0.410803351523015 0.410382687615349 0 0
0.44926910663041 0.448773800353062 1 1
0.547899503968493 0.547366137340742 1 1
0.476759678850724 0.47626032925496 1 1
0.481276339218798 0.480808103745376 1 1
0.408490720272196 0.408098758566557 0 0
0.493913064335665 0.493403247699056 1 1
0.489512386283883 0.488960967378494 1 1
0.564335822900285 0.563735057859298 1 1
0.495059346556172 0.494544730698221 1 1
0.488685150198581 0.488196969413322 1 1
0.518781565994582 0.518268678501712 1 1
0.478257466564965 0.477777187603654 1 1
0.506768721309488 0.506270567834617 1 1
0.472675715624635 0.472174867232185 1 1
0.493277133220079 0.4927498182991 1 1
0.563900398359351 0.563277985277488 0 0
0.457395783952138 0.456929315485515 1 1
0.478322972624734 0.477834579459788 1 1
0.49259000647276 0.492063897339794 1 1
0.448508997607571 0.448067864344969 1 1
0.519763916364974 0.519262242708891 1 1
0.485083817530125 0.484567996623169 1 1
0.525667316536271 0.525171361024341 1 1
0.4362349939597 0.435792383630316 1 1
0.431424992520789 0.431001729894765 1 1
0.605164262145105 0.604533255581685 0 0
0.562182771870842 0.561674733060906 1 1
0.500753198166465 0.50023570933194 1 1
0.492959319789428 0.492417125914334 1 1
0.529170976282005 0.528631442146227 1 1
0.484507205066859 0.484007079083185 1 1
0.485776211287277 0.485276720252847 1 1
0.545791721223072 0.545245277307561 1 1
0.484771503335936 0.484276747292388 1 1
0.466790070722365 0.466298386617162 1 1
0.557209644510825 0.556687331032248 1 1
0.415749233395217 0.415328102206093 1 1
0.379788104591138 0.379399130278424 0 0
0.529712091287275 0.529135569608223 1 1
0.482258729844782 0.481763534516084 1 1
0.605577062358841 0.604894752686527 0 0
0.474916684060714 0.474428113071496 1 1
0.543445735405306 0.542879058714336 1 1
0.412876680920013 0.412480555124012 0 0
0.463156442371882 0.46273398037312 1 1
0.497671739724959 0.497116233401278 1 1
0.492633953011542 0.49212821307926 1 1
0.494199355797299 0.493718119158866 1 1
0.469447913106116 0.468986505990856 1 1
0.48017477959322 0.47966365032351 1 1
0.487642230068368 0.487083991565191 1 1
0.434076903758538 0.433630637719806 1 1
0.527681052912937 0.527178258109693 1 1
0.396247994785741 0.395838104801222 1 1
0.512512833297972 0.512053042019595 1 1
0.487044902733959 0.486504413305557 1 1
0.503453392944789 0.50292929666196 1 1
0.477913197016509 0.477455236397014 1 1
0.462628032540563 0.462152142581161 1 1
0.538702311081293 0.538118170478595 1 1
0.523359759364953 0.522826695022717 1 1
0.505479922156298 0.504972645632618 1 1
0.506894589019017 0.50638999687226 1 1
0.444486850063359 0.444034875481757 1 1
0.491825161969279 0.491328244922941 1 1
0.394262184989629 0.393831236250867 1 1
0.472418680522244 0.471918078465956 1 1
0.542059663588193 0.541471058305714 1 1
0.419577347826093 0.419107455095203 1 1
0.466141631709134 0.465670111134135 1 1
0.47436137519591 0.473890031831896 1 1
0.44272040672307 0.442261465837866 1 1
0.504176892449611 0.503682586278351 1 1
0.540292449469682 0.539734530874953 1 1
0.543972554159394 0.543477174272279 1 1
0.512485273233692 0.511982242561679 1 1
0.528318515202862 0.527791027954694 1 1
0.464870222071701 0.464405278329672 1 1
0.503387236914672 0.502863057066471 1 1
0.507757152811478 0.507233839672331 1 1
0.503254453262244 0.502754647322141 1 1
0.595402147705662 0.594773543315208 1 1
0.483701980036067 0.48321450731446 1 1
0.392493132841722 0.392089274775144 0 0
0.488019881226296 0.487508993887768 1 1
0.489679522308389 0.489188358477117 1 1
0.511496212469091 0.510951511607542 1 1
0.554677094969167 0.554147938397127 1 1
0.534676749384385 0.534115929888936 1 1
0.469552259587407 0.46908867480898 1 1
0.536583715993651 0.536004694550331 1 1
0.518976554861355 0.518396286647863 1 1
0.510720597341358 0.510185057151048 1 1
0.44890995444248 0.448486321936774 1 1
0.503968554331551 0.50344828003125 1 1
0.506553510813469 0.506020694932444 1 1
0.457611674270422 0.457147409538173 1 1
0.526263856433522 0.525771004322711 1 1
0.516156100705622 0.515635498824621 1 1
0.562043183115212 0.56145287059419 1 1
0.478987650380659 0.478495502112089 1 1
0.455416562669071 0.454940217704647 1 1
0.498773901411863 0.498308724239346 1 1
0.559872282832087 0.55932891766456 1 1
0.518437251332721 0.517866309178907 1 1
0.433777848737799 0.433317249461422 1 1
0.52188117025735 0.521326701831794 1 1
0.421763116765639 0.421283724626528 1 1
0.461482630387664 0.461036166859192 1 1
0.541562893895446 0.540972073805983 1 1
0.514021906506011 0.513477454813081 1 1
0.471157996077115 0.470683697247702 1 1
0.507765304245468 0.507212471787755 1 1
0.567337685546817 0.566747377411502 1 1
0.506972721184141 0.506463940387618 1 1
0.500699847941191 0.500192503840901 1 1
0.479323623072907 0.478834862561509 1 1
0.488554316263914 0.48805130604072 1 1
0.536795943638448 0.536216493170016 1 1
0.398485840977202 0.398114228663659 1 1
0.513513832682732 0.512967280815348 1 1
0.521002189760044 0.520454389287082 1 1
0.536486725754269 0.535951277414478 1 1
0.538926269032645 0.538356969917175 1 1
0.513510611673585 0.51304163735776 1 1
0.560005753042119 0.559411324048197 1 1
0.517278088072778 0.516688298085762 1 1
0.524630956385277 0.524111441978685 1 1
0.595505790278194 0.594833707954214 1 1
0.481214500611571 0.480747885656646 1 1
0.444657157923815 0.444155619176364 1 1
0.435549145679553 0.435080654673717 1 1
0.53498953164164 0.534446982601745 1 1
0.47607741233874 0.475595071892945 1 1
0.504811637607116 0.504269427083678 1 1
0.532109869949492 0.531578879461313 1 1
0.502584841664001 0.502069879436907 1 1
0.632171203346733 0.631537953759886 0 0
0.48887771195891 0.488342614401771 1 1
0.397355563934588 0.396937953272525 0 0
0.56755106594413 0.566990793321246 1 1
0.476490075107477 0.475978873851609 1 1
0.405873586992872 0.405475604856093 0 0
0.556715376038856 0.5561505458011 1 1
0.568253655373264 0.567700483023313 1 1
0.511850823015133 0.511295481590906 1 1
0.489252209240292 0.488732995293737 1 1
0.520306434123653 0.519827352581413 1 1
0.529311191688346 0.528710224409341 1 1
0.450747813009554 0.45028949456857 1 1
0.494956742066482 0.494449195026531 1 1
0.529478866321098 0.528941033596062 1 1
0.468102850400942 0.467615970470909 1 1
0.541071632129144 0.540535534707396 1 1
0.479787461889417 0.479275326746316 1 1
0.487135821360263 0.486619071821374 1 1
0.506275498868145 0.505773711228979 1 1
0.5509279404309 0.550378579269746 1 1
0.498393146777671 0.497905976592757 1 1
0.535721829574511 0.535159063673497 1 1
0.594471183044982 0.593836753825136 0 0
0.458949324779962 0.458491259806232 1 1
0.555422610349675 0.554845489826651 1 1
0.490807900492443 0.490306796395574 1 1
0.464220794015213 0.463756755856661 1 1
0.506972196789644 0.506433327523482 1 1
0.429203378284724 0.428752362955125 1 1
0.539864642361294 0.539289493235746 1 1
0.425240437554705 0.424800666813426 1 1
0.517614338651146 0.517066068931367 1 1
0.469011915325639 0.468514670926702 1 1
0.544216692184001 0.54367433795796 1 1
0.548575189695234 0.548022257665938 1 1
0.527677279972279 0.527134562330913 1 1
0.619777402800662 0.619109728458959 0 0
0.53340004297562 0.532842307025559 1 1
0.436990917780291 0.436493589401535 1 1
0.470950638219442 0.47046189726183 1 1
0.549775882972876 0.549203323578626 1 1
0.545132940655681 0.544526790067008 1 1
0.473614437152444 0.473127093643849 1 1
0.551684689107003 0.551173287508229 1 1
0.525111018518464 0.524519042416641 1 1
0.505969731187526 0.505461092817045 1 1
0.513089424594832 0.512577226535577 1 1
0.447240809383441 0.446790517459719 1 1
0.420316613712593 0.419886429701386 1 1
0.522545821581631 0.522050737186909 1 1
0.559633930998008 0.559048434918495 1 1
0.461420955570771 0.460897409078186 1 1
0.542765028581468 0.542172208811743 1 1
0.487091477165973 0.486577401565667 1 1
0.466086159431136 0.465644171374762 1 1
0.496047066176872 0.495554763619065 1 1
0.504553360597105 0.504043292564932 1 1
0.534470624508961 0.53393153948658 1 1
0.526053997348534 0.525544859861545 1 1
0.504087183051641 0.503580887000674 1 1
0.475134040459839 0.474609799865347 1 1
0.465684855480306 0.465234728133517 1 1
0.527582637756879 0.527050754226052 1 1
0.496756322538305 0.496253490526538 1 1
0.468900829138113 0.46839613942296 1 1
0.480185923417976 0.479693316452244 1 1
0.559869757348141 0.5592872273577 1 1
0.480565921124426 0.480070547326257 1 1
0.496464750212781 0.495941952614796 1 1
0.446330437523226 0.4458564341077 1 1
0.41821227436333 0.417777066719954 1 1
0.48444154715954 0.483967226065603 1 1
0.530327365303428 0.529771420448619 1 1
0.530041374438563 0.529519386050491 1 1
0.537054142047894 0.536493586331418 1 1
0.50297672428669 0.502393845040598 1 1
0.448876825763667 0.44837223845773 1 1
0.473849785459428 0.473347613345057 1 1
0.555220765391997 0.554646244714675 1 1
0.443476855497139 0.443004355891085 1 1
0.446129887902382 0.445689566595871 1 1
0.578584215947308 0.577987024049082 1 1
0.40732517779723 0.406894581254713 0 0
0.579980172828489 0.579400866151541 1 1
0.530910478312641 0.530352057949782 1 1
0.576975018859926 0.576351444303532 1 1
0.459826713862624 0.459410834034669 1 1
0.459667048835595 0.459170619326776 1 1
0.516938457456074 0.516403846827191 1 1
0.440504458852436 0.440080230342326 1 1
0.461319034026467 0.460868464961874 1 1
0.459214630088283 0.458698453317912 1 1
0.524451104938435 0.523927129370769 1 1
0.464345242840864 0.463896020579269 1 1
0.512349595537001 0.51179393120646 1 1
0.47744878515518 0.476922757710482 1 1
0.503989785695521 0.50344641687571 1 1
0.41342530179942 0.412989368442657 1 1
0.439125247248457 0.438668993056144 1 1
0.572622097818558 0.5720120631662 1 1
0.542903353758827 0.542375264796115 1 1
0.490466397512302 0.489988463681182 1 1
0.570938858236426 0.57036406656903 1 1
0.456937566383651 0.456446650283721 1 1
0.537242951402428 0.536678296515561 1 1
0.463007109780197 0.462535866253525 1 1
0.515888858802132 0.515360607510855 1 1
0.524312497388055 0.523733117737081 1 1
0.430667719274337 0.430234804093511 1 1
0.447125101217811 0.446674946067269 1 1
0.520710827819964 0.520143163588829 1 1
0.52395023165096 0.523447676108419 1 1
0.487563074980822 0.487095817871384 1 1
0.50467773590441 0.504186039536788 1 1
0.536949044574584 0.536416677533092 1 1
0.511954972182973 0.511391916588211 1 1
0.442836658221937 0.442380689776941 1 1
0.497741430303814 0.497221715956052 1 1
0.643812372632426 0.64308559387983 0 0
0.51079763722949 0.510290214336365 1 1
0.498785029783676 0.498271746714403 1 1
0.527411307093416 0.526872886590967 1 1
0.552584348765663 0.551998761479471 1 1
0.505476362258629 0.504977390488615 1 1
0.554315822876862 0.553682693521226 1 1
0.510799528120649 0.51027133935787 1 1
0.415183100406991 0.41476569034307 0 0
0.486247564247264 0.485763686377493 1 1
0.520766942090259 0.520217031221118 1 1
0.515989726591165 0.515473737063915 1 1
0.472965224284579 0.472471160187122 1 1
0.556797219422932 0.556248067038911 1 1
0.432553559313357 0.432098912291484 1 1
0.586632757413277 0.586039773122183 1 1
0.46542809022075 0.464964692387436 1 1
0.488039539134852 0.487542727620354 1 1
0.479444180812117 0.478927749949321 1 1
0.421180345902064 0.420719099132439 0 0
0.500037702557064 0.499519806769973 1 1
0.473519798241886 0.473047893654519 1 1
0.477001414270978 0.476514318222742 1 1
0.408557344472748 0.408125381081818 0 0
0.451575034166113 0.451100946614335 1 1
0.434844907855416 0.434363792916658 1 1
0.561050920117359 0.560457774156221 1 1
0.427916323828461 0.427495733678314 1 1
0.49894395586448 0.498438497780068 1 1
0.50968950368685 0.509148044436894 1 1
0.457191417661413 0.456741683563435 1 1
0.490808077217061 0.490338813956259 1 1
0.556414940422624 0.555909402253216 1 1
0.5284635583071 0.527917404479829 1 1
0.535643483450258 0.5350519318212 1 1
0.503806183935422 0.503244729084499 1 1
0.519551254729767 0.519039662768968 1 1
0.415799912515672 0.415376733798021 1 1
0.472497593691293 0.471975060180236 1 1
0.485527318257325 0.485066345910357 1 1
0.450713951338117 0.450288052057967 1 1
0.501974161377507 0.501468353317027 1 1
0.551833875672401 0.551282805711095 1 1
0.412270387192505 0.411886370749414 1 1
0.497651324436612 0.497151496528117 1 1
0.491245277867343 0.490697498969728 1 1
0.578832769475777 0.578259836836894 1 1
0.521697659715651 0.521136511247969 1 1
0.516676619721124 0.51608673380749 1 1
0.523821995022228 0.523305154000481 1 1
0.533230870358252 0.53271145754559 1 1
0.519057045213128 0.518552714295448 1 1
0.394953582168658 0.394550703514357 0 0
0.45179365727842 0.451309924725104 1 1
0.459706481948889 0.459240034054317 1 1
0.570807754309257 0.570194023007781 1 1
0.502344068007228 0.501856167204762 1 1
0.547239108613053 0.546691849236048 1 1
0.446698549868186 0.446206649668476 1 1
0.429118440942147 0.428706571903842 1 1
0.496365820436798 0.495850059247854 1 1
0.509543849558497 0.509044926167398 1 1
0.522014008086233 0.521451489152309 1 1
0.547313087111033 0.546723778933452 1 1
0.467946410402621 0.467407241115366 1 1
0.474849201207376 0.474321371435504 1 1
0.547482493787388 0.546919379679063 1 1
0.515477421776969 0.514933304434272 1 1
0.600072183471111 0.599449243222264 1 1
0.481202589603788 0.480704697159853 1 1
0.446266981969931 0.44582232044329 1 1
0.479708778552616 0.479234625184346 1 1
0.504495880768421 0.503920732386814 1 1
0.433343339766297 0.432879982954937 1 1
0.480824360648059 0.480358816683421 1 1
0.437519827151778 0.43701756222998 1 1
0.543995217411513 0.543450300380465 1 1
0.506146735584238 0.505649544483512 1 1
0.561529841152058 0.560958396745628 1 1
0.444665068540141 0.444177579487213 1 1
0.476808220387129 0.476298407355037 1 1
0.568553634635807 0.567996657348142 1 1
0.520374596950444 0.519843234275484 1 1
0.470736532781644 0.470190521884616 1 1
0.490392882194111 0.489898026702176 1 1
0.578147378614528 0.577547925331069 1 1
0.40530852119848 0.404900935560372 1 1
0.480020477251912 0.479460062416298 1 1
0.421661376943992 0.421234414668827 0 0
0.513027128080721 0.512513345424881 1 1
0.456135994451342 0.455699298990386 1 1
0.505806676065503 0.505284534227765 1 1
0.470748619402606 0.470259457463508 1 1
0.409599598378515 0.409193231715081 1 1
0.49667459251646 0.496166454099703 1 1
0.4821648317395 0.481720383184935 1 1
0.474548315353101 0.474056429392208 1 1
0.491652170943381 0.491172431240908 1 1
0.484982920595331 0.484487983112287 1 1
0.490481760851279 0.490006889083501 1 1
0.532860110759712 0.532344735864324 1 1
0.501292801758895 0.500778591866127 1 1
0.485547693145405 0.485061121673481 1 1
0.546280990001837 0.5457159091971 1 1
0.479215327523194 0.478709629344993 1 1
0.543991373810799 0.543471483335816 1 1
0.538959826626182 0.538414866422956 1 1
0.460814440345963 0.460330032653032 1 1
0.519616579974118 0.519115379735924 1 1
0.534596831170255 0.53401369124856 1 1
0.590664566968055 0.590001248570328 1 1
0.557357503223034 0.556817555760421 1 1
0.485439988729858 0.484903018395716 1 1
0.467873431699927 0.467389988619665 1 1
0.475628936665751 0.475153665631556 1 1
0.496075906520199 0.495578050130409 1 1
0.480261555979144 0.479809684826584 1 1
0.535009790013422 0.534447004634517 1 1
0.484222429229879 0.48374480230098 1 1
0.481155177754229 0.480677834561642 1 1
0.467723103275588 0.467222128481814 1 1
0.518045586385572 0.517492886703739 1 1
0.544656551198156 0.544095982151623 1 1
0.456205122316156 0.455718840978043 1 1
0.537633454828013 0.537058690270217 1 1
0.492299771135001 0.491764714069979 1 1
0.524292682466817 0.52377043030499 1 1
0.486987457671673 0.486482587679237 1 1
0.480489246003967 0.479989350642055 1 1
0.432800447581328 0.432338058152601 1 1
0.523773027956923 0.523221677947778 1 1
0.57447674084155 0.57384282833358 1 1
0.432016366868619 0.431605651039636 1 1
0.498840707656277 0.49834307296397 1 1
0.509166278769653 0.50860051528797 1 1
0.522299664369203 0.521788019679703 1 1
0.450270506375957 0.449817018166611 1 1
0.525811759479118 0.52532422121146 1 1
0.545489893656062 0.544942011365239 1 1
0.521092227700383 0.520558535471596 1 1
0.454168000075639 0.453654080366944 1 1
0.493139929791821 0.492700855579402 1 1
0.501507922077945 0.50101954064609 1 1
0.477692217936802 0.477192164861972 1 1
0.498586839336924 0.498055380150625 1 1
0.551148118614648 0.550581516133192 1 1
0.504748271953007 0.504222620358091 1 1
0.538999033319362 0.538462084790035 1 1
0.531139872266893 0.530590383921369 1 1
0.495120838023406 0.494597556110736 1 1
0.512610287876793 0.512070134689075 1 1
0.463185011005153 0.462728255963775 1 1
0.558794862447155 0.558224409992911 1 1
0.578170369147229 0.577541286442862 1 1
0.479759223807954 0.479282739120384 1 1
0.486518126744386 0.486053564359887 1 1
0.446445261963936 0.446026244371202 1 1
0.441048322978388 0.440535422430495 1 1
0.345615727169989 0.345260671539367 0 0
0.510087133735112 0.509549800765407 1 1
0.56664112731896 0.56606017916464 1 1
0.479025608769436 0.478520071845119 1 1
0.487395282283681 0.486939062053408 1 1
0.492735400077744 0.492262762422515 1 1
0.458612221799443 0.458137510611147 1 1
0.527018683583514 0.526496174408115 1 1
0.525189222758743 0.524650504347194 1 1
0.504325621356149 0.503841912423519 1 1
0.47829083112484 0.477808287395253 1 1
0.500830658378728 0.500322304855065 1 1
0.485476370861383 0.485002166639768 1 1
0.592244789556909 0.591667788502162 0 0
0.496444363503357 0.495915525322855 1 1
0.551926845125609 0.551383250788731 1 1
0.535887596268931 0.535331949605183 1 1
0.567214797920908 0.566599784363105 1 1
0.514519099317653 0.513997884179843 1 1
0.431264668903521 0.430811737942634 1 1
0.524207599455321 0.523675368316072 1 1
0.532717726847246 0.53219159282056 1 1
0.460563662270955 0.460099791671736 1 1
0.559881138092017 0.559293170567427 1 1
0.451189722614394 0.450736985042484 1 1
0.451224201524709 0.450775305210584 1 1
0.517315583260749 0.516779524510159 1 1
0.52079888122825 0.520221223982237 1 1
0.50768963264044 0.50716240315733 1 1
0.498323786959613 0.497824282529295 1 1
0.531494379226172 0.530975451476114 1 1
0.492379831383125 0.491835400027868 1 1
0.509123417596316 0.508592892202755 1 1
0.549373767490609 0.548809721240048 1 1
0.461433028483733 0.460956228796172 1 1
0.474215508790916 0.473771725104689 1 1
0.518467990663493 0.517932624714046 1 1
0.530279841797904 0.529760211416673 1 1
0.460235069800979 0.459788532072734 1 1
0.534036763385099 0.533438133201125 1 1
0.577142661512694 0.576555313820269 1 1
0.459724669258967 0.459264870726487 1 1
0.474209844555393 0.473723611610539 1 1
0.510234245454953 0.509722053511001 1 1
0.548639392703363 0.548118018911925 1 1
0.460824959036161 0.460373663496078 1 1
0.553647437227836 0.553094244647586 1 1
0.476270424963795 0.475781240788505 1 1
0.462225405988726 0.461733275469343 1 1
0.535090144823984 0.534521343831937 1 1
0.510203889901817 0.509709648143743 1 1
0.423073356792641 0.422653240471788 0 0
0.503623388699305 0.503111386278591 1 1
0.549329516869468 0.548795556597818 1 1
0.438186971041417 0.437732601208571 1 1
0.496341618510138 0.495841576612833 1 1
0.488977852001021 0.488436460171964 1 1
0.452645675046473 0.452226052486292 1 1
0.466180321594985 0.465713130035697 1 1
0.478638487093882 0.478145901715649 1 1
0.522495047607623 0.521973206188494 1 1
0.468962518851448 0.468451093275342 1 1
0.493591334865806 0.49310187859001 1 1
0.554269617928242 0.553661237765735 1 1
0.520608486544462 0.520114717526002 1 1
0.462000233965539 0.461484351284157 1 1
0.51657753701199 0.515991877935783 1 1
0.525299772438184 0.524780437585171 1 1
0.451601257971675 0.451140860841188 1 1
0.444087329028787 0.44359185346042 1 1
0.555855020934618 0.555286961301886 1 1
0.37358961276323 0.373163130388148 0 0
0.508402102033189 0.50788161917928 1 1
0.527499658331644 0.526928795791993 1 1
0.613770251048972 0.6131197835991 0 0
0.490554289391684 0.490037529343024 1 1
0.467975807763307 0.467462720846991 1 1
0.466307677358836 0.465863284315604 1 1
0.472974926202457 0.472512096524924 1 1
0.487633944220479 0.487155786192575 1 1
0.542951148210745 0.542410044513263 1 1
0.465729661534027 0.465281989309219 1 1
0.501441295004081 0.500889312287385 1 1
0.444412823910716 0.443925745646622 1 1
0.534319201545568 0.533797068170468 1 1
0.546182357556129 0.545630374382665 1 1
0.508357748040719 0.507819052181418 1 1
0.560973892573762 0.560381117961425 1 1
0.370854841405277 0.370474428585743 0 0
0.482743095245123 0.482234561748084 1 1
0.488337472375345 0.487836848121764 1 1
0.545301935176534 0.544709557861527 1 1
0.573441345692037 0.572894624783481 1 1
0.509312535553761 0.508811096965261 1 1
0.476859410475926 0.476410958990795 1 1
0.436327598843415 0.435894500708993 1 1
0.464149242085885 0.463700504901349 1 1
0.466684438417923 0.466163512404576 1 1
0.56240542784366 0.561858555996372 1 1
0.438778609970583 0.438341473975278 1 1
0.479958219615944 0.479457745906008 1 1
0.527622429664411 0.52708813417341 1 1
0.569626167453323 0.569024559637309 1 1
0.559000058351803 0.558462410412978 1 1
0.529573780265545 0.529039367824676 1 1
0.560155613549068 0.559581743804919 1 1
0.543106688571036 0.542500632423647 1 1
0.473497766330633 0.472996867041539 1 1
0.525261408948158 0.52474500523096 1 1
0.478181805694524 0.477643580012403 1 1
0.535058216960665 0.534489891585031 1 1
0.468310834999428 0.467831263686506 1 1
0.499005543375494 0.498479034959145 1 1
0.571731512120962 0.571142072551817 1 1
0.461641102886017 0.461174550248657 1 1
0.52531077361245 0.524807220874132 1 1
0.414721179114294 0.414287593949054 0 0
0.455744462761898 0.455263220170042 1 1
0.607921548902418 0.607257483667436 0 0
0.437635651495412 0.437186377052844 1 1
0.432329944733158 0.431894567610548 1 1
0.45913844703691 0.458617489372669 1 1
0.419458819221235 0.419066336000392 1 1
0.477202534731791 0.476741075165527 1 1
0.562352224182139 0.561762936369249 1 1
0.484980564611034 0.484466036372799 1 1
0.417329754492581 0.416918051561492 1 1
0.429915411024709 0.429488274568627 1 1
0.532671615353738 0.532134762670261 1 1
0.546632332236256 0.546057172232314 1 1
0.523879952861739 0.523365513723357 1 1
0.506824545913423 0.506292218224795 1 1
0.485494407665367 0.485009115143095 1 1
0.547725467016597 0.547113478196698 1 1
0.464995126090264 0.464460027485686 1 1
0.506005773567283 0.505456685235666 1 1
0.492582253818909 0.4920745598306 1 1
0.518769073786401 0.518259009660619 1 1
0.438972216598369 0.438507401792053 1 1
0.512131404396307 0.511599233625018 1 1
0.40781589263851 0.407384693471264 1 1
0.552418391683434 0.551821137149454 1 1
0.460685410702112 0.460250030559688 1 1
0.463222911720381 0.462748761280322 1 1
0.52528877996221 0.52474968101525 1 1
0.419552081300804 0.419132890685511 1 1
0.611840388102991 0.611188396353222 0 0
0.431246014684098 0.430797877019385 1 1
0.483704587208264 0.483213015984376 1 1
0.481865932231304 0.481369764452948 1 1
0.541347576474678 0.540768898976012 1 1
0.490594702356227 0.490114535524835 1 1
0.505237043265259 0.504691299910307 1 1
0.502155319761756 0.501639344756028 1 1
0.480087234069675 0.479583745670284 1 1
0.616910319025297 0.616254328166133 0 0
0.502360765367879 0.501825450822872 1 1
0.417561926177189 0.417150138777632 1 1
0.487218203115143 0.486678831575281 1 1
0.542409339395764 0.541831420391977 1 1
0.487644911457617 0.487129608125289 1 1
0.427119437652317 0.426676935037958 1 1
0.466942532910588 0.466450886309879 1 1
0.507660868591682 0.507155721164781 1 1
0.565066112503208 0.564505179313876 1 1
0.448124821539984 0.447663471096195 1 1
0.457202526663191 0.456720822867152 1 1
0.454807209432296 0.454360324412553 1 1
0.47474977035204 0.474279883753818 1 1
0.539020146927049 0.538465278318432 1 1
0.449902518145583 0.449422214150084 1 1
0.479455864157155 0.478966967021641 1 1
0.475098589471789 0.474595947452039 1 1
0.435630684079955 0.435186343955308 1 1
0.471258416618015 0.470792673959013 1 1
0.413197974710292 0.412792539257595 0 0
0.456283873307058 0.455806409499204 1 1
0.460934168095225 0.46046353615644 1 1
0.470443768103033 0.469950929997892 1 1
0.514544038262308 0.514053768984655 1 1
0.533260751807849 0.532717371504618 1 1
0.524347957746897 0.523826485209834 1 1
0.470588823772624 0.470100051435715 1 1
0.479179638069224 0.478705440953747 1 1
0.5368399837435 0.536266254993013 1 1
0.523453602386402 0.522900866902101 1 1
0.517453458487366 0.516918087115461 1 1
0.532230138306332 0.531641331320616 1 1
0.553147079015254 0.552625602878044 1 1
0.519707798062461 0.519191075558756 1 1
0.476037981169679 0.475549134299229 1 1
0.520794882147117 0.520266071029809 1 1
0.523599688254716 0.523025755995848 1 1
0.515191025931773 0.514609855641704 1 1
0.456520481180688 0.456046036734188 1 1
0.554976007565309 0.554401183996241 1 1
0.574445474224358 0.573904575671546 1 1
0.522050892448586 0.521516556922004 1 1
0.556016624846554 0.555447021947729 1 1
0.509540036555064 0.509014667484579 1 1
0.412451729609829 0.411987869218428 0 0
0.56874820210024 0.568164259346998 1 1
0.529630893772293 0.529082072189718 1 1
0.512206655432491 0.511621861138146 1 1
0.406364838223381 0.405891638836714 0 0
0.486350888863082 0.485871394543646 1 1
0.477863433896202 0.47738030457171 1 1
0.507584601383816 0.507026553339031 1 1
0.553193104356967 0.552587818072931 1 1
0.54568886085227 0.545132945623097 1 1
0.544963418917987 0.544420241767218 1 1
0.491531690141215 0.49100026028398 1 1
0.508594908269223 0.508108652512353 1 1
0.521876461675011 0.521300347040909 1 1
0.508379880093074 0.507813357931206 1 1
0.421455357028389 0.421045941302012 1 1
0.517737692770994 0.517186911364657 1 1
0.542903926646847 0.542343892641207 1 1
0.521939897085312 0.521412242454464 1 1
0.525880432417003 0.525328952692875 1 1
0.500176871001209 0.499656211632157 1 1
0.397299444709889 0.396916965683915 0 0
0.575017210457098 0.574333771380632 0 0
0.550610217417396 0.550079054277523 1 1
0.43148418794793 0.431031195199739 1 1
0.490642222983119 0.490167302106285 1 1
0.458793095540093 0.458328420314132 1 1
0.539965879815756 0.539440067388392 1 1
0.501366129703323 0.500865089366522 1 1
0.476237635081109 0.475758009412151 1 1
0.476590166713592 0.476095781103748 1 1
0.529367585058269 0.52888162202263 1 1
0.470604183438909 0.470116746311337 1 1
0.437854286611464 0.437443450566338 1 1
0.505227513301534 0.504683210452476 1 1
0.550573192453096 0.550035467612165 1 1
0.469516105623061 0.469005467064772 1 1
0.525889774500662 0.525363704586139 1 1
0.539170701020154 0.538615838752242 1 1
0.408049287200225 0.40765546859266 0 0
0.544905859268199 0.544317856457141 1 1
0.461610643325242 0.461108344216554 1 1
0.566903571101439 0.566255429501455 1 1
0.485910777992181 0.485449592146251 1 1
0.467174957871807 0.466686946751299 1 1
0.57707893184186 0.57652508419009 1 1
0.521556573134409 0.520991428382387 1 1
0.501393021001224 0.500865391629939 1 1
0.460275760469217 0.459849861267498 1 1
0.490371622120952 0.489819233793735 1 1
0.463477355023605 0.462977469799413 1 1
0.487310198296536 0.486748153863053 1 1
0.477315122894343 0.476834624251939 1 1
0.401675485135616 0.401233846759469 1 1
0.487594906740074 0.487101912401292 1 1
0.431511376032017 0.431084751226463 1 1
0.508883162411334 0.508336315312827 1 1
0.454355273747539 0.453873256555113 1 1
0.506853536517815 0.506322016485209 1 1
0.41538353729642 0.414979292294492 1 1
0.560107414301034 0.559556534349758 1 1
0.592646802865821 0.59204384512733 0 0
0.424305251089951 0.42384842321056 0 0
0.566156302299493 0.565552447381775 1 1
0.492857386853511 0.492339587087022 1 1
0.49779962019061 0.49729063090269 1 1
0.497363860663458 0.496887153061658 1 1
0.507586253133664 0.507118683116101 1 1
0.522189528802406 0.521651890247511 1 1
0.418183842373786 0.417786223434689 0 0
0.633632220412401 0.632969461241613 0 0
0.533383322618857 0.532841164784103 1 1
0.493468169627269 0.492966538465305 1 1
0.486582261625948 0.486107993096338 1 1
0.501240212896551 0.500745440258562 1 1
0.575265721392605 0.574650387753215 1 1
0.593893989559722 0.593285071721209 0 0
0.532266065640774 0.531748113221841 1 1
0.581127350327771 0.580537560672459 1 1
0.493658969513486 0.493154020085263 1 1
0.508026314024259 0.507520551565152 1 1
0.541750770986833 0.541189046811412 1 1
0.552964811685677 0.552371461987623 1 1
0.569823799754242 0.569251191446954 1 1
0.522823613760017 0.522240789367182 1 1
0.498314788964292 0.497822545259418 1 1
0.452028445179706 0.451559001472443 1 1
0.499615073271929 0.499050245984148 1 1
0.527544954028531 0.527000300856621 1 1
0.571858763624575 0.571246065928762 1 1
0.353029164885592 0.352670580259432 0 0
0.547826748562646 0.547234108436119 1 1
0.511810358332358 0.511268931208678 1 1
0.485017040061729 0.484504927970208 1 1
0.482307416365089 0.481822548551211 1 1
0.52375703392051 0.523185612029348 1 1
0.478775177826334 0.478276889441912 1 1
0.472376436355147 0.471873193266247 1 1
0.54934927584336 0.548825506970074 1 1
0.538222616941918 0.537698635319312 1 1
0.548958706913003 0.548358539392763 1 1
0.540628841370443 0.54004974845156 1 1
0.470176267039058 0.46968739335982 1 1
0.446499591011763 0.446059192370603 1 1
0.543894384437089 0.543349789829014 1 1
0.446723748343281 0.446249698389175 1 1
0.585656873295346 0.585021066328273 0 0
0.4326274048807 0.432175218869581 1 1
0.507053717911292 0.506528965561415 1 1
0.49281133401061 0.492282641769642 1 1
0.510877368838726 0.510349145179213 1 1
0.540253740502846 0.539721347343853 1 1
0.548496973073876 0.547955034021656 1 1
0.43668148612915 0.436211957829702 1 1
0.551900449303065 0.551345302103047 1 1
0.590380181660268 0.589757126125616 0 0
0.479279058758583 0.478771031552314 1 1
0.546803221112433 0.546252219468093 1 1
0.588045960894803 0.58744565871186 1 1
0.652117413536327 0.65142831122438 0 0
0.445931364673705 0.445478941550522 1 1
0.517075652593978 0.516589075978679 1 1
0.50307543762599 0.502548437245112 1 1
0.457618469613057 0.45713844752792 1 1
0.56056867738221 0.559973389967037 1 1
0.460890235410565 0.460402623243298 1 1
0.532620950874301 0.532070654429176 1 1
0.544648645868189 0.544117655083423 1 1
0.518825104250064 0.518245813923933 1 1
0.511629309118513 0.511120036960465 1 1
0.434495988950254 0.434058136332577 1 1
0.519161627897214 0.518642150222927 1 1
0.501821684688129 0.501311915099563 1 1
0.500484896400946 0.499964025251219 1 1
0.583170907661564 0.582548963853162 1 1
0.566676401987239 0.566056582752825 1 1
0.54357455674566 0.543031729405989 1 1
0.538264218988835 0.537722166544548 1 1
0.443600376986482 0.443133028103631 1 1
0.576227745838792 0.575603700793146 0 0
0.501788629215367 0.501250290579282 1 1
0.548591458192054 0.548030016981733 1 1
0.523344011200914 0.522818482611427 1 1
0.407605663684976 0.407182732144971 0 0
0.453948461114012 0.453452562973433 1 1
0.550932358524991 0.550304816721038 1 1
0.517178736601772 0.516615932970801 1 1
0.615899011960403 0.615310882226314 0 0
0.54328268674385 0.542733018258655 1 1
0.447025709400783 0.446545925050355 1 1
0.481490713309745 0.480986415634551 1 1
0.508786291830622 0.508260766691037 1 1
0.534810630600332 0.534307363304336 1 1
0.514781834998614 0.514283389070034 1 1
0.454201593397622 0.453723211138923 1 1
0.491350114612626 0.490879267329716 1 1
0.48885733020984 0.488344576416382 1 1
0.573763468053688 0.573179431044107 1 1
0.488262479609475 0.4877717883874 1 1
0.462620440047249 0.462164562575223 1 1
0.510141177292485 0.50962884590513 1 1
0.452163148369658 0.45170472460224 1 1
0.474019297496387 0.473561345274631 1 1
0.500834426104439 0.500310835695314 1 1
0.490521762566428 0.490041332837609 1 1
0.454026470122913 0.453512292403171 1 1
0.40456375672835 0.404147015680999 1 1
0.472187781307454 0.471734558164841 1 1
0.484810881273156 0.484321873640047 1 1
0.471844472054548 0.471329357813436 1 1
0.599417981562704 0.59880111883827 0 0
0.469795577602332 0.469264801251444 1 1
0.46805279964741 0.467560465413432 1 1
0.484640266202731 0.484129903354262 1 1
0.403397873432543 0.402967538525375 0 0
0.533784406693105 0.533194802156514 1 1
0.515779756199394 0.515233314591852 1 1
0.55166764754532 0.551086612289845 1 1
0.449954386423467 0.449496967433776 1 1
0.512870330001014 0.512330852160487 1 1
0.458824414781566 0.458376869769017 1 1
0.538450079290976 0.537856688197326 1 1
0.514365266589495 0.513844387479039 1 1
0.480829223874911 0.480332785909106 1 1
0.50049671340829 0.499953587943827 1 1
0.470675657527961 0.470191917488484 1 1
0.418414287383989 0.417946635123918 1 1
0.506227270998832 0.505702796718292 1 1
0.541324286577219 0.540759308625739 1 1
0.494325619722773 0.493812833620694 1 1
0.584600753589887 0.58396658618578 1 1
0.563460909309386 0.56288803526459 1 1
0.509743724465956 0.509194036295307 1 1
0.563987014348601 0.563387869414149 1 1
0.516411858914994 0.515913467106106 1 1
0.432118150119345 0.431676818991465 1 1
0.505429467869049 0.50488007902418 1 1
0.497396100994 0.496870313634058 1 1
0.441461729819464 0.440943748657873 1 1
0.432048782596888 0.431600191084809 1 1
0.494125652181731 0.493591574566738 1 1
0.530908812617724 0.530386759893616 1 1
0.547690128367909 0.547118771082396 1 1
0.5974781424049 0.5968520595599 0 0
0.57015457696515 0.56960655718626 1 1
0.478665652817953 0.478144959201998 1 1
0.536237859777163 0.535627745718549 1 1
0.552257321325609 0.551646864201258 1 1
0.505186018347446 0.504636584768913 1 1
0.532224555268173 0.531628723483884 1 1
0.482137629499584 0.481681915939136 1 1
0.501831048868168 0.501290601624935 1 1
0.55556188859934 0.554971881720439 1 1
0.472176232284559 0.471694384512048 1 1
0.491619841291267 0.491091215505506 1 1
0.429301117401773 0.428858441169995 1 1
0.497085378619703 0.496557477809188 1 1
0.518105782798858 0.517603289308953 1 1
0.507377815340064 0.50684864690758 1 1
0.513706859458073 0.513180928581958 1 1
0.446518865644734 0.446043912288605 1 1
0.430610252489333 0.4301629992723 1 1
0.445652830682164 0.445224370717364 1 1
0.520902867455496 0.520283881632732 1 1
0.489066753955736 0.488594845841351 1 1
0.484500113551318 0.484019750803209 1 1
0.523621494717838 0.523056927720594 1 1
0.476091700487503 0.475591944274818 1 1
0.535866504700466 0.535321051529204 1 1
0.531467807933402 0.530952780764635 1 1
0.517104359150632 0.516589948760941 1 1
0.503434886807367 0.502878285600736 1 1
0.469862687602555 0.469376478090029 1 1
0.547020911322964 0.54647899984562 1 1
0.469107268087535 0.468607346294147 1 1
0.484302249050054 0.483770684034166 1 1
0.515946154277502 0.515412988625998 1 1
0.538461616117187 0.537918621822452 1 1
0.469401743680578 0.46888109980588 1 1
0.515708204428851 0.515210854292786 1 1
0.46939561608993 0.468876475474017 1 1
0.429256452279193 0.428828453706212 1 1
0.576964469181281 0.576373088356497 1 1
0.447749871499932 0.447287611949064 1 1
0.544187308346127 0.543579336161052 1 1
0.486518634734045 0.485983455451016 1 1
0.557926238684568 0.557328775856033 1 1
0.549796038846767 0.54923741892042 1 1
0.457560659372155 0.457091091678134 1 1
0.466608159000486 0.466107370554826 1 1
0.502487424782051 0.501991208916091 1 1
0.475311228788742 0.474818923618068 1 1
0.498220777087748 0.497745804690798 1 1
0.496976224043101 0.496458733961722 1 1
0.475818397934855 0.475329983470727 1 1
0.500845316507587 0.500325327816336 1 1
0.495663867944644 0.495151224683368 1 1
0.508437941029806 0.50793173924718 1 1
0.544662847330715 0.544081099866427 1 1
0.467569410479108 0.467132750123155 1 1
0.427606969608664 0.427155737158551 0 0
0.480606624591007 0.480115429136769 1 1
0.485787847082729 0.485327929099102 1 1
0.465469116760021 0.464969155844437 1 1
0.524880341078896 0.524347639324193 1 1
0.39899551164308 0.398592175932595 0 0
0.514772019195705 0.514265084923948 1 1
0.517924386219025 0.517319615714468 1 1
0.488097083230494 0.487562443154374 1 1
0.425934762345559 0.425508154144421 1 1
0.47621773632334 0.475664399277751 1 1
0.480265009410936 0.479770287247229 1 1
0.532452186600857 0.531890915615314 1 1
0.512079518426422 0.511567638472427 1 1
0.508379886746397 0.507890140973653 1 1
0.482326747733218 0.481881774940756 1 1
0.434202241768452 0.433774259628829 1 1
0.530100672117675 0.529526216759718 1 1
0.494625874949324 0.494095578214348 1 1
0.570869127705698 0.570341377581449 1 1
0.582281845017058 0.581672677668919 1 1
0.469211928911505 0.468705107397106 1 1
0.543423990474476 0.542866499961131 1 1
0.513173821930433 0.512640052409175 1 1
0.470735593607293 0.470233732854278 1 1
0.46602332436969 0.465530895060707 1 1
0.49337772502934 0.492824077648335 1 1
0.519599160162926 0.519080289810587 1 1
0.452760679533442 0.45228376122271 1 1
0.546469015336827 0.545866236389523 1 1
0.482265534948913 0.481787972702134 1 1
0.472691146812517 0.472205553380736 1 1
0.418705979679489 0.418261631623548 1 1
0.49460772346206 0.494116324648148 1 1
0.515353591638016 0.514809141124119 1 1
0.387077280290584 0.386673351795675 0 0
0.461938623673683 0.461481722105107 1 1
0.459636912621977 0.459180650152294 1 1
0.519132945361244 0.518631658529533 1 1
0.518910006218261 0.518409528470748 1 1
0.483367847983706 0.482844911178085 1 1
0.519415011752502 0.518887236649277 1 1
0.51680088025771 0.516246949749853 1 1
0.497747832732772 0.497275379847766 1 1
0.537377564414437 0.536846340427468 1 1
0.534521971020631 0.533953144134069 1 1
0.54135204341448 0.540767424054865 1 1
0.45697982888671 0.456507824089809 1 1
0.511288615464664 0.510793996267318 1 1
0.538191206737523 0.53765777210104 1 1
0.489313844368969 0.488848600593449 1 1
0.471196459110472 0.47069562622097 1 1
0.355919660112896 0.355549804863869 0 0
0.504074223895691 0.50353630927138 1 1
0.576618040240191 0.576022735570952 1 1
0.567103704344165 0.566522335082036 1 1
0.566585649494384 0.565991788991547 1 1
0.547335933853633 0.546758023994185 1 1
0.511591168434242 0.511059718143446 1 1
0.491410250583963 0.490926938469872 1 1
0.484849263980555 0.484313061679242 1 1
0.566996961195313 0.566394014911587 1 1
0.465110562920599 0.464611282008974 1 1
0.467508280352716 0.467010807158209 1 1
0.435166719193877 0.434698277396204 1 1
0.513041832231664 0.512524541308052 1 1
0.517086248400104 0.516559732417627 1 1
0.532665196228151 0.532118396582081 1 1
0.618810023763464 0.61815286315472 0 0
0.539159639428597 0.538611615329695 1 1
0.474067845164312 0.473570186768561 1 1
0.495279787478459 0.494759143233844 1 1
0.55436824208648 0.553828645366751 1 1
0.513386278134331 0.512820035212067 1 1
0.535954150700558 0.535403979888623 1 1
0.432864116044314 0.432437891731432 1 1
0.537382789745418 0.536803254340419 1 1
0.501751020155975 0.501193257583671 1 1
0.465254288101094 0.464749384696607 1 1
0.5091872905649 0.508663809692391 1 1
0.504818196500865 0.504294149975612 1 1
0.477924625052777 0.477409305873074 1 1
0.499512237847987 0.499010916343961 1 1
0.486497848696545 0.486003423405279 1 1
0.445128972363669 0.444670739616971 1 1
0.474330409264605 0.473875648159408 1 1
0.456913766534343 0.456427033740795 1 1
0.488148585504927 0.487660937674573 1 1
0.483484474004914 0.482973927122792 1 1
0.497916304897547 0.497379258507713 1 1
0.429301924415287 0.428826982703472 1 1
0.596210921766107 0.595597143979086 1 1
0.537448989689664 0.536906717906206 1 1
0.548929463882868 0.548387167996556 1 1
0.438289095056878 0.437834311429023 1 1
0.468600639513232 0.468142316439114 1 1
0.505254112532971 0.504729483932176 1 1
0.459883975434246 0.459417479318267 1 1
0.490136754755572 0.489600652715392 1 1
0.542322635192651 0.541790264959403 1 1
0.457674481504668 0.457186560973511 1 1
0.498288992571263 0.497770630476161 1 1
0.537771670069865 0.537231192014573 1 1
0.521509604194337 0.520979604155334 1 1
0.520003230562858 0.519507481207238 1 1
0.534186399632351 0.533634510167496 1 1
0.524059956037054 0.52352705165759 1 1
0.474297310651783 0.473823181945342 1 1
0.370285132603194 0.3698995822213 0 0
0.476505534586776 0.475971602644406 1 1
0.550679686782236 0.550100974768005 1 1
0.478587283289766 0.478074904415429 1 1
0.534635884003268 0.534099734368103 1 1
0.488224728720617 0.487707348258974 1 1
0.466127822576606 0.465652261896268 1 1
0.502854157354169 0.502353325842504 1 1
0.420875301872933 0.420421338865638 1 1
0.490775903613349 0.490283133335603 1 1
0.555055211777893 0.554494383514582 1 1
0.501667078781828 0.501165395400273 1 1
0.582507153438539 0.581908216862116 1 1
0.480775320176152 0.480279957625162 1 1
0.592700852010814 0.592092454215724 0 0
0.436890595388451 0.43645153635613 1 1
0.418768636327394 0.41838506008202 1 1
0.530559974559172 0.530016573079557 1 1
0.515572013945865 0.5150769556234 1 1
0.415188298588099 0.414726478979436 1 1
0.539487627095623 0.538926542791991 1 1
0.473363380504801 0.472887471878301 1 1
0.464510677833972 0.464067973334313 1 1
0.500324321686147 0.499808729785385 1 1
0.473211623837356 0.472758919715668 1 1
0.458411958432718 0.457968210200586 1 1
0.504350171445744 0.503798316431487 1 1
0.427653682556448 0.427225547715302 1 1
0.505015713428547 0.50450530634396 1 1
0.480197533935325 0.47967192364782 1 1
0.496844925754177 0.496332957010108 1 1
0.448541107711992 0.448068706608342 1 1
0.485171980377288 0.484678767228462 1 1
0.430394781761271 0.429944890429 1 1
0.469876984379031 0.469395627635906 1 1
0.446109683824557 0.445625379874059 1 1
0.411553722759932 0.411133097980521 1 1
0.524904598597601 0.524371738860945 1 1
0.491392270239738 0.490876404110509 1 1
0.476787200327563 0.476307867802666 1 1
0.516079576402187 0.515565621984208 1 1
0.508075562153244 0.507579056617257 1 1
0.480165581732909 0.479663859847058 1 1
0.429247094614915 0.42880912925234 1 1
0.560594303032995 0.559982017134155 1 1
0.554736699224157 0.554105498158796 1 1
0.46094781272633 0.460473156609926 1 1
0.443228711225106 0.442760602082063 1 1
0.512902750529427 0.51237600480569 1 1
0.516040096404383 0.515515318253092 1 1
0.479602252684458 0.479117571105244 1 1
0.37971035095198 0.379346482041671 0 0
0.533991093714682 0.533489598915893 1 1
0.497698264668045 0.497158297587199 1 1
0.55143652845693 0.55087349665019 1 1
0.486272699940134 0.4858032436788 1 1
0.520397524866311 0.519838282455002 1 1
0.475462960923979 0.474947517173188 1 1
0.612055789949917 0.611422449269077 0 0
0.53826209519233 0.53767913367957 1 1
0.519040272221344 0.518542042850625 1 1
0.538175411481149 0.537546080478003 1 1
0.49019158124955 0.489657343026 1 1
0.52454042164114 0.523956052649956 1 1
0.574592266922499 0.574028559630337 1 1
0.489587672211408 0.489083997678513 1 1
0.482271429041317 0.481767847038337 1 1
0.556258615922883 0.555699215876364 1 1
0.433390392033444 0.432956603576935 1 1
0.584613129990044 0.584017186149201 1 1
0.530860041124749 0.530313766899699 1 1
0.515645141294257 0.515071929045427 1 1
0.397042126443695 0.396625921841149 0 0
0.510216634023195 0.509688568668375 1 1
0.462207971979096 0.461717239377803 1 1
0.593652475872518 0.593039262449919 1 1
0.513493212560959 0.512905306778961 1 1
0.547657961148435 0.547113437577539 1 1
0.538141540733077 0.537608219528231 1 1
0.550523350526861 0.549935766087897 1 1
0.420979652652601 0.420562946887991 1 1
0.494825536765397 0.494325100408927 1 1
0.48102499873342 0.480489056445135 1 1
0.567262812331221 0.566697592371802 0 0
0.499149820115479 0.498646312986278 1 1
0.576639369486743 0.576036384049476 1 1
0.507484475638685 0.506940593184639 1 1
0.522310873892669 0.521745801265123 1 1
0.454911370504608 0.454445974524776 1 1
0.433790423450433 0.433337649510536 1 1
0.454406821892382 0.453972334888487 1 1
0.534057235127386 0.533485205211294 1 1
0.482030179868261 0.481516675461429 1 1
0.543051503680068 0.542526640538792 1 1
0.439769385741586 0.439277412336911 1 1
0.43798471723557 0.437534203340941 1 1
0.382909401983464 0.382523613103259 0 0
0.467308491607769 0.466802092714763 1 1
0.531996867574919 0.531456096671618 1 1
0.441450996557261 0.44096717832072 1 1
0.457595514323035 0.457085913428366 1 1
0.444000634080224 0.443534410752607 1 1
0.47185365240332 0.471349915223095 1 1
0.55781877707696 0.557276057968297 1 1
0.51947811134643 0.518931748749079 1 1
0.442389773815748 0.441942561402851 1 1
0.488089286298142 0.48760991637449 1 1
0.510321077702788 0.509787175933852 1 1
0.515801421161601 0.515274923554022 1 1
0.521769094642753 0.521203831925253 1 1
0.539139691848283 0.538576974369962 1 1
0.584859828520778 0.584254922334098 1 1
0.393523775513283 0.393072132794804 0 0
0.522607403467625 0.522049955037378 1 1
0.553644842187989 0.553060080458172 1 1
0.517671527176754 0.517154852699513 1 1
0.507893851025353 0.507368581609316 1 1
0.519452776315453 0.518934213608554 1 1
0.419804722282033 0.419388170913996 1 1
0.499784473682383 0.499314631656498 1 1
0.40956722281681 0.409101097382212 0 0
0.509606354566913 0.509070574764641 1 1
0.490803362191827 0.490287633693209 1 1
0.568240442442683 0.567624769028373 1 1
0.495018556776047 0.494500839686872 1 1
0.476081195125903 0.475597944217489 1 1
0.538377572817155 0.537803826595229 1 1
0.436380503950562 0.435955542788983 1 1
0.500530770151955 0.499979074961835 1 1
0.440137541082648 0.439667942473439 1 1
0.499272184806881 0.498731786022137 1 1
0.493058021598627 0.492529459258623 1 1
0.555353191205748 0.554786574696254 1 1
0.456493882237819 0.4560316905991 1 1
0.48221596009767 0.481734902155823 1 1
0.601988496269165 0.601343227501503 0 0
0.411988134869927 0.411583459172066 1 1
0.539903306648171 0.539409789335443 1 1
0.556906956929536 0.556331045450872 1 1
0.500533311008575 0.500004305796826 1 1
0.483265893354593 0.482798510191712 1 1
0.602760101237875 0.602150938815837 1 1
0.529102401927147 0.528534395595857 1 1
0.532548726744185 0.531979457493076 1 1
0.541709069764916 0.541165334892675 1 1
0.499630382371797 0.499120536387681 1 1
0.567065864700448 0.566481341304571 1 1
0.502469528243528 0.501939989664244 1 1
0.592800129542004 0.592166738401165 0 0
0.569214922009952 0.568630799830045 1 1
0.543069834144039 0.542529522579273 1 1
0.41843870455782 0.418040021418859 0 0
0.514508313740483 0.514020535653234 1 1
0.477481344037746 0.47701311012272 1 1
0.423017867755655 0.422603544426343 1 1
0.514275492420031 0.513764112915425 1 1
0.465760466215947 0.465267488806765 1 1
0.501858577705894 0.501360420709506 1 1
0.546121617870561 0.545604128694854 1 1
0.514764024316802 0.514202380361358 1 1
0.471276279790128 0.470761013977137 1 1
0.508649753744768 0.508111822180106 1 1
0.466820292941568 0.466378438911856 1 1
0.531975956080015 0.531441054775218 1 1
0.49717914136328 0.496616659612942 1 1
0.567791529586068 0.567196618596164 1 1
0.473275836638952 0.472781962689248 1 1
0.40698982719579 0.406553893603647 0 0
0.478977846918588 0.478526345181762 1 1
0.535309795405796 0.534764382306395 1 1
0.482406607826835 0.48190615666393 1 1
0.484038079055523 0.483532854749181 1 1
0.47381569678952 0.473301835911722 1 1
0.488242918365035 0.487784437998678 1 1
0.40379820889924 0.403371775632528 0 0
0.479987528099256 0.479495134650031 1 1
0.469179079019934 0.468697723995934 1 1
0.510273646487999 0.509755727244816 1 1
0.554949281800095 0.554385939178999 1 1
0.540668140905423 0.540108118562014 1 1
0.543108369032117 0.542515640362092 1 1
0.444431952913051 0.443978979980428 1 1
0.499763763798982 0.499317990395584 1 1
0.550898106581275 0.550327936461764 1 1
0.527860440070069 0.527308697992238 1 1
0.514272689977886 0.513769607045963 1 1
0.452764948368244 0.452297876434331 1 1
0.502781213676879 0.502268493853727 1 1
0.521348789395863 0.520792108741037 1 1
0.481397614118844 0.480919984406644 1 1
0.522375257697213 0.521884294687137 1 1
0.473036635217001 0.472533473783218 1 1
0.486817449122969 0.486330402787621 1 1
0.493807969552072 0.493277589070615 1 1
0.552133540171226 0.551556681514019 1 1
0.511886334122767 0.511360536891233 1 1
0.592543934777907 0.591913576570265 0 0
0.448731607388686 0.448260753603887 1 1
0.451484610927263 0.450988521576312 1 1
0.400574195229315 0.400162456653584 1 1
0.45260804983673 0.452135110239379 1 1
0.395404781333559 0.395005586009095 0 0
0.490456336642673 0.489928378660178 1 1
0.477273615450836 0.476777333066619 1 1
0.56213008276917 0.561575767879699 1 1
0.560239964330387 0.559688514914092 1 1
0.473566489295653 0.473054074357376 1 1
0.498682047851074 0.498209707362537 1 1
0.452420654476786 0.451967505726938 1 1
0.462402227628711 0.461892727291519 1 1
0.450585571174625 0.450124647908505 1 1
0.492766932654965 0.492239394437254 1 1
0.493110127152164 0.492600512460441 1 1
0.550404916758276 0.549872876985471 1 1
0.441570695311571 0.441092524831102 1 1
0.501582524533317 0.501095219883167 1 1
0.476815146275934 0.476319119584084 1 1
0.455977184199943 0.455493633384924 1 1
0.537910563088791 0.537400780518955 1 1
0.49764876239383 0.497117336730204 1 1
0.465876470888496 0.465443705430039 1 1
0.503155816678241 0.502647966873663 1 1
0.513431774962065 0.512886282977725 1 1
0.489711529566903 0.489185720370713 1 1
0.602056763752275 0.601449353672713 0 0
0.47511317875956 0.47466328515418 1 1
0.506517675373174 0.506000748137181 1 1
0.557191896963897 0.556587223186111 1 1
0.435049967638611 0.434603470042623 1 1
0.45644288933241 0.455936003042799 1 1
0.468683304972265 0.468210506471252 1 1
0.48612702166519 0.48563321963873 1 1
0.489824881052539 0.489333796599201 1 1
0.535746078359671 0.535184891448554 1 1
0.4834471929517 0.482951173249742 1 1
0.494277193444912 0.493725834256946 1 1
0.59373869260889 0.593149713154983 0 0
0.542990179768034 0.542425069480435 1 1
0.468200557837743 0.467738677568423 1 1
0.490996922162521 0.490511367151613 1 1
0.468652654256617 0.468158118522441 1 1
0.499718866893547 0.499195982932461 1 1
0.499022507521068 0.498524074861727 1 1
0.482318375292877 0.481848254226319 1 1
0.536262846286481 0.535721969205141 1 1
0.440507831347546 0.44006091880184 1 1
0.571441411166998 0.570848382635573 1 1
0.56551444865204 0.564869405467807 1 1
0.462374445356558 0.46189902949306 1 1
0.505755301205184 0.505243461460711 1 1
0.480216282574714 0.479703776257994 1 1
0.499422977056853 0.498883763508795 1 1
0.438752800269575 0.438327458557309 1 1
0.532509021748602 0.531932319718689 1 1
0.502762797155557 0.502240603868727 1 1
0.435313572878703 0.434853348840159 1 1
0.511485818158187 0.510960385442886 1 1
0.512703256176367 0.512168466921242 1 1
0.480830571813486 0.480341252449256 1 1
0.375021901954088 0.374585373160125 0 0
0.519981364342558 0.51944940288315 1 1
0.527889256074547 0.527327241488445 1 1
0.581809136356682 0.581248893367126 1 1
0.513369794611949 0.512859381423871 1 1
0.516718162107507 0.516210311032014 1 1
0.461309602502787 0.46084470723882 1 1
0.536772907612233 0.536150395751909 1 1
0.473937268648725 0.473465728298269 1 1
0.452283380766864 0.451792166615364 1 1
0.565644590558235 0.565094018305847 0 0
0.530733170276777 0.530191996623115 1 1
0.447572399551708 0.44708941218943 1 1
0.475414529862629 0.474918766512844 1 1
0.491900530440651 0.491335970092285 1 1
0.568637673166327 0.568030551181553 1 1
0.53206442145023 0.531506833959222 1 1
0.491394440657681 0.49088032917545 1 1
0.532555604775545 0.532047009887896 1 1
0.540212560639334 0.539638526557492 1 1
0.546823082853246 0.546266450928266 1 1
0.507843932532438 0.507339630028131 1 1
0.500422918448436 0.499884942778654 1 1
0.499254873929194 0.498735854371379 1 1
0.468062773105711 0.467579169444148 1 1
0.461843217390214 0.461353684567564 1 1
0.559116272035759 0.558538606814568 1 1
0.50733076625863 0.506762692957794 1 1
0.516570505884401 0.515996342608259 1 1
0.490117854956209 0.489649394308457 1 1
0.578390877544044 0.577757366625033 0 1
0.506765268458563 0.506267643052574 1 1
0.488285741836667 0.487811080131151 1 1
0.437887767322746 0.437413153104108 1 1
0.517516235424291 0.516997341677328 1 1
0.54847327982614 0.54791833573506 1 1
0.541122361249524 0.540564199592296 1 1
0.50588010599247 0.505375486557077 1 1
0.556215563280453 0.555652146863438 1 1
0.409396785629927 0.408954215933577 1 1
0.559534619305965 0.558918519721356 1 1
0.545765306286469 0.545199249545746 1 1
0.532061801727141 0.531510092108822 1 1
0.388150564442845 0.387771962513903 0 0
0.582836351805171 0.582204024289047 0 0
0.565008940528193 0.564439735919169 0 0
0.585921746923146 0.585365277207697 1 1
0.548360405901237 0.547804171957086 1 1
0.462028558790757 0.461557560104255 1 1
0.552042667582339 0.551446998368799 1 1
0.500392631372588 0.499900595866378 1 1
0.571596195115091 0.57096633647829 1 1
0.531649253648644 0.531113446238565 1 1
0.542472664634877 0.54192533093821 1 1
0.398516572421681 0.398125962801408 1 1
0.469740235422493 0.469238701351914 1 1
0.497545396777551 0.49701074442189 1 1
0.479927042480592 0.479426025440107 1 1
0.493900911540479 0.493349510784791 1 1
0.417699811083527 0.417276657618025 1 1
0.556320667619434 0.555765718846371 1 1
0.466224087123303 0.465723897169785 1 1
0.517018428454414 0.516490194404063 1 1
0.447513330569211 0.44704727815835 1 1
0.493104386280608 0.49254270140911 1 1
0.511112293321222 0.510589154250233 1 1
0.511978329386303 0.511423607535842 1 1
0.416508582022685 0.416030954879836 1 1
0.474802292849369 0.47433249634776 1 1
0.525822060032568 0.52529352027278 1 1
0.547945958426153 0.547367219781383 1 1
0.463292597340726 0.462812441582111 1 1
0.51470532933708 0.514183683001822 1 1
0.410177793586523 0.409769752013208 0 0
0.545675429964962 0.54512803596518 1 1
0.524903522628692 0.524286509949533 1 1
0.517752458017614 0.517241832195503 1 1
0.54625242843432 0.545672896305813 1 1
0.544397413460279 0.543828543335933 1 1
0.518823717786613 0.518257465423723 1 1
0.488040947130671 0.487568961020762 1 1
0.440161477185511 0.439649041112953 1 1
0.45226683941034 0.451830389126072 1 1
0.423482005405412 0.423042432155714 1 1
0.563762597224259 0.563166853237794 1 1
0.488556489332094 0.488022043790418 1 1
0.480007235360068 0.479524344181773 1 1
0.555007819900494 0.554471755687534 1 1
0.476381839459303 0.475882912750882 1 1
0.411688262276981 0.4112819507091 1 1
0.461781888918405 0.461308311822455 1 1
0.476084474478346 0.475650923235806 1 1
0.481839544573288 0.481353606769061 1 1
0.512976585326873 0.512471118579856 1 1
0.452660861181186 0.452156920565818 1 1
0.529442455422554 0.528865636021616 1 1
0.516056604789889 0.515510091793773 1 1
0.496754407779572 0.496272031709068 1 1
0.506550673293278 0.506009426856153 1 1
0.420398530462225 0.419958172901848 1 1
0.491107087635368 0.490606475086182 1 1
0.54755530793734 0.546973509866264 1 1
0.446685840779829 0.446252332403959 1 1
0.552580244669245 0.551999149511648 1 1
0.590730019712479 0.590148915084964 0 0
0.428146247471814 0.427688852347208 1 1
0.467383992872395 0.466932988569164 1 1
0.469753649648164 0.469281541604208 1 1
0.526170380372005 0.525630420405252 1 1
0.545824359958976 0.545231580580299 1 1
0.529889633629476 0.529337602844224 1 1
0.385591075552147 0.385183263534395 0 0
0.458737039062297 0.45826554537401 1 1
0.506937574888296 0.506410619271702 1 1
0.474748841994271 0.474234753504343 1 1
0.476114600152409 0.475599056974547 1 1
0.541974887154061 0.541410569411496 1 1
0.607100142118189 0.606455524352872 1 1
0.558353709131498 0.557756977777142 1 1
0.498681726283181 0.498186229352181 1 1
0.482314406781525 0.481812213761707 1 1
0.472665537605612 0.472171834486841 1 1
0.460998031131491 0.460522638314466 1 1
0.479667833688326 0.479148564603335 1 1
0.433035026045002 0.4325732344056 1 1
0.532703587722929 0.532146250429572 1 1
0.557073728627738 0.556453100775172 1 1
0.449034475916446 0.448543838733565 1 1
0.493113990629573 0.492587301323167 1 1
0.486531236783244 0.486003964307667 1 1
0.464714021005816 0.464252595953464 1 1
0.424090840184545 0.423663590101906 1 1
0.486737720013977 0.48622541786632 1 1
0.550088747422995 0.549466411825831 1 1
0.504714303963232 0.504214663619386 1 1
0.496531527032596 0.496015106641571 1 1
0.451178312718278 0.450685637330957 1 1
0.496822337240986 0.496309742342052 1 1
0.574151444488488 0.573544457685905 1 1
0.560632565045565 0.560070489743802 1 1
0.444836331875582 0.444389597226618 1 1
0.515191148104842 0.514656691923964 1 1
0.464803462434136 0.464310944963911 1 1
0.475417819870644 0.474914264323916 1 1
0.473662269738356 0.473171493546385 1 1
0.52672828482017 0.526226958451333 1 1
0.479610930419314 0.479137128705106 1 1
0.517271871168217 0.516707664023867 1 1
0.465642258325504 0.465161802687083 1 1
0.565286087694815 0.564702243167692 1 1
0.551537924265578 0.550969770358679 1 1
0.472361247057038 0.471907747739337 1 1
0.461124102286065 0.46062196422665 1 1
0.507378528670082 0.506840952797138 1 1
0.476554711165068 0.476056952707505 1 1
0.484449007274696 0.48395474723366 1 1
0.491873245432041 0.491395588241763 1 1
0.457633781268795 0.457187954667557 1 1
0.424468433317188 0.424056031568888 0 0
0.595881399458205 0.595248292375869 1 1
0.621505193371792 0.620821679993718 0 0
0.476012065770373 0.475514380492826 1 1
0.52621354647809 0.525650082536742 1 1
0.533988850017901 0.533510490371843 1 1
0.553634674398519 0.553061699837405 1 1
0.478474032898016 0.478000312473462 1 1
0.572235724650468 0.571579647679015 1 1
0.50878199702444 0.508251637406111 1 1
0.513427659945311 0.512942326802675 1 1
0.387062154009387 0.386709616193668 0 0
0.560894684530944 0.56030260668371 1 1
0.46454252863142 0.46406777793853 1 1
0.468600997933918 0.46809996147149 1 1
0.518579184045371 0.518040546245969 1 1
0.478248991305142 0.477759704226405 1 1
0.539161584091617 0.538587709843064 1 1
0.477253712377342 0.476706036921909 1 1
0.549515064386011 0.548903412844414 1 1
0.440128955822121 0.439638704253252 1 1
0.473801183433486 0.473305639261262 1 1
0.555537092879944 0.554947939705161 1 1
0.547896384337628 0.547344585720235 1 1
0.55876389366428 0.558193474078504 1 1
0.538784540514142 0.538232934154372 1 1
0.546420050297388 0.545839175325377 1 1
0.443773005999813 0.44328421818608 1 1
0.600020735461697 0.599384269022468 0 0
0.507519685234852 0.507007351260785 1 1
0.539874052040674 0.539338601524574 1 1
0.605233960337729 0.60467251857229 0 0
0.502501554526021 0.501963739591836 1 1
0.447030112189996 0.446557606099858 1 1
0.476335275842297 0.475862875920375 1 1
0.425967703806941 0.425528056173563 1 1
0.421663632416888 0.421220108933245 0 0
0.545273569968522 0.544667043334902 1 1
0.516410201703328 0.515890820525068 1 1
0.475177382989026 0.474692006991653 1 1
0.459887630052673 0.459356347044089 1 1
0.55411502622239 0.553511317191965 1 1
0.534228914696629 0.533649110611586 1 1
0.475405953652069 0.474952171946986 1 1
0.497204835434498 0.496688705754974 1 1
0.541722084063496 0.541182236724468 1 1
0.431170515651196 0.430744453417611 1 1
0.497381864338767 0.49690865043483 1 1
0.533898503519719 0.533379927280889 1 1
0.572740724984846 0.572183000064319 1 1
0.450924987383419 0.450475716900592 1 1
0.501005382586255 0.500506553223577 1 1
0.461971306654504 0.461507361880922 1 1
0.562410666804474 0.561847976963078 1 1
0.56261113101669 0.562036149098721 1 1
0.568103415452952 0.56752778310025 1 1
0.436300774446955 0.435880728684238 1 1
0.505569222904572 0.505070000661124 1 1
0.554821215130618 0.554271744072085 1 1
0.464660216696123 0.464183770825439 1 1
0.397906479775494 0.397510093159039 0 0
0.480349059351444 0.479821764882272 1 1
0.566746955717072 0.566081201404191 1 1
0.535389747239638 0.534865504731846 1 1
0.432858532555744 0.432433909825552 1 1
0.487125011581883 0.486677741699821 1 1
0.562860568316653 0.562254149697785 1 1
0.556026816473638 0.555437984282455 1 1
0.45372249456888 0.453225029767861 1 1
0.546254312441108 0.545696468226929 1 1
0.470224733434848 0.469737626887772 1 1
0.473489589314805 0.473053707782895 1 1
0.440807859823853 0.440343214432332 1 1
0.433510149499675 0.433077765254098 1 1
0.456910612992798 0.456470458814714 1 1
0.483290402104761 0.482798811516823 1 1
0.498122549010076 0.497596719578877 1 1
0.503325837583073 0.502782412907042 1 1
0.512826713378883 0.512311528199433 1 1
0.48549786582896 0.484982939719497 1 1
0.519404934338928 0.518884678695056 1 1
0.508657307556459 0.508108235744788 1 1
0.487883426951185 0.48737137897232 1 1
0.50181270982052 0.501323420681047 1 1
0.405001385771756 0.404595369139516 1 1
0.494981748137835 0.49449104883938 1 1
0.464055555158654 0.463577820957152 1 1
0.425982610659221 0.425528946312825 1 1
0.502719902941662 0.502217778417 1 1
0.526097626798398 0.525576637743976 1 1
0.537019244230501 0.536502917020494 1 1
0.488612812979702 0.488114325503946 1 1
0.488416075693542 0.487915638219919 1 1
0.504003318039405 0.503507030667235 1 1
0.545912230572119 0.54534841668477 1 1
0.501988423038943 0.501485096448268 1 1
0.412960978559535 0.412524077816603 0 0
0.412037775212246 0.411603578139912 1 1
0.401385896213991 0.400977748603103 1 1
0.535078106561076 0.534535023482393 1 1
0.40752687893484 0.407114857389144 0 0
0.463373893040373 0.462932026587708 1 1
0.583320961498909 0.582707074948601 0 0
0.519799750941142 0.519209176379766 1 1
0.626893993730978 0.626268376200631 0 0
0.462856978475202 0.462337547400444 1 1
0.49942197030532 0.498908105359839 1 1
0.519547846401188 0.518953870979965 1 1
0.41556619718539 0.415088744246821 1 1
0.572919922044707 0.572310445754489 1 1
0.495828535212968 0.49536899577577 1 1
0.528652825499574 0.528094159211644 1 1
0.461707894727507 0.461260282812506 1 1
0.503791912389481 0.503246072953007 1 1
0.514798218115763 0.514262354960141 1 1
0.507501280582142 0.506977409251288 1 1
0.606834397109206 0.606228886246591 0 0
0.452923607527444 0.452499579977135 1 1
0.44935177716962 0.448863623415616 1 1
0.468034983827127 0.467554661704815 1 1
0.425118916516379 0.42468970739669 1 1
0.558034902775562 0.557436617186015 1 1
0.537211706422014 0.536666556248194 1 1
0.484231437271079 0.483741916989657 1 1
0.605875370637134 0.605282917501969 0 0
0.522104471761363 0.521574685611128 1 1
0.496893827648472 0.496397617077216 1 1
0.449898940428312 0.449429363123345 1 1
0.491703157593746 0.491198493209075 1 1
0.530744131427734 0.530170880751497 1 1
0.532680794441868 0.532106937772649 1 1
0.486691400089241 0.486202284187064 1 1
0.511126616815034 0.510561084345638 1 1
0.431755089812948 0.431322633269406 1 1
0.48817452034929 0.487657680353818 1 1
0.499237774612232 0.498730768913802 1 1
0.520631141578941 0.520136320143078 1 1
0.492337047593219 0.49179852026068 1 1
0.491202289671144 0.490682041689935 1 1
0.579477634791117 0.578919942225052 1 1
0.454471096754145 0.453961990028766 1 1
0.556390880499405 0.555756013644906 1 1
0.516950161300686 0.516417377655118 1 1
0.571834655329503 0.571309509180147 1 1
0.532561515487505 0.531986884549865 1 1
0.474955784804313 0.474490943116195 1 1
0.415201195484752 0.414769481663717 1 1
0.427074093124209 0.426617255045125 1 1
0.573205842354381 0.572654883036441 1 1
0.521725146729382 0.521171335635854 1 1
0.484698670692908 0.484152545992834 1 1
0.452260187919069 0.451790311925826 1 1
0.442418791824352 0.441946626556206 1 1
0.540662449714221 0.540111270603344 1 1
0.472583106029654 0.472112922671011 1 1
0.466812323653154 0.466316812299902 1 1
0.585301088687919 0.584691206742273 1 1
0.469270662983765 0.468761489927865 1 1
0.507468086463355 0.506911158199004 1 1
0.56821732348563 0.567663347424615 1 1
0.527856832523001 0.527300475807633 1 1
0.45004399789167 0.449555729812384 1 1
0.547823386478911 0.54721207519933 1 1
0.534527193378302 0.533936743677225 1 1
0.481449289673845 0.480951082037568 1 1
0.505668802881959 0.505137331363713 1 1
0.491548112763218 0.491029085571343 1 1
0.492575985910021 0.492053000445994 1 1
0.543809356525522 0.543245963150879 1 1
0.485885324144137 0.485354510317714 1 1
0.501031569856926 0.500565877553969 1 1
0.520183652841166 0.519624603234563 1 1
0.481564232515124 0.48107566574592 1 1
0.551796728885008 0.551268050244355 1 1
0.469597186872632 0.469089072875136 1 1
0.524820965342547 0.524215586042562 1 1
0.566425690169074 0.565847581050733 1 1
0.518526535932909 0.517969788662442 1 1
0.375433251888324 0.375031776386955 0 0
0.527693824002975 0.527145068298598 1 1
0.513795602658139 0.513328074426339 1 1
0.50113147770192 0.500641922087946 1 1
0.566178523533553 0.565578952645211 1 1
0.514708321400664 0.514176132267324 1 1
0.500041396652907 0.499545566497188 1 1
0.481842648977278 0.481379999299872 1 1
0.48138430072909 0.480906002170425 1 1
0.490343482848388 0.489842645408563 1 1
0.527586284369552 0.52703169686873 1 1
0.456627292533629 0.456098856532425 1 1
0.507089702211574 0.506574088780399 1 1
0.447624002585173 0.447196248138946 1 1
0.532127951044593 0.53155561800146 1 1
0.489229510792559 0.488711282415763 1 1
0.413346481723962 0.412950934444706 1 1
0.457476379909039 0.457011914876663 1 1
0.503448692574083 0.502934853012758 1 1
0.444491818975656 0.444011924134472 1 1
0.466783090343104 0.466328083191734 1 1
0.478729298768385 0.478274754542002 1 1
0.481052835036135 0.480571229630321 1 1
0.375169778455969 0.374802576915903 0 0
0.396959295666542 0.396560427452855 1 1
0.50695238595131 0.506416184135315 1 1
0.490723001410364 0.490210560976296 1 1
0.507728325563934 0.50721215471746 1 1
0.5034355285839 0.502973443936504 1 1
0.485593907382071 0.485101081834891 1 1
0.48571008297154 0.485231107085276 1 1
0.458151660977176 0.457647529524491 1 1
0.522554634352901 0.522004522751536 1 1
0.488080806704208 0.487533822248604 1 1
0.507639639196542 0.507135452897766 1 1
0.581490533822062 0.580888343641244 1 1
0.509527011054726 0.509000996797782 1 1
0.516161126623413 0.515613370299202 1 1
0.474346463759959 0.473870426512518 1 1
0.471985434516397 0.471514016891055 1 1
0.449068964066184 0.448600778498647 1 1
0.391791302961076 0.391367047370759 0 0
0.485134124786734 0.484636537942767 1 1
0.441671186874279 0.441244337202245 1 1
0.465381141574485 0.464904506172841 1 1
0.429745267752165 0.429326213123756 1 1
0.402718931569195 0.402275236803587 0 0
0.488216269512164 0.487755152383123 1 1
0.52313918885179 0.522609786118481 1 1
0.535963417454905 0.53542037819233 1 1
0.450381518266404 0.44991451873186 1 1
0.504912179423163 0.504363060962939 1 1
0.524135881077543 0.523595139342018 1 1
0.525522439158808 0.524943816088867 1 1
0.54913685753845 0.548562580439262 1 1
0.468674348589158 0.468223576474339 1 1
0.417341160250106 0.416947141855016 1 1
0.450993809758267 0.450533546638495 1 1
0.528649520874375 0.528176038879351 1 1
0.396696680425078 0.396304185710262 0 0
0.462480430131965 0.46205340768005 1 1
0.4506262192993 0.450122960140049 1 1
0.573262708552397 0.572625867494473 1 1
0.55204145935335 0.551479330030686 1 1
0.552312930411191 0.551754397292464 1 1
0.457203346748308 0.456729686365724 1 1
0.431588241394751 0.431193317713589 1 1
0.503604840303415 0.503106330791275 1 1
0.522113764888884 0.52154847702008 1 1
0.529569179838077 0.529014970834308 1 1
0.488251930497981 0.487734008671309 1 1
0.569501777884524 0.568920631733395 1 1
0.471080597549007 0.470602883685854 1 1
0.499561236464426 0.499044669610693 1 1
0.498833780187328 0.498263690398675 1 1
0.492751836904125 0.492263511235725 1 1
0.483301390078472 0.482800385079732 1 1
0.488168233199997 0.487676596352742 1 1
0.414590510427725 0.414183201882205 1 1
0.553569242897484 0.552973665939188 1 1
0.593511707001438 0.592900169069946 0 1
0.487733130551273 0.487234588168417 1 1
0.552566169272165 0.551982189954967 1 1
0.457424477845695 0.456964928435662 1 1
0.54719624098689 0.546616836208162 1 1
0.5595370376036 0.558976785186615 1 1
0.534988005866066 0.534403453918796 1 1
0.491802357150114 0.491294156128159 1 1
0.45658585656096 0.456110100568825 1 1
0.481542651388281 0.481056546290607 1 1
0.548446709956033 0.54785355484629 1 1
0.498779565272586 0.498291540711676 1 1
0.502084502196653 0.501602806076313 1 1
0.475585937064311 0.475105389721614 1 1
0.577435896964685 0.576910214686758 1 1
0.471297025792003 0.470822193063651 1 1
0.541718075549685 0.541161222763447 1 1
0.422323208361927 0.421886965324402 1 1
0.541417708867282 0.540881164416249 1 1
0.537541255311401 0.536979296358794 1 1
0.506612894032183 0.506102736608241 1 1
0.515074055617537 0.514510724540612 1 1
0.470687370473332 0.470175602895936 1 1
0.455460396627992 0.455012809161594 1 1
0.412566417161833 0.412131222881326 1 1
0.494418515099887 0.493875576444585 1 1
0.535463881783516 0.534939255266285 1 1
0.512707677898366 0.512181668575497 1 1
0.510349096994684 0.509816647728336 1 1
0.492854692292561 0.49227725862227 1 1
0.501185452686493 0.5006573244497 1 1
0.506226014021957 0.505688113630778 1 1
0.515459530552386 0.514946606414517 1 1
0.507584349667335 0.507082259140716 1 1
0.543051425768983 0.542464005735527 1 1
0.491666882083163 0.491169621434631 1 1
0.560007121978104 0.559409468958121 1 1
0.496866752576381 0.496324351750148 1 1
0.440337704317532 0.439884734210314 1 1
0.407618840539547 0.407242384324153 0 0
0.516965237320621 0.516450307383496 1 1
0.415574696888915 0.41519380552662 1 1
0.479693576589756 0.479188949250169 1 1
0.559342006162062 0.55874570181029 1 1
0.467499408666284 0.46699132879615 1 1
0.48199004745729 0.481468844001915 1 1
0.470089505711233 0.46961620013036 1 1
0.49314906674605 0.492617993348818 1 1
0.484716044286641 0.484203426868724 1 1
0.482507561421491 0.481987878915917 1 1
0.526089826532491 0.525531688839983 1 1
0.493340117625528 0.492823351635858 1 1
0.51441743910176 0.513893592917707 1 1
0.561515036114121 0.560958744386556 1 1
0.536968394357911 0.536410532968984 1 1
0.470098261135172 0.469617348125778 1 1
0.453388326817652 0.452915844065361 1 1
0.460909486200227 0.460427020025573 1 1
0.496734726940365 0.49621157030756 1 1
0.578935516656644 0.578370104661734 1 1
0.610377703592094 0.60970118838114 0 0
0.571669524406512 0.571102448663767 0 0
0.459432591233644 0.458944471048101 1 1
0.429297375260952 0.428859517276738 0 0
0.474648024001395 0.474120595121243 1 1
0.439847728579674 0.439404042545413 1 1
0.407247921152062 0.406830315419702 0 0
0.481186257474786 0.480684398978602 1 1
0.510739618688513 0.510174225216858 1 1
0.516931809031383 0.516411556917863 1 1
0.534183454402324 0.533614117318795 1 1
0.525236776346382 0.524712355139786 1 1
0.397011690306213 0.396606023464665 0 0
0.62377279196485 0.623157515166638 0 0
0.420632616178306 0.420147006431787 1 1
0.468500213297033 0.467972841316809 1 1
0.518995740155304 0.518475235724144 1 1
0.478954839387549 0.478439227819766 1 1
0.534242022932309 0.533716917106921 1 1
0.469217898087532 0.468724391290968 1 1
0.589251935608687 0.588623186389727 1 1
0.473880742053611 0.47340039580322 1 1
0.524785341337728 0.524225554673054 1 1
0.512970282632781 0.512410310175082 1 1
0.47354373345294 0.473080088879425 1 1
0.561792457601369 0.561199940320139 1 1
0.528659825634762 0.528055546465455 1 1
0.570638001378748 0.570015611069036 1 1
0.532664638227893 0.532119487472082 1 1
0.505833802141659 0.505342157454115 1 1
0.565137879103581 0.564639821936052 1 1
0.552190713617435 0.551609059368471 1 1
0.519446632162517 0.518900927938336 1 1
0.338540163268756 0.33819565499563 0 0
0.537744379815432 0.537158273973887 1 1
0.433599411086114 0.433159987599815 1 1
0.49100738298889 0.490539083750648 1 1
0.508868045381673 0.50836575527984 1 1
0.536883807345234 0.536340573193135 1 1
0.511474711006404 0.510949229272646 1 1
0.488842189906276 0.48831886474185 1 1
0.546575487035303 0.546011663364765 1 1
0.563562006155651 0.563002678102675 1 1
0.465042221532338 0.464524489674095 1 1
0.476094425668254 0.475599615109781 1 1
0.491213358645938 0.490684908281597 1 1
0.502076013430041 0.50157555367044 1 1
0.510422317754368 0.509936781453133 1 1
0.464790709043841 0.464309658133293 1 1
0.549999518886658 0.549442951885169 1 1
0.485776609196716 0.485200745307197 1 1
0.496440756654627 0.495898093473915 1 1
0.521299503522841 0.520741781486689 1 1
0.51890359482219 0.518394725106412 1 1
0.381553999367809 0.381117753047113 0 0
0.532956339475279 0.532418725312243 1 1
0.472456623234551 0.471986828448192 1 1
0.54839679664 0.547849452614998 1 1
0.450693490777055 0.450248629082443 1 1
0.509364547516265 0.508875484633403 1 1
0.48523545189572 0.48471779645897 1 1
0.573995129889286 0.573372238651586 1 1
0.498911734216681 0.498385481158234 1 1
0.509991813501557 0.509420538594573 1 1
0.476156428878906 0.475698390207615 1 1
0.496879725896117 0.496356984599316 1 1
0.514614655653077 0.514049758988187 1 1
0.4835423239394 0.483015023430813 1 1
0.438564221219865 0.438133466108818 1 1
0.520751059203969 0.520205141675958 1 1
0.494676860976805 0.494188967177188 1 1
0.420520089467499 0.420063240432646 1 1
0.492937402015904 0.49246430121983 1 1
0.441841708655127 0.441367138177999 1 1
0.504408251650013 0.503881668532881 1 1
0.464327201830885 0.463857539733933 1 1
0.533638569793522 0.53312096825828 1 1
0.499943106209898 0.499439099082783 1 1
0.487326678905977 0.486796728265807 1 1
0.477858894936138 0.477379574099597 1 1
0.532286546421837 0.531720090414483 1 1
0.508140105215176 0.507660211541725 1 1
0.519410704554199 0.518909640194525 1 1
0.503349102318895 0.502843112429861 1 1
0.454148285679163 0.453698964424567 1 1
0.515164976978907 0.514628866347909 1 1
0.486596096657574 0.486095171696532 1 1
0.442980057135495 0.442530251741958 1 1
0.586342801549647 0.585672878372248 0 0
0.490981048285518 0.490490030359784 1 1
0.505922649544594 0.505388568742089 1 1
0.546602713559934 0.546017661782074 1 1
0.506164539260192 0.505659773245792 1 1
0.536702133226127 0.536146412904229 1 1
0.59475281541548 0.594149535908182 1 1
0.451775792424958 0.451309073771435 1 1
0.525525539452258 0.525024285209179 1 1
0.566307625701934 0.565691625248902 1 1
0.545527106795447 0.545028163613588 1 1
0.498642304605321 0.498141161076419 1 1
0.522816610447631 0.522265227892856 1 1
0.510714204442146 0.510162811890037 1 1
0.515195966091734 0.514666495883345 1 1
0.534463463227428 0.533891967478255 1 1
0.537523569885522 0.536945713852515 1 1
0.483334345635064 0.482856475780253 1 1
0.455850889522483 0.455412994303331 1 1
0.539934694871031 0.539340207270548 1 1
0.482332067605129 0.481827281003292 1 1
0.465209850338097 0.464752902511759 1 1
0.479700389794173 0.479204445815019 1 1
0.498135187526794 0.497626080922425 1 1
0.378150170264694 0.377778495808273 0 0
0.52878623075517 0.528223275651284 1 1
0.442103937228008 0.441623161603978 1 1
0.478570817681314 0.47808083213753 1 1
0.517791985974594 0.517304498024541 1 1
0.494155929270771 0.49362202446119 1 1
0.484305097685298 0.483759455875356 1 1
0.543191788187137 0.542632280552688 1 1
0.415572435653695 0.415096849479489 0 0
0.46341210079282 0.462956167169615 1 1
0.59265484896744 0.592061492702879 0 0
0.503719286889103 0.503209815385289 1 1
0.55981736902096 0.55921097533991 1 1
0.532950654771466 0.532432843849872 1 1
0.511604593034207 0.511095776103921 1 1
0.541450685742315 0.5408241510031 1 1
0.468823484963486 0.468328736935772 1 1
0.472750194109156 0.472254582225831 1 1
0.500796843896627 0.500282432969855 1 1
0.49950667613483 0.498975177187913 1 1
0.499884362419052 0.499342940773516 1 1
0.533283742449162 0.532669200781021 1 1
0.508154811976246 0.507628647911455 1 1
0.47124274267232 0.470772689186589 1 1
0.509269194702231 0.508754953616888 1 1
0.490884403252967 0.490378417132776 1 1
0.495327226855441 0.494782084348675 1 1
0.524297827092938 0.523771500006782 1 1
0.442906830277334 0.442420712303006 1 1
0.536967682958354 0.536436405538976 1 1
0.426565362417054 0.426120637068144 1 1
0.4753948825494 0.474923603365089 1 1
0.469811851679329 0.469328716232111 1 1
0.5306826342302 0.530145823596631 1 1
0.446778586602429 0.446335155037007 1 1
0.556596180015718 0.556038929938291 1 1
0.388059755258955 0.387658420547753 0 0
0.414582647350545 0.414187204670377 1 1
0.539057475363394 0.538480844912504 1 1
0.47411689248719 0.473621480579742 1 1
0.491406138448916 0.490908035639532 1 1
0.463924178710322 0.463463596293787 1 1
0.54999309979983 0.549453474657031 1 1
0.529513168556405 0.528962966377165 1 1
0.42505411384149 0.424580844910213 1 1
0.521932382545974 0.521394851964498 1 1
0.631156581534655 0.63047986860105 0 0
0.517609557462736 0.517065933266746 1 1
0.464175108276524 0.463699890684248 1 1
0.486577889950031 0.486019274916954 1 1
0.556788507637225 0.556208306362009 1 1
0.513958750885372 0.513394496236657 1 1
0.600187523180869 0.599595183431709 0 0
0.502922592217739 0.502433553747466 1 1
0.473357242068615 0.472865085765495 1 1
0.59728607674805 0.596640491435894 1 1
0.534701028897594 0.534174872587059 1 1
0.457934858764856 0.457454598143788 1 1
0.504785990306719 0.504252542080412 1 1
0.58069159076322 0.580092556164442 1 1
0.466967213305712 0.466445982174685 1 1
0.417020081609134 0.416579240867913 0 0
0.454012384285581 0.453557666751932 1 1
0.466621373636712 0.46613719990567 1 1
0.430241738408465 0.429781762612384 1 1
0.598660177695463 0.598053365983958 0 0
0.542136698279759 0.541569103300468 1 1
0.636731761774614 0.636070815154674 0 0
0.427856879223106 0.427427844971191 1 1
0.496300339988557 0.49578682133808 1 1
0.465373336919365 0.464860185058086 1 1
0.430787258940553 0.430311339515066 1 1
0.547874957378423 0.547285958142133 1 1
0.587081004308122 0.586419524246538 1 1
0.44445858176535 0.443981938520413 1 1
0.557637395748428 0.557063059944291 1 1
0.553913998174258 0.553296725465876 1 1
0.503004777113011 0.502475076231673 1 1
0.519524781359996 0.518988657485771 1 1
0.540793173811303 0.540227814872802 1 1
0.500506059665017 0.499954067710239 1 1
0.480852304775554 0.480359841482445 1 1
0.527707936005638 0.527120578975182 1 1
0.437528450671693 0.437041735516039 1 1
0.477119077672139 0.476607569872815 1 1
0.496132255087123 0.49558226463693 1 1
0.550802084803371 0.550223964527984 1 1
0.517001434222539 0.51638955056825 1 1
0.518153818255025 0.517627019484065 1 1
0.54636502777496 0.545776093575125 1 1
0.519609231125251 0.519099413241298 1 1
0.37736427574783 0.376950967715288 0 0
0.489919919530786 0.489392536629822 1 1
0.616109750658055 0.615466955753378 0 0
0.445459142824207 0.445006882988715 1 1
0.507024530669892 0.506517727539027 1 1
0.455696717245885 0.455242089502781 1 1
0.542311462048565 0.541768547941687 1 1
0.547049392824594 0.546496007045512 1 1
0.512081787703801 0.511544157108295 1 1
0.399187408715445 0.398791241059793 1 1
0.48589305221857 0.485402114716652 1 1
0.504059711601422 0.503560709094421 1 1
0.514396111091852 0.513867228447235 1 1
0.467259883037687 0.466811906202314 1 1
0.439225177202133 0.43878754310912 1 1
0.56229666050829 0.561671998494674 1 1
0.462642073835388 0.462171775104185 1 1
0.525962930187896 0.525431357555299 1 1
0.504221352734483 0.503705218767468 1 1
0.539753516194582 0.539176783141986 1 1
0.452853963865665 0.452388808267999 1 1
0.465403941732561 0.464940623700521 1 1
0.460881898169282 0.460422737433998 1 1
0.498070204194612 0.497578687646581 1 1
0.469001531551343 0.468472259188996 1 1
0.541119241089517 0.540588842566836 1 1
0.53375500056384 0.533187888942726 1 1
0.491773749501732 0.491219112901573 1 1
0.490636078312042 0.490150745455504 1 1
0.4617005103375 0.461218763099791 1 1
0.505739709950465 0.50520708821918 1 1
0.508419545930676 0.507869456492089 1 1
0.517350086459495 0.516810575430442 1 1
0.490791248749621 0.490262915384537 1 1
0.581395145676047 0.580763910625642 1 1
0.54278480309102 0.542258465163164 1 1
0.51474791802124 0.514217438909694 1 1
0.544722891798632 0.544189940983092 1 1
0.526785698363944 0.526282162635257 1 1
0.523940571125718 0.523407397836645 1 1
0.500967518906161 0.500427838356105 1 1
0.468244977356162 0.467745881963427 1 1
0.408077494198884 0.407676097588099 1 1
0.581783548519242 0.581192776657988 1 1
0.526795364490016 0.526262492661205 1 1
0.471589690733869 0.471136566537566 1 1
0.505865700211766 0.505335976353682 1 1
0.451957509225521 0.451473844205909 1 1
0.538412892984539 0.53782824785126 1 1
0.45816938992978 0.45771167281541 1 1
0.55351196174157 0.552893191297099 1 1
0.617423155363815 0.616735197927913 0 0
0.507494507359064 0.506948811852494 1 1
0.558219420066417 0.557589441302151 1 1
0.499206754549712 0.498703651670112 1 1
0.522367627000625 0.521831313324258 1 1
0.547451304683093 0.546863288961413 1 1
0.507217121019459 0.506716876604673 1 1
0.501488622618948 0.500982136157716 1 1
0.587225332430524 0.586628908561246 1 1
0.528574968362217 0.527991766469975 1 1
0.467659023589034 0.467174287054338 1 1
0.466523732062411 0.46607012532449 1 1
0.478726149715956 0.478242997860606 1 1
0.533347358503426 0.53274621618881 1 1
0.516084939456043 0.515563979679735 1 1
0.525754991942824 0.52523602018849 1 1
0.51083347199554 0.51032742313117 1 1
0.519605950329631 0.519082308633894 1 1
0.489627228682146 0.489120675778512 1 1
0.484115544494033 0.483611456744925 1 1
0.49817645881961 0.497644174670924 1 1
0.542485203744241 0.541901162468151 1 1
0.478463775207547 0.477963542600044 1 1
0.484992378510867 0.484509214991133 1 1
0.485637373797118 0.485134509671292 1 1
0.435225226429824 0.434766883874548 1 1
0.457786433537488 0.457296377818533 1 1
0.439630597756512 0.439164594042758 1 1
0.497899088441091 0.497374724200901 1 1
0.536074499789233 0.535513031303221 1 1
0.470314970375926 0.469851163953686 1 1
0.476703031910567 0.476255701542413 1 1
0.532376176112477 0.531805933413987 1 1
0.565998792297194 0.565408845099953 1 1
0.501060508606508 0.500502796612226 1 1
0.499697265890933 0.499180980155082 1 1
0.498332755198984 0.497810701496867 1 1
0.451437613158626 0.450909317257917 1 1
0.462201418534609 0.461731910559572 1 1
0.494767526104428 0.49422213114214 1 1
0.390309856023895 0.389897497831825 0 0
0.481600467834878 0.481128569975018 1 1
0.492547143079986 0.492032955284264 1 1
0.57834279376859 0.577768462789913 1 1
0.410681120520782 0.410297207887081 1 1
0.445673039322332 0.44521957419099 1 1
0.575867254265901 0.575303426505335 0 0
0.477571203831589 0.477154551091604 1 1
0.588664069807516 0.588044067040439 1 1
0.427085420137986 0.426654661984085 1 1
0.510144778043941 0.509612504470213 1 1
0.425528158265102 0.425091160377853 1 1
0.39149795110116 0.391119946084454 0 0
0.578951420913764 0.578386579148022 1 1
0.431946996077899 0.431558400537853 1 1
0.425806238528811 0.425385573228547 1 1
0.463663093737448 0.463195144428759 1 1
0.530562233651068 0.529963987705517 1 1
0.530845719316662 0.530268692595907 1 1
0.512746013559945 0.512223705160078 1 1
0.422743644468332 0.422310612782754 1 1
0.493946904089006 0.493456487644403 1 1
0.516484478552079 0.515976887443948 1 1
0.514288874662664 0.513762632817566 1 1
0.502557178973775 0.502033691202651 1 1
0.520340642030912 0.519832076013019 1 1
0.444578844252063 0.444091682067594 1 1
0.453842989769211 0.453409063423629 1 1
0.517131041028341 0.516592593144661 1 1
0.478627483580958 0.478156656196965 1 1
0.509540230687949 0.509058158245154 1 1
0.484281031734086 0.483772975554288 1 1
0.504252348461504 0.503761080525543 1 1
0.532668956420055 0.532181207674888 1 1
0.520777800583064 0.520243078221606 1 1
0.409534826052824 0.409107266477057 1 0
0.418001376751853 0.417540012530652 0 0
0.508146777803726 0.507616872966889 1 1
0.386174388066426 0.385815554216334 0 0
0.457548900602279 0.457098356367741 1 1
0.582803615219281 0.582226964906417 1 1
0.517038876173457 0.516471604398092 1 1
0.542040598835384 0.541525284424676 1 1
0.494908940339369 0.494393353348641 1 1
0.504472332476162 0.503976139157129 1 1
0.471743083765744 0.47126709482301 1 1
0.427560093255106 0.42709570285365 0 0
0.447768412065508 0.447267843624072 1 1
0.515470602058842 0.514929213310003 1 1
0.47238693986243 0.471865234701125 1 1
0.531497579727342 0.530973271714524 1 1
0.522994897379523 0.522433249445546 1 1
0.478820774916968 0.478318577609699 1 1
0.476006875412795 0.475497184654323 1 1
0.564483369081612 0.56387166590661 1 1
0.562007789099111 0.561467832373722 1 1
0.552876899689886 0.5522835281748 1 1
0.492737279182909 0.492236978778282 1 1
0.531560590451369 0.530957977747523 1 1
0.375075708145102 0.374664551778591 0 0
0.483827642471034 0.48333475348773 1 1
0.567101793898607 0.566503909418198 1 1
0.56386904413849 0.563307703212595 1 1
0.531945761827166 0.531391477599636 1 1
0.396266814222268 0.395865054346932 1 1
0.478930552097441 0.478455852438512 1 1
0.557093737591564 0.556526295026069 1 1
0.519233162487997 0.518694481453546 1 1
0.509124931142275 0.508592297518396 1 1
0.599471058306319 0.598864090619387 0 0
0.431177762622556 0.43070326614639 1 1
0.458505200849073 0.458021004608961 1 1
0.513958311546056 0.513426062839836 1 1
0.45352631197297 0.453016879593664 1 1
0.540177437702969 0.53961347608228 1 1
0.5470459066624 0.546503350963683 1 1
0.529479910179033 0.528969375410956 1 1
0.469295659491519 0.468778322005158 1 1
0.505001993276063 0.504456110238739 1 1
0.532305096144466 0.531777215319833 1 1
0.471224032257049 0.470743198648624 1 1
0.44443454817652 0.443926758729484 1 1
0.562890364303782 0.562287635729262 1 1
0.518177361225021 0.517679899977602 1 1
0.55779241465337 0.557246844469619 1 1
0.477778253650745 0.477258666208189 1 1
0.472646432952722 0.472104839122562 1 1
0.53910152528126 0.538557378750656 1 1
0.496246155470081 0.495746777226942 1 1
0.478617667156539 0.478137914111158 1 1
0.504168885327698 0.503650028134094 1 1
0.499927838541264 0.4993513865634 1 1
0.490068558267059 0.489541841598892 1 1
0.52426383849433 0.523739969244179 1 1
0.441695815811438 0.441259880102558 1 1
0.531155399030987 0.530651411792669 1 1
0.504023065612835 0.503473576882913 1 1
0.498216107931017 0.497708540636801 1 1
0.510252803342542 0.509714997265777 1 1
0.52947642213176 0.52888979798129 1 1
0.594484713528834 0.593888659055573 0 0
0.49603899908673 0.495532358381387 1 1
0.518047418580387 0.517512914304438 1 1
0.483276422866325 0.482798876225504 1 1
0.424478455983756 0.424059375257443 1 1
0.481440740134717 0.480948924366728 1 1
0.475458563167904 0.474980863579669 1 1
0.534760450391823 0.534202064315011 1 1
0.427290044992063 0.426854051774399 1 1
0.477933124618753 0.47740015678751 1 1
0.481819109465961 0.481273315063257 1 1
0.495761874216129 0.49526823201779 1 1
0.56195663440035 0.561361949978879 1 1
0.539521350474078 0.538994548907899 1 1
0.482475917786342 0.481997877829684 1 1
0.544523249283398 0.543899671171976 1 1
0.498937068886389 0.498411053345491 1 1
0.532144964286672 0.531585980511995 1 1
0.457408150280474 0.456942149350835 1 1
0.46068735998586 0.460216305811273 1 1
0.513026220684711 0.512453228647092 1 1
0.464810233076623 0.464313737056989 1 1
0.468195307010811 0.467758974340407 1 1
0.519944031729424 0.519430760075868 1 1
0.46929367941903 0.468797044542167 1 1
0.494890316294899 0.494416438957554 1 1
0.486291166866278 0.485828008104638 1 1
0.465912066619134 0.465430506759477 1 1
0.507597643506882 0.507114348745168 1 1
0.482496743585226 0.482011383123903 1 1
0.500353251222684 0.499857066496295 1 1
0.427994488776229 0.427535065468949 1 1
0.531930064823177 0.531405763351565 1 1
0.591841898850976 0.591186022206624 0 0
0.518039946443699 0.517510190533537 1 1
0.494130790175512 0.49364663284779 1 1
0.402307955732161 0.401870110264793 1 1
0.506845143681957 0.506344399554475 1 1
0.453477261043355 0.453006304832384 1 1
0.569356787847856 0.568756402110522 1 1
0.522399060956242 0.521842399855014 1 1
0.502071157214127 0.501532352723773 1 1
0.539641334645995 0.539085280269558 1 1
0.532981122714524 0.532420097547861 1 1
0.504689131718553 0.504140226127724 1 1
0.479407719125884 0.478889333180593 1 1
0.477118884538168 0.476619228560923 1 1
0.574421862225881 0.573851605700042 0 0
0.495364964880521 0.494832624036933 1 1
0.482140883619586 0.481640307428498 1 1
0.475356672615523 0.474885104380395 1 1
0.523732791614223 0.52317381029799 1 1
0.472182343249455 0.471680634606752 1 1
0.515101129098187 0.514583187615723 1 1
0.45131483060798 0.450868637779709 1 1
0.449404694755885 0.448956982577901 1 1
0.477124196235475 0.476651619216442 1 1
0.53779300744898 0.537235682661753 1 1
0.451598237356653 0.45112073569733 1 1
0.478055008038244 0.477570719082896 1 1
0.512092565292514 0.511509887578621 1 1
0.466601984836982 0.466100354030741 1 1
0.561801093159187 0.561217120135335 1 1
0.492549463200037 0.492007373816668 1 1
0.554336576593757 0.553727266239121 0 0
0.547388836450122 0.546822070502109 1 1
0.541907674038304 0.541362649657479 1 1
0.518566127026654 0.518015790927206 1 1
0.5052981386846 0.504800440544709 1 1
0.461643102786083 0.461161689459706 1 1
0.460198756819489 0.459745512305062 1 1
0.444113516738277 0.44364018730858 1 1
0.46184574392649 0.46139852003957 1 1
0.484024639104745 0.483526861778729 1 1
0.471358513745995 0.470886940818671 1 1
0.528177117870484 0.527632389907436 1 1
0.496176840662334 0.495708097290303 1 1
0.518464160606839 0.517926921988196 1 1
0.533768492046352 0.533188854729059 1 1
0.471267645827386 0.470747756188042 1 1
0.406073752005994 0.405678329914204 1 1
0.517592931194547 0.517069866907211 1 1
0.549618546512496 0.549045526215729 1 1
0.506170100427608 0.505589674012537 1 1
0.462461910789614 0.461939294352334 1 1
0.530079236819273 0.52952452871225 1 1
0.39609300923652 0.395718302971385 0 0
0.470258341584779 0.469801922832149 1 1
0.573882433393443 0.57332177166711 1 1
0.510836781202645 0.510298242799286 1 1
0.404259572286037 0.403854397293115 1 1
0.482346678950317 0.481861545372311 1 1
0.538079621595047 0.537566652483198 1 1
0.485082154185397 0.4845621834977 1 1
0.540195021791835 0.539658247285529 1 1
0.472425316266655 0.4719106281804 1 1
0.52885720160541 0.528317677230677 1 1
0.484655459548031 0.484126277549389 1 1
0.475217000480757 0.474731203963766 1 1
0.464958175854952 0.464468951953262 1 1
0.43711265501342 0.436638319337454 1 1
0.464464148084556 0.464024072565274 1 1
0.486403716069604 0.485907516479227 1 1
0.559744799268949 0.559155767381026 1 1
0.497708413844058 0.497181248141813 1 1
0.530011951865292 0.52944740015255 1 1
0.500342166550233 0.499847348066584 1 1
0.493269268784257 0.492737241683393 1 1
0.437279680974796 0.436869314606356 1 1
0.513153077371393 0.512630269765606 1 1
0.445786945735619 0.445325172729074 1 1
0.598203669897243 0.597557334033285 1 1
0.449232883802919 0.448736601835453 1 1
0.494290725533722 0.493793072044821 1 1
0.435252943495957 0.434753681045439 1 1
0.489026048536003 0.48855809453984 1 1
0.524752603947146 0.524235876538238 1 1
0.562886593980786 0.562334575146852 1 1
0.480860528845169 0.480345396997094 1 1
0.486644768261033 0.486143242793674 1 1
0.41040081119432 0.409948201448048 1 1
0.506372364264957 0.505824264752393 1 1
0.489131543858436 0.488599210508572 1 1
0.401866178182022 0.401487683984306 1 0
0.445790201385219 0.445268710010581 1 1
0.444228618328359 0.443780074355602 1 1
0.466301599120003 0.465776715778985 1 1
0.495717838121209 0.49521497163035 1 1
0.479768735715661 0.479249257682398 1 1
0.444378974343879 0.443925088497943 1 1
0.550405798500185 0.549849792900971 1 1
0.525351156947808 0.524790134102314 1 1
0.457068692216617 0.456602814680769 1 1
0.530700712185687 0.530160161593779 1 1
0.534687591410838 0.534154615766822 1 1
0.521937596347071 0.521415837004347 1 1
0.549475448774042 0.548857227319161 1 1
0.46961381673446 0.469134246201597 1 1
0.494574229564723 0.494083236252087 1 1
0.45291416612052 0.452475069329709 1 1
0.500910271039198 0.500364171753103 1 1
0.539606243804927 0.539003088770596 1 1
0.550825184995416 0.550268779231294 1 1
0.475071370317357 0.474550480497318 1 1
0.527260093632191 0.526754466371495 1 1
0.441328938536704 0.440847660364073 1 1
0.503636072477288 0.503052825843729 1 1
0.559161735390714 0.558554380522639 1 1
0.458578045491478 0.458136202396206 1 1
0.478290925382068 0.477751074451803 1 1
0.452195037462377 0.451726722972357 1 1
0.522609953000361 0.522078147979929 1 1
0.50356254784671 0.503051929854673 1 1
0.494158195658085 0.493704856947475 1 1
0.507457119016188 0.506954849023838 1 1
0.416506373425857 0.416078020512389 1 1
0.489994607756249 0.489505376016257 1 1
0.491289238244149 0.490761088550386 1 1
0.506828939752843 0.506319199247902 1 1
0.493609063895335 0.493106879015389 1 1
0.553349777342536 0.552806367288989 1 1
0.513073679631876 0.512574052690776 1 1
0.490277523995085 0.489769629241235 1 1
0.431875113897107 0.431448342967726 1 1
0.482371892948298 0.481883569132245 1 1
0.522483878805495 0.521950743723002 1 1
0.613420568809891 0.612734326681091 0 0
0.498949062455829 0.498435722060644 1 1
0.440978215768701 0.440550258224294 1 1
0.399756388208406 0.399347298082448 0 0
0.447590995939369 0.447173429880566 1 1
0.46865440715783 0.46815508356141 1 1
0.473958291827892 0.473431721234335 1 1
0.55883571333109 0.558192944781218 1 1
0.481634882983582 0.481141137050232 1 1
0.538399665941737 0.53778838689582 1 1
0.426252349458594 0.425826014753285 0 0
0.505420488012674 0.50486968877878 1 1
0.467416255971768 0.466926051856328 1 1
0.507062229381003 0.506528492046541 1 1
0.532228606455057 0.531693462648382 1 1
0.50577789240762 0.50524497546447 1 1
0.542853948140517 0.542290252470632 1 1
0.510923571668496 0.51035228222708 1 1
0.497589645901022 0.497091184981738 1 1
0.526415572553797 0.52590802209592 1 1
0.407592729647393 0.407167293289457 0 0
0.533169154608826 0.53264316735056 1 1
0.479948976666215 0.479445192777029 1 1
0.543720033463524 0.543144834535494 1 1
0.39502799271948 0.394599775474449 1 1
0.55857114003812 0.558016598825104 1 1
0.539506994305609 0.538977958524755 1 1
0.522824639398447 0.522314573745032 1 1
0.558276528593883 0.557674565793239 1 1
0.482198139276785 0.481728065498291 1 1
0.459406417971604 0.458922687979821 1 1
0.444678272133565 0.444226128066368 1 1
0.463358447723595 0.462886925172961 1 1
0.523572713716036 0.523028920454554 1 1
0.551079419462938 0.55047675065047 1 1
0.544244098067173 0.543669781962673 1 1
0.485193266408433 0.484711377543309 1 1
0.485377054361829 0.484920716524167 1 1
0.437596944434096 0.437142393350304 0 0
0.439544912663152 0.439069746501101 1 1
0.479879585183796 0.479395492524364 1 1
0.538694904632695 0.538047960092538 1 1
0.474973686552752 0.474480731656331 1 1
0.421047596872265 0.420595272419634 0 0
0.476711279710197 0.476202009614993 1 1
0.499597462097444 0.499138917094051 1 1
0.468344363281137 0.467833654139313 1 1
0.427438176249852 0.426997749848997 1 1
0.509930215867114 0.509421897820846 1 1
0.451646198148914 0.451176619543608 1 1
0.458412139405942 0.457924157669962 1 1
0.473585573953216 0.47310709455307 1 1
0.565724293786241 0.565056758140466 1 1
0.567646234108545 0.567075303066335 0 0
0.480695743227511 0.480216254741164 1 1
0.435804462109406 0.43536091387226 1 1
0.490877212800695 0.490338207634334 1 1
0.541957786790957 0.541399314542384 1 1
0.508580581804855 0.508078656239752 1 1
0.573046403590181 0.572471772935099 1 1
0.603984346980334 0.60339119495336 1 1
0.52715204535492 0.526635308572994 1 1
0.47690278547666 0.476402454034163 1 1
0.50862944597011 0.508103836044693 1 1
0.5512934273411 0.550713151061942 1 1
0.584095560708845 0.583503639761362 1 1
0.469897411888855 0.469378444990072 1 1
0.500712900428065 0.500206869684525 1 1
0.565959622671577 0.56541066310028 1 1
0.549608194061978 0.549048491383361 1 1
0.429350139364087 0.428877517704473 1 1
0.582773781921201 0.582158952898209 0 0
0.509293824898059 0.508774963742422 1 1
0.495785705175332 0.495279019769022 1 1
0.481284580275415 0.480740483081583 1 1
0.437765822742676 0.437318562359174 1 1
0.462421242972147 0.461934896233881 1 1
0.476097647007533 0.475599768113496 1 1
0.491467834692121 0.490975211724126 1 1
0.440363246477811 0.439892211626279 1 1
0.549385657965565 0.548798745883384 1 1
0.502829144617866 0.502269555996721 1 1
0.45810126742533 0.45756068722161 1 1
0.544656048946509 0.544081087374991 1 1
0.527850531162257 0.527275825359091 1 1
0.534495665309893 0.53392374472385 1 1
0.516702433069389 0.516156015752045 1 1
0.570700548635002 0.570117517728375 1 1
0.433000091568489 0.432540322639955 1 1
0.528985232864297 0.528443391497687 1 1
0.418239414635742 0.417790417712623 1 1
0.54580805313908 0.545270132725949 1 1
0.527488131240661 0.526947099094578 1 1
0.394083504608789 0.393682411466453 0 0
0.474778310861027 0.47429807810972 1 1
0.57312883060423 0.572541996150425 1 1
0.531385495876013 0.530803828541417 1 1
0.472342072590766 0.471878306184223 1 1
0.593866807576415 0.593264275485051 0 0
0.499819344874573 0.499328610592717 1 1
0.526859948782431 0.526255043679577 1 1
0.402641154105043 0.40217778011184 0 0
0.610059011860026 0.609419753608124 0 0
0.530878857418056 0.530371521009912 1 1
0.538570803863521 0.537983968640337 1 1
0.572253202711904 0.571704099626726 1 1
0.39138612888808 0.390977999461441 0 0
0.558554236520807 0.557992834999159 1 1
0.46025357473377 0.459813286689834 1 1
0.540122265997993 0.539544298298941 1 1
0.472319298484664 0.471871875188109 1 1
0.469455318268383 0.469016318417709 1 1
0.501683214680873 0.501190691303368 1 1
0.571081151283542 0.570524315999275 0 0
0.520783243820496 0.520244323998137 1 1
0.455647363168276 0.455187329196101 1 1
0.514538885169406 0.514022467440315 1 1
0.507834440616777 0.507291912226232 1 1
0.393956722882691 0.393576956345058 0 0
0.500354791642653 0.499842675598694 1 1
0.573936610513419 0.573367194313284 1 1
0.547174434863104 0.546575394691014 1 1
0.469372215770593 0.468879208671822 1 1
0.537140654113467 0.536564491537104 1 1
0.49967476766623 0.499179141278874 1 1
0.530492461041045 0.529988289790585 1 1
0.556388908696238 0.55580836997203 1 1
0.57074612877295 0.570149827129348 1 1
0.45052681529233 0.450047222541184 1 1
0.497460816459639 0.496963044042795 1 1
0.529640376341206 0.529105663076634 1 1
0.479109397147291 0.478614884135136 1 1
0.509212244370953 0.508648906484873 1 1
0.509513676928811 0.508976131840128 1 1
0.525826946935017 0.525253716079085 1 1
0.409600932627276 0.409159189412385 1 1
0.499376351520499 0.498858858022099 1 1
0.482835890480607 0.482341479506649 1 1
0.498175381859046 0.497662961271376 1 1
0.484051198380066 0.483546255589291 1 1
0.555229705655216 0.554651179452073 0 0
0.492009711731942 0.491534289260662 1 1
0.496697571382336 0.496174845617654 1 1
0.426831462771212 0.426392471779334 0 0
0.453179550601016 0.452718213413167 1 1
0.478117778827103 0.477640685519944 1 1
0.573656594984422 0.573068668728859 1 1
0.515206803633922 0.514671730347489 1 1
0.525813224920704 0.525258951127993 1 1
0.484295412405211 0.483782943693522 1 1
0.559847916465538 0.559301138083998 1 1
0.512695962773071 0.512180905353492 1 1
0.462049732279503 0.461588385476526 1 1
0.475260665200106 0.47476363939285 1 1
0.499732099445065 0.499213925499669 1 1
0.479899115235702 0.479377637559038 1 1
0.505331832466328 0.504823114980617 1 1
0.525209201614367 0.524582442678794 1 1
0.467772897413358 0.467298203901168 1 1
0.477090200178978 0.476609642272446 1 1
0.488637548490752 0.488114308796615 1 1
0.47252435026962 0.472038335605942 1 1
0.512671896560827 0.512153396962117 1 1
0.511275503282909 0.510775956062359 1 1
0.501468030285521 0.500940385676984 1 1
0.522436318150866 0.521922003783218 1 1
0.470896158992523 0.470426183378039 1 1
0.475434656454632 0.474920188489891 1 1
0.498812298399152 0.498270025452703 1 1
0.530439293448154 0.529872375545451 1 1
0.370329042968972 0.369963906668426 0 0
0.461313626502597 0.460861873893294 1 1
0.520515548983735 0.519966846728623 1 1
0.517647090900432 0.517136881815684 1 1
0.515061033349909 0.514530394938194 1 1
0.479650421044215 0.479172523126113 1 1
0.501614167463267 0.501073807200232 1 1
0.545141690552983 0.544632567671335 1 1
0.510129535208354 0.509609621247363 1 1
0.419796300034516 0.419353083660549 1 1
0.582956646742607 0.582355107538626 0 0
0.459647092656084 0.459194094561196 1 1
0.431872794697033 0.431434920790809 1 1
0.503134131979316 0.50262758415248 1 1
0.47824656174299 0.477781216060467 1 1
0.546105832548618 0.545495840689756 1 1
0.513484590781405 0.512975618753678 1 1
0.478374829355339 0.477841215433549 1 1
0.458092082164783 0.45760239965449 1 1
0.510221285147103 0.509704905526133 1 1
0.480153530037783 0.479666054919735 1 1
0.430798407288364 0.430373186555608 1 1
0.50837392030226 0.507830953812243 1 1
0.477713359165008 0.4772382596395 1 1
0.524605741569003 0.524061583939778 1 1
0.542152361262621 0.541578755857829 1 1
0.521334263219372 0.520781740991596 1 1
0.526415727290789 0.525909296507556 1 1
0.44209099562399 0.441621731381676 1 1
0.471104609943619 0.470651519523532 1 1
0.499477967656849 0.498982480304452 1 1
0.488063604203075 0.487551999475156 1 1
0.43583712985334 0.435352553957579 1 1
0.437937017335377 0.437464864014757 1 1
0.466724515875869 0.466231432530733 1 1
0.48738067116418 0.486927854029234 1 1
0.615567122354472 0.614935746535727 0 0
0.501017285990978 0.500458873216655 1 1
0.51485051594842 0.514316669276616 1 1
0.438511378761517 0.438078704147535 1 1
0.520602311204417 0.520049562062724 1 1
0.472251406251639 0.471729209759732 1 1
0.508353570833353 0.507841775834215 1 1
0.47860582642602 0.478107183363463 1 1
0.426034562220458 0.425571232581934 1 1
0.5293555948733 0.528793796694119 1 1
0.517202639790664 0.516691615735906 1 1
0.524997965664418 0.524483131695355 1 1
0.593222913704614 0.592578954923441 1 1
0.46872551534117 0.468203919267684 1 1
0.523101438001252 0.522537457459453 1 1
0.450339967978058 0.449894464146541 1 1
0.505833270308675 0.505276395682344 1 1
0.45798745980747 0.457562427392572 1 1
0.537373696441419 0.536795916373375 1 1
0.521484826552643 0.520918702412296 1 1
0.534359768251559 0.533794360135652 1 1
0.459850505872092 0.459381918633428 1 1
0.425278996630291 0.424843765014597 1 1
0.496395736993362 0.495850736121207 1 1
0.552443783586081 0.551843560301849 1 1
0.537120672142953 0.536544076327329 1 1
0.492803822037312 0.492304837528541 1 1
0.5606770112223 0.560071875296161 1 1
0.521429030860532 0.52087897162647 1 1
0.560865002091536 0.560327436916954 1 1
0.416944082134655 0.416497361794741 0 0
0.530707727287782 0.530151213769835 1 1
0.447362760175974 0.446922496530757 1 1
0.560292412142808 0.55975429180538 1 1
0.512388002926448 0.511819027362791 1 1
0.415673707387437 0.415215283647817 1 1
0.567786421141874 0.567197982310584 1 1
0.484026091971146 0.483518568150098 1 1
0.456925785963459 0.456412170082423 1 1
0.514984155823754 0.514478569025252 1 1
0.533064808640708 0.532515398174789 1 1
0.569021094572054 0.568444650089402 0 1
0.552816590465773 0.55221804431923 1 1
0.55473508926725 0.554177395251019 1 1
0.558918623822573 0.558349694854748 1 1
0.491133273366313 0.49059320601258 1 1
0.440386766751461 0.439907656070902 1 1
0.49214433750786 0.491641972341876 1 1
0.440314224187368 0.43988483836631 1 1
0.515121587660287 0.51459968643024 1 1
0.440067692909062 0.43960908046916 1 1
0.477936541196381 0.477419236842249 1 1
0.453088698795716 0.452620907350408 1 1
0.484838771243178 0.484329691598818 1 1
0.443001102843739 0.44258196240623 1 1
0.470017015324873 0.469573182530697 1 1
0.490646555702189 0.490127250538738 1 1
0.456463962102982 0.455937575549122 1 1
0.478515855637539 0.478054686614285 1 1
0.48071992670187 0.480207267580104 1 1
0.542030633316554 0.541445630823728 1 1
0.507801096042032 0.507278155497214 1 1
0.522831295525577 0.522312201952866 1 1
0.510242462428703 0.509728601703483 1 1
0.440530855975613 0.440067144418895 1 1
0.482940954121066 0.482477651848802 1 1
0.525000732912693 0.52447509659969 1 1
0.494552500420207 0.493980257021644 1 1
0.595327612269723 0.594737880978996 1 1
0.5174808584625 0.516937232968283 1 1
0.595898937533087 0.595240201412616 1 1
0.547169076024944 0.546606331738222 1 1
0.470213464461144 0.469739658209887 1 1
0.560531235548433 0.559914104172423 0 0
0.454083794051707 0.453614009309859 1 1
0.492564115405149 0.492036569018273 1 1
0.443656330352626 0.443202548637215 1 1
0.551070089399446 0.550516390984651 1 1
0.497502147233348 0.4969734724391 1 1
0.521433891389859 0.520871808016912 1 1
0.405892188014329 0.405475304471212 0 0
0.580885591271438 0.580276557329439 0 0
0.56961465760801 0.568992466452742 1 1
0.543216028149188 0.542656339351067 1 1
0.570232993688698 0.569648080627055 0 0
0.539969084650648 0.539377847689418 1 1
0.477920957376193 0.477400478484176 1 1
0.584595198087162 0.583962937548577 1 1
0.476736395409851 0.476246066057477 1 1
0.479238498856643 0.478754206322237 1 1
0.53671266311966 0.536131174295806 1 1
0.460320330700587 0.459805283157237 1 1
0.54048485328425 0.539927083116303 1 1
0.517298872710538 0.516782471801279 1 1
0.497990736273287 0.497483074332044 1 1
0.506459208066352 0.50589583705238 1 1
0.523283613713373 0.522796152700588 1 1
0.503368539163524 0.502833217613908 1 1
0.466926640275762 0.466502108663879 1 1
0.499103783886185 0.498586678942498 1 1
0.375134688655738 0.374762806664344 0 0
0.517166158516023 0.516619279741062 1 1
0.436649676721637 0.43617143903309 1 1
0.465718337938677 0.465247675113142 1 1
0.503944990287769 0.503408446325839 1 1
0.504984828042967 0.504466018824727 1 1
0.537264020188305 0.536737573591995 1 1
0.471807059072838 0.471347166742898 1 1
0.478690706461022 0.478160693321441 1 1
0.499124534959935 0.498595141666197 1 1
0.531959002062001 0.531419006269271 1 1
0.531888454520382 0.531283729827141 1 1
0.458107891365546 0.457647679608396 1 1
0.436118870799013 0.435670992090881 1 1
0.530736416568673 0.530189663705208 1 1
0.44900084508572 0.448517315922021 1 1
0.502141521343767 0.501603990309964 1 1
0.490858966795827 0.490370320021615 1 1
0.564684466255912 0.564129579947457 1 1
0.535910589635023 0.535409794242372 1 1
0.525929810038592 0.525358192427098 1 1
0.412175532714322 0.411780473734207 1 1
0.531468054970781 0.530882748486799 1 1
0.485511851395361 0.485042582204821 1 1
0.525786985535138 0.525212163130843 1 1
0.425468808466994 0.425028708050677 1 1
0.384213184315555 0.383831399465823 0 0
0.507092199132906 0.506603692239943 1 1
0.535358698882993 0.534763017822118 1 1
0.354299447546537 0.35392975517513 0 0
0.513706075901699 0.513142912244232 1 1
0.549083417486405 0.548566054143279 1 1
0.461065712645554 0.460542724818013 1 1
0.431154965475102 0.430738801716385 1 1
0.530759922771477 0.53022124181039 1 1
0.497246217001367 0.496757044617357 1 1
0.46774209035743 0.467293588145619 1 1
0.455234749041111 0.454748239266027 1 1
0.496097501808636 0.49557474582075 1 1
0.447223127009039 0.446729445763804 1 1
0.478703292277797 0.47820980750962 1 1
0.461589590754815 0.461134861291179 1 1
0.427047188443422 0.426619202412036 1 1
0.471697683635653 0.471204447225912 1 1
0.495912159452252 0.495377049597539 1 1
0.480972745881226 0.480459594246976 1 1
0.46859463833584 0.468155240646544 1 1
0.476536225793557 0.476035669578844 1 1
0.527987939080026 0.527422506831166 1 1
0.480165631186345 0.47962034564201 1 1
0.39024073817361 0.389862056272861 0 0
0.476280110459649 0.475770026423827 1 1
0.508402573488469 0.507911079052106 1 1
0.467147227193686 0.466662684438485 1 1
0.52640315290145 0.525895615876947 1 1
0.557971138457923 0.557402388258612 1 1
0.525040049576536 0.524501901782674 1 1
0.554260834147579 0.553702871366087 1 1
0.545642772931551 0.545098488868683 1 1
0.543179696457384 0.542591984208533 1 1
0.458093349878157 0.457644108442071 1 1
0.557566275475705 0.557011196866972 1 1
0.610128878239717 0.609475223370773 0 0
0.525271026130276 0.524723163586619 1 1
0.509218695947269 0.508671544157535 1 1
0.499210485928243 0.498665658372536 1 1
0.510323244697532 0.509789644283847 1 1
0.451133809882425 0.450698314021246 1 1
0.45004544494654 0.449614170392543 1 1
0.486881754264614 0.48637315222848 1 1
0.575300645245246 0.574678714048603 1 1
0.481649693927962 0.481165193144185 1 1
0.491018430109838 0.490538068096114 1 1
0.489861644142717 0.489337021937532 1 1
0.441632355907244 0.441179962623087 1 1
0.515315931110911 0.514814872557605 1 1
0.404553393147296 0.404150014558 1 1
0.42284032509878 0.422370109554412 0 0
0.444734151065356 0.444271997636436 1 1
0.546705088126272 0.546075821080556 1 1
0.446053740283236 0.445616117037557 1 1
0.434890037392029 0.434456326075817 1 1
0.478556727443367 0.478049587653941 1 1
0.471592391823575 0.47110414557406 1 1
0.449761118515379 0.449255244786339 1 1
0.528748244092342 0.528152440179514 1 1
0.503782775798279 0.503251118877886 1 1
0.53289727602828 0.532357206505339 1 1
0.499310755144797 0.498779389974188 1 1
0.445116733291125 0.444664298041216 1 1
0.498514748564019 0.497959549460271 1 1
0.470325936084253 0.469862250042638 1 1
0.451635954096684 0.451196807604625 1 1
0.532155627359778 0.531609597070316 1 1
0.515541336675092 0.515000549955054 1 1
0.473698575520208 0.473189599669598 1 1
0.409918576206327 0.409499662995803 1 1
0.482832256360542 0.482325517636542 1 1
0.524310560817873 0.523778633391503 1 1
0.495848648183862 0.495306552167462 1 1
0.477243404975877 0.476768112744753 1 1
0.500007287305145 0.499485839920092 1 1
0.417833868897584 0.417391899346181 1 1
0.451699441155501 0.451202440039677 1 1
0.510605090423846 0.510062199423618 1 1
0.528762437046288 0.528210618062323 1 1
0.517273492360987 0.51673763263521 1 1
0.534059482549542 0.533506302687258 1 1
0.5185979681668 0.518053531118495 1 1
0.505771185443875 0.505186605142104 1 1
0.443879321794196 0.443418815865837 1 1
0.442927401127031 0.442433040009085 1 1
0.527199847025056 0.526709663710305 1 1
0.521736978827834 0.521216986605444 1 1
0.521812090133344 0.521258819223775 1 1
0.455972826774098 0.455444474078583 1 1
0.473877061320531 0.47337891746847 1 1
0.608895111631248 0.608255369698126 0 0
0.537251264892698 0.536726490583123 1 1
0.475045454083815 0.474546467106347 1 1
0.54164079556776 0.541117811244619 1 1
0.512273997864566 0.511715632354395 1 1
0.496302025217745 0.495765623636823 1 1
0.486952701684128 0.486421084279244 1 1
0.472602331971813 0.472138129282401 1 1
0.46981133821418 0.469324736048903 1 1
0.498185691343022 0.497685183326122 1 1
0.479709741759366 0.47920490954906 1 1
0.543321948534216 0.542701550405161 1 1
0.527358585027747 0.526787112238318 1 1
0.570109530375891 0.569551598564727 1 1
0.524101726951808 0.523547786826406 1 1
0.493533609126399 0.493001521292361 1 1
0.513188457359475 0.512701861622927 1 1
0.502350023873959 0.501850643504059 1 1
0.438552449359946 0.438107298293674 1 1
0.524268402704622 0.523728600548158 1 1
0.501606174796404 0.501047571801039 1 1
0.488131017786483 0.487625482530568 1 1
0.471707475868059 0.471225873267564 1 1
0.507969297347828 0.507390170184679 1 1
0.456341897926393 0.455830083868632 1 1
0.507789958588924 0.507244396060792 1 1
0.450511041872203 0.450068648455571 1 1
0.510695950954359 0.510182973825045 1 1
0.459439711323735 0.459004665195434 1 1
0.535703893814327 0.535114714335889 1 1
0.514460697415719 0.513942969363556 1 1
0.456497320682013 0.456022995094907 1 1
0.553191158883316 0.552619739914231 1 1
0.465794752769351 0.465291293098411 1 1
0.495648955516118 0.495156485062714 1 1
0.534778718788322 0.534235769064947 1 1
0.564780404404954 0.564177648626016 1 1
0.507976733569134 0.507408935599937 1 1
0.510785999029177 0.510273685354712 1 1
0.530266252630016 0.529694745373099 1 1
0.517519777030005 0.516964973389076 1 1
0.449213742131593 0.448713528087391 1 1
0.467693076200592 0.467214968822643 1 1
0.564975206616478 0.564411516937948 1 1
0.566540553321201 0.565976191318884 1 1
0.50492267018917 0.504346575666967 1 1
0.54770234789906 0.547123613955819 1 1
0.518546547432998 0.518010480020854 1 1
0.499223665273018 0.498676323998194 1 1
0.509637620792032 0.509095619373014 1 1
0.47504242488999 0.474513391125428 1 1
0.638007422870194 0.637360567201627 0 0
0.529296096118482 0.528702077674668 1 1
0.579019243902463 0.578434141441615 1 1
0.503810206686179 0.503291536560732 1 1
0.50853043256428 0.508024234796281 1 1
0.473981520115098 0.473496853880456 1 1
0.477010988373443 0.476542370191735 1 1
0.54791970890896 0.547337714850142 1 1
0.395662111130842 0.395270715126031 0 0
0.534619789336057 0.534036548616929 1 1
0.636034508043176 0.635367139935236 0 0
0.438057769541529 0.437585563620437 1 1
0.522341227107327 0.521850581263796 1 1
0.476530296263825 0.476001497302488 1 1
0.512688732896831 0.512167141147862 1 1
0.452173852158131 0.451742581410075 1 1
0.549415952294061 0.548853396316766 1 1
0.55191754466684 0.551282383947292 1 1
0.557804555095501 0.557232918675915 1 1
0.460173234581679 0.459684344991755 1 1
0.519611172311486 0.519074907059538 1 1
0.542737565192741 0.542168910028363 1 1
0.531274324489496 0.530723727867457 1 1
0.462942053214169 0.462425301182307 1 1
0.502262044979827 0.501763870641898 1 1
0.503078367517759 0.502574732726838 1 1
0.541671501794444 0.5411176264585 1 1
0.43495086136976 0.434535566918515 1 1
0.577159048304752 0.576557021939407 0 0
0.505772105216706 0.505284219470772 1 1
0.44415315630991 0.443702326220096 1 1
0.462670442397949 0.462168459688953 1 1
0.529072514077274 0.528548446251442 1 1
0.440341937275585 0.439850491195807 1 1
0.519291727571181 0.5187430243761 1 1
0.554660556065891 0.554062456706432 1 1
0.428308646108243 0.427866633919037 0 0
0.506272671850153 0.505747121030171 1 1
0.49100511266958 0.49047920868657 1 1
0.58329832793258 0.582725867345322 0 0
0.503950208006687 0.503397690696019 1 1
0.570617753044625 0.570021080195426 1 1
0.536734010187577 0.536230865040772 1 1
0.467800019827402 0.467313896816547 1 1
0.48700456140442 0.486489293515706 1 1
0.600012836057043 0.599356437501183 0 0
0.401913990682793 0.401528023323818 0 0
0.483803223166803 0.483268444824966 1 1
0.414746906777226 0.414335957254358 0 0
0.519927898642618 0.519365039575633 1 1
0.577191289243839 0.57660820541832 1 1
0.459101358905141 0.458598894647479 1 1
0.565865249341407 0.565301637537213 1 1
0.528465846952327 0.527865740142411 1 1
0.441592167402181 0.441096716211278 1 1
0.517396619540761 0.516883617607735 1 1
0.505729547945187 0.505197885091753 1 1
0.648855398142039 0.648184363141035 0 0
0.456918160269444 0.456414937296862 1 1
0.508322446450728 0.507846767693316 1 1
0.390291601628757 0.389902741759933 0 0
0.497204370506592 0.496723476770787 1 1
0.587986370527143 0.587353499952028 0 0
0.569058686121283 0.568445014522583 1 1
0.424626272829284 0.424228147406725 1 1
0.583152771721163 0.582563779421714 0 0
0.463827448713274 0.463383396922518 1 1
0.521472580911433 0.520915638515685 1 1
0.48280118560168 0.482266547523096 1 1
0.555507228095884 0.554893235570551 1 1
0.50697928219908 0.506457878516274 1 1
0.560649867979524 0.560064037346968 1 1
0.512138053132815 0.51165296092261 1 1
0.563070208703393 0.562468129976635 1 1
0.502482796510668 0.501971050825773 1 1
0.511651029533378 0.511094062756352 1 1
0.488570728035247 0.488122807904082 1 1
0.456524190496345 0.456060018259065 1 1
0.536238199567254 0.535668305888863 1 1
0.530187115165347 0.529645127006544 1 1
0.478320831228215 0.47782417972495 1 1
0.472928754933436 0.4724534277708 1 1
0.448365661584582 0.44789993452686 1 1
0.579501530801197 0.578872996237973 1 1
0.493567082380536 0.493134086831489 1 1
0.48354057508609 0.483090122971373 1 1
0.515792900466923 0.515240036066074 1 1
0.523260524096888 0.522712823849213 1 1
0.489161074569404 0.488642965286983 1 1
0.51143126695645 0.510926280370373 1 1
0.512404107718103 0.511883735262929 1 1
0.491343681267293 0.490819901976546 1 1
0.534647258372608 0.534095019646031 1 1
0.516498962690593 0.515951150961339 1 1
0.527469595372181 0.526946250938632 1 1
0.541520307346188 0.54098315947222 1 1
0.416854656847209 0.416425814473571 1 1
0.458878928746247 0.458406247329409 1 1
0.463849772567169 0.463387742560119 1 1
0.466458128878052 0.465996347218963 1 1
0.434967858220977 0.434548018610855 1 1
0.586928836028375 0.586342865620401 0 0
0.487518837928895 0.487011426970529 1 1
0.531911320506741 0.53135635445309 1 1
0.434118766760785 0.433656792297805 1 1
0.43473329270326 0.434250215324033 1 1
0.56328181981981 0.56266430069873 1 1
0.460335946386804 0.459873153111067 1 1
0.457114079316552 0.456648056280943 1 1
0.451818583985557 0.451388439055893 1 1
0.529954717445015 0.529375143853075 1 1
0.566054400634781 0.565459759339327 1 1
0.533129885389711 0.532539884148469 1 1
0.50959624452295 0.50907373807863 1 1
0.481274213515569 0.480807653695779 1 1
0.47332627439056 0.472860351843465 1 1
0.544052802211394 0.543500717617584 1 1
0.502901159086657 0.502393577941237 1 1
0.466789514191864 0.466339123568521 1 1
0.54044610136859 0.539879100821473 1 1
0.45808123733841 0.457559649840802 1 1
0.46211883406762 0.461640021650807 1 1
0.442566586197321 0.442134385698597 1 1
0.432296436438333 0.431834883804494 1 1
0.589403583254025 0.588802275738915 1 1
0.472242162020432 0.471756803606761 1 1
0.434156542491793 0.433730061859357 1 1
0.542209494418102 0.541655876820503 1 1
0.523093411578564 0.522561553216311 1 1
0.485156800653777 0.484618593174236 1 1
0.531589049561794 0.531065424813213 1 1
0.590625263980714 0.590040230865688 0 0
0.561968402548914 0.561418883243942 1 1
0.462626312624936 0.4621522810405 1 1
0.467826429190094 0.467351058199512 1 1
0.549216507910677 0.548606676586488 1 1
0.524531921577394 0.523960076753517 1 1
0.457190308679042 0.456712766724033 1 1
0.440261250761408 0.439791731810489 1 1
0.449356930940721 0.448899762827246 1 1
0.485988699522665 0.485465102487923 1 1
0.56411605951209 0.563508481430001 1 1
0.525870362672971 0.525340152281483 1 1
0.533612056317588 0.533056726736967 1 1
0.494820846766275 0.494344789870996 1 1
0.446187004430893 0.445722782779609 1 1
0.570935741842109 0.570323018361797 1 1
0.389034651275375 0.388624488326498 0 0
0.469932243450336 0.469435918474052 1 1
0.497002900898638 0.496496041916757 1 1
0.419925596280157 0.419476242141638 0 0
0.453657155400481 0.453169906938388 1 1
0.542963917272578 0.542357764360369 1 1
0.468223104435333 0.467749531721115 1 1
0.470891071074319 0.470387495641441 1 1
0.57707595001943 0.576478112755482 1 1
0.64269882405406 0.642016666762631 0 0
0.560172825803953 0.559578167632199 1 1
0.547451079066376 0.546917764799534 1 1
0.550130765818367 0.549546730598231 1 1
0.511455820271358 0.510913538266563 1 1
0.493802310090701 0.493301055542598 1 1
0.490572002931439 0.490076247792214 1 1
0.549507510475777 0.548937039345116 1 1
0.524205302275128 0.523702153983534 1 1
0.482020404297938 0.48151300208225 1 1
0.552975681788673 0.552383636721363 1 1
0.463819357869238 0.463345224602656 1 1
0.448746371544881 0.448276115562126 1 1
0.488096231220402 0.487567589331399 1 1
0.549162352057474 0.548627449256172 1 1
0.544890102352262 0.544336404433315 1 1
0.459267148261121 0.458747000630455 1 1
0.435151926768754 0.43469404806019 1 1
0.47804834949309 0.477545852009773 1 1
0.449989732570187 0.449538537186207 1 1
0.490383993771883 0.489907324190822 1 1
0.470316369460411 0.469800455096641 1 1
0.492938405762902 0.492417139389429 1 1
0.470008801389185 0.469544404911138 1 1
0.519953030539129 0.519454275583053 1 1
0.490067040186596 0.48957686592508 1 1
0.419201143116345 0.418794990687223 1 1
0.492692902660719 0.492192208776751 1 1
0.533935945190933 0.533398788341296 1 1
0.523675221225592 0.523113951507537 1 1
0.435006839380126 0.434569575493059 1 1
0.467885502075545 0.467383874502224 1 1
0.511164147920592 0.510646365948711 1 1
0.495617713192602 0.495111820820907 1 1
0.55436535422321 0.553829222799966 1 1
0.511436165087088 0.510971629037767 1 1
0.546014528004689 0.545430005926909 1 1
0.543314343216642 0.542787995951239 1 1
0.459675773339647 0.459201068069533 1 1
0.513632453689001 0.513095461999728 1 1
0.471800211934697 0.471348403195857 1 1
0.516058180469736 0.515516858049112 1 1
0.543310251607157 0.542725535352572 1 1
0.524021212472791 0.523518924759245 1 1
0.431990889664948 0.431535354217482 1 1
0.468777268120127 0.468254847517464 1 1
0.523052405533777 0.52252420907594 1 1
0.544324444199355 0.543763351325418 1 1
0.384778921511345 0.384388396014578 0 0
0.456513140151406 0.456065982853272 1 1
0.447965283399104 0.447503998336273 1 1
0.540103746037645 0.539580701775873 1 1
0.532151791018127 0.53158816492883 1 1
0.589315418836635 0.588718061551971 1 1
0.519940974470611 0.519413963778589 1 1
0.429450932706775 0.428975260693993 1 1
0.419908783889036 0.419478863751512 1 1
0.471719978264651 0.471245482549299 1 1
0.552837478924854 0.552264617751789 1 1
0.552643881093674 0.552090468826055 1 1
0.571891164913452 0.571332505766381 1 1
0.543331063956213 0.542778216321745 1 1
0.533043802526082 0.532474389175334 1 1
0.431442686151645 0.430981007187496 1 1
0.579440119136635 0.578845536256223 1 1
0.475831760492391 0.475290388168358 1 1
0.451500404172948 0.451045857073921 1 1
0.524964768659773 0.524404393685348 1 1
0.541370671316035 0.540855508552036 1 1
0.490501250175746 0.489991270809088 1 1
0.508889808541463 0.508337561057551 1 1
0.559195573288338 0.558643663306108 1 1
0.439023087720081 0.438552327523134 1 1
0.558739864912152 0.558159355995653 1 1
0.507159686458869 0.50661552879145 1 1
0.516122638775053 0.515564331070829 1 1
0.509371055839663 0.508843808744603 1 1
0.507472275782265 0.506918413161876 1 1
0.568524311564384 0.56787848551792 1 1
0.440678480795204 0.440199035271517 1 1
0.547952610933546 0.547356599011812 1 1
0.439742334371818 0.439263562963608 1 1
0.496641268178242 0.496127600327864 1 1
0.55726937678023 0.556721140174444 1 1
0.543857524750444 0.543347385064518 1 1
0.530446939620464 0.52987559438641 1 1
0.547948115233531 0.547374474965933 1 1
0.522271734189476 0.521764528302449 1 1
0.524663365040075 0.524141995996249 1 1
0.511771146260474 0.511258010646435 1 1
0.51832712623388 0.51781415352669 1 1
0.448220940977297 0.447733786339615 1 1
0.511953622350937 0.51142222055179 1 1
0.537761172777416 0.537180004408255 1 1
0.517059557625903 0.516516611707175 1 1
0.550887428842873 0.550307074235981 1 1
0.464634891633891 0.464164463532888 1 1
0.472691000774156 0.472171822035842 1 1
0.542596470965203 0.542078442074824 1 1
0.447809196677132 0.447358975073598 1 1
0.512057434896688 0.511542220057614 1 1
0.551639558517914 0.551084061588369 1 1
0.547007590908623 0.546421156580974 1 1
0.505360011923117 0.504841501095848 1 1
0.503526560494641 0.502943774359056 1 1
0.623817247880449 0.623154828472715 0 0
0.429619892956166 0.429198241036789 1 1
0.461483228193368 0.461018092182006 1 1
0.540330936542094 0.539788639882861 1 1
0.512433526191799 0.511863059070682 1 1
0.522391703739719 0.521807853235915 1 1
0.499959226948239 0.499435097348658 1 1
0.529296437375754 0.5287078647118 1 1
0.512848909158784 0.512298242427579 1 1
0.516787049600889 0.51622897896949 1 1
0.461706427112228 0.461216293246223 1 1
0.402317416566268 0.401878828282668 0 0
0.569757571142363 0.56915937416555 1 1
0.428563903985693 0.428137658783059 1 1
0.514219069835428 0.51364558819429 1 1
0.481825599881153 0.481331602401393 1 1
0.542377378305702 0.541828353759469 1 1
0.415735737301878 0.415313607438006 1 1
0.525655741682484 0.525121767124956 1 1
0.573916286553423 0.573273468839943 1 1
0.530154753141864 0.529617446487224 1 1
0.482414386268339 0.481902271547821 1 1
0.549435384127631 0.548888668026227 1 1
0.484864422222423 0.484406639755583 1 1
0.597533236287097 0.596931923064025 0 0
0.484795916289955 0.484240157277385 1 1
0.568001574045637 0.567398945008218 1 1
0.535156604071592 0.534627069209958 1 1
0.509196767937107 0.508662853562045 1 1
0.443551099806689 0.443114387031937 1 1
0.51889978708906 0.518391542249124 1 1
0.510182593212095 0.509655684842067 1 1
0.507331418788898 0.506802749108438 1 1
0.473978277697321 0.473494373073071 1 1
0.541140834932188 0.540569417145897 1 1
0.538131636921953 0.537604476082298 1 1
0.589521566531287 0.588968709713044 0 0
0.519342686878222 0.518815402731446 1 1
0.518104213951046 0.517557910076333 1 1
0.551611783988786 0.551069375413523 1 1
0.487422250005453 0.486946016826285 1 1
0.509345130690194 0.508854080879286 1 1
0.56285328286677 0.562254091781959 1 1
0.513910499487044 0.513363694069594 1 1
0.524894869668196 0.524343052669112 1 1
0.544790794655368 0.54419131158435 1 1
0.505188314738044 0.504660811196701 1 1
0.517429703644299 0.516871898653886 1 1
0.55666306294314 0.556068853912834 1 1
0.544104783996502 0.543565350552312 1 1
0.424738141779624 0.424320069539607 0 0
0.490146688975482 0.489633755258462 1 1
0.499739294030739 0.499231063121315 1 1
0.544514794359508 0.543957422774453 1 1
0.543170178990957 0.542599923621989 1 1
0.435999487237609 0.435526988550465 1 1
0.5633221660133 0.562686604031983 1 1
0.494082072018479 0.493536735259992 1 1
0.387389191007957 0.387010230119681 0 0
0.489915025455546 0.489377265885352 1 1
0.448989365976715 0.448525173068615 1 1
0.462391893401949 0.461942218503271 1 1
0.489424546180857 0.488930888165812 1 1
0.536326140591167 0.535755829263854 1 1
0.568212657029194 0.567629354972556 1 1
0.528844087212708 0.528317002998173 1 1
0.421735431706377 0.421293630918635 1 1
0.478664452039582 0.478155548796572 1 1
0.548844038101931 0.548256083710871 1 1
0.529389624404516 0.528851813225919 1 1
0.52789631263269 0.527381658393167 1 1
0.459313502618348 0.458850460422535 1 1
0.418005446657078 0.417607498860041 1 1
0.521968258028149 0.521471966773919 1 1
0.468903510051614 0.468368700585597 1 1
0.43158808003274 0.431145547776929 1 1
0.505148051884274 0.504645711078939 1 1
0.405392395469881 0.404969885230358 0 0
0.55723279877955 0.556662291890551 1 1
0.515773402455262 0.515257057864822 1 1
0.453121203816321 0.452631920988835 1 1
0.451989695317212 0.451551006012028 1 1
0.51861375317123 0.518054168361587 1 1
0.418968616247712 0.418571867212067 0 0
0.571910068829867 0.571300026479118 1 1
0.484871245022487 0.484372961872902 1 1
0.45434498546001 0.453830606698971 1 1
0.396747505424186 0.396299746454123 0 0
0.547274985787185 0.546692569133373 1 1
0.529216600324093 0.5286632499628 1 1
0.46371818033865 0.463225884028145 1 1
0.455244971326474 0.454756383490735 1 1
0.453000292638351 0.452508026988735 1 1
0.551182412220938 0.550622907593568 1 1
0.399084475129355 0.398654877580786 0 0
0.552461019478805 0.55191997835026 1 1
0.520796715407344 0.520241210116844 1 1
0.549903255404512 0.54937771201881 1 1
0.541949900609237 0.541409747337652 1 1
0.527025503262708 0.526454353237236 1 1
0.535028596460446 0.534499965649727 1 1
0.502724266544569 0.502159911899725 1 1
0.517941940574764 0.517402735457923 1 1
0.434045062900669 0.433608997154687 1 1
0.458259869195409 0.457809854212189 1 1
0.507237244517111 0.506711231430766 1 1
0.470086499348365 0.469613919948433 1 1
0.482601844252135 0.482093849080925 1 1
0.486321192872335 0.485850622539671 1 1
0.47499111252305 0.474490065790257 1 1
0.503093666936454 0.502608508107085 1 1
0.388010089979697 0.387631078721095 0 0
0.541906940424928 0.541349275363745 1 1
0.58271226761881 0.582128619543334 1 1
0.482530019598317 0.482028434117816 1 1
0.592903173758469 0.59224441603935 1 1
0.44023697328156 0.439759709805365 1 1
0.489921435048885 0.489334576339329 1 1
0.563723728024852 0.563138285662505 1 1
0.578820652959311 0.578206591326434 1 1
0.535962403933169 0.535455689455055 1 1
0.415898941558337 0.415443107514872 1 1
0.497139503141823 0.496559674614221 1 1
0.449721748111879 0.449243981275456 1 1
0.43874344329972 0.438280676975173 1 1
0.431150899031644 0.430716040746013 1 1
0.449328557830269 0.448832042858289 1 1
0.552990585228839 0.552442734276587 1 1
0.457216960406158 0.456749517655885 1 1
0.473435343488209 0.472917949923477 1 1
0.468821359442549 0.468362076637047 1 1
0.475913935588787 0.475437638330516 1 1
0.461821753460731 0.461308946970594 1 1
0.454452019472097 0.453946611767205 1 1
0.484287209446708 0.483772163115044 1 1
0.448956091337953 0.448538202582215 1 1
0.472159960872179 0.471639712287514 1 1
0.551724446831102 0.551163005530354 1 1
0.551759057631792 0.55119649175131 1 1
0.519539326729571 0.518966121057681 1 1
0.428703362048375 0.428275453301065 1 1
0.506025008566258 0.505511175138668 1 1
0.564499033598721 0.563928779784264 1 1
0.427215270257041 0.426775322813252 1 1
0.524825067653484 0.524275012961867 1 1
0.470769290337082 0.470283962333652 1 1
0.382726894245898 0.382310718002705 1 1
0.448503339483827 0.448040540030458 1 1
0.51114961607164 0.510588825709625 1 1
0.561570936438922 0.560987367416392 1 1
0.481537555291299 0.481012555216246 1 1
0.488898272246366 0.488395215815976 1 1
0.473284490380507 0.47279218789869 1 1
0.483944498200096 0.48343858758524 1 1
0.444999020844574 0.444538059250628 1 1
0.535562989563202 0.535036446124543 1 1
0.532952595912367 0.532406516888085 1 1
0.516271166619674 0.515723646698062 1 1
0.608277636457811 0.607666212616435 0 0
0.369938519273174 0.369578281030126 0 0
0.59136270776773 0.590693393751277 0 0
0.431772566373562 0.431289256265256 1 1
0.534133044272598 0.533536206658256 1 1
0.517096576601614 0.516506480101161 1 1
0.495145544930957 0.494645457506315 1 1
0.452243553730397 0.45176992413001 1 1
0.524680090963345 0.524168358166349 1 1
0.510950479593131 0.510407695928639 1 1
0.490193204377415 0.489656180446754 1 1
0.579478326888815 0.578852017743368 1 1
0.575126131597494 0.57452126182398 1 1
0.548765170722903 0.548213707606048 1 1
0.620887157218774 0.62022276134212 0 0
0.424126333890221 0.423655813873096 1 1
0.487463571137624 0.486975704178858 1 1
0.543286315695456 0.542707605438429 1 1
0.492130264700559 0.491640315515347 1 1
0.542979104174075 0.542398195050764 1 1
0.474489729427552 0.473992518202713 1 1
0.457519953074452 0.457042782061528 1 1
0.510318898551839 0.509813359980518 1 1
0.488821444645205 0.488304741732136 1 1
0.492233176365672 0.491742515426168 1 1
0.507828709126264 0.507314365471911 1 1
0.494462428711788 0.493957352333652 1 1
0.490547136884221 0.490055951420764 1 1
0.437034134717794 0.436580410103038 1 1
0.511502427717314 0.510992520722234 1 1
0.520514320429473 0.520001069799024 1 1
0.456045185451545 0.45560572909394 1 1
0.409448651372095 0.409009556753726 1 1
0.474518430592325 0.474013147137418 1 1
0.537829711677605 0.537255919025137 1 1
0.470577911005866 0.470126893751133 1 1
0.433217342955522 0.432777391293526 1 1
0.527280786282362 0.526717889675189 1 1
0.552967165895733 0.55239506669146 1 1
0.56520263109533 0.564624447333426 1 1
0.473734877091358 0.473266285183032 1 1
0.642388828796421 0.641708182987974 0 0
0.548510011594029 0.547945475896138 1 1
0.520086233361587 0.519543304527523 1 1
0.457976048425248 0.457474129522782 1 1
0.558505608251934 0.557940266732833 1 1
0.54729635533976 0.546769134973727 1 1
0.44156333065836 0.441080714460798 1 1
0.501772654232468 0.50129132086409 1 1
0.492619197801205 0.49211636713244 1 1
0.413794976001327 0.413327190279433 1 1
0.499533778035578 0.499065883262605 1 1
0.468544795811336 0.468031095047409 1 1
0.59901228097805 0.598327856456529 0 0
0.457523846605126 0.457077555872356 1 1
0.492560041416256 0.492019154942222 1 1
0.418962183866477 0.418519226594483 1 1
0.425829287145018 0.425438194152804 1 1
0.589888594863178 0.589282845700371 1 1
0.401019511206468 0.400630813413695 1 1
0.533238432302163 0.532713682041975 1 1
0.480675026495062 0.480193853681672 1 1
0.487324983487965 0.486826148252143 1 1
0.531841626476261 0.531295748876897 1 1
0.497923823593314 0.497407135524856 1 1
0.516177137588965 0.515653852638721 1 1
0.497118591887943 0.496579650054931 1 1
0.510613829614402 0.510091735618816 1 1
0.591371790067301 0.590739485868476 0 0
0.421434026257032 0.420945770391429 0 0
0.475545796689265 0.475065716759262 1 1
0.518110906748286 0.517558667557287 1 1
0.459667869487053 0.459193188800444 1 1
0.510974473677738 0.510439616822361 1 1
0.552470168386804 0.551909303009024 1 1
0.485957069201091 0.485468221627725 1 1
0.463441299363196 0.462957727407744 1 1
0.459851817982068 0.459352401801232 1 1
0.443763994222274 0.443268367679899 1 1
0.605786530739436 0.605149952605894 0 0
0.466823559340905 0.466359070716111 1 1
0.454937089136536 0.454420848356171 1 1
0.56674170252014 0.566127649674308 1 1
0.5316344897244 0.531055936415972 1 1
0.437192285806706 0.43675350860232 1 1
0.487707558255192 0.487222418771803 1 1
0.57207657983724 0.571451480342887 1 1
0.45906235516538 0.458596635108639 1 1
0.452284989388913 0.451803541190556 1 1
0.473043647882773 0.4725784205687 1 1
0.532305008824763 0.531798531992722 1 1
0.540570758695011 0.540020203010575 1 1
0.54165710602661 0.541108297538708 1 1
0.56318804490015 0.562574171330789 1 1
0.573862996449206 0.573291341483871 0 0
0.505357868333163 0.504811266387487 1 1
0.515036346519356 0.514480892452938 1 1
0.517695274403391 0.517132702018633 1 1
0.518461590860141 0.517915589089296 1 1
0.436558127884949 0.436103579265224 1 1
0.530904039612416 0.530331786604899 1 1
0.562731485524643 0.56210548877165 1 1
0.577114625268256 0.576505988327838 1 1
0.445718154313055 0.445259954351858 1 1
0.575543035371338 0.574941119578043 1 1
0.388379574556632 0.387957604117324 0 0
0.402831492450459 0.402411840916541 1 1
0.405780997002934 0.405369413741441 0 0
0.53393293985009 0.533401566603563 1 1
0.525926837082918 0.525417486305814 1 1
0.510744740850509 0.510213083055637 1 1
0.478159832652564 0.477702043738895 1 1
0.577762809497922 0.577189725551498 1 1
0.535633237205413 0.535116244995261 1 1
0.562158807754007 0.561517890171779 1 1
0.477112897147143 0.476599336344236 1 1
0.541404361393508 0.540848787608485 1 1
0.561682398811872 0.561067846512677 1 1
0.546467312170527 0.545908296827857 1 1
0.421013920305174 0.420536366367962 1 1
0.401175584756834 0.400726520905085 1 1
0.531108791755797 0.53055612493456 1 1
0.445812000858818 0.445335824029216 1 1
0.49032446845914 0.489823652782514 1 1
0.439062231210158 0.438632440869229 1 1
0.492601042647226 0.49208307722111 1 1
0.541338347631961 0.540819701906562 1 1
0.499428619129238 0.498898562085643 1 1
0.486177670242341 0.485713100860631 1 1
0.482278976783103 0.481753067055629 1 1
0.505446185233762 0.504891205720555 1 1
0.560295078781202 0.559720529197405 1 1
0.438187314215329 0.437754222822714 1 1
0.489972063237857 0.489485819960053 1 1
0.468424371739218 0.467937712236833 1 1
0.535746468883744 0.535167967502072 1 1
0.406914993684804 0.406489064254785 1 1
0.445029275354109 0.444524314368644 1 1
0.539757340164576 0.5391986548857 1 1
0.388148362406517 0.387738557900337 0 0
0.524249770144981 0.523689737516159 1 1
0.579719615684611 0.579060696996003 1 1
0.523331990308896 0.522750746091599 1 1
0.525638951423469 0.525087034399516 1 1
0.533706141427589 0.533195175194734 1 1
0.570755411481361 0.570167321080048 1 1
0.47808616055319 0.477561943077243 1 1
0.450322381805516 0.449824867357473 1 1
0.434771700866117 0.434320044114205 1 1
0.523703237429591 0.523151803024014 1 1
0.484345426108052 0.483871515636903 1 1
0.545316152772978 0.54473142315574 1 1
0.559459938427334 0.558838995983418 1 1
0.498765667907825 0.498207068655188 1 1
0.523222893201771 0.52267502291394 1 1
0.541864522219875 0.541290712873631 1 1
0.515332594821498 0.514781184016772 1 1
0.495081493011298 0.494526836681218 1 1
0.532636501911729 0.532104347803961 1 1
0.41012499759183 0.409704719321221 1 1
0.471175335312807 0.47070417135922 1 1
0.495939762794677 0.495437715202112 1 1
0.472770005703338 0.472240458477044 1 1
0.543886760647464 0.543332132572559 1 1
0.458358128792423 0.457908451546121 1 1
0.521181562721568 0.520656842322528 1 1
0.537680686659458 0.537158981936507 1 1
0.495346329805669 0.494880414467225 1 1
0.503977536437842 0.503453365241634 1 1
0.436274477934874 0.435827185233909 1 1
0.537511357128795 0.536903953384654 1 1
0.511492608322898 0.510967054010775 1 1
0.432556000612677 0.432123343411494 1 1
0.460390134564723 0.459868544578074 1 1
0.551757729116708 0.551161555763148 1 1
0.559691591927158 0.559074135370868 1 1
0.476944246253095 0.476400857443028 1 1
0.576716980587075 0.576112410467005 0 0
0.479952586987304 0.479495282977358 1 1
0.490538212460354 0.490029502499168 1 1
0.442613896187476 0.442184758727723 1 1
0.496210020926631 0.495662164265427 1 1
0.422796144440596 0.422382271440254 1 1
0.464240390043656 0.463757084945606 1 1
0.46429292355865 0.463818979333557 1 1
0.518592498445582 0.518068299461365 1 1
0.502048647742818 0.501538889254506 1 1
0.511371420038443 0.510906392922272 1 1
0.470070512295788 0.46956568890436 1 1
0.533500833931832 0.532951150111834 1 1
0.516897629137747 0.51637207648402 1 1
0.518628633535393 0.518099204885961 1 1
0.494678336442533 0.49416780109224 1 1
0.4379862154001 0.437493869640767 1 1
0.548710628872635 0.548148171893169 1 1
0.505687010932953 0.505170038615501 1 1
0.499882775544359 0.499372251018908 1 1
0.59933603697817 0.598735304408759 1 1
0.458033561519376 0.457574175881421 1 1
0.469538318763442 0.469010651806595 1 1
0.564832944667067 0.564270713912775 1 1
0.535850751448319 0.535286374636116 1 1
0.510153674838123 0.509631437873794 1 1
0.49415746195263 0.493628921944356 1 1
0.468745567412894 0.468286400008799 1 1
0.445243352559296 0.444762162987281 1 1
0.412099451651708 0.411662154387859 1 0
0.578309915449014 0.57774469598089 1 1
0.498234390762765 0.49775784859657 1 1
0.528839832043501 0.528305052952659 1 1
0.473138888703464 0.472640211001326 1 1
0.512959276962174 0.512434953092519 1 1
0.418612161002116 0.418146510549385 1 1
0.531230670878443 0.530658858987159 1 1
0.563321520305035 0.562768862343718 1 1
0.468602487650128 0.468097988758686 1 1
0.501683172369612 0.501166133517707 1 1
0.501365578724633 0.50087403900198 1 1
0.574292045584658 0.57364309273487 1 1
0.477324184147651 0.476808767342652 1 1
0.501581732379166 0.50106428532199 1 1
0.440605271642047 0.44013447023949 1 1
0.530868618556263 0.53027740163714 1 1
0.494869963314458 0.494297210283151 1 1
0.559653607628061 0.55911447877241 1 1
0.448627433143414 0.448136501565036 1 1
0.561594817535733 0.561054777686384 1 1
0.442103615676544 0.441627910096383 1 1
0.474613343217242 0.474116720715169 1 1
0.400631469795322 0.400251076603125 0 0
0.494479156599199 0.49399253577611 1 1
0.549049621687628 0.548472905443103 1 1
0.480966290043263 0.480508186886658 1 1
0.592326682252852 0.591692327043111 0 0
0.485971944845584 0.485509349890002 1 1
0.487894488533976 0.487351219216545 1 1
0.565687971176616 0.56509841817202 1 1
0.446833015846948 0.446373293271738 1 1
0.448048038035518 0.447626499227033 1 1
0.529954406428349 0.529425959156619 1 1
0.452487857893458 0.452015983155211 1 1
0.562479274865976 0.56190121885709 1 1
0.481951259168484 0.481486144346625 1 1
0.403786506830182 0.403384819742706 0 0
0.597424964910318 0.596844585327929 0 0
0.52958329696036 0.52901842238563 1 1
0.451846844812581 0.451387165364089 1 1
0.467259203124314 0.466744669238782 1 1
0.562565618337495 0.561990947177152 1 1
0.554957125303767 0.554374858601525 1 1
0.49618576287024 0.495701558950753 1 1
0.590603657090098 0.590008952008284 0 0
0.484506060009928 0.483974649024811 1 1
0.420728380122031 0.420342192768647 1 1
0.542674248860715 0.542142451672797 1 1
0.624591995258691 0.623927168489863 0 0
0.48734897391736 0.486825507077602 1 1
0.489866309024434 0.489349778854923 1 1
0.477155216440591 0.476685312669152 1 1
0.451338529337033 0.450870186001344 1 1
0.494356431849556 0.493859960947125 1 1
0.461434202055602 0.46095176453098 1 1
0.490679932967209 0.490119230237455 1 1
0.532527953918216 0.531980039375379 1 1
0.504758030163439 0.504214946631357 1 1
0.432825558589237 0.432381413994144 1 1
0.557770793150904 0.557207485928226 1 1
0.515700690789255 0.515134077086814 1 1
0.525334579862875 0.524793983716013 1 1
0.448375944357997 0.447926930112853 1 1
0.419813756735248 0.419396188935938 1 1
0.53632752542222 0.535781369391439 1 1
0.485970563792707 0.485429274878749 1 1
0.569775454568276 0.569211903969201 1 1
0.507577045794482 0.507111917525844 1 1
0.521787637547528 0.521254932768885 1 1
0.508895474747711 0.508353897456026 1 1
0.475452725587836 0.474950358884125 1 1
0.513440417073192 0.512845877001411 1 1
0.535939630921219 0.535389299347735 1 1
0.493263513831263 0.492736067511827 1 1
0.406515572904656 0.406094176963324 0 0
0.462196665527019 0.46169810374518 1 1
0.453988168372142 0.453546913579362 1 1
0.518066622288699 0.517547764343579 1 1
0.482919748530067 0.482419095245707 1 1
0.499074908238256 0.498501310723961 1 1
0.527637701067402 0.527119848320807 1 1
0.453182434740278 0.452741572382131 1 1
0.566753634319577 0.566138752692573 1 1
0.518816785384781 0.518335702449753 1 1
0.502914095147464 0.50239555484402 1 1
0.571516876644256 0.570877518367623 1 1
0.511547081145233 0.511027688197921 1 1
0.502257331639412 0.501749759897029 1 1
0.503073274020244 0.502573682977916 1 1
0.475763595450662 0.475284643675792 1 1
0.549241525032263 0.548690936548465 1 1
0.521588957677542 0.521009062221321 1 1
0.550072378977547 0.54954251025248 1 1
0.545158998781497 0.544662620936447 1 1
0.545327581063555 0.544801298725152 1 1
0.511032656203845 0.510498996745383 1 1
0.426001127426237 0.425545931538906 0 0
0.430937095957466 0.430507448185305 1 1
0.51007271274733 0.509545298740355 1 1
0.490054587876241 0.489542423194861 1 1
0.383702504628131 0.383338741415811 0 0
0.431453605309279 0.431017313317792 1 1
0.512458909862673 0.511912620491352 1 1
0.52415073472497 0.523622896068424 1 1
0.511400482531448 0.510848528469747 1 1
0.535746023442218 0.535166984292161 1 1
0.477739866026174 0.477241038521142 1 1
0.397428361245643 0.397032995163421 0 0
0.593306605508832 0.592696669653525 1 1
0.528014409670729 0.527474423737147 1 1
0.367678376131222 0.367318654354747 0 0
0.537499255620973 0.536895212251951 1 1
0.558074600550895 0.557483876884562 1 1
0.479875179908462 0.479393368461683 1 1
0.514011122751208 0.51347857484943 1 1
0.535533667402953 0.535009371798134 1 1
0.524113558807711 0.523575377719549 1 1
0.56470211708774 0.564122455226476 1 1
0.503865401316333 0.50331937971703 1 1
0.468710228595784 0.468259585001229 1 1
0.511722814274384 0.511238471098834 1 1
0.550162752347772 0.549600344239632 1 1
0.465403933739583 0.464923914393881 1 1
0.61963813861369 0.618989585150937 0 0
0.557394510102506 0.556807374199544 1 1
0.520685515518918 0.520131972328776 1 1
0.537876171252476 0.537342554617626 1 1
0.459691718949434 0.459164579632849 1 1
0.503257015699449 0.502745066712507 1 1
0.485464982390432 0.484963139470657 1 1
0.484374244854448 0.483866887692766 1 1
0.506503896486881 0.505935649379012 1 1
0.557543051083359 0.556972919428294 1 1
0.565628187754395 0.565048708937295 1 1
0.552740860844595 0.552158621322055 1 1
0.565909577650747 0.565344979358461 1 1
0.494038645869849 0.493512042049038 1 1
0.482489870797391 0.482010642359147 1 1
0.583038566771475 0.582428005568675 1 1
0.472733267610818 0.472266445968798 1 1
0.545810474925478 0.545178176347954 1 1
0.49484193446426 0.494319810551711 1 1
0.596705850344968 0.596095867733309 1 1
0.542775270649375 0.54222762937156 1 1
0.452334771769871 0.451919531031601 1 1
0.551523363205308 0.550968419577959 1 1
0.564694610259344 0.564135339356859 1 1
0.525983433834344 0.52546538590907 1 1
0.508628328280825 0.508118171301355 1 1
0.43124321473799 0.430826644635687 1 1
0.480436725530549 0.479932458340289 1 1
0.48542162532365 0.484935192661475 1 1
0.487464497235679 0.486966325551036 1 1
0.535526157533632 0.534982672834828 1 1
0.509149533721603 0.508630126542428 1 1
0.463111781851876 0.462631796531387 1 1
0.527026596074898 0.526514030887081 1 1
0.544204800378151 0.543673839316039 1 1
0.508081175071499 0.507535496919138 1 1
0.600524891299976 0.599870718681031 1 1
0.400166280809675 0.39972725794886 1 1
0.576643676613328 0.576044586982012 1 1
0.525171238462329 0.524642986369131 1 1
0.536652269432247 0.536102806030653 1 1
0.601917713399221 0.6012612464763 1 1
0.431219958542322 0.430784519139065 1 1
0.558301283078838 0.557720602016524 1 1
0.595034042171766 0.594472193851231 0 0
0.504762511846975 0.504252553305956 1 1
0.490115186238348 0.489598869934525 1 1
0.419763079240231 0.419349474027457 1 1
0.534128860708392 0.533570848236294 1 1
0.542739726461291 0.542146707569769 1 1
0.449151262504755 0.448660233239932 1 1
0.557578661726078 0.557019891544865 1 1
0.470596179611746 0.470121355503654 1 1
0.508040943297536 0.5075207880577 1 1
0.413735773813236 0.413314030528004 1 1
0.530861586550353 0.530335463986665 1 1
0.496450553299334 0.49596086803008 1 1
0.543607600082713 0.543024941129581 1 1
0.476999999995835 0.476512464267778 1 1
0.583684232666319 0.583063373613857 0 0
0.481304363027775 0.480789830628839 1 1
0.48654083763085 0.486013901546615 1 1
0.462408174772879 0.46194761958123 1 1
0.524446858506636 0.523952079122548 1 1
0.560967281833075 0.560416405859691 1 1
0.478068785523557 0.477592328746275 1 1
0.505938063217174 0.505408039567866 1 1
0.517126075120003 0.516615851901862 1 1
0.49187978039403 0.491373419946854 1 1
0.522281638842465 0.521733816807823 1 1
0.512179491776723 0.511595640860897 1 1
0.44584913025487 0.445370727141059 1 1
0.616428897511192 0.61581806501257 0 0
0.507666317302506 0.507158037022235 1 1
0.457117576626214 0.456646620062802 1 1
0.514037222834088 0.513523213629155 1 1
0.584839744018116 0.584281682575576 1 1
0.50946514706152 0.508932949565141 1 1
0.559064922018818 0.558497073960209 1 1
0.502577309351099 0.502049104636495 1 1
0.459055017059092 0.458601921071779 1 1
0.484644113815749 0.484117017070551 1 1
0.464234273520324 0.463734814395619 1 1
0.477382184990818 0.476914356269841 1 1
0.552867230042282 0.552288746796602 1 1
0.572885426990532 0.572308139625164 1 1
0.485412089622425 0.484912063427259 1 1
0.456074251250167 0.455576466871813 1 1
0.550533016955461 0.550014763359863 1 1
0.463463813117618 0.46297689324011 1 1
0.530359087409893 0.529783233541539 1 1
0.410081235959429 0.409650235605324 1 1
0.411213962399713 0.410781446321783 1 1
0.501303180258654 0.500762560462181 1 1
0.442597951842567 0.442135528744379 1 1
0.474328565092886 0.473802983657174 1 1
0.470520938494965 0.470025801302179 1 1
0.490232132091232 0.489686584388004 1 1
0.510163167301673 0.509594611578355 1 1
0.591674528149976 0.591033420375528 1 1
0.436504459797366 0.436002109563782 1 1
0.53174402247986 0.531159543483756 1 1
0.501382873339881 0.500862506835967 1 1
0.556634675722572 0.556066095329867 1 1
0.55345590383013 0.552846301799882 1 1
0.398821782265436 0.398431296412887 1 1
0.503586998648923 0.50304903965814 1 1
0.467701873309518 0.46721590639853 1 1
0.559268436679529 0.558697040566525 1 1
0.4291998718437 0.428750430921697 1 1
0.602483295970452 0.60178396595096 1 1
0.550399600905154 0.549797588777899 1 1
0.506492234178814 0.505983197441606 1 1
0.490285597611025 0.489778918818981 1 1
0.475602710661214 0.475104242632713 1 1
0.509178791083281 0.508630370486092 1 1
0.473655123582122 0.473148815699335 1 1
0.483723312351272 0.483228453316457 1 1
0.492321995080644 0.491806792604887 1 1
0.478277363337227 0.477787250507997 1 1
0.438266780595044 0.437827180374953 1 1
0.510856983757732 0.510290500044116 1 1
0.446538721315903 0.446097510653396 1 1
0.50270608167772 0.502205099500561 1 1
0.533067760313085 0.532530405470248 1 1
0.545718604248632 0.545140897541775 1 1
0.53279509226663 0.532230623587676 1 1
0.47241650237435 0.471949539999543 1 1
0.481310841072832 0.480806637916898 1 1
0.459906834832396 0.459438035302502 1 1
0.452925573821857 0.452486497621579 1 1
0.519510136224951 0.518972003348196 1 1
0.596335241253471 0.595691184558067 1 1
0.515025266305089 0.514492498863504 1 1
0.517141250348437 0.516627385438141 1 1
0.539042669417097 0.538449886812165 1 1
0.462291263205877 0.461786898077253 1 1
0.581236732885132 0.580673449334525 1 1
0.507456859804916 0.506903478723998 1 1
0.505054902535371 0.504517683975453 1 1
0.53070714022391 0.530152530791887 1 1
0.54950115201912 0.548935977847785 1 1
0.425368659775664 0.424938027066166 1 1
0.535476890268601 0.534930040573068 1 1
0.555209513377697 0.554638314718375 1 1
0.411738524634373 0.411298500218546 1 1
0.479463948366502 0.478991429953344 1 1
0.458147657583508 0.457683839196982 1 1
0.549812481588855 0.549267774634974 1 1
0.543002302828376 0.542455248058256 1 1
0.489163949028903 0.488670515121648 1 1
0.478008832119915 0.477525131456516 1 1
0.558894556759307 0.558254838874036 1 1
0.486735087691427 0.486254059844204 1 1
0.507389218588295 0.506853364308379 1 1
0.494385501431723 0.493870475592464 1 1
0.421693563542685 0.421273856031199 1 1
0.508790580523418 0.508289416079485 1 1
0.503982656053441 0.503466598616671 1 1
0.536353373623717 0.535824176182896 1 1
0.495533207662996 0.495030863902119 1 1
0.527166408363832 0.526652841807792 1 1
0.43243924105226 0.432002576636544 1 1
0.478702169744394 0.47821995702081 1 1
0.4945855085601 0.494115282454329 1 1
0.466213308547608 0.465721626533749 1 1
0.540515024421386 0.539936648827073 1 1
0.539429501535502 0.53892043740462 1 1
0.461959815864666 0.461455542231773 1 1
0.602915614194755 0.602302836400495 0 0
0.48893218536774 0.488391396119023 1 1
0.438956061411625 0.438448342834065 1 1
0.513012736855205 0.512493851176615 1 1
0.563654342749261 0.563021018868537 1 1
0.581419310842425 0.58082241717771 1 1
0.479417614836461 0.47889249815594 1 1
0.501529897287474 0.501021181170496 1 1
0.458580218444692 0.458126845247882 1 1
0.550835219740534 0.550231873471214 1 1
0.502766270333448 0.502250075094507 1 1
0.461329231951628 0.460808826654261 1 1
0.489960257629033 0.489439864059342 1 1
0.507770638083586 0.507274272011617 1 1
0.501404732751833 0.5009230664391 1 1
0.503894729283257 0.503400481360428 1 1
0.588372992715703 0.587794357136269 1 1
0.458511268077625 0.458049375305283 1 1
0.546110240789467 0.545508527483702 1 1
0.527814211306936 0.527275214975149 1 1
0.483145435146093 0.482662209687306 1 1
0.462930711528105 0.462408507080203 1 1
0.459708969701681 0.45925328072199 1 1
0.533394243710771 0.532807956504665 1 1
0.518986618719702 0.518461283961851 1 1
0.483405115815091 0.48291698928436 1 1
0.373584957251123 0.373132737324788 0 0
0.442021934592454 0.441602592354502 1 1
0.526279879571235 0.525718836510841 1 1
0.462751372811 0.462254097340847 1 1
0.532181812128528 0.531635722331987 1 1
0.537644025263575 0.537114251732223 1 1
0.603201060722857 0.602583174439262 1 1
0.460940605667337 0.460422070050018 1 1
0.496543903916722 0.496020691175639 1 1
0.505603514038593 0.505089131262889 1 1
0.540697162828082 0.54017077259934 1 1
0.586218723900194 0.585605993132532 1 1
0.487193123727465 0.48671996111958 1 1
0.500979247416749 0.500386447393802 1 1
0.474803335487596 0.474336967439218 1 1
0.472119837598499 0.471625950896425 1 1
0.57538882042714 0.574805352864577 1 1
0.56249823663977 0.56195290183763 1 1
0.5521650580072 0.551601050619963 1 1
0.496978133581532 0.496496051630153 1 1
0.510614077681598 0.510072470098945 1 1
0.441343252858623 0.440914481024965 1 1
0.439372056229601 0.438898473878196 1 1
0.439559049850913 0.439111659289363 1 1
0.559928890198446 0.559368753862092 1 1
0.455359641676197 0.454901256487851 1 1
0.493806600779507 0.493291428031371 1 1
0.512618269129735 0.512138644353108 1 1
0.468153155371124 0.467660398945323 1 1
0.409072701925798 0.408673864612982 1 1
0.49510922476846 0.494575747156789 1 1
0.467125637573543 0.466637843723214 1 1
0.534520586217318 0.533969908920641 1 1
0.498594194269018 0.49811343544571 1 1
0.505603158398223 0.505091476977091 1 1
0.473290530854938 0.4727981398951 1 1
0.482191460204441 0.481686932432056 1 1
0.417347708469034 0.416906001274754 0 0
0.439068520166623 0.438645378147726 1 1
0.555791194614944 0.555182216181926 1 1
0.543723489623979 0.543187384652377 1 1
0.569468154209173 0.568905075778519 1 1
0.404897280450554 0.404475244487377 0 0
0.501852368991669 0.501370344035993 1 1
0.607990341431816 0.607427568922156 0 0
0.503751433445383 0.503226840517276 1 1
0.400847578482058 0.400437897184341 1 1
0.458734433311386 0.458252392305685 1 1
0.48800305302231 0.487524765944233 1 1
0.509868366997363 0.509351668970643 1 1
0.494669663081639 0.494176756097962 1 1
0.621713125667329 0.62108828591654 1 1
0.544506100196754 0.543967459333393 1 1
0.559643379177192 0.559089269064432 1 1
0.533530040103337 0.53297881170384 1 1
0.53751219488301 0.536929336958338 1 1
0.440482789778301 0.44003503987818 1 1
0.467443200580968 0.466970214616212 1 1
0.454817059791036 0.454378746053841 1 1
0.549387371773652 0.548771465625297 1 1
0.460599098706471 0.460089283776827 1 1
0.442495038581945 0.442015310825907 1 1
0.580757294647293 0.580193555936251 1 1
0.547373587454097 0.54683910815992 1 1
0.424292506067656 0.423882853339942 1 1
0.411581835723943 0.411157100358244 1 1
0.496550324208524 0.496021207517536 1 1
0.53251745092503 0.531963971190192 1 1
0.50404494821809 0.503514600035831 1 1
0.49442577853344 0.493886640186586 1 1
0.43108446951025 0.430627372599126 1 1
0.539494099489543 0.538903403453387 1 1
0.481040006648877 0.480559208972904 1 1
0.466151750162995 0.465681330851708 1 1
0.481756230727718 0.481274369553754 1 1
0.472836420984479 0.472335736193643 1 1
0.470233540266722 0.46973851670378 1 1
0.506819431275798 0.506276867178069 1 1
0.511020847444162 0.510488249669451 1 1
0.542272616996439 0.541747297159898 1 1
0.484528829378623 0.484027146362434 1 1
0.493772202559986 0.493283013119152 1 1
0.581050108331041 0.580484382667178 1 1
0.49995643806647 0.49942928073713 1 1
0.539076549258527 0.538494447891753 1 1
0.463911817976447 0.463404029947161 1 1
0.494674170484755 0.494143416405239 1 1
0.369172927874618 0.368805670191951 0 0
0.460124742801022 0.459641281194602 1 1
0.526877672646083 0.526308962381129 1 1
0.52167452811481 0.521120556291068 1 1
0.485907208384169 0.48540951733908 1 1
0.446860230381568 0.446435560121641 1 1
0.498028858658708 0.497500649561107 1 1
0.541167846895237 0.540655973830846 1 1
0.475299607579172 0.474848754992993 1 1
0.432823583988534 0.432359197816056 1 1
0.480822019156696 0.480310564419084 1 1
0.45579598172461 0.455316172682169 1 1
0.45382619106487 0.453374690285869 1 1
0.546074594635799 0.545539652927845 1 1
0.555925019556054 0.555303082034006 1 1
0.559138357271462 0.558606875284522 1 1
0.531174272657764 0.53059910973157 1 1
0.523314778511631 0.522749368144094 1 1
0.560839217772884 0.56029535617969 1 1
0.537837201025211 0.537297859026117 1 1
0.525698238142459 0.52515082116314 1 1
0.446013510711279 0.445515731122157 1 1
0.451988880014289 0.451536356739395 1 1
0.576264152345114 0.575706492315561 1 1
0.541878140642761 0.5413110783344 1 1
0.573809333131089 0.573157978352044 0 0
0.530604205052173 0.530062270242406 1 1
0.446574368686524 0.446121145929628 1 1
0.425588447340955 0.425161484779436 1 1
0.517388015527368 0.516833056166317 1 1
0.524652851169304 0.524114720547153 1 1
0.553066819146256 0.552488713337648 1 1
0.51159085495725 0.51103445409814 1 1
0.568769029832744 0.568175710452802 1 1
0.491431972340869 0.49093093798532 1 1
0.559707467974434 0.559105754174616 1 1
0.45214164649115 0.45165456505118 1 1
0.492996866207125 0.492477315945507 1 1
0.448970701108515 0.448481414947044 1 1
0.494317663667714 0.493802257903906 1 1
0.493118742833915 0.492606680029748 1 1
0.586245721304644 0.585657579610224 1 1
0.589718215548237 0.589131604946054 0 0
0.485675871060658 0.485179879025003 1 1
0.425097701792631 0.424648406705224 0 0
0.422761840987979 0.422341867478643 1 1
0.490147114453864 0.489608369021177 1 1
0.438503720280257 0.438091249254814 1 1
0.438804111974405 0.438357964629528 1 1
0.532261676850891 0.531754785709211 1 1
0.486773011586778 0.486288386109951 1 1
0.510307379440307 0.509736024159665 1 1
0.50965435734835 0.509128573989766 1 1
0.586234948785947 0.585584788591966 1 1
0.442860919194951 0.442406808996332 1 1
0.56403278165626 0.563439812593802 1 1
0.471945152729606 0.47146406868549 1 1
0.481146467553887 0.480614997441399 1 1
0.562265733878491 0.561654576480576 1 1
0.564089048686961 0.563550576661601 1 1
0.551671826338947 0.551140606638941 1 1
0.47592932647478 0.475449699492377 1 1
0.49989914479642 0.499398689851316 1 1
0.500946050630601 0.500408649256462 1 1
0.510384431261932 0.509892082093277 1 1
0.606569356418708 0.605869528701409 0 0
0.559172576065252 0.558606873003827 1 1
0.444712983123066 0.444271641619213 1 1
0.5045684364621 0.504078481995755 1 1
0.534426600121939 0.533891759802381 1 1
0.533279288464249 0.532711265175323 1 1
0.496166936149041 0.495624857463664 1 1
0.521423222018007 0.520885425891169 1 1
0.482658197762169 0.482171615879666 1 1
0.430637873476038 0.43019153724017 1 1
0.475948281374047 0.475443593703098 1 1
0.486249161229265 0.485730375618279 1 1
0.570018528719877 0.569425669715654 1 1
0.542460023618785 0.541934228932271 1 1
0.476317484388805 0.475826105361884 1 1
0.535744895380339 0.535174781477611 1 1
0.489330686340648 0.488838694865607 1 1
0.506847999742721 0.506337662274328 1 1
0.458369340879364 0.457880135715464 1 1
0.528010324644792 0.527480427064527 1 1
0.555731673338209 0.555193463450283 1 1
0.451197675109206 0.450711698696575 1 1
0.56378341404041 0.563169011065805 1 1
0.432115020383168 0.431658293207547 1 1
0.565303821368727 0.564703335661735 1 1
0.484807076506428 0.48431272577052 1 1
0.531322186710468 0.530677567501276 1 1
0.50682388229077 0.506319600347328 1 1
0.471787305635218 0.471345889940777 1 1
0.64093478417976 0.640303981111122 0 0
0.476213601212255 0.475728980213354 1 1
0.457052971091558 0.456540078023116 1 1
0.480763930095803 0.480292145210673 1 1
0.558525772240118 0.557985330084708 1 1
0.456308164869726 0.455839111618662 1 1
0.36428747771456 0.363889903803803 0 0
0.573011756248987 0.572445099320377 1 1
0.493104649073843 0.492565612077874 1 1
0.499617754554926 0.499138673812528 1 1
0.44526738713373 0.444818898327947 1 1
0.45540116080969 0.454950716327431 1 1
0.442956900487327 0.442525082036355 1 1
0.564586776904172 0.564005684951524 1 1
0.547930230904737 0.547351222753017 1 1
0.448284174643968 0.447834575208188 1 1
0.46177719779362 0.461337864867928 1 1
0.487042656007267 0.486536604936858 1 1
0.521282310993818 0.520722240128474 1 1
0.621598117413579 0.620915598531161 0 0
0.620671112702219 0.620048963328838 0 0
0.537086390416663 0.536542813409065 1 1
0.439345951956897 0.438851473196787 1 1
0.516357028092206 0.515797150890129 1 1
0.545331867031862 0.544751455063428 1 1
0.465107621259623 0.464647543249912 1 1
0.472428421697931 0.471965946244728 1 1
0.49040768343089 0.489923488387307 1 1
0.489286913647008 0.488771537334723 1 1
0.470461658841466 0.469951017566037 1 1
0.576188079788128 0.575596207266655 1 1
0.472152057883086 0.471599915807949 1 1
0.461123204705988 0.460578988799439 1 1
0.458444719566232 0.457996961446778 1 1
0.649554834807768 0.64887877111438 0 0
0.458791781704003 0.458368477672259 1 1
0.5025105333845 0.502029088110924 1 1
0.503190819411451 0.502635360258687 1 1
0.507493675622218 0.506954777580432 1 1
0.421442986291931 0.421018745504802 1 1
0.466180554590514 0.46569843390028 1 1
0.471730366175318 0.471263460031478 1 1
0.500443633909191 0.499912676863203 1 1
0.490335587162415 0.489804228696576 1 1
0.494618642523767 0.494103803563845 1 1
0.478634397595207 0.478152616410189 1 1
0.485171164371512 0.484687373645772 1 1
0.519371087156162 0.518865014240287 1 1
0.493881169338482 0.493374708563365 1 1
0.432948738177154 0.432497490992695 1 1
0.459179716161336 0.458710763665454 1 1
0.508376521670439 0.507914575808991 1 1
0.441097207555264 0.440687692984627 1 1
0.499053419498804 0.498552176859459 1 1
0.462447767773683 0.461962959559568 1 1
0.531865019610978 0.531340999336824 1 1
0.469735477196645 0.46924028027648 1 1
0.51713746758498 0.516578703205851 1 1
0.485541424911437 0.485063576277085 1 1
0.492220866052779 0.491742258816388 1 1
0.362886829314988 0.362481558669166 0 0
0.484100759339833 0.483580501591743 1 1
0.506278419944251 0.505793699916933 1 1
0.512315614033769 0.511773988917278 1 1
0.391670018896077 0.391283800099334 0 0
0.421592970475068 0.421180861976952 1 1
0.509406250593651 0.508900395650963 1 1
0.396640417441694 0.396229273186329 0 0
0.432214300562742 0.431773263479512 1 1
0.494049302219494 0.493513291355825 1 1
0.48763185805893 0.487085580782876 1 1
0.43464886996643 0.43421654668993 1 1
0.545331935246295 0.544796016935092 1 1
0.518029340984824 0.517490459119409 1 1
0.556518428270094 0.55592669045811 1 1
0.527692028841875 0.527207984877066 1 1
0.535748471992751 0.535203162003382 1 1
0.541455342209419 0.540879036755624 1 1
0.526556408806617 0.526028300236498 1 1
0.536422161314877 0.535889433827218 1 1
0.380736977771686 0.380335768255621 0 0
0.529929058654993 0.529365842327633 1 1
0.477806198189223 0.477289460829385 1 1
0.594831872851197 0.594206881519374 0 0
0.385802229877344 0.385416500357085 0 0
0.501874831747008 0.501327835817694 1 1
0.490540200979601 0.489967076634313 1 1
0.475946282378105 0.475468343359536 1 1
0.576803385062862 0.57615917647704 1 1
0.438656523412875 0.438218785547086 1 1
0.466028198379906 0.465575793788826 1 1
0.49119250269836 0.490706652548878 1 1
0.570198636071215 0.569596917007854 0 0
0.488129174478179 0.487578659908067 1 1
0.484669926997562 0.484155228541913 1 1
0.495989309197343 0.495464846038906 1 1
0.517576775820921 0.517026614002722 1 1
0.499757475301059 0.499196909019681 1 1
0.540311349083888 0.539720242916608 1 1
0.463860954737799 0.463389611807047 1 1
0.536020290992529 0.535516497191447 1 1
0.517580176177215 0.517027140026673 1 1
0.531559072032453 0.530983108190904 1 1
0.495538574031547 0.495085103706875 1 1
0.489157463932995 0.488641963181223 1 1
0.476585011373456 0.476104442437217 1 1
0.453513883813095 0.453017464896901 1 1
0.493950842310871 0.493418593072321 1 1
0.428226143399216 0.427819604541099 1 1
0.486957581699669 0.486434595926103 1 1
0.486021454770738 0.485459498790315 1 1
0.572488330567803 0.571914496016036 1 1
0.473525435518501 0.473009121031997 1 1
0.451474835973729 0.451002423048155 1 1
0.551692504516053 0.551114295075966 1 1
0.563899156807017 0.563324488061509 1 1
0.548271067704547 0.547678121385397 1 1
0.389463926279129 0.389055304563432 0 0
0.538747948751625 0.538171212446504 1 1
0.566980672387026 0.566399610124977 1 1
0.476190067699768 0.475726455010631 1 1
0.378447169640636 0.378060978739777 0 0
0.50108617668374 0.50058319872414 1 1
0.460900190964968 0.460434888024573 1 1
0.530800226140907 0.530248262397922 1 1
0.516407399474545 0.515888560219068 1 1
0.478616685051127 0.478076548166645 1 1
0.547197666594808 0.546609216780995 1 1
0.475246403504284 0.474718959092563 1 1
0.432503020636929 0.432042998988811 1 1
0.469138040338873 0.468676640466088 1 1
0.493734807291326 0.493203804730257 1 1
0.438699559676871 0.43825308910841 1 1
0.484036231308059 0.483535384300092 1 1
0.521074433298364 0.52052773542474 1 1
0.534131839257423 0.533583903582019 1 1
0.526626846049975 0.526085428919494 1 1
0.531520958617562 0.530958676537512 1 1
0.412227590477131 0.411828970280281 0 0
0.465425988550914 0.464952336558739 1 1
0.470809536382556 0.470296930451486 1 1
0.518239477693106 0.517714439304341 1 1
0.517717233026783 0.517231739669823 1 1
0.442297899051162 0.441811816955845 1 1
0.547364873004848 0.546804867778366 1 1
0.495338232048333 0.494851345033721 1 1
0.572143689269438 0.571542935280171 1 1
0.521687219034726 0.521120202352388 1 1
0.464230315610724 0.463731147995224 1 1
0.480131404368998 0.479641189313714 1 1
0.393414408670816 0.393031469193007 0 0
0.562136489405875 0.561558121120427 1 1
0.527834853677435 0.527328688900389 1 1
0.572707681010892 0.57212714543342 0 0
0.564326380430704 0.563724354755804 1 1
0.527854754489692 0.527312255393994 1 1
0.543274047159855 0.542737651801147 1 1
0.511026680061658 0.510499985030498 1 1
0.503582975235411 0.503023858188892 1 1
0.484708080191728 0.4842110051268 1 1
0.406574858127608 0.40616650751849 1 1
0.478840069445899 0.478313487755775 1 1
0.496912393297285 0.49640547764639 1 1
0.468226900185457 0.467725029265712 1 1
0.472460213594637 0.471977567563677 1 1
0.459647104166037 0.459143935505586 1 1
0.497639412017885 0.497118266564337 1 1
0.465815533960744 0.465329798706583 1 1
0.55698283886774 0.556374211392688 1 1
0.528869350485259 0.5282947935269 1 1
0.48506892459138 0.484568373658252 1 1
0.530535235167303 0.529993052580704 1 1
0.559815555300762 0.559246559091903 1 1
0.44831231129702 0.447858238295581 1 1
0.581100696159683 0.580477804137304 0 0
0.503821431493888 0.503297372890931 1 1
0.470622203419678 0.4701513957755 1 1
0.482700959586005 0.482140837867352 1 1
0.576790053067742 0.5762187742822 1 1
0.424055060329906 0.42359969515614 1 1
0.446669632469246 0.446210762798312 1 1
0.464787572526321 0.464300070039389 1 1
0.480179489414117 0.479685882465312 1 1
0.609437005552598 0.608835720058234 0 0
0.409264691994917 0.408863253647602 0 0
0.40982392271669 0.409402401117781 0 0
0.381648771759455 0.38129280599252 0 0
0.389552844675307 0.389126800067958 0 0
0.420042834100328 0.419631126884172 1 1
0.581150995547734 0.580596641594994 1 1
0.491617124809648 0.491076307117122 1 1
0.474567271732598 0.474073871199933 1 1
0.495649543765476 0.495178906723106 1 1
0.5757297388147 0.575141627677765 1 1
0.524796215923836 0.524251106261923 1 1
0.560491897821132 0.559934881432512 1 1
0.501920426888276 0.501406869291782 1 1
0.489399227511864 0.488844937309183 1 1
0.553496775513008 0.552990938661388 1 1
0.54472015275418 0.544159553653149 1 1
0.466135938520369 0.465689277846232 1 1
0.595881006008497 0.595258723885988 1 1
0.483983753187842 0.483475760431129 1 1
0.478599577858855 0.478102767593523 1 1
0.445448295776022 0.445007643487929 1 1
0.499244811012353 0.498719061430703 1 1
0.608730819444759 0.608059741545807 0 0
0.52493552223066 0.524386075256535 1 1
0.516343977650228 0.515770152799724 1 1
0.476542312033971 0.475991367599844 1 1
0.501602724772499 0.501099509412504 1 1
0.46340509980372 0.462957850944803 1 1
0.514429358767112 0.513843461738159 1 1
0.485932106268451 0.485415261005624 1 1
0.43386371289669 0.433417842657111 1 1
0.494596759717067 0.494029783068762 1 1
0.534488619960811 0.533981077222402 1 1
0.500579351458247 0.500068357196644 1 1
0.539980281266187 0.539417662141427 1 1
0.420511949458698 0.420022971072887 0 0
0.473747915514387 0.473223439588663 1 1
0.590644040136806 0.590055333636022 0 0
0.505109898138919 0.504623690180013 1 1
0.564160750962579 0.563595986161567 1 1
0.514256889433918 0.51370130685495 1 1
0.492082448365251 0.491591018435923 1 1
0.469830342780808 0.469350739806781 1 1
0.534599837697804 0.534054857434012 1 1
0.418365472865972 0.417925468332647 0 0
0.537022309078793 0.536501621123588 1 1
0.455457321206015 0.454984483221633 1 1
0.433354897157925 0.432897106959949 1 1
0.478325064321506 0.477803398730965 1 1
0.532378549925518 0.531846886066288 1 1
0.405133232267273 0.404737297317267 0 0
0.569903162802285 0.569326799626867 1 1
0.469263587007213 0.468831391420558 1 1
0.598910659766128 0.598271269258528 0 0
0.538438082803166 0.53790119902349 1 1
0.482905738676803 0.482359346524082 1 1
0.49582727526691 0.495285670087469 1 1
0.550652443314892 0.550083583079802 1 1
0.578171269365023 0.577591924027492 1 1
0.502628022900917 0.502118877482095 1 1
0.450939252075254 0.450502020657492 1 1
0.559963322016428 0.559395579413948 1 1
0.43699156737895 0.436578251912672 1 1
0.428391660753654 0.427917739060093 1 1
0.485748231051615 0.48523916078482 1 1
0.55442759061097 0.553864401433221 1 1
0.525510342266873 0.524942298992631 1 1
0.527226970539672 0.526715178899627 1 1
0.513676508587737 0.513108756974945 1 1
0.47522593883645 0.474772770741822 1 1
0.499732342566679 0.499223228160342 1 1
0.440749571431104 0.440272734832547 1 1
0.550262279648439 0.54965221610645 1 1
0.485235748864548 0.484727312893619 1 1
0.518268006859765 0.517727412548023 1 1
0.509242568327136 0.508774209315115 1 1
0.465803612057349 0.465257408883006 1 1
0.42603879135609 0.425610179264205 1 1
0.493305603542446 0.492820357186455 1 1
0.452271439473355 0.451773479191324 1 1
0.515102662804405 0.514527126802196 1 1
0.463947896281539 0.463447051002555 1 1
0.535878608806823 0.535261105312886 1 1
0.57781125948039 0.577226534712612 1 1
0.548795754710846 0.548259236207215 1 1
0.412943453185402 0.412507864015895 1 1
0.475343519314259 0.474859443953537 1 1
0.471499338308037 0.471052774119426 1 1
0.453737667545711 0.453252858901978 1 1
0.483271737129591 0.482788150259869 1 1
0.531941448647897 0.531425401482562 1 1
0.614505285792678 0.613857875132435 0 0
0.562845978280229 0.562314423920212 1 1
0.431476263390253 0.431046654218253 1 1
0.440852317036459 0.440401090664922 1 1
0.459145908053137 0.458673843864515 1 1
0.457737999767304 0.457286679355103 1 1
0.538042588270562 0.537484830158553 1 1
0.534751673852477 0.534149286846902 1 1
0.488975256033073 0.488450919130937 1 1
0.498474145074214 0.497979138419412 1 1
0.447068443096974 0.446622038754161 1 1
0.429882421152352 0.429454846720576 1 1
0.517419621363495 0.516858010766207 1 1
0.486799589257487 0.486296285923113 1 1
0.465832983107887 0.465343276363397 1 1
0.553846130891932 0.553324210554444 1 1
0.472808478162677 0.47227206445427 1 1
0.50941973589365 0.508895436238805 1 1
0.480451076004938 0.479935136080072 1 1
0.477522597304181 0.477030859868884 1 1
0.562997889398387 0.562392725051946 1 1
0.541963623671992 0.541391352767787 1 1
0.521290354832342 0.520756918484995 1 1
0.461702833658655 0.461204303412515 1 1
0.523857665895592 0.523303938164921 1 1
0.460371232791673 0.459917672327275 1 1
0.5589818353818 0.558366488895686 1 1
0.512187300008925 0.51164206563827 1 1
0.410490895543489 0.410038230771431 0 0
0.458007702107677 0.45754391841593 1 1
0.461266617272925 0.46080583340395 1 1
0.467118335324365 0.466656405934916 1 1
0.498571208356291 0.498066241265029 1 1
0.457656562044267 0.457214116221932 1 1
0.561000816905362 0.560459507763812 1 1
0.512657772438069 0.512138377285132 1 1
0.485849246938164 0.485343998198028 1 1
0.522975370698219 0.522471776716024 1 1
0.477832453982543 0.477372108182572 1 1
0.458495876834906 0.457996677071921 1 1
0.54134289613015 0.540740783618461 1 1
0.5435972117294 0.543031731352673 1 1
0.591972314822369 0.591413990561773 0 0
0.480652225753104 0.480164445767515 1 1
0.562550384149267 0.561979073511742 1 1
0.452570314657592 0.45206589807833 1 1
0.571886555059872 0.571353059854022 1 1
0.544805171303333 0.544260673497319 1 1
0.495862557986356 0.495338970626815 1 1
0.521888677904899 0.52139419605969 1 1
0.536809884359716 0.536254719495419 1 1
0.5005614943356 0.500046814869517 1 1
0.497335499766671 0.496844862243536 1 1
0.525654831523711 0.525094778942671 1 1
0.50061053182025 0.500059008118114 1 1
0.504691135375474 0.504148015540363 1 1
0.487267779129243 0.486763033122914 1 1
0.523350626202415 0.522788049137703 1 1
0.553995341451332 0.553457588511894 1 1
0.409409485982098 0.40896626852455 1 1
0.524090586655053 0.523543784961553 1 1
0.535431331521784 0.534849120519527 1 1
0.528271264412642 0.52772509118072 1 1
0.565772819511825 0.565164897761041 1 1
0.554802785132384 0.554198426113106 1 1
0.456447730451012 0.455960467499959 1 1
0.45765662759095 0.457231375272794 1 1
0.540186463894349 0.539609474560672 1 1
0.513754533705401 0.513255152870715 1 1
0.579815425543596 0.579202646485694 1 1
0.541635474282597 0.541051747600335 1 1
0.430908691726991 0.430471809445849 1 1
0.460182103210918 0.459733572838583 1 1
0.575957240443779 0.575390772209698 0 0
0.44794759073657 0.447466679225444 1 1
0.514582000141148 0.514046083385984 1 1
0.493060247276307 0.492551525821467 1 1
0.421926516062806 0.421508201876596 0 0
0.446803291639575 0.446349639543419 1 1
0.450255378338328 0.449798703717214 1 1
0.63946990666845 0.638815185123394 0 0
0.531407812101449 0.530851176975158 1 1
0.518125057619993 0.517540945658601 1 1
0.457705216017773 0.457290927461828 1 1
0.408174833571733 0.407757492895231 0 0
0.497119601977695 0.4966112431225 1 1
0.52701410283025 0.526470746350616 1 1
0.510649253855344 0.510128106425287 1 1
0.430715100407725 0.430309296056969 1 1
0.51236535670319 0.511848199642547 1 1
0.448259174463571 0.447803762515545 1 1
0.508460515719176 0.507931567862071 1 1
0.438024758487643 0.437553190291307 1 1
0.506280451387328 0.505772653535849 1 1
0.489076096509788 0.488606485046122 1 1
0.468569861985764 0.468082498240157 1 1
0.505467552362497 0.504962014347397 1 1
0.468519947983604 0.468047741384992 1 1
0.581904881917878 0.581296831767964 1 1
0.497312522463911 0.49682636554248 1 1
0.509424727430263 0.508958575232441 1 1
0.547186582818889 0.546632070084833 1 1
0.456114651693887 0.455657471400264 1 1
0.474645772741653 0.47414468695589 1 1
0.562980713251594 0.562347345629714 1 1
0.437521637921878 0.437064796732993 1 1
0.581691616251056 0.581087044868552 0 0
0.502279838891277 0.501778796473714 1 1
0.522113257024491 0.521604968972518 1 1
0.504030488212512 0.503528555344918 1 1
0.484919431446604 0.484464437019908 1 1
0.485576823674862 0.485093510959786 1 1
0.477084782221999 0.476585863548736 1 1
0.529901391856357 0.529317234679426 1 1
0.532363533695619 0.531812488989771 1 1
0.509077255020864 0.508504748698459 1 1
0.55444309538271 0.553886486981228 1 1
0.539867765708187 0.539318952932298 1 1
0.463413874726845 0.462948068151332 1 1
0.465323101131188 0.464817000791085 1 1
0.548966190776244 0.548407062669758 1 1
0.517754348636411 0.517217450511483 1 1
0.43915456149347 0.438702972774456 1 1
0.514923371682286 0.514367080440664 1 1
0.508248557217357 0.507644754842249 1 1
0.48145267852483 0.480965921437324 1 1
0.530807064278555 0.530244125446041 1 1
0.532829552556103 0.532248962554173 1 1
0.504756134163484 0.504266409447815 1 1
0.500713684361587 0.50014751519313 1 1
0.524805769602465 0.524264608278014 1 1
0.556038169513416 0.55549344301753 1 1
0.518617495800239 0.518075941031145 1 1
0.512880963879796 0.512338023074401 1 1
0.401419966011168 0.40104715181496 1 1
0.485272212970967 0.484735241898753 1 1
0.495382821361065 0.494906240864523 1 1
0.564349763652517 0.563773961147923 1 1
0.607911669364833 0.607313302126469 0 0
0.481648051357835 0.481169416208227 1 1
0.527867404012252 0.527307427530882 1 1
0.493727351715765 0.49326582187814 1 1
0.458226758182033 0.457786563312331 1 1
0.454642954594614 0.45417275642904 1 1
0.509743261835447 0.509229444925183 1 1
0.397022420686198 0.396626496222736 0 0
0.440388163694805 0.439948472818854 1 1
0.520805841982655 0.520236341295799 1 1
0.500002927851742 0.499515490068758 1 1
0.470657149633881 0.470148166747171 1 1
0.51913998220752 0.518644780057807 1 1
0.553484235382002 0.552917948014962 1 1
0.525088014449234 0.524549135684816 1 1
0.449004282091838 0.448536482713666 1 1
0.52870140092961 0.528126157613905 1 1
0.531278597283173 0.530740464344188 1 1
0.506224272184554 0.505680502875931 1 1
0.632815769749431 0.632196738658362 0 0
0.487419302305318 0.48690622301758 1 1
0.492981757918493 0.492528560161983 1 1
0.510923481394202 0.510358222896579 1 1
0.509638099160807 0.509099678664155 1 1
0.536365661530874 0.535825277133626 1 1
0.475432378506667 0.474916555210907 1 1
0.455994467081524 0.455523527798741 1 1
0.557372055216239 0.556817572067125 1 1
0.459701806063973 0.459211673313611 1 1
0.465223357365176 0.464771225396992 1 1
0.530901893833401 0.530349993805402 1 1
0.526595352857419 0.526059066100863 1 1
0.453536798136914 0.453052974157332 1 1
0.469560895568552 0.469100500674383 1 1
0.411253990385455 0.410820745146555 1 1
0.474197536308968 0.473670497566978 1 1
0.489981456214661 0.489488943299055 1 1
0.560078909569546 0.559525577359386 1 1
0.61598682704484 0.615340735183837 0 0
0.463831168029922 0.463333745662379 1 1
0.493555771556963 0.493049082282419 1 1
0.565557500761822 0.564979292554543 1 1
0.542980587953764 0.542419284891148 1 1
0.554559611318914 0.554003147034809 1 1
0.52528688577357 0.524728016172696 1 1
0.456786692513028 0.456297191020994 1 1
0.520984491209048 0.520494636786919 1 1
0.432069872392192 0.431622837743464 1 1
0.550791096791123 0.550231324196922 1 1
0.606465782360254 0.605863182415825 1 1
0.508582949105378 0.508058591522268 1 1
0.510665363735018 0.510143460446766 1 1
0.512640894337566 0.51210192270156 1 1
0.556185749356907 0.555581504623439 1 1
0.50847129775162 0.507989409210961 1 1
0.511243272495814 0.510722785178692 1 1
0.447310308161556 0.446875106591961 1 1
0.51548433550751 0.514956029562251 1 1
0.509298737151345 0.508748101871425 1 1
0.490561857537686 0.490083894421467 1 1
0.499970284050626 0.499458758553967 1 1
0.464566565121331 0.464076446105789 1 1
0.560692030531981 0.560100664545907 0 0
0.514761972030502 0.514247820726111 1 1
0.465105925300873 0.464640868348778 1 1
0.55276393860289 0.55214681876972 1 1
0.502875237307909 0.502346290303266 1 1
0.478737301870502 0.478265839006731 1 1
0.480797587268784 0.480296306663636 1 1
0.526450967759855 0.525948536105527 1 1
0.535211767002391 0.534688816034223 1 1
0.540034707447145 0.539447149057214 1 1
0.488433684144001 0.487981223195711 1 1
0.468797175985883 0.468301798076416 1 1
0.46744092307072 0.466972521054403 1 1
0.519185314342131 0.518648728044365 1 1
0.453833422350332 0.453284973367554 1 1
0.545671744951239 0.545168977371685 1 1
0.445527137697383 0.445079659759432 1 1
0.524239524208038 0.523688717185326 1 1
0.46018356986266 0.459695162560812 1 1
0.579427483995146 0.578851386925132 0 0
0.487681559360923 0.487203735637087 1 1
0.49010181872012 0.489571968727123 1 1
0.426081574103917 0.425646175082457 1 1
0.502582622292528 0.502053026555755 1 1
0.555533550829638 0.55497903911083 1 1
0.563765324517221 0.563139302266249 1 1
0.524239571481519 0.523641902041653 1 1
0.496471385430729 0.495911814128171 1 1
0.484310410591151 0.483831084732134 1 1
0.485105397690417 0.484567968824449 1 1
0.510414529040164 0.509829791097235 1 1
0.508108521337517 0.50759635603391 1 1
0.536312360280514 0.535739264402555 1 1
0.452096817979739 0.451577650363949 1 1
0.51975593937817 0.519180938889525 1 1
0.414453056004757 0.414049407524779 1 1
0.527665677574729 0.52712666124419 1 1
0.46041626095231 0.459939072010041 1 1
0.498550712649114 0.498017468701162 1 1
0.483828541934986 0.483323932795284 1 1
0.54880550223017 0.548263987813722 1 1
0.388239243528623 0.387828732435302 1 1
0.459759864271629 0.459263199633538 1 1
0.587769272670544 0.58718768247901 1 1
0.457108626343973 0.456640485282469 1 1
0.496772599958266 0.496301809941983 1 1
0.517224845821354 0.516680572496536 1 1
0.513320755099949 0.512772877449517 1 1
0.52036130324317 0.519808898238393 1 1
0.557789746392902 0.557240893258753 1 1
0.461103413748801 0.460614507978352 1 1
0.512333565023797 0.511827700569208 1 1
0.420634493491482 0.420207099189576 1 1
0.545987180597542 0.545386807817699 1 1
0.570441744776248 0.569824968317552 1 1
0.545008539633147 0.54443403379172 1 1
0.469886771440527 0.469412482065117 1 1
0.550058682428833 0.549483505843145 1 1
0.464297332176203 0.46385195988374 1 1
0.446836360645869 0.446385811488029 1 1
0.531376506266125 0.530862954619309 1 1
0.498855823376879 0.498365632692748 1 1
0.491799999586423 0.491295307754384 1 1
0.491567803358742 0.491008270531046 1 1
0.480178762916974 0.479724991778875 1 1
0.502147348848192 0.501629297194249 1 1
0.430900381289611 0.430474539930745 1 1
0.474758355495114 0.474290848393021 1 1
0.440348239337141 0.439861382382249 1 1
0.558411061282261 0.557827188817482 1 1
0.507626427949617 0.507108941730025 1 1
0.458994580735978 0.458496927654587 1 1
0.432607821287284 0.432162701967189 1 1
0.458533535933961 0.458064579755859 1 1
0.542405416324214 0.541858551898997 1 1
0.520032434028914 0.519422808741273 1 1
0.408776470710998 0.408386369482996 1 1
0.572283668942519 0.571646332666298 1 1
0.52513942146239 0.524610759472586 1 1
0.585888848201957 0.585307361259776 1 1
0.475970866588169 0.475526885369293 1 1
0.467054626403424 0.466566386860351 1 1
0.486633670516426 0.486122981182494 1 1
0.446110907851716 0.445604849242536 1 1
0.564181383606456 0.56366528118809 1 1
0.445318354054026 0.444876209259389 1 1
0.48672564551283 0.486231459848745 1 1
0.463896352280594 0.463382877178907 1 1
0.470821074347316 0.47036911951511 1 1
0.553460077829676 0.552920064072595 1 1
0.555841128074576 0.55530178726221 1 1
0.433330758302921 0.432887069593009 1 1
0.406549122431361 0.406079454192735 0 0
0.545314975096247 0.544781334974763 1 1
0.506096205008979 0.505529224008555 1 1
0.52385573314523 0.523306195941051 1 1
0.520873549333392 0.520347412868005 1 1
0.522448558525615 0.521903457761805 1 1
0.491601217878492 0.491104339805929 1 1
0.501226083429524 0.500743372396982 1 1
0.541949598116024 0.54135490145441 1 1
0.496949901074192 0.496426418776687 1 1
0.463406615945554 0.462975644818844 1 1
0.463189378320242 0.462733968717714 1 1
0.493531111512615 0.493015774316725 1 1
0.499113736507134 0.49864021647981 1 1
0.555490537599862 0.554843100209303 1 1
0.445110288226175 0.444624362104961 1 1
0.595264892501048 0.594608590841178 1 1
0.476479221547808 0.47600623013466 1 1
0.547942151897326 0.547381674790937 1 1
0.499053742123075 0.498566094663553 1 1
0.469527631237459 0.469036385072971 1 1
0.499438226885077 0.498957617924443 1 1
0.503126828888745 0.502588734607355 1 1
0.494014019656093 0.493495028858843 1 1
0.528013596047145 0.5275007803597 1 1
0.542365044636194 0.5418120455509 1 1
0.480600649740055 0.480118032825969 1 1
0.497177280461114 0.496713187315134 1 1
0.448136715178271 0.447661558948234 1 1
0.477452604876748 0.476990030341185 1 1
0.591432420199431 0.590809572205928 0 0
0.533209373004545 0.532646222740557 1 1
0.454805383458626 0.454356630115604 1 1
0.47874093484919 0.478238345438148 1 1
0.49522354932319 0.494691509513057 1 1
0.523158573868152 0.522632914594677 1 1
0.477156270024482 0.476662341091844 1 1
0.45347538943948 0.452998787156766 1 1
0.547626071862755 0.547081626639248 1 1
0.500266242350899 0.499773923726202 1 1
0.630718243110231 0.630090890286267 0 0
0.433015902916601 0.432563022204866 1 1
0.519295066113272 0.518769739607089 1 1
0.520027574283076 0.519475077219993 1 1
0.482470888670762 0.481966244263299 1 1
0.465161893304519 0.46465774718985 1 1
0.538484563405612 0.537932788287303 1 1
0.485559903898552 0.48505524091882 1 1
0.527305998187985 0.526784874902906 1 1
0.491925639270571 0.49141484005662 1 1
0.498442362545089 0.497967390002254 1 1
0.445268762039877 0.444822112584501 1 1
0.46265595709807 0.462203158014933 1 1
0.574636163497959 0.574052951594701 1 1
0.43994253504434 0.439468453091377 1 1
0.447187472764331 0.446748562080704 1 1
0.446146519162477 0.445718001078804 1 1
0.486742428720644 0.486214107941144 1 1
0.436435053661835 0.43599244648939 1 1
0.465428113672825 0.464972135362547 1 1
0.527297227589673 0.526746986616319 1 1
0.515301202550768 0.514779737311143 1 1
0.567149618737381 0.566575352625198 1 1
0.504346373808707 0.503857039607012 1 1
0.44801979884296 0.447555864283501 1 1
0.559215573992689 0.558647676780868 1 1
0.559741092816992 0.559166665068857 1 1
0.507309391535855 0.506835310200272 1 1
0.48342785169401 0.482935169114326 1 1
0.526061785811081 0.525523685378812 1 1
0.50925095104512 0.508723672243527 1 1
0.422175843461898 0.42174633495496 0 0
0.498490112406967 0.49795535709879 1 1
0.548467145034513 0.547918084039971 1 1
0.540177536569978 0.539590990278669 1 1
0.45994774081602 0.45948612546905 1 1
0.531188506996778 0.530663676624219 1 1
0.469618432318553 0.469149431574481 1 1
0.521019177631795 0.520465498446662 1 1
0.484492887378074 0.484000498578413 1 1
0.501250466186469 0.500777115844279 1 1
0.469595496659757 0.469134188694016 1 1
0.497613812575323 0.497067353506259 1 1
0.482123880072465 0.481591815348486 1 1
0.565563921641487 0.564985646948255 1 1
0.608084992575221 0.607494813549922 0 0
0.473280536958818 0.472777513445586 1 1
0.479616672722971 0.479109747141433 1 1
0.58825821601338 0.587636468714013 1 1
0.552922236759818 0.55233709575683 1 1
0.597049651068159 0.596408103186409 1 1
0.453428421750022 0.452943660330779 1 1
0.514707884717725 0.51418073279321 1 1
0.49122291752762 0.490725947194133 1 1
0.446514572413137 0.446043900938439 1 1
0.542312260282515 0.541811831617753 1 1
0.466579302168077 0.46613140162246 1 1
0.543953808390408 0.54339969856467 1 1
0.497432525554029 0.496968659900372 1 1
0.513381025666748 0.512820477398901 1 1
0.495583073444048 0.49503710941923 1 1
0.447414205793699 0.446922543962484 1 1
0.461550831273848 0.46106396356852 1 1
0.483575353094449 0.483109521030537 1 1
0.49656591295088 0.496048659108702 1 1
0.488058158513436 0.487588737596507 1 1
0.455077285419756 0.454627365857903 1 1
0.528946074268155 0.528453680797963 1 1
0.550665318522759 0.550108642950874 1 1
0.540609090760243 0.540060688231849 1 1
0.472775925495859 0.472282306553509 1 1
0.493578926509755 0.493079095541064 1 1
0.444666709217349 0.444210526150682 1 1
0.504045611458426 0.503510917237622 1 1
0.590625842783844 0.590051161333319 1 1
0.436899171374157 0.436485901131351 1 1
0.506826155045026 0.506352187813579 1 1
0.476424847942147 0.475938783917914 1 1
0.523706074778699 0.523157498753521 1 1
0.467595341307264 0.467069284296501 1 1
0.481670867710584 0.481186974690106 1 1
0.475887318494099 0.475408214898674 1 1
0.478411867410167 0.477909948339054 1 1
0.451221699771562 0.450795617986494 1 1
0.508875224233068 0.508348116856019 1 1
0.515856000151009 0.515364831185198 1 1
0.53991446401837 0.539374888588341 1 1
0.473553519729874 0.473118496661862 1 1
0.573477616953234 0.572875779709551 0 0
0.572253058979948 0.571646572635689 1 1
0.491555388608298 0.491072247598423 1 1
0.457487000743832 0.457023709551764 1 1
0.474749186483805 0.474240993139917 1 1
0.494052535571373 0.493529289543953 1 1
0.45821364496874 0.457705688570047 1 1
0.456423909851171 0.455959892186115 1 1
0.53046945211357 0.529920501801705 1 1
0.54043129081448 0.53985685673404 1 1
0.560953291334425 0.560388071284703 1 1
0.522297525493952 0.521733263112579 1 1
0.506494183437446 0.505952848410251 1 1
0.503528369313425 0.503049774544456 1 1
0.516781760526006 0.51621531929816 1 1
0.559854532606262 0.559261332330871 1 1
0.484879558129827 0.48436763382979 1 1
0.524289238291642 0.523727427927708 1 1
0.452555900887229 0.452087626766602 1 1
0.65218102962214 0.651538108154728 0 0
0.462763023124316 0.46229180717608 1 1
0.520219921675493 0.519656375754829 1 1
0.485018182931035 0.484484375147783 1 1
0.493990842419909 0.49345386249082 1 1
0.494873656218857 0.494351529073669 1 1
0.537829585868248 0.537324702198151 1 1
0.531989705077168 0.53143865549418 1 1
0.573179004974411 0.572636927347971 1 1
0.533102154811728 0.532600229791475 1 1
0.547861137440122 0.547323331978197 1 1
0.577181829031206 0.576594862654328 1 1
0.425747601528956 0.425327240391629 1 1
0.455838941678168 0.45535920770728 1 1
0.447113770128963 0.446654875686571 1 1
0.509615067272767 0.509115874221264 1 1
0.486384726282437 0.485878493331846 1 1
0.507643980825129 0.507107298701545 1 1
0.456960191317349 0.456491888615194 1 1
0.536549723795245 0.535975892373371 1 1
0.431267647429985 0.430834769943696 0 0
0.577406675722912 0.576822786121455 1 1
0.511392001556299 0.510871514966531 1 1
0.540748950052121 0.540213398417705 1 1
0.451944869856698 0.451440089562224 1 1
0.472693668792722 0.472173337200558 1 1
0.56306755379459 0.562479557193934 1 1
0.547154296832276 0.546570179073082 1 1
0.557630463222608 0.55707578215147 1 1
0.512584002552336 0.512032149959977 1 1
0.508688912355357 0.508201551976022 1 1
0.530748372899188 0.530231251768897 1 1
0.480568708620876 0.480110808366113 1 1
0.492197647589995 0.491699617769106 1 1
0.496571837553266 0.496012549541347 1 1
0.44877404828933 0.448291332622956 1 1
0.500887856051139 0.500411307322024 1 1
0.417721771406441 0.417291608340406 0 0
0.415857537747807 0.415440267562714 0 0
0.506091156551422 0.505549472544646 1 1
0.494940294957404 0.494426516265029 1 1
0.477030253674114 0.476507945349435 1 1
0.53343052624646 0.532883670633771 1 1
0.417927375867719 0.417486032815359 0 0
0.56454185055116 0.563949875720265 1 1
0.527202528338571 0.526670364367882 1 1
0.524265331239204 0.523700132329749 1 1
0.498575955340586 0.498074912348892 1 1
0.515226352897856 0.514679364415942 1 1
0.498813841485034 0.498232056722828 1 1
0.531919407624493 0.531401684373225 1 1
0.478896446710356 0.478427207454835 1 1
0.421898145225412 0.421462671527014 1 1
0.627226368298568 0.626612645715391 0 0
0.566165956821693 0.565555248608832 1 1
0.516106453292852 0.515565998667051 1 1
0.551234329246757 0.550649803140824 1 1
0.422511006602604 0.422089182508113 1 1
0.584083356491732 0.583507835564135 1 1
0.493708839826836 0.493231973447977 1 1
0.520105645287433 0.519499669909964 1 1
0.48121985077635 0.480671860119992 1 1
0.514366614066021 0.513832847962506 1 1
0.573281898769437 0.572620376478197 1 1
0.451274303469086 0.450809750352733 1 1
0.552816106736387 0.552237595627139 1 1
0.518351006309659 0.517741909382568 1 1
0.575807396518022 0.575231784495585 1 1
0.5366003427968 0.536024362823129 1 1
0.399288419276074 0.39887491701873 0 0
0.49293832402775 0.492423629894156 1 1
0.513324283741574 0.512797031204529 1 1
0.448586592308926 0.44812346879524 1 1
0.475509980372034 0.474979826974324 1 1
0.483908207738428 0.483399964983387 1 1
0.551963692746334 0.551342222466559 1 1
0.488880004018377 0.488390289624372 1 1
0.436622512072848 0.436173159319958 1 1
0.440016598595533 0.439584125357326 1 1
0.483722953098983 0.483266534399098 1 1
0.513420156216167 0.512885343211033 1 1
0.499407489199527 0.49888117170904 1 1
0.586176130395031 0.585530668660407 0 0
0.468632034181163 0.468175463833842 1 1
0.581282575871705 0.580676954446561 1 1
0.53407434311181 0.533501395689853 1 1
0.516302054401471 0.515724420667085 1 1
0.548753859183704 0.548225370283945 1 1
0.457092003433556 0.456621908947897 1 1
0.462238041110384 0.461754985242231 1 1
0.483332828085154 0.482820840116472 1 1
0.496091413350903 0.495570466427001 1 1
0.512129022792207 0.511601512089581 1 1
0.50599300638393 0.505499652176589 1 1
0.415340566698136 0.41491068903452 1 1
0.487030357320562 0.486540165547634 1 1
0.512569173147811 0.51204732258754 1 1
0.488234073350001 0.487749671768905 1 1
0.467617850164397 0.467136412673414 1 1
0.524554089636283 0.524028973242075 1 1
0.502358913014824 0.50181883409067 1 1
0.510148031699478 0.509629989555206 1 1
0.463044554747736 0.462584833656292 1 1
0.518021216387412 0.517485613991986 1 1
0.449792016904873 0.449328635838339 1 1
0.565461973952716 0.564855275684951 1 1
0.451103839022721 0.450645793893917 1 1
0.470175143285659 0.469669647471275 1 1
0.533006118855321 0.532477227436234 1 1
0.542941269045864 0.542364539392192 1 1
0.639103871004145 0.638423777678831 0 0
0.426544400913823 0.426110170819621 1 1
0.485884834687281 0.485393411563446 1 1
0.506870149092254 0.506344246332127 1 1
0.446951633287128 0.446509677380707 1 1
0.470455660509816 0.470002115747706 1 1
0.516912825107939 0.516408464784624 1 1
0.476520871906437 0.476009446172328 1 1
0.519316167103925 0.51876706746415 1 1
0.417073291760392 0.416599726887991 0 0
0.48539038869369 0.484933669782815 1 1
0.537169285250829 0.536587627047159 1 1
0.519340911868924 0.518814268801651 1 1
0.491639428219566 0.491107365059213 1 1
0.427076799665418 0.426632699555005 1 1
0.463922775304466 0.46338291540095 1 1
0.481371892968437 0.48083600236257 1 1
0.513388531146508 0.512833580901973 1 1
0.464531443884666 0.46404481215015 1 1
0.525328271004916 0.524823204493467 1 1
0.48087505064215 0.480383961230005 1 1
0.454227273491626 0.453772418458483 1 1
0.592998060920212 0.592357686587671 0 0
0.473313092420443 0.472835449251762 1 1
0.432753013547312 0.432270692001676 1 1
0.480339089338889 0.479820978605765 1 1
0.448416758275454 0.447928042133173 1 1
0.528911581888241 0.52835736191261 1 1
0.477802795012414 0.477331022207925 1 1
0.460340063323399 0.459829378773786 1 1
0.485808225184707 0.485300157168055 1 1
0.427507650776632 0.427095061816545 1 1
0.503868569456956 0.503331813077664 1 1
0.595540797752224 0.59494537047234 1 1
0.482288054664514 0.481791010329307 1 1
0.491374276686728 0.490903504748481 1 1
0.506378175009619 0.505846807568459 1 1
0.61493065816299 0.614250040362223 0 0
0.429446268485364 0.428966641560744 1 1
0.478978320436899 0.47847612978881 1 1
0.40294768974851 0.402527661913239 1 1
0.487960983141528 0.48748228484145 1 1
0.467704677378216 0.467172258789677 1 1
0.487630183351455 0.487116071266804 1 1
0.465209778527409 0.464723917265573 1 1
0.50237287544951 0.501889185271954 1 1
0.527640845804514 0.527054557340792 1 1
0.515275747258579 0.514737087421913 1 1
0.592871377434975 0.592270375190371 0 0
0.530441605166247 0.529904028566028 1 1
0.581332683276329 0.580721509187005 1 1
0.628827729439647 0.62816854388593 0 0
0.485130176472054 0.484632568125584 1 1
0.432820076910725 0.432389124171713 1 1
0.532210215560585 0.531643640296045 1 1
0.466124173533624 0.46565932173862 1 1
0.497305451836851 0.49676151953822 1 1
0.495637117950689 0.495155598420233 1 1
0.460092500098673 0.459619414629672 1 1
0.509783752890094 0.50922945003043 1 1
0.372275883711447 0.371877238443557 0 0
0.479590318185126 0.479144249931857 1 1
0.467545877670283 0.467083897156633 1 1
0.528908394107734 0.528367535594915 1 1
0.47015750715812 0.469669406333304 1 1
0.495200478066298 0.494713265934274 1 1
0.492325270767918 0.49180688093404 1 1
0.547773797263814 0.547210677957325 1 1
0.473132696665933 0.472689389040087 1 1
0.574491331597234 0.573897392663207 1 1
0.485209512522492 0.484636279149281 1 1
0.531075018343845 0.530557861715295 1 1
0.493826162736367 0.493296221468615 1 1
0.517445097330469 0.51694966052384 1 1
0.440019549910923 0.43957004881025 1 1
0.546631036944585 0.546015308537017 1 1
0.517080911654825 0.516583008521732 1 1
0.479332449285657 0.478856575024232 1 1
0.523816090809443 0.52324493475748 1 1
0.540448765854445 0.539873999639057 1 1
0.512278581564172 0.511748904958428 1 1
0.503599102882732 0.50310920625354 1 1
0.422058684025102 0.421591787771507 0 0
0.479964112883606 0.479419538088225 1 1
0.519117422827303 0.51857013014221 1 1
0.48552165774716 0.485020487965806 1 1
0.547849200513855 0.54727993565885 1 1
0.403519710600794 0.403114069864764 0 0
0.522068540543868 0.521560867890436 1 1
0.486197840522876 0.485686445790979 1 1
0.488474036869069 0.487958213009637 1 1
0.483766106828822 0.483274144149524 1 1
0.604937526629468 0.604310173175236 0 0
0.514994411104296 0.514450183194811 1 1
0.501415274179774 0.500882843945483 1 1
0.582828367052432 0.582260872261436 1 1
0.600328381044058 0.599742795350442 0 0
0.43827065179747 0.43783535944942 1 1
0.501223276536184 0.500705309899595 1 1
0.503543409595534 0.503074274617817 1 1
0.486901532641945 0.486387246762817 1 1
0.605317589528995 0.604672569774281 1 1
0.54940301460747 0.548832210144582 1 1
0.516631370911125 0.51607127108703 1 1
0.497884568415289 0.497419884412632 1 1
0.399762001303585 0.399342110295261 0 0
0.497835087789778 0.497289267430074 1 1
0.522558559711363 0.522049336218124 1 1
0.47623854797516 0.475773726664706 1 1
0.588478159289347 0.587836812367774 1 1
0.528899278401241 0.52834808074598 1 1
0.475813415452815 0.47533651948692 1 1
0.498113521829823 0.497578013287053 1 1
0.518712835361612 0.518148511027118 1 1
0.475582912020536 0.475059408655086 1 1
0.400264243380355 0.399835544268982 0 0
0.488895210214855 0.488405296311222 1 1
0.450280666267615 0.449819656031894 1 1
0.558782768740028 0.558242286689 1 1
0.391257677740919 0.390886279355909 0 0
0.5045302947892 0.504038525931751 1 1
0.477269138630359 0.476767186507115 1 1
0.480901202402198 0.48037986587178 1 1
0.524493081097125 0.523978830135488 1 1
0.460867279868139 0.460422377824508 1 1
0.527462448423299 0.526919577680462 1 1
0.489384957840425 0.488872532220249 1 1
0.501875751902429 0.501343261480295 1 1
0.597258737595265 0.596635888421462 0 0
0.43453543335683 0.434099926854213 1 1
0.5179030592084 0.517391686788273 1 1
0.551232834209642 0.550720817396497 1 1
0.453164174295875 0.452682228365481 1 1
0.458344259814831 0.457839686221016 1 1
0.52368322756999 0.523178157513227 1 1
0.512576471173131 0.512054851231868 1 1
0.463198866079674 0.462687966299924 1 1
0.528471708666064 0.527923694811211 1 1
0.463622150294648 0.463130911905486 1 1
0.459047784833182 0.458591001392462 1 1
0.593305954220448 0.592677292434282 1 1
0.561631158727755 0.561092864014041 1 1
0.543349940103835 0.542807342112952 1 1
0.517348913418182 0.516800236595263 1 1
0.428959431498544 0.428492224898963 0 0
0.483475264009263 0.483000555976191 1 1
0.496913900484574 0.496431370950955 1 1
0.458314088831936 0.457882531967588 1 1
0.583776759949321 0.583134867343533 0 0
0.58517348387454 0.584543180553617 1 1
0.569687254377159 0.569101996263341 1 1
0.525713693063402 0.525190521662222 1 1
0.534719051368376 0.53412873114741 1 1
0.518639704877058 0.518091536619234 1 1
0.473622584407024 0.473158268289335 1 1
0.49379060650027 0.493278579810063 1 1
0.532600459356427 0.532016213342262 1 1
0.522518566569725 0.521946462627626 1 1
0.509950849553986 0.50942594065865 1 1
0.437603088508559 0.437190312790417 1 1
0.522519434937563 0.521991069622796 1 1
0.520602675457043 0.520076978117102 1 1
0.385845235981057 0.38543296135908 0 0
0.523759347892235 0.523224998517739 1 1
0.403570286709676 0.403181653350115 0 0
0.47633728198977 0.475886461620136 1 1
0.518049358050939 0.517536891587106 1 1
0.492659623187959 0.492202279525907 1 1
0.462197941701303 0.461727039142622 1 1
0.527932737222319 0.527399906456176 1 1
0.514684570285804 0.514220605601035 1 1
0.49476109202937 0.494240496777947 1 1
0.472263327929051 0.471782467378711 1 1
0.471693896726299 0.471221688198255 1 1
0.512437111362127 0.511941093312886 1 1
0.478854307118197 0.478366671847762 1 1
0.464513511838596 0.464035074605342 1 1
0.532598656466331 0.532064497276474 1 1
0.4045552927139 0.404156160853608 0 0
0.534103667131762 0.533531361386238 1 1
0.49882520261148 0.498337443628074 1 1
0.463329907745327 0.462920094769314 1 1
0.605201780413412 0.604590004338596 0 0
0.467769822728244 0.467267826219007 1 1
0.441762695195586 0.441274944319661 1 1
0.490262605951455 0.489729427892137 1 1
0.53478799387762 0.53423014069231 1 1
0.461506592664681 0.461049105874643 1 1
0.504460094508236 0.503942201091322 1 1
0.416649138499477 0.41624505846695 0 0
0.489083978577768 0.488552065803071 1 1
0.501984086247191 0.501452224091813 1 1
0.461701606311151 0.461219302369868 1 1
0.539052157300169 0.538480705680524 1 1
0.500362945211005 0.499790583869773 1 1
0.51258837378823 0.512041567410161 1 1
0.516153636793681 0.515620547298506 1 1
0.518347582663956 0.517796886661587 1 1
0.476154764427672 0.475683064473255 1 1
0.447545174108944 0.447106462589703 1 1
0.509491576133791 0.508966752608924 1 1
0.510411631881164 0.509884025006065 1 1
0.470149019480119 0.469635557382449 1 1
0.547716597140813 0.547159340056569 1 1
0.551068690540419 0.55050896407454 1 1
0.504219932028238 0.50366602431377 1 1
0.516828041573787 0.516256482350173 1 1
0.488469438859256 0.487955483963895 1 1
0.4892856613054 0.488802184227167 1 1
0.456186313442671 0.455746375957188 1 1
0.478902503430582 0.47844212466696 1 1
0.477781220091324 0.477271260542785 1 1
0.428914696208473 0.428505727940895 1 1
0.532801679073095 0.532230092384776 1 1
0.487480554027827 0.486988960083827 1 1
0.510546838293617 0.5100185955763 1 1
0.556835116417775 0.55628282171668 1 1
0.475716031061317 0.47520435367094 1 1
0.508267145078853 0.507772407910085 1 1
0.494383282059833 0.493900021745416 1 1
0.544229458544101 0.54368953461592 1 1
0.537901569398993 0.537346396166951 1 1
0.490249318803069 0.489744707466853 1 1
0.536828371605969 0.536208371981535 1 1
0.437661449842983 0.437208042965426 1 1
0.495928914623102 0.495423189065392 1 1
0.599226788806141 0.598662087022259 0 0
0.444888619262389 0.444452811189693 1 1
0.589571930037263 0.588998435358545 1 1
0.494183574948401 0.493655381065691 1 1
0.556120747178569 0.555543532964401 1 1
0.497130166223683 0.496635790810553 1 1
0.422668923461745 0.422235109145642 1 1
0.569922376686113 0.569340273140385 1 1
0.449196905854039 0.448692764386437 1 1
0.591950261847927 0.591348134205407 0 0
0.520322761080993 0.5198172829824 1 1
0.518193502055297 0.517618436726433 1 1
0.451351946951866 0.450880709518003 1 1
0.425713055448837 0.425301435298872 1 1
0.471868509689389 0.47134677627041 1 1
0.534732364175213 0.534133116004542 1 1
0.475604830921242 0.475124654584456 1 1
0.605834534412572 0.605211689337192 0 0
0.557868107035946 0.557316081006798 1 1
0.5054154636134 0.504924790545632 1 1
0.440903664544312 0.44040772362352 1 1
0.581635318126602 0.580997149135478 0 1
0.590605940272103 0.589951443638831 1 1
0.510773928948647 0.510199581186183 1 1
0.535706398232668 0.535202408100822 1 1
0.452279308759603 0.451771577567675 1 1
0.556568426210986 0.555943520720714 1 1
0.571961055973535 0.571382598443055 1 1
0.481290945098522 0.480834792736547 1 1
0.446997764079633 0.44651853368024 1 1
0.490012545625158 0.489550260633184 1 1
0.582375290192204 0.581779925331785 1 1
0.400541585740849 0.4001405230158 1 1
0.553457485843698 0.55290836905661 1 1
0.4484868943707 0.448036516756279 1 1
0.546350027109015 0.545760690742092 1 1
0.527915383516209 0.527361132345242 1 1
0.536855074728665 0.53631237881208 1 1
0.467116691595427 0.466637268791065 1 1
0.506719136863221 0.506223228381647 1 1
0.54014558584789 0.539591106483577 1 1
0.527217915495428 0.526645847120375 1 1
0.566652538108808 0.56603166106236 1 1
0.486502942269329 0.485978847324408 1 1
0.454583286500465 0.454086053218968 1 1
0.541785117936243 0.541236435710987 1 1
0.420308219014575 0.419884204119813 1 1
0.531787722148526 0.53127012234756 1 1
0.529846936531658 0.529299774138491 1 1
0.449264850468706 0.448789496557575 1 1
0.463259172554178 0.462781224901109 1 1
0.387430383035355 0.387031929032852 0 0
0.503742768088298 0.503211866166992 1 1
0.44876653505544 0.448271298538287 1 1
0.525083408737386 0.524526954489827 1 1
0.506150378682876 0.505633753638691 1 1
0.457311302569119 0.456843798092079 1 1
0.557345581971813 0.556785509767096 1 1
0.460841170188129 0.460379260708944 1 1
0.501351289169283 0.500802528897795 1 1
0.471085467629785 0.470612516204118 1 1
0.445705796854416 0.445236786719235 1 1
0.465773490112866 0.465245690513667 1 1
0.50262807821769 0.50208860743272 1 1
0.540865627756812 0.540308745601408 1 1
0.475261115111479 0.474782267946689 1 1
0.558144724981994 0.557562601652089 1 1
0.528515025926359 0.527934387011227 1 1
0.587719667076652 0.587105176678173 1 1
0.538295872924128 0.537755409570379 1 1
0.467953392408266 0.467458002335606 1 1
0.501027610759053 0.500522249153584 1 1
0.476606044568031 0.476140829022044 1 1
0.499440190311346 0.49892588236161 1 1
0.566172084201606 0.565601096940127 1 1
0.546917389346752 0.546366105580643 1 1
0.492340487635724 0.491839863579255 1 1
0.452444272654925 0.451967452573137 1 1
0.437073074924029 0.436635353601381 1 1
0.517219510688441 0.51668772640806 1 1
0.585028959669736 0.584438673259022 1 1
0.455928400402937 0.455421115546793 1 1
0.513708478669249 0.513187865477101 1 1
0.461846938473503 0.461360890544983 1 1
0.472031322605229 0.471582151030962 1 1
0.500747766425171 0.500207216163135 1 1
0.473817996050382 0.473336922710113 1 1
0.485442012482684 0.484934809308214 1 1
0.509598435120644 0.509090488924089 1 1
0.575250963003715 0.574638525253882 1 1
0.501953263188044 0.501473361247504 1 1
0.507601208780535 0.507042620895185 1 1
0.491527381970872 0.491037177815057 1 1
0.444240189967306 0.443810988263716 1 1
0.499752617317724 0.499240869652756 1 1
0.487212700750389 0.486701229631046 1 1
0.483444165603623 0.482958323552244 1 1
0.529473195643022 0.528934322037685 1 1
0.543593031433657 0.543041203780982 1 1
0.493097326385065 0.492546887336328 1 1
0.565191852950752 0.564617410408042 1 1
0.475721458792341 0.475225963497571 1 1
0.501073975176183 0.500596536813485 1 1
0.53081246766232 0.530292408773651 1 1
0.435361173319103 0.434865207861933 1 1
0.506370606454234 0.505861438968507 1 1
0.473134519301472 0.472650983042841 1 1
0.54701506887911 0.546460759214015 1 1
0.510900094147453 0.510340857348884 1 1
0.597667184684864 0.597053229426779 1 1
0.497742689666489 0.497234277399955 1 1
0.484749613470066 0.484235957751631 1 1
0.482736180097651 0.48221475680308 1 1
0.53489778013869 0.534349885926037 1 1
0.516561101703934 0.516049652116936 1 1
0.458941137196234 0.458465072338747 1 1
0.537923005866784 0.537313068123301 1 1
0.521862456409139 0.521296529520231 1 1
0.516839707563641 0.516324611799818 1 1
0.565513633383514 0.564893429081894 1 1
0.525299799619208 0.524764779367122 1 1
0.442907902470802 0.442494285518136 1 1
0.468772064861776 0.468306784020983 1 1
0.522953812800163 0.522401755171963 1 1
0.536866795063397 0.53634085165572 1 1
0.561135737244693 0.560515278116462 1 1
0.504926450363183 0.504412137251876 1 1
0.445582643001824 0.445128933463453 1 1
0.53302286180759 0.532473461928635 1 1
0.488616955241067 0.488118150584579 1 1
0.495219771611614 0.494694535986398 1 1
0.519544175144357 0.51901950680698 1 1
0.54763874160789 0.547071293737238 1 1
0.56328167282353 0.562686524622917 1 1
0.358485958413106 0.358101257114266 0 0
0.458589890132009 0.458094831566933 1 1
0.504791235268443 0.504281708064758 1 1
0.549920676153657 0.549312221729899 1 1
0.478024499382629 0.477561203192409 1 1
0.516270949538294 0.515727613457977 1 1
0.530231092694885 0.529706060038451 1 1
0.39273408640985 0.392341314354724 0 0
0.45966236083562 0.459174843464074 1 1
0.540530531230637 0.539944768828411 1 1
0.516818753753449 0.51622812541069 1 1
0.407222873935375 0.40677809795594 1 1
0.489237166008229 0.488726299466433 1 1
0.569166607170001 0.568584953239114 1 1
0.484768718617879 0.484283275809119 1 1
0.705168455316329 0.704418054163401 0 0
0.561372514941996 0.560772363682755 1 1
0.446934900849107 0.446507971421989 1 1
0.404001929342976 0.403577668839014 0 0
0.529216569014907 0.528702657535081 1 1
0.545262892380258 0.544748307316518 1 1
0.476244579980862 0.475766071698705 1 1
0.494742720279449 0.494233554630203 1 1
0.488800956162561 0.488307214932972 1 1
0.478174491907202 0.477683410571003 1 1
0.473358912732969 0.472850985272655 1 1
0.399778351311749 0.399330382675938 0 0
0.417609142446703 0.41719596842405 1 1
0.483380714731583 0.482819581794152 1 1
0.53915101542876 0.538580731503523 1 1
0.473649194759356 0.47318559073705 1 1
0.444445717353762 0.443980227125031 1 1
0.57699373586084 0.576421086706956 1 1
0.53063660825917 0.530122912445362 1 1
0.495194476149813 0.494716545055173 1 1
0.540994463865116 0.540450569230925 1 1
0.506687825076698 0.506153633339508 1 1
0.528551903798018 0.528039571959611 1 1
0.533253285663097 0.532703731419757 1 1
0.474825068624867 0.474342341816547 1 1
0.446692037943636 0.446250602653855 1 1
0.542237990339854 0.541688043370616 1 1
0.514921387821584 0.514352451209621 1 1
0.57404507427994 0.573445707420512 1 1
0.526800904160694 0.526281273095129 1 1
0.507915882162659 0.507335341828135 1 1
0.49620854159245 0.495732551593561 1 1
0.51803529172598 0.517502046301913 1 1
0.505766685704538 0.505192410125146 1 1
0.532451268769533 0.531896307834358 1 1
0.486249747847208 0.485740770040451 1 1
0.506874639683339 0.506376576354248 1 1
0.499821628287678 0.499337235913349 1 1
0.497992544809286 0.497506732358997 1 1
0.484376786217442 0.483879163836569 1 1
0.495125062641439 0.494603968808209 1 1
0.562962494241537 0.562399055361545 1 1
0.531005165934379 0.530490728382776 1 1
0.495405604641847 0.494931669075711 1 1
0.51795923576424 0.51745461613956 1 1
0.475157842399749 0.474652826778458 1 1
0.498373474929185 0.497828564702625 1 1
0.502020968508824 0.501524390769476 1 1
0.57318852445971 0.572605462083006 1 1
0.531431970354193 0.530872938823801 1 1
0.552382077074718 0.55183694473196 1 1
0.484278541161113 0.483761253012664 1 1
0.52117047281232 0.520621798897637 1 1
0.556458877136421 0.555898533716496 1 1
0.431194922547641 0.430722970161436 1 1
0.411122376670426 0.410700665150888 1 1
0.547181365036657 0.546635587547048 1 1
0.483995431280759 0.483506722361292 1 1
0.474460625725875 0.47398548160179 1 1
0.446822846536015 0.446367066998706 1 1
0.461437175651578 0.460946894198272 1 1
0.547668749867062 0.547087634053932 1 1
0.480713094014041 0.480230883641642 1 1
0.477039599066696 0.476555827858579 1 1
0.394648988644015 0.394225915298762 0 0
0.467722798962029 0.46726135586174 1 1
0.47548366074281 0.475010180737607 1 1
0.495501495973852 0.494996979252949 1 1
0.467191320591687 0.466707149048125 1 1
0.492761704506393 0.492222069911677 1 1
0.525788023700063 0.52521268834471 1 1
0.497756696648226 0.497271842174201 1 1
0.458356541400727 0.457886273095283 1 1
0.485213399416017 0.484712936112744 1 1
0.462150471496161 0.461647849916543 1 1
0.503844195491738 0.503330031146671 1 1
0.441276997451668 0.440841548477954 1 1
0.430976914254544 0.430522174508361 1 1
0.423355423567432 0.422894603800586 1 1
0.426339787143154 0.425875032732275 1 1
0.473857839841156 0.473351741421376 1 1
0.514865501661754 0.514309841327598 1 1
0.41571001251319 0.415263121096741 1 1
0.498585975183111 0.498077514852868 1 1
0.558958549974179 0.558384542078009 1 1
0.532975115752718 0.532451100874639 1 1
0.463061923685205 0.462559957722219 1 1
0.44164275576611 0.441207222463866 1 1
0.524034868480198 0.523435101342694 1 1
0.50376610608868 0.503220067926876 1 1
0.572610016191676 0.572056479892159 1 1
0.50022179857646 0.499727274036882 1 1
0.450285846536199 0.449841255938247 1 1
0.472324661736766 0.471831802304795 1 1
0.538448778381991 0.537839760835851 1 1
0.569807176068435 0.569236472237133 1 1
0.451640253753396 0.451156194766127 1 1
0.461050358792352 0.460565075540633 1 1
0.464084981220747 0.463603746171689 1 1
0.480798704046723 0.480310843416529 1 1
0.499834709413656 0.499311310930712 1 1
0.573588484205004 0.573029513581477 1 1
0.524462044541589 0.523866022790095 1 1
0.502396600740645 0.501835180703289 1 1
0.465243184442184 0.464727597554607 1 1
0.570861163509239 0.570287605351471 1 1
0.440468074804681 0.4399862231678 1 1
0.471591956624899 0.471079298280879 1 1
0.503076858182474 0.502577046742599 1 1
0.532967938018274 0.532391585678286 1 1
0.520684389731209 0.520124756136692 1 1
0.432427593969863 0.431989801541703 1 1
0.55215442612194 0.551564828720269 1 1
0.482230628134299 0.481712479198418 1 1
0.529401253951189 0.528853123349369 1 1
0.645360444821371 0.644705880142637 0 0
0.583507678973917 0.582905482477194 0 0
0.529248496160737 0.52865131652629 1 1
0.527609659398461 0.527078774387444 1 1
0.618081112175163 0.6174175926747 0 0
0.478167201584227 0.477630099703983 1 1
0.449338531567845 0.448870376801914 1 1
0.508919329250566 0.508368029364188 1 1
0.489159550639617 0.48863953833674 1 1
0.527894479028342 0.527401110451111 1 1
0.511426162123093 0.510902804519858 1 1
0.421476838317334 0.421041149412085 1 1
0.50655688304969 0.506080416151965 1 1
0.521121538863335 0.520578901897568 1 1
0.531577953380292 0.531057403429264 1 1
0.514004175801571 0.513523990154201 1 1
0.537597279497187 0.536994400803688 1 1
0.465024360324291 0.464568483876612 1 1
0.567864546029912 0.567246639686265 1 1
