# Supplementary material for: Bias caused by sampling error in meta-analysis with small sample sizes
Source: PLoS One. 2018 Sep 13;13(9):e0204056. doi: 10.1371/journal.pone.0204056 (PMC6136825; doi:10.1371/journal.pone.0204056)
Supplement: S4 File — (ZIP) [file pone.0204056.s004.zip › results N = 20 theta = 0.5 tau = 0.5 sz = 10-20.txt]

"cohen.dl.theta" "hedges.dl.theta" "cohen.dl.cp" "hedges.dl.cp"
0.36260322917072 0.347682704973806 1 1
0.203283069452133 0.191612064185472 1 1
0.446424656013214 0.422404720019267 1 1
0.453446202126676 0.42723970566384 1 1
0.480198766225449 0.452368187409369 1 1
0.781903348720489 0.74679095370494 0 0
0.511228371637767 0.492876520703355 1 1
0.408005498730926 0.383374999063954 1 1
0.199423360374867 0.203666007678564 1 1
0.68067916977496 0.649977258017826 1 1
0.480164264404924 0.460725481979108 1 1
0.299856001930004 0.290232447627763 1 1
0.187209449435234 0.18851399886918 1 1
0.456418074538801 0.432880166029548 1 1
0.900814074603156 0.857551000885546 0 0
0.354452194513138 0.33759232132309 1 1
0.529476340847831 0.503785985777045 1 1
0.385601453121898 0.366079081165896 1 1
0.526041643230415 0.500043330241761 1 1
0.622689284689269 0.58708023291791 1 1
0.628268803438992 0.601405180889084 1 1
0.530468994981702 0.504264669371621 1 1
0.67750315799183 0.648693997258802 1 1
0.377245956062919 0.358584227054016 1 1
0.351929606284877 0.333312835079468 1 1
0.433236682255045 0.412251735439417 1 1
0.498703848990463 0.47363539365404 1 1
0.282633230420132 0.271121504551571 1 1
0.509919835650718 0.488419660976593 1 1
0.394027731677906 0.374827195755948 1 1
0.518433440501965 0.497697758184419 1 1
0.879633710229374 0.842575394991878 1 1
0.507885341806255 0.478890171961266 1 1
0.492222100000991 0.461264545357271 1 1
0.702091968100787 0.671587202507637 1 1
0.421127011500203 0.398687350308989 1 1
0.615185948514082 0.586923860776169 1 1
0.81854387492181 0.77722826929738 0 0
0.661163744064545 0.636052385442008 1 1
0.777891687674209 0.738762244217903 1 1
0.604423337610065 0.578409487328765 1 1
0.194014264086569 0.184144231867441 0 0
0.506732081180277 0.482341055857985 1 1
0.60722542123513 0.581068056968118 1 1
0.58923616889348 0.555440954043478 1 1
0.339216103016411 0.323877759037652 1 1
0.656804985017004 0.620232634516035 1 1
0.471139283704442 0.453660048620065 1 1
0.435011646108596 0.410915582547421 1 1
0.536108787193973 0.508569244838135 1 1
0.502730349751815 0.480543235988847 1 1
0.240165351716577 0.227752366960659 1 1
0.592896444606749 0.565926389506596 1 1
0.759412138229866 0.719943759962162 1 1
0.397041215097423 0.379594048393529 1 1
0.82949239896128 0.783837119567757 1 1
0.602480877832828 0.566155946827237 1 1
0.612338974311535 0.584107348317305 1 1
0.331193530696162 0.312423004300173 1 1
0.229812310110604 0.222052870405583 1 1
0.724767293757255 0.690135409561124 1 1
0.647297428531173 0.621423010555541 1 1
0.43459783147148 0.41800085664384 1 1
0.489017106846491 0.463557519376518 1 1
0.241681818234181 0.236975571518491 1 1
0.629024634180824 0.596979132620425 1 1
0.76852868315239 0.732131234733509 1 1
0.595626552067022 0.564604338806448 1 1
0.42594370069275 0.400871790490181 1 1
0.321498850826428 0.302456160097965 1 1
0.21020031819002 0.204804600971488 1 1
0.371841407601326 0.351069455199173 1 1
0.399465472943782 0.379048785049731 1 1
0.509330042764176 0.485779115445341 1 1
0.356091857101558 0.336379657938084 1 1
0.124775365996495 0.109344550519062 0 0
0.386276074254822 0.365118344750988 1 1
0.694159969253243 0.661814470336086 1 1
0.62069725460581 0.596517147751654 1 1
0.273024394293015 0.26223071875858 1 1
0.614811686069773 0.581144114645024 1 1
0.465164769429556 0.447729080555686 1 1
0.761002816599645 0.731446085563666 1 1
0.652503348599796 0.626142714827027 1 1
0.565240700158532 0.533773478775313 1 1
0.657726963844239 0.629223825270554 1 1
0.690880539120092 0.653614243620725 1 1
0.538893317040198 0.510669909938188 1 1
0.562210516040497 0.529464833168484 1 1
0.397014640565711 0.378491139876979 1 1
0.575900986421714 0.546807330891254 1 1
0.435575290378871 0.417821381650208 1 1
0.548372611185515 0.522149971823256 1 1
0.745461363562606 0.705104622392047 1 1
0.529182861944988 0.503205663260682 1 1
0.51511014396948 0.496251004733109 1 1
0.259676390314425 0.247573699510525 1 1
0.53666542878935 0.520938780642877 1 1
0.608870639493367 0.582418096602444 1 1
0.127657346390723 0.122298448763807 0 0
0.740456520998442 0.707451512222023 0 1
0.565762419003981 0.538438561252062 1 1
0.244472938656935 0.23633389304104 1 1
0.576178543352683 0.549454492008149 1 1
0.497504228946969 0.484868344751993 1 1
0.406961909432755 0.388086886108811 1 1
0.384495148641915 0.365834896041999 1 1
0.412631560351138 0.392247407355979 1 1
0.386378442956294 0.370314827785266 1 1
0.324197636936066 0.308823659205666 1 1
0.391052775767831 0.370588490296361 1 1
0.322143999207731 0.299443529088897 1 1
0.584847231247828 0.559987699789579 1 1
0.442099010578277 0.421593703476209 1 1
0.561118228051061 0.536293590981083 1 1
0.741837443963362 0.705908589498397 1 1
0.665826925330798 0.634295484689094 1 1
0.50490263868671 0.481940881743905 1 1
0.296068413985453 0.284790151221942 1 1
0.219187044860611 0.20571116619351 1 1
0.553243746214446 0.527768792693696 1 1
0.338301969800631 0.32427062351129 1 1
0.542130577460691 0.514540826173441 1 1
0.426559498696921 0.406849982904541 1 1
0.469585391418527 0.449469268167944 1 1
0.328386167580308 0.305898005507666 1 1
0.517923329307899 0.491465152030204 1 1
0.388767533939937 0.371699485786991 1 1
0.505528668921651 0.482525022185581 1 1
0.692545069352722 0.661259048803264 1 1
0.666169163894191 0.636715939203488 1 1
0.618043082042103 0.588695246055915 1 1
0.564725152499727 0.540818764979171 1 1
0.554222401614126 0.526151454149003 1 1
0.454549657533356 0.431077308855285 1 1
0.380018736654812 0.354751666332759 1 1
0.620185785122462 0.588432886133958 1 1
0.663188082203816 0.630188975797309 1 1
0.588807600615738 0.563245263110515 1 1
0.542170609764138 0.515641502377 1 1
0.456188451857911 0.425849525660976 1 1
0.586792721821011 0.554266406860904 1 1
0.769595142442731 0.72443429179744 1 1
0.675181669488842 0.636833696427633 1 1
0.620422067234708 0.594547996463064 1 1
0.317996295393479 0.297303967723223 1 1
0.547883657230149 0.514400914653417 1 1
0.498685513771512 0.479646089919051 1 1
0.256098370706547 0.243861685311927 1 1
0.304588542410652 0.29473347458488 1 1
0.494834198147318 0.469067381181457 1 1
0.311280865965798 0.291000703954762 1 1
0.47143715453674 0.452655443940037 1 1
0.453612496839 0.428449510261677 1 1
0.446219993635445 0.426304693390337 1 1
0.529590119899859 0.50078590883929 1 1
0.631068115890501 0.602819886742922 1 1
0.488150824849312 0.463252372603956 1 1
0.436105539090701 0.412922797350308 1 1
0.339496742001691 0.32601853687587 1 1
0.837218465455994 0.796855189594165 0 0
0.594058176446515 0.565815129152503 1 1
0.364942046189162 0.351289386629418 1 1
0.507915658054279 0.483796179401156 1 1
0.407460826109407 0.386973093258577 1 1
0.349903036029128 0.334186338750209 1 1
0.915027363517644 0.864601048633813 0 0
0.626729311152127 0.601703677479708 1 1
0.568160483761132 0.538765018015367 1 1
0.620199019043033 0.593448945762252 1 1
0.558596413107684 0.532725746777934 1 1
0.313657531272579 0.301952436041372 1 1
0.581607593857236 0.547736821483563 1 1
0.901232842167903 0.858967346048805 0 1
0.490543992911432 0.466871726144767 1 1
0.540771936294525 0.510873020581461 1 1
0.350084461704064 0.336646702741018 1 1
0.281083267213518 0.272518116361575 1 1
0.399420965005598 0.373048167179565 1 1
0.292213157775122 0.283181093628563 1 1
0.223939758295141 0.216316190952154 0 0
0.343269881793009 0.323992171927993 1 1
0.697230643291656 0.663037524676353 1 1
0.351100846894634 0.337693233700278 1 1
0.321954737547014 0.307424851566192 1 1
0.518634857796361 0.494765733024602 1 1
0.469333344988416 0.451283031690429 1 1
0.671322603409737 0.647117047306726 1 1
0.592890005014451 0.56503980318065 1 1
0.609738722085134 0.580110572495199 1 1
0.713524945768807 0.679368405120433 1 1
0.436977417386006 0.415867288737118 1 1
0.333756764552423 0.320063727192613 1 1
0.729790241498275 0.688616009739065 1 1
0.582269407978103 0.557316321652426 1 1
0.466362017199862 0.436638803510838 1 1
0.446538847913945 0.431011177307344 1 1
0.301380752150862 0.283648068519293 1 1
0.467538474055256 0.436989190398696 1 1
0.931494582054436 0.876178109152124 0 0
0.836868029207015 0.78686055668492 1 1
0.250851771495198 0.241021618064731 1 1
0.631919820062929 0.602732303890301 1 1
0.375693966760747 0.35527852327596 1 1
0.271321237384324 0.263187720002285 1 1
0.321878053837859 0.307754191921263 1 1
0.328804583242842 0.314831987142055 1 1
0.504184178627523 0.478858490426671 1 1
0.344970232982878 0.333899596097298 1 1
0.346317440673934 0.33531683984374 1 1
0.793639280031942 0.748022196110868 1 1
0.777664043027555 0.733374047091696 1 1
0.451737920806036 0.428772893406935 1 1
0.655358549698838 0.622496163673182 1 1
0.452163613513639 0.430537212842482 1 1
0.373612415341974 0.346273592589332 1 1
0.427671922219983 0.402887471977231 1 1
0.41236206881529 0.393647841533504 1 1
0.242802206624771 0.235266008127906 0 0
0.736553595830305 0.701666155542988 1 1
0.610798539571503 0.573777369203707 1 1
0.652533163172552 0.617685298279974 1 1
0.390897133518034 0.369091580738992 1 1
0.726196856294672 0.692637910992967 1 1
0.732077111432953 0.699074142045347 1 1
0.364079886047749 0.34350822356853 1 1
0.519449565039464 0.500034030320239 1 1
0.612111372038276 0.583947437246471 1 1
0.654350866577849 0.622389034898812 1 1
0.596490578131892 0.5665448804234 1 1
0.551928180438026 0.52355567959117 1 1
0.490401177936625 0.469474602351649 1 1
0.59258048945033 0.563706452611421 1 1
0.43672926985988 0.416771089683663 1 1
0.657499710086474 0.62963481184102 1 1
0.462400391108404 0.443815087107039 1 1
0.712722561162428 0.679235345483385 1 1
0.611229002411939 0.587145826817037 1 1
0.637858552353941 0.609041792665765 1 1
0.55792881057555 0.534399530263666 1 1
0.633704142830432 0.607441459854474 1 1
0.577967836437971 0.551087041185152 1 1
0.381236499346251 0.356035841450542 1 1
0.277388240421498 0.266993866703351 1 1
0.460796129548925 0.44009832336747 1 1
0.32847800552169 0.311025526711255 1 1
0.579598381445142 0.5530538592616 1 1
0.577377816745669 0.549231934936424 1 1
0.697030714525149 0.668373834008698 1 1
0.316482367035363 0.304006104222941 1 1
0.615850934699795 0.588451205137792 1 1
0.181082703644595 0.175402979418515 0 0
0.175851555417938 0.167891774212196 0 0
0.882003524429389 0.832912756500606 0 1
0.824526441105875 0.782906225356972 1 1
0.757897014612529 0.727614708100681 1 1
0.57052749319497 0.538308809462907 1 1
0.547371305693928 0.525347069778637 1 1
0.715586610623901 0.674265920914638 1 1
0.285120656208532 0.271811905989426 1 1
0.50294944321192 0.480178660927867 1 1
0.672399071547397 0.651268662562693 1 1
0.640687360240039 0.609658097772355 1 1
0.425724795057989 0.401269059339406 1 1
0.483816804923125 0.463735674450546 1 1
0.426738123763541 0.406041854214407 1 1
0.386820004587045 0.366733034919352 1 1
0.330279323452395 0.318418036356341 1 1
0.257094103586562 0.246840566587826 1 1
0.620748177446344 0.586192195693202 1 1
0.49117430328496 0.467973225438699 1 1
0.598106347597169 0.570632137014767 1 1
0.617094496087346 0.584436171788908 1 1
0.597790833244927 0.569979624034673 1 1
0.50836343270647 0.472845664774174 1 1
0.504059298752007 0.486393138775761 1 1
0.392970154902548 0.379891570121847 1 1
0.586732369707543 0.560260122845838 1 1
0.518811481589502 0.493512371984153 1 1
0.619209829575335 0.588751258959852 1 1
0.239746828026731 0.22752354892539 1 1
0.517727540886686 0.491702011492463 1 1
0.679342558761426 0.647273063612322 1 1
0.642191886684706 0.602404096541943 1 1
0.541989704415541 0.519554168848152 1 1
0.404416888360229 0.380160003692575 1 1
0.626440807774628 0.594389660922718 1 1
0.81621231391881 0.773834744374337 0 1
0.29344253694802 0.283259074287959 1 1
0.472082649925742 0.45049119328315 1 1
0.284514976237025 0.276298178191699 1 1
0.66275394594517 0.631262725149172 1 1
0.708063339086879 0.669399890842224 1 1
0.547237903718411 0.520745290179125 1 1
0.475282429652155 0.456533127371798 1 1
0.383395286604 0.365752529339944 1 1
0.43437887801032 0.413740029264728 1 1
0.200373775958579 0.195868749802334 0 0
0.511093910278815 0.487327521217842 1 1
0.484349610530634 0.460985982674172 1 1
0.526569486165908 0.502760777129787 1 1
0.189483009471538 0.180719608189298 0 0
0.510414011114025 0.490746318853494 1 1
0.399843468239626 0.380393528025455 1 1
0.609485093062221 0.584807325041339 1 1
0.871907261704441 0.83243543426118 0 0
0.41737565043052 0.40422637463394 1 1
0.645228550982288 0.61945836427885 1 1
0.393776031847605 0.379708337111655 1 1
0.535028355770434 0.509597474423584 1 1
0.409172723515559 0.396638611251542 1 1
0.626152069518984 0.596346993431785 1 1
0.642981587694996 0.610578318019923 1 1
0.405874096554389 0.388619248884935 1 1
0.439129209239614 0.416137247934977 1 1
0.728196645436723 0.704804041937312 1 1
0.559983259676074 0.5289298766177 1 1
0.733943831665257 0.70000205087411 1 1
0.542717094717178 0.516194580515919 1 1
0.386753573520549 0.376095309808368 1 1
0.612774862946479 0.589142699806105 1 1
0.598569022417895 0.569936571882925 1 1
0.778214765008759 0.739313152067575 1 1
0.776519575379278 0.741772140615946 1 1
0.334604364794065 0.316733208689166 1 1
0.773621937027449 0.737091434028263 1 1
0.210632783220322 0.192630962270489 1 1
0.700781035213199 0.665318796572374 1 1
0.629053416307964 0.59822507678154 1 1
0.556040446775797 0.528493821997756 1 1
0.479519386211722 0.45680897504638 1 1
0.387477830738945 0.363124558199482 1 1
0.570510254269188 0.545957860888688 1 1
0.618817394538774 0.590944175417013 1 1
0.54035610367097 0.517906441149256 1 1
0.607480910946712 0.58348606727451 1 1
0.354261287911375 0.342324670253273 1 1
0.420968356226091 0.396424507329089 1 1
0.451260542946803 0.428400491091236 1 1
0.659967712418058 0.62219789909053 1 1
0.435029793400275 0.413964587617693 1 1
0.520588923543501 0.492024104588386 1 1
0.400620793729843 0.384086804080989 1 1
0.71857332862428 0.68319079640616 1 1
0.417909194950007 0.39513701455752 1 1
0.585244124204997 0.559756137504243 1 1
0.652777971250896 0.615325438346916 1 1
0.263151783105242 0.245266492979687 1 1
0.414850447116834 0.393839172290314 1 1
0.590363190224421 0.558095332607376 1 1
0.544488418654143 0.521262081867008 1 1
0.154513825612833 0.149522460973306 1 1
0.20862887345804 0.199154319747353 0 0
0.396373517630569 0.381889533848372 1 1
0.467906449370615 0.446363258105584 1 1
0.266302436900439 0.264452703830143 1 1
0.427273360276051 0.407278760722131 1 1
0.565170507343367 0.534520945576617 1 1
0.285716769771938 0.276548143267255 1 1
0.534831878167031 0.507781924234257 1 1
0.430211615270137 0.409781991438624 1 1
0.505084735416702 0.477515458091489 1 1
0.515115932976334 0.489452633403362 1 1
0.614880491403457 0.58812665139005 1 1
0.639933562506708 0.605739097421503 1 1
0.496167330373814 0.469927361531128 1 1
0.616373807111679 0.586348825602321 1 1
0.441946681960799 0.421100254750824 1 1
0.528371905594835 0.503296151577644 1 1
0.318583736929723 0.308838922538208 1 1
0.553713913656771 0.522807483133174 1 1
0.315692851353365 0.298145760661369 1 1
0.47905178809552 0.45039034945349 1 1
0.652897152421508 0.623244668632474 1 1
0.455227865099579 0.430323011788944 1 1
0.883623355298517 0.838921778946657 0 0
0.30806135445966 0.295186230213138 1 1
0.471035736378125 0.448931047706431 1 1
0.611317122729021 0.586795294032785 1 1
0.28259164815896 0.269495050772368 1 1
0.373944890064206 0.358986215890975 1 1
0.566566392265418 0.542474410655006 1 1
0.67289997452924 0.635930107761366 1 1
0.322547763147287 0.309364851957197 1 1
0.528759081626413 0.504263668876071 1 1
0.57393418788272 0.541906197338191 1 1
0.466840001050224 0.439966011232508 1 1
0.541934136167848 0.51559163571367 1 1
0.0858198747360923 0.082573882862834 0 0
0.291527654098387 0.273081377378621 1 1
0.546816185248136 0.523087597459676 1 1
0.605885119441203 0.578796978254566 1 1
0.571787293573586 0.539288618555218 1 1
0.674755225752253 0.634950987813509 1 1
0.552429568250131 0.520707682186781 1 1
0.565225672195049 0.539002505126347 1 1
0.493137411297881 0.47142153931517 1 1
0.465524361175265 0.445012431469185 1 1
0.399556859508677 0.383420753458307 1 1
0.565225553543766 0.532141764944089 1 1
0.485586152812582 0.45658750937272 1 1
0.5715551487739 0.54617420325414 1 1
0.516369637005728 0.488077671124255 1 1
0.166299598557093 0.159103482744282 0 0
0.271205175137418 0.252056392939242 1 1
0.404661987207132 0.387078348157542 1 1
0.172464827344267 0.162541443932546 1 0
0.750618432408405 0.712786785417925 1 1
0.864944080592478 0.82738073252164 0 0
0.889107684102626 0.843537168138525 0 1
0.753801128847514 0.711629397973191 1 1
0.605249455832104 0.564094081815968 1 1
0.409850373692326 0.389528279294134 1 1
0.466053113463698 0.445210607833833 1 1
0.670788177766589 0.637204741215137 1 1
0.487207057758527 0.456845521936935 1 1
0.55768411928218 0.535359480377672 1 1
0.440741459347018 0.418559008997406 1 1
0.420282800891562 0.401562307158562 1 1
0.307957897647938 0.292495213749507 1 1
0.397327830432582 0.376584816268185 1 1
0.486648339913656 0.46713288650338 1 1
0.518483264223751 0.495077601860097 1 1
0.598416227370466 0.562800108960346 1 1
0.236835313756008 0.225413827013037 1 1
0.426948794183194 0.407105108578814 1 1
0.536771346239734 0.510605940799777 1 1
0.412669259668657 0.392124102329535 1 1
0.408144764732444 0.386370639291466 1 1
0.872611999965686 0.826860803496554 0 0
0.42843858272054 0.411080247972871 1 1
0.277887560991663 0.269858814640178 1 1
0.39324059020399 0.373862473638126 1 1
0.651126993074039 0.615987726278683 1 1
0.606173352664775 0.571158119039594 1 1
0.568292380265266 0.538586056684058 1 1
0.473784056951303 0.449403118124457 1 1
0.38850490417742 0.374176697615114 1 1
0.272821195918617 0.258668930117709 1 1
0.17768515854636 0.16502344684492 0 0
0.474773789530294 0.450951859286871 1 1
0.332181274803275 0.311999683668737 1 1
0.697958397352561 0.657507672929632 1 1
0.530521873199408 0.511318694914637 1 1
0.475710541675915 0.456391945736487 1 1
0.454665455649568 0.436515578872623 1 1
0.773752197690727 0.738123368743868 1 1
0.541840648067985 0.517589235144464 1 1
0.465712349999797 0.43974916612364 1 1
0.279894273065221 0.270722425289196 1 1
0.440778277461252 0.424438392849209 1 1
0.373552273502743 0.351863895021365 1 1
0.597586299051228 0.574419881599411 1 1
0.503958738660256 0.480343508792987 1 1
0.477330016153598 0.458512744147611 1 1
0.304534147918332 0.294942655929492 1 1
0.278793259199233 0.265840465082672 1 1
0.536664746309514 0.511757667197137 1 1
0.523311958827685 0.505110069781855 1 1
0.809892997149198 0.775225243612561 1 1
0.692767844420724 0.65777967220276 1 1
0.787035934984464 0.735138313446994 1 1
0.664554405727245 0.632241924696923 1 1
0.640304462189608 0.603019683189938 1 1
0.546789445894656 0.527023351828477 1 1
0.630873462653439 0.605173452212752 1 1
0.658320993699731 0.631068269118281 1 1
0.480428084119807 0.458867477277914 1 1
0.33973097630877 0.324110363666986 1 1
0.173942475964028 0.16607505126994 0 0
0.0947053511799262 0.088402040944566 0 0
0.715694819858319 0.694444638473068 1 1
0.599886903413714 0.57193913580818 1 1
0.709055350889776 0.668609108650028 1 1
0.531644420477058 0.499457574869368 1 1
0.613189273551511 0.583331930036785 1 1
0.359187070959996 0.344453438764025 1 1
0.284929430215228 0.270763902089054 1 1
0.315818483872004 0.301293350508909 1 1
0.881475772634662 0.844177592485979 1 1
0.591977482985538 0.563487958650412 1 1
0.296590799528751 0.279011811502323 1 1
0.598498074986747 0.569585908423677 1 1
0.585417251543839 0.559582420280569 1 1
0.408494294008071 0.390448275743527 1 1
0.520557630121296 0.495010574583039 1 1
0.618440188236719 0.587835708222297 1 1
0.397920314525651 0.383964611319376 1 1
0.501615129592182 0.480442400606306 1 1
0.294763735822211 0.27912930098629 1 1
0.535014252315304 0.512921170503456 1 1
0.57292301310099 0.550410120157086 1 1
0.298218716859268 0.27957431906426 1 1
0.399274430810999 0.385157653162889 1 1
0.689024226819003 0.664114478294265 1 1
0.562644045786708 0.534572392243426 1 1
0.517150510466629 0.487430032683846 1 1
0.393892859212344 0.377534965417552 1 1
0.430099443331466 0.405711309276492 1 1
0.449371977744347 0.426720220041817 1 1
0.363196194342819 0.352350952090859 1 1
0.538707922990734 0.512069269128752 1 1
0.289945239195035 0.280726155887481 1 1
0.524690420384725 0.496610154153684 1 1
0.486435681639094 0.462780414336173 1 1
0.383155519862403 0.365032553356945 1 1
0.475894960770033 0.453599771166737 1 1
0.618740729522459 0.589262937643615 1 1
0.504043931071799 0.481786795004779 1 1
0.524207522389588 0.49507358595169 1 1
0.50648313058054 0.47663885538853 1 1
0.422047100910531 0.40451201565068 1 1
0.321899043804416 0.29936342972192 1 1
0.47785930621799 0.455811514877416 1 1
0.511304648684437 0.488401057538858 1 1
0.682152510073164 0.648869240541852 1 1
0.763632498507963 0.726902308315422 0 1
0.76080476294245 0.718245910407315 1 1
0.712733097552122 0.676089943156351 1 1
0.819313722550942 0.783304818194981 0 0
0.666394077787696 0.632792085281706 1 1
0.769866535383466 0.730087691753555 1 1
0.234349271590456 0.229066755102754 1 1
0.630865031801696 0.59931376939498 1 1
0.469691056306467 0.451363394179309 1 1
0.492048091734301 0.471793226157914 1 1
0.459584809514633 0.436467643833047 1 1
0.617293264475438 0.583268473953318 1 1
0.618242427850422 0.589345045226731 1 1
0.43465071645973 0.40939128678066 1 1
0.292413316617589 0.28107279940127 1 1
0.55913134504322 0.534052604027277 1 1
0.611157358896689 0.579575648045865 1 1
0.501277503714358 0.470688075420978 1 1
0.526592376936943 0.500918308960484 1 1
0.330751513044342 0.318201398472804 1 1
0.971145746128077 0.931752273125432 0 0
0.112871525351327 0.113163627946936 0 0
0.272933724483037 0.257596961646706 1 1
0.423648476251154 0.404568306170629 1 1
0.638077461330407 0.615983928048648 1 1
0.423321124508822 0.402265412925193 1 1
0.555990535677557 0.534196911535224 1 1
0.540047994730762 0.512188075808443 1 1
0.490829224169412 0.46774901656408 1 1
0.492144082667543 0.471357608694438 1 1
0.470872475464979 0.446725012653368 1 1
0.622582265010367 0.592940773544203 1 1
0.41549924576453 0.395096129389399 1 1
0.244957215829724 0.233932057101161 0 0
0.334988453661411 0.317448824140261 1 1
0.76311636687714 0.722212109487689 1 1
0.778458240435651 0.740444219556959 0 1
0.90757594977069 0.865836145562928 0 0
0.436489035399866 0.411704131257364 1 1
0.304773854214966 0.2955341015858 1 1
0.352486939121411 0.337101702017604 1 1
0.127357548214988 0.125491369780874 1 0
0.589940610536158 0.560226191916494 1 1
0.696869760407178 0.659767769586156 1 1
0.436485056882555 0.421255751774183 1 1
0.487808453394101 0.458626605004492 1 1
0.357395236651213 0.340830950718856 1 1
0.280537894926936 0.268742688232598 1 0
0.696825173558989 0.667138601330639 1 1
0.4775351329594 0.456695729052762 1 1
0.215461885023929 0.201551648499523 1 1
0.671546125965891 0.640799345039015 1 1
0.575287952813238 0.546829016521308 1 1
0.228563128753189 0.211824212930239 1 1
0.532771968103524 0.50959559176474 1 1
0.145099747614667 0.137796411030443 0 0
0.509807881289807 0.48541923404749 1 1
0.400244889957743 0.383056970632883 1 1
0.549638729970676 0.528627387647365 1 1
0.47680119323443 0.45570254597191 1 1
0.617360732954649 0.592337086516139 1 1
0.462426597350113 0.437792711963077 1 1
0.245433117206048 0.232172616964877 1 1
0.817048251428399 0.772571835806608 1 1
0.562606063325327 0.537413798823876 1 1
0.228059746669357 0.216209050155073 1 1
0.789920761693614 0.752694361641811 1 1
0.648709373821364 0.615605281075081 1 1
0.568046668867564 0.54069230177055 1 1
0.625339235848859 0.588994144987025 1 1
0.311463907522278 0.298037076349096 1 1
0.301557083393665 0.285196537311621 1 1
0.857427823399358 0.808702391933065 0 0
0.322367147084096 0.302875193777351 1 1
0.489704410219237 0.463742798289077 1 1
0.340057872349905 0.328254808554058 1 1
0.250726053950087 0.234036767516366 1 1
0.664555194080776 0.635917345583764 1 1
0.445522076129888 0.417401801241049 1 1
0.463072396137789 0.442904810574773 1 1
0.327398312876098 0.311549738792551 1 1
0.544816683255414 0.519074018828512 1 1
0.352239597324241 0.333399913361406 1 1
0.520538832733496 0.495152226058422 1 1
0.553017809752528 0.528449356147098 1 1
0.318244716075013 0.303500427400845 1 1
0.689556143863852 0.660763483460876 1 1
0.579308634157514 0.552414890063545 1 1
0.33052316036444 0.312342093903796 1 1
0.672148311666383 0.639134778159431 1 1
0.522382046966118 0.493148967307768 1 1
0.392987345183323 0.373468767500565 1 1
0.449858954548456 0.429672328285711 1 1
0.0097684584961945 0.006006964736217 0 0
0.589889520157132 0.564706588531314 1 1
0.314763296838029 0.302210480047663 1 1
0.631811499994087 0.598043368970751 1 1
0.635681004454244 0.600829970540711 1 1
0.740227999171874 0.705378141023013 1 1
0.587817237107336 0.560055334270585 1 1
0.228934351486917 0.216767325510897 0 0
0.629353366641572 0.605702936025565 1 1
0.413977054938942 0.392245295268754 1 1
0.649403248462971 0.618115769102583 1 1
0.578823180131257 0.548675930382368 1 1
0.634943024968407 0.600570087196647 1 1
0.435474863130333 0.413129953494092 1 1
0.5555053700024 0.533825001670898 1 1
0.634089317164253 0.607761435906028 1 1
0.462284007653277 0.444886490514701 1 1
0.392597418735916 0.382961032059216 1 1
0.779309102105755 0.748460421330253 1 1
0.404253959778174 0.379670504487977 1 1
0.274457447972707 0.264823522609188 1 1
0.476322565457156 0.453671013867051 1 1
0.595907843421797 0.567651567465149 1 1
0.545216779964523 0.52232382538991 1 1
0.341952997921181 0.328667350168962 1 1
0.787244443300721 0.747976465568835 0 1
0.361469153276073 0.33825870612048 1 1
0.732305346811166 0.696471178486004 1 1
0.202425869551307 0.19111525467154 0 0
0.558780055649593 0.530288146294491 1 1
0.542469536655852 0.517758487986918 1 1
0.054709859410087 0.0545832223110138 0 0
0.198336482399763 0.188241610612509 0 0
0.70769731893272 0.677888015937641 1 1
0.576583388621478 0.54777093367378 1 1
0.478301424277163 0.455602649442722 1 1
0.255046579937126 0.239657938657146 1 1
0.36195328062477 0.346432620216809 1 1
0.626313985667222 0.600233856414488 1 1
0.494221769401493 0.473274793936801 1 1
0.503947653168867 0.478114709785274 1 1
0.436937641787636 0.414748310130929 1 1
0.369723389155821 0.350235011601466 1 1
0.580002174680994 0.54980693946973 1 1
0.511917072641306 0.487858483364773 1 1
0.583635530491701 0.554165664995642 1 1
0.522794246391758 0.494333779333424 1 1
0.3103798383081 0.29027238040545 1 1
0.416271907742892 0.397021330235778 1 1
0.643476590534762 0.61234316851884 1 1
0.497515281069121 0.478031424843166 1 1
0.575707813523332 0.559709143502316 1 1
0.651818208063812 0.624745891549804 1 1
0.561774463965217 0.540254363954545 1 1
0.493128362088899 0.471375544890267 1 1
0.492086758577206 0.466920194030126 1 1
0.462974470252791 0.444563475508594 1 1
0.457609561081299 0.434053707419052 1 1
0.466259719316587 0.44672444820746 1 1
0.598823281506143 0.564332049971903 1 1
0.394118643853943 0.376552168806742 1 1
0.19966165336689 0.187463640767812 1 1
0.475500709860014 0.448496633507797 1 1
0.0933038950437687 0.0915391491117923 0 0
0.843172094186411 0.801472396835425 1 1
0.526905294866849 0.499252606677484 1 1
0.719757560960511 0.676229505432551 1 1
0.24014207029214 0.23307684894036 1 1
0.505791751529732 0.481402945961042 1 1
0.349105431121915 0.336913205228988 1 1
0.403722005689717 0.381481430301733 1 1
0.401410323107289 0.383173254924357 1 1
0.429507267968478 0.411329659267611 1 1
0.556012350717107 0.533170260320646 1 1
0.399832382265767 0.377298436773503 1 1
0.485215657379341 0.459356449885496 1 1
0.527300231248277 0.496322355995171 1 1
0.249909348450599 0.240404033078181 0 0
0.545375558331042 0.517454800353067 1 1
0.381970324349764 0.357845544839744 1 1
0.327970083188286 0.311263129649377 1 1
0.371285745539449 0.352688831731581 1 1
0.768420358729796 0.732604016213134 0 1
0.530738709089606 0.510156042466802 1 1
0.392135525639217 0.36817351234298 1 1
0.585545201287963 0.55929635815677 1 1
0.0800507052121587 0.0787636950952606 0 0
0.611268960489087 0.581541961705133 1 1
0.666322583966558 0.632107092223684 1 1
0.728060924647643 0.694959117013397 1 1
0.139770363830362 0.126386349153986 0 0
0.631413821343601 0.602948232184885 1 1
0.792425615440762 0.759915719744632 1 1
0.61478028992487 0.589685549567638 1 1
0.555859999009284 0.526585952376114 1 1
0.707739632745024 0.672060081469027 1 1
0.709389681256562 0.673565377930361 1 1
0.422339766312269 0.397064973194653 1 1
0.386548595760001 0.36316556934945 1 1
0.442123961458833 0.4127260409778 1 1
0.0873792778679634 0.0892142578571227 1 0
0.424426649790287 0.408970140914178 1 1
0.411025484691309 0.395027383190726 1 1
0.393874354326751 0.369094936448924 1 1
0.433316502471062 0.408489953105691 1 1
0.475166765385159 0.451796098803796 1 1
0.374110979676429 0.358665075914559 1 1
0.330388364424163 0.317276834098525 1 1
0.698768860339093 0.669861215846324 1 1
0.275253983533289 0.263801629317725 1 1
0.617087304740672 0.584850876362461 1 1
0.647942774968311 0.618426788588139 1 1
0.31165016597881 0.295495814350594 1 1
0.4112179254366 0.389665156225134 1 1
0.612067887610092 0.581861760246135 1 1
0.668549729262997 0.63758965208371 1 1
0.538643995879321 0.511543705637534 1 1
0.568893990989122 0.541646453621645 1 1
0.551688288601081 0.528163293371364 1 1
0.569871902096265 0.542252381882795 1 1
0.166750369999883 0.157082893892719 0 0
0.423469398066188 0.40099348065137 1 1
0.383919077141359 0.366819393658725 1 1
0.196794056209122 0.181901423112885 1 1
0.722554848348758 0.68569478070184 1 1
0.601978244486661 0.572261903019743 1 1
0.0841535057583406 0.0762904253476026 0 0
0.62463890853674 0.587867470850358 1 1
0.392893419549266 0.370009486261603 1 1
0.608713657634787 0.579041891968183 1 1
0.47825525598457 0.460391127941099 1 1
0.656717911778134 0.62905892851882 1 1
0.247047362085384 0.244333187100529 1 1
0.0107680887940075 0.00292091876926888 0 0
0.246165064423357 0.227278924177521 1 1
0.460049653988528 0.443955174986403 1 1
0.463286433867739 0.435337067923479 1 1
0.630682664718766 0.608307312200461 1 1
0.719686949842476 0.683355549424423 1 1
0.427874958977094 0.405081762348167 1 1
0.283281757732034 0.267918597612095 1 1
0.599695076541889 0.572449904735352 1 1
0.692637609402557 0.658817583548131 1 1
0.385536997917676 0.365023367924869 1 1
0.588999150708434 0.562599567585476 1 1
0.553502610055149 0.517981466491033 1 1
0.353535677903492 0.340183415162957 1 1
0.571800709750821 0.545013092181012 1 1
0.195641207953618 0.176171590973008 1 0
0.235496290451925 0.226810112265671 1 1
0.361557423114193 0.338036809619946 1 1
0.390090803263407 0.366902821550721 1 1
0.402733405585232 0.380350701287399 1 1
0.568981800314932 0.543695847194648 1 1
0.383069849627258 0.362620130837404 1 1
0.698849870773788 0.668943640431141 1 1
0.342531929923133 0.326665115536876 1 1
0.2135049520608 0.205120524562857 1 1
0.510266877589565 0.481794213200008 1 1
0.43230258518984 0.405947650193663 1 1
0.445574127950816 0.428011769449759 1 1
0.209952027844886 0.200302240478735 1 1
0.404542197054066 0.383054733101944 1 1
0.407129186244193 0.383072142329973 1 1
0.669427525958827 0.634280769557605 1 1
0.285285897670202 0.273058060633117 1 1
0.204107670307321 0.192238283826757 0 0
0.36480389577361 0.346670682776967 1 1
0.469944192535948 0.448146177891175 1 1
0.324359375878705 0.314787188698516 1 1
0.435401853498361 0.407188639592504 1 1
0.638589164050877 0.611905910098158 1 1
0.34923374216206 0.337529008664759 1 1
0.568632254837129 0.542616839774906 1 1
0.465054800593878 0.444531709704958 1 1
0.459080878599765 0.438224119352023 1 1
0.291046928039492 0.272253242050893 1 1
0.707789599950838 0.667411738426184 1 1
0.244680671033144 0.226862612794257 1 1
0.759961247412448 0.726565213784877 1 1
0.566913800472555 0.539235118199867 1 1
0.36401931145539 0.348184452576506 1 1
0.439344134923496 0.424490653267366 1 1
0.459593637234632 0.444386801213787 1 1
0.867538892708985 0.821150528813958 0 1
0.727412586876923 0.699088045703689 1 1
0.642611665011636 0.615057420913592 1 1
0.739969445032108 0.704376351376227 1 1
0.33737049400906 0.322040668514988 1 1
0.313634391504072 0.301480642764697 1 1
0.322664297822186 0.31067016338949 1 1
0.641989265617827 0.610235920170596 1 1
0.607449695988975 0.585393564643012 1 1
0.221351918041787 0.210630294429046 1 0
0.794630044423362 0.756673924826158 1 1
0.387109460895628 0.364318214446132 1 1
0.286424480654228 0.271065849428795 1 1
0.308118671247367 0.285807692938908 1 1
0.643573000381268 0.612527957273767 1 1
0.489816236647458 0.465359829557947 1 1
0.746518007711504 0.711945995033527 1 1
0.361934960151564 0.345784766636671 1 1
0.658863332187062 0.634133153097197 1 1
0.467792907272051 0.44486285573862 1 1
0.483916265271084 0.45532241223655 1 1
0.260998770069045 0.245457043600992 1 1
0.643995667358291 0.60729575212068 1 1
0.607564064010302 0.57915863519947 1 1
0.52098753443675 0.497717134612161 1 1
0.682511609355147 0.654976059334241 1 1
0.567043921650293 0.539479860062095 1 1
0.540241262795002 0.518519495711879 1 1
0.536135202546275 0.511444567429484 1 1
0.674397624939258 0.640877704628435 1 1
0.461078014346934 0.442560480180665 1 1
0.386271161376239 0.365476064681748 1 1
0.540990819373824 0.512557871608948 1 1
0.16782457911628 0.16308980878564 1 1
0.716791427419427 0.682880406236606 1 1
0.793388624644143 0.75280804028394 0 0
0.483046597100597 0.46057865375479 1 1
0.444424484332168 0.426682465661353 1 1
0.849436341089848 0.81027142553251 1 1
0.158582667309715 0.151353887837788 0 0
0.295663501710733 0.282851608961208 1 1
0.496434426455025 0.473230269956664 1 1
0.771264816047734 0.733263487816275 1 1
0.884148242841862 0.841874375328866 0 0
0.324205766172668 0.304710907416068 1 1
0.483098111703115 0.45976980725875 1 1
0.268754392246472 0.257688477945062 1 1
0.282295333402536 0.276245349879813 1 1
0.255022749883255 0.244455648216495 1 1
0.530288676609158 0.505971841266307 1 1
0.259376685943739 0.252390389637661 1 1
0.403137195320875 0.381986926185192 1 1
0.36589431748334 0.348846500500187 1 1
0.331585938080203 0.316291941618765 1 1
0.363023505769256 0.339333808520488 1 1
0.3938559654332 0.374894986487779 1 1
0.41006088048366 0.385799006577994 1 1
0.842795435129222 0.794589469727319 1 1
0.331646187380693 0.318397832109917 1 1
0.769551581036699 0.730247916230505 0 1
0.531133256775334 0.505795680285938 1 1
0.862178880729288 0.816893775474919 0 1
0.446822872548159 0.418824807065843 1 1
0.307496612007248 0.290294640740376 1 1
0.361267950370832 0.345626723642121 1 1
0.648032225649346 0.610483209718245 1 1
0.743779264215015 0.708751470224523 1 1
0.544992651629192 0.521847597096205 1 1
0.735167983501128 0.70079972779008 1 1
0.390018524334991 0.376912402344139 1 1
0.371393194323764 0.35502027905381 1 1
0.284658749833501 0.275835177778287 1 1
0.469187601033537 0.452001955508266 1 1
0.341448212123715 0.321152751427589 1 1
0.582370811878257 0.552955488311486 1 1
0.912048344841729 0.864537316099822 0 0
0.669612863868272 0.634682440787371 1 1
0.433912799540367 0.415447693751808 1 1
0.388461363185178 0.367633060590927 1 1
0.501409124754333 0.486334053211757 1 1
0.487259035594924 0.46047011524211 1 1
0.522299143100166 0.497132756440812 1 1
0.613574331030719 0.580925163188498 1 1
0.484376379700484 0.451324749457832 1 1
0.776833019619577 0.731909268579095 1 1
0.562451898309359 0.542819310835269 1 1
0.739007945082979 0.693538261270526 1 1
0.303101113612091 0.289833516661198 1 1
0.28082847496851 0.274889801717195 1 1
0.33772447182463 0.322770791470981 1 1
0.410892959115908 0.394589372875321 1 1
0.326023865430969 0.313397856696375 1 1
0.32864557524897 0.310555096770451 1 1
0.342246152918097 0.329807919124127 1 1
0.350133519915536 0.333299434896846 1 1
0.385931251420278 0.371140894228145 1 1
0.533353012435245 0.516630667055273 1 1
0.614505155269371 0.583893017946863 1 1
0.630297096627398 0.5912543243226 1 1
0.673680349529767 0.647627109074564 1 1
0.401650560640303 0.384299931834155 1 1
0.468246437687301 0.444774541001716 1 1
0.623603651872809 0.595413661415454 1 1
0.367414599850748 0.348679890088602 1 1
0.56505217510246 0.545018292464258 1 1
0.473761812526328 0.449498747707908 1 1
0.0947889130318662 0.0983175811907592 0 0
0.545342530625651 0.526094285458521 1 1
0.315456540929904 0.301268237834398 1 1
0.541722043070741 0.516100974075648 1 1
0.407310013688547 0.386173677461592 1 1
0.636597288999685 0.609947129569572 1 1
0.770994194969643 0.734923491347524 1 1
0.458960903610014 0.436947402388454 1 1
0.525884095313189 0.498958259687424 1 1
0.54912783222756 0.519326991316562 1 1
0.566283819535075 0.539204754410604 1 1
0.584813034968329 0.550624639195092 1 1
0.264906474012513 0.248632740682274 1 1
0.612485593538475 0.584023827996259 1 1
0.396707466441285 0.378483102063898 1 1
0.281434288690035 0.271869660230719 1 1
0.664167865554289 0.627502436098068 1 1
0.59577066762043 0.567348912642283 1 1
0.500775618957613 0.481780521826444 1 1
0.735669309470586 0.699125550541413 1 1
0.639376957008346 0.611208145901376 1 1
0.41469664001132 0.397172064632482 1 1
0.498528538226014 0.47195746852317 1 1
0.453976740358111 0.432663433108307 1 1
0.480565290840319 0.452101592064653 1 1
0.353407387504521 0.332879849917147 1 1
0.15771107474579 0.146602380122419 0 0
0.573607710685599 0.550724105097963 1 1
0.301451846558145 0.293201238679474 1 1
0.515167967162841 0.490852473360254 1 1
0.254092541211948 0.241256457436087 1 0
0.413288402206723 0.391909171477434 1 1
0.399350729326337 0.377871835989979 1 1
0.647624494319466 0.623149400057039 1 1
0.359145690348701 0.339362828257282 1 1
0.612349502183874 0.581748009544978 1 1
0.342066353135261 0.322388235509416 1 1
0.345829303665709 0.332796096866379 1 1
0.559913205132852 0.531613203137512 1 1
0.48461542716291 0.457148003366589 1 1
0.33799968445121 0.325795156591805 1 1
0.453873639599889 0.433060316090808 1 1
0.404405165053569 0.38670069322646 1 1
0.488947239992889 0.470539230829791 1 1
0.651366013954372 0.622102691953259 1 1
0.603820158942952 0.579690380272071 1 1
0.853043478030083 0.810793804299687 0 0
0.0477102826492589 0.0436268278964224 0 0
0.520284381642981 0.497268404920652 1 1
0.415952112236669 0.390447500061037 1 1
0.55860778758618 0.532089961860122 1 1
0.358298062239153 0.343019133556683 1 1
0.499277476902759 0.472100035843727 1 1
0.458988795483834 0.441636529614204 1 1
0.832020787644905 0.783943089501874 1 1
0.383817142407734 0.368524027506655 1 1
0.707979998193378 0.678144442965254 1 1
0.535521242803366 0.510594958034592 1 1
0.31257777688652 0.302171276132156 1 1
0.63932337925104 0.607588665471668 1 1
0.293104073345767 0.280312991451629 1 1
0.575357138640735 0.54857628259841 1 1
0.370787261055474 0.358343245146181 1 1
0.590141698681734 0.5562761162363 1 1
0.308277992468397 0.299346260091866 1 1
0.450554001267136 0.427055096507379 1 1
0.802176875637734 0.775337625311612 1 1
0.576628874397283 0.54556125826075 1 1
0.311847424254523 0.294701851933862 1 1
0.497938213300257 0.475648685604081 1 1
0.546851413859171 0.52031928696406 1 1
0.461679558597402 0.443784825577557 1 1
0.463371406568836 0.44621342581825 1 1
0.4170226368622 0.387652875903659 1 1
0.563775425685551 0.530230349080707 1 1
0.349841766121781 0.334453225096298 1 1
0.138166645951359 0.131169623959736 0 0
0.587748324737108 0.556966356737058 1 1
0.326624332898453 0.312506627909653 1 1
0.865632876088447 0.825658373096703 1 1
0.465815812096762 0.442187423916408 1 1
0.578094851625202 0.546900025241844 1 1
0.76093913257832 0.721386968095824 1 1
0.61084872539331 0.582680696583341 1 1
0.347107064150873 0.33272835039568 1 1
0.43792171967382 0.419092066828929 1 1
0.517203230588542 0.494506814127647 1 1
0.593233374007533 0.565157511100896 1 1
0.217544429262728 0.205816901391213 0 0
0.323277662197409 0.307694141151896 1 1
0.559252430500878 0.528373000472988 1 1
0.442902355672192 0.419949255694553 1 1
0.642631903462044 0.612304300849299 1 1
0.415256397372675 0.396584055425644 1 1
0.479634216395198 0.453717280112755 1 1
0.53662109042791 0.513406511399355 1 1
0.754972259683952 0.720962631917162 1 1
0.401514212836094 0.379680244325397 1 1
0.601204375208745 0.57359709591625 1 1
0.594034199556737 0.559736658845297 1 1
0.5547487724617 0.526631655136043 1 1
0.670409781319921 0.637575251366934 1 1
0.512720340481601 0.488893631996517 1 1
0.444197101063221 0.425291536199478 1 1
0.441045811902774 0.421481488654654 1 1
0.646661546729763 0.609551288307531 1 1
0.466693946058736 0.439233828641037 1 1
0.468687563326149 0.446067692060242 1 1
0.474215595053847 0.46492860003711 1 1
0.518504733653975 0.490202989316751 1 1
0.428885385339454 0.41036018875489 1 1
0.371152641400554 0.349432921782678 1 1
0.545962967513379 0.523831893693435 1 1
0.61157647583931 0.585954910203002 1 1
0.497632130712171 0.475318396990845 1 1
0.323163499088114 0.312367541834327 1 1
0.661961314337098 0.631507261876105 1 1
0.350966936991391 0.33216373338639 1 1
0.542276197431293 0.518291308265398 1 1
0.416669964340767 0.395238124713108 1 1
0.512167037306751 0.488073067745614 1 1
0.495890936061278 0.469126012069766 1 1
0.516032970102598 0.490866472749184 1 1
0.172613616590277 0.170315625184932 0 0
0.460056070157398 0.444573076708581 1 1
0.359619666736078 0.345310938828909 1 1
0.707358333431792 0.669811631427524 1 1
0.465461469524704 0.439270366752339 1 1
0.277910421652896 0.265450473671965 1 1
0.460817450280779 0.438510614905199 1 1
0.328533812361369 0.308499062316824 1 1
0.357350655544914 0.340672104006348 1 1
0.997253885736185 0.943402018614963 0 0
0.578036106992179 0.54345067000456 1 1
0.409744910614615 0.390254411445591 1 1
0.610281214479474 0.579942200780623 1 1
0.560350594138866 0.531647373915931 1 1
0.620937419010807 0.593981147824093 1 1
0.266375397913509 0.251387246279715 1 1
0.626869000576953 0.59571991765731 1 1
0.350242904461525 0.334775449953779 1 1
0.735000868209346 0.705949901100206 1 1
0.450396657356285 0.421892420090614 1 1
0.226878718789733 0.213092882313733 1 1
0.306655834208895 0.28835030037665 1 1
0.388301067782268 0.375344383422445 1 1
0.405396934406806 0.385676596291371 1 1
0.470413047501287 0.452571508189296 1 1
0.417957082746898 0.398222571371367 1 1
0.492780528225118 0.469264940985709 1 1
0.491277826584484 0.467153499220054 1 1
0.568651260802406 0.542707769737878 1 1
1.06141437143276 1.01033849278445 0 0
0.462163002795781 0.439348066124733 1 1
0.377310009437769 0.357315160737548 1 1
0.501994933291948 0.478517004733981 1 1
0.462544930527027 0.442193009774835 1 1
0.706462071235683 0.668885214075125 1 1
0.663444458927878 0.632863011878275 1 1
0.267249441975854 0.248263493402033 1 1
0.573773838638695 0.546472931980856 1 1
0.53453295149887 0.504216272767831 1 1
0.376025131980186 0.355856750430343 1 1
0.419803997377627 0.400025009701049 1 1
0.337374712716021 0.322586982248961 1 1
0.428723547207668 0.410292154325751 1 1
0.45856065094195 0.431363368519435 1 1
0.749569208269483 0.713175690916665 1 1
0.475166145075089 0.458220722596194 1 1
0.157852463963529 0.147952004285296 0 0
0.305948281051819 0.295397814188451 1 1
0.732735256196527 0.69422907905654 1 1
0.573052803798162 0.548680198989004 1 1
0.697442289359556 0.667067464365089 1 1
0.45517710166864 0.427915469269472 1 1
0.480845335587968 0.45857455550869 1 1
0.228776007207204 0.221073558179128 1 1
0.593586334161121 0.559952642321943 1 1
0.578581451249749 0.556676760714965 1 1
0.209745743368703 0.201309898301815 1 1
0.75322334913553 0.712842990417094 1 1
0.37466877745806 0.358380754070545 1 1
0.519153595691164 0.494190022866098 1 1
0.526235822733546 0.506009658112899 1 1
0.539569467432438 0.511971946154709 1 1
0.214297097999557 0.199728607244898 1 1
0.610699517724876 0.577526741601988 1 1
0.334147821190483 0.320819822052654 1 1
0.525611382739703 0.495179293159121 1 1
0.672352835793815 0.632064082022296 1 1
0.608688932886803 0.580426939496454 1 1
0.483358617387811 0.460543714923433 1 1
0.459419019540376 0.437447770910491 1 1
0.496137213162089 0.469707124518208 1 1
0.259543279389981 0.252987929760737 1 1
0.508255395296499 0.492828914133048 1 1
0.801659503140911 0.763397916921064 1 1
0.457621614667617 0.435381205138747 1 1
0.655261601365653 0.628472306929639 1 1
0.512295506623924 0.486192973149695 1 1
0.243197359306661 0.228634942679137 1 1
0.484487567504408 0.464705293467667 1 1
0.272286923054052 0.255143687634194 1 1
0.684507598959121 0.65218436211005 1 1
0.439777190966256 0.416183658166372 1 1
0.339658560854063 0.320217387917215 1 1
0.708840002948694 0.676541042679568 1 1
0.45565173598433 0.432328972750073 1 1
0.542181476883806 0.516667818433725 1 1
0.688934900620232 0.656947046005464 1 1
0.571467473027586 0.547978211013203 1 1
0.584696163701622 0.55735449603856 1 1
0.44885297469245 0.429189892032822 1 1
0.405225588342663 0.387760457619817 1 1
0.219491972521793 0.205247301617708 1 0
0.522612194484148 0.500679163507779 1 1
0.300193288703015 0.284608643735773 1 1
0.474671664847749 0.452932360768181 1 1
0.426104662306024 0.411343341224902 1 1
0.246107302575129 0.235318490118726 1 1
0.377866186824693 0.361275514747139 1 1
0.330269056508279 0.320406162340003 1 1
0.522366422001386 0.487965849748597 1 1
0.326454074466246 0.312596632055234 1 1
0.572911763454705 0.545368196238528 1 1
0.622145768599342 0.601435665772946 1 1
0.723757521540532 0.693387092544057 1 1
0.234086389578028 0.223657176186983 1 1
0.419959461720064 0.393567525214539 1 1
0.493896874851284 0.467264483914027 1 1
0.500222248745851 0.473445550841296 1 1
0.396659915117489 0.380973239719454 1 1
0.458880401609552 0.430431610955925 1 1
0.415784378961353 0.390739822606989 1 1
0.366516289564316 0.346536630607181 1 1
0.453478564930525 0.434483772125995 1 1
0.519043562837905 0.494338438102114 1 1
0.243599739756528 0.235209669972151 0 0
0.603847068614063 0.580592505728815 1 1
0.532496558951943 0.507785830974758 1 1
0.283051738804266 0.270256174490239 1 1
0.457773849303909 0.435698616869825 1 1
0.729239940053474 0.688010847558344 1 1
0.45600894394833 0.430763459556256 1 1
0.593036687110983 0.563841791113218 1 1
0.504744452965018 0.477737976283333 1 1
0.625165230349562 0.601438120701518 1 1
0.501036897411557 0.468634516430271 1 1
0.696035586093354 0.659387027556696 1 1
0.361037880912059 0.348968027409114 1 1
0.563171149433239 0.537266396308237 1 1
0.406791906555758 0.387132356922272 1 1
0.409868028817403 0.392027893787824 1 1
0.70527347382116 0.677092548440155 1 1
0.910555555177196 0.863742895015207 0 0
0.681217285047449 0.634264799536089 1 1
0.473250988795115 0.440914723898353 1 1
0.583216787398369 0.557845794900937 1 1
0.35731028276754 0.342904407534166 1 1
0.73640213925642 0.700935477271758 1 1
0.154869475244962 0.149181925606283 0 0
0.272628404989861 0.264559179491667 1 1
0.318046134120832 0.301619216713333 1 1
0.300380910623186 0.286560717932343 1 1
0.412027520154412 0.39329796706715 1 1
0.436709334568139 0.410944466678271 1 1
0.54107168999542 0.509211202173069 1 1
0.53963567362569 0.516455512258891 1 1
0.404320495607953 0.38343074705161 1 1
0.3509155792948 0.332464567137624 1 1
0.496422974188147 0.470375786010968 1 1
0.533857846703735 0.506744576859899 1 1
0.480383849293296 0.456958184993545 1 1
0.664925821898754 0.629928934809329 1 1
0.707532691646643 0.674649372484128 1 1
0.34703547572834 0.333490273616034 1 1
0.415628706255683 0.394913081380978 1 1
0.611626096862114 0.584508494470364 1 1
0.44143111839671 0.416163387508567 1 1
0.24353810895542 0.232139936776446 1 1
0.41382737545145 0.393941324751076 1 1
0.28049356859384 0.266113259496082 1 1
0.530069461559292 0.5068308696603 1 1
0.254559338804694 0.244599037382494 1 0
0.757681942188068 0.722491867097277 1 1
0.470387902774911 0.454023219901772 1 1
0.5493239150289 0.526491440251123 1 1
0.426709108872071 0.408604217860043 1 1
0.989884467341212 0.946686697035221 0 0
0.713212609262671 0.674460583086809 1 1
0.362168665738366 0.343911997333841 1 1
0.553180755872824 0.529187866771526 1 1
0.504990137742303 0.481214413637666 1 1
0.541559831656867 0.506028225930088 1 1
0.662702627082778 0.637198851267367 1 1
0.372863216459898 0.355661399944789 1 1
0.580897235120527 0.556990720188901 1 1
0.392993230830599 0.369748613918218 1 1
0.486256084545187 0.464184705087763 1 1
0.463019820239676 0.438795549140715 1 1
0.346047967599441 0.325240319853191 1 1
0.451804842913607 0.435229025156685 1 1
0.163908537165207 0.162327040825151 1 0
0.702851780158268 0.662238995647616 1 1
0.762827200390573 0.727064373321561 1 1
0.53533980403289 0.508672547778779 1 1
0.305953127693608 0.287263180329543 1 1
0.697139450823429 0.664651357483567 1 1
0.394242641230049 0.377096256665721 1 1
0.368498570910084 0.349080613686594 1 1
0.369643674286207 0.356526989522325 1 1
0.627811217623542 0.591710837571793 1 1
0.535971926770261 0.515154514206742 1 1
0.487787262077122 0.46572486762089 1 1
0.510278046286669 0.482050050858793 1 1
0.556699580150454 0.530716540691317 1 1
0.360854052753854 0.340402028383448 1 1
0.405489704796177 0.385187572327218 1 1
0.475411448182391 0.451331276470929 1 1
0.632652783597292 0.60216421128852 1 1
0.307642164994687 0.291807228613773 1 1
0.504238652754941 0.477810390257062 1 1
0.61614312947277 0.585955354448372 1 1
0.397785626954269 0.375255547934258 1 1
0.481429544256311 0.458099181904505 1 1
0.809507934690957 0.771450688020528 1 1
0.567888397441948 0.543091430267332 1 1
0.328711472805869 0.308920782563791 1 1
0.404669378440282 0.384304839760761 1 1
0.459330826221783 0.438069165197553 1 1
0.294000686954402 0.278635920703286 1 1
0.605124541471671 0.57104445683244 1 1
0.543559581258474 0.516865028220635 1 1
0.474002710436765 0.453080796802952 1 1
0.173153537557505 0.162976189335018 0 0
0.445793104870493 0.421193900533385 1 1
0.584062088957913 0.555587898200739 1 1
0.519717590620416 0.501265008090084 1 1
0.487481943410859 0.460191006867346 1 1
0.692474852607569 0.658051469744235 1 1
0.393862551183726 0.373652602387515 1 1
0.540417582274422 0.512918545449415 1 1
0.774816183415016 0.737127465975998 0 1
0.671767190015836 0.638690541200182 1 1
0.454053143190635 0.435038430439943 1 1
0.678265660535037 0.643411115068331 1 1
0.346210324588073 0.333291678462605 1 1
0.632647384052929 0.604068737678998 1 1
0.723735163745595 0.682071858944201 1 1
0.209364009988265 0.201418092780461 0 0
0.289891580268695 0.277889945220712 1 1
0.527392775186066 0.504276316025688 1 1
0.33996219611452 0.326581906893062 1 1
0.575001212860056 0.549742674313231 1 1
0.430613310368634 0.409947480151341 1 1
0.383260521846702 0.37077283021153 1 1
0.285344764969131 0.266511100001352 1 1
0.475744711116857 0.443632718147007 1 1
0.644831130550467 0.615021417961214 1 1
0.59943583162491 0.56938287008032 1 1
0.174220949806135 0.164039082518112 1 1
0.319627871224961 0.309453287223048 1 1
0.600731247452651 0.567104135859252 1 1
0.464457464374273 0.441103846074997 1 1
0.419801462167221 0.404230132317925 1 1
0.596167234750238 0.564298881079068 1 1
0.558463702961124 0.530965645381494 1 1
0.292553127747525 0.283265399735707 1 1
0.647210769194885 0.615544510213253 1 1
0.402983405706213 0.378557745369328 1 1
0.480832809085553 0.456744654417695 1 1
0.533554632491936 0.508878687045057 1 1
0.671798692195165 0.638642293453998 1 1
-0.119719631957054 -0.114771517725666 0 0
0.464731577475921 0.448529179655651 1 1
0.461870814234733 0.439498163281045 1 1
0.418387582370705 0.390318662021627 1 1
0.428886052723688 0.404716185371352 1 1
0.52911758814268 0.505085669734135 1 1
0.307411098202804 0.295749211834588 1 1
0.378712825497166 0.358186909209718 1 1
0.688147845889408 0.654987059106225 1 1
0.154320674083136 0.151015791687589 1 1
0.859396520796279 0.818829473649665 0 0
0.435064689780875 0.41351350757268 1 1
0.572413909579361 0.542668346394637 1 1
0.676523743528363 0.643622973990451 1 1
0.661679903919777 0.627920004976718 1 1
0.442078942696338 0.423182675094389 1 1
-0.013041578663584 -0.0130749825657943 0 0
0.206075250215502 0.196017837502889 1 1
0.281750523269815 0.26766620495669 1 1
0.400908881099305 0.381509540062698 1 1
0.4393964122857 0.416034043603446 1 1
0.493416294097404 0.477880159798994 1 1
0.22526256175872 0.218380898720302 0 0
0.536609604059259 0.504525318967901 1 1
0.716411769061008 0.676337684812717 1 1
0.10913871929813 0.106481062061251 0 0
0.617948851435637 0.585472356121639 1 1
0.487187038219369 0.460097053619753 1 1
0.40360835690577 0.379247902624018 1 1
0.530983536045349 0.494414625610123 1 1
0.469755663661004 0.448636637232138 1 1
0.247401914803245 0.233066544408122 1 1
0.304909004781515 0.283634858097371 1 1
0.807433923364681 0.763960077266434 1 1
0.492573373291789 0.467347998829714 1 1
0.400292341809392 0.375338194473917 1 1
0.806711483745043 0.766921583382623 1 1
0.458540102584916 0.429765407789312 1 1
0.0107556104545507 0.0141469333430622 0 0
0.742601576957707 0.715379505657451 1 1
0.430502429669656 0.410197025786354 1 1
0.515057219626786 0.490038188308059 1 1
0.457751560976593 0.429374475260078 1 1
0.426724514122794 0.417557872197617 1 1
0.833795076597598 0.791994846919937 0 1
0.26017841023947 0.251392065372509 1 1
0.296915985006539 0.284127859554973 1 1
0.420963434867364 0.403561838234348 1 1
0.460730590295469 0.4389480412932 1 1
0.600917813895889 0.572066405433485 1 1
0.120658138897998 0.115193450242461 0 0
0.636374537325365 0.605965461969978 1 1
0.478529673215834 0.46262133410369 1 1
0.252169924623378 0.240403802422174 1 1
0.278322261095875 0.263377035129774 1 0
0.574084303610517 0.548061396572008 1 1
0.542860322801045 0.516018126160125 1 1
0.345243468896968 0.329202856509187 1 1
0.511221715013199 0.487494788408225 1 1
0.657230840355637 0.632650249841535 1 1
0.523199521447507 0.50499271671868 1 1
0.53209485922169 0.504548343273873 1 1
0.196547798173452 0.189119054088458 0 0
0.49567181840324 0.465837870926888 1 1
0.420418963809827 0.399495480135917 1 1
0.383003693356334 0.359001098899658 1 1
0.370649388130486 0.352746052260984 1 1
0.706297626416713 0.676844065457317 1 1
0.463892633640825 0.442973205665049 1 1
0.573186818115796 0.549738815683953 1 1
0.517082204762006 0.494634401227908 1 1
0.709319015406384 0.678816395567091 1 1
0.248040025798814 0.236997512359188 1 1
0.58661568996873 0.565584474966576 1 1
0.856431779014556 0.818153634631045 0 1
0.76003872674165 0.726706206087109 1 1
0.632038253805744 0.596993791507924 1 1
0.415888243163049 0.396110588488134 1 1
0.257983875946714 0.25119696611738 1 1
0.646033801983691 0.619099731359822 1 1
0.573208465582156 0.547708901570292 1 1
0.484008212822816 0.469218692395799 1 1
0.63412238789541 0.603750606807211 1 1
0.258635398374407 0.243787056663833 1 1
0.665997541867131 0.638933182776784 1 1
0.0510154084431608 0.043491460099417 0 0
0.12034111571286 0.113568291886722 0 0
0.317428765067589 0.304440571591576 1 1
0.384523709898603 0.368545967717753 1 1
0.350992433157998 0.338408332120136 1 1
0.358403979274526 0.342190534368803 1 1
0.443861687601106 0.420463713451686 1 1
0.454452315578282 0.431384609536428 1 1
0.55435262777271 0.533326907330261 1 1
0.451302836925692 0.427184169639308 1 1
0.365650243727497 0.349927894835615 1 1
0.64564607720079 0.612359035259063 1 1
0.233828150894489 0.220080358515992 1 1
0.855228910769426 0.81183208694545 1 1
1.03924591736793 0.993901579151867 0 0
0.214811897280332 0.211657688868563 1 1
0.515107266036106 0.485176885829482 1 1
0.553314886745232 0.529993158849403 1 1
0.487190852754519 0.46357324104159 1 1
0.614952011200472 0.588467298335159 1 1
0.822864764944132 0.782916855761425 1 1
0.355072824755928 0.330405946982918 1 1
0.494200810700742 0.469434743181829 1 1
0.624091221669987 0.591510864995483 1 1
0.613585075073992 0.585956461112321 1 1
0.76926833183906 0.733873817825648 1 1
0.659294921467068 0.628860877272159 1 1
0.323206992446881 0.307909575529859 1 1
0.567348596817729 0.54638875978212 1 1
0.615178641200888 0.580409910048716 1 1
0.405809036542697 0.381526027629804 1 1
0.407887017849879 0.391924351157327 1 1
0.597707708001751 0.561869550676047 1 1
0.602708538344709 0.572328617824099 1 1
0.673615384342884 0.634097643807986 1 1
0.562684710521645 0.538071118272459 1 1
0.654020868382583 0.617286975979453 1 1
0.640557239486644 0.61242356186664 1 1
0.414470067497701 0.399987218376418 1 1
0.306809158211274 0.283901409097318 1 1
0.469307289391711 0.442684036595657 1 1
0.329466754201403 0.316040204317818 1 1
0.551923633775511 0.523575209920854 1 1
0.612696428769586 0.589836457657586 1 1
0.501370059945497 0.47527789561861 1 1
0.465871603740054 0.445384888796287 1 1
0.381154467490036 0.362550931042497 1 1
0.179980975711231 0.180725534524336 1 1
0.481672705107501 0.451683500525681 1 1
0.656164042452346 0.623641170905988 1 1
0.504850203985278 0.477699105501059 1 1
0.355006184071616 0.345048598448331 1 1
0.650772169704605 0.620333201649714 1 1
0.395028937699847 0.376610765867811 1 1
0.494740530254677 0.460897835045014 1 1
0.683121727587094 0.651197251491833 1 1
0.635392909557202 0.602287701665157 1 1
0.43432061474864 0.408892321926223 1 1
0.797040683263207 0.760091055908632 0 0
0.3479635654569 0.335803095716131 1 1
0.560298975393001 0.530783901737691 1 1
0.296766909620287 0.283241082118637 1 1
0.4396639131486 0.41396972643941 1 1
0.538675481523354 0.512617473803424 1 1
0.601137566244029 0.570739609428343 1 1
0.572690681732793 0.544976449726784 1 1
0.522506045825809 0.500777833896618 1 1
0.447028908219948 0.430558988157676 1 1
0.613583236297353 0.581463208303947 1 1
0.0972385043775383 0.089527828681297 0 0
0.40718265462348 0.38435727182955 1 1
0.142720652723718 0.136839232925564 1 1
0.689045266016344 0.656608040273205 1 1
0.337086722405669 0.319818291855983 1 1
0.586345364115613 0.5574828587986 1 1
0.142393415908926 0.137957970685596 0 0
0.317126020794424 0.298976101532279 1 1
0.530347144702456 0.508212992015689 1 1
0.145918466895591 0.143478195758894 1 1
0.249094893156579 0.237439954718129 1 1
0.609613512576886 0.57225370591495 1 1
0.517902195172244 0.495721444126214 1 1
0.456258152822177 0.433183937291644 1 1
0.385690825381567 0.36969315522005 1 1
0.593680846664213 0.564248440588728 1 1
0.673292594326209 0.637479552742759 1 1
0.489989579685083 0.468018169908656 1 1
0.55749276548609 0.537274296191902 1 1
0.402165096560786 0.380508804501736 1 1
0.391917127152199 0.373544383367991 1 1
0.466105236534407 0.446659984795595 1 1
0.554820167187537 0.523879623558958 1 1
0.47857218080046 0.455331591548251 1 1
0.400558865220762 0.383194017016267 1 1
0.635347541186824 0.602781276786853 1 1
0.105133195429417 0.094240006085173 0 0
0.622810505388658 0.591450700683048 1 1
0.49963887929895 0.470355015116948 1 1
0.430073981749986 0.406904400068765 1 1
0.532025245845175 0.515657631911696 1 1
0.638977863790619 0.609675482163434 1 1
0.65242423210021 0.624333584997523 1 1
0.542981871766235 0.519582915256611 1 1
0.7016156040953 0.666862427111534 1 1
0.421028196112922 0.399633945760111 1 1
0.603680492975901 0.575414348019398 1 1
0.479507316216974 0.458019084820171 1 1
-0.00343798389064407 -0.00206221773645794 0 0
0.631972045554249 0.605988184688161 1 1
0.519272816209881 0.500977475608081 1 1
0.339005103678408 0.327035742877094 1 1
0.580993791483935 0.554589083257153 1 1
0.447780911818076 0.425806477845239 1 1
0.536582374387806 0.514309734430893 1 1
0.517011941258945 0.493179900472054 1 1
0.523180188576968 0.49912461237287 1 1
0.295355060050952 0.288295697716104 1 1
0.502952068633608 0.47836577583467 1 1
0.350766903652772 0.336166332435074 1 1
0.36096970636299 0.340219602984915 1 1
0.573752060935054 0.539322065951394 1 1
0.34626092000569 0.328573344396173 1 1
0.412233519061976 0.390824916433189 1 1
0.133195615618776 0.130995635876389 0 0
0.527539267754296 0.506667824059016 1 1
0.505755563898574 0.485885423716639 1 1
0.382041360320437 0.354639754984531 1 1
0.48437029161545 0.451530837229703 1 1
0.136915477589674 0.127054158763001 0 0
0.334025908853577 0.318788506671981 1 1
0.440076389837907 0.41648828964942 1 1
0.422777496188017 0.401276866509899 1 1
0.647722032877642 0.616714114069412 1 1
0.465743838033264 0.447940738823236 1 1
0.415968197691785 0.397018712564816 1 1
0.324847517650906 0.307315001922402 1 1
0.377648365775215 0.364248834187766 1 1
0.380042311763469 0.363135361039715 1 1
0.401670261563586 0.383097119061253 1 1
0.168262084741712 0.158283950274038 0 0
0.235930898138157 0.228329146201762 1 1
0.258118234155096 0.245594910924536 1 0
0.370236346966421 0.351976848558707 1 1
0.375333076410493 0.365358219501982 1 1
0.468530826179215 0.452142774067684 1 1
0.77791001375632 0.741237493839422 1 1
0.44857682190914 0.431255531326033 1 1
0.421028837642016 0.405546449139744 1 1
0.430702984134836 0.412943817272082 1 1
0.562644132438965 0.537453771620225 1 1
0.407878436485178 0.38898239100463 1 1
0.617887038568771 0.58531829693919 1 1
0.701418967634576 0.671182277685144 1 1
0.398436264119959 0.37744893909464 1 1
0.306645418443852 0.289969356519064 1 1
0.48096820159349 0.457534235943022 1 1
0.729014098551857 0.693973646676742 1 1
0.554301892420496 0.534474627722338 1 1
0.575509677310243 0.542029948916256 1 1
0.401749417887472 0.384725213686665 1 1
0.529765225519287 0.499644067115093 1 1
0.315882790961115 0.299741599537848 1 1
0.274619323807781 0.25993203582376 1 1
0.551388350112149 0.529405937230677 1 1
0.654038414551267 0.61733682671828 1 1
0.582105733396622 0.554503558456173 1 1
0.622776858782413 0.589423741884145 1 1
0.544708813773398 0.520062650755278 1 1
0.222912759920711 0.206154655333168 1 1
0.734735008748046 0.698517843378467 1 1
0.535794572971088 0.511262377001815 1 1
0.233944937311317 0.212070834348475 1 1
0.329810846050323 0.313607130720902 1 1
0.552035016962535 0.517121191720538 1 1
0.66083960708766 0.629523485015773 1 1
0.377977611654637 0.356991121755345 1 1
0.349933570074187 0.335979709973435 1 1
0.615973176958056 0.592787622713451 1 1
0.448319008042113 0.427438224814441 1 1
0.429584122310534 0.404104156171268 1 1
0.663137069074734 0.62832366208615 1 1
0.456614922195554 0.436028329492721 1 1
0.19400301191284 0.185244043586393 0 0
0.0290314447290753 0.0282845824957026 0 0
0.248738308120946 0.237562002129218 1 1
0.512969207566565 0.485395690358091 1 1
0.685789408310379 0.649151128441648 1 1
0.543765755223814 0.51157728453767 1 1
0.646988970380689 0.613397507428017 1 1
0.450541306667913 0.426330253696452 1 1
0.529199786246366 0.505344423313962 1 1
0.430121977393654 0.411758178420148 1 1
0.540077172174416 0.512704879707624 1 1
0.637693819618945 0.610121735161173 1 1
0.625315443888349 0.59452381323176 1 1
0.584658907769491 0.557939339102034 1 1
0.252428725341039 0.23944569288251 1 1
0.552805769932398 0.520957314178268 1 1
0.283939466327244 0.267299216142985 1 1
0.592029491226977 0.566853217916843 1 1
0.632074737117064 0.594751402274703 1 1
0.422452616983202 0.397949842860113 1 1
0.597030405413856 0.568390782237545 1 1
0.291501933888759 0.277811218365795 1 1
0.385681267302044 0.373013288292122 1 1
0.681339420098485 0.640039710690686 1 1
0.528000357488968 0.494787808604475 1 1
0.253285601847642 0.238835906927004 1 1
0.389999045947604 0.368297903805813 1 1
0.44227155972228 0.418588074532309 1 1
0.78274833608398 0.744922138662533 1 1
0.327736828208431 0.307827974734148 1 1
0.537774595698222 0.510476344782268 1 1
0.477549365073995 0.450015068777215 1 1
0.555820898064983 0.526564704842536 1 1
0.273302260753494 0.255992891484712 1 1
0.632614636695558 0.605757621168736 1 1
0.501360240571118 0.478020017440377 1 1
0.632326544121998 0.605165973651853 1 1
0.47276884430604 0.447224298278049 1 1
0.31559065160389 0.301589208077075 1 1
0.41821745502963 0.400276069908119 1 1
0.444406231440548 0.421128099603195 1 1
0.742959233805472 0.707458450452946 1 1
0.773190030171468 0.725703849757512 1 1
0.508352731769122 0.48140475517056 1 1
0.545138843402767 0.522569522777995 1 1
0.548423052947784 0.515030491991863 1 1
0.347075682311664 0.337755069031984 1 1
0.3852993892166 0.365141506278268 1 1
0.277619959661657 0.266652862014833 1 1
0.665726787542831 0.629762717508907 1 1
0.508301467807087 0.480255788038547 1 1
0.493608685350121 0.466475794717978 1 1
0.689130552156243 0.659653190920278 1 1
0.694761584446358 0.664867802831437 1 1
0.439521496833872 0.422026447405283 1 1
0.367109009593839 0.354573945828178 1 1
0.41337196603439 0.390970989049116 1 1
0.918279786260394 0.869075956071011 0 0
0.48068088813061 0.451981397661044 1 1
0.496320521307168 0.477253948038174 1 1
0.344033328052507 0.327775279096831 1 1
0.483178049444002 0.461742822652014 1 1
0.539468945613372 0.514609526318788 1 1
0.479949880309647 0.454632485890844 1 1
0.554888775003072 0.533467273731293 1 1
0.637937309611006 0.604189086053154 1 1
0.498027526401032 0.467431728499999 1 1
0.321715198427526 0.310960751649811 1 1
0.519528909027804 0.49544588442908 1 1
0.542688615091466 0.516844401987192 1 1
0.270219914815034 0.251804180215325 1 1
0.572787775889699 0.548883215162536 1 1
0.529640427416441 0.500385280630775 1 1
0.374070444057001 0.350912800411899 1 1
0.606610132679037 0.573405452429751 1 1
0.70955316652886 0.670123634959813 1 1
0.523909706033028 0.499476350286399 1 1
0.712514189242435 0.671752270271293 1 1
0.368529885392579 0.34614728659799 1 1
0.44998430800034 0.424096846898316 1 1
0.589559883979865 0.557057861527408 1 1
0.351721862648748 0.33092585251452 1 1
0.580272016863094 0.550322565332979 1 1
0.308663720535243 0.294002654680807 1 1
0.708870697800447 0.677526794621378 1 1
0.557302709820716 0.527247366285015 1 1
0.624197476914044 0.593039895189143 1 1
0.28188870889886 0.273826948220527 1 1
0.482932817122339 0.460664209456866 1 1
0.474146104789405 0.453011813025226 1 1
0.414738392618494 0.392226490689123 1 1
0.805447401431086 0.762455292055327 1 1
0.644541846690841 0.605506178632427 1 1
0.42208370370837 0.409096839236542 1 1
0.384578404103861 0.365054167091821 1 1
0.617333041936899 0.588332496156057 1 1
0.63200910386818 0.604535744670171 1 1
0.6228861811724 0.596912513388959 1 1
0.504005613030703 0.472234490506733 1 1
0.752442637351137 0.732916759391714 1 1
0.162368521906157 0.153838154479122 1 1
0.610613816265279 0.584158353665223 1 1
0.414847878763989 0.389723031905585 1 1
0.53682333112526 0.513859401397849 1 1
0.600955575919358 0.575499280141373 1 1
0.590202928095537 0.561379297905913 1 1
0.574052308125404 0.549430519609058 1 1
0.79450021738071 0.751758032921849 1 1
0.320457046553024 0.303721427111288 1 1
0.550807166781673 0.526015046919019 1 1
0.859583785575991 0.819467666795928 1 1
0.442914461972793 0.420754887142645 1 1
0.348850324534986 0.336536335817877 1 1
0.418501401196523 0.394500889775687 1 1
0.658982532653657 0.620678922681317 1 1
0.67045515799746 0.641880850531618 1 1
0.372342544191577 0.350350258132876 1 1
0.535778768771612 0.512049684680338 1 1
0.63785941198608 0.610947729436879 1 1
0.156825235622871 0.156249506372769 0 0
0.621774396788227 0.582942822887025 1 1
0.246270848958417 0.235544903528833 1 1
0.587601460887702 0.561302561992302 1 1
0.522189786114829 0.505705214253047 1 1
0.552605141458654 0.53087125711424 1 1
0.566586192201499 0.543552389534519 1 1
0.391429226232413 0.376631303617417 1 1
0.206114021450995 0.197124822377264 1 1
0.629841066867957 0.59991371754223 1 1
0.415086640193307 0.396807300911774 1 1
0.350321709396066 0.332171370589812 1 1
0.582178667315416 0.555062275446724 1 1
0.513945106695656 0.49109431528197 1 1
0.624429243210353 0.584492789731333 1 1
0.573189713866594 0.541507792251583 1 1
0.761073891372222 0.728833971899939 1 1
0.782484052805497 0.739690470312581 1 1
0.449809358333638 0.432338452456119 1 1
0.747554664823162 0.713983270363014 1 1
0.805904957599715 0.763244155202414 1 1
0.717530606789685 0.689704939409319 1 1
0.486100665927914 0.463090628615548 1 1
0.480199168651383 0.454159526166725 1 1
0.495796494636647 0.472956337515884 1 1
0.638745602032988 0.605221057348182 1 1
0.338635266555972 0.323730392429152 1 1
0.45870739774144 0.441047275806907 1 1
0.449914699032416 0.416309495684535 1 1
0.507290969260368 0.484665344096757 1 1
0.297877027607102 0.280684251861643 1 1
0.406264141135113 0.379800714710393 1 1
0.397045513098046 0.378291705961825 1 1
0.630871703264905 0.597584783322848 1 1
0.464509451545084 0.435662867462414 1 1
0.699495601083153 0.666795167769301 1 1
0.834839944046494 0.794198320121694 0 0
0.645335977055108 0.613265550069522 1 1
0.660920208362691 0.627876925427954 1 1
0.438495436400239 0.423766717743666 1 1
0.452762165309054 0.422064550343922 1 1
0.108139351471822 0.105544693920935 0 0
0.425435383916504 0.405934772364892 1 1
0.452421043281897 0.431938538379507 1 1
0.353739404658274 0.333690144682605 1 1
0.521719243178328 0.494972019930703 1 1
0.333946997093604 0.324770327164637 1 1
0.347529677056446 0.331469661016174 1 1
0.49259017796815 0.473412857166869 1 1
0.270855117193543 0.25964307999622 1 1
0.583284290487323 0.550993524584179 1 1
0.282782263861581 0.26721418974909 1 1
0.326870245597076 0.310546412062559 1 1
0.550022900790837 0.519236969196244 1 1
0.549795641185058 0.520330862150075 1 1
0.519578619981603 0.493748668134472 1 1
0.2552676716575 0.243512797592663 1 1
0.504075677575916 0.47562918858649 1 1
0.432787163763952 0.414619316694846 1 1
0.278063713922105 0.263411097847637 1 0
0.336992085787246 0.318067594964184 1 1
0.411780996348546 0.394877467628322 1 1
0.519546069119983 0.494849536004961 1 1
0.459921263447474 0.433599177639364 1 1
1.03107540305373 0.978483812833086 0 0
0.16687741758525 0.159122626030212 0 0
0.486454634903898 0.462853821596723 1 1
0.401345868489832 0.380454778670873 1 1
0.596145150250887 0.566766714156024 1 1
0.242682857845126 0.226492917556795 1 1
0.638629492614464 0.605603541324788 1 1
0.562997836196985 0.537012367191638 1 1
0.759350330895982 0.726761442165876 0 1
0.609390282440292 0.577163316165732 1 1
0.46611203761925 0.443904393217621 1 1
0.397918342161276 0.381142395687977 1 1
0.541220741378384 0.508185272414686 1 1
0.917070337000898 0.868521326316665 0 1
0.665909694375161 0.63977176275745 1 1
0.786567845973138 0.743352153657324 1 1
0.418481649582427 0.4015554496812 1 1
0.774529768168555 0.739126154766049 1 1
0.676025928279975 0.64236985639092 1 1
0.345988833422582 0.326360022430289 1 1
0.181089924746505 0.174865745379125 0 0
0.292801943844811 0.27689831448133 1 1
0.249828009069544 0.227714318122468 1 1
0.45898554760125 0.435263191829437 1 1
0.44475426733715 0.418806735284024 1 1
0.441189508010303 0.417145099166019 1 1
0.410875051783056 0.387016476540876 1 1
0.499267905185685 0.4740769547029 1 1
0.622077779286985 0.586957163186256 1 1
0.477588161347527 0.453319424740146 1 1
0.381794361878724 0.36575820425494 1 1
0.792823494036058 0.751469719393403 1 1
0.384728490205477 0.368692279898824 1 1
0.552822741608771 0.527293571552361 1 1
0.443944616122852 0.427765729471289 1 1
0.445353746865222 0.428012898464738 1 1
0.633429982485982 0.599606758427035 1 1
0.987010716728778 0.940733479566224 0 0
0.548407462028205 0.521115174170155 1 1
0.367388468518527 0.348240779583122 1 1
0.675454380994584 0.639749714104092 1 1
0.308528813480848 0.299692538283032 1 1
0.728316879995048 0.69724119137733 1 1
0.56299323886037 0.535048833006541 1 1
0.595413028703642 0.561622216664454 1 1
0.320874051943062 0.302230352047615 1 1
0.424316177182126 0.403152112012398 1 1
0.447451722958768 0.424730346691928 1 1
0.457966282837278 0.437071044245219 1 1
0.692689957848352 0.659435374911311 1 1
0.860390228209189 0.818783045764072 0 1
0.407979175947377 0.388523257581055 1 1
0.426347357469331 0.412199278335617 1 1
0.672840617930907 0.649618677350006 1 1
0.494217465025117 0.475706820408267 1 1
0.765029330777679 0.727454142280725 1 1
0.614430071304471 0.579688961999931 1 1
0.185385012215933 0.17547995845903 0 0
0.725619545266498 0.695540893531659 1 1
0.482228287782432 0.456106016667292 1 1
0.649166205479561 0.615302452505158 1 1
0.726542210178937 0.693440318867639 1 1
0.36311031153276 0.347186440990256 1 1
0.807567814781805 0.775979262795651 1 1
0.270884873178488 0.261877723311343 1 1
0.797997946761015 0.759784052585423 1 1
0.553259725035754 0.526416676286265 1 1
0.202697014796617 0.197657510365398 0 0
0.345775592274758 0.325195397422837 1 1
0.590628005872453 0.559615898345598 1 1
0.792235151800374 0.763260346433288 1 1
0.490534842130144 0.455835034871997 1 1
0.340168306200679 0.323509371363968 1 1
0.529536195927518 0.503493578005747 1 1
0.329862220353607 0.309911262695122 1 1
0.642836081815329 0.610629766083207 1 1
0.601500461250222 0.571937777985428 1 1
0.516100240122453 0.48825531362589 1 1
0.597205372943301 0.569632975482661 1 1
0.258939108506941 0.245876215207127 1 1
0.491877073606005 0.473860979443385 1 1
0.541856634022946 0.517187384957847 1 1
0.650944945593555 0.614018546006414 1 1
0.464636467980938 0.449718730445846 1 1
0.544151000158579 0.523470352186024 1 1
0.325461766407831 0.309855535676948 1 1
0.332364788431978 0.318821700621203 1 1
0.312910655980769 0.295945768353455 1 1
0.434234422428718 0.41363404780002 1 1
0.463020354319384 0.443413021968745 1 1
0.221362779248731 0.213974973701661 1 1
0.54828612459014 0.52090314132274 1 1
0.231301762151326 0.216112178019053 1 0
0.372442308094044 0.354355094784947 1 1
0.405275563288518 0.387476303537512 1 1
0.36434103895766 0.342513293759708 1 1
0.410867884228012 0.391143866028108 1 1
0.483150698078199 0.458845649512185 1 1
0.501617587445264 0.479800353124001 1 1
0.238439815190312 0.229866908825555 1 1
0.614858089012838 0.585614044128815 1 1
0.656765643388473 0.615749968532565 1 1
0.344124718172158 0.327326510659236 1 1
0.623857232508462 0.586830815606626 1 1
0.557687824411973 0.52448196748392 1 1
0.506455721194821 0.481390891042788 1 1
0.514784750415591 0.49203696065126 1 1
0.0890449806971189 0.0828847887938313 0 0
0.399358390257692 0.381752509752505 1 1
0.317975184978732 0.301286665276279 1 1
0.339737058200035 0.32325149613318 1 1
0.566144345391447 0.542674536354265 1 1
0.495606081992173 0.477601137304049 1 1
0.538678856720692 0.514978113409571 1 1
-0.0739539052385926 -0.0644974041682946 0 0
0.447867429731008 0.426851080633713 1 1
0.536443412428069 0.509355061674781 1 1
0.73648791964596 0.705904142387793 0 1
0.275486186425412 0.263364920799854 1 1
0.157230236453941 0.151306425028141 0 0
0.565157700328255 0.543925414446813 1 1
0.576251779732836 0.54744210934918 1 1
0.469260767073324 0.446313112778304 1 1
0.286927108424129 0.274257805384801 1 1
0.978464217325726 0.923939183135348 0 0
0.591133643031558 0.563608431294725 1 1
0.615812974854052 0.589848666565088 1 1
0.553201383215772 0.524827131176563 1 1
0.651903577106084 0.617441692319664 1 1
0.309828995166107 0.294981836922199 1 1
0.536348883484113 0.513328204462248 1 1
0.612271589474509 0.581431778453532 1 1
0.613530894084962 0.587236645478304 1 1
0.687243414126704 0.654238936543804 1 1
0.318577402356993 0.304311488498454 1 1
0.452962752131594 0.427983112011223 1 1
0.615083823071439 0.586623457473152 1 1
0.338919561870842 0.332473729321894 1 1
0.530846412979622 0.507342426082942 1 1
0.226084957686501 0.217466049135847 1 1
0.122307658126278 0.114481589909144 0 0
0.138838210747234 0.131489839699052 0 0
0.244452883820653 0.235991145133458 1 1
0.392093706839167 0.373528768863199 1 1
0.41664077258867 0.392688465138006 1 1
0.580562298316153 0.554602879421773 1 1
0.540342237665411 0.521713099979889 1 1
0.437718911223512 0.415607842466698 1 1
0.573695571097414 0.544041538512223 1 1
0.533728090396858 0.50361133673749 1 1
0.683203447684044 0.651602688755945 1 1
0.41571255273726 0.395121025631209 1 1
0.213334010643633 0.203660993179945 1 1
0.506843390861442 0.483670487663803 1 1
0.442822979558921 0.420940165102348 1 1
0.497847045470924 0.473299718175342 1 1
0.468379851471185 0.44819335488977 1 1
0.191663825877159 0.175344689808281 1 0
0.567692316017227 0.534776832698902 1 1
0.589954552135608 0.564551660316805 1 1
0.598322720229744 0.56598142064192 1 1
0.408592248769391 0.383739424954094 1 1
0.316037408282534 0.302219402122128 1 1
0.22133182309179 0.210565187072194 1 0
0.159770613163699 0.14528410497267 0 0
0.75966762382566 0.725140951138138 1 1
0.241475984634668 0.231984521429406 0 0
0.894871037553195 0.849579823939866 1 1
0.165383294489387 0.159980411549397 0 0
0.333252230618425 0.316727791971088 1 1
0.581735372089822 0.548640131969286 1 1
0.375759873443416 0.356886827430369 1 1
0.641981650248925 0.6120325422981 1 1
0.625078312732363 0.597068900012699 1 1
0.307077048461783 0.292659442370046 1 1
0.395029841108338 0.374062730283318 1 1
0.521953265830373 0.503021194917726 1 1
0.643321000180094 0.608228302246305 1 1
0.401276978635585 0.380067315009075 1 1
0.498359326836814 0.477943390611518 1 1
0.364514827087173 0.35120227745302 1 1
0.474832057996928 0.460015802387307 1 1
0.296653965006314 0.285685998021707 1 1
0.696927806720316 0.659565217836436 1 1
0.377027607055477 0.357734787132712 1 1
0.469875499602549 0.450347138029635 1 1
0.502038457487183 0.48223041747292 1 1
0.400402155979402 0.385355019797235 1 1
0.58296916792371 0.551051571846689 1 1
0.619835096597544 0.586903945771736 1 1
0.311194121706309 0.294781905833667 1 1
0.459491440515387 0.443742665997334 1 1
0.503808089089115 0.480866424928215 1 1
0.685864072782295 0.657756781537299 1 1
0.40427292063465 0.394807696234804 1 1
0.314972790632776 0.301558250714838 1 1
0.158617249730232 0.149471694394371 0 0
0.657969487909664 0.62524998254586 1 1
0.531727277787334 0.512003216129818 1 1
0.573157870300585 0.540641834740664 1 1
0.825793839327664 0.785515481120452 1 1
0.736192049310196 0.700048883185581 1 1
0.449792235840891 0.424277991840887 1 1
0.224591991546402 0.21188003142266 1 1
0.524010240614423 0.494729371160883 1 1
0.321261286278207 0.304378215307217 1 1
0.556837763081012 0.52853661632066 1 1
0.389351806748005 0.366291319317589 1 1
0.311542718732971 0.294175431053348 1 1
0.0532969716550022 0.058753264428884 0 0
0.590887027648962 0.561846470626762 1 1
0.360078321373512 0.346559415763524 1 1
0.520162136036403 0.497525252348368 1 1
0.419182045155299 0.399381203012285 1 1
0.432862494096911 0.403042853967972 1 1
0.516008694265353 0.486481166280842 1 1
0.752486258409496 0.715861748709662 1 1
0.329950782959748 0.313827343510117 1 1
0.651722521161459 0.622425731813946 1 1
0.188692445090551 0.176094669788636 1 0
0.76921817531525 0.738943446670247 1 1
0.442516829697917 0.421855166716268 1 1
0.608181723560985 0.570628549617645 1 1
0.501530318175603 0.477529414874301 1 1
0.325258967595114 0.314610799011146 1 1
0.502132321325284 0.477925120218084 1 1
0.456684627348101 0.433034029406074 1 1
0.444810989484324 0.427757024119667 1 1
0.168144339109015 0.158171065947559 1 0
0.382515671365397 0.3702123531053 1 1
0.371908188782526 0.352369134721042 1 1
0.533526119096983 0.506031960035381 1 1
0.21147396028798 0.202351598038944 1 1
0.742493470775694 0.712181565696246 1 1
0.528359504458886 0.500999987529853 1 1
0.565302357237621 0.537744599385425 1 1
0.348032956382258 0.326113625530096 1 1
0.173982722471693 0.165450903086386 1 0
0.391476544185775 0.373808386949497 1 1
0.819019451000468 0.776533982043939 1 1
0.281514147467493 0.264161752456391 1 1
0.411689104328286 0.398691613710423 1 1
0.288637260024798 0.27634526338834 1 1
0.475946771062826 0.451023452769279 1 1
0.611406578223909 0.574539733542015 1 1
0.498715370234135 0.474291287484591 1 1
0.760121046807649 0.728502713380794 1 1
0.316304967870059 0.299893604395808 1 1
0.674551201048197 0.641336468965296 1 1
0.56720876419544 0.538914383387088 1 1
0.528986206501635 0.500116407746171 1 1
0.676757264137192 0.646379685476483 1 1
0.330460528019703 0.319363567930351 1 1
0.391594926426348 0.373650855639816 1 1
0.637365789632828 0.608316349760787 1 1
0.574554780541124 0.545001987380874 1 1
0.807980534947783 0.762618741045825 1 1
0.314186951279726 0.298801696073998 1 1
0.370153939111811 0.346850441727723 1 1
0.517348604903393 0.489314406278407 1 1
0.275061077081047 0.261910085392356 1 1
0.332326906228132 0.311363269613356 1 1
0.847809236988578 0.802596798495898 0 1
0.342569821462003 0.32278728982397 1 1
0.769518944856126 0.734924774167752 0 1
0.408398948565862 0.383370256278853 1 1
0.227835240077123 0.221517935224025 1 1
0.661915820912728 0.634262039455078 1 1
0.569523615798995 0.544550868295835 1 1
0.356138839278761 0.334554937192134 1 1
0.461128733659818 0.454704975370604 1 1
0.499777847261633 0.48160191491405 1 1
0.424985302345239 0.407709976188263 1 1
0.500924947335073 0.473581909211837 1 1
0.478702340099056 0.4577861959518 1 1
0.565598462873648 0.541437477842915 1 1
0.364598659934839 0.356798480715021 1 1
0.864922500945907 0.830789388481491 1 1
0.471942480352914 0.446961265216945 1 1
0.439772732015596 0.421717024792968 1 1
0.386920267898597 0.375406471051376 1 1
0.191284596586778 0.185464226278129 1 1
0.467117490916145 0.45086750894173 1 1
0.46156638658424 0.440811136220128 1 1
0.301158496560375 0.288689516995722 1 1
0.893654577041684 0.85068813404886 0 0
0.617917064928607 0.591935075805074 1 1
0.465436332149329 0.435727186111851 1 1
0.410080154027293 0.389831745060939 1 1
0.369764003621213 0.35542819138672 1 1
1.02163152391445 0.973374433109109 0 0
0.261801749542594 0.250724516861489 0 0
0.184540317641994 0.172832484649597 1 1
0.0401952049650023 0.036466517870014 0 0
0.843676606614122 0.804546191137438 0 1
0.789580583638781 0.753679521717924 1 1
0.272019551964411 0.264666239502381 1 1
0.484072502005836 0.456700437818655 1 1
0.262550893857764 0.250045622150218 1 1
0.444226820666597 0.420874656990815 1 1
0.702074144563929 0.66903864603963 1 1
0.493257831324684 0.469349722197293 1 1
0.133640632686249 0.122280783821178 1 0
0.410196265303188 0.392165634454415 1 1
0.507739581301703 0.479624440580934 1 1
0.512764049385621 0.483149160824628 1 1
0.643679550835852 0.608393918213871 1 1
0.587929064914133 0.562286170301052 1 1
0.671839790506306 0.639236292648781 1 1
0.460578870527701 0.441644252281714 1 1
0.390435677430104 0.365331469150288 1 1
0.68537306519137 0.657514625018562 1 1
0.333253660912721 0.320222812128984 1 1
0.270729727610768 0.257340409723142 1 1
0.664665734480425 0.635159788834202 1 1
0.371017753641552 0.355732035067253 1 1
0.515342528827455 0.491460787214177 1 1
0.315445928864555 0.297429231941672 1 1
0.479270446678528 0.45925613704218 1 1
0.615442262068885 0.588929074124901 1 1
0.402044730778051 0.386455873348405 1 1
0.437873064657018 0.417282763164647 1 1
0.580186481395162 0.552690393625376 1 1
0.612091756797634 0.578350192394354 1 1
0.760371278406504 0.720990821172165 1 1
0.73475800820875 0.692267159442667 1 1
0.544485020704641 0.520227171535624 1 1
0.243518175834439 0.23291557565574 1 1
0.304388505619475 0.289758213795544 1 1
0.462381958092075 0.442939041107583 1 1
0.470435738739431 0.440577265796819 1 1
0.46742768694178 0.444816713389281 1 1
0.509177566643157 0.48452785431554 1 1
0.258856739996322 0.250572799246154 1 0
0.45546218544683 0.425609683144108 1 1
0.269361364848744 0.255431389438081 1 1
0.675200098090826 0.644528881021363 1 1
0.597825352939733 0.571194404332455 1 1
0.479625311255974 0.462444054128376 1 1
0.585555616476013 0.559367731192489 1 1
0.152214605256872 0.144582555478262 0 0
0.545903222985491 0.516282555435615 1 1
0.743286497944743 0.70529087261272 1 1
0.483937955575854 0.464490470985772 1 1
0.551993334155706 0.519580332804561 1 1
0.545546872286274 0.528121268083499 1 1
0.168606877095637 0.161050539583334 0 0
0.699758969646701 0.669626811295981 1 1
0.566346112325088 0.540167669926223 1 1
0.253065576084853 0.237659807652939 1 1
0.418140691243344 0.404178350278724 1 1
0.564573971861874 0.541132994488229 1 1
0.469475647690365 0.447590497409512 1 1
0.710232246581226 0.666279945517419 1 1
0.564232653523809 0.541362649310121 1 1
0.460347582521597 0.441413250220146 1 1
0.443382292995901 0.41823082911701 1 1
0.566731092419281 0.541752024816347 1 1
0.533193376612709 0.51438040619583 1 1
0.324421581006792 0.311832712600392 1 1
0.42965859870869 0.409080970117629 1 1
0.511948456163724 0.483650848883168 1 1
0.615280141121543 0.587469384213105 1 1
0.347925096243321 0.328386730967435 1 1
0.237715320157601 0.226929754156497 1 1
0.443396442978756 0.423162707771548 1 1
0.189020570838683 0.179441699012246 0 0
0.342097250861251 0.324920436768032 1 1
0.455692323558382 0.43125627569521 1 1
0.559140410408439 0.533714752117762 1 1
0.194820228278398 0.18770768843706 1 1
0.647097323932693 0.621139797184522 1 1
0.509271021093842 0.478438433514069 1 1
0.417260703615522 0.395496694703948 1 1
0.429631437813841 0.406378333141801 1 1
1.00424233323635 0.950122026358798 0 0
0.453013231943359 0.426772409690372 1 1
0.525594468754474 0.502462586577189 1 1
0.500856202931447 0.475473607652824 1 1
0.353953299166595 0.335997444596806 1 1
0.482312481765863 0.463110283878582 1 1
0.440770154627158 0.419034292138367 1 1
0.517764487551324 0.485510524395286 1 1
0.671629125878966 0.630316263926596 1 1
0.547186742560235 0.513058814972304 1 1
0.447512131230437 0.424554555960583 1 1
0.630818604579536 0.596041842374851 1 1
0.474842142573573 0.451638114561576 1 1
0.409421098570089 0.390305353550261 1 1
0.367277057804962 0.354844488701355 1 1
0.486059519956307 0.459794868892919 1 1
0.490989200240188 0.463426511044477 1 1
0.526829370663789 0.501994323320154 1 1
0.510743772819823 0.499261352313825 1 1
0.44070408289521 0.41778042935349 1 1
0.33789516535347 0.320490663237213 1 1
0.434835382552231 0.413895575497857 1 1
0.453176344623452 0.428113135440063 1 1
0.400559953826689 0.383053948477092 1 1
0.243040508830018 0.226156496488098 1 1
0.678531388019889 0.64816486939968 1 1
0.40948972247903 0.392459232269989 1 1
0.344076314990823 0.326961106381092 1 1
0.417264175572465 0.393924901805135 1 1
0.436983847440597 0.419675504484332 1 1
0.607441255697604 0.577773746360447 1 1
0.353530653097696 0.341139290598613 1 1
0.827622150884961 0.78475324269088 1 1
0.533993582646011 0.51273143559593 1 1
0.482366871758608 0.462988846684628 1 1
0.357822429505553 0.338458630358224 1 1
0.536026091061858 0.500112832680455 1 1
0.552609848114352 0.52736374137704 1 1
0.579412764276348 0.542923379712721 1 1
0.501612075329264 0.484867311698652 1 1
0.579252899431908 0.551408976413979 1 1
0.564778080995997 0.533847934288223 1 1
0.602641034986804 0.572390103153942 1 1
0.37801707375695 0.357672022511154 1 1
0.669144774287717 0.641322219781578 1 1
0.420820623328941 0.406241751105204 1 1
0.511236308375055 0.484272002436284 1 1
0.462644853676225 0.44173992643669 1 1
0.585613702415914 0.560031309233555 1 1
0.479232975269892 0.455645364946473 1 1
0.347916381482211 0.329204436953305 1 1
0.747481612395554 0.709231290668138 1 1
0.175571352215713 0.169926389828717 0 0
0.612883714166915 0.572553017119319 1 1
0.697074195095881 0.669630231645732 1 1
0.611816228238913 0.577006993491978 1 1
0.603469955975557 0.575047467478158 1 1
0.533444043850914 0.507784020936062 1 1
0.583550547004783 0.546784179969217 1 1
0.532195841720345 0.510763416183898 1 1
0.721980750394127 0.688490370273561 1 1
0.672629067686489 0.633136285266271 1 1
0.669718204616676 0.636988521877849 1 1
0.72677462094656 0.697112371299995 1 1
0.553733284266167 0.524070180834491 1 1
0.692756240605912 0.666784309281192 1 1
0.531553032886403 0.50956663498255 1 1
0.650927969987433 0.621940333691596 1 1
0.588211377354463 0.566708087094282 1 1
0.569754121669575 0.541112131303913 1 1
0.725113774446591 0.687269320495957 1 1
0.467405992878879 0.445150624055993 1 1
0.554088591821526 0.532089138766659 1 1
0.440576463609572 0.425601869053092 1 1
0.615451789949634 0.582614252288098 1 1
0.428916692668128 0.411758823852833 1 1
0.176794665064094 0.171564403090173 0 0
0.300329206649945 0.283240109185216 1 1
0.573634782499503 0.546025195299274 1 1
0.769390901165319 0.734086331081381 1 1
0.368788026203609 0.346176164767555 1 1
0.612433442775807 0.581731966073586 1 1
0.6636382622694 0.633373156375178 1 1
0.427005671341851 0.408657117562695 1 1
0.253284974936426 0.245549491376227 1 1
0.88722400288966 0.843039179914817 0 0
0.545508670850301 0.523201103038745 1 1
0.426572082927493 0.403643595278521 1 1
0.649811632200841 0.6208792386306 1 1
0.607427636947517 0.579160656777943 1 1
0.766188294319123 0.732072719616509 1 1
0.595971479671444 0.570669491231582 1 1
0.493852831404396 0.466851334245749 1 1
0.505699818145507 0.478160922038717 1 1
0.613360063357373 0.580241135653197 1 1
0.411500119787012 0.396015837980264 1 1
0.273242757077429 0.256200890859258 1 1
0.623742109952118 0.596097652354748 1 1
0.488973998617838 0.466372167163535 1 1
0.338751471285951 0.317089966854984 1 1
0.45381392822947 0.435744968995215 1 1
0.657973709139558 0.62775230087469 1 1
0.689090362496369 0.654320581156014 1 1
0.241149367511649 0.232951207604939 0 0
0.572566699723864 0.551536289356238 1 1
0.345626732001972 0.336124778532804 1 1
0.574003511550449 0.546742598323181 1 1
0.305576447568357 0.28690290819151 1 1
0.387399300707069 0.367784682523928 1 1
0.34980058606211 0.339279528032317 1 1
0.198106842688753 0.190266609037052 0 0
0.494463888718699 0.472006802514134 1 1
0.363745338116878 0.343475344799476 1 1
0.45889426260226 0.432369745357435 1 1
0.815488561332059 0.772754120056778 1 1
0.511227554788854 0.485915486486467 1 1
0.56612343082242 0.537776503293946 1 1
0.392706440786374 0.373365473156053 1 1
0.205616914140141 0.205759823118301 1 1
0.869889384803612 0.833709530319149 0 0
0.266601726912771 0.248890160870836 1 1
0.532828350251637 0.505160063899314 1 1
0.597498358955936 0.56332662888013 1 1
0.533452317495904 0.50750830469346 1 1
0.553646385085193 0.522071625496418 1 1
0.406195346957404 0.378831315646728 1 1
0.492754033682721 0.477183469587367 1 1
0.54865038647778 0.525487797794809 1 1
0.77546517875498 0.744089470718693 1 1
0.38850665191327 0.370783720993618 1 1
0.501753593955319 0.47784360028149 1 1
0.521343158543001 0.499678308356124 1 1
0.429210072298817 0.405836759921058 1 1
0.100041838255383 0.103622097338316 0 0
0.594490369613246 0.567192088352998 1 1
0.467754194600754 0.446517071899719 1 1
0.582067273012966 0.553656671710405 1 1
0.265985570998818 0.253970033591728 1 1
0.527124529589634 0.498187367949826 1 1
0.354188452682711 0.336624952548596 1 1
0.256152918121002 0.246110095081747 1 1
0.374027908341536 0.362037380294996 1 1
0.588528568976168 0.557653313066646 1 1
0.68910289844815 0.656865477481849 1 1
0.120671463750471 0.116174632596191 0 0
0.487394375008641 0.459367788407221 1 1
0.553928219496107 0.52759473518174 1 1
0.384859057149735 0.366788518121568 1 1
0.352191856377946 0.336430750252797 1 1
0.327274197133607 0.31692806045201 1 1
0.343725079248907 0.329967313220613 1 1
0.234207164471775 0.222364589785998 0 0
0.351933203427456 0.335178718870763 1 1
0.508165482883935 0.487406703893233 1 1
0.31759563683191 0.301308929997443 1 1
0.266542957719376 0.253965261482693 1 1
0.788572223559526 0.745621525721058 1 1
0.370520711627963 0.354190103679596 1 1
0.427313759862995 0.409315825159013 1 1
0.404920578166528 0.384860442196667 1 1
0.49991506992505 0.475492807536663 1 1
0.255060044073567 0.242464299225983 1 1
0.614114181806845 0.59202099952602 1 1
0.387409504392321 0.37135503380464 1 1
0.513956431396355 0.487474167280682 1 1
0.451217968170047 0.434824616928606 1 1
0.388591408082043 0.372082911264959 1 1
0.452783161570641 0.421449065961916 1 1
0.190582358361451 0.180396163826754 1 0
0.482938372411454 0.465374455924993 1 1
0.36059970570267 0.343616632274495 1 1
0.310960259737864 0.292674473717734 1 1
0.440743971315353 0.422744365111714 1 1
0.369197622470662 0.344476135919225 1 1
0.502795628437663 0.482108473623401 1 1
0.411049234465025 0.382297321379317 1 1
0.544805925952323 0.512236557562204 1 1
0.385870386581302 0.368447004993704 1 1
0.32549180493979 0.308420677262782 1 1
0.554135227408569 0.522968353401206 1 1
0.589776312668286 0.558635828594747 1 1
0.356273081882762 0.340777453558253 1 1
0.530281627041577 0.511061820754422 1 1
0.409824287575967 0.391116497920377 1 1
0.52743865274843 0.498666290017216 1 1
0.592853873819654 0.565973876798421 1 1
0.39402273169139 0.373137476538086 1 1
0.599106883451499 0.579276560215887 1 1
0.76928879373501 0.738253529960312 1 1
0.175068946397261 0.171971941338331 0 0
0.479805037838997 0.461545093735008 1 1
0.433285637398864 0.408593060185194 1 1
0.587138528635025 0.558132324756337 1 1
0.672687282391683 0.640287704687761 1 1
0.535894967850284 0.512505604872802 1 1
0.759702510124223 0.728089225321519 1 1
0.424046718529196 0.403570573281193 1 1
0.51018384447499 0.491161923064602 1 1
0.562464217876384 0.53659488516144 1 1
0.260099637158549 0.250060255694431 1 1
0.47008568533791 0.44679756061944 1 1
0.164996270702602 0.155030921174022 0 0
-0.000913710671064941 -0.00194990439544459 0 0
0.524728714885062 0.499715614478524 1 1
0.316502694545622 0.302058197336004 1 1
0.351556706289973 0.334503920338632 1 1
0.748595020494629 0.716070744844415 1 1
0.736344048358129 0.700907853032652 1 1
0.257658057808462 0.244447963517768 1 0
0.355644329979068 0.33666842079375 1 1
0.889160209594477 0.849768907289778 0 0
0.524047050889947 0.501788136274797 1 1
0.547064281436045 0.517011762496179 1 1
0.42964623071524 0.414385726614486 1 1
0.377813380138517 0.361942054684712 1 1
0.658234705203596 0.628524548368461 1 1
0.119000105285595 0.112638885827534 0 0
0.663235964049189 0.624328762634822 1 1
0.223879366496683 0.212976788477347 0 0
0.539696699317642 0.513110464594452 1 1
0.375183442919091 0.354977503320883 1 1
0.62043234367723 0.588279118964337 1 1
0.306286393834025 0.294403627767752 1 1
0.375080673860143 0.358183649349744 1 1
0.502125689604223 0.474139535116999 1 1
0.509391439125208 0.488921751351462 1 1
0.417666429768862 0.398602897006181 1 1
0.402088405351585 0.380040045886206 1 1
0.392108922612015 0.369049921266502 1 1
0.477026934827298 0.451084585480437 1 1
0.785596387522422 0.742975346277494 0 1
0.236705181707006 0.227787823318614 1 1
0.477687943444621 0.459017637718206 1 1
0.718227327847944 0.684373377350514 1 1
0.451578630174421 0.434500721954612 1 1
0.459078709628401 0.438184226724451 1 1
0.591630174731602 0.563003326222021 1 1
0.57785974730301 0.551000361818845 1 1
0.672933650293891 0.646567430003728 1 1
0.350036148890227 0.336479563462626 1 1
0.508620181672147 0.487679851707423 1 1
0.456357444412831 0.42830704168456 1 1
0.9028930851794 0.860769508910015 1 1
0.486671452144779 0.46120070405973 1 1
0.575893041131884 0.548053059643809 1 1
0.265644893479199 0.252016500758841 1 0
0.623381056732282 0.592319554435798 1 1
0.665894057427933 0.632598916643245 1 1
0.350666055384999 0.328469126585883 1 1
0.422246284650142 0.399372557932821 1 1
0.438119080487016 0.41789935233097 1 1
0.480196187056148 0.454526063572321 1 1
0.293585751516008 0.281494741749104 1 1
0.434649563337073 0.410518767867341 1 1
0.544945361580834 0.520276714818151 1 1
0.399250603221201 0.384146929592854 1 1
0.471914975242904 0.444472034336572 1 1
0.779415574445717 0.746464657057322 0 1
0.461946219142785 0.440702334702666 1 1
0.461581582071875 0.443808628028344 1 1
0.165582887977314 0.156069654512164 1 1
0.415479350493612 0.395183925388796 1 1
0.594513439021492 0.571366593578747 1 1
0.310341807509631 0.299156082575477 1 1
0.712563851653345 0.683556450876462 1 1
0.656720599366276 0.625613125894627 1 1
0.753219862390321 0.718271665350927 1 1
0.523420122628253 0.496760388080437 1 1
0.626139163555822 0.594733186032878 1 1
0.494338234614506 0.468727121204253 1 1
0.301303649039555 0.288956919888116 1 1
0.588263410037822 0.566263218329694 1 1
0.568911972796142 0.540371732707652 1 1
0.642562765216882 0.612725024393054 1 1
0.584538268934968 0.55900251826693 1 1
0.68230956009248 0.64557158756252 1 1
0.584292146660254 0.553370493252211 1 1
0.170296781319752 0.15899422809362 1 0
0.687768931060753 0.656933180055208 1 1
0.505336116973989 0.471950120593981 1 1
0.498561923762856 0.474642189547214 1 1
0.444160152683305 0.4286743149725 1 1
0.599800401735989 0.578040003098938 1 1
0.469782538121697 0.442862485189255 1 1
0.502738226919579 0.479603248403979 1 1
0.313917071270574 0.294696921534268 1 1
0.425294685910542 0.406438621194002 1 1
0.618698331992064 0.593066199436791 1 1
0.174140759548765 0.173324434830129 1 1
0.708219915920022 0.674430179714102 1 1
0.618554396298311 0.586990652829621 1 1
0.303630330353318 0.284784979823313 1 1
0.258872324568116 0.243533488009901 1 1
0.633367058593788 0.600038136293247 1 1
0.654917213355915 0.622820450551627 1 1
0.304322779957461 0.290138154852841 1 1
0.370541717128182 0.352525580654354 1 1
0.761439760390918 0.733022067732136 1 1
0.40974221658229 0.39505764271678 1 1
0.52093622210851 0.501031437022125 1 1
0.520484028502493 0.497450893802733 1 1
0.599897496552447 0.573964397192985 1 1
0.710207029981735 0.676357310019637 1 1
0.156078729365637 0.152799322397391 0 0
0.378398115695214 0.355534387779514 1 1
0.506482374562943 0.481119435682549 1 1
0.357301571631593 0.339191789475658 1 1
0.616414549582499 0.590607979615018 1 1
0.618673955533736 0.59108903835211 1 1
0.415607679232998 0.397690243230709 1 1
0.54294626862172 0.515560104234061 1 1
0.190385321477541 0.180829877073354 1 0
0.495407782839705 0.47547509870736 1 1
0.446442858702327 0.422072563621442 1 1
0.519417801570652 0.494039858373216 1 1
0.754349526817969 0.717634578076551 1 1
0.638928258852299 0.609211426714446 1 1
0.459548649022399 0.437707758001057 1 1
0.461227855896672 0.432958092589161 1 1
0.304128461089883 0.284847602972202 1 1
0.584871205980233 0.552446953116261 1 1
0.662337903089556 0.62673193144562 1 1
0.573925317025724 0.548504609528061 1 1
0.356674337403827 0.336292895887305 1 1
0.651461930037021 0.618923426772426 1 1
0.514487195592077 0.484593866516895 1 1
0.347786371883552 0.335455693243521 1 1
0.322407131546683 0.30433536732913 1 1
0.449233746270619 0.427404967078003 1 1
0.440860511311528 0.416119775206947 1 1
0.328762980418109 0.305911082758694 1 1
0.477889558421349 0.454770287579524 1 1
0.593684115593557 0.560360208067777 1 1
0.539118242102324 0.513913353467485 1 1
0.819447045344942 0.780013677539773 1 1
0.328419852441101 0.312572631784536 1 1
0.676165523697347 0.645384581601624 1 1
0.470822796769343 0.452442464173313 1 1
0.444288317160309 0.421765549502193 1 1
0.448378172127561 0.434615218325007 1 1
0.359076029919599 0.342189378985827 1 1
0.364093936190819 0.350917520678546 1 1
0.459139636977398 0.437442099621808 1 1
0.61423495124618 0.587762952582504 1 1
0.508438281444783 0.488222871650359 1 1
0.570696077850197 0.543333123064325 1 1
0.402426747358465 0.385372624851943 1 1
0.331344342715591 0.313672474248402 1 1
0.396171624739624 0.373978806585931 1 1
0.252355045148811 0.239058106528207 1 1
0.591100006351144 0.554552651552674 1 1
0.705139705935696 0.673400340791547 1 1
0.412219636128751 0.386347664925942 1 1
0.620295242758403 0.588957058587363 1 1
0.583346267874028 0.555281558028572 1 1
0.596608507364053 0.565617802150176 1 1
0.545290863598372 0.52603752482492 1 1
0.381079684631732 0.361240122561604 1 1
0.435051555653644 0.414021772413317 1 1
0.668897483893565 0.630863769536347 1 1
0.241098247585138 0.231944329500828 1 1
0.650405989778895 0.625282794089876 1 1
0.611718663056358 0.586381444237443 1 1
0.0114033463913413 0.0141175673318513 0 0
0.16447161884729 0.159523887768139 1 1
0.601935202636873 0.574038797706993 1 1
0.29800939380459 0.281758707236177 1 1
0.648433095364725 0.613504487446979 1 1
0.416011737034162 0.399890368297182 1 1
0.263008857761193 0.251051155991039 1 1
0.439652894077689 0.42017242787325 1 1
0.600566217096338 0.56946735908887 1 1
0.575513621173607 0.544126491680968 1 1
0.597254983619413 0.556738733154287 1 1
0.487321419897212 0.471915509426931 1 1
0.580781349559689 0.547063423626479 1 1
0.81283945521845 0.771097195704117 1 1
0.382336924606559 0.360679129330234 1 1
0.696515422032939 0.6702811393939 1 1
0.377773686399805 0.355181230459844 1 1
0.578465042576688 0.54212753178923 1 1
0.463939884808623 0.44141434073146 1 1
0.693829817680724 0.661967449309694 1 1
0.291181226103237 0.266205704199041 1 1
0.696603530570828 0.663064212014131 1 1
0.452751590756633 0.434278999267708 1 1
0.401307329612116 0.382985254494387 1 1
0.374400580728899 0.357169968021555 1 1
0.373068890201904 0.353708425313823 1 1
0.31468270817472 0.293420611123871 1 1
0.574057412918902 0.547824408997984 1 1
0.582033044842422 0.549778845854099 1 1
0.631880466341591 0.606835937729986 1 1
0.371281664104233 0.356183275734636 1 1
0.776911649349948 0.732055741445154 0 1
0.496328368943748 0.468493320342769 1 1
0.579411940028307 0.558614707682216 1 1
0.467045316401228 0.453050289269049 1 1
0.674259041458529 0.639269974873688 1 1
0.386856718349066 0.37454097838832 1 1
0.503145539832829 0.479791481442659 1 1
0.17525423435677 0.17045482315741 1 1
0.531011174234573 0.50418668509515 1 1
0.717551620270692 0.682546988153978 1 1
0.578865478818349 0.552777304389014 1 1
0.861345297775214 0.820662546691724 0 0
0.671630912667323 0.636589605866654 1 1
0.477563091805939 0.45785521163365 1 1
0.65820541593709 0.63809988515147 1 1
0.580249914471824 0.547531210485404 1 1
0.564937803638247 0.534756714496043 1 1
0.110132552874596 0.101545025155729 0 0
0.383398728576057 0.365363608721414 1 1
0.273184466188408 0.259692418894875 1 1
0.523795069867203 0.499225307840539 1 1
0.643218351933529 0.614135663773753 1 1
0.625065935156759 0.598709588823066 1 1
0.501553484210511 0.481990776199127 1 1
0.379032667167676 0.363597356336125 1 1
0.686343665701001 0.647393828057743 1 1
0.54815546850754 0.511432738426711 1 1
0.614922657717823 0.587247573311477 1 1
0.554581388510219 0.529989165501345 1 1
0.386842028269893 0.370437936398172 1 1
0.503942317258505 0.473746424130298 1 1
0.794539725707926 0.760710548867135 1 1
0.4359553854782 0.411396450283901 1 1
0.898269186888616 0.860760572069686 0 0
0.299810736644833 0.283947665059417 1 1
0.785368621052216 0.751227982536766 1 1
0.52981016941144 0.507007290515627 1 1
0.477473074367892 0.448846614901483 1 1
0.430808865216385 0.408080476288035 1 1
0.459456135148933 0.441249624693718 1 1
0.271125706956666 0.259875843944003 1 1
0.651243511428411 0.619170633000328 1 1
0.618643600352186 0.594417289319323 1 1
0.565794155485864 0.53906054758272 1 1
0.164111498226976 0.149410515230563 1 1
0.542105845992677 0.522905206950795 1 1
0.624721162032756 0.594711718654477 1 1
0.402272971540612 0.385389175757379 1 1
0.618770704657172 0.592780846733894 1 1
0.38180837997273 0.359963870386006 1 1
0.46845861281415 0.441068035881851 1 1
0.262717606897677 0.255657185419405 1 1
0.469873240777491 0.45250348518032 1 1
0.221953080181878 0.210200013010165 1 1
0.573788081460761 0.544576524855672 1 1
0.504412284458012 0.480429309109969 1 1
0.588993243633127 0.55856369644315 1 1
0.409622434904822 0.389921063991834 1 1
0.785927136879298 0.748675685013584 1 1
0.428274214135406 0.406572201837248 1 1
0.42260741103801 0.406217020655287 1 1
0.469736567204507 0.449841207404535 1 1
0.567749404141042 0.545300225835879 1 1
0.525032546015146 0.501374579398798 1 1
0.54394731411638 0.514553968466181 1 1
0.498332185781568 0.470078671541786 1 1
0.489045751694988 0.469179320286613 1 1
0.744467859108958 0.715179448635163 1 1
0.641996015395281 0.612772981518104 1 1
0.541190204571759 0.516027029821931 1 1
0.493869265249023 0.470584824409865 1 1
0.411755523717415 0.386956587036297 1 1
0.539277680170801 0.513679024674534 1 1
0.469097932366171 0.443932403140591 1 1
0.588420203679976 0.564208724383146 1 1
0.0210395264241645 0.0198577168252983 0 0
0.326273439821932 0.313329548323959 1 1
0.534423431454758 0.511887118898986 1 1
0.417997649635346 0.401372266380955 1 1
0.382819695994024 0.36974731529169 1 1
0.2230872827052 0.210807622306804 1 0
0.563971786732236 0.544057959914003 1 1
0.351230461116992 0.33595127105195 1 1
0.62796661840116 0.599597455823635 1 1
0.782515435817555 0.743955653589689 0 0
0.404231487833109 0.384536060551367 1 1
0.344346669816509 0.327249717101816 1 1
0.522580944560139 0.500561428965886 1 1
0.348464480828319 0.334811893116548 1 1
0.680608498843892 0.651219815974297 1 1
0.350223917882188 0.330617702811023 1 1
0.202330618141496 0.19488593000545 0 0
0.486117902300598 0.460127160344986 1 1
0.54593351020975 0.516580002231649 1 1
0.453832047246655 0.431688661434433 1 1
0.610320413858677 0.582246298863385 1 1
0.614087499550581 0.589190215737395 1 1
0.483049579572165 0.458385498846804 1 1
0.406973595733208 0.384470528631603 1 1
0.386967863269492 0.378544326989793 1 1
0.579165777414329 0.545875365734089 1 1
0.143474927408213 0.135179537566978 0 0
0.692571772199842 0.664070813136437 1 1
0.355708431235636 0.341906068548267 1 1
0.511968325911236 0.483616719580443 1 1
0.26952280770172 0.258463632457827 1 1
0.592922935135265 0.557364917369419 1 1
0.693000482423212 0.660102807894551 1 1
0.610541883760023 0.578314143761081 1 1
0.373646335175683 0.35644738531081 1 1
0.445551952335853 0.427920384745578 1 1
0.228123541445309 0.220280714577185 0 0
0.579986865185673 0.552140140524986 1 1
0.374271695824325 0.357859046763126 1 1
0.396033895812664 0.376649512128648 1 1
0.533120258860507 0.513095187665091 1 1
0.827872969643197 0.795869317618753 1 1
0.332748025737299 0.315024779356532 1 1
0.540010121224864 0.51187673885399 1 1
0.425755938964859 0.402643418543409 1 1
0.50419569758911 0.477129034021359 1 1
0.152643120497835 0.152370726451972 0 0
0.184912168621493 0.172067069989751 1 0
0.649084778961988 0.614656262908948 1 1
0.594111845040047 0.564243360186921 1 1
0.463954532694421 0.44117456323776 1 1
0.566588688553239 0.541200567195546 1 1
0.667104073498065 0.638483157852676 1 1
0.620843072309197 0.596193679474503 1 1
0.299481929199612 0.294055367468428 1 1
0.556159082109431 0.526705933881458 1 1
0.8660707712498 0.826849436520742 0 0
0.403015932752657 0.380668425075031 1 1
0.686033255951456 0.657850647935771 1 1
0.509724201409282 0.486084937948631 1 1
0.052216466331768 0.0463864326490631 0 0
0.324806176412394 0.308228671197531 1 1
0.59430444160007 0.566091269935698 1 1
0.520648983435439 0.5014625273633 1 1
0.426645927641391 0.39596829039737 1 1
0.461617694488139 0.444174548601146 1 1
0.104920513280356 0.0995167737314164 0 0
0.234940248763228 0.220694779140753 1 0
0.499532418728062 0.474959409449947 1 1
0.349388630701303 0.329830893752284 1 1
0.424623386199503 0.40669696852667 1 1
0.409876011027712 0.393553396949259 1 1
0.554616996356373 0.52503167521332 1 1
0.470641576617799 0.452389270673876 1 1
0.664682756474476 0.635081642722147 1 1
0.552735765356528 0.530155173890087 1 1
0.664823119089119 0.635186693469755 1 1
0.394443579698197 0.373926920071195 1 1
0.49744760158176 0.469383345521679 1 1
0.316842582253339 0.299771535959768 1 1
0.433919200682855 0.410977040920305 1 1
0.0966489941345015 0.098662289529839 0 0
0.362394908496426 0.346114893647094 1 1
0.414229614433833 0.396179146876326 1 1
0.454211134604413 0.428771734231719 1 1
0.552712973306583 0.523373971815615 1 1
0.417848360275539 0.39844602365206 1 1
0.234689957774689 0.222785532215963 1 0
0.547952864009107 0.510167940982425 1 1
0.402734780065306 0.383107748388454 1 1
0.288193777594669 0.272592537400545 1 1
0.636235849824169 0.60913685802829 1 1
0.377604338367382 0.357644773888508 1 1
0.551372239936949 0.523626006883865 1 1
0.699593866192432 0.670179854270374 1 1
0.63824474789944 0.602346735036285 1 1
0.394217612953397 0.372692362993103 1 1
0.484561191072899 0.460437155261476 1 1
0.60496778237874 0.577870627062584 1 1
0.514262478539899 0.496869224191302 1 1
0.417162094798632 0.401955684944347 1 1
0.508363993058514 0.486972595454373 1 1
0.765697832458351 0.730113255207093 1 1
0.454087527880038 0.425481867420569 1 1
0.47235776930201 0.449947419652968 1 1
0.577705889270218 0.542863951993018 1 1
0.570548563980086 0.540499070274258 1 1
0.504059682210036 0.483590507520299 1 1
0.352358165688149 0.333552017337972 1 1
0.650835329200731 0.624212721164226 1 1
0.507321773108043 0.483201015818838 1 1
0.462961197344685 0.438197378172956 1 1
0.413009333407668 0.391671804684618 1 1
0.257561019973469 0.243892122804438 1 1
0.559350445711559 0.533029092262935 1 1
0.407425115725507 0.387314606056448 1 1
0.566408997997864 0.534240365510185 1 1
0.606190367977871 0.57212957455644 1 1
0.435755373248652 0.409949354537196 1 1
0.45560272194065 0.433802598689476 1 1
0.278979242853888 0.269422581836185 1 1
0.770637909893261 0.732775722951205 1 1
0.486401634344709 0.46504758405804 1 1
0.435886876405999 0.417941152565065 1 1
0.684476149243887 0.653116965343458 1 1
0.442827393878768 0.421529058267143 1 1
0.369600853605323 0.358814198113971 1 1
0.6034861349215 0.580185463775528 1 1
0.602028175864271 0.574884638640604 1 1
0.42744577677504 0.403055571871546 1 1
0.47792977763193 0.458922656596366 1 1
0.537888263261136 0.510343173356065 1 1
0.493264566912248 0.47290917904905 1 1
0.350713777651635 0.333625491060066 1 1
0.557358786421256 0.527721527082937 1 1
0.400079825815114 0.380561411825255 1 1
0.325786174386467 0.310092657996139 1 1
0.450122512814512 0.43383387534685 1 1
0.298511798873163 0.283665083634692 1 1
0.562872263280173 0.532534787841584 1 1
0.723841923660346 0.692003048561814 1 1
0.707240423210132 0.684314656682426 1 1
0.653381339104502 0.61838288687794 1 1
0.559238058887345 0.532342883644356 1 1
0.614760217359257 0.583023550044604 1 1
0.595903006088814 0.563883161744925 1 1
0.264675357046514 0.2521355390762 1 1
0.511737289222342 0.488815892931506 1 1
0.611619876916394 0.582959758212983 1 1
0.437964995366439 0.417962295103794 1 1
0.505925939626697 0.477176864503016 1 1
0.566319592758955 0.54329157052709 1 1
0.479188272443948 0.458020389419562 1 1
0.35330153607478 0.326706468212861 1 1
0.592634485761514 0.559040719666291 1 1
0.492208844076377 0.471015236955148 1 1
0.16778126054077 0.161437496433721 1 0
0.664696641898528 0.631868629407694 1 1
0.530292854935595 0.493620346229125 1 1
0.318943728747899 0.302817514419015 1 1
0.66750151801897 0.636626774000143 1 1
0.573806053311467 0.545219050436714 1 1
0.5631872735472 0.536916733332647 1 1
0.438866158095138 0.416377399980327 1 1
0.51785306949792 0.498900475410964 1 1
0.29001067680424 0.275548735030009 1 1
0.446273331955784 0.429601634517432 1 1
0.634368041353572 0.604158911758428 1 1
0.546054849827225 0.514326971800026 1 1
0.172128366469107 0.169259819462586 0 0
0.489379164566221 0.466082521510613 1 1
0.283462492016274 0.26749781513879 1 1
0.521958848057936 0.499326620889273 1 1
0.347922618523737 0.330782963282923 1 1
0.424979228045481 0.406031951803864 1 1
0.584112739397934 0.558459640354718 1 1
0.298871122097307 0.283967742578556 1 1
0.352680544741289 0.336467029893423 1 1
0.775095052258804 0.736371236218912 1 1
0.463872999642489 0.443936273852272 1 1
0.737709539633882 0.698628153323704 1 1
0.419369855755404 0.397994342258885 1 1
0.724811259952072 0.686341667098878 1 1
0.377715532366575 0.356988424022614 1 1
0.399167658111006 0.378769905694865 1 1
0.284295247067218 0.269299443131071 1 1
0.26623702897897 0.255752164506262 1 1
0.553016880188863 0.528744069277989 1 1
0.531277360148766 0.504206220818129 1 1
0.542028032616436 0.527891902337268 1 1
0.519578749689226 0.496355475907528 1 1
0.626542365034988 0.600909763399511 1 1
0.331155288199993 0.316923283030336 1 1
0.383148300751812 0.367929704053889 1 1
0.568733046001758 0.541949569659 1 1
0.477269578786784 0.455906279477866 1 1
0.323553761506981 0.309603764116998 1 1
0.327409598410978 0.311014799241478 1 1
0.536588191237655 0.51558352276778 1 1
0.704972064507986 0.672250198226781 1 1
0.688987850552334 0.670124959293255 1 1
0.814018837818341 0.775221324333284 0 0
0.0862733482718267 0.0834886454766771 0 0
0.390491568903772 0.379183111645956 1 1
0.579689584424296 0.552733097865603 1 1
0.543788517426974 0.521604198953901 1 1
0.530657059351468 0.507044685529705 1 1
0.426351882810433 0.409161203545971 1 1
0.507218963131606 0.481998367171653 1 1
0.758202462693579 0.723672093446785 1 1
0.786560836053437 0.746015510144299 1 1
0.472724943571455 0.453657679164377 1 1
0.660785855571611 0.63062627483183 1 1
0.595664868177684 0.5576739913397 1 1
0.642018622156465 0.609727543734076 1 1
0.555295545497644 0.535705310584262 1 1
0.675188999726009 0.639856566687955 1 1
0.335413928120051 0.315057123803063 1 1
0.767806802439025 0.731987538519936 1 1
0.773320816667367 0.738801604239682 1 1
0.265468644251324 0.253511911962481 1 1
0.0865597886779277 0.0807225842727254 0 0
0.436145133185512 0.41187286739943 1 1
0.603380824597334 0.579304928261403 1 1
0.39714317892274 0.376967787181896 1 1
0.653817926623029 0.613460419670554 1 1
0.487027540823932 0.469798718378989 1 1
0.542057127861777 0.518081011059926 1 1
0.557943923800636 0.531747783609534 1 1
0.270643511665127 0.25553292552698 1 1
0.702710665133751 0.666967431464724 1 1
0.694294522938375 0.651770383194269 1 1
0.586023910780131 0.550514897030186 1 1
0.462471957944352 0.443305165469678 1 1
0.639451472354584 0.61385593120154 1 1
0.259372932147403 0.248343383605071 1 1
0.380900669235466 0.365146854760095 1 1
0.369775607360315 0.353460589315134 1 1
0.46837957768181 0.447054533112619 1 1
0.65298500772606 0.617140422599403 1 1
0.497513086258539 0.465162568098653 1 1
0.74463453306875 0.707373830334978 1 1
0.395777231318745 0.376627718275729 1 1
0.470532212746334 0.446811515928029 1 1
0.281134739266744 0.261078526660696 1 1
0.422803894574274 0.406599098265104 1 1
0.479465855336966 0.457167608682921 1 1
0.598389155365994 0.570992603217611 1 1
0.597311761658938 0.567604807898409 1 1
0.658217125847423 0.627110816416185 1 1
0.264863091099019 0.247865053169504 1 1
0.354070596881377 0.335498420098344 1 1
0.90274554874001 0.861691401529605 0 0
0.44721227331062 0.426661164978422 1 1
0.398140980454196 0.377582971998417 1 1
0.627722476465711 0.60418590936559 1 1
0.722367756671332 0.689979102087126 1 1
0.489818785986863 0.47813702439278 1 1
0.29264864556047 0.27811055721707 1 1
0.402070859025448 0.393195432000263 1 1
1.05038232639402 0.999295135150444 0 0
0.348222268645734 0.335514937693133 1 1
0.510688398706915 0.499218687332449 1 1
0.59967294547907 0.568409002923481 1 1
0.535941035835684 0.499949190700015 1 1
0.267312363135959 0.254469068726847 1 1
0.356464649531054 0.342404426075811 1 1
0.277611948340768 0.267738613269762 1 1
0.506359587659345 0.482115917561668 1 1
0.697592282760219 0.660176843264363 1 1
0.212324906797316 0.192160414239368 1 1
0.307243463995381 0.288906462571437 1 1
0.469879286793163 0.447261491441231 1 1
0.63938791905966 0.609896316406707 1 1
0.558125469411045 0.530179323231008 1 1
0.791017636013721 0.753717856686959 1 1
0.420816335628433 0.40023103260041 1 1
0.612688830233132 0.577769029480559 1 1
0.458561636576708 0.431068857322172 1 1
0.374638540248355 0.360308690624176 1 1
0.450194077443572 0.43029724797693 1 1
0.707762039042918 0.672912602225135 1 1
0.6019970436714 0.574251390862453 1 1
0.562330250095974 0.54193468595438 1 1
0.555713637105285 0.529111987745992 1 1
0.514031253387718 0.492278436558838 1 1
0.272611377942245 0.25758643180199 1 1
0.320984785061066 0.30872857574546 1 1
0.305077459330147 0.287837971099264 1 1
0.321063382451427 0.310509858190248 1 1
0.824317787286537 0.782790891192738 1 1
0.330540505182349 0.313976572456073 1 1
0.615289548646801 0.592218704315248 1 1
0.376585898801606 0.358152409527924 1 1
0.596087734931842 0.564069841714849 1 1
0.571468802701771 0.548827238856351 1 1
0.565188714701129 0.541026197012385 1 1
0.596035473254892 0.561250873969507 1 1
0.390725712094185 0.370420434979503 1 1
0.695260245305445 0.669496882623843 1 1
0.38546823223853 0.370179556146068 1 1
0.734784094649515 0.709552627621634 1 1
0.417867414462044 0.398503084439971 1 1
0.571709925157062 0.542314060676762 1 1
0.664903423881866 0.629580827900312 1 1
0.63866369442727 0.610004326450013 1 1
0.189793466524754 0.176073146196831 0 0
0.705067790015227 0.670009278910247 1 1
0.732043078459242 0.697714697483709 1 1
0.53026432019744 0.505556820223379 1 1
0.0936509409685932 0.0862062793126075 0 0
0.584647830181146 0.562015199784706 1 1
0.449737647790084 0.433016154964888 1 1
0.647013819533665 0.612527239860029 1 1
0.342639102610317 0.324136146552051 1 1
0.399126513929867 0.373379187946496 1 1
0.639290106169301 0.610098772021655 1 1
0.403524338385135 0.380593784522399 1 1
0.620296621168176 0.597588198700787 1 1
0.572964235472317 0.546094433333932 1 1
0.617276973902436 0.590588135879579 1 1
0.302587056090026 0.290022571490012 1 1
0.265272127492802 0.258991601292281 1 1
0.371428823238124 0.351814971662611 1 1
0.213174659816411 0.197075181063653 1 1
0.452070002677807 0.42646788799364 1 1
0.318217481477529 0.306480118748703 1 1
0.50655265682532 0.4814553452479 1 1
0.518641634331083 0.489969544446037 1 1
0.552582996143022 0.522274032499258 1 1
0.374802261760669 0.358907673982716 1 1
0.52873775258748 0.498851034705721 1 1
0.499467458296867 0.47194379376788 1 1
0.407138060961962 0.384326080571782 1 1
0.708440567763048 0.677806281295097 1 1
0.444900572065954 0.420166473134138 1 1
0.523181894052515 0.499930061360701 1 1
0.784173794482176 0.744943056956949 1 1
0.388882721953749 0.37161248064032 1 1
0.431161554879367 0.411535939561155 1 1
0.360393477142947 0.345720893952062 1 1
0.39839124582663 0.380722708093774 1 1
0.19640427668037 0.188019715789383 0 0
0.426882624412925 0.402653848844032 1 1
0.607011678155194 0.576341017123521 1 1
0.587386066667309 0.561595186993769 1 1
0.278619450479372 0.269199825851073 1 1
0.622692721658447 0.59467117173485 1 1
0.388956384984535 0.374708234247572 1 1
0.590561781704954 0.556043946025369 1 1
0.559680323007206 0.528210902044139 1 1
0.663957587806518 0.632741987893082 1 1
0.268654525576822 0.254073425521232 1 1
0.481736756985997 0.459160160602413 1 1
0.406631067797192 0.398470656740378 1 1
0.512886689195511 0.487195647589085 1 1
0.505720774007711 0.485374616996621 1 1
0.313504008291355 0.29484033575533 1 1
0.509855848608309 0.481998715929496 1 1
0.610006869364598 0.577699656400876 1 1
0.282077979139458 0.264580485564475 1 0
0.431796853227154 0.405766529886698 1 1
0.534043240269561 0.500000213561087 1 1
0.888820257055045 0.846315986763896 0 0
0.469189548240537 0.450050994736917 1 1
0.493613480693363 0.468056167844562 1 1
0.551116730281378 0.526384303598583 1 1
0.292901720089571 0.278428289620344 1 1
0.615709150550241 0.585542725657308 1 1
0.509602599766623 0.479192144860129 1 1
0.547143393848214 0.516840865061188 1 1
0.405058258315468 0.388973674122458 1 1
0.745028650737053 0.707552766575156 1 1
0.404999328144345 0.385270147796636 1 1
0.456875735109954 0.430508809856362 1 1
0.573220656809309 0.541909274014905 1 1
0.441810080758023 0.424818095190701 1 1
0.379004058546422 0.359407071117143 1 1
0.309661438196749 0.291612877656007 1 1
0.337137370090797 0.321751328258534 1 1
0.458222496437993 0.439578985890023 1 1
0.293029077460701 0.284128384814944 1 1
0.741964717068302 0.707530924295017 1 1
0.515517229481232 0.495184392730731 1 1
0.487809866403023 0.461114496735211 1 1
0.566360475382825 0.538965137585345 1 1
0.712631424314067 0.677968213890294 1 1
0.215809978891631 0.204205474318046 1 0
0.270815731104396 0.257502296511302 1 1
0.638696393069948 0.606868083758841 1 1
0.337772534273554 0.319196966938012 1 1
0.748469341382615 0.712595767793865 0 1
0.545962095748836 0.517077592501406 1 1
0.569710634169988 0.542644753014913 1 1
0.487451544961993 0.466995509105711 1 1
0.551097992826388 0.522182854274644 1 1
0.631030837327749 0.595248565033098 1 1
0.428407465624677 0.411307243916639 1 1
0.610030548095525 0.585935661944739 1 1
0.453219762862113 0.430833173041936 1 1
0.463826608659517 0.43677160872215 1 1
0.33895666066901 0.31969966140926 1 1
0.539393918284129 0.510290964790444 1 1
0.187588625575488 0.180919123246904 1 1
0.257754387306728 0.248476148117124 1 1
0.798069440158027 0.760041562876513 1 1
0.576328769170912 0.545876860591002 1 1
0.270318634086158 0.26953193275571 1 1
0.402594360213861 0.3835902216009 1 1
0.734955819914993 0.698716672693027 1 1
0.436359107421133 0.41971293559245 1 1
0.525079389675643 0.494803850370199 1 1
0.408056510891038 0.387770425889532 1 1
0.465825994894095 0.443314140457958 1 1
0.527410683506031 0.505764163732237 1 1
0.654326166118549 0.617819081783243 1 1
0.247765262308278 0.2313605685571 1 1
0.311595591713662 0.294296944617844 1 1
0.447771723476676 0.430553801905386 1 1
0.415309999287445 0.394094044636536 1 1
0.256110949400522 0.242125998615062 1 0
0.295404423739293 0.276346662376325 1 1
0.811685436766343 0.780459792986944 1 1
0.638090640203562 0.613135217793862 1 1
0.601277931737867 0.573293729277403 1 1
0.511407648297421 0.484513948285113 1 1
0.411912787836385 0.394347041910442 1 1
0.340572385049076 0.326941765766568 1 1
0.455824234261139 0.43697621539485 1 1
0.571697175350783 0.551101544620382 1 1
0.470489030291761 0.44951829356228 1 1
0.322711010723808 0.312598548830092 1 1
0.258808892160562 0.247015198554447 1 1
0.481656003224857 0.461850339315989 1 1
0.510645691295362 0.48694574988644 1 1
0.0136487421904701 0.01323529955632 0 0
0.63787827811215 0.595821128832224 1 1
0.418614309366467 0.399733535099898 1 1
0.401144133102242 0.385652962380291 1 1
0.448755081173496 0.424396734615204 1 1
0.56487727889028 0.532745537025284 1 1
0.66358908319111 0.629592930730216 1 1
0.689502590197651 0.655359476131299 1 1
0.516711467408179 0.489767152809297 1 1
0.23284481226214 0.217669340314796 0 0
0.540285528604839 0.510772656307601 1 1
0.802180261164529 0.76961442374499 1 1
0.670939486660462 0.636148289199338 1 1
0.30864490244257 0.293907468399053 1 1
0.364960510080104 0.353244395585611 1 1
0.35449514043484 0.338669094392931 1 1
0.477436144489762 0.45442892053868 1 1
0.821663750369823 0.779673009287521 1 1
0.762149107265744 0.72073567392999 1 1
0.655573458498384 0.627109555269364 1 1
0.418995878844168 0.403516516479158 1 1
0.35357345486322 0.344023671196455 1 1
0.279697142500675 0.262533251456991 1 1
0.802895156067373 0.77329512223005 1 1
0.076185978160763 0.069640798522546 0 0
0.383857058198422 0.359208055527163 1 1
0.485680635131524 0.463791223581627 1 1
0.231471834105543 0.220753913924129 1 1
0.417208627887404 0.394102353387519 1 1
0.384255849997965 0.372301594499261 1 1
0.290782450126478 0.28033876664533 1 1
0.39485315738869 0.380202955185204 1 1
0.627592798436592 0.603453396328752 1 1
0.318974303337863 0.306036053486916 1 1
0.66066558819007 0.628572877713532 1 1
0.61381775536338 0.580992564964976 1 1
0.956938430210464 0.911609303892656 0 0
0.562375629700855 0.531977468827515 1 1
0.0706645729329742 0.0734385776582999 0 0
0.289660258107959 0.275615962466536 1 1
0.466554284970881 0.451095822532637 1 1
0.552839461521818 0.52511965981558 1 1
0.553159950567528 0.522331490119716 1 1
0.43254826711963 0.409543256022294 1 1
0.581519698741605 0.558656170385692 1 1
0.588099742525846 0.560818402246333 1 1
0.428927160218494 0.410256073513379 1 1
0.392762051681357 0.373411970412174 1 1
0.678063142210825 0.651408318742394 1 1
0.505641827676 0.474048756650612 1 1
0.728803428821328 0.681039387569509 1 1
0.240046381843492 0.232007719833078 1 0
0.447948965816671 0.425874474070629 1 1
0.336562800392695 0.32302687249698 1 1
0.553318818055021 0.525973034349721 1 1
0.253559310747441 0.24388591751623 1 1
0.57212965608283 0.541878721867834 1 1
0.704938258492145 0.666441433436137 1 1
0.381713367430655 0.366225495495831 1 1
0.394820756751022 0.379981780140902 1 1
0.246306804992938 0.228697058439707 1 0
0.654035885014148 0.625295817022813 1 1
0.522216116530341 0.501668297939142 1 1
0.249123084611227 0.237066832175844 1 1
0.504408124137985 0.480166361346206 1 1
0.498995374406349 0.47573138746143 1 1
0.627919315236429 0.597784430451187 1 1
0.663984479520594 0.632303130719114 1 1
1.10981817039453 1.05828908937114 0 0
0.636327175135278 0.610204904998298 1 1
0.435953303101648 0.406157322145218 1 1
0.355460555160666 0.3322972119773 1 1
0.44734079847307 0.419805336965588 1 1
0.639713938587432 0.612322658916905 1 1
0.385104112934618 0.364525560010381 1 1
0.308983219366812 0.291273338711491 1 1
0.352609691513102 0.335849333948191 1 1
0.653144275946036 0.627753258031613 1 1
0.369672996653968 0.344805512106743 1 1
0.302570516517958 0.284024786383269 1 1
0.495912687842532 0.469053998990626 1 1
0.587669140583788 0.558017043369517 1 1
0.533433277376094 0.513500986260473 1 1
0.537019657091827 0.512742445967039 1 1
0.217274447534909 0.207759550887515 1 1
0.570874937243321 0.549363849993932 1 1
0.668976948280808 0.63841305633284 1 1
0.51494067348337 0.476154197608232 1 1
0.640474210141972 0.606986505257977 1 1
0.526845102556901 0.500060336654527 1 1
0.518219402584618 0.48958982774971 1 1
0.378041441855313 0.359285622239777 1 1
0.615308596148168 0.582675258344985 1 1
0.876208140380249 0.826156914854155 0 0
0.346772621864225 0.330963350177104 1 1
0.500036003410324 0.473050435149351 1 1
0.580051964356444 0.548838941797661 1 1
0.209775495390692 0.19384010913676 1 1
0.172382807094786 0.164827755875845 0 0
0.695602200874289 0.661963974688406 1 1
0.30039773395496 0.284169055881115 1 1
0.528687229608598 0.507412446607203 1 1
0.257919658977803 0.249119478472628 1 1
0.61581563798306 0.584868292763096 1 1
0.519513997835878 0.497902501063662 1 1
0.678701649542238 0.645464459708526 1 1
0.425297320202224 0.407458069747758 1 1
0.50814023327653 0.487679718983893 1 1
0.617277138777029 0.59121134614472 1 1
0.66175948134015 0.627032013441602 1 1
0.684601506358957 0.656079652695216 1 1
0.451256699381636 0.431838213652953 1 1
0.250914099785455 0.233575162732679 1 0
0.577116874600346 0.547636437425799 1 1
0.424627752562162 0.407221141556806 1 1
0.832942648006762 0.794881958986195 0 1
0.164213737556989 0.156049671268582 1 1
0.602832749465003 0.571210218482005 1 1
0.803244094121041 0.771407036882454 1 1
0.918389273566512 0.870642763266515 0 0
0.383321527557606 0.364184443218328 1 1
0.395037101294322 0.377546051242937 1 1
0.100978358985064 0.0966002660577289 0 0
0.409446332768219 0.387079824359721 1 1
0.330392661009224 0.312826003540506 1 1
0.554779153179064 0.525820741305049 1 1
0.636193374150097 0.60107404942048 1 1
0.527763847523835 0.502997088619431 1 1
0.609610979441133 0.580380790115887 1 1
0.320192892376267 0.313221144585416 1 1
0.587138331234161 0.561771392044625 1 1
0.324601156837969 0.309412296213395 1 1
0.322748125033965 0.307561873714063 1 1
0.384027149027628 0.366709559078221 1 1
0.496511946484772 0.476640584129588 1 1
0.526467115982486 0.502574998083209 1 1
0.431275494542966 0.413032124839602 1 1
0.591302165121753 0.568742747994424 1 1
0.692177564704605 0.652427450328287 1 1
0.710116170051526 0.675575810590006 1 1
0.348997368284508 0.334342527755629 1 1
0.512825165994279 0.496690203581025 1 1
0.648615717801996 0.614458251113597 1 1
0.572919259497922 0.549801679593653 1 1
0.39902426493555 0.384223583658739 1 1
0.498502058040882 0.477077339266062 1 1
0.449488899056463 0.424907867263583 1 1
0.571653047742845 0.543004099653437 1 1
0.558626929765762 0.524648838801984 1 1
0.458248909054066 0.438664397115057 1 1
0.608194205571645 0.582302719835799 1 1
0.195635401761892 0.185994437921338 1 1
0.486606909606309 0.471447284359492 1 1
0.38601736124602 0.368218574606879 1 1
0.392699815312747 0.369935475701644 1 1
0.38047634823363 0.366673979040348 1 1
0.46541570853486 0.44582957485647 1 1
0.380904067289488 0.363838745060548 1 1
0.546533199006453 0.519426623078345 1 1
0.565736806337662 0.541721969066798 1 1
0.3622902806436 0.340844453952044 1 1
0.60659186738385 0.57567595095896 1 1
0.491237897813783 0.464315758416345 1 1
0.534423401941401 0.51148857070777 1 1
0.545393116279105 0.519070721197809 1 1
0.630746817725159 0.60622196261766 1 1
0.464919697772952 0.445734253905584 1 1
0.534449126707573 0.514764295768532 1 1
0.338504046893875 0.324998303228697 1 1
0.532558328243489 0.49983210079458 1 1
0.407700038281838 0.389585860328869 1 1
0.568201536325469 0.52991197134418 1 1
0.537839991178959 0.50871312760517 1 1
0.561843113592032 0.536775939025041 1 1
0.492419482150469 0.466432122283205 1 1
0.50760796667297 0.486738527335973 1 1
0.716257655081737 0.680594577030095 1 1
0.645547935175567 0.610201549955128 1 1
0.39039210589834 0.372295330635671 1 1
0.543790529132122 0.51905411966298 1 1
0.642394458833586 0.613446467993739 1 1
0.641903509454816 0.613495666057447 1 1
0.625800683535987 0.598117643427119 1 1
0.433152183513087 0.407659378204144 1 1
0.445514228209944 0.417113524556786 1 1
0.474523683159401 0.454064523654821 1 1
0.416571379132184 0.399116068449125 1 1
0.417943943023096 0.407052911470813 1 1
0.533291910149628 0.510658565697062 1 1
0.633027108929543 0.599537889762156 1 1
0.34949653251885 0.329354581115652 1 1
0.368123427769209 0.356407306466336 1 1
0.498845426267886 0.474470337630328 1 1
0.230851349685398 0.223202132694209 1 1
0.587944996226596 0.559703647378231 1 1
0.603300918065529 0.585282074607947 1 1
0.242097103552235 0.233287175710487 1 1
0.457023360106187 0.438472459877445 1 1
0.4091612047971 0.384694824991202 1 1
0.242087663750815 0.226060968289558 0 0
0.394986565357414 0.373749120309817 1 1
0.220486136408274 0.213710139184652 1 1
0.54932875386442 0.518618256225347 1 1
0.432395986066196 0.410612123425743 1 1
0.393035405473773 0.37611156819062 1 1
0.506527832300249 0.475040812879381 1 1
0.665355138558724 0.636731761829017 1 1
0.911085624455047 0.866571006030734 0 0
0.524422112846191 0.499698594187385 1 1
0.617231578633993 0.580775319617602 1 1
0.140115013635418 0.132473396157403 0 0
0.279874784761547 0.273665698585987 1 1
0.449017538255838 0.433016761526722 1 1
0.481290611805275 0.456218845758718 1 1
0.554187703776901 0.527282106658411 1 1
0.383048739274356 0.36554358806565 1 1
0.409443358839275 0.38725869953545 1 1
0.357762221065628 0.346753518336966 1 1
0.449301269689468 0.423606947292048 1 1
0.485871818210541 0.463981733043303 1 1
0.478495294399957 0.457746568332465 1 1
0.702620659378649 0.666849174990008 1 1
0.383527160343254 0.363542593326377 1 1
0.523335798831601 0.493987893823726 1 1
0.0863907174699351 0.082435014440432 0 0
0.611370218555987 0.587300883778602 1 1
0.319088709711386 0.313508758980053 1 1
0.373622395616279 0.35693660648891 1 1
0.286463931085488 0.269626375699044 1 1
0.353087633777056 0.335054246174033 1 1
0.361896045031605 0.344631070821155 1 1
0.546326256383335 0.521182914622963 1 1
0.552544839135735 0.528883959007585 1 1
0.30754782075714 0.295033578983927 1 1
0.802740942268582 0.767130380667465 1 1
0.571133027476313 0.542659525149175 1 1
0.425551062371385 0.404436861902319 1 1
0.0853290902464965 0.0792546111097631 0 0
0.360443114561955 0.333971215754241 1 1
0.507334659942274 0.4863672420893 1 1
0.446017820768012 0.423382293369524 1 1
0.583393308871768 0.556657842708417 1 1
0.611666045747725 0.58087673388757 1 1
0.541284902611328 0.520560031941081 1 1
0.534255057894353 0.513956619581453 1 1
0.295584478293713 0.281722711159024 1 1
0.626724275233868 0.595076144449302 1 1
0.473961839977543 0.451567140647429 1 1
0.503969358352329 0.479988124898265 1 1
0.632328264764742 0.605481783951237 1 1
0.319348302676724 0.306673852130388 1 1
0.485693721133379 0.461891780128722 1 1
0.446368416076713 0.424287160784529 1 1
0.572747334773999 0.553657797340781 1 1
0.539060998523218 0.514249828821916 1 1
0.716160092172804 0.683705276335075 1 1
0.558072628857146 0.532320008571714 1 1
0.338085248578344 0.325410464266255 1 1
0.84693636893519 0.801193925792478 0 0
0.602019339059835 0.578014965784394 1 1
0.451294217564491 0.426999640602919 1 1
0.277425405981044 0.267949439648274 1 1
0.585408123687796 0.559532664486573 1 1
0.69951217596082 0.661847124460232 1 1
0.509308702097628 0.486569296519971 1 1
0.246320699771057 0.237255790328442 0 0
0.619666055052404 0.588221066488927 1 1
0.47202188909149 0.453159494927974 1 1
0.501539326543474 0.478482002169989 1 1
0.631425587684611 0.611206978904568 1 1
0.294903480763428 0.283698750347347 1 1
0.575534688214209 0.555280329212053 1 1
0.148146091787897 0.143848258278802 0 0
0.422296971156792 0.405519080768347 1 1
0.303708991004204 0.293305681760213 1 1
0.438021477480097 0.415431489039171 1 1
0.405373645269959 0.388252882949127 1 1
0.619791106636313 0.591527748201312 1 1
0.281693445083611 0.265268424962031 1 1
0.58371824368575 0.558008014646492 1 1
0.47813704858785 0.454356000859974 1 1
0.604190962265939 0.578725773095713 1 1
0.555237154183486 0.529804823814561 1 1
0.436804966478983 0.41334971178187 1 1
0.630684668134073 0.609633545683932 1 1
0.378090378425189 0.362039846141502 1 1
0.514356556260502 0.48862799774519 1 1
0.38150703879538 0.36159280230287 1 1
0.610325675465072 0.581833203852651 1 1
0.71992455721686 0.687384959225496 1 1
0.402130187020945 0.382089197012194 1 1
0.549151032818292 0.52187197973302 1 1
0.186379030291527 0.180353146399583 0 0
0.236279731450574 0.225459239730695 1 1
0.364455856440299 0.340696501698308 1 1
0.58531085726477 0.557625547448188 1 1
0.357561810923973 0.335035415602549 1 1
0.845058080343346 0.802698115007942 0 1
0.644385370628647 0.60220083435401 1 1
0.60969305371764 0.57476774630747 1 1
0.59501901311433 0.571771866446375 1 1
0.515935252501404 0.486987112081503 1 1
0.708046866611445 0.67475649514478 1 1
0.58221733119889 0.552878145393974 1 1
0.667882989470953 0.629301507380727 1 1
0.715984590241456 0.688098787780209 1 1
0.396201222705535 0.387442429764559 1 1
0.501296463213774 0.4766529775911 1 1
0.492419842015099 0.473390427911095 1 1
0.105873948399973 0.105029976429413 0 0
0.22085077748668 0.211859777464381 1 1
0.474660740680189 0.450673811817723 1 1
0.391112431739924 0.373650195267572 1 1
0.372620585223885 0.356679019304708 1 1
0.546985727427019 0.517308483405217 1 1
0.349057720891643 0.332990769602044 1 1
0.377364481435214 0.364697393147113 1 1
0.294289488388746 0.275622936249797 1 1
0.500641533004909 0.479142708618643 1 1
0.772801260761073 0.731793221397754 1 1
0.498812619978235 0.471588290223479 1 1
0.390032528740761 0.368025834087349 1 1
0.466116621772107 0.438017808168698 1 1
0.595316492915166 0.566417000445623 1 1
0.621645727326215 0.58817828798717 1 1
0.562990813728085 0.532269536603748 1 1
0.550018247155677 0.524585192209049 1 1
0.523288799052478 0.501382077709293 1 1
0.765682466290206 0.730451573963992 1 1
0.435992139260002 0.411015584400203 1 1
0.358524423407219 0.343612253783209 1 1
0.223896097848408 0.212926282500768 1 1
0.577868006680619 0.553396190157954 1 1
0.398655375622222 0.381857887516446 1 1
0.666768073762074 0.636699620514236 1 1
0.617937866415101 0.584300551162889 1 1
0.345937435548115 0.330496345743228 1 1
0.409215131698845 0.386815589609781 1 1
0.564468112653574 0.540472873682317 1 1
0.42130283997305 0.401983732047833 1 1
0.621734060514558 0.588270757042841 1 1
0.469471951241417 0.447115503299014 1 1
0.598867840859043 0.574330044743569 1 1
0.325084524969303 0.30998437454301 1 1
0.384214482859685 0.358820024644755 1 1
0.278993225516546 0.26796078669697 0 0
0.777316086785551 0.742654054085005 1 1
0.407574153314008 0.389385516544662 1 1
0.399801741544682 0.376220525499253 1 1
0.705833617416417 0.673036777461783 1 1
0.43162100199169 0.414892099354991 1 1
0.669330792706 0.637318956756538 1 1
0.529361433142688 0.506012173940739 1 1
0.37081371241126 0.350869089722976 1 1
0.24447484662078 0.23066495720411 1 1
0.659607750886587 0.626302836998948 1 1
0.56145072402975 0.532160834448801 1 1
0.554609030172315 0.528960668782782 1 1
0.310644963661931 0.288176945792873 1 1
0.315585080399562 0.295068407657063 1 1
0.258061217339286 0.250985098745962 1 1
0.584231355767217 0.556375882888504 1 1
0.655451341068861 0.622744659032218 1 1
0.392192641845251 0.373319455250055 1 1
0.830143757964715 0.788304246218074 0 0
0.580738151717531 0.560171142556536 1 1
0.392988128366487 0.376053275330553 1 1
0.211449957496573 0.200088671902811 0 0
0.268926658893675 0.252912387251713 1 1
0.782248837331131 0.748191335514603 0 0
0.485943899993228 0.460263350404779 1 1
0.345308021231815 0.326066680475171 1 1
0.730483392941708 0.691131495462893 1 1
0.436526699835264 0.417675696716946 1 1
0.421351076537724 0.402872219479492 1 1
0.277609078108175 0.261927815325154 1 0
0.383695169502904 0.361391219677616 1 1
0.649423814326629 0.619666937793942 1 1
0.220927742614903 0.210502050962531 1 0
0.384428575798958 0.366192708597141 1 1
0.433637544061099 0.411814749773488 1 1
0.590689126687247 0.563438881244893 1 1
0.456390499058127 0.434702539243287 1 1
0.623444617783342 0.590821318167208 1 1
0.521100930401116 0.495741242345062 1 1
0.568081650350458 0.537429913286302 1 1
0.424695513024206 0.413069141688403 1 1
0.125468059587149 0.109212195911583 0 0
0.693550055493992 0.664088058128351 1 1
0.690660884695289 0.66203473441727 1 1
0.147192710908287 0.136776516449192 0 0
0.423555871657592 0.400982064513634 1 1
0.749794988704035 0.718763973890325 1 1
0.720037118948667 0.684529154774828 1 1
0.500545654561997 0.477238321967712 1 1
0.547020141847209 0.517475668209712 1 1
0.69328459110025 0.657625233854395 1 1
0.264943153708243 0.254969081645321 0 0
0.273600452225049 0.25335226872657 1 1
0.745057098237489 0.707113786911624 1 1
0.551032286309747 0.530812714179434 1 1
0.727560783171558 0.694425760198682 1 1
0.386196757191135 0.366025360884143 1 1
0.556269332367674 0.541180621464664 1 1
0.368900515875413 0.346972381379159 1 1
0.698079617689611 0.662093698548124 1 1
0.327900998976195 0.311445545929589 1 1
0.296058131662989 0.28325718024037 1 1
0.419969077527874 0.405693577783322 1 1
0.700661479304393 0.666820628841237 1 1
0.273908209407245 0.262223437594157 1 1
0.638407116724439 0.609808837608203 1 1
0.530917513314844 0.508212098959142 1 1
0.527031907706919 0.499812007274686 1 1
0.735875614769135 0.703227581312639 1 1
0.413681544018563 0.389415368562565 1 1
0.384366324509108 0.372084825114716 1 1
0.520162155524783 0.494106630873603 1 1
0.632722022081732 0.60803449246241 1 1
0.562171937666825 0.544500647414637 1 1
0.458040343834575 0.445096664187169 1 1
0.365897959009811 0.352261638948627 1 1
0.442166409494032 0.425841945560738 1 1
0.370648657791905 0.352920878300256 1 1
0.392166423462402 0.371359902961039 1 1
0.718934324592864 0.68720314363465 1 1
0.617659602149237 0.586105453817077 1 1
0.400618642903405 0.383169452098963 1 1
0.409478141926539 0.389201430787476 1 1
0.597931062277135 0.561462264217505 1 1
0.209443646639213 0.198262419985642 0 0
0.475098394103312 0.455543262785217 1 1
0.307784873500881 0.291682251509488 1 1
0.665754734784307 0.635799403947072 1 1
0.077843947581853 0.0734264533807445 0 0
0.667585069145092 0.633546400041935 1 1
0.34513546695816 0.331663085749475 1 1
0.426052064500946 0.409589282142847 1 1
0.516937774540329 0.497585276526396 1 1
0.650918936072173 0.612988204654776 1 1
0.312565666299137 0.293599260783892 1 1
0.458834105286853 0.433394088951581 1 1
0.246363723715932 0.237677313962782 1 1
0.394471221812027 0.376410807371145 1 1
0.306334904059374 0.294837961147449 1 1
0.590097012427166 0.556556967879891 1 1
0.62340264389041 0.594077229680541 1 1
0.476467288952852 0.453033892105118 1 1
0.714533308358864 0.679298681096868 1 1
0.354548306552228 0.34618693730644 1 1
0.443046001669123 0.415844832290035 1 1
0.256873525022736 0.241855974404345 1 1
0.331959018407862 0.313630143649187 1 1
0.537832716047249 0.511411429934613 1 1
0.352673221890336 0.339315983417861 1 1
0.28032366955445 0.263244283027395 1 1
0.759575973540916 0.723994348275848 1 1
0.227975959767117 0.210951304657449 1 0
0.661560826818276 0.630833050168445 1 1
0.435097823322275 0.411927436863621 1 1
0.601864832947729 0.574961259136839 1 1
0.242553443340651 0.229341245040221 1 1
0.379644582010357 0.359981072745716 1 1
0.359165090056066 0.343351022050382 1 1
0.426430618140069 0.412688794499458 1 1
0.488563770342183 0.462673890641315 1 1
0.377829143137295 0.356532489821803 1 1
0.340020418053773 0.318534045629664 1 1
0.230631307189386 0.221609911980267 1 1
0.521452355038026 0.495803530111903 1 1
0.438995627687665 0.418183051986182 1 1
0.249150458134561 0.237034472299895 1 0
0.511219791055664 0.480116863034688 1 1
0.527037568400314 0.499946061162035 1 1
0.573952178014291 0.549422838609486 1 1
0.28592147590038 0.269433080136472 1 1
0.454112754616702 0.43353093451201 1 1
0.543317849673402 0.519895652674435 1 1
0.60438934817938 0.575055944584387 1 1
0.452086899200982 0.429267522242741 1 1
0.330944051161173 0.316371565619419 1 1
0.625426837819637 0.587644105280989 1 1
0.428553141097478 0.411017533170278 1 1
0.384572786211685 0.367272476189222 1 1
0.32833789013463 0.318406213803712 1 1
0.263656387206246 0.253393766499375 1 1
0.565874200547363 0.539773398312122 1 1
0.433058967847485 0.415108811725559 1 1
0.710461223592812 0.676517323987957 1 1
0.613646701842371 0.581929116072112 1 1
0.282444444990156 0.272015562529144 1 1
0.362841313171726 0.350267751672642 1 1
0.348210663050578 0.328149152459239 1 1
0.353045641220229 0.342719736663788 1 1
0.498426062193786 0.47008360933034 1 1
0.301303678729627 0.289532034754713 1 1
0.640167475087804 0.611633602683075 1 1
-0.00835214220211678 -0.0125245250542394 0 0
0.732535885805053 0.696131120151212 1 1
0.515903123290758 0.489984212823997 1 1
0.392446917701939 0.374980963413805 1 1
0.379293053293993 0.362678198490491 1 1
0.181323929444232 0.1725472906614 1 1
0.736977791288024 0.700877807062017 1 1
0.317211706454392 0.301543488087469 1 1
0.48060818501141 0.458195310093926 1 1
0.234339634947265 0.224021622142025 1 1
0.241241847288043 0.229499386999205 0 0
0.368272572712055 0.356905892602749 1 1
0.427204697740648 0.404831020799861 1 1
0.252994817584019 0.242302942359801 1 1
0.856013637471936 0.813256722992353 0 0
0.156028628399768 0.148155610478766 0 0
0.449873332332564 0.427925780342242 1 1
0.515179511494735 0.490551929402505 1 1
0.568486367855179 0.540168387196498 1 1
0.461956604032749 0.440059429078644 1 1
0.59036512214095 0.55622082860585 1 1
0.412685434588507 0.388223357319849 1 1
0.495211305508713 0.465824504383503 1 1
0.538944313776725 0.516539161271516 1 1
0.495591974736838 0.470133712525523 1 1
0.696068347428844 0.661455407875105 1 1
0.577199651099293 0.550138574798842 1 1
0.758072439896311 0.722334683470522 1 1
0.590407792003028 0.554830783953872 1 1
0.3683158989951 0.351755301675885 1 1
0.579527264423984 0.548863423462498 1 1
0.42768297274581 0.407920781510566 1 1
0.655120372981066 0.627023971079886 1 1
0.443703519733302 0.424592044355628 1 1
0.766794385416109 0.736169802099762 1 1
0.496677116409168 0.473221058119356 1 1
0.410564211160522 0.388138223617537 1 1
0.829845499985685 0.797960853519588 1 1
0.928942731210091 0.885128767143747 0 0
0.41312275405158 0.393080019890903 1 1
0.374864361806014 0.353827402709733 1 1
0.682736553361938 0.650181215857698 1 1
0.404610375417156 0.377581465793441 1 1
0.764612836278941 0.724726480613423 1 1
0.719582753923936 0.682420027407926 1 1
0.453354549336688 0.428561843597433 1 1
0.60842574664545 0.575597554751238 1 1
0.248883278353436 0.233627078177847 1 1
0.307158238831377 0.293967905069289 1 1
0.592827484687573 0.561231611476305 1 1
0.586308010185084 0.565220942387138 1 1
0.918864067659801 0.869522474013013 0 0
0.402987743659509 0.384834469971229 1 1
0.113164215855649 0.108209376968557 0 0
0.210006952499217 0.198549870545864 1 1
0.642574026593228 0.613440019289718 1 1
0.509022974595153 0.480566115871158 1 1
0.510804242688426 0.481631349425438 1 1
0.42216782954375 0.398957554664845 1 1
0.224922785791388 0.224129838177465 1 1
0.469698752096458 0.450204297746427 1 1
0.460989570875629 0.441781353237197 1 1
0.77471014036509 0.734380763520089 0 1
0.681409926189053 0.649896095663041 1 1
0.343209883687025 0.333159020356258 1 1
0.539349993137576 0.517810356582326 1 1
0.571784180943406 0.547471088083655 1 1
0.220173351448445 0.207497325368866 1 1
0.559559919630366 0.532876887076128 1 1
0.260237070107439 0.250082344296015 1 1
0.473586062969058 0.45168204031088 1 1
0.375972378230271 0.362806744826453 1 1
0.461684254767692 0.435635319745587 1 1
0.431906738774719 0.40687046244819 1 1
0.854735967675086 0.80434404887843 0 0
0.558767168606559 0.531781654883952 1 1
0.2040586182125 0.195269372224943 1 1
0.434493465785657 0.414056399366434 1 1
0.580708602448684 0.549764507480471 1 1
0.466519318462643 0.447721645235072 1 1
0.286226917878477 0.270416119251101 1 1
0.577557803223042 0.534840730563229 1 1
0.517870637500026 0.490637535682638 1 1
0.322034109583681 0.305225218622291 1 1
0.413489096482426 0.384469391982237 1 1
0.418117508962847 0.402768832728105 1 1
0.633139637771864 0.598416489527802 1 1
0.611588797757119 0.583367045402306 1 1
0.458354835535194 0.434289784804626 1 1
0.74287384812736 0.704489348348225 1 1
0.552991712024101 0.522617812765608 1 1
0.754881595066742 0.718467831913234 1 1
0.611482601835301 0.581138577400492 1 1
0.31011663863807 0.297006509801525 1 1
0.0767054773498308 0.0731501688262442 0 0
0.588465196792126 0.564821666197148 1 1
0.518126593065709 0.483495374952165 1 1
0.413578742005044 0.393136131095665 1 1
0.475411900676425 0.45039028554404 1 1
0.669535961734258 0.639106874470107 1 1
0.10242762880613 0.0930928856910824 0 0
0.488048274558319 0.466410709196298 1 1
0.687032723748129 0.652297551450034 1 1
0.493834177222249 0.46849384017133 1 1
0.163624718201898 0.153110499655154 0 0
0.572788440745177 0.547638438868424 1 1
0.5757787155743 0.542602503969366 1 1
0.396342010780995 0.380019625876372 1 1
0.830202197722022 0.792085558712212 1 1
0.422921184905777 0.401373515461021 1 1
0.442516744527262 0.415050273663646 1 1
0.576501332141272 0.550410744007598 1 1
0.388403441726477 0.375918840355941 1 1
0.575709286602004 0.551291548029466 1 1
0.554020492103334 0.52960424498718 1 1
0.724303801906244 0.688957405974066 1 1
0.909860717362183 0.861697789182298 1 1
0.729938852148497 0.686737987543844 1 1
0.854768773075351 0.809512323399567 1 1
0.323746314361551 0.30361706638367 1 1
0.517779702987015 0.492356463175199 1 1
0.503517202445968 0.472249012538216 1 1
0.632262192239047 0.595554970886876 1 1
0.365106793041059 0.352469223380851 1 1
0.43692583577187 0.419566131729993 1 1
0.598326911657072 0.564144453611906 1 1
0.273950646948586 0.267033648473826 1 1
0.349417879447045 0.330706270438962 1 1
0.155659100506578 0.149390478298429 0 0
0.575841659867272 0.538913293719212 1 1
0.493609743137082 0.471479203572849 1 1
0.538710068683125 0.510347414616897 1 1
0.391995999576596 0.372414195573691 1 1
0.191180720225393 0.185412192390751 0 0
0.454620918747663 0.432103121816229 1 1
0.667399194503734 0.641474744273025 1 1
0.532751367497044 0.500586006100326 1 1
0.491442285597209 0.462727431400091 1 1
0.531121928022099 0.504854694294875 1 1
0.61586289204172 0.589617760764309 1 1
0.591163635665104 0.562666900096966 1 1
0.478308343455999 0.454741761069549 1 1
0.225710104851779 0.212433505248407 1 0
0.484179709916926 0.46486621383169 1 1
0.644139609144314 0.6125212803579 1 1
0.423376454051761 0.406234066766594 1 1
0.580247485065175 0.553080472954795 1 1
0.528507499568628 0.509445446820792 1 1
0.646320047175392 0.616987394669392 1 1
0.170281825866499 0.16102734227258 1 1
0.484637769945694 0.455029171877698 1 1
0.326737070044233 0.320006926175972 1 1
0.544470329844218 0.513611488329835 1 1
0.426199017172647 0.401698131752226 1 1
0.23900394019406 0.228301035853695 1 1
0.449960271109497 0.427421986530547 1 1
0.18912293627279 0.177816813987382 0 0
0.328101697884626 0.313789044432894 1 1
0.556035274941341 0.522005154877385 1 1
0.687235824116906 0.65587680428554 1 1
0.430949293281842 0.409869540001966 1 1
0.454636857355199 0.429539907665783 1 1
0.733680113615678 0.69473484466316 1 1
0.71880369057954 0.684332903852834 1 1
0.24575712126931 0.230923635168247 1 1
0.296186081008377 0.280034613854176 1 1
0.530726238100772 0.502909250569295 1 1
0.657215396629705 0.622412764928189 1 1
0.595375717943465 0.574006379814077 1 1
0.230600942076092 0.220368970465189 0 0
0.56712208232305 0.533890281324793 1 1
0.622266532002683 0.593302115227203 1 1
0.473635620716684 0.455629322775362 1 1
0.594388921895598 0.567618206322741 1 1
0.314827532976082 0.293613141914245 1 1
0.897354759782103 0.855226196785751 0 0
0.298399793506335 0.282892784130868 1 1
0.561457702896519 0.533445855661729 1 1
0.400397856633038 0.377540122182972 1 1
0.456587925590935 0.434880289866472 1 1
0.733562745910875 0.693115765458199 1 1
0.446552228517146 0.429180464938901 1 1
0.255129584025389 0.243522248500947 1 1
0.376752699111561 0.358749868221807 1 1
0.746358040251717 0.70829853623057 1 1
0.389576174405263 0.369237405001302 1 1
0.563792400238052 0.543150074860837 1 1
0.725680053049601 0.687756950680638 1 1
0.274880401873631 0.266276657255063 1 1
0.0579613019885962 0.0562934095311073 0 0
0.382483765679163 0.35908639040272 1 1
0.745360979789336 0.709158571673694 1 1
0.437839545685317 0.41425623608407 1 1
0.426198641881296 0.40501645278414 1 1
0.131743284149308 0.130050182807145 0 0
0.156099687915096 0.147714472331568 1 0
0.506968705184443 0.475850262638429 1 1
0.542558420674899 0.514122999610351 1 1
0.59619317047697 0.568848246017907 1 1
0.517595166961137 0.492440909604903 1 1
0.577793130818614 0.557582319368216 1 1
0.680136118593473 0.647896530493934 1 1
0.368411787584995 0.345664084507094 1 1
0.470743715879769 0.448497452658813 1 1
0.52995862524409 0.507269169154021 1 1
0.464410186295326 0.431207994272116 1 1
0.737409070863778 0.705310207307722 1 1
0.523132691396533 0.498609162154834 1 1
0.676588590808982 0.640983078057719 1 1
0.643864681026321 0.614005551791542 1 1
0.44977925327881 0.42994321329823 1 1
0.407545414426666 0.390277158021582 1 1
0.617820018655603 0.597445451632182 1 1
0.418722157067357 0.395238074286387 1 1
0.656325959875121 0.624502120473303 1 1
0.558217136160975 0.531766733498596 1 1
0.357233044081243 0.341922211231921 1 1
0.654421496961105 0.631445007438778 1 1
0.364498059734379 0.343730443635091 1 1
0.623448531896081 0.592928502282296 1 1
0.214048954059285 0.202377447907369 1 1
0.707563699700132 0.672943984119141 1 1
0.588559622397522 0.562139296107142 1 1
0.70271731443735 0.667572997701851 1 1
0.627120455180496 0.596513970930781 1 1
0.885205429511851 0.840277772066209 0 0
0.43062945698899 0.40904598097881 1 1
0.443267644276858 0.423435770362439 1 1
0.484769688768681 0.461970788326782 1 1
0.777284634173156 0.734811192663786 1 1
0.535200849525946 0.50727627796602 1 1
0.396271874142586 0.373301870575475 1 1
0.506561385637889 0.479997238152733 1 1
0.843527222495749 0.80296136184812 0 0
0.331080978102038 0.318702602488762 1 1
0.315258970559135 0.293643902917774 1 1
0.633039618466687 0.604857611491221 1 1
0.718231983826893 0.690444064225827 1 1
0.0936268207579393 0.0915644131102154 0 0
0.602831428380405 0.576149885179467 1 1
0.359555975730114 0.34533805996566 1 1
0.668058278346972 0.635158756605764 1 1
0.347711109875315 0.33080386166072 1 1
0.678587724444878 0.647604008832952 1 1
0.280358216308099 0.266656643364739 1 1
0.341911866969218 0.328436901860149 1 1
0.44655414999331 0.424473248241624 1 1
0.731920847930126 0.691886269857115 1 1
0.491208121486336 0.462916436609392 1 1
0.131615506806174 0.119195990667769 0 0
0.518717472996497 0.496729684595411 1 1
0.314935615599181 0.303575853913167 1 1
0.760823677446677 0.727070313495852 0 1
0.379215949251052 0.360302283949882 1 1
0.338137827102697 0.320971226328768 1 1
0.446396609025401 0.424503372526275 1 1
0.610436239087126 0.578751277307924 1 1
0.271201196894934 0.26628251934433 1 1
0.343595080349168 0.325635278668557 1 1
0.592706875429609 0.56885694279879 1 1
0.691991165907464 0.662982853382919 1 1
0.121925862276257 0.107277148789886 0 0
0.362338962509253 0.342117809182071 1 1
0.363042528725714 0.343002860982522 1 1
0.616538984465461 0.588736566205547 1 1
0.684045866358464 0.651036944546215 1 1
0.706361297025459 0.674395128964321 1 1
0.330686306379112 0.316328144159283 1 1
0.530355039594618 0.502822173293686 1 1
0.390475654076535 0.371725440956577 1 1
0.633281581254294 0.603029943935637 1 1
0.233298914376633 0.227285921415925 0 0
0.313950281199986 0.303095613156878 1 1
0.709810489465086 0.67741658536107 1 1
0.554968917386037 0.52933696704382 1 1
0.589886491043406 0.566346533712923 1 1
0.580145213725926 0.553649477706248 1 1
0.00773170786870767 0.00849793361080642 0 0
0.666756535076509 0.628247216534328 1 1
0.601842278431399 0.574166411236669 1 1
0.638935764888823 0.6006882410955 1 1
0.633242865664248 0.601250383784256 1 1
0.338329539390377 0.322399066402729 1 1
0.528550707477656 0.505295239873466 1 1
0.584943295262281 0.559355944587269 1 1
0.262737733296297 0.24645159210029 1 1
0.511957621046019 0.482736852949873 1 1
0.602766472991157 0.56938861315644 1 1
0.481296758819143 0.454823670568452 1 1
0.551882496040136 0.519837983303256 1 1
0.861604182744621 0.808288317456575 0 1
0.553106584299363 0.526397476198383 1 1
0.474526604797333 0.452716125001224 1 1
0.444840347400015 0.423046552014422 1 1
0.540692761695492 0.515179973013549 1 1
0.173151651008666 0.165483354958427 1 0
0.52457608986276 0.503083231867786 1 1
0.51982188185757 0.485538267289449 1 1
0.623930032292987 0.596250759709989 1 1
0.715376990941946 0.67886622940985 1 1
0.163743787602793 0.156475830529552 0 0
0.444699550894185 0.429165575183362 1 1
0.468638843252936 0.437185501196557 1 1
0.314917739731003 0.298145475802762 1 1
0.446652257512939 0.427749143479814 1 1
0.506596751148464 0.478969711247936 1 1
0.430182290123073 0.40652943521978 1 1
0.675940443668835 0.645559762639914 1 1
0.59932214053189 0.571140307102306 1 1
0.418805391757866 0.402293719779334 1 1
0.514146050564691 0.48153664271896 1 1
0.675822988411021 0.644419752250065 1 1
0.478512581104494 0.457502409168703 1 1
0.550807107305059 0.536005620965861 1 1
0.321957929805414 0.300467483874308 1 1
0.59984629971953 0.5657290325954 1 1
0.691029151570362 0.658650649460901 1 1
0.723666969002574 0.69001124200533 1 1
0.383293867391903 0.373199055686228 1 1
0.386519719435816 0.375447057946362 1 1
0.455156062859687 0.442795350654601 1 1
0.531060246883368 0.501263846232423 1 1
0.478872417593011 0.462996945223968 1 1
0.659882509841958 0.628322902245052 1 1
0.103771985004204 0.107103325064164 0 0
0.448177132559048 0.419070440066777 1 1
0.272386086171942 0.261921525173847 1 1
0.605965210753254 0.582340170736318 1 1
0.460479496001516 0.441183986738249 1 1
0.698890298063459 0.672631278436397 1 1
0.251975146282143 0.232035478643489 1 1
0.41974765163017 0.397618116765754 1 1
0.260803028568553 0.247979780279827 1 0
0.800471205209454 0.761105997014546 0 1
0.510722955060214 0.485016107277727 1 1
0.527400588955314 0.500878499965544 1 1
0.395363627712289 0.37675208402726 1 1
0.635698785971788 0.604260264979751 1 1
0.23940593057558 0.226630267077398 1 1
0.697510306586762 0.661331016992205 1 1
0.502470663046576 0.474512626685663 1 1
0.544306746484317 0.520904138225525 1 1
0.385089321226887 0.364647145523077 1 1
0.61076903210528 0.581103816703089 1 1
0.560687646026866 0.538996102715725 1 1
0.590258440021812 0.566738825416443 1 1
0.532313769707878 0.508499505683557 1 1
0.291298555609469 0.281094749257436 1 1
0.525872583988595 0.502372287857666 1 1
0.475801075995853 0.45503770628686 1 1
0.198936804578508 0.191416725974148 1 0
0.429141869790611 0.413230563333604 1 1
0.474323890460622 0.448213003945227 1 1
0.471643511756747 0.450954508862656 1 1
0.49193696329034 0.463056980523865 1 1
0.628382196221266 0.603107859957425 1 1
0.328859147845001 0.306356192064163 1 1
0.575825031955519 0.552586592950045 1 1
0.538701774248542 0.513752889230809 1 1
0.811799149855183 0.770589517399252 0 1
0.169467175435296 0.165563116435561 0 0
0.411189675949417 0.392819274647997 1 1
0.353117501804325 0.335165751857313 1 1
0.420381591037403 0.402697008652445 1 1
0.379100333560344 0.361115745199036 1 1
0.34961701351265 0.330164257958318 1 1
0.600588095433525 0.569538422353868 1 1
0.758361822297367 0.725625875562036 1 1
0.318150411415513 0.30531759243567 1 1
0.617291337802986 0.590669196398025 1 1
0.442106050794787 0.42615504466324 1 1
0.579337771579258 0.552928545296029 1 1
0.440954538528309 0.421822181827476 1 1
0.437696712736731 0.415067584615558 1 1
0.57539260438131 0.544484265782894 1 1
0.596679826496147 0.570380720770094 1 1
0.653148932235071 0.62600857439161 1 1
0.624662109565131 0.60003693157794 1 1
0.34865018808114 0.33497422000885 1 1
0.528120818645683 0.504937737532712 1 1
0.69189734716725 0.655646044860736 1 1
0.51664430894801 0.494571384061604 1 1
0.439998480062054 0.416652026465584 1 1
0.493715925310968 0.469357721729641 1 1
0.656665314937406 0.628201344196338 1 1
0.439341780940866 0.411122698843297 1 1
0.176928696720659 0.17364021860302 1 1
0.84188279240824 0.807732118221913 1 1
0.583529331709449 0.559685950143949 1 1
0.552346701763728 0.523743370408218 1 1
0.493271191391347 0.471520060032295 1 1
0.393201725641931 0.368393841796987 1 1
0.389912336035609 0.369428218856318 1 1
0.541894220126208 0.513549909013477 1 1
0.118881933253989 0.110355905793521 0 0
0.603958858075137 0.574650652579513 1 1
0.78927209781429 0.75233519321267 1 1
0.559329210537588 0.533907054161067 1 1
0.481442763183819 0.458421258953232 1 1
0.534801471473768 0.510324297595392 1 1
0.582351033321611 0.554597410750138 1 1
0.565072168778467 0.542782041283733 1 1
0.861603305627162 0.821824607145114 0 0
0.653180151044839 0.630238664039556 1 1
0.427622603266437 0.409277660502963 1 1
0.366830752046335 0.355114462568101 1 1
0.583695084602745 0.55609871149478 1 1
0.548395300666899 0.523007607355058 1 1
0.340190919057499 0.323159870366287 1 1
0.403279211926982 0.385817108729305 1 1
0.429018798330867 0.411928036351139 1 1
0.82651079998653 0.786038209586549 0 0
0.573991061332177 0.552785767372143 1 1
0.504386182646006 0.479319384762146 1 1
0.586369022502649 0.556108257988531 1 1
0.497231580070172 0.473910212983935 1 1
0.372385448412164 0.351267208159447 1 1
0.332441251010679 0.310372857447934 1 1
0.297880212588894 0.278781680199379 1 1
0.622285014702978 0.594817807101552 1 1
0.713751244386551 0.677577610780775 1 1
0.586844413672505 0.558584431029619 1 1
0.657485266816966 0.624027515819591 1 1
0.632049212057966 0.600780142882169 1 1
0.255637989780782 0.247459006634482 1 1
0.399731143009134 0.378774819287458 1 1
0.470755120564754 0.448199177546736 1 1
0.734755501428671 0.701849397132931 1 1
0.751055086309289 0.712154925620525 1 1
0.441693805080401 0.416579231244931 1 1
0.52871660772631 0.492644780403263 1 1
0.535893336175775 0.514950439781277 1 1
0.272795118960535 0.257763865992832 1 1
0.474220842346219 0.453146357312318 1 1
0.585368801417962 0.542797264880999 1 1
0.622184861950085 0.602426950351552 1 1
0.166739016548001 0.156936792939395 0 0
0.577059049607041 0.547245161073138 1 1
0.61440782490355 0.586009370850636 1 1
0.364364803533173 0.35625662798899 1 1
0.531002791128194 0.511604340037907 1 1
0.466137164491682 0.443915424435 1 1
0.377147642533849 0.357301033962494 1 1
0.565544367347275 0.553034502201146 1 1
0.568098073585937 0.543327680428108 1 1
0.355565558388527 0.341330565215592 1 1
0.444644479723931 0.424594284625588 1 1
0.476741675851403 0.457357000167774 1 1
0.349375021274103 0.334795194739611 1 1
0.530564042229234 0.507245273530144 1 1
0.779919643003321 0.744269768800384 1 1
0.691293369619575 0.651800260333995 1 1
0.48249390653201 0.456703385922076 1 1
0.690518012043141 0.647521782923473 1 1
0.272870613443736 0.256050170850366 1 1
0.581513962547957 0.547632184668118 1 1
0.519866608699468 0.494174340060012 1 1
0.386374785081449 0.369041875664906 1 1
0.333879836812309 0.314142766511015 1 1
0.420544136943716 0.396087476376984 1 1
0.552090727197935 0.52557833939836 1 1
0.710434521796193 0.673433608409405 1 1
0.603966644886328 0.572757315981471 1 1
0.478749122518365 0.461859732819564 1 1
0.377574471238562 0.362001349463607 1 1
0.515633132903329 0.489781867743623 1 1
0.423306478946299 0.413918738865098 1 1
0.550957267837497 0.524236901959833 1 1
0.726023916644932 0.69415542569216 1 1
0.375616215016746 0.357536946920957 1 1
0.425315110133797 0.404564328619639 1 1
0.557397906467419 0.531030182067224 1 1
0.599576655728418 0.571737577574984 1 1
0.474609805934429 0.45273209178142 1 1
0.187397621508477 0.185661486532678 1 1
0.489407519838223 0.46126829450537 1 1
0.334067393924046 0.314034255014082 1 1
0.174651797191131 0.163596304174623 0 0
0.581066247830383 0.555222099107505 1 1
0.467744134291461 0.445309480381156 1 1
0.52454498580884 0.493811703931468 1 1
0.513654327379253 0.491010964842927 1 1
0.525356082692475 0.50107301506699 1 1
0.388631752308143 0.371586415702179 1 1
0.549310963387038 0.522226387436525 1 1
0.661546780015942 0.628615575026753 1 1
0.357422282620961 0.34254763742488 1 1
0.479628314589222 0.452000107229382 1 1
0.214607424919741 0.206163805286666 0 0
0.450449750344093 0.436048753703488 1 1
0.397759220667446 0.379447328193473 1 1
0.416462953724601 0.401478949219703 1 1
0.435630878112826 0.41108663413382 1 1
0.361887279242644 0.340528282414071 1 1
0.412108000306265 0.40168225104957 1 1
0.365293199304127 0.35106181814463 1 1
0.366252320873392 0.348774501166741 1 1
0.375159722976511 0.354639736685479 1 1
0.227682649475274 0.223346474479745 1 1
0.309145728758667 0.29294210107953 1 1
0.424916034938695 0.407032392751904 1 1
0.618617225511833 0.59283611919216 1 1
0.817325659314066 0.77465344301017 1 1
0.614136224939008 0.582370098478911 1 1
0.761540888784087 0.727121814267567 1 1
0.375377562930764 0.357945591243956 1 1
0.426754574322566 0.403180187863766 1 1
0.62783155918176 0.599345786023153 1 1
0.521305652370143 0.503709002125858 1 1
0.383937690540642 0.367928833642174 1 1
0.734125228406777 0.694107276219116 1 1
0.395563364712875 0.371830131347483 1 1
0.350366567848396 0.342088100932915 1 1
0.340168872570864 0.323720798264148 1 1
0.611739595455481 0.587295430900679 1 1
0.48068648052683 0.459152193465229 1 1
0.462463826757779 0.435399396299132 1 1
0.487704607581312 0.468867451358707 1 1
0.357210893701152 0.339210731063246 1 1
0.578115849973033 0.557076683043263 1 1
0.660015073609353 0.627664028949435 1 1
0.546191526189531 0.516893153436221 1 1
0.653817526768919 0.624826504353065 1 1
0.388713598257018 0.371869877649012 1 1
0.732253296053948 0.699916510986372 1 1
0.584528327493588 0.558751035891884 1 1
0.701098278880358 0.670452747497898 1 1
0.431184677151891 0.411473380489406 1 1
0.331900358517771 0.320966910467998 1 1
0.34613318733965 0.334985966109247 1 1
0.562287203067065 0.528683927558693 1 1
0.564050084434031 0.542707905967308 1 1
0.382772012952046 0.365046087402341 1 1
0.775382834124551 0.741920508439371 1 1
0.504645112159844 0.481052642328535 1 1
0.227190530924863 0.211186000756635 1 1
0.464992072806675 0.445395375832885 1 1
0.604580914032707 0.579646635604504 1 1
0.459724619372285 0.437653781676109 1 1
0.610514469366242 0.577510869802637 1 1
0.412520803310025 0.391415480035431 1 1
0.581021825656632 0.554747839973047 1 1
0.541575403356516 0.508604633731509 1 1
0.749184169966993 0.703415770100723 1 1
0.608309689057892 0.579816969394755 1 1
0.310735314134534 0.293210738927514 1 1
0.76879526466921 0.737059199092702 1 1
0.280061240285844 0.268056830288348 1 1
0.740571689112357 0.708322746011071 0 1
0.704823909892702 0.671020097298149 1 1
0.487137408471417 0.473617256227142 1 1
0.520127429423629 0.493705738019107 1 1
0.261815525370239 0.25200498397404 1 1
0.790647723089751 0.743844657818753 1 1
0.72102025018015 0.675816291353576 1 1
0.436315532305879 0.414114895237582 1 1
0.489855945658133 0.474300214481263 1 1
0.470601453749476 0.449066881114979 1 1
0.486918430185829 0.456310568826124 1 1
0.491909383735111 0.465273809896318 1 1
0.457252175177093 0.439697431961034 1 1
0.434335426616934 0.413947183921187 1 1
0.814484935606254 0.778778148702684 1 1
0.547277945731234 0.509600842069722 1 1
0.543263595516401 0.519385449829036 1 1
0.662308618908735 0.63082195996387 1 1
0.509212505719967 0.49096118143741 1 1
0.645740386625948 0.615888120599973 1 1
0.65437666049802 0.629197811694172 1 1
0.518173934983968 0.495791020733584 1 1
0.352010797449916 0.338379697605591 1 1
0.456855703534162 0.435664872573691 1 1
0.196768691566711 0.187832783324166 0 0
0.491189976087362 0.469796907008572 1 1
0.0219782302305529 0.0218414396192882 0 0
0.613384555395449 0.584767342013986 1 1
0.465436186011488 0.445879868175894 1 1
0.356125976394696 0.32928423486283 1 1
0.612724731456327 0.586985864141986 1 1
0.769141937792202 0.730156011977527 1 1
0.786115141040531 0.744728440220375 1 1
0.69900341245372 0.668121850740011 1 1
0.110590843560759 0.10367104764813 0 0
0.619514605467223 0.600795294401602 1 1
0.668099124395193 0.635131295552688 1 1
0.423300788107312 0.399084433256311 1 1
0.719074111805651 0.68717910211958 1 1
0.646668956976706 0.61331357820529 1 1
0.344174876517914 0.331199578153028 1 1
0.354162366613022 0.337750284954352 1 1
0.446294897747236 0.421667965036607 1 1
0.346311339858155 0.325941724351803 1 1
0.620632654775885 0.592505499462862 1 1
0.572315737081567 0.542966691455284 1 1
0.541950982004848 0.508433598514968 1 1
0.373242947542565 0.35232952849625 1 1
0.682604643937171 0.650440150470838 1 1
0.432417716365745 0.413050590315172 1 1
0.471072202149213 0.455263914165002 1 1
0.352899239734708 0.332278682064973 1 1
0.690086615469218 0.654206228178611 1 1
0.688319088577799 0.660516653557365 1 1
0.53549484052556 0.514412780516578 1 1
0.360019566570813 0.343547149105281 1 1
0.256490173219757 0.240216059658398 1 1
0.67529485352543 0.641421188690873 1 1
0.588327593621357 0.558166789254761 1 1
0.643185451265904 0.618102032234344 1 1
0.487928460704714 0.465320753159261 1 1
0.841186762155081 0.799449445742025 0 0
0.377101974614148 0.36350521434225 1 1
0.56152681302424 0.528561714186615 1 1
0.548760069330314 0.522050059150419 1 1
0.596731182235535 0.56698282869141 1 1
0.456928256565049 0.433639313661622 1 1
0.883655579242228 0.836652533509294 0 0
0.499162755577697 0.476886328141941 1 1
0.499473718284052 0.469749098123289 1 1
0.604657954536304 0.573205160103408 1 1
0.448968033773548 0.425484255984536 1 1
0.536884503073797 0.514593674783808 1 1
0.38108224564684 0.3639378420355 1 1
0.498895048259245 0.479799635404049 1 1
0.382336372231118 0.361904407566476 1 1
0.602753283327483 0.574869338325612 1 1
0.726453764442933 0.689940728877569 1 1
0.544292482435973 0.522531162515478 1 1
0.455843997364946 0.43488082478937 1 1
0.660637756620171 0.630032416200509 1 1
0.464447720596911 0.440175851922525 1 1
0.82958699167419 0.791533481280631 1 1
0.48491286179818 0.459438152572673 1 1
0.518563509207577 0.496689512799661 1 1
0.390982197252417 0.378866703636288 1 1
0.261325451242674 0.250488574788991 1 0
0.393691766410072 0.380649361690831 1 1
0.425763117059663 0.40479267375754 1 1
0.456090949907934 0.441507836835335 1 1
0.562152669632316 0.539045731842703 1 1
0.535495056765017 0.504904490810984 1 1
0.590887223023792 0.559399804602251 1 1
0.353732926080013 0.335069639854973 1 1
0.492928688451719 0.474693605936258 1 1
0.483845111548562 0.459715628867631 1 1
0.399772491164038 0.384000843298248 1 1
0.430572244236303 0.412469547311446 1 1
0.422772283946886 0.407265500619475 1 1
0.700108634422202 0.667336783567577 1 1
0.311250600061461 0.301576464051984 1 1
0.821830021778009 0.772237924787167 0 1
0.426522121109084 0.410207359632769 1 1
0.46954259370578 0.444135706500607 1 1
0.717208888793633 0.674767292738419 1 1
0.320636398177032 0.305446596762785 1 1
0.541924503201645 0.517165327599565 1 1
0.592407178560376 0.562263597217622 1 1
0.0579615405353971 0.0562403944470376 0 0
0.729210205862141 0.690000136297751 1 1
0.461446405769599 0.443088248306838 1 1
0.407368731596442 0.391885355397834 1 1
0.543736682124322 0.518075298235383 1 1
0.543475679437342 0.516593719885893 1 1
0.335705674151453 0.323525005591939 1 1
0.46717351476042 0.443384476942676 1 1
0.404049136535074 0.385210110059455 1 1
0.344326197645238 0.329618174668686 1 1
0.288190945192325 0.276968988242157 1 1
0.883840562408917 0.834502965929861 0 0
0.397181330320133 0.376324111069968 1 1
0.442427260740249 0.42045048696905 1 1
0.632471137723624 0.596482503664198 1 1
0.260019183996544 0.2480328360805 1 1
0.41688349783096 0.392951382777718 1 1
0.537934556574442 0.511722599143454 1 1
0.596701965134331 0.563550974078331 1 1
0.226216947794415 0.22080617284275 1 1
0.349444310333032 0.3315933495289 1 1
0.592713197433973 0.563567248178018 1 1
0.334568477345607 0.312789691834958 1 1
0.590629162544377 0.569695253715905 1 1
0.456313155639514 0.432681915378459 1 1
0.840465008847464 0.789783092302647 0 1
0.378828650577117 0.367933609975186 1 1
0.294645224448751 0.278645614589836 1 1
0.514403084223065 0.487071621652502 1 1
0.900547618035069 0.853639292542597 0 0
0.438260531545562 0.422435261405794 1 1
0.427462774346695 0.404194897357945 1 1
0.414042689970088 0.392919931516575 1 1
0.430442873697725 0.407656688473569 1 1
0.541852136839495 0.512151373152342 1 1
0.564697635981095 0.542197979439708 1 1
0.285475830990629 0.271165312370686 1 1
0.549602197070854 0.524544022989012 1 1
0.396620952853785 0.383308016997285 1 1
0.514942151332873 0.488269283656 1 1
0.729899668199019 0.70257030402053 1 1
0.418519172969465 0.396463516906479 1 1
0.246678503233845 0.233130653091283 1 1
0.569777712119371 0.546539173843619 1 1
0.736866821123384 0.694530244257923 1 1
0.448471497731159 0.430544518086251 1 1
0.39002516666616 0.365042071555199 1 1
0.681280670070696 0.650498533456922 1 1
0.859567168988395 0.817903412553496 0 0
0.565097194399313 0.542065118004224 1 1
0.393232884682068 0.373884326320982 1 1
0.413763989532331 0.390173511023564 1 1
0.57663560310165 0.549709024752647 1 1
0.628709804998945 0.595389806413382 1 1
0.633761182566025 0.601898369402361 1 1
0.405146543040765 0.388534931403459 1 1
0.703732392564455 0.667013975441086 1 1
0.364854714211201 0.348383529744993 1 1
0.448842394018141 0.430265096045896 1 1
0.369755622187946 0.354325129785351 1 1
0.466147455459157 0.442895428454077 1 1
0.427145875391535 0.40584158465981 1 1
0.569949206016516 0.544742843513374 1 1
0.864480972633658 0.825376675393024 1 1
0.551825502988284 0.521938782305428 1 1
0.280046313853901 0.263159800635248 1 1
0.793689900524202 0.756108117074599 1 1
0.492170681150962 0.465065274460292 1 1
0.59560581746643 0.566819943510107 1 1
0.706532146502217 0.665258751935576 1 1
0.605427842204859 0.57898545748664 1 1
0.705425318903872 0.667212801381081 1 1
0.362440887992084 0.354756815105829 1 1
0.451388923164871 0.430380430056758 1 1
0.320379532394935 0.307152005254541 1 1
0.688293386284636 0.660098070261841 1 1
0.573145691616998 0.54266655734006 1 1
0.342381403339615 0.324508870321204 1 1
0.320815646930673 0.307968838045058 1 1
0.620795833416966 0.597445916423295 1 1
0.663144983431439 0.628165335388253 1 1
0.497548194462003 0.477249914512643 1 1
0.586887883063827 0.558905456805052 1 1
0.321704475022578 0.299256590828722 1 1
0.242705420589191 0.223512964397623 1 1
0.374097720946751 0.356109631934638 1 1
0.655098801183613 0.630178074105938 1 1
0.410743391700535 0.383144197309172 1 1
0.348292561230935 0.343948548006249 1 1
0.88319804308856 0.840137320368155 1 1
0.439621371065331 0.418106562311145 1 1
0.544119904077139 0.516141979952917 1 1
0.377048887640878 0.359730149899828 1 1
0.74233813461067 0.703477657037285 1 1
0.387369999510965 0.370754054863796 1 1
0.412674649262179 0.394361066774252 1 1
0.568491670079611 0.537471692890114 1 1
0.54626881501834 0.518704863189678 1 1
0.289168776298351 0.273809575271603 1 1
0.2740829135495 0.262911319766643 1 1
0.410625939182961 0.394916610524544 1 1
0.496585590174751 0.471949983979947 1 1
0.508365731849424 0.482460416502123 1 1
0.508694723700955 0.487430003621603 1 1
0.567171218683342 0.530273545256168 1 1
0.663458869717518 0.633503290543932 1 1
0.580693293002139 0.553911384333157 1 1
0.581133472096504 0.543350701408941 1 1
0.425336645782693 0.406609340720016 1 1
0.778513046900459 0.741315856911713 1 1
0.525500389539245 0.498773249162258 1 1
0.425299602021019 0.399338878841972 1 1
0.698974674195756 0.667727852168161 1 1
0.408381858466143 0.38645283047658 1 1
0.66161437861499 0.630858087696617 1 1
0.597362538011471 0.573300406279067 1 1
0.261374475214795 0.250176948941345 1 1
0.668840787704566 0.636345793310687 1 1
0.303396578945294 0.285238063436867 1 1
0.458983958447333 0.435711286608083 1 1
0.390187267843937 0.362626556759632 1 1
0.433669357452866 0.404501399728821 1 1
0.71420947129739 0.67751093825436 1 1
0.186427609666577 0.174456849387513 0 0
0.0547725844058834 0.0578977901954689 0 0
0.376557966136877 0.355252760708914 1 1
0.481307146950841 0.461149058098499 1 1
0.649662402868887 0.614415176657808 1 1
0.598239952665651 0.563956065630573 1 1
0.443399173790569 0.425683936142735 1 1
0.503656064653522 0.473750874600409 1 1
0.728247122940554 0.692252656761004 1 1
0.466001368369982 0.441420835207783 1 1
0.354039093345611 0.341589853762834 1 1
0.388780054338089 0.373146906495065 1 1
0.686386485695618 0.644587900988275 1 1
0.528564600566156 0.505252022535412 1 1
0.416054251762207 0.395922611997972 1 1
0.406610462554698 0.387054154851798 1 1
0.836025312742515 0.798193115785858 1 1
0.56336166050878 0.528731768238072 1 1
0.668938479629462 0.639656027929293 1 1
0.692766064955959 0.663765365880575 1 1
0.628286217396666 0.591536734953795 1 1
0.383881604996504 0.369321460793079 1 1
0.45321228121556 0.425729141768214 1 1
0.470845676144639 0.451564722092394 1 1
0.6195379232569 0.591711901867394 1 1
0.585517636439706 0.56125685874658 1 1
0.73160992502412 0.69583635638987 1 1
0.396258264346629 0.381237956512095 1 1
0.382412179855972 0.363612244489149 1 1
0.211368303699576 0.200178658413628 1 1
0.188079755151507 0.180012681103776 0 0
0.331925765595868 0.310340813703065 1 1
0.673298732299763 0.64470809542459 1 1
0.512501785778565 0.490058577645206 1 1
0.599280333462372 0.569568812596015 1 1
0.270836064073212 0.260560093096115 1 1
0.504229230369108 0.478901957148681 1 1
0.600754688550021 0.585098219919239 1 1
0.309336329314766 0.293820423925451 1 1
0.274397414985969 0.26454302828981 1 1
0.686776241642374 0.649290587586923 1 1
0.572576235077148 0.544243706744709 1 1
0.849745701294507 0.801123297410914 1 1
0.321377748780745 0.309118232002968 1 1
0.469873148604423 0.448936594307529 1 1
0.792085190156754 0.754169221433081 0 0
0.712463443374806 0.674217655644356 1 1
0.358443362401658 0.341562687854686 1 1
0.344956492634503 0.329438092533027 1 1
0.435833774417768 0.416877103892647 1 1
0.498276344601282 0.485772610577091 1 1
0.509053850494466 0.482808718683055 1 1
0.327483600769781 0.305496675329072 1 1
0.370923138884377 0.351208073736149 1 1
0.586015179596277 0.561153420576313 1 1
0.637731415284069 0.607555550576802 1 1
0.560840100084986 0.532290971978061 1 1
0.520292619547903 0.495709768565967 1 1
0.250368320373655 0.241400602413129 1 1
0.594248677150228 0.566678573063733 1 1
0.703310418231437 0.663278180329468 1 1
0.502025248677014 0.481441293050496 1 1
0.490377056377626 0.462967281119764 1 1
0.496874465742755 0.462351570797888 1 1
0.553416883585025 0.521123141063416 1 1
0.313975889810713 0.295622803784927 1 1
0.626743393300632 0.595814614160254 1 1
0.763594223158065 0.729590543193045 1 1
0.73032841170185 0.697882577089477 1 1
0.491429293127598 0.468954638627007 1 1
0.543913306751095 0.52171402871682 1 1
0.450101343083401 0.428706357925472 1 1
0.369091790891896 0.347884610199132 1 1
0.386730104365636 0.365124292712202 1 1
0.300711636543947 0.285188259017979 1 1
0.620001734662297 0.588559160898736 1 1
0.353682931435881 0.330415968784917 1 1
0.512792827165846 0.493026666686152 1 1
0.299238663133498 0.28396532886468 1 1
0.306385969011837 0.291599943155 1 1
0.567101959719878 0.539595724885691 1 1
0.591599347564344 0.56688208917776 1 1
0.43396521375117 0.412998338608524 1 1
0.249829169807015 0.237271009358727 1 1
0.401113073347595 0.383723324961125 1 1
0.85508389022892 0.814695582704777 0 0
0.673423731408041 0.640457969855796 1 1
0.500003416718939 0.469678552945127 1 1
0.679566798511703 0.657716464485271 1 1
-0.000738954871535649 -0.00653725854598521 0 0
0.582359314643668 0.549371827274051 1 1
0.378340053319706 0.360011602748341 1 1
0.294253129378686 0.284909284742194 1 1
0.415865105666297 0.400831536637596 1 1
0.517072884080894 0.491765606746308 1 1
0.252883206388692 0.244106360225657 1 1
0.689640701875654 0.657014210657302 1 1
0.51715153093126 0.490379908625557 1 1
0.509231145590457 0.486495310236706 1 1
0.354536381505978 0.340580004944664 1 1
0.490515794908891 0.466999118762867 1 1
0.182799254555402 0.176385093321744 0 0
0.519995201265596 0.501186256748383 1 1
0.656386139036658 0.628728058932603 1 1
0.567987762035589 0.544167255238592 1 1
0.745967528349286 0.713453535513163 1 1
0.667385153027163 0.635012742252533 1 1
0.223816138451211 0.215866327174585 0 0
0.342370000234927 0.325156432288308 1 1
0.548043366500269 0.52163657589766 1 1
0.684625321213315 0.655635540232103 1 1
0.432555762594064 0.410256382617335 1 1
0.530882053776322 0.503826587479058 1 1
0.52756460401054 0.506636041674367 1 1
0.696567718919734 0.670584265199824 1 1
0.440537326405952 0.416901944344743 1 1
0.527793115584173 0.505931305811004 1 1
0.113259203985102 0.107898050296086 0 0
0.53513325121575 0.511402740566459 1 1
0.661680360519989 0.629301415895448 1 1
0.566762747562246 0.527087068306044 1 1
0.586007926921684 0.556992859076943 1 1
0.289442974070124 0.274596869354021 1 1
0.43238282661473 0.408711130466915 1 1
0.456807035238393 0.438491011251393 1 1
0.330134627153778 0.316722293529768 1 1
0.508364623526351 0.485783621799442 1 1
0.601592783450989 0.573703195967823 1 1
0.45907397786752 0.44463071370856 1 1
0.606699157902391 0.581207343949855 1 1
0.500036466873724 0.47162786675136 1 1
0.346941085988308 0.328133813082199 1 1
0.313707519725063 0.293758495074903 1 1
0.455058660019712 0.426190042340839 1 1
0.721607049444124 0.688539166447147 1 1
0.503421827453653 0.476404171541977 1 1
0.54809743235093 0.524702741536539 1 1
0.813615547623284 0.772810765806025 1 1
0.670425003541069 0.638782221661396 1 1
0.551271538831489 0.528362839152878 1 1
0.460383940133225 0.436873374266446 1 1
0.377764075411532 0.366214931736376 1 1
0.561263371605771 0.532872998709432 1 1
0.581720086630461 0.553757947107616 1 1
0.94236801928172 0.895909048841486 0 0
0.401426045521974 0.381437039358523 1 1
0.419077279012523 0.399959943757265 1 1
0.584437509276303 0.558137156024863 1 1
0.816698502144185 0.780045499580337 1 1
0.506937464040028 0.477772687374464 1 1
0.596344167261878 0.574852324252385 1 1
0.716902502047902 0.673989524696769 1 1
0.661073354455259 0.63272378558364 1 1
0.226185279492792 0.216154385824035 0 0
0.428142092223238 0.410786810152085 1 1
0.630661333207956 0.59953961568896 1 1
0.254201699989242 0.242191869171516 1 1
0.35989158147146 0.34413134907018 1 1
0.606734003374366 0.574746350475895 1 1
0.550365380929977 0.521470177216304 1 1
0.319874697937433 0.310710661323633 1 1
0.150809191656442 0.144120779674392 0 0
0.542486545749707 0.522557960516239 1 1
0.584982056052235 0.556734806732513 1 1
0.334921486554678 0.322519407094815 1 1
0.348608363160623 0.332665899094276 1 1
0.517832476448369 0.49257007964771 1 1
0.480255065986852 0.466426040111672 1 1
0.455015921305732 0.425983239329087 1 1
0.505085365520439 0.485040751604615 1 1
0.450625392399474 0.426494408308501 1 1
0.31084103536898 0.297479381423353 1 1
0.81908593146847 0.780339467690622 1 1
0.455436917269891 0.432823757756575 1 1
0.236699163527363 0.23128199182495 1 1
0.437641774267974 0.415750660430433 1 1
0.603010751026174 0.57326449429181 1 1
0.648601845176101 0.619556489818579 1 1
0.321048558983136 0.301119094480012 1 1
0.487618917338442 0.46365948071077 1 1
0.272172082308572 0.259363878491069 1 1
0.476719113052811 0.454145002305938 1 1
0.456886117308064 0.440827557664881 1 1
0.343765850363225 0.328486051932726 1 1
0.338226081885067 0.321912109127057 1 1
0.69918419021329 0.66519569038111 1 1
0.314201361882737 0.296582873204006 1 1
0.502992802141421 0.476782367712741 1 1
0.347433049307191 0.335377742856272 1 1
0.557298672124321 0.527408413321492 1 1
0.642463611835665 0.609005347435645 1 1
0.349728162563523 0.326420516273471 1 1
0.615893737547318 0.58948637898414 1 1
0.191658471526209 0.179676344576883 0 0
0.400970350031113 0.381626181482494 1 1
0.564745885028552 0.536317594683503 1 1
0.475643905544716 0.458532280714023 1 1
0.435654797463336 0.412177963435452 1 1
0.441453150018011 0.423089133830552 1 1
0.433513353941891 0.415644236288204 1 1
0.604596017841443 0.576115394684118 1 1
0.155959275141677 0.146149773722317 1 0
0.417185386021605 0.399316125824397 1 1
0.443386603676614 0.421780856951874 1 1
0.423453477869141 0.397814691145859 1 1
0.544550105507446 0.517620661572909 1 1
0.39676089996476 0.381941128353131 1 1
0.488977459802831 0.458184663270751 1 1
0.263044681727137 0.248758599461759 1 0
0.646648710018772 0.616374044244389 1 1
0.504844177262626 0.478046150421173 1 1
0.569563186000452 0.546721529515266 1 1
0.730627640000369 0.694884227518138 1 1
0.305404792488953 0.293092189921539 1 1
0.392555314909856 0.37009214216032 1 1
0.550879300270369 0.516238235532439 1 1
0.515637288317923 0.491436327741673 1 1
0.241437039679116 0.228770916423302 1 1
0.389728987709639 0.36941201917329 1 1
0.264998557526818 0.251499138814341 1 1
0.36577368889728 0.347136091179565 1 1
0.639559053814146 0.611908691218079 1 1
0.595968328010593 0.56836284654051 1 1
0.759295602804309 0.721330402581431 1 1
0.358569140030803 0.346369232958727 1 1
0.765126107366275 0.727146308087919 1 1
0.555375803000265 0.531821405447213 1 1
0.439416595569355 0.420545911206859 1 1
0.25777465990115 0.244612996390866 1 1
0.431066801242309 0.411159431677262 1 1
0.460176087258831 0.440088025849749 1 1
0.436104419071235 0.411447316123987 1 1
0.306077564060392 0.290569048161239 1 1
0.488318609957167 0.464905997722617 1 1
0.655344685445397 0.611810362746407 1 1
0.489529573705856 0.454611036338589 1 1
0.392733865913143 0.373463248696046 1 1
0.408102970751024 0.395212371746441 1 1
0.405293192703999 0.388828890536049 1 1
0.875063986578398 0.836840418528449 0 0
0.821296862593168 0.779697971562678 1 1
0.78071790538172 0.732590713622258 1 1
0.330430093963205 0.314437137382183 1 1
0.3803993216463 0.363496697494433 1 1
0.778927823101834 0.746604418332549 1 1
0.330921271774511 0.307966983397288 1 1
0.228972727366883 0.221556563003567 1 1
0.572479589626033 0.551470361137278 1 1
0.434775171734212 0.411045754964754 1 1
0.609297176913399 0.584004245215679 1 1
0.594331781040052 0.56284921419761 1 1
0.493840585801003 0.473800115599747 1 1
0.442555553855349 0.424259670220708 1 1
0.65857020518067 0.628784259323552 1 1
0.220984918273773 0.204598587002975 1 1
0.385420950421494 0.375986745271131 1 1
0.569584117213804 0.536898774380028 1 1
0.499885218549565 0.476123483925976 1 1
0.220777403367054 0.216158301420454 1 1
0.478437647725274 0.456273983819821 1 1
0.680145298640249 0.651682965826775 1 1
0.730066187706819 0.698686356312378 0 1
0.526936977467587 0.505847159357605 1 1
0.492925908777759 0.466413743371352 1 1
0.698426595850793 0.668345264262055 1 1
0.517497327331583 0.49354350091681 1 1
0.515086625185701 0.48681034582559 1 1
0.564650750586066 0.530330650862323 1 1
0.810893606702359 0.769111001165128 1 1
0.552814973007647 0.530211679678493 1 1
0.604022673961968 0.573593412672046 1 1
0.343723551465421 0.331370087277933 1 1
0.489260406234 0.46822210670572 1 1
0.524082186595508 0.504929250640927 1 1
0.520938644760393 0.495242477688302 1 1
0.439939763983316 0.427094356999497 1 1
0.511091090953049 0.489475337982449 1 1
0.550389960062639 0.528268462322782 1 1
0.641018127450923 0.613385325547581 1 1
0.526336292839099 0.494521833640946 1 1
0.51536914542289 0.49044362062542 1 1
0.659395709986625 0.618815430657487 1 1
0.649065394499772 0.619301220288344 1 1
0.396776166086912 0.377883726992755 1 1
0.354620829170037 0.333349382748962 1 1
0.343272580511143 0.323332801762081 1 1
0.407286835702949 0.388695472774679 1 1
0.533053421823601 0.504548757312393 1 1
0.562913585594218 0.540602434212596 1 1
0.111429958753793 0.0977043481919395 0 0
0.741522031394118 0.709055859521169 1 1
0.683137556139977 0.648558915017428 1 1
0.488682885133775 0.465316338540033 1 1
0.210692062936437 0.19718737657705 1 1
0.449208843296689 0.431066807491334 1 1
0.535800165743925 0.51239441047888 1 1
0.596807354708298 0.570768591718847 1 1
0.45998478783868 0.439090794731886 1 1
0.42786549037213 0.408914004625978 1 1
0.578569977053041 0.553218106328427 1 1
0.65567286852068 0.624460786960795 1 1
0.504140711719548 0.474466651981253 1 1
0.714644937579415 0.688267791533762 1 1
0.312340640839223 0.298431343587399 1 1
0.681056825265199 0.652654315275316 1 1
0.752164996326602 0.715295698565016 1 1
0.574573514878285 0.544776125732942 1 1
0.60182533357932 0.570504781896686 1 1
0.624897467609075 0.5940201391283 1 1
0.60730284952605 0.571227358152454 1 1
0.544398489535026 0.512027974445519 1 1
0.533564736061267 0.511549674106783 1 1
0.29704620043388 0.280740511803898 1 1
0.254969500375303 0.2410002467972 1 1
0.513606775137248 0.485978252200955 1 1
0.478660819099033 0.459888106965458 1 1
0.535296809270048 0.507660074842885 1 1
0.519103829953889 0.490061433520916 1 1
0.754404496448548 0.721176409068689 1 1
0.450662813085669 0.426334155611911 1 1
0.552390638757656 0.529993332278737 1 1
0.379892360553916 0.359347062351043 1 1
0.48612012108712 0.463162806495018 1 1
0.69567037849117 0.661349595706328 1 1
0.507365654606188 0.485028966043434 1 1
0.692684057790551 0.658227613423231 1 1
0.365209787863854 0.343376130363541 1 1
0.55083246177228 0.525673524175528 1 1
0.567348154493138 0.546599024114595 1 1
0.567939573480273 0.539520775493503 1 1
0.66931858589637 0.640253529887841 1 1
0.435338467236985 0.414109526616896 1 1
0.371829089499318 0.348316129163159 1 1
0.658480337745282 0.627346608162237 1 1
0.32013725284219 0.299464796765178 1 1
0.451385328556399 0.430470205518086 1 1
0.746325740360451 0.711065668134962 1 1
0.433792400404631 0.422982808482875 1 1
0.446089765833875 0.426364919424762 1 1
0.398882582714827 0.383064764520476 1 1
0.29343021131717 0.281473777008828 1 1
0.487873606482067 0.467221643684954 1 1
0.650539275775794 0.615139341501357 1 1
0.363582360273612 0.344389858457537 1 1
0.61594681904964 0.580978353014506 1 1
0.604837562914772 0.572346660864188 1 1
0.173247297902955 0.169175847847002 1 1
0.361396208778154 0.341800584115542 1 1
0.336869718882835 0.318674384942922 1 1
0.53196527471168 0.510782894852599 1 1
0.410015813108578 0.397209661236491 1 1
0.565179063988488 0.536241464132359 1 1
0.595728102220581 0.570921174680396 1 1
0.437415569101703 0.414503808452958 1 1
0.272365163334041 0.260378398189472 1 0
0.676448331054832 0.640856494854249 1 1
0.580853862468403 0.55378952014823 1 1
0.360899603919515 0.340705599948557 1 1
0.181735565021402 0.180258215007287 0 0
0.448751816843232 0.429586259058086 1 1
0.382681207565214 0.371853722473116 1 1
0.651574800571689 0.616380033937065 1 1
0.645177710322367 0.618839830309557 1 1
0.639524740350846 0.60828099628045 1 1
0.554210484707832 0.524865006815913 1 1
0.665677908370345 0.638682216075066 1 1
0.555387865975629 0.533231610970011 1 1
0.52146544610032 0.492180958831353 1 1
0.601635722451653 0.567803012452956 1 1
0.163871956214804 0.16208930286053 1 0
0.531434449673446 0.506333276890366 1 1
0.369992683568573 0.354157018139085 1 1
0.631193934506916 0.602751134875081 1 1
0.465949541061579 0.446605497779511 1 1
0.455140590283835 0.436204315009768 1 1
0.464725647416658 0.442230247331747 1 1
0.601212000409086 0.572513001513422 1 1
0.211095584268105 0.194778526799107 1 1
0.609148678208959 0.581259812775228 1 1
0.569081270155814 0.543832569011377 1 1
0.182994790882206 0.173475109047746 0 0
0.445236174970554 0.424112565051875 1 1
0.522852002159215 0.498614028073679 1 1
0.35302314152178 0.32756906670849 1 1
0.46012307616953 0.435586035077 1 1
0.434106057039524 0.419495473046867 1 1
0.648413573760823 0.614859566351247 1 1
0.419959473109817 0.39925442887044 1 1
0.425246380936048 0.408175153605429 1 1
0.0151704405194294 0.016097408290632 0 0
0.192027465989574 0.171775592033919 0 0
0.448022343196291 0.429530389991518 1 1
0.38370498913588 0.366217991155788 1 1
0.651721576235498 0.620411953329335 1 1
0.563281030979566 0.534183379977492 1 1
0.47344019321871 0.450485716073075 1 1
0.32426560038588 0.314588686108006 1 1
0.488473076658803 0.460593135251803 1 1
0.582384712875461 0.546635528736366 1 1
0.491573573746429 0.464964785332923 1 1
0.765334253828999 0.729107586008964 0 1
0.710966810315964 0.677914169731233 1 1
0.523252053729735 0.504582695713 1 1
0.351049990320571 0.33373605125685 1 1
0.497172327441835 0.471745617898687 1 1
0.535419271572534 0.508736141402375 1 1
0.321943711896914 0.305949078998396 1 1
0.400171629440134 0.38295234130706 1 1
0.66552309025066 0.634244850442732 1 1
0.421942654228301 0.403116678122963 1 1
0.530034543668239 0.507394431540045 1 1
0.444432467238152 0.426549624711398 1 1
0.431091992247316 0.412053205528527 1 1
0.308467056278587 0.286628615322439 1 1
0.34087606202211 0.324026277453139 1 1
0.47257991868652 0.453216018350881 1 1
0.377822979062835 0.364196268323463 1 1
0.326150604405773 0.308468580529392 1 1
0.627495073764894 0.596203210944295 1 1
0.574875898638968 0.542667852819395 1 1
0.268513076322121 0.248226677735263 1 1
0.4178244823896 0.396946661849256 1 1
0.472247259847028 0.453239217028036 1 1
0.596673543757761 0.56292704982972 1 1
0.422904481101378 0.401388057156848 1 1
0.527627905718412 0.5021941188806 1 1
0.721367689224053 0.689003390817776 1 1
0.337598775397507 0.321565397631823 1 1
0.323867986064074 0.310920568206996 1 1
0.614061253490816 0.585565447346934 1 1
0.343394712959272 0.328375812534768 1 1
0.557919877412455 0.53039227782731 1 1
0.263898870282591 0.248052095780214 1 0
0.440097051182947 0.419891785148822 1 1
0.526645343098156 0.498782753148681 1 1
0.298842577376992 0.286664567126775 1 1
0.740575498674792 0.702488319458874 1 1
0.471566155145136 0.449906572155035 1 1
0.645673101491886 0.614396369873428 1 1
0.553338442811735 0.527675413481369 1 1
0.816958347238808 0.783933956920488 1 1
0.15691200472744 0.151477856355731 0 0
0.354914254742949 0.337530810292658 1 1
0.359424075570014 0.346331681547795 1 1
0.291768981732882 0.274357210235972 1 1
0.378029097092573 0.360683022074431 1 1
0.241620208275787 0.230286726998031 1 0
0.47615283259954 0.452004547231595 1 1
0.574464664646147 0.540190326664617 1 1
0.106700628339665 0.0975880420035622 0 0
0.584467236951614 0.559873313682505 1 1
0.536050195066819 0.509007609728794 1 1
0.465555415914334 0.448713359551892 1 1
0.724866475067708 0.695482553035485 1 1
0.533367221655467 0.504334735574641 1 1
0.384325241193592 0.368709958083121 1 1
0.199392895559376 0.19984509642173 1 1
0.468480731542814 0.449795096033545 1 1
0.516507981126387 0.495237203295752 1 1
0.351953148337022 0.33649137647039 1 1
0.599160441577581 0.571059227776307 1 1
0.487778877032556 0.465206725350623 1 1
0.48249690367941 0.458317689993763 1 1
0.580910417762418 0.548258539202365 1 1
0.333367348296802 0.315270098832683 1 1
0.483231731612561 0.466726953967042 1 1
0.312140257007924 0.299905579118888 1 1
0.605986872225557 0.570138084091899 1 1
0.540758692945215 0.512151631287339 1 1
0.568477549621232 0.539058136917188 1 1
0.630745846315864 0.601109433023265 1 1
0.628562235264022 0.597631109603938 1 1
0.275542297341972 0.267833209841898 1 1
0.402547100108154 0.382901926908885 1 1
0.325807740450149 0.302508327301795 1 1
0.426306964409725 0.410775610590012 1 1
0.569353656859588 0.542825884470329 1 1
0.734170089971489 0.702828208412549 0 1
0.437733727876104 0.418471714421327 1 1
0.314423392516874 0.301704882034699 1 1
0.595504058337391 0.558531047165364 1 1
0.530499680605355 0.506587907043531 1 1
0.531932439858365 0.504579723327795 1 1
0.471114181156855 0.448635755923587 1 1
0.601143856596043 0.574815182924702 1 1
0.508555455136361 0.489766778671252 1 1
0.811299361965063 0.771885324994714 0 0
0.358919545136556 0.339940869836649 1 1
0.441499983942631 0.41705119657872 1 1
0.39135946397931 0.363085627554435 1 1
0.603604237675982 0.572362323372133 1 1
0.686010284036831 0.652336169954214 1 1
0.369372892266826 0.34637653211272 1 1
0.566776023559537 0.536154138822744 1 1
0.441199697925481 0.420736416284883 1 1
0.226592620987203 0.214322654733489 1 1
0.441107726446514 0.420422282361602 1 1
0.659098771914415 0.632973096321699 1 1
0.597036804607662 0.570868136522589 1 1
0.447082468855766 0.422999940467275 1 1
0.457589551936114 0.434657503351228 1 1
0.704936437942938 0.677199678527758 1 1
0.356317276198442 0.336664325623163 1 1
0.53687957790565 0.517520554846342 1 1
0.493880051180309 0.4656470459241 1 1
0.570190724035579 0.546455576674159 1 1
0.36913305120738 0.350416554277041 1 1
0.515327726346965 0.488603663657024 1 1
0.564582982472155 0.542490120923571 1 1
0.379275281037419 0.364540439163189 1 1
0.566275385358253 0.539262689833656 1 1
0.615065505814326 0.586681293152 1 1
0.268757992790414 0.260228317072713 1 1
0.313114007429918 0.295182604236375 1 1
0.495996280373082 0.472767207026712 1 1
0.699003000131249 0.670049953033331 1 1
0.447962589353636 0.429677319560427 1 1
0.470972715732572 0.453760947579033 1 1
0.651922513255198 0.622392786268031 1 1
0.544350133771513 0.517617286269471 1 1
0.66891572890496 0.628016071060115 1 1
0.477067320115378 0.45272450418401 1 1
0.40670590937109 0.388014380242036 1 1
0.486649967907296 0.46595737592944 1 1
0.607949946053283 0.575264589108415 1 1
0.79706516327777 0.759266054172515 1 1
0.518509005384559 0.493702794894576 1 1
0.601345801748596 0.571916546738974 1 1
0.183368104056337 0.168226160808061 0 0
0.43173535404775 0.411544453327786 1 1
0.251867379283947 0.241334490759077 1 1
0.475313121258339 0.450115309555879 1 1
0.361907922588431 0.343959611896341 1 1
0.480174770672412 0.455601916906417 1 1
0.531246575320863 0.511795161845186 1 1
0.512725248333381 0.490508556928565 1 1
0.759451091254934 0.725147928364694 1 1
0.361100053636475 0.344896612170539 1 1
0.36707543747702 0.351275405257968 1 1
0.721507904324082 0.681721055623569 1 1
0.61152539318207 0.590015636133855 1 1
0.361680908518878 0.347366927616201 1 1
0.512875361153892 0.487297956923896 1 1
0.618579964865917 0.586005309125814 1 1
0.558041577453441 0.532058020549782 1 1
0.563449677138839 0.536551028422258 1 1
0.695265660488212 0.654871380324516 1 1
0.553402649714534 0.535277130931046 1 1
0.544216306289153 0.512854858023401 1 1
0.676187974747535 0.648837236198718 1 1
0.404286607528838 0.381765172041635 1 1
0.110938724442666 0.100454727404746 0 0
0.64690225113514 0.615908996059409 1 1
0.49986433984398 0.480581301104905 1 1
0.527011744165848 0.497236447676595 1 1
0.500691018027795 0.47282714199873 1 1
0.64508723007308 0.617963199545897 1 1
0.261800970730698 0.257283256434899 1 1
0.628854269489163 0.60383831936675 1 1
0.572290304609729 0.543774082732057 1 1
0.566053362885301 0.535380706908741 1 1
0.440325621704587 0.417484537251143 1 1
0.229634726170087 0.223329261317352 1 0
0.262415007171367 0.253114142146843 1 1
0.541941557362524 0.513068056754889 1 1
0.34750521516798 0.32709713541501 1 1
0.672586096103312 0.64672945689341 1 1
0.384267091347843 0.385687560694709 1 1
0.621883262734896 0.59684893741986 1 1
0.577394302512418 0.528791321553137 1 1
0.763265612187459 0.729490585906236 1 1
0.341112223577458 0.324265184849091 1 1
0.44962005902699 0.429072146912656 1 1
0.569487510377692 0.537801609339228 1 1
0.636224610986449 0.605727720553753 1 1
0.446260201903554 0.423702648099511 1 1
0.343189258153242 0.32830584341813 1 1
0.405946708110769 0.383988066425455 1 1
0.48322701552798 0.460846679887352 1 1
0.481706381126517 0.455969903554704 1 1
0.443040307560003 0.42088000302193 1 1
0.654346698949582 0.619695372371097 1 1
0.224405861497243 0.214410347974739 1 1
0.476410124402351 0.454238324276813 1 1
0.224441393611198 0.215318013952103 0 0
0.305920766027142 0.292683366651904 1 1
0.619429095693864 0.583141317642596 1 1
0.517023154281407 0.486359301534834 1 1
0.482954195016714 0.459360311891451 1 1
0.440446647359067 0.420115151262972 1 1
0.453036325633575 0.431504414186464 1 1
0.380133183322118 0.355092530599249 1 1
0.360088755831764 0.341708046497581 1 1
0.618082234976746 0.585228195326284 1 1
0.42467204381652 0.410899733513393 1 1
0.62473351934677 0.59002948879623 1 1
0.334447051826627 0.318154623722652 1 1
0.573899987864586 0.546649590825154 1 1
0.444784895555036 0.428051204939922 1 1
0.607520726937785 0.582314263693064 1 1
0.553787756217222 0.530039440733152 1 1
0.543600487678338 0.518010025961985 1 1
0.742906328634338 0.707625581880086 1 1
0.393079435888033 0.373751863175026 1 1
0.621019396347878 0.587797099703827 1 1
0.433488681039306 0.406018505427202 1 1
0.331441571873129 0.318138039224049 1 1
0.526490760054206 0.50058058328277 1 1
0.384908907727173 0.367282508736588 1 1
0.492171424358938 0.471711414903167 1 1
0.589185599359287 0.565010604805615 1 1
0.368788494521663 0.353667065760926 1 1
0.626565620531022 0.593862562145969 1 1
0.646034779473134 0.617758598318821 1 1
0.506860939859269 0.484526002258401 1 1
0.432864715952018 0.407365005739194 1 1
0.56371827617177 0.536823036232802 1 1
0.69136610870652 0.660083207960828 1 1
0.396131890238406 0.375356322610285 1 1
0.324457766098617 0.312027484688738 1 1
0.903592110999668 0.850039227057793 0 0
0.154375445791888 0.148195380347564 1 0
0.46798243797033 0.44464530326963 1 1
0.765773291249087 0.722101699948617 1 1
0.617072530397754 0.580539069951838 1 1
0.509969878858416 0.483327329233437 1 1
0.293019651508269 0.275103843079443 1 1
0.544278062508711 0.50947730302601 1 1
0.664187871758153 0.634418243391194 1 1
0.464825059761965 0.442373165714069 1 1
0.31419855459965 0.303316786113489 1 1
0.677757530187054 0.642194252588654 1 1
0.48802498157457 0.459509283302731 1 1
0.534795343552039 0.512200851037959 1 1
0.543600663256705 0.514358134542262 1 1
0.487144808241287 0.46342910152921 1 1
0.476441494725443 0.452220327013329 1 1
0.701304406042563 0.666101161499292 1 1
0.551711508554833 0.529246481539647 1 1
0.764268144589757 0.728055414968678 1 1
0.496934824402511 0.470960570125551 1 1
0.537224854218647 0.516409737017756 1 1
0.837577442575263 0.79120832197367 0 0
0.317865977482571 0.305875607772265 1 1
0.482798002391805 0.464514075324475 1 1
0.292729754912196 0.275160261707037 1 1
0.350760303864007 0.327307045405197 1 1
0.685029692443795 0.646020681619414 1 1
0.321189346918498 0.30811431491021 1 1
0.523143871344335 0.500477978862052 1 1
0.351454171681339 0.341609112795619 1 1
0.998664658788437 0.953793375187947 0 0
0.570849149892164 0.539757087542688 1 1
0.150377756300141 0.140333645972886 1 0
0.618226575155544 0.591302276456112 1 1
0.310795598382159 0.290038952946642 1 1
0.435421014885026 0.415348373230189 1 1
0.64193524530604 0.605187020579163 1 1
0.619020627902483 0.592081603913872 1 1
0.472782831959932 0.443036181525444 1 1
0.541218835717379 0.511616966416856 1 1
0.495063722231945 0.474984254150742 1 1
0.44587102558275 0.422335407311593 1 1
0.309723816126939 0.293507112081749 1 1
0.393606097856012 0.375777509535317 1 1
0.425954647929178 0.403453836945124 1 1
0.317461917828646 0.299032274206754 1 1
0.482073517731136 0.460892948664877 1 1
0.550585655046803 0.519675699944414 1 1
0.428036959747927 0.407677789033665 1 1
0.357058330014364 0.335228873018572 1 1
0.54816211296582 0.523833829710426 1 1
0.520890370707261 0.497176301547384 1 1
0.449129724266155 0.424473255445703 1 1
0.711737173393098 0.679458363289141 1 1
0.512709556096249 0.495247255872129 1 1
0.750344803896789 0.711819567561467 1 1
0.249589005380726 0.24010281728358 1 1
0.402022378536999 0.379743376543783 1 1
0.516089153890181 0.478089118036474 1 1
0.418235451763784 0.398551590534782 1 1
0.498211304980717 0.481759974192272 1 1
0.524285706050154 0.499336689408771 1 1
0.547528766121629 0.521068994394961 1 1
0.534380299232552 0.508416129803966 1 1
0.5647749532525 0.540777321104624 1 1
0.570652133125532 0.541753122695076 1 1
0.601744767050177 0.566574516056525 1 1
0.662422343156215 0.628771152781173 1 1
0.55636274502602 0.531542981299309 1 1
0.273164501913371 0.254636226142209 1 1
0.559425118957124 0.530388979599048 1 1
0.510755131971136 0.489572126972641 1 1
0.646747907319159 0.608541133270923 1 1
0.343638124077527 0.328467307474757 1 1
0.444146217755321 0.423355382223261 1 1
0.719132938990402 0.690265805793613 1 1
0.708268715974882 0.670793684311054 1 1
0.446594753530894 0.427858342850228 1 1
0.514650837202823 0.492490135498311 1 1
0.322215232776817 0.304917880581102 1 1
0.588690360234133 0.563889019683555 1 1
0.673988471226602 0.642589330770526 1 1
0.516604154027304 0.485046320116683 1 1
0.362133719413984 0.344174951868913 1 1
0.359969278898246 0.345775910901776 1 1
0.410299539499564 0.389956972142886 1 1
0.64114257630052 0.615147843971777 1 1
0.539728120405773 0.514602286677984 1 1
0.463722946202802 0.442880794869051 1 1
0.581562053555118 0.557209129141075 1 1
0.409347504699216 0.390066989863014 1 1
0.476405570251419 0.445084350308902 1 1
0.334606360441391 0.3242190056182 1 1
0.571851533262829 0.546627631402802 1 1
0.485926176168006 0.465389203076759 1 1
0.528558420216925 0.504442528758465 1 1
0.534878766852066 0.510251067362308 1 1
0.567593836108746 0.540070523332534 1 1
0.367674601392137 0.348960870437131 1 1
0.281855018572447 0.26737233678782 1 1
0.412822591894545 0.393305519843015 1 1
0.25507685473357 0.240056531138142 1 0
0.345590323137147 0.334117330711916 1 1
0.387884252557661 0.369242388172202 1 1
0.480374705929719 0.45525117169352 1 1
0.339970464711141 0.322618391030884 1 1
0.411408303361065 0.39005846532603 1 1
0.17766340835136 0.162527626282404 1 1
0.27674428065299 0.265952941928713 1 1
0.538909180949545 0.510255618827165 1 1
0.357589035038389 0.338686108284817 1 1
0.340744958217368 0.322824159009335 1 1
0.698555210150403 0.666379017715711 1 1
0.395602911910007 0.374654221170325 1 1
0.615224696901051 0.587558640885745 1 1
0.3392681956521 0.318652908314154 1 1
0.55330179279672 0.530885943485259 1 1
0.366092025009455 0.341826052292079 1 1
0.347113079829283 0.334646308059328 1 1
0.516291917815044 0.490081322532876 1 1
0.289943728879618 0.270526295349718 1 1
0.29478917466627 0.281531302350189 1 1
0.306884831351487 0.293549910521326 1 1
0.379762925652343 0.360588617814226 1 1
0.400308014264411 0.379256076181392 1 1
0.673781957432784 0.637325740573816 1 1
0.578044868781512 0.552997598039803 1 1
0.672518750040665 0.635237787204938 1 1
0.188455834054472 0.178401630466999 1 1
0.397993795881198 0.38009451874564 1 1
0.711179410557756 0.679259206181116 1 1
0.535638870520784 0.512184356694713 1 1
0.438535109973273 0.419422100955932 1 1
0.519815250333815 0.495606585374038 1 1
0.525490559000958 0.502534847684449 1 1
0.343050945831857 0.329757600251442 1 1
0.3293149545979 0.318759683166513 1 1
0.547769166912431 0.5173848508731 1 1
0.387287121369034 0.360797869016009 1 1
0.470044624985281 0.452808073448036 1 1
0.41438489363551 0.388754526266316 1 1
0.539545323948981 0.522281265617564 1 1
0.633203878296884 0.597921318460276 1 1
0.485179439804454 0.465237807843599 1 1
0.56855774075609 0.5425943242058 1 1
0.582674094321899 0.559736279826191 1 1
0.336179146684451 0.317779788576875 1 1
0.379185849041877 0.358469661589927 1 1
0.462963312685032 0.441441380467461 1 1
0.879624238505887 0.832688620692501 1 1
0.501984297408051 0.474454909472187 1 1
0.438387460114943 0.411815288879077 1 1
0.563691680677088 0.537024807297887 1 1
0.701103537526545 0.668374501305321 1 1
0.526221549573753 0.502016622606043 1 1
0.710810360593842 0.669939669902364 1 1
0.525437222314017 0.495986070091481 1 1
0.366491347477305 0.350538994624073 1 1
0.732328690816153 0.703070998534599 1 1
0.63397957017508 0.60818833467037 1 1
0.437241031879372 0.41535618716444 1 1
0.393667282740875 0.382933402707385 1 1
0.911074030859324 0.863338560452922 1 1
0.301693878034652 0.284470725360489 1 1
0.712773347450431 0.67993699914912 1 1
0.513876420883521 0.492494637931975 1 1
0.354582241283663 0.332152424550691 1 1
0.196924529761147 0.185746034417211 0 0
0.518154380965129 0.485249508228525 1 1
0.623568019869077 0.596924278861148 1 1
0.520619846436153 0.501268193531438 1 1
0.490555356958461 0.469868823333719 1 1
0.434802837901799 0.411740215033907 1 1
0.327506446228228 0.308616585841302 1 1
0.385052853053618 0.369473424539185 1 1
0.418649862937097 0.3966909613236 1 1
0.500627368041028 0.476126298979099 1 1
0.489553619572896 0.46797412849602 1 1
0.303051496843427 0.288272807882129 1 1
0.317968099525831 0.306052475722742 1 1
0.339753417507221 0.326204897655729 1 1
0.615109587574413 0.592971146184264 1 1
0.415050695910154 0.396006803982741 1 1
0.665433544272439 0.629580755634134 1 1
0.461533927017705 0.436712611459049 1 1
0.682439748640601 0.649415244867968 1 1
0.314497969358453 0.293765855526847 1 1
0.586203497489244 0.557793475238655 1 1
0.409704456047332 0.390605920707327 1 1
0.385464001634011 0.366947892524414 1 1
0.561367004225247 0.53464669377715 1 1
0.897833709929278 0.856611932358108 0 0
0.442246484335144 0.421172045620264 1 1
0.488916194054775 0.464586696819505 1 1
0.721164913342951 0.676075746805886 1 1
0.435686208758287 0.416866975461259 1 1
0.562647597627168 0.53685438992164 1 1
0.405390200992141 0.382920799779933 1 1
0.699491568497609 0.666915553449061 1 1
0.461775936428959 0.44309747190605 1 1
0.488949694752622 0.470243250359127 1 1
0.225070810050864 0.211941585834292 1 1
0.355546843298491 0.335411151308779 1 1
0.245030028535435 0.235683470367625 1 1
0.637802213558345 0.606132292288472 1 1
0.308910274986748 0.298717152075718 1 1
0.665409843357458 0.634963500471234 1 1
0.473625443533232 0.446123672942991 1 1
0.0752842771790197 0.0797634650026456 0 0
0.533131084906054 0.508574835386644 1 1
0.219394223973845 0.209848867519709 1 1
0.513919101748643 0.490521667408483 1 1
0.66324107022605 0.622024166178381 1 1
0.390581075844936 0.367002288821499 1 1
0.287664934109712 0.26696286066406 1 1
0.640849578006429 0.606467591330878 1 1
0.392110461022872 0.372847642944577 1 1
0.934891632944322 0.888577782978503 0 0
0.432969314082184 0.407580199476449 1 1
0.166641796567849 0.158325671701292 0 0
0.560177901889608 0.531922629534167 1 1
0.816139571093291 0.773325495246262 1 1
0.547249356756455 0.519576178182222 1 1
0.466090951309306 0.449446647431474 1 1
0.464883738792784 0.437000244243221 1 1
0.477790800256052 0.461968463418875 1 1
0.182409417147554 0.17653751909533 1 1
0.759971910528428 0.721735399312701 1 1
0.37878530326953 0.362731783357105 1 1
0.342878664641694 0.330038281434357 1 1
0.675242568561477 0.646293183006664 1 1
0.292103155188025 0.278483420192418 1 1
0.406447254284986 0.381825203996183 1 1
0.641606588391773 0.609982728526498 1 1
0.545986642064936 0.519800363471832 1 1
0.340661723782476 0.324476862369966 1 1
0.433800141714926 0.406999745590617 1 1
0.26195539561674 0.25187120986306 1 0
0.334648846147166 0.320623530375278 1 1
0.543269081125442 0.514915381846327 1 1
0.445082945837977 0.419292267678034 1 1
0.388866404439148 0.367769155853173 1 1
0.255244418735436 0.243201284535347 0 0
0.298347333774911 0.287727531818392 1 1
0.628416146283055 0.60214443934794 1 1
0.346564169828615 0.331021061525621 1 1
0.401394456196162 0.380854358477889 1 1
0.365299745334467 0.349347855971459 1 1
0.502560652066442 0.483847388899974 1 1
0.442534702720296 0.424454428599951 1 1
0.523453676160666 0.497540242212483 1 1
0.648278416967265 0.614839344811339 1 1
0.481970295301901 0.454520594243 1 1
0.299036074211294 0.286674694514725 1 1
0.585094809289376 0.564813228543698 1 1
0.592792070218167 0.566885242479102 1 1
0.398496622182805 0.378418255264344 1 1
0.470693228638901 0.445052890968982 1 1
0.526299980834735 0.501267803417094 1 1
0.692055845342317 0.648460430137319 1 1
0.71645338229556 0.688525775151239 1 1
0.432388319195401 0.412999630995287 1 1
0.61356096480586 0.582018381837748 1 1
0.387616024968571 0.368974907488684 1 1
0.582221563788094 0.556957980691994 1 1
0.431532649795576 0.411518864645085 1 1
0.428236559583698 0.412030266079923 1 1
0.476949304058935 0.458510529430251 1 1
0.576910293930862 0.55255844446757 1 1
0.296050983061601 0.275661900087972 1 1
0.417924195641914 0.396755407907739 1 1
0.768606555398814 0.727166050455826 1 1
0.321937145955874 0.310658978094876 1 1
0.531050111704435 0.50695763984742 1 1
0.525129721956929 0.502043609203354 1 1
0.525348895843993 0.505775979044817 1 1
0.178249323326089 0.166199322616066 0 0
0.490295892046552 0.46936054549996 1 1
0.245133460531222 0.230447519814728 1 1
0.554235044237063 0.530418205499352 1 1
0.756762400469955 0.720715118432 0 1
0.239809663597126 0.230953369553786 1 0
0.582836562279644 0.561440319287501 1 1
0.44498845622019 0.423530293218499 1 1
0.617697259858775 0.587437564025179 1 1
0.187258754283774 0.183780125059355 0 0
0.693298344297328 0.663793877705256 1 1
0.899779842792598 0.856417600369395 1 1
0.473835533891382 0.451451930771969 1 1
0.407665612195482 0.378679343264344 1 1
0.343469119740256 0.32957933638002 1 1
0.375577385995025 0.365522575041037 1 1
0.292283396980801 0.276662689773145 1 1
0.523662043441393 0.491898817629025 1 1
0.509182230956807 0.487617552932534 1 1
0.428262689342526 0.406711385492975 1 1
0.821002131857535 0.781584086721353 1 1
0.659808931225735 0.628644755345389 1 1
0.560468608650111 0.531408322246125 1 1
0.358929765018792 0.346702181140989 1 1
0.464313081092214 0.444502807374589 1 1
0.821080472238858 0.778271293689499 0 1
0.592022723231336 0.559137840145339 1 1
0.498859248893998 0.478145781771904 1 1
0.603304582748781 0.571905920444601 1 1
0.278590079796715 0.266335439229351 1 1
0.55326517366331 0.517315048386365 1 1
0.202876247106391 0.19418404521495 1 1
0.590065574377525 0.577249100888663 1 1
0.618999733211783 0.582505608553898 1 1
0.248986091730751 0.233347984780932 1 1
0.438397331356956 0.42206209309313 1 1
0.667727892459096 0.638452341337625 1 1
0.657414495563927 0.626734744346931 1 1
0.50476238141925 0.478724903725993 1 1
0.510068027199083 0.488421267970238 1 1
0.542438530183403 0.520520290565665 1 1
0.3611554130541 0.345610476784823 1 1
0.437081105884807 0.418956430408923 1 1
0.466388047305775 0.443128023419362 1 1
0.631558519444208 0.605026476497905 1 1
0.430289197801813 0.411844262620341 1 1
0.556790224269641 0.529282117940488 1 1
0.557834044260765 0.531268144235367 1 1
0.552113477202051 0.527115346560411 1 1
0.554218590501605 0.525428614539077 1 1
0.596120383620243 0.568392301695729 1 1
0.525967813990627 0.504939581417574 1 1
0.584861491123563 0.554115794388974 1 1
0.531763105489147 0.50830684457948 1 1
0.527935956091495 0.496725408790268 1 1
0.398735434559068 0.382943855950898 1 1
0.277337362583389 0.27453723541075 1 1
0.506332531297051 0.483494110785308 1 1
0.466060205935666 0.438815735273776 1 1
0.410721451928849 0.390481568100329 1 1
0.609831634669613 0.576549664000257 1 1
0.530681006528491 0.503734706454103 1 1
0.378795765995083 0.360035851670121 1 1
0.356185577143337 0.341603870806236 1 1
0.612447170550845 0.588478759944448 1 1
0.46327576475921 0.440886521942176 1 1
0.328055420918691 0.317061624657987 1 1
0.590357312279665 0.55704865108337 1 1
0.423354622740304 0.405136358010825 1 1
0.480436242251768 0.458426019511155 1 1
0.842647748693328 0.796214278705724 0 1
0.775911248923809 0.734846084854268 1 1
0.523145027393457 0.493670804237293 1 1
0.558231152022291 0.533297869102312 1 1
0.581309523592326 0.552849721269314 1 1
0.604420714977277 0.580383621533303 1 1
0.265307525531474 0.256879963884619 1 1
0.52114241416521 0.490092267016501 1 1
0.497584730777224 0.477375875933012 1 1
0.368765405373864 0.346936613546425 1 1
0.548911541408297 0.521150373568091 1 1
0.392548210280069 0.3800166846621 1 1
0.300561808429612 0.278943536317937 1 1
0.319941192030774 0.308681742213852 1 1
0.600305557147059 0.565887849913431 1 1
0.496740626600941 0.472828532184474 1 1
0.519481291237674 0.495642098127367 1 1
0.393647999969941 0.381562616540959 1 1
0.570583650869866 0.548332329061721 1 1
0.600417303888068 0.571430763398659 1 1
0.302845345405213 0.294374829663164 1 1
0.482467690255343 0.459086744912413 1 1
0.455488661419259 0.436253910404555 1 1
0.558841338661891 0.528903867011046 1 1
0.544332135905949 0.514266265038417 1 1
0.5676947837159 0.539341504062793 1 1
0.584004103680039 0.547818111420192 1 1
0.473707844793409 0.449822164737093 1 1
0.610977873934355 0.587176951659004 1 1
0.325623828963255 0.30646002522569 1 1
0.230946111491283 0.217984108928068 1 1
0.59576439560785 0.564169269501467 1 1
0.325324387072388 0.308537263835604 1 1
0.759891949444304 0.723982721457225 1 1
0.446522644390055 0.429208353613317 1 1
0.700595141462289 0.669840573103142 1 1
0.56884499442602 0.539330148924961 1 1
0.454867102252881 0.431973776394542 1 1
0.351124751315391 0.33959129044597 1 1
0.612993727858013 0.586779670596014 1 1
0.707681914806331 0.673989509492095 1 1
0.746702722993509 0.709281042496858 1 1
0.526555384003963 0.505418056506691 1 1
0.666369858467575 0.620746374701878 1 1
0.405345155637895 0.380045829446309 1 1
0.455694022560855 0.432510066539753 1 1
0.704991245629965 0.675588790858056 1 1
0.612731198203116 0.583169469494043 1 1
0.73251180722783 0.694922516674153 1 1
0.0805555594153031 0.0722285397781006 0 0
0.604542185812573 0.580484205499317 1 1
0.501960429969447 0.475209430370239 1 1
0.451358774772788 0.42333614620846 1 1
0.624158234256825 0.595135246397349 1 1
0.616755736423567 0.58795933903046 1 1
0.254554797442778 0.243701788728569 1 1
0.355518868751363 0.333650797691789 1 1
0.446961863209455 0.423987334390931 1 1
0.430128400207381 0.404752925390251 1 1
1.02903007516644 0.974217170989067 0 0
0.527132165177012 0.50306556801907 1 1
0.406145934999097 0.386638645388323 1 1
0.688039221949081 0.657812180925775 1 1
0.678860333552727 0.651285431076197 1 1
0.622593706916677 0.596567325536698 1 1
0.494552361383483 0.473208270071708 1 1
0.664966227864498 0.632989328388873 1 1
0.455825807282621 0.431397117980838 1 1
0.390547484425464 0.364299794013215 1 1
0.722904681212535 0.68810137491699 1 1
0.447427319172381 0.419901010303364 1 1
0.714192969894083 0.679953575808583 1 1
0.549023775179032 0.520474071285086 1 1
0.450130557228872 0.427533071001633 1 1
0.687078845597774 0.654426020299802 1 1
0.35324503836413 0.330801048540083 1 1
0.56717155190366 0.540618865692555 1 1
0.350682489586962 0.335650255777512 1 1
0.451388359777108 0.422400344133731 1 1
0.42286922560254 0.399220316223155 1 1
0.400452881577107 0.377857539788692 1 1
0.368545223684086 0.352644257421362 1 1
0.575855166916137 0.540645315519547 1 1
0.238747599174927 0.226247618134182 1 1
0.558690329983922 0.536441775127744 1 1
0.606009271593475 0.579710254796141 1 1
0.354614138758405 0.336320704473106 1 1
0.20323267477292 0.192895510624713 0 0
0.145722419797979 0.140116040415598 0 0
0.714509166242185 0.681139031385206 1 1
0.396366905637009 0.373170261168014 1 1
0.462896005638327 0.441024166084365 1 1
0.422220791575195 0.399939558837471 1 1
0.634010225446053 0.610204184992583 1 1
0.706624901227126 0.667978468432817 1 1
0.471506954930528 0.448249756029303 1 1
0.636578236617808 0.604692260747856 1 1
0.387279918172325 0.364657549478772 1 1
0.642501054909709 0.619138311192738 1 1
0.206667145441288 0.193461050736842 1 1
0.446376706574653 0.427757978825712 1 1
0.187543217049715 0.172289041389552 1 0
0.6920842775946 0.658094796026672 1 1
0.518280967822437 0.495272842261885 1 1
0.556705372116293 0.533332413364627 1 1
0.736989236684727 0.695896647089844 1 1
0.21695261989113 0.206919651514163 1 1
0.616961525758637 0.588162614731199 1 1
0.064400656001053 0.0605499349708512 0 0
0.526470832834078 0.500374038689693 1 1
0.417966063543121 0.403458449941437 1 1
0.457838348356006 0.437097753959155 1 1
0.0280641706278575 0.0266356661391188 0 0
0.410038500431894 0.389102596560082 1 1
0.612283548185099 0.586201140066629 1 1
0.591567402072815 0.559564764770102 1 1
0.808328725383824 0.769780896727364 1 1
0.263706388569525 0.252050262107435 1 1
0.150352691770392 0.145559518147169 0 0
0.371126335840886 0.349783245527173 1 1
0.498451345402464 0.491376254989541 1 1
0.340823978312102 0.329164677873063 1 1
0.312840267167913 0.301023848443897 1 1
0.294474366132639 0.280407485201096 1 1
0.381077470990751 0.365330127432591 1 1
0.771078008749497 0.732157457696395 1 1
0.295662402832292 0.282695566075812 1 1
0.226653641162617 0.218186326955049 1 0
0.584391095583652 0.559317429822657 1 1
0.497828167167058 0.476870173061243 1 1
0.396699902339757 0.38394580494224 1 1
0.41967393533282 0.396601078569125 1 1
0.4496307410727 0.429279132601077 1 1
0.678792147540878 0.639967258252907 1 1
0.476295244065603 0.457281253670344 1 1
0.524468572872486 0.50631011575514 1 1
0.319475296596018 0.297693322373481 1 1
0.239457916879689 0.226530929392852 1 0
0.438746962001127 0.41517867843984 1 1
0.34341279054369 0.32605552718631 1 1
0.440851409426317 0.420828962704534 1 1
0.683855876038509 0.653233377190643 1 1
0.665682491407955 0.63209336814598 1 1
0.669910421091465 0.636432224433661 1 1
0.432399681487963 0.411932943034672 1 1
0.537153704642022 0.512601613505288 1 1
0.705597357698471 0.671186823384126 1 1
0.693142335520157 0.655274981778244 1 1
0.631932626927162 0.596669361833813 1 1
0.496964467240678 0.474400227411641 1 1
0.350342929680034 0.335913926277983 1 1
0.567820289734374 0.542043295045263 1 1
0.349138116643487 0.334083916360804 1 1
0.585180852929716 0.554034050637688 1 1
0.579221950353169 0.548414840260754 1 1
0.450555975864352 0.428795792385567 1 1
0.772465641052207 0.736344811468162 1 1
0.524448400033254 0.498473719270203 1 1
0.630844885275355 0.603273086556664 1 1
0.561882120987169 0.535601212338316 1 1
0.486922633253052 0.459735800505143 1 1
0.365798278577217 0.351916003172752 1 1
0.602230219728136 0.574867565155084 1 1
0.742111083695982 0.704952936357824 1 1
0.390995304954777 0.366597584709 1 1
0.496647177551488 0.465967733165898 1 1
0.558122536896025 0.533259714414112 1 1
0.532289084422796 0.503518734070293 1 1
0.262823038570956 0.2493101076765 1 1
0.557358998028223 0.534950214175213 1 1
0.674132576873856 0.648763994564774 1 1
0.627911961007437 0.602783262203038 1 1
0.87323021737609 0.830619074687232 0 0
0.61797447738248 0.589898853108666 1 1
0.447578390383104 0.431051670809141 1 1
0.455596812035705 0.43312768711356 1 1
0.158984187101173 0.151734970494228 0 0
0.579083577425062 0.546950289339415 1 1
0.717916881092973 0.684108082851297 1 1
0.522265602267493 0.497010782246066 1 1
0.578500639367909 0.545625562415651 1 1
0.247943476405957 0.228562860399558 1 1
0.250402130010231 0.232258449553487 1 1
0.696768070614499 0.652508882903223 1 1
0.439391997832604 0.423263485152386 1 1
0.219543555630171 0.207867213498921 0 0
0.711147126190872 0.68435856920711 1 1
0.437205244398251 0.415162355855654 1 1
0.701948423942911 0.673718651951801 1 1
0.527465850245996 0.509766460626927 1 1
0.521244172200716 0.496426608915133 1 1
0.500873614709625 0.47057844298217 1 1
0.479094564421518 0.462017283070306 1 1
0.626899034589611 0.598842293491187 1 1
0.379343522607151 0.360795275431301 1 1
0.474277041972576 0.442187092089353 1 1
0.744025277496628 0.709423858831431 1 1
0.717482606430132 0.683488705690441 1 1
0.572458710208996 0.548650224812534 1 1
0.584103958565382 0.565056207646266 1 1
0.394370282485427 0.376686316479115 1 1
0.356427015444105 0.339780243612988 1 1
0.460438436931483 0.442897313205538 1 1
0.650602928074263 0.615992348286735 1 1
0.434571702038134 0.419095823868676 1 1
0.631744857730761 0.601423388946378 1 1
0.651070549705733 0.623463504462964 1 1
0.452227461211307 0.428675976592982 1 1
0.462802781957398 0.439002247757247 1 1
0.309691809215233 0.298470643069084 1 1
0.641213888267486 0.611801968491497 1 1
0.295463083187049 0.276987465950996 1 1
0.37552053454955 0.357333701307465 1 1
0.527908463197595 0.502624636505936 1 1
0.160354029006348 0.155360515490936 1 0
0.317550237407885 0.303864266136792 1 1
0.590988493463525 0.570529204466251 1 1
0.587866748654245 0.556974649310917 1 1
0.679509260039781 0.653573102234789 1 1
0.545200261466105 0.519911178518271 1 1
0.205157698497724 0.202949736120155 0 0
0.655083792543177 0.628732496755884 1 1
0.764674829404626 0.730591266352064 1 1
0.442426862221993 0.421647010543305 1 1
0.600290130310782 0.572002082896642 1 1
0.475748331902627 0.445577989755264 1 1
0.393007741407201 0.373555579811494 1 1
0.381073072103402 0.365128766982326 1 1
0.520116487609107 0.500746309859391 1 1
0.682117464132922 0.650224076169568 1 1
0.37017790007419 0.351623605249922 1 1
0.590200063675233 0.5604663897925 1 1
0.670817642737871 0.641831704950972 1 1
0.606815091005111 0.580539935917169 1 1
0.566091473701309 0.544506906111741 1 1
0.636490923100166 0.608831839399781 1 1
0.64758251042375 0.616876223818503 1 1
0.510397265510164 0.489943601944365 1 1
0.45527464767391 0.43729526508663 1 1
0.598820722850005 0.577256935172736 1 1
0.4780310141479 0.456146577493863 1 1
0.502015568934694 0.474589258397373 1 1
0.239904879345399 0.225143722957557 1 0
0.694525852800345 0.658290525951926 1 1
0.65275691275314 0.617984559210514 1 1
0.765045663021194 0.718205410806669 1 1
0.350998893106822 0.338043091338778 1 1
0.144264025111158 0.138118211211506 0 0
0.542802713868055 0.510674511804292 1 1
0.355357936562504 0.339392810522579 1 1
0.653152784562549 0.618737424040795 1 1
0.347053549952409 0.323312799890799 1 1
0.609933487682032 0.571812939108144 1 1
0.234666728135688 0.223596487780678 1 1
0.346349571303054 0.32812647837769 1 1
0.340116319836861 0.32074452050869 1 1
0.411686273109632 0.391080865857809 1 1
0.504692365604694 0.482765320134054 1 1
0.553652612381729 0.521919029249351 1 1
0.479346170261061 0.455385936879096 1 1
0.738590117062511 0.700930363556756 1 1
0.802073641269228 0.760202442688325 1 1
0.739853816088071 0.698016047641588 1 1
0.332146441543435 0.31434121483988 1 1
0.389899802179324 0.374585879080151 1 1
0.402615089818255 0.384006337138036 1 1
0.2978196089297 0.285476652528334 1 1
0.491614583949551 0.471931520137923 1 1
0.263827218744457 0.258232917247639 1 1
0.394902876956787 0.37612277335523 1 1
0.522405588000832 0.499490735439916 1 1
0.332271064240687 0.32112636842989 1 1
0.520436268193969 0.491793491186639 1 1
0.651809812287005 0.629482800520547 1 1
0.172763713016591 0.156857796932283 0 0
0.615833046547224 0.585910580413213 1 1
0.662168136542308 0.629279738664612 1 1
0.501253376499495 0.47482876882979 1 1
0.512396167445599 0.488118913992095 1 1
0.733943622424302 0.696565728710389 1 1
0.80699064341475 0.758886999082825 1 1
0.206016158378496 0.19943860244773 1 1
0.537716496695559 0.515455482559012 1 1
0.513591474121391 0.496602016358177 1 1
0.54436701205664 0.51497956728505 1 1
0.385929804802747 0.368597246733046 1 1
0.372658965277587 0.365733536796925 1 1
0.58040487921835 0.544900242850966 1 1
0.734433654824092 0.700882138152681 1 1
0.412724014520815 0.392196951852498 1 1
0.306463005349842 0.288377385518226 1 1
0.582551590975374 0.550934441110313 1 1
0.51464622231961 0.488923917227978 1 1
0.601698897389944 0.574243413468935 1 1
0.39486594419823 0.37302060227942 1 1
0.740877769662188 0.706487613263461 1 1
0.41280810060095 0.39203171556865 1 1
0.597283293173596 0.574797834598238 1 1
0.630580449356801 0.602152822254055 1 1
0.322708822720473 0.304113644426396 1 1
0.49963904319279 0.476349192087457 1 1
0.370321271001054 0.349621171953608 1 1
0.627191179349829 0.592277634134436 1 1
0.659252168326981 0.628794710750546 1 1
0.285462866013403 0.271423948620941 1 1
0.333869104676904 0.318931087001402 1 1
0.478297016436414 0.451103413529499 1 1
0.634922437488218 0.606959564440061 1 1
0.887255980983908 0.843652068855798 0 0
0.561552433449013 0.531738874504406 1 1
0.358023528180262 0.339866360353981 1 1
0.446253126807008 0.431882966580169 1 1
0.59289783768769 0.569388487348408 1 1
0.594454932944662 0.567365031912705 1 1
0.540624318243699 0.511575892527804 1 1
0.424010898761618 0.39621886020569 1 1
0.410644139560385 0.393669634328571 1 1
0.407352692983352 0.388899888441201 1 1
0.639470227890093 0.606312754967642 1 1
0.321422599900353 0.312216033915769 1 1
0.518389974202099 0.496026150603392 1 1
0.405821792389541 0.385656620787088 1 1
0.487892915178067 0.466807342186167 1 1
0.484510589522431 0.463506531233209 1 1
0.433515800139026 0.416025487794234 1 1
0.703209149838955 0.668973528730613 1 1
0.538518883788559 0.510226214610909 1 1
0.383514878862184 0.365004683740429 1 1
0.338395085347609 0.323378933702118 1 1
0.621608479456894 0.591895115250112 1 1
0.572660282339092 0.546596990549856 1 1
0.683527909862668 0.650975714400357 1 1
0.344641620014386 0.32567244300759 1 1
0.429891233778539 0.402088766119569 1 1
0.380700949684777 0.361738830017228 1 1
0.395964534343974 0.373825602199845 1 1
0.588177508313106 0.56323842260357 1 1
0.351905338161999 0.323726317315936 1 1
0.445339474780996 0.426999415080397 1 1
0.326861838869827 0.305705520525586 1 1
0.659548001151392 0.628894567423207 1 1
0.303023261985929 0.286165485026147 1 1
0.517230952326151 0.500766044601655 1 1
0.346843718886723 0.334534900423232 1 1
0.410442645300153 0.396624731331436 1 1
0.431384748829544 0.406045005026363 1 1
0.134794174329651 0.123381934792109 1 0
0.32192987411775 0.310029018246817 1 1
0.570868615265598 0.542263218899677 1 1
0.743320069795719 0.704279028468616 1 1
0.664152302241836 0.630625529473957 1 1
0.705461677742254 0.668917469116075 1 1
0.83078947990732 0.790858202106987 0 1
0.693494520993263 0.666862469970259 1 1
0.452285650559499 0.42723263839139 1 1
0.473657875994142 0.455660775958623 1 1
0.460577068543488 0.440693859742556 1 1
0.509376737392326 0.490567241351704 1 1
0.404000416593702 0.385875396739429 1 1
0.305289404791224 0.280790576238204 1 1
0.44045846079124 0.425055849741265 1 1
0.278999860996777 0.269114428302104 1 1
0.544257683921863 0.516041691928125 1 1
0.474028585697522 0.451689413855553 1 1
0.742047408306075 0.700974245914456 1 1
0.742616472398127 0.701693516194691 1 1
0.425383813254686 0.404270263475781 1 1
0.341900630884634 0.325925887665007 1 1
0.653847544593681 0.620687667849912 1 1
0.649368013286167 0.618876741034579 1 1
0.515069840814062 0.494007888071652 1 1
0.492357288966256 0.467561906994696 1 1
0.591472704459412 0.559857885692417 1 1
0.462554493155189 0.439338504517912 1 1
0.483191439938892 0.461016224814895 1 1
0.721811949227142 0.683848889965779 1 1
0.499756034498319 0.471446265948712 1 1
0.633647328668325 0.607371231895723 1 1
0.489122386303593 0.463061021358247 1 1
0.441777367098306 0.420772608654054 1 1
0.583781400473584 0.553683760127652 1 1
0.279840880964633 0.260246988447923 1 1
0.542091084906198 0.514282572766067 1 1
0.469049093189059 0.448506623063719 1 1
0.396992065013456 0.366258372488005 1 1
0.53678808786764 0.513196822629021 1 1
0.335898050092263 0.32596007818695 1 1
0.498485502929857 0.471915207316324 1 1
0.254414348397314 0.244399886452048 1 0
0.42177440905796 0.401106054535601 1 1
0.603532015770265 0.57884917354975 1 1
0.630422541608015 0.60132292347022 1 1
0.445108247111963 0.415085436047369 1 1
0.459269180290691 0.437102491772608 1 1
0.37972333731035 0.360406695483342 1 1
0.364205980178696 0.356154919471502 1 1
0.353777287672461 0.337478991365174 1 1
0.504929680683891 0.481345142375974 1 1
0.471316981267933 0.450539982487792 1 1
0.258933125258745 0.245557296907965 1 1
0.391235549173917 0.371088755948541 1 1
0.391253834549445 0.369902194334514 1 1
0.299702997034957 0.287603703397251 1 1
0.640850509742688 0.609122347499649 1 1
0.325241076707535 0.308956642488951 1 1
0.811190980762695 0.765857768151391 1 1
0.395631041596856 0.374123826292652 1 1
0.576456345298827 0.547797255189232 1 1
0.274220238582843 0.261357103560294 1 1
0.404092794344157 0.389031569384793 1 1
0.540360928128682 0.508096640424048 1 1
0.421529483600511 0.404777503551499 1 1
0.260495651360946 0.245660644073719 1 1
0.665925350503421 0.634615336653656 1 1
0.537484033235159 0.512196374843504 1 1
0.523227775416243 0.497624777554804 1 1
0.487294493457529 0.464821553361712 1 1
0.568001664728009 0.54144789745718 1 1
0.546063903613884 0.522424392623892 1 1
0.591403552577456 0.566419580654824 1 1
0.226734899213375 0.218915358622156 1 0
0.557344535823959 0.528629176294948 1 1
0.551842346638629 0.529023316652791 1 1
0.490847294203084 0.464339726269546 1 1
0.368000514989703 0.356274538436115 1 1
0.578967782372976 0.55295060742424 1 1
0.427595264939197 0.410405618525372 1 1
0.38832084979366 0.368217015108389 1 1
0.598174813714543 0.57424631695153 1 1
0.470409786022061 0.447323850299245 1 1
0.488426642684675 0.462893523104098 1 1
0.135406976517812 0.12262727384218 0 0
0.600860151096033 0.56993722527969 1 1
0.4606436791535 0.436941485654618 1 1
0.233571499216627 0.224506851214766 1 1
0.616100819052895 0.587315326698533 1 1
0.392887095502673 0.376253522100091 1 1
0.340433234028694 0.32769728347577 1 1
0.309318462156782 0.296575890441623 1 1
0.523527488140848 0.496904019647623 1 1
0.871881354076088 0.834623189379352 0 0
0.562200579430867 0.536673950329879 1 1
0.492200488860719 0.46007607369055 1 1
0.806135488437624 0.762466245975414 1 1
0.670175105079141 0.641093638190803 1 1
0.549291004641944 0.520764104457745 1 1
0.315714269529967 0.302514167509868 1 1
0.467010979957962 0.442560709136037 1 1
0.514559249237068 0.493397692702307 1 1
0.370486177990435 0.348777691691948 1 1
0.591115943700499 0.559939750920208 1 1
0.336025796994989 0.325760238568017 1 1
0.551573369938311 0.530255241607482 1 1
0.448360822650281 0.419909168902824 1 1
0.402110794383602 0.381546784900475 1 1
0.625948593273928 0.590282292884636 1 1
0.35184648658537 0.333828781909908 1 1
0.149453766779771 0.148313859674077 0 0
0.351627746204799 0.33801156971579 1 1
0.505843467499331 0.481932261303222 1 1
0.333005200290753 0.322726026421035 1 1
0.559137821345468 0.529225766735227 1 1
0.416079584142687 0.40116220616296 1 1
0.784480930454457 0.747595364424365 1 1
0.28886538306852 0.276639113964136 1 1
0.680671592369107 0.642464129706549 1 1
0.22195552988154 0.214945536379454 0 0
0.518909504274132 0.491439168079983 1 1
0.194992175446367 0.188399100530466 1 1
0.529240876215646 0.50667741567483 1 1
0.534542220462963 0.507051377802034 1 1
0.387938813101224 0.37329358259505 1 1
0.379268283116113 0.361208558585637 1 1
0.12511863465451 0.121195059409278 1 0
0.471758982916288 0.453312920728809 1 1
0.747488099044053 0.711236350436406 1 1
0.528584839726037 0.505933729678192 1 1
0.746919021457765 0.71251932895931 1 1
0.623148463805989 0.592170128923969 1 1
0.466816738012323 0.444144852961193 1 1
0.549516590436503 0.525121898735629 1 1
0.652118174113386 0.612493867020534 1 1
0.645445988482671 0.618807178106224 1 1
0.577269105323214 0.549718622049227 1 1
0.576975105617674 0.550546389755306 1 1
0.349631790549481 0.332351171811222 1 1
0.686031487970374 0.658031132980137 1 1
0.681487814543421 0.650086118024665 1 1
0.590549405420525 0.563401239472847 1 1
0.840859430655179 0.799346636543299 0 0
0.769458026666265 0.733573856955465 1 1
0.61814655626482 0.589912836038828 1 1
0.529084946159101 0.50318392194174 1 1
0.714772000553278 0.682589754120616 1 1
0.47123310880514 0.443239022265224 1 1
0.513923345817073 0.490807829190683 1 1
0.312090937430399 0.296975720789179 1 1
0.569084571662813 0.542458728506328 1 1
0.463070846604421 0.43941420725559 1 1
0.571940623822298 0.542427264973627 1 1
0.443894959815429 0.418299110605325 1 1
0.622288896280471 0.593514857526499 1 1
0.409434839579101 0.39035038715206 1 1
0.552454402071195 0.528995484137569 1 1
0.32290492589771 0.313958517662213 1 1
0.564328719395731 0.537706611701994 1 1
0.49498244491804 0.473549137550412 1 1
0.371846918744355 0.349033372250982 1 1
0.290889069299532 0.277317874269615 1 1
0.739214823312005 0.703588890313747 1 1
0.30154505847999 0.287642207294769 1 1
0.115562636851267 0.112646373751983 0 0
0.597250624723648 0.567439527840557 1 1
0.616623278426779 0.589632571977137 1 1
0.668842267916411 0.640240393066247 1 1
0.445247653038887 0.423527530593278 1 1
0.395274614566064 0.378124820200477 1 1
0.505794147049211 0.481457781749585 1 1
0.355140039257148 0.3382131937465 1 1
0.433736357977717 0.413569691906445 1 1
0.600715381013551 0.571253130601118 1 1
0.516537793493086 0.493631981914761 1 1
0.436599700194797 0.422069445924258 1 1
0.694337015806549 0.664333863687415 1 1
0.659470098445663 0.625454252491574 1 1
0.245142837981028 0.233009239425397 1 1
0.575930989655821 0.547135883624229 1 1
0.41694185944288 0.393997099372267 1 1
0.446872166878323 0.433885730818103 1 1
0.376183381041807 0.355388542163145 1 1
0.35929752114491 0.337235993448827 1 1
0.655311860106776 0.632386249730179 1 1
0.179259486545617 0.164218740526293 0 0
0.624021164322722 0.596545605054046 1 1
0.461820143693302 0.439256695159624 1 1
0.395261847470144 0.376513026873103 1 1
0.492303643137395 0.467731200785126 1 1
0.420932527825296 0.4015540547704 1 1
0.414544696615269 0.389261528112877 1 1
0.59818360105654 0.574237979235767 1 1
0.581229391304081 0.554405949400248 1 1
0.523137951264698 0.492555134456921 1 1
0.496889812347946 0.475739705015814 1 1
0.832712148808258 0.79019065189826 0 1
0.54706435310102 0.52178647832805 1 1
0.473741112060299 0.459072519660234 1 1
0.595481603702935 0.568205238919464 1 1
0.52607976660818 0.503776695547231 1 1
0.15908684852357 0.152421885134493 1 0
0.674799352923615 0.641039879953703 1 1
0.507089574553165 0.48077171348983 1 1
0.269420734824104 0.257804266805051 1 1
0.479344538381688 0.453902940679843 1 1
0.417000878007106 0.403330384246509 1 1
0.438393005835969 0.416903397392608 1 1
0.352840939751222 0.334668293667806 1 1
0.320011109931887 0.308841849150928 1 1
0.355019323923426 0.338170411386999 1 1
0.369601154101915 0.35348204629114 1 1
0.458151177655415 0.437873345525906 1 1
0.437227071586044 0.412800266621803 1 1
0.656368269239547 0.623567432968669 1 1
0.227290761695326 0.215479256454547 0 0
0.634197910448996 0.609993005535884 1 1
0.531857272338172 0.505909660016667 1 1
0.409125716113882 0.384489520463157 1 1
0.579576099176077 0.549027468267845 1 1
0.807995235685026 0.771281643544314 1 1
0.410011075759991 0.394220241919848 1 1
0.564249284911837 0.538149748120072 1 1
0.484686608406184 0.464428735988012 1 1
0.474710312717329 0.445417797247354 1 1
0.227847722747047 0.214565532231651 1 1
0.610359914845582 0.578139674258336 1 1
0.669023055953418 0.629024158558072 1 1
0.364160189426663 0.343565842132373 1 1
0.652374024775866 0.625256732792856 1 1
0.540683205118889 0.526251613578274 1 1
0.572048960765834 0.54440820570414 1 1
0.266641960774063 0.253929738054374 1 1
0.590216572198748 0.563749051492278 1 1
0.658890613552694 0.626429972937533 1 1
0.465557806828127 0.445077352070023 1 1
0.44571558686592 0.42221413636657 1 1
0.336313454789177 0.321229803912713 1 1
0.411356425106746 0.391586124904359 1 1
0.461318360293118 0.437453117140531 1 1
0.859726999907283 0.817747704317659 0 0
0.676690856056251 0.649292931140422 1 1
0.291225607035565 0.276737030923398 1 1
0.53534932464718 0.509943497586364 1 1
0.487693875435397 0.457608153477146 1 1
0.452637734479933 0.427526417250078 1 1
0.709056844929554 0.674470715134685 1 1
0.523024920041433 0.500159241366253 1 1
0.398826319866631 0.380438474522787 1 1
0.570302431362432 0.538997594073625 1 1
0.461532693903845 0.437653978361525 1 1
0.65108303970261 0.614820027509413 1 1
0.40643578109903 0.384239897258704 1 1
0.688292913286565 0.66685364926367 1 1
0.338628014797394 0.324750576496608 1 1
0.478693168499698 0.455411840311701 1 1
0.205596957572417 0.195857966064772 0 0
0.497526398601062 0.478043486090457 1 1
0.699780504352336 0.657855006730078 1 1
0.626773187278386 0.598498080080448 1 1
0.494886233929825 0.475214286314768 1 1
0.397762470888575 0.38021435985425 1 1
0.571763509236722 0.544589983390747 1 1
0.353712570509219 0.336479793752027 1 1
0.344594778851564 0.327241771621392 1 1
0.394964377737084 0.37551517935175 1 1
0.310468047225828 0.296262777270502 1 1
0.500734397726076 0.476850995650854 1 1
0.566737334792114 0.535476681099237 1 1
0.526250148739041 0.503409770958878 1 1
0.640028971347955 0.611897730429765 1 1
0.563907128183791 0.535100062661511 1 1
0.376033108934957 0.362439767378827 1 1
0.540959069945836 0.51598665964113 1 1
0.339879491199428 0.324930772868856 1 1
0.764095094376347 0.728865945581727 1 1
0.445128280583709 0.418591456597748 1 1
0.314080246883086 0.30331422749254 1 1
0.0647259575331471 0.0623116838575404 0 0
0.401165525865437 0.379531797803757 1 1
0.530225604161484 0.511700848712914 1 1
0.220285998538712 0.211155816982138 1 0
0.436235583355768 0.421855679804065 1 1
0.333979908545194 0.323803834823122 1 1
0.700227242004777 0.66598263566144 1 1
0.66558067693236 0.630189903496471 1 1
0.555603008045749 0.535135562178339 1 1
0.424094469294754 0.405328546632137 1 1
0.294365496424753 0.282242180442835 1 1
0.5644692806674 0.537723622761586 1 1
0.505668584353824 0.478628562022089 1 1
0.540050321900797 0.513918359115914 1 1
0.521037329104029 0.490436341916911 1 1
0.631582449525549 0.599936196866242 1 1
0.30627142345732 0.289238970910101 1 1
0.554036981669603 0.53277171097831 1 1
0.47624123657075 0.452284054097266 1 1
0.644733845570053 0.608854621078933 1 1
0.341788132408306 0.328313224807603 1 1
0.660704506465934 0.630262680505971 1 1
0.446365355223036 0.423091505957595 1 1
0.324965595501679 0.3115853718773 1 1
0.332185476966848 0.312742950559144 1 1
0.38213420349917 0.367675634453777 1 1
0.564686481505141 0.534649753220599 1 1
0.704323123291647 0.660645608408033 1 1
0.382364409644422 0.362427330268867 1 1
0.794724500890728 0.762718279606398 1 1
0.472210715308539 0.451644586613952 1 1
0.249433173469068 0.237392988072124 1 1
0.5964192861881 0.561600872020332 1 1
0.370073432029642 0.35441571458342 1 1
0.443425355759572 0.425626638658011 1 1
0.56571447427714 0.536821694190427 1 1
0.729394374166838 0.695471521573779 1 1
0.336310015482462 0.324006689403318 1 1
0.404267006501704 0.390248332224553 1 1
0.74168645582041 0.706994788613367 1 1
0.604798560231019 0.576225352707301 1 1
0.557933216274516 0.534904167658816 1 1
0.509530716537435 0.487376068705172 1 1
0.287130761557977 0.271869314714124 1 1
0.474240876824334 0.453000848161172 1 1
0.950316732441781 0.906577433441271 0 0
0.424905856609409 0.398811016057978 1 1
0.591810668493921 0.556507224821187 1 1
0.808419440168641 0.772016803034722 1 1
0.433115547023244 0.410314188689553 1 1
0.698185520048176 0.667112548194568 1 1
0.501561999011459 0.47482903865011 1 1
0.78671170740529 0.742888229350074 1 1
0.811845537778067 0.773393965078977 1 1
0.53305509589071 0.509230168889951 1 1
0.286051958548206 0.271230798789563 1 1
0.426762836963488 0.410507020171458 1 1
0.490218125907541 0.472554506538864 1 1
0.320284077040122 0.305642628462884 1 1
0.53458150668652 0.512799612423214 1 1
0.345749511070427 0.327440130613693 1 1
0.62859828207415 0.599712690456161 1 1
0.329864346178598 0.317822880131558 1 1
0.308962064058061 0.296165057244768 1 1
0.477942102108818 0.452018575741438 1 1
0.634966542032269 0.604677084779739 1 1
0.795294391823772 0.760971967535599 1 1
0.549654523656687 0.518511761079502 1 1
0.478193239978435 0.455685528548599 1 1
0.516642506160986 0.491904329917054 1 1
0.546234993321001 0.517816108837718 1 1
0.176529048732839 0.174348673881345 0 0
0.472132157408921 0.452089608116149 1 1
0.387074296450214 0.367856090254879 1 1
0.473110223811902 0.451069358825144 1 1
0.377038204994386 0.355610163083954 1 1
0.429895547291644 0.412437561298544 1 1
0.525195313257848 0.499187293475629 1 1
0.05412618037425 0.0475716944916171 0 0
0.435209203594512 0.415605295444167 1 1
0.387225981688133 0.368935095649923 1 1
0.514859635204012 0.492237151342432 1 1
0.52620977273749 0.501732133610861 1 1
0.512717038230097 0.494243425689184 1 1
0.779470991470935 0.74135875166814 1 1
0.195840627026741 0.190906684084968 0 0
0.467965085929947 0.44533662927663 1 1
0.659256812821262 0.628577827498572 1 1
0.62342366418248 0.591723394403443 1 1
0.701465874095195 0.672055904990474 1 1
0.433492920268633 0.411194805604907 1 1
0.564301710254678 0.53743516652948 1 1
0.731254381290786 0.694131157594689 1 1
0.565687675720834 0.541955308797763 1 1
0.735087875712784 0.707192761238629 1 1
0.201190932419318 0.191844790213322 1 1
0.379421163567474 0.367343150287386 1 1
0.523805364914626 0.494922291678446 1 1
0.338329455548322 0.32625979089184 1 1
0.655632029184323 0.620890797133714 1 1
0.822408301012489 0.777092788210957 1 1
0.364332159430222 0.347918819805097 1 1
0.345625820594165 0.331770132300535 1 1
0.416755551511826 0.397808246237861 1 1
0.474894877245751 0.453190502160399 1 1
0.503448982442804 0.481836273339908 1 1
0.533257365525826 0.507796177447545 1 1
0.289113378245559 0.269884130437891 1 1
0.676126633171569 0.644003041886425 1 1
0.367819878059914 0.347589722607344 1 1
0.499958808370345 0.473964039742816 1 1
0.357018081409658 0.338711574846818 1 1
0.541153290316181 0.522791896671997 1 1
0.299188731598965 0.280992132210054 1 1
0.209195938112875 0.19978117415613 1 1
0.244944359298525 0.229671533446858 1 1
0.519636123042588 0.495147511755483 1 1
0.475347537099096 0.452194849689679 1 1
0.488141368936379 0.461208250971743 1 1
0.475394340406557 0.458615072160874 1 1
0.529099362955028 0.496773556198899 1 1
0.651545858176305 0.619580190163509 1 1
0.46419514454019 0.446944362075493 1 1
0.457848418647589 0.435030282488387 1 1
0.511628159353726 0.490408940010703 1 1
0.637506782047598 0.606470203584049 1 1
0.27127181447557 0.271007610369612 1 1
0.501577992807913 0.474785079211325 1 1
0.529234110648195 0.506243747873341 1 1
0.522046529460352 0.503007684463366 1 1
0.659752720787771 0.628587403587531 1 1
0.804662097977819 0.758212967019716 1 1
0.481407279711982 0.456061417768215 1 1
0.602753295307677 0.565330802338984 1 1
0.378000374063562 0.360842759050099 1 1
0.611735554761712 0.58607418366682 1 1
0.713892149622311 0.688461833754042 1 1
0.643225411262285 0.616373784084461 1 1
0.468887807960085 0.446888616533715 1 1
0.587497719727629 0.553784002523826 1 1
0.682666766564722 0.649406414153697 1 1
0.827462177553415 0.795015654827107 1 1
0.419679999907902 0.401800743024893 1 1
0.623142381022332 0.597794508530679 1 1
0.66093304985741 0.626722467981362 1 1
0.383470582550559 0.371191850918085 1 1
0.676246451285203 0.651277839393202 1 1
0.356435676511586 0.340089176446494 1 1
0.462954151645384 0.441320158822331 1 1
0.476073837380054 0.455436909819852 1 1
0.558643320007681 0.530791390916564 1 1
0.582735541636627 0.553606757964592 1 1
0.275284017625981 0.264851893352462 1 0
0.542798247866494 0.517179192915377 1 1
0.197798687736632 0.184656166461315 0 0
0.45644818517165 0.430246459806296 1 1
0.318825874087088 0.306110234094551 1 1
0.366545365379698 0.347744268476687 1 1
0.604831458667422 0.567868667110168 1 1
0.0725996167721267 0.0874215886573952 0 0
0.610760220321498 0.578543345914711 1 1
0.430326962358733 0.403727331840833 1 1
0.512351501701797 0.490494894473166 1 1
0.390514980317323 0.383786390195068 1 1
0.506617808013431 0.482387309931083 1 1
0.474717639282653 0.452719605248656 1 1
0.630286021832922 0.603305084975516 1 1
0.696025480055569 0.665886300682088 1 1
0.478143797852528 0.453402600618328 1 1
0.568765086762997 0.544206584039157 1 1
0.594593181303996 0.556933575392744 1 1
0.534029696134793 0.513890367191887 1 1
0.495598562055774 0.470013310095938 1 1
0.476683762658694 0.45536139989848 1 1
0.722732917978579 0.684971848007885 1 1
0.322233524119597 0.302645292347261 1 1
0.575014274370866 0.542429950467416 1 1
0.325423980851564 0.30399245256419 1 1
0.385475169497262 0.369349271798624 1 1
0.63853680029643 0.606116401607711 1 1
0.43650339674735 0.417389431762312 1 1
0.725886922895379 0.688866826138486 1 1
0.568086529240096 0.539162656685355 1 1
0.739248721949245 0.71574913153407 1 1
0.442561449768136 0.419882873309475 1 1
0.593681306935317 0.562022172606634 1 1
0.725405928244416 0.68949025631459 1 1
0.679200586856872 0.646050272105144 1 1
0.39295676421503 0.375319930062168 1 1
0.552719034625242 0.528310663376851 1 1
0.462210908286182 0.436929023515628 1 1
0.489775180983115 0.463421224785263 1 1
0.521737184512323 0.502897321802182 1 1
0.795654126240309 0.759271036542544 1 1
0.434463373590758 0.413812823332675 1 1
0.697721957268931 0.664833300756436 1 1
0.41774488618215 0.392075050439966 1 1
0.324826058545087 0.308478651279445 1 1
0.61174093458081 0.582666919455702 1 1
0.649566268590869 0.624552582104193 1 1
0.579408235000236 0.553236064316716 1 1
0.569799406034137 0.547907834155368 1 1
0.168857555743415 0.15808991884514 1 1
0.785177492772061 0.747025388527335 1 1
0.678205613421742 0.647475314123532 1 1
0.513346173622366 0.492006346041077 1 1
0.362563591118211 0.346402959928911 1 1
0.512227304150854 0.48594350809259 1 1
0.579040792456291 0.549133637001926 1 1
0.589172592414861 0.56173547112919 1 1
0.494450795891316 0.474449555565823 1 1
0.282337035842091 0.265359756608163 1 1
0.552673146127015 0.523180896717472 1 1
0.384788798214845 0.366987241131767 1 1
0.727691542425494 0.688839305511241 1 1
0.602982217156027 0.576263527876916 1 1
0.653184644290338 0.618339039431181 1 1
0.294910322890812 0.281560075546936 1 1
0.396404313968624 0.371620137785578 1 1
0.513185592733615 0.488934392168477 1 1
0.41858366646833 0.397358716833475 1 1
0.425588073382643 0.407620727639963 1 1
0.289385965327127 0.272803313890621 1 1
0.494420449088423 0.469051913315429 1 1
0.698272205461767 0.6639852794655 1 1
0.455318155665449 0.435211049653308 1 1
0.498415633769173 0.476030965431225 1 1
0.448537340693795 0.424980495729421 1 1
0.622729627814199 0.593671816943513 1 1
0.57336598337902 0.54861477363427 1 1
0.369487329361735 0.345560425610467 1 1
0.333141524722481 0.317735233635161 1 1
0.605419574667097 0.577884207240692 1 1
0.571178264990735 0.544717876899037 1 1
0.260486487800938 0.250233743303181 1 0
0.523065167035116 0.498751713752609 1 1
0.308267181217846 0.29060957275911 1 1
0.821849641710881 0.783139196261421 0 0
0.728877318171894 0.688198577250182 1 1
0.55740327631479 0.532484172042887 1 1
0.692695848811983 0.659081352327719 1 1
0.477191790724825 0.45735320164576 1 1
0.319297040535176 0.296477030576058 1 1
0.474345443194954 0.458052343546479 1 1
0.0698078531463433 0.0637414032747881 0 0
0.540014512834026 0.518945468253075 1 1
0.267138804217254 0.258148423829258 1 1
0.64843729297877 0.616420550444737 1 1
0.461758275436605 0.439120030192964 1 1
0.578510243264967 0.548848789584126 1 1
0.503813976930491 0.481283974295409 1 1
0.469335963844817 0.444818713350286 1 1
0.447515432537746 0.425243487537225 1 1
0.502753118921129 0.472215942150175 1 1
0.461306985048681 0.44430465809996 1 1
0.390505615463771 0.375391069473984 1 1
0.502467211965206 0.484647367364184 1 1
0.331352308709155 0.316430996909198 1 1
0.594964471281902 0.571054551528647 1 1
0.403199749948334 0.383752813333473 1 1
0.519287895003193 0.494886331351138 1 1
0.82486296673666 0.779745574296205 1 1
0.320007612364221 0.307439717603352 1 1
0.589963899968503 0.559000897059148 1 1
0.354568423053141 0.335828597951848 1 1
0.482314287715293 0.460758757960434 1 1
0.620872288563351 0.588925944008818 1 1
0.701358412906479 0.669420452292687 1 1
0.561248052139522 0.536939854684452 1 1
0.529042230245973 0.506045030691743 1 1
0.332050572269013 0.314634939990079 1 1
0.610482630568614 0.578311924295791 1 1
0.213036957159349 0.206545132589443 1 1
0.294023677791503 0.275592308418636 1 1
0.524351151751921 0.495310596477028 1 1
0.48251450879963 0.463311268124146 1 1
0.471556644606665 0.453960203848651 1 1
0.363396155612364 0.356701043229171 1 1
0.485150799556633 0.454656891779421 1 1
0.531706664331757 0.505241468247694 1 1
0.735127985833137 0.700478158366432 1 1
0.687077972638629 0.646166954860111 1 1
0.391536966641164 0.375117660542604 1 1
0.284443154592383 0.265838699881052 1 1
0.237191582730754 0.228918990031642 1 1
0.377659142394892 0.359407295779763 1 1
0.285058102538116 0.269774140862024 1 1
0.338375162587984 0.321032969016964 1 1
0.719967960548058 0.68424013322805 1 1
0.748358575532712 0.703341456957411 1 1
0.321197158462514 0.300334592772104 1 1
0.500529164410398 0.475147229535809 1 1
0.482778434476869 0.461731154363563 1 1
0.424394075197126 0.404433835317974 1 1
0.312664374730895 0.296981179421681 1 1
0.527088487650807 0.498190609575683 1 1
0.460909555953244 0.442024557559074 1 1
0.438915044290807 0.419975871403359 1 1
0.400883610615976 0.384094976828621 1 1
0.336150001445309 0.319457566551598 1 1
0.645844222945318 0.614773825892677 1 1
0.491994032672475 0.465390404398145 1 1
0.671886681372491 0.64110849878668 1 1
0.394323837219206 0.371394687355854 1 1
0.363365486911596 0.344094613371575 1 1
0.10186719848204 0.095355442451049 0 0
0.161446922426277 0.154221525839529 0 0
0.418591289430584 0.400486189407396 1 1
0.509563801088798 0.489224201069629 1 1
0.520439426933129 0.494338370977957 1 1
0.41717063871173 0.395010364632537 1 1
0.370534642487391 0.352052201892801 1 1
0.564514883810498 0.531215065828392 1 1
0.816935775139358 0.77912225462221 0 0
0.434186937157879 0.414574265132947 1 1
0.15321545931964 0.151036495082119 0 0
0.580425017237934 0.548613266103193 1 1
0.354473906835898 0.339948143395963 1 1
0.490865260767152 0.469055309763236 1 1
0.539668769914906 0.517143136218859 1 1
0.505940962974353 0.483933391449201 1 1
0.452321737029167 0.439300171932114 1 1
0.520382782834549 0.49431596189511 1 1
0.679765977256219 0.64618688118314 1 1
0.364522258823442 0.344622687082555 1 1
0.490398869510473 0.463242492114665 1 1
0.605927433994173 0.577630386512695 1 1
0.69312062300763 0.663875526996372 1 1
0.610114247651705 0.580446847191045 1 1
0.698009523966132 0.664598347242202 1 1
0.600690194490374 0.576676659505705 1 1
0.590194517010952 0.56673694590155 1 1
0.199691507836113 0.19071352737155 0 0
0.812402662947347 0.775363485952927 1 1
0.572560840396943 0.546468885293594 1 1
0.214929950378884 0.200484087273201 0 0
0.75283747489442 0.714930706862917 1 1
0.383525606756055 0.359180478731197 1 1
0.656043048376131 0.62342170332093 1 1
0.299002735220066 0.283529126300411 1 1
0.652111432032245 0.61339012980137 1 1
0.161326714994836 0.152044255686746 0 0
0.422812143886114 0.405294249355283 1 1
0.547222801720265 0.519747487839287 1 1
0.611288861867759 0.585098040455522 1 1
0.541951272322753 0.511997123978572 1 1
0.631002341533035 0.601988360113738 1 1
0.621713842749124 0.593029847809065 1 1
0.508419339421241 0.481311927097644 1 1
0.769090385402875 0.726849263762062 1 1
0.580331700474211 0.55496464280809 1 1
0.596094643484245 0.563761358478013 1 1
0.595606870307798 0.569913428566777 1 1
0.476193507778638 0.451058313488444 1 1
0.333575165485611 0.315967838021294 1 1
0.570420274103943 0.549680546901001 1 1
0.0504334827034263 0.0491137112214758 0 0
0.365899193255163 0.350211748553977 1 1
0.739620721938938 0.702105538282832 1 1
0.322696954989489 0.30919725683016 1 1
0.517252815848901 0.49428952688038 1 1
0.336636930922451 0.314252597652966 1 1
0.502693958968485 0.470010990163056 1 1
0.568994067209605 0.536740930237577 1 1
0.315050119473431 0.299478587929764 1 1
0.470151662781854 0.447932514911648 1 1
0.612768611550027 0.583730918534443 1 1
0.603395688680818 0.574074217842661 1 1
0.628398076948078 0.606275506078171 1 1
0.598424345688112 0.573816880654448 1 1
0.807811648027772 0.769793227559971 0 0
0.438115430567761 0.41792567732012 1 1
0.45965347573761 0.443216055258944 1 1
0.207369621794313 0.193930768530492 1 0
1.0907016237063 1.05123661429408 0 0
0.710617813536665 0.673743701247869 1 1
0.610156772211904 0.579521898524967 1 1
0.333980370509896 0.320008457704991 1 1
0.665625875980897 0.6330893242227 1 1
0.465055405916512 0.445314806311301 1 1
0.529060468228871 0.502903217797605 1 1
0.160661243703691 0.150453243934724 0 0
0.42159540903927 0.389462440189205 1 1
0.756311383300038 0.706806232074785 1 1
0.533230402865179 0.508811677937823 1 1
0.466443199824724 0.443602486090474 1 1
0.377154222356272 0.35835896775293 1 1
0.56564159389709 0.536612990108367 1 1
0.488078234221473 0.471512203745948 1 1
0.278457595551153 0.264178716860236 1 1
0.560783593387226 0.533651956439121 1 1
0.469658122291548 0.451382892745225 1 1
0.518681810478104 0.497071822356281 1 1
0.362761040749334 0.348497512562914 1 1
0.492267177479424 0.465072569006242 1 1
0.699347468339682 0.668162656006667 1 1
0.471039060980315 0.451150381419358 1 1
0.369158832937133 0.35013422436094 1 1
0.379694389423261 0.358847032811128 1 1
0.638585199212266 0.607984247643123 1 1
0.437215210654164 0.413853878195334 1 1
0.577116787528547 0.554008864361013 1 1
0.341666802779696 0.319317110046134 1 1
0.404406278232118 0.388376837283168 1 1
0.603564777195121 0.582350609657266 1 1
0.308096709010629 0.292670675017551 1 1
0.379185906800927 0.363047511859853 1 1
0.390651094611309 0.370241028150981 1 1
0.558737804520845 0.532956068215497 1 1
0.579639682171078 0.551146325171486 1 1
0.494354857995064 0.477231678667862 1 1
0.503798507000239 0.481120727825455 1 1
0.711432532975479 0.682891535348811 1 1
0.41314871828573 0.390861119151834 1 1
0.561417216737881 0.530824218759922 1 1
0.525788272640572 0.499603494928646 1 1
0.676487231888249 0.648688708645154 1 1
0.217419324808535 0.205761823658577 1 1
0.396599237520409 0.380800847791996 1 1
0.126523300750284 0.118089025463531 1 0
0.505353644691747 0.480897546895776 1 1
0.30542808777094 0.291533441798292 1 1
0.402163211906783 0.38391566016351 1 1
0.918232771458606 0.876776738137111 0 0
0.532156425141993 0.50077675737514 1 1
0.794638814345028 0.7607193680209 0 0
0.773049817611747 0.72899805514028 1 1
0.681458245624742 0.64992902536693 1 1
0.486167386074639 0.456639069197749 1 1
0.426028662580807 0.401612248142079 1 1
0.622146034242386 0.599789933335336 1 1
0.633695054832268 0.604838707986282 1 1
0.490135721630665 0.463677328189901 1 1
0.507329702604487 0.483889971760808 1 1
0.37548080304923 0.360238638440769 1 1
0.539938935076537 0.513728385717575 1 1
0.516528108103607 0.494294949674771 1 1
0.624225764942774 0.596584751556528 1 1
0.349705464718305 0.336149560234806 1 1
0.456834059868807 0.430939160430586 1 1
0.449616587218171 0.440261662005363 1 1
0.286384947940107 0.274773261467223 1 1
0.537558993647472 0.515498113043604 1 1
0.521242303394649 0.493552729196207 1 1
0.54048913725484 0.515405482181207 1 1
0.710472987018812 0.67439072899707 1 1
0.39121153863355 0.377426879742541 1 1
0.475826463196464 0.456263284314023 1 1
0.376361500793712 0.358732140908404 1 1
0.626484163479437 0.600812581808542 1 1
0.617818701366801 0.58533856630421 1 1
0.67155287174269 0.642587602895535 1 1
0.585337496495695 0.561498972971839 1 1
0.576466051233646 0.553570460709219 1 1
0.2865211007551 0.275309001721724 1 1
0.606175867464533 0.575185415519396 1 1
0.269948020565165 0.260789215377859 1 1
0.456423984293128 0.439172004439953 1 1
0.615381491142 0.583703872655123 1 1
0.533590542525264 0.50561530214775 1 1
0.805471404913201 0.77023898620185 1 1
0.22590246763413 0.212433135260137 1 1
0.520995106468781 0.49568408900319 1 1
0.510335856092992 0.484506008634697 1 1
0.561039904789964 0.536183969032933 1 1
0.408429909179516 0.392723188894704 1 1
0.37858533613557 0.363583257954997 1 1
0.360118609014785 0.347343563486261 1 1
0.370502122122283 0.349680836440463 1 1
0.660714130140832 0.632990009353308 1 1
0.634507083073593 0.603222900034808 1 1
0.517238738743923 0.489466344702868 1 1
0.40860610645251 0.387796889050805 1 1
0.415155885430705 0.396184833446588 1 1
0.428023921001454 0.407107087770969 1 1
0.408719749038119 0.390774132227838 1 1
0.416869427240065 0.392713125307387 1 1
0.558311294297742 0.530054601579829 1 1
0.29917141511319 0.27936715902973 1 1
0.369349379522299 0.349021849005395 1 1
0.529958756743607 0.505368966035969 1 1
0.752470854763327 0.714767715775935 1 1
0.203438449951224 0.192139552777411 1 1
0.694801418443195 0.670459703684384 1 1
0.352820101970186 0.333032163663719 1 1
0.764938881252406 0.72062304099426 1 1
0.65013977144042 0.617434141838641 1 1
0.129574675469647 0.12340213040338 0 0
0.592041797641943 0.560306197283993 1 1
0.723437914424427 0.683342547658184 1 1
0.596173127502448 0.568013329026844 1 1
0.475500439052311 0.457632967570267 1 1
0.460452720299903 0.432471242094528 1 1
0.655914942131986 0.620566994218383 1 1
0.532859970834501 0.508967357894145 1 1
0.596182556334683 0.571487832584545 1 1
0.349870081574294 0.325396226524717 1 1
0.53158720111556 0.515367587451089 1 1
0.422606628815046 0.397181140088467 1 1
0.271709931498903 0.264020353052113 1 1
0.569416789300449 0.551856490851342 1 1
0.682690141175801 0.651180935808204 1 1
0.148637948191321 0.148854488871736 1 1
0.880138862028981 0.839754615835376 0 0
0.547693307566678 0.519286615169647 1 1
0.477260786960481 0.4558355683838 1 1
0.457792057106761 0.434372450365576 1 1
0.325314912845344 0.30351298164049 1 1
0.365931036800458 0.353746523816898 1 1
0.154731087394734 0.14697895338679 0 0
0.433151074926742 0.410870207519514 1 1
0.588939593390719 0.561107218591134 1 1
0.295180132803788 0.279844305866903 1 1
0.533548473902902 0.504836377892836 1 1
0.429581938554556 0.408563889676183 1 1
0.416318776968664 0.401883946340723 1 1
0.366718530711145 0.351601095060522 1 1
0.52065903540958 0.505688587329135 1 1
0.280629079211923 0.268314824457489 1 1
0.525184432819295 0.498251017561454 1 1
0.346056856528577 0.329895024552127 1 1
0.357904594262371 0.339064586250324 1 1
0.451273557693878 0.431032842754099 1 1
0.0537896107625829 0.0508898725385451 0 0
0.749414729093804 0.713399836666293 0 1
0.384116871374621 0.367448617227643 1 1
0.411896773647216 0.393673993661823 1 1
0.578313438799465 0.555015743873238 1 1
0.350749551622082 0.337064370686921 1 1
0.476317088627878 0.457150498860123 1 1
0.418794164803318 0.393863617325631 1 1
0.555263858796182 0.530583129548543 1 1
0.475988646023829 0.451175671116783 1 1
0.403643818187975 0.385817075302513 1 1
0.694623000944344 0.656914783714099 1 1
0.582318327953842 0.555253250858403 1 1
0.318723225824719 0.30249984856766 1 1
0.428578680986103 0.404906858035699 1 1
0.414897035915206 0.401407747408612 1 1
0.262053374821584 0.247115748239638 1 1
0.118961782997094 0.104832323753074 0 0
0.638566105611618 0.612945203621456 1 1
0.226436542858635 0.216193164591161 1 1
0.283131500603525 0.267276892774996 1 0
0.512192189893012 0.484076563438058 1 1
0.412502390184096 0.394246467441529 1 1
0.427417606564716 0.410632442944911 1 1
0.319865916795171 0.305250319833509 1 1
0.477391443125226 0.461414795361188 1 1
0.488174292657366 0.469080876993069 1 1
0.516034664645068 0.493371095417929 1 1
0.582499868667224 0.548314665848905 1 1
0.586884946550244 0.551941619485944 1 1
0.638117707647127 0.601752812900264 1 1
0.46279295236702 0.440933140231097 1 1
0.186736867141127 0.178933889044814 0 0
0.484738493020561 0.460092428666552 1 1
0.623863587859787 0.598293776274126 1 1
0.387752467258128 0.370355706970371 1 1
0.433549724563019 0.415605443894214 1 1
0.224520656356241 0.212600967375119 1 1
0.521264636629161 0.499699903644454 1 1
0.562022296875296 0.531108125979024 1 1
0.633950104333017 0.607924358854724 1 1
0.507663217271539 0.484091272977269 1 1
0.384188511500231 0.363534345929808 1 1
0.493162806501628 0.477346948120205 1 1
0.356360583420897 0.333596197244764 1 1
0.540788520201697 0.514623892100928 1 1
0.44420930628471 0.428966602067141 1 1
0.587731020637165 0.561224687883478 1 1
0.597497518690127 0.562954777067458 1 1
0.545725984795784 0.518938100716616 1 1
0.556886988299002 0.526986094763584 1 1
0.668600976782787 0.638110584486105 1 1
0.252375588983204 0.23909105978127 1 1
0.46820554349449 0.446721915850115 1 1
0.348888294464144 0.329762154812094 1 1
0.425314897266588 0.402642546226268 1 1
0.785483484952731 0.739831566119251 1 1
0.595334203432391 0.568611597386573 1 1
0.561543182389279 0.536902069734044 1 1
0.50473635147041 0.484819142940161 1 1
0.625038102633495 0.585487926598543 1 1
0.673949276324194 0.646120445992473 1 1
0.390400670814237 0.373193075926712 1 1
0.468757585767527 0.449505854108308 1 1
0.490685098585813 0.469806531316016 1 1
0.465145849079454 0.446348026451528 1 1
0.522543866242503 0.499669510691471 1 1
0.564780096059758 0.545163718354732 1 1
0.487736086462462 0.467769882370783 1 1
0.419747777422364 0.397179905488513 1 1
1.02233510582042 0.981355499139208 0 0
0.701075306902762 0.669082504127027 1 1
0.574598387812084 0.548335130141319 1 1
0.408145329527888 0.38735781143373 1 1
0.479896583934858 0.458994593985273 1 1
0.453530856469049 0.430816542810442 1 1
0.451774442816795 0.431393431425695 1 1
0.377083945959267 0.357541664242042 1 1
0.506467132871205 0.48560967933491 1 1
0.456638888101148 0.436451423160444 1 1
0.273601833880815 0.261491308114235 1 1
0.440013526890729 0.421329479773733 1 1
0.702300609294808 0.667260457427948 1 1
0.42454043841732 0.403211753488319 1 1
0.48450921001814 0.46255544026469 1 1
0.382159913236166 0.354214865812486 1 1
0.485650299191728 0.455597510389245 1 1
0.501038304191533 0.473994651264386 1 1
0.539305617237498 0.512474988966321 1 1
0.507965076570889 0.477711354280718 1 1
0.649862865179283 0.622040675579128 1 1
0.306914924975907 0.288824325093242 1 1
0.809314349787779 0.768502531083034 1 1
0.288855063424333 0.275985654675304 1 1
0.494548683978948 0.467485634873827 1 1
0.484933439094575 0.464441661708531 1 1
0.635267334348043 0.607533672673074 1 1
0.38467134883486 0.370023392733474 1 1
0.479492581566934 0.459179893600167 1 1
0.695950501758079 0.660324502443537 1 1
0.335970136740763 0.323441257204758 1 1
0.252392848990226 0.235801760290543 1 1
0.433119046215404 0.414242179088106 1 1
0.720497648317297 0.685295379544946 1 1
0.379780063346397 0.370967578765361 1 1
0.203837144086553 0.193722488958149 1 1
0.431786784696709 0.411457342305686 1 1
0.466835020095636 0.435901222826705 1 1
0.523138335375424 0.498356088311011 1 1
0.340192739377201 0.328660094967152 1 1
0.773798745821354 0.742944746645887 1 1
0.385224932834518 0.37178081065053 1 1
0.335442185405388 0.313952163944643 1 1
0.361696371879165 0.349607457690132 1 1
0.390151898494644 0.369607012072604 1 1
0.641748875775427 0.612522366252752 1 1
0.708911799931069 0.666653945828602 1 1
0.706398993119277 0.674852001107949 1 1
0.290097517722762 0.279464357426513 1 1
0.276711430781515 0.266029954193961 1 0
0.22339333335718 0.206740438216766 0 0
0.246563562829735 0.237802951489995 1 1
0.362462849664784 0.348383464979588 1 1
0.421140509903975 0.404138895965514 1 1
0.500374566760598 0.477257642315907 1 1
0.666502349932746 0.6378335021928 1 1
0.510118597009861 0.484838358988396 1 1
0.80954786498095 0.77155231551065 0 0
0.190178809528258 0.175050182246614 0 0
0.765116805933366 0.727313451783424 1 1
0.424425531991291 0.400417979281421 1 1
0.549270079142923 0.517275721705108 1 1
0.576677141822649 0.548436205065 1 1
0.351293660521572 0.332045697868477 1 1
0.691506205215946 0.653368959254917 1 1
0.567736995461709 0.53718434455608 1 1
0.911365419425412 0.865546962910976 0 0
0.375806852630207 0.357946568199243 1 1
0.317298763500766 0.303642790084079 1 1
0.413091425895288 0.387235529713679 1 1
0.278936636862333 0.264886955489551 1 1
0.531206608726036 0.503640273349542 1 1
0.773335570971384 0.728211171106361 1 1
0.470526565537516 0.447551927215908 1 1
0.581279654651448 0.550051024992482 1 1
0.394209094510205 0.375018993942133 1 1
0.603175030880209 0.578837923551788 1 1
0.565356849988791 0.541585607214998 1 1
0.644128268719423 0.610566256382315 1 1
0.0865975813959309 0.0873096446837759 0 0
0.738551905811683 0.69749770397937 1 1
0.490307799324622 0.469101423411054 1 1
0.463946570741535 0.445115760052584 1 1
0.426075914568872 0.406705751768668 1 1
0.630509391812154 0.598920723665718 1 1
0.620584605194151 0.594627384023405 1 1
0.454205125647362 0.427541181156226 1 1
0.691916883551931 0.660671331377732 1 1
0.800835297423625 0.759105482682736 0 0
0.631237438350767 0.603328802233789 1 1
0.297516625204217 0.290051167100736 1 1
0.501043406498999 0.472823309803269 1 1
0.560831613697121 0.531605706972679 1 1
0.342053657672321 0.327836462498903 1 1
0.426920813953359 0.404116902179606 1 1
0.531719392958975 0.508714480732855 1 1
0.670715060864889 0.628519218155673 1 1
0.622251052932578 0.586296331425309 1 1
0.671871044280676 0.635560219454955 1 1
0.559731552670861 0.534982115743088 1 1
0.345171538109193 0.330573024764075 1 1
0.776717104096319 0.74516358963807 1 1
0.682450141938248 0.648235730578623 1 1
0.678642688523157 0.648172319130935 1 1
0.241246917194646 0.230674237052345 1 1
0.437132538436978 0.420433270965014 1 1
0.500585021969856 0.481811795591084 1 1
0.879701455600491 0.832723589808469 0 0
0.499481806913866 0.477408622666923 1 1
0.329314579667118 0.315083984183453 1 1
0.466942777590593 0.447585743484112 1 1
0.517684329966271 0.498209306066264 1 1
0.395568208185075 0.370785024312739 1 1
0.457151853140459 0.442672499167187 1 1
0.601642258586703 0.572485766376656 1 1
0.488684343445142 0.464340551354707 1 1
0.641163186220077 0.612248981849755 1 1
0.393107294702986 0.370894516893039 1 1
0.275010008135613 0.259849740439099 1 1
0.333370143344036 0.321838953645778 1 1
0.440794600308073 0.411889397873799 1 1
0.478459142830148 0.452614297349668 1 1
0.771216545874754 0.737002180395961 1 1
0.559170708677483 0.532635440241251 1 1
0.461507346154313 0.435084507165422 1 1
0.485050076883404 0.463068982476779 1 1
0.410261462451303 0.387982333237366 1 1
0.480327689945126 0.45994033321583 1 1
0.518774964684046 0.499092810622381 1 1
0.542962193891138 0.508964209343599 1 1
0.434396362591067 0.409704005654908 1 1
0.680170681080402 0.644042818432769 1 1
0.673892771131505 0.639130401234463 1 1
0.603263543757437 0.568847460766792 1 1
0.643669501183703 0.608216794168487 1 1
0.592923987859451 0.560870542046785 1 1
0.263715813437277 0.248098335329415 1 1
0.633540591851379 0.604719755767683 1 1
0.526401946466253 0.503398452161597 1 1
0.614870178292982 0.592595819432128 1 1
0.646959136772542 0.613391458863833 1 1
0.12230224975111 0.117718502170625 0 0
0.614242115737181 0.587771996744263 1 1
0.429427932677969 0.411462990095836 1 1
0.508235024933492 0.48505002465269 1 1
0.538473905176472 0.510616918319763 1 1
0.753806637431608 0.712344342085773 1 1
0.472809469471593 0.450809623282805 1 1
0.481968672826488 0.45986571245214 1 1
0.538847909655149 0.51104411145025 1 1
0.678126835869522 0.642756281991266 1 1
0.814242192235682 0.771649903047285 1 1
0.353429071158443 0.340812669469431 1 1
0.535759526634882 0.513709958420702 1 1
0.485021778804881 0.462908334191223 1 1
0.413439337881708 0.395585857660613 1 1
0.304451167139927 0.287568619925693 1 1
0.443614478329365 0.421714717161161 1 1
0.36960900001508 0.352090625577881 1 1
0.506044440023115 0.487480566755162 1 1
0.388460672541241 0.374923412172393 1 1
0.529245904656643 0.508916697504115 1 1
0.593700298576098 0.564871995895488 1 1
0.35551391341503 0.337492934843405 1 1
0.581765922299309 0.541722139353687 1 1
0.587548360732926 0.558681457889953 1 1
0.168376298735627 0.149701697745405 0 0
0.387147163695439 0.373683226195962 1 1
0.872573309836868 0.834144054047334 0 0
0.460369077120324 0.441537946047745 1 1
0.655848886825494 0.625865616951693 1 1
0.617190447774853 0.584948723927069 1 1
0.452226030692551 0.427865685521055 1 1
0.63257904090816 0.600283013288423 1 1
0.382011198515781 0.362510680875296 1 1
0.417600302441489 0.406772811638327 1 1
0.556736212826513 0.527396422185705 1 1
0.516605495904785 0.495109799907133 1 1
0.297204327822445 0.274815707525962 1 1
0.628600834103331 0.595483866757441 1 1
0.353956953820618 0.333913339107755 1 1
0.315498660225252 0.303152046729962 1 1
0.514691781504007 0.48983153165238 1 1
0.469168846481433 0.447227940086615 1 1
0.404184914424387 0.384913987793247 1 1
0.4706850151869 0.449335530885864 1 1
0.349663790096659 0.333921241635813 1 1
0.655783385783128 0.626443552421973 1 1
0.399412780846441 0.382977219454171 1 1
0.2889424992338 0.282393131415188 1 1
0.44614735498702 0.431910913985325 1 1
0.522967449724732 0.492460696143958 1 1
0.519946342214711 0.497380710942874 1 1
0.595284395462388 0.563848411531458 1 1
0.230247325609499 0.215318386080441 0 0
0.227310544439696 0.217417135099001 1 1
0.833467932249956 0.796663391536184 1 1
0.444889286915881 0.422654494472397 1 1
0.361163217480338 0.345028126545859 1 1
0.481759667626391 0.45720846590653 1 1
0.610372271161429 0.581917065544744 1 1
0.60535988585808 0.580974277852495 1 1
0.680038827526474 0.641270291431712 1 1
0.633910273213462 0.603455382320883 1 1
0.66967537852363 0.632161578489547 1 1
0.684144573474246 0.644539125068626 1 1
0.348414468693807 0.343159022664157 1 1
0.361721752564385 0.34030267571099 1 1
0.742823538438236 0.70401833786513 1 1
0.384917414851078 0.365781975920031 1 1
0.692788958924531 0.654021711255176 1 1
0.345552356684337 0.330071204151394 1 1
0.311132725890497 0.302162723319857 1 1
0.628915080974853 0.598725517419309 1 1
0.43106867522074 0.408346388996153 1 1
0.500362458376215 0.473618243175483 1 1
0.545264349496695 0.520982094857456 1 1
0.444961205178385 0.423544974232496 1 1
0.234316621422829 0.222569313781213 1 1
0.429474886192379 0.406986413569848 1 1
0.609353679083766 0.584540129342154 1 1
0.624999088819086 0.595654454283779 1 1
0.266896841571003 0.250025167718413 1 1
0.537058887022806 0.508382810019115 1 1
0.623191065093205 0.590038728939673 1 1
0.915962380266125 0.871472456723669 0 0
0.457426277910735 0.438277931851372 1 1
0.582840903907584 0.555196147446677 1 1
0.196853163331322 0.185011451782922 0 0
0.413507980552062 0.389041784545681 1 1
0.569459647579055 0.537599493103681 1 1
0.473496008825428 0.451489054266406 1 1
0.461193554025851 0.434919440431306 1 1
0.637329779305873 0.606636052333689 1 1
0.542098338935848 0.514855995530622 1 1
0.590820353092102 0.56179393172667 1 1
0.580523846829938 0.55364495456433 1 1
0.729900231309574 0.691742853493555 1 1
0.281661605802758 0.263110866956374 1 1
0.304099734214925 0.288198125611947 1 1
0.589628566263534 0.561345126126479 1 1
0.36145316190253 0.338799817420472 1 1
0.379826553886871 0.362413609841441 1 1
0.470068111641534 0.446698474114015 1 1
0.428681108995874 0.410691676766161 1 1
0.383480953568523 0.361080859542525 1 1
0.556785242993149 0.535089797887421 1 1
0.466779979960301 0.446295708390766 1 1
0.658204414087387 0.627930845960598 1 1
0.27336718790932 0.2573398705111 1 1
0.390614903645638 0.363526140788011 1 1
0.498158446665777 0.474515409067044 1 1
0.537780469799149 0.513336802092438 1 1
0.483385528385265 0.45849627867541 1 1
0.213083544939756 0.201612242083759 1 1
0.544355991676658 0.516769671813062 1 1
0.553825502130023 0.528850527982644 1 1
0.41657087289648 0.390897234014541 1 1
0.423820588012846 0.406303023667924 1 1
0.384181835807756 0.361895465274918 1 1
0.531312446007725 0.504691608955314 1 1
0.290765775767039 0.279939358978961 1 1
0.235931201836974 0.223099664680816 1 0
0.437403861104298 0.415004623065156 1 1
0.56961197063932 0.538152774137375 1 1
0.482800097385966 0.459395557440929 1 1
0.621265315687221 0.595087063073718 1 1
0.547247067292444 0.52546714586051 1 1
0.678676887370742 0.644844975325412 1 1
0.414913269491212 0.389777371411752 1 1
0.356957705037714 0.339481465068903 1 1
0.617103141585175 0.584650690873856 1 1
0.453762153864584 0.432252320561378 1 1
0.388021126723781 0.364355767719462 1 1
0.682753690035515 0.6504544620375 1 1
0.31322353659758 0.298886392364452 1 1
0.440657681053948 0.419335170678949 1 1
0.528916301228245 0.503611788598514 1 1
0.537560202158063 0.506487013949954 1 1
0.452409228662293 0.429454704616038 1 1
0.499145057320557 0.475136979982111 1 1
0.685046845495655 0.651741154994768 1 1
0.565674523353807 0.532753750271617 1 1
0.663600815323725 0.632895746350634 1 1
0.573917544374027 0.548496927338388 1 1
0.537940282026897 0.507869874583457 1 1
0.540631992503264 0.518507531543579 1 1
0.52033424779415 0.492114832104714 1 1
0.480170971318153 0.459445987040612 1 1
0.559990213149783 0.528384358417386 1 1
0.483179902248204 0.458425479072079 1 1
0.3074056510235 0.291648414293058 1 1
0.562543263755998 0.540161800685358 1 1
0.392889550007966 0.372278114255865 1 1
0.468695901091944 0.452326324355956 1 1
0.32348277056835 0.302574596749554 1 1
0.43374788190607 0.412466319384344 1 1
0.330105805480275 0.313007527433275 1 1
0.315210570901219 0.300783208433292 1 1
0.540221547623049 0.512987823943018 1 1
0.472424168619422 0.443479639778073 1 1
0.46726071393586 0.443737820410718 1 1
0.618050252483027 0.587489345530435 1 1
0.592131868432568 0.568490902666235 1 1
0.42030006146565 0.399560289750293 1 1
0.562096036493632 0.53345652290871 1 1
0.581327786558771 0.556132858839089 1 1
0.662775109622286 0.634861665494024 1 1
0.602755913558665 0.574085173062992 1 1
0.588102552691681 0.561169104482612 1 1
0.422855209273993 0.394548869675989 1 1
0.253813193556686 0.240772247000126 1 1
0.43880183934141 0.419929649083713 1 1
0.3845120721317 0.362934274669659 1 1
0.485816115873416 0.464695168197756 1 1
0.466203291473391 0.441422685043065 1 1
0.290068330775089 0.278751518813687 1 1
0.289998325655498 0.280112807622003 1 1
0.322485359556047 0.30578386904883 1 1
0.377064409626921 0.358115963891538 1 1
0.498640454261849 0.471299761623708 1 1
0.483028022796794 0.457606759623411 1 1
0.429567106457524 0.411266299422902 1 1
0.423458146972868 0.39968150063288 1 1
0.260181935403099 0.247934385171753 1 1
0.531962300597554 0.512070923886374 1 1
0.284651980949852 0.268960596129277 1 1
0.449689005077988 0.430248782787144 1 1
0.321796516802975 0.302863714078954 1 1
0.474255854512186 0.45776889184579 1 1
0.347894702971932 0.333206829546765 1 1
0.176458746515498 0.169356627077796 0 0
0.748481195882537 0.713210570812919 1 1
0.753313347885569 0.715105571468428 1 1
0.714903369902604 0.675024817307105 1 1
0.598861470043234 0.572420141361036 1 1
0.497073896543317 0.477627173780928 1 1
0.280189709321678 0.261978002641663 1 1
0.392276304635599 0.372382772013783 1 1
0.529806809779445 0.497729367800808 1 1
0.313760989345159 0.295720893915282 1 1
0.448861162037353 0.425895047631107 1 1
0.504500175653573 0.485447721194956 1 1
1.0621950588727 1.01401371241233 0 0
0.377101753034417 0.361100973232293 1 1
0.297897186342105 0.290346150382189 1 1
0.702040121834976 0.669732752025631 1 1
0.416370584106396 0.399078238562751 1 1
0.977108237130777 0.927389030612471 0 0
0.24969229057388 0.235630593220689 0 0
0.51946582823591 0.496230742483588 1 1
0.318119360821762 0.300609127581226 1 1
0.103782462004299 0.104382859698626 0 0
0.571462072886961 0.549966451214016 1 1
0.317699571473755 0.304492524877807 1 1
0.456970757597573 0.441403246289641 1 1
0.448097350683134 0.432744142863045 1 1
0.587362511324674 0.56472979053443 1 1
0.637638323112857 0.603014017488109 1 1
0.611424784570149 0.575944771696346 1 1
0.193031447496343 0.181137833020486 1 1
0.597209467410649 0.566886418167551 1 1
0.506298718085268 0.497244618571013 1 1
0.530373958287776 0.503334217307444 1 1
0.454979822949944 0.429682092479787 1 1
0.344071275894667 0.329296921934346 1 1
0.39078749932442 0.374593313748831 1 1
0.16240024721212 0.152452923292828 0 0
0.616782637246303 0.585031534125525 1 1
0.431189838604307 0.413699552393408 1 1
0.54565231882258 0.519030234080381 1 1
0.554662109540479 0.52911155787533 1 1
0.478142156300709 0.458506375645421 1 1
0.513761556511493 0.493205481983298 1 1
0.344113175147403 0.328323862587427 1 1
0.255045056532172 0.246492011802547 1 1
0.248626016252665 0.23829871997694 1 0
0.531619713397531 0.49834706601293 1 1
0.209304966950919 0.200336570664978 1 0
0.447883917608378 0.427073628138984 1 1
0.557844963813637 0.543557960174821 1 1
0.589040479361916 0.557635644681472 1 1
0.528570309975349 0.50360143560696 1 1
0.381413312805747 0.365355982691979 1 1
0.495625907896303 0.468914822949388 1 1
0.459309108656305 0.443134583107503 1 1
0.134985388795288 0.125457908461644 0 0
0.321710083497544 0.301759885324186 1 1
0.604364528497762 0.576285401854006 1 1
0.603711113316338 0.570331809067817 1 1
0.494208507602525 0.47459579071995 1 1
0.663509777336448 0.624897565727268 1 1
0.395122008827317 0.371163091757843 1 1
0.327709570681481 0.30705649626935 1 1
0.573818799056425 0.543313269390347 1 1
0.551473642554145 0.526849115901635 1 1
1.0012249241088 0.95030698603644 0 0
0.272771487645993 0.263054544933304 1 1
0.433496715257375 0.408871446512375 1 1
0.400594662896952 0.375314391360837 1 1
0.29581100022134 0.283074254040588 1 1
0.444299330609261 0.42332249298171 1 1
0.55524302293187 0.537854682582913 1 1
0.40795823730614 0.386550479420336 1 1
0.138058317940293 0.130196119968193 1 1
0.762623277389846 0.727005138652804 1 1
0.674422140965115 0.64429436061089 1 1
0.402268073020488 0.379485349650655 1 1
0.441605794296361 0.416895664450734 1 1
0.572922132888077 0.543666924043749 1 1
0.25853579901949 0.242578739888342 1 1
0.418293567263442 0.398527340958173 1 1
0.61523710354095 0.582010249226244 1 1
0.322848264827611 0.301922060325843 1 1
0.761482392874277 0.729401720836558 1 1
0.529905351497439 0.505303992653032 1 1
0.588670331850008 0.564196602633641 1 1
0.639261729719773 0.607105968069735 1 1
0.540384107560867 0.52751790955676 1 1
0.586343183840661 0.561127216042035 1 1
0.506536957831387 0.487766805203195 1 1
0.177307717279496 0.172464749490705 1 1
0.595666920745325 0.557257336591335 1 1
0.751976116943119 0.717171862701011 1 1
0.712801510854395 0.68201864727937 1 1
0.454750742765927 0.428387284721879 1 1
0.360933013050154 0.344171986171334 1 1
0.586261234985688 0.564382579153004 1 1
0.493452534923502 0.475571929547922 1 1
0.419959988368885 0.396179383316153 1 1
0.639718887475901 0.6019988339278 1 1
0.47523585959008 0.439996249190581 1 1
0.558058787115329 0.525725373743733 1 1
0.553128981806358 0.529416196008376 1 1
0.461784101278156 0.441797194510781 1 1
0.545165086700478 0.519311900218234 1 1
0.66813056658539 0.638058682037347 1 1
0.497081646139291 0.470115329269285 1 1
0.203041441733192 0.194293442080589 0 0
0.700636179216545 0.667343125693939 1 1
0.519420603789615 0.494988304872712 1 1
0.322139560962253 0.308993243302236 1 1
0.367665529577079 0.348371725529564 1 1
0.581482141963785 0.553944926641117 1 1
0.334848237610095 0.319078736703867 1 1
0.293672114704976 0.276267822983963 1 1
0.438394699315125 0.41762363877876 1 1
0.444552258205021 0.422142471295337 1 1
0.155137327836447 0.157406760737487 1 1
0.507517101139084 0.487549305553299 1 1
0.432203204237051 0.408167393528675 1 1
0.404342265174897 0.380674250240779 1 1
0.719101123788718 0.683902578064859 1 1
0.480413244985621 0.462797305186371 1 1
0.549289495335445 0.52601942156317 1 1
0.494298596181258 0.464199453864617 1 1
0.462919045486952 0.444118880375454 1 1
0.603423956726589 0.573656187250681 1 1
0.364603869277969 0.342553331211615 1 1
0.45889014226772 0.433405009050645 1 1
0.456715245983631 0.434221834982349 1 1
0.481881284307266 0.454033012572913 1 1
0.238123630764282 0.231565131300036 1 1
0.5355621010805 0.505964523902501 1 1
0.441840212141958 0.423592714699903 1 1
0.753403429958538 0.716606545648797 1 1
0.397663010705645 0.378207724547083 1 1
0.526787020764309 0.501898844739976 1 1
0.469821670707229 0.450849702180938 1 1
0.396007903229286 0.378212992462033 1 1
0.591078111325703 0.561737933018 1 1
0.3235110039838 0.304761414248964 1 1
0.548330522819342 0.52550227057346 1 1
0.769651518503349 0.72797773057723 1 1
0.52349822512547 0.49424661856199 1 1
0.459178749266836 0.433922269852921 1 1
0.239034104756483 0.225510353979525 1 1
0.538752095658459 0.514396259189362 1 1
0.348152787700884 0.331105776460703 1 1
0.665365782883178 0.63726815113643 1 1
0.503408109203784 0.47765862868274 1 1
0.37241191808819 0.357778917241723 1 1
0.601685265596042 0.586000719393643 1 1
0.416810163999118 0.397283083417774 1 1
0.621604836080012 0.589468007495894 1 1
0.402826938517504 0.381248533141475 1 1
0.328026082262829 0.311428558795924 1 1
0.881005948786094 0.840303318218126 0 0
0.355413563493751 0.339364701524097 1 1
0.640961291500597 0.61293819552278 1 1
0.529292803621368 0.501809729720296 1 1
0.487353801934828 0.463883680111851 1 1
0.481548187089581 0.45766720750973 1 1
0.489371107642063 0.471068781945816 1 1
0.472615570405502 0.449717648773734 1 1
0.409244563996098 0.388358890615197 1 1
0.420563861271935 0.406289641182935 1 1
0.60425964737892 0.57506682247756 1 1
0.0177622513573108 0.0155761869327502 0 0
0.502142020436515 0.476721598059225 1 1
0.515522591945534 0.485094990599612 1 1
0.450602039185116 0.423686367486039 1 1
0.689177357224249 0.650148490517931 1 1
0.420020685119271 0.399461278700467 1 1
0.600649065791112 0.567520458104609 1 1
0.354096467822119 0.332604735703688 1 1
0.696407078741928 0.668769181595788 1 1
0.451731022678274 0.432601110773117 1 1
0.43727441423303 0.413247527786378 1 1
0.529103465808063 0.50347046776537 1 1
0.494856625368631 0.474388341640618 1 1
0.293580731827482 0.276042859611496 1 1
0.545262396697099 0.516989635010213 1 1
0.276432303407018 0.265130118505907 1 1
0.455905456162141 0.434304613984172 1 1
0.599547888720507 0.572415398795752 1 1
0.463720711167002 0.44590014122613 1 1
0.583072386154536 0.555917750304308 1 1
0.472239118168149 0.447532110872733 1 1
0.480874937568139 0.454389453070598 1 1
0.253066926415407 0.234040996465635 1 1
0.46954318961155 0.448875898312268 1 1
0.498516130272197 0.480867570357475 1 1
0.32587254433093 0.308720084595394 1 1
0.55161504980817 0.520098426967548 1 1
0.527760353812988 0.498484854086581 1 1
0.308405456131608 0.2924616060234 1 1
0.326474206816203 0.315866343270373 1 1
0.576222435745344 0.555893348851587 1 1
0.548456692507981 0.520262235553856 1 1
0.468389023030457 0.446929328444883 1 1
0.257613619843828 0.250099015493853 1 1
0.601025670396511 0.580686358899231 1 1
0.447317066352931 0.421581033889212 1 1
0.736441328131268 0.704365930297343 1 1
0.560260021774504 0.528192259146497 1 1
0.666230932099528 0.637404756804187 1 1
0.472367520635917 0.450174398889139 1 1
0.494711916095338 0.472929768347628 1 1
0.221786794959936 0.213591088745983 0 0
0.398240802617738 0.374984722504868 1 1
0.334509345591476 0.317120151939324 1 1
0.539460235849872 0.509497289233138 1 1
0.611365920288164 0.581459876412947 1 1
0.68134966389763 0.649086592382706 1 1
0.622533156484956 0.590410672968531 1 1
0.571612462343745 0.552546871044372 1 1
0.494940390433371 0.467053427750134 1 1
0.118951123525873 0.115884954027421 0 0
0.565900445371033 0.53943596263033 1 1
0.467223561634285 0.441908713946434 1 1
0.745388522383089 0.702911321257228 1 1
0.419143337474066 0.392950639860992 1 1
0.484704038393004 0.460812283770406 1 1
0.418832471684202 0.395628672994985 1 1
0.41476166016695 0.4017455053886 1 1
0.49031137383737 0.466767440281137 1 1
0.43432646684588 0.408664760971037 1 1
0.536517064253819 0.505422894674782 1 1
0.423553867331836 0.401701844512102 1 1
0.487361043613002 0.467486648543828 1 1
0.455907723885211 0.433743526594989 1 1
0.739749755890061 0.706464925364948 1 1
0.271064615817128 0.261365126857788 1 1
0.401851944113574 0.381623326870498 1 1
0.537195617448268 0.512471408812811 1 1
0.372596111634578 0.35834372076864 1 1
0.692951472918493 0.656600451924043 1 1
0.413264443639597 0.392486195296268 1 1
0.540895901219691 0.514549179257734 1 1
0.603968635031722 0.581786049701227 1 1
0.389589593593965 0.375112311466394 1 1
0.440897079750465 0.420926433276529 1 1
0.596029784898204 0.571241020444304 1 1
0.48983485590538 0.462084981224267 1 1
0.548920177219922 0.521493533459206 1 1
0.619218973628725 0.579023484295096 1 1
0.561327070587075 0.538540403189112 1 1
0.521968548149652 0.49932462964322 1 1
0.264696695523681 0.250254343065124 1 1
0.475332348578808 0.452557962774062 1 1
0.764710767292488 0.724937510553785 1 1
0.400511433730076 0.384619936606451 1 1
0.488590135462311 0.461781090848047 1 1
0.635463740211752 0.607563564190935 1 1
0.437646055747583 0.419017699229055 1 1
0.147712011990168 0.13036649339045 1 1
0.531967357411264 0.50933464017854 1 1
0.445656097729085 0.428841874895143 1 1
0.388218046432079 0.357930561561768 1 1
0.20570690201668 0.195575697709566 1 1
0.541130349312123 0.517176259566891 1 1
0.334285064735942 0.321728155862772 1 1
0.4908290767387 0.47222488602846 1 1
0.565532998705176 0.540655390986129 1 1
0.475972161550192 0.455629023373244 1 1
0.509439572224333 0.487708303177998 1 1
0.505925354653585 0.479775118544387 1 1
0.594596096370838 0.568162258021901 1 1
0.598377744176143 0.568135584507165 1 1
0.559479668318999 0.525645634264125 1 1
0.492304951236599 0.472510210820895 1 1
0.766638166571961 0.732260613363218 1 1
0.360838878863568 0.349717303928179 1 1
0.480386312859826 0.459966552310076 1 1
0.609598992049336 0.576166616754562 1 1
0.906249676642817 0.858120429096588 0 0
0.481395347416067 0.468058186741706 1 1
0.485871181468767 0.465395318084077 1 1
0.176123916970912 0.174063529756712 0 0
0.306441075748014 0.293019621444284 1 1
0.489645227405283 0.462549677172063 1 1
0.546653594197413 0.519888272099619 1 1
0.291794227905174 0.274808266305712 1 1
0.566398369135517 0.537334445331879 1 1
0.820299759542928 0.774008977800779 0 0
0.406186601649182 0.382095650507345 1 1
0.680449440648541 0.647602841374423 1 1
0.396436882866186 0.372935257252169 1 1
0.553151249764703 0.52567879660227 1 1
0.619963796294024 0.587703516591574 1 1
0.518512185088873 0.495659325604068 1 1
0.668062136990261 0.634936733713781 1 1
0.268544280329621 0.251919773168653 1 1
0.639922009078012 0.612761408209864 1 1
0.430348063472398 0.413599462977407 1 1
0.500025495720635 0.47169170789261 1 1
0.552208023354751 0.530075369952874 1 1
0.577438187698245 0.553331198185725 1 1
0.585036134644045 0.556440718315623 1 1
0.25513567206607 0.239673100049529 1 1
0.614521563937105 0.593070782030047 1 1
0.633619431428006 0.601778000003942 1 1
0.595045225587445 0.571160600283851 1 1
0.399456533994023 0.384069213132522 1 1
0.584246479725088 0.554908708051584 1 1
0.603935132736076 0.58078130537469 1 1
0.529929690133529 0.503505312300136 1 1
0.371114988421596 0.356097529730031 1 1
0.697625903627192 0.66880611966027 1 1
0.61795384541141 0.579755200769555 1 1
0.537122518316813 0.515184638820724 1 1
0.543322792733058 0.529131728745301 1 1
0.288939295298048 0.279771898426967 1 1
0.395423257096965 0.379651151072453 1 1
0.385933896505408 0.371888473862912 1 1
0.497952817719172 0.475656236397291 1 1
0.185196988709838 0.164621312096182 0 0
0.814699334151316 0.770371141201476 1 1
0.327470614879307 0.313038571295682 1 1
0.341977707708253 0.331373432618902 1 1
0.504171519416774 0.482528753813336 1 1
0.59122228024285 0.563223306111984 1 1
0.487994471761874 0.469491338891988 1 1
0.628747633559681 0.600176995551791 1 1
0.290978703614488 0.280175502251228 1 1
0.380934672421528 0.362210832191725 1 1
0.364256957328012 0.345273255117821 1 1
0.985166134064407 0.939812561144304 0 0
0.810093481362825 0.772710684978877 0 0
0.745216464705057 0.707870762521375 1 1
0.42197976744308 0.407570257334335 1 1
0.363301507234155 0.348444830828844 1 1
0.570091181264421 0.542715174375344 1 1
0.616482342721976 0.597334622297681 1 1
0.499651166859552 0.475322428560484 1 1
0.822975658467937 0.786122869394816 1 1
0.456826439651236 0.435908223810214 1 1
0.439590016904541 0.414844319164183 1 1
0.643531102377869 0.611543546134232 1 1
0.478990867757882 0.445194374612318 1 1
0.526129382273318 0.504449878824766 1 1
0.423295410808533 0.401280368036443 1 1
0.521165289596262 0.499585338731293 1 1
0.484811885859557 0.46052634180676 1 1
0.689410657141471 0.659117741173404 1 1
0.31224900836201 0.292515536757468 1 1
0.619746675754984 0.58861765283952 1 1
0.263467576118622 0.250214651394262 1 1
0.36397416739871 0.348970107708324 1 1
0.547936896343166 0.518891518655951 1 1
0.449296767943049 0.431460520494818 1 1
0.368330658241176 0.354797419702193 1 1
0.559162327040741 0.537452674360868 1 1
0.591780076272042 0.563478524298764 1 1
0.480653464357766 0.457572753263425 1 1
0.388295686921613 0.363125625130731 1 1
0.584525632148457 0.554599451184073 1 1
0.535250557497431 0.504332083041902 1 1
0.757643521886011 0.722478623974091 1 1
0.504413915005253 0.48239141918808 1 1
0.510177152388888 0.489221146335951 1 1
0.468872107032609 0.449017835358459 1 1
0.764587103663476 0.736593462072855 1 1
0.132295179431596 0.126995149509578 0 0
0.506251966600646 0.48517846649006 1 1
0.225561469534815 0.212231665437877 1 0
0.618143419553835 0.589635449277377 1 1
0.715369867703061 0.682413420839016 1 1
0.185952615359301 0.174341109068829 1 0
0.246605859492995 0.235723452543297 1 1
0.954285297406076 0.911013967312247 0 0
0.708253292492221 0.6692835621898 1 1
0.443981937608186 0.428645389309775 1 1
0.689939538707665 0.654668837201259 1 1
0.476682265076908 0.458252411670102 1 1
0.551007107288172 0.528760289307285 1 1
0.0806413600825608 0.0697640294646594 0 0
0.845625852926217 0.807992278049703 0 1
0.524356801321874 0.498870347178936 1 1
0.576146759951852 0.548021698940751 1 1
0.684275585479938 0.656437381878725 1 1
0.25756881476327 0.241782374431733 1 0
0.716161538864608 0.680808578750651 1 1
0.471930099681856 0.453999811161247 1 1
0.604227202355722 0.577653308800177 1 1
0.5668570791785 0.540675117075069 1 1
0.60447595639227 0.579663251729274 1 1
0.542289755647355 0.51772181433149 1 1
0.441346702847735 0.422990317507761 1 1
0.543684003257499 0.516423020119694 1 1
0.349187323528421 0.33551277999369 1 1
0.371762089487412 0.353124755896922 1 1
0.506818350822322 0.481303170072935 1 1
0.255994424884558 0.241952234951962 1 1
0.841423719694941 0.799903444810174 1 1
0.692273229115565 0.667409842874141 1 1
0.624612937766006 0.592718572880173 1 1
0.232965932820809 0.217760634929434 1 0
0.57946505775102 0.556942838326067 1 1
0.49461544163086 0.476218164389625 1 1
0.540802364101038 0.513867883243673 1 1
0.733490074124059 0.705566427167734 1 1
0.36999994958225 0.354171967570935 1 1
0.519317232287265 0.492760947633783 1 1
0.533503307192929 0.514740099662513 1 1
0.639515269212847 0.602464817380286 1 1
0.530937800985516 0.501689671974103 1 1
0.677068468702146 0.638016786418312 1 1
0.481335566549556 0.455009341482489 1 1
0.585968444525335 0.557752852885899 1 1
0.445188799014681 0.42092357819093 1 1
0.735981568241293 0.702224974385719 1 1
0.462028597705394 0.439239799501548 1 1
0.525697191139285 0.502899130538377 1 1
0.468687130098239 0.447113422732213 1 1
0.571833153722981 0.541267401484464 1 1
0.422829392879941 0.401395767018116 1 1
0.553022962640867 0.527190587718763 1 1
0.429156765036305 0.414531822320414 1 1
0.299088319769991 0.280239779728404 1 1
0.414231117361764 0.399099830091988 1 1
0.639957507909724 0.605449826634887 1 1
0.413872703239102 0.392939395728172 1 1
0.556126667255388 0.526372562933067 1 1
0.546356853741787 0.52218322314684 1 1
0.3833844525632 0.369035265279046 1 1
0.392732912216258 0.372986863637229 1 1
0.310022236167049 0.301028299894081 1 1
0.5709249421099 0.544887314043133 1 1
0.796998271420058 0.751599697651239 1 1
0.50003951877112 0.473178598946295 1 1
0.330502021651596 0.307760016435956 1 1
0.656728266514028 0.615246756194018 1 1
0.28933118556133 0.276271707396598 1 1
0.407884037935582 0.383772219518284 1 1
0.492154780056062 0.46679051351508 1 1
0.292271934841203 0.279327621946697 1 1
0.530470638935557 0.505268891620816 1 1
0.575546084362225 0.547521102442879 1 1
0.42518744754304 0.403218526203431 1 1
0.415326459939616 0.396336206152021 1 1
0.305691747882337 0.295112910484957 1 1
0.561145124433068 0.528318542948768 1 1
0.480094455395172 0.455146954250396 1 1
0.411596702508168 0.397776061239806 1 1
0.161484024517691 0.154307669320743 0 0
0.529373424282843 0.510688952897256 1 1
0.467530250712654 0.440712691829957 1 1
0.670002120480833 0.64022871824398 1 1
0.569401768974036 0.539538929750078 1 1
0.298859593981406 0.27981163866598 1 1
0.315733917467335 0.297641152064028 1 1
0.677371626960304 0.651275949363892 1 1
0.441927686235363 0.419401789402095 1 1
0.101859377399536 0.0979725848539 0 0
0.543593228669832 0.519820619163374 1 1
0.403763030328296 0.382548200950157 1 1
0.19218453402522 0.183034385217323 1 1
0.620289658063403 0.591595443984135 1 1
0.369999047277864 0.3537312900728 1 1
0.566897804714555 0.531608840371566 1 1
0.561383964642061 0.534570429736575 1 1
0.515395178188279 0.501460313440753 1 1
0.463767102426993 0.435643493392595 1 1
0.561040738139327 0.530081670165884 1 1
0.403892148883579 0.383903122622868 1 1
0.324405724701158 0.307742243394552 1 1
0.472557004695326 0.445551084291558 1 1
0.597795474256517 0.569060738674948 1 1
0.537132771364553 0.507094781228109 1 1
0.617100914809065 0.592195073589176 1 1
0.526162281566122 0.493726788209333 1 1
0.303164390153194 0.289778609288776 1 1
0.476173235951339 0.446462476394136 1 1
0.403367156199533 0.386028602496596 1 1
0.523629386809533 0.497422676125059 1 1
0.452967078101363 0.430720750933817 1 1
0.295867621186015 0.281591795141218 1 1
0.506532876470168 0.481376961590692 1 1
0.534259566336739 0.505719661670757 1 1
0.401918163943477 0.386828866247748 1 1
0.795199720585193 0.759416907378342 1 1
0.446142376835009 0.419936332169816 1 1
0.533380570046359 0.510601896549862 1 1
0.29924853162282 0.287510091746676 1 1
0.616503243778722 0.58290213994775 1 1
0.817591716355887 0.77320846688916 1 1
0.639862439729399 0.606301230320676 1 1
0.328235113983847 0.30479030189593 1 1
0.20875994943473 0.202024895015826 1 0
0.447794918822237 0.424864986546763 1 1
0.419379149364419 0.402763699443345 1 1
0.714178620880884 0.679761031836199 1 1
0.605574764785288 0.57827206491024 1 1
0.359471413609064 0.344115080672954 1 1
0.426692155450299 0.405316976767307 1 1
0.31661609605649 0.297055716828964 1 1
0.614788026149989 0.588082964146331 1 1
0.347798163214762 0.334606820224335 1 1
0.706262310897704 0.669895620717677 1 1
0.701376215581886 0.662038932400161 1 1
0.668505376345335 0.639031736389706 1 1
0.259649632496031 0.248054658427871 1 1
0.560368005610525 0.535471661421986 1 1
0.418588423618971 0.390256663137969 1 1
0.594152875557259 0.557446681189479 1 1
0.878400142647029 0.828992380241932 0 0
0.640213116051251 0.611620145793422 1 1
0.701951957300842 0.67147019207321 1 1
0.882080640186522 0.841253473414864 0 0
0.686508249289521 0.657608652416492 1 1
0.251526027620836 0.234872756132899 1 0
0.430795760712375 0.408778681374496 1 1
0.148555354363601 0.146693990533007 1 0
0.733702892356408 0.701625347117174 1 1
0.39382067571263 0.369891502803968 1 1
0.20917647707058 0.200089463444016 1 1
0.667148487570027 0.636949625632976 1 1
0.666256557178543 0.639415432282345 1 1
0.461800424279015 0.437725603101616 1 1
0.506456545266329 0.485515618893573 1 1
0.464205371492563 0.438721508230196 1 1
0.504254337891162 0.480225103937049 1 1
0.535357859221227 0.504803166652014 1 1
0.49133170896887 0.460182059812336 1 1
0.402326048440761 0.388763288459411 1 1
0.499737052983434 0.471585014405926 1 1
0.297543593101139 0.276345920058765 1 1
0.473285389088713 0.453030271987265 1 1
0.595687574189421 0.565563515922322 1 1
0.336475857744402 0.324911513542064 1 1
0.403285925333935 0.381765625602805 1 1
0.770860014257886 0.732436946972497 0 1
0.385412501265613 0.371050496902479 1 1
0.418014169901173 0.390529142722216 1 1
0.350654362377396 0.335253298441521 1 1
0.2503727229787 0.236257694040494 1 1
0.621502173259352 0.583599474677957 1 1
0.248007292712988 0.23524292556198 0 0
0.396978836519061 0.384895290228546 1 1
0.611902649566348 0.578418906309632 1 1
0.45500057283669 0.430713538636087 1 1
0.388098232843093 0.367625977130321 1 1
0.644891899176462 0.614799140239546 1 1
0.550458670630832 0.526526566756297 1 1
0.360132422321617 0.342177892898988 1 1
0.501540093002564 0.478532357153418 1 1
0.688023317028056 0.650129178330789 1 1
0.622236401929297 0.592396992954158 1 1
0.518305158621391 0.497146421674539 1 1
0.603791311124522 0.579439849857859 1 1
0.886511369589952 0.838632283199515 0 0
0.63141988697219 0.601734324839688 1 1
0.258056601643705 0.250048074144478 1 0
0.653747314465448 0.625271087810824 1 1
0.297434536614189 0.280932699572294 1 1
0.294842954509544 0.282653015222741 1 1
0.361057585948031 0.343354645924911 1 1
0.52128177298773 0.49670858169376 1 1
0.566885565053982 0.537148972660517 1 1
0.864717506931289 0.818877957260842 0 0
0.283370746336802 0.270984903759947 1 1
0.575960255691235 0.543747584545997 1 1
0.572185409828401 0.544380402774338 1 1
0.568104413770416 0.539631408519918 1 1
0.476045323319917 0.44772826133907 1 1
0.680189932180665 0.641454954545425 1 1
0.653129450857393 0.624394298894492 1 1
0.56678493582008 0.543982824370271 1 1
0.453474434525902 0.429085796551778 1 1
0.337059622880952 0.319577111794034 1 1
0.511446393234264 0.48600952846738 1 1
0.333019720808923 0.319966074663177 1 1
0.475729756635729 0.456517799639736 1 1
0.539440263323836 0.517834174463869 1 1
0.486435809865119 0.461219007492338 1 1
0.467065027796225 0.449355302602252 1 1
0.372367632480411 0.354513746390959 1 1
0.19239086325599 0.181718389609887 0 0
0.529010945740514 0.507391504861901 1 1
0.707606533162659 0.677641241411103 1 1
0.223778017814924 0.206172178661713 1 1
0.307736644969969 0.300911580396845 1 1
0.395296798575725 0.373120609488344 1 1
0.468973246767552 0.449174359062088 1 1
0.601482792774136 0.570153054960469 1 1
0.41358136008672 0.396270653129993 1 1
0.440297317089179 0.425190621638851 1 1
0.417663439122676 0.398505404393261 1 1
0.410533280047341 0.391709228287133 1 1
0.481127112114818 0.454906760791488 1 1
0.374979739509284 0.3637302163044 1 1
0.457309158955549 0.435864093329464 1 1
0.344128691134617 0.331739027555972 1 1
0.222644408030193 0.220180167714503 1 1
0.728299216459768 0.691629408672529 1 1
0.632920890429757 0.599002510255874 1 1
0.268838959429096 0.256484724201334 1 0
0.620047452907378 0.590467641800296 1 1
0.764845655829724 0.732575190026726 1 1
0.54132490158944 0.519723097600833 1 1
0.442507648995646 0.418584011336767 1 1
0.318314108897555 0.305962348600767 1 1
0.449451799032011 0.430473445483699 1 1
0.397180271559248 0.383308694485097 1 1
0.674771734539903 0.638860587711836 1 1
0.370098754226019 0.34827308132251 1 1
0.0338596136624407 0.0366644906924166 0 0
0.374753030151487 0.360980301835938 1 1
0.858378094895585 0.813376119550744 1 1
0.152805818462111 0.1506840995824 1 1
0.477856699453462 0.457498595457933 1 1
0.486027086130926 0.465091217261043 1 1
0.588115475483753 0.559943829629391 1 1
0.284122060134741 0.269704839628612 1 1
0.620837552572757 0.594077459207016 1 1
0.601443066724629 0.577941220887655 1 1
0.267969684884629 0.2540692815998 1 1
0.261120444815164 0.250849627899926 1 1
0.358887716475015 0.337452414586157 1 1
0.161002245033171 0.153677944715358 0 0
0.615778663649817 0.58512345092781 1 1
0.304935401368279 0.292023618207201 1 1
0.513278258362413 0.498864776588152 1 1
0.286365312091403 0.271530700959143 1 1
0.388957457564649 0.362617131635242 1 1
0.57766570372458 0.544005884205385 1 1
0.42649920443685 0.404448808459634 1 1
0.425738622655409 0.396836620010055 1 1
0.701931850662023 0.664496084538762 1 1
0.276944610708249 0.265343355454703 1 1
0.395213063746937 0.37951770805596 1 1
0.545040077802711 0.521644852106877 1 1
0.531149571387817 0.507207274384087 1 1
0.288883921717705 0.274170527705884 1 1
0.504788873294494 0.484726170095899 1 1
0.674069440215237 0.643484846563625 1 1
0.741511191126301 0.696821480322749 1 1
0.707085301695803 0.675932076681787 1 1
0.599235250420299 0.569968537881062 1 1
0.635829102869124 0.604108293263563 1 1
0.14208585498946 0.136687715681621 0 0
0.813686357940572 0.765825887861524 1 1
0.821363891096875 0.778804134102375 1 1
0.41043166842651 0.390500083281811 1 1
0.546926985333983 0.517597602580829 1 1
0.394560144328913 0.377626517167847 1 1
0.368075649209191 0.344800704245042 1 1
0.619788555688584 0.589573197187357 1 1
0.388447209763933 0.370203698693336 1 1
0.544189348193996 0.520955629364886 1 1
0.699684330247036 0.673356228038505 1 1
0.424069999845112 0.406577611072087 1 1
0.637491465369046 0.60576894441287 1 1
0.340241805496844 0.323670724043625 1 1
0.366038304534055 0.350155235572915 1 1
0.40313900271458 0.383321515215497 1 1
0.193088717686871 0.185300405790354 0 0
0.424453597579656 0.40216000764058 1 1
0.196946058991834 0.182502128355681 1 1
0.631570128573955 0.593597274574721 1 1
0.396601104241158 0.385135396714459 1 1
0.611982144307631 0.580169105974658 1 1
0.326206522544581 0.306036205535555 1 1
0.1000032667321 0.0969332379651043 0 0
0.346970324537237 0.331555645962465 1 1
0.255527422852102 0.238852017626393 1 1
0.569865837746299 0.542715619135883 1 1
0.760147344183224 0.725761301978429 1 1
0.528488731515295 0.498494826187752 1 1
0.140017626345285 0.136261711178027 1 0
0.370012559866046 0.352313039805902 1 1
0.299239416371749 0.287928418143724 1 1
0.348792141791293 0.331114062557489 1 1
0.636943501282684 0.602404699880183 1 1
0.625114250816119 0.595790465304633 1 1
0.20711040292738 0.202825135810306 1 1
0.422145590044463 0.402257717538126 1 1
0.560669499719022 0.529621626872966 1 1
0.410749655059 0.393177574833192 1 1
0.491842808679553 0.465156241082438 1 1
0.474707993220331 0.451707890221133 1 1
0.616933856716753 0.581677439567527 1 1
0.203049369244626 0.193711221306147 1 0
0.403175270088139 0.385410173593673 1 1
0.736796722233326 0.701194724254864 1 1
0.423465311008084 0.399590033410424 1 1
0.682300039596935 0.64816301953393 1 1
0.726133343802872 0.694360234007592 1 1
0.562171014351629 0.533507119359702 1 1
0.582419566137953 0.541848582869041 1 1
0.338402033855538 0.329132930568938 1 1
0.553264830391305 0.522149054350061 1 1
0.58271584035118 0.556876464694515 1 1
0.425868477832014 0.406853189088942 1 1
0.589189362773965 0.558731868877087 1 1
0.327320833136163 0.309820090761177 1 1
0.546979258111114 0.525151991815477 1 1
0.693908320979651 0.657832478378276 1 1
0.514803279981161 0.493665952938886 1 1
0.511935797780792 0.482877741340353 1 1
0.559659005743414 0.533164692293469 1 1
0.622343372224505 0.594917236633747 1 1
0.529987813622541 0.502278476430309 1 1
0.399912442405268 0.378030150804046 1 1
0.23994786171465 0.226499208516499 1 1
0.552051796256561 0.533036936448119 1 1
0.34137712475083 0.324249647609746 1 1
0.514919206659497 0.485984390525804 1 1
0.46985899450476 0.451199187415302 1 1
0.589781999703894 0.554497710447478 1 1
0.829399236288235 0.791662297830382 1 1
0.49778539024853 0.47029747461268 1 1
0.398109987467479 0.379152130998007 1 1
0.449430645568897 0.427754304512646 1 1
0.824064072184436 0.785820470449927 0 1
0.4145065357884 0.398737707016487 1 1
0.534969815877774 0.509496804662392 1 1
0.520018121660396 0.489388099804903 1 1
0.553887094762572 0.523847696563086 1 1
0.335802959537754 0.320646875571425 1 1
0.41072368925603 0.384234181392103 1 1
0.537583243302484 0.514148139633968 1 1
0.768114099892125 0.724646277923768 1 1
0.343490266905356 0.324981258270859 1 1
0.506321706249219 0.483223057437953 1 1
0.400525331797047 0.385133998560227 1 1
0.675839766269298 0.642161823963179 1 1
0.310382611113907 0.296618600136103 1 1
0.281862061496365 0.266985995146029 1 1
0.495111832703086 0.47516446452744 1 1
0.345740049654437 0.321901031096554 1 1
0.453546896502157 0.432846547090384 1 1
0.447864001563887 0.426497894433849 1 1
0.884268274414309 0.838828706428588 1 1
0.490377277761003 0.465529415581002 1 1
0.445373172671017 0.420110405843092 1 1
0.548944838946537 0.527200117683873 1 1
0.363089863626818 0.347386375007385 1 1
0.221347949996044 0.213478869960947 1 0
0.283203208761372 0.274683524690561 1 1
0.544166390562222 0.518486189499157 1 1
0.574870339327637 0.548736717776174 1 1
0.446549650117924 0.423704526866842 1 1
0.74194727698443 0.708685504111732 1 1
0.41518645440651 0.395953298056828 1 1
0.717200011265926 0.684872283848527 1 1
0.374054414630908 0.355684339302266 1 1
0.400720218349986 0.381863184451146 1 1
0.820037188117801 0.794377907672881 1 1
0.66177984533119 0.623864201700201 1 1
0.67316007371157 0.636561742584094 1 1
0.634934261472502 0.605338477439574 1 1
0.585908847371598 0.558925671177328 1 1
0.518834746911707 0.495214637270956 1 1
0.407492227566782 0.394161300044892 1 1
0.347738722011586 0.333538185526354 1 1
0.140947946277239 0.135937815673004 0 0
0.632892119995984 0.594945675078721 1 1
0.722313285926449 0.686618330254352 1 1
0.357048645855579 0.339631160903186 1 1
0.390605194555495 0.372155542732726 1 1
0.344285904069116 0.321870296808862 1 1
0.497292569402352 0.477225573457387 1 1
0.434784166055482 0.413525975337606 1 1
0.61313168059759 0.588551304308689 1 1
0.690155503123874 0.65949308995576 1 1
0.569362042682796 0.538704563031572 1 1
0.276792009447876 0.261750768912614 1 1
0.224019611060796 0.215314130438789 1 1
0.626147423084034 0.597349289376746 1 1
0.340200453995786 0.324572113771188 1 1
0.450818555472697 0.430508055775156 1 1
0.466621434275395 0.443807217438404 1 1
0.52830694367632 0.506135880318886 1 1
0.767594511005094 0.728736313988937 1 1
0.372108581145985 0.361078491254945 1 1
0.708618799434034 0.679431601087525 1 1
0.234806165959205 0.229176866738959 1 1
0.429667719291414 0.409604343571181 1 1
0.380887683291514 0.356728660606095 1 1
0.186125341224665 0.18227692588687 0 0
0.397428061097146 0.376125575632989 1 1
0.227807152858057 0.229132955914326 1 1
0.516664446545336 0.49426486646449 1 1
0.278322461151894 0.258980759512205 1 1
0.38720222370155 0.369945501174024 1 1
0.306191322988383 0.297735725522936 1 1
0.779835139312799 0.745407316674782 1 1
0.450589043362988 0.429320182306249 1 1
0.806151201500606 0.75920403669512 1 1
0.690995431771591 0.658438919717375 1 1
0.160747930974573 0.150118940736288 0 0
0.407604433766982 0.388230496385355 1 1
0.804596597236394 0.758051164234315 1 1
0.517436157748923 0.488140819327979 1 1
0.559266604153124 0.527589883870898 1 1
0.312277442778295 0.296223054998685 1 1
0.575860559012557 0.553738842170686 1 1
0.556165560481873 0.532481370564144 1 1
0.251348114822706 0.242468727897504 1 1
0.592179783337326 0.569028586980088 1 1
0.588561395433009 0.557761483009798 1 1
0.576417696016255 0.549748378693852 1 1
0.298898482137669 0.284974089667052 1 1
0.501164946151982 0.475651717960272 1 1
0.782116393176572 0.745504917936633 1 1
0.629412389238762 0.601161812819291 1 1
0.339271166447551 0.325660051637859 1 1
0.186170186539958 0.176298071910292 0 0
0.538728049846771 0.512641818744167 1 1
0.491540181255701 0.466333362036133 1 1
0.627988638193259 0.596725988548251 1 1
0.239966373318018 0.231600973553624 0 0
0.821216117937954 0.783506202369506 0 1
0.546228003557362 0.523354654149064 1 1
0.458066618464461 0.433266518707305 1 1
0.541633865192202 0.517368656482872 1 1
0.484630867233857 0.456856557089888 1 1
0.60451086075295 0.575848214524767 1 1
0.342904701632687 0.325869070377179 1 1
0.408782551726982 0.389008090930457 1 1
0.608293483691131 0.574417258549247 1 1
0.394883961021604 0.372649741806679 1 1
0.560335928750436 0.53288981793422 1 1
0.517241355548392 0.495611399315385 1 1
0.192252125010164 0.184010517631416 1 1
0.557792296894023 0.527818583033359 1 1
0.463764121209224 0.443326883843755 1 1
0.518369389950047 0.495726827230383 1 1
0.331411017870982 0.32152307865527 1 1
0.210377802190058 0.200763059236389 1 0
0.694994363418392 0.657845323138486 1 1
0.526455219804709 0.50642439253626 1 1
0.506523961246145 0.490317151865197 1 1
0.378806878218614 0.358736992795732 1 1
0.39321812787073 0.367705395635284 1 1
0.61164537017029 0.576495835458075 1 1
0.626403449143379 0.59839239991008 1 1
0.414970426143915 0.40171079724019 1 1
0.806851575880023 0.761263704226741 1 1
0.498353171677744 0.478224995911177 1 1
0.598589375546221 0.574914843291774 1 1
0.618594741518018 0.593425901014441 1 1
0.474724734975615 0.451835901690838 1 1
0.430690969535482 0.409880292991749 1 1
0.310558016598323 0.294619891792427 1 1
0.274498293910591 0.245568814840917 1 1
0.695933601448021 0.664696015766595 1 1
0.422918468121944 0.40846942140607 1 1
0.732381593840677 0.700677614374963 1 1
0.579251022526959 0.54991960386923 1 1
0.577798592046734 0.549134152758617 1 1
0.231126514850715 0.227332208009432 1 1
0.208265288093271 0.199393457690242 1 1
0.670747717742509 0.634769774413047 1 1
0.233441574096049 0.223382405992364 0 0
0.436200419846016 0.416289942567116 1 1
0.453543649207986 0.435515867857815 1 1
0.524618781557097 0.499031921507469 1 1
0.17664718129797 0.165409561110284 1 0
0.50269060969932 0.473104031467533 1 1
0.571770690450077 0.541360703709615 1 1
0.257870016388286 0.245320232640133 1 1
0.46940952107761 0.448239522302815 1 1
0.658293436665837 0.626267497517157 1 1
0.568284905056456 0.541910651933762 1 1
0.492079633224041 0.47005396702426 1 1
0.483718231854662 0.459372026215595 1 1
0.216675450071025 0.197967533278286 1 1
0.513642846659145 0.507043215361771 1 1
0.492645633443789 0.468978150330499 1 1
0.150497582542668 0.14190269823967 0 0
0.660022703048323 0.6361761915571 1 1
0.410432735620016 0.390625548347929 1 1
0.353423598204867 0.339372794716247 1 1
0.560369221464701 0.527513256090633 1 1
0.36810172490959 0.347870987359002 1 1
0.300219334576714 0.283681680698662 1 1
0.442564386744326 0.423051155162715 1 1
0.880731880545518 0.837299160842933 0 0
0.689301988367692 0.658666581132885 1 1
0.551765069237843 0.527766587391949 1 1
0.411835093527183 0.38878244719308 1 1
0.720636616496864 0.690817440162592 1 1
0.463373106862108 0.442486340701322 1 1
0.206814946980171 0.1936095361863 1 1
0.447590418291771 0.419461401117455 1 1
0.374542982288219 0.358250839583027 1 1
0.303597105506057 0.285732235342434 1 1
0.76321607976011 0.716110610221038 1 1
0.647307237024239 0.613554525583038 1 1
0.348468105342917 0.325447989015616 1 1
0.191841139047073 0.184517156350085 0 0
0.37140399162504 0.351539545836849 1 1
0.552127034184004 0.522023092567735 1 1
0.221040230139275 0.208156833169291 0 0
0.389168213192485 0.374870958529375 1 1
0.580817036019223 0.55213103993082 1 1
0.345766014084616 0.322356186622382 1 1
0.549236820315653 0.529069301573631 1 1
0.65004107159963 0.618665529128361 1 1
0.568892709913334 0.541813908971368 1 1
0.263639571860356 0.245716228185847 1 1
0.59037797683519 0.558180896131006 1 1
0.788954240898546 0.747295233730844 0 1
0.62326753357452 0.589162857592004 1 1
0.518149104543103 0.4965575519111 1 1
0.736410615451448 0.693134138582801 1 1
0.616230116455398 0.587526523073516 1 1
0.369583975826618 0.350616707732483 1 1
0.597955449544592 0.572609988718161 1 1
0.526436701318925 0.500803854550568 1 1
0.608990911697594 0.58184243496266 1 1
0.359722581836363 0.339870562286194 1 1
0.587082364159195 0.557059962489819 1 1
0.482292802185324 0.464208372542353 1 1
0.26815322699242 0.262558399429067 1 1
0.676812315715472 0.636485701439336 1 1
0.606200729252274 0.571731284770403 1 1
0.703570733117032 0.671690410175264 1 1
0.260701254560921 0.249532327666993 1 1
-0.0495358964886051 -0.0474000737426581 0 0
0.436295537520553 0.416593252630334 1 1
0.450809084773151 0.434387105273457 1 1
0.539431328820609 0.51959597438547 1 1
0.253090749372507 0.239456592859673 0 0
0.393674004244555 0.371164675652605 1 1
0.441694781738293 0.420253595422942 1 1
0.627016269314842 0.606074580011275 1 1
0.401409531992161 0.381927535168816 1 1
0.189039929869188 0.182310656028798 0 0
0.567133692722988 0.540257095772369 1 1
0.444208208064885 0.42319127454733 1 1
0.633941947290439 0.595901439784571 1 1
0.395625595582004 0.376445230389388 1 1
0.288001205475004 0.272723944714315 1 1
0.536811584761756 0.515080780864798 1 1
0.550583599722775 0.522377320954066 1 1
0.591257280191934 0.562473668867808 1 1
0.538798292060528 0.51862796296532 1 1
0.824120041574447 0.7823052207234 1 1
0.60086237753328 0.574201556925738 1 1
0.307506345619128 0.290764054709442 1 1
0.386137064030916 0.369601052755651 1 1
0.664862761585634 0.630585358841266 1 1
0.39561020158705 0.379501975691066 1 1
0.499513358645326 0.475227117919482 1 1
0.37947248508708 0.363289599486532 1 1
0.126441920389365 0.12580754114713 0 0
0.66505281129737 0.629251378872589 1 1
0.56168854582929 0.533698859658426 1 1
0.679359690835484 0.649553935445457 1 1
0.390319415573101 0.372128638784223 1 1
0.514174406193049 0.489254120828008 1 1
0.154571553640703 0.139980814679594 0 0
0.631968465216432 0.603625509592163 1 1
0.592239642298302 0.571657897884943 1 1
0.578770688301824 0.544153181772081 1 1
0.618759641747262 0.592646976551003 1 1
0.440633425873972 0.419135532535625 1 1
0.444350875148224 0.426860819858932 1 1
0.699222059990761 0.665792887676405 1 1
0.446121806398805 0.422099427502184 1 1
0.719477838859995 0.682569748727116 1 1
0.683412032683751 0.65303512581449 1 1
0.478962738033273 0.457684240436287 1 1
0.796156610595332 0.755198885737502 1 1
0.379463308500301 0.360220420066266 1 1
0.441311505911066 0.4187583685092 1 1
0.366532041719498 0.343014770778976 1 1
0.382039471690471 0.360155597237431 1 1
0.399396662314918 0.379272791896522 1 1
0.565340000448835 0.539594518392235 1 1
0.413496975139786 0.394477268154086 1 1
0.503003435086894 0.480699175758567 1 1
0.585843651961858 0.559417204211856 1 1
0.395556422046037 0.380335988638914 1 1
0.837696918767982 0.785234511566833 1 1
0.611055726624294 0.579547774550477 1 1
0.558286790307187 0.530979231397165 1 1
0.500804368312132 0.479827674339005 1 1
0.381166951150292 0.358005347121517 1 1
0.816271712115067 0.772480198488326 1 1
0.232664143413064 0.218077904785467 1 1
0.52699196145574 0.501901860318743 1 1
0.35041184548069 0.331534331409208 1 1
0.411336798276984 0.397257827364582 1 1
0.589621804133765 0.562691484516925 1 1
0.678335613981505 0.648161922860108 1 1
0.55396384180059 0.522547200567636 1 1
0.6542658125334 0.62425860039732 1 1
0.465908647731866 0.444047281612433 1 1
0.571149112942321 0.546524771590021 1 1
0.533668367621708 0.507212234101916 1 1
0.641064032133278 0.61447858541618 1 1
0.410107992712152 0.390016066949273 1 1
0.596632298067078 0.568520158731332 1 1
0.564958625289672 0.533192003487276 1 1
0.706730694837543 0.671394814417885 1 1
0.561436456972043 0.531138366267923 1 1
0.390030282717063 0.373147530979002 1 1
0.604366447993456 0.569351914871707 1 1
0.646521936385758 0.619590716353559 1 1
0.483357007902827 0.459993788645912 1 1
0.594321474842974 0.567671200355214 1 1
0.609562967299683 0.578891806571802 1 1
0.519235671122567 0.494362043332521 1 1
0.465810868963892 0.44472878679632 1 1
0.465892239711501 0.440625786542412 1 1
0.757680127443527 0.722668787949049 1 1
0.171625032636991 0.159793274856343 0 0
0.440458041739051 0.417316361666731 1 1
0.707196156061959 0.675377351378739 1 1
0.597791373605879 0.563867082812794 1 1
0.868167431303843 0.823804939668973 1 1
0.404655222271745 0.386408079972644 1 1
0.513901818734427 0.479013315277054 1 1
0.379289948071546 0.362270486578248 1 1
0.794236520837007 0.750539920570768 1 1
0.591853632465724 0.56343530387559 1 1
0.137711560966181 0.138430797544261 0 0
0.687429654303317 0.656244181338569 1 1
0.186556512731665 0.179751790579337 1 1
0.703297438386072 0.667645831698659 1 1
0.317670475389262 0.298047719392149 1 1
0.790880283685953 0.747411114712389 1 1
0.445615151562827 0.429502489974208 1 1
0.341058425580654 0.321839314547804 1 1
0.494371844595784 0.466046615171224 1 1
0.375524270617254 0.360039926004302 1 1
0.297619345378101 0.284418993153606 1 1
0.570701675482655 0.545292245566462 1 1
0.41167331417357 0.397928545898634 1 1
0.722125769663863 0.690684275214358 1 1
0.483162061965909 0.455603560396148 1 1
0.857034857591086 0.82011094513264 0 0
0.587091055998599 0.560500976895149 1 1
0.28034162087841 0.267058292450929 1 1
0.586393883753876 0.559388928083534 1 1
0.539768725158328 0.513386653538399 1 1
0.473143592262138 0.450602250530524 1 1
0.661404499396579 0.629075027552013 1 1
0.234709594529143 0.224286884914874 1 1
0.559137561283385 0.537933483150012 1 1
0.420498337625943 0.406427763122236 1 1
0.735409720485321 0.707415902613662 1 1
0.502537485701326 0.47877529524827 1 1
0.586941913960754 0.569572897615771 1 1
0.52510351080973 0.498285479779496 1 1
0.575185972712468 0.547140492791239 1 1
0.403658866656783 0.384313846539535 1 1
0.534948911826487 0.511655438274493 1 1
0.605132554645319 0.578500893616168 1 1
0.668790800382368 0.638494850768639 1 1
0.710896333025306 0.66817594608864 1 1
0.423128441473712 0.398392201938181 1 1
0.481408566272817 0.458957293371342 1 1
0.84683553374554 0.808718496943771 0 0
0.651970516166647 0.620825986283761 1 1
0.356607046264394 0.338079269592969 1 1
0.751060656673464 0.716551733074615 1 1
0.506616496464302 0.478357551872966 1 1
0.648803904195928 0.615489796748015 1 1
0.684495449451047 0.649842266493922 1 1
0.413405521953058 0.396498587027438 1 1
0.619594363608196 0.58028886912044 1 1
0.412303036599337 0.398597699830136 1 1
0.269677051610983 0.257032615028601 1 1
0.253000253031594 0.237348371998355 1 1
0.490541814779967 0.462888823583794 1 1
0.477721742702286 0.453039940540464 1 1
0.365534166536853 0.344101585394634 1 1
0.496897026824653 0.476864763261474 1 1
0.753235818609134 0.721633606980948 1 1
0.65553028475284 0.624975849572854 1 1
0.15768550221124 0.144277696728591 0 0
0.439241126484898 0.409967055603311 1 1
0.487622206187313 0.464050868251116 1 1
0.332115048337761 0.314694393410424 1 1
0.491095825175215 0.466779097544386 1 1
0.391224058534748 0.372649728819973 1 1
0.20623222927474 0.197660582319229 0 0
0.460023546126513 0.439687900910312 1 1
0.375535711950875 0.356497997957825 1 1
0.249819685379947 0.237226423316691 1 1
0.567991071924241 0.541808291169041 1 1
0.254036828860773 0.243020267408256 1 1
0.593467802708147 0.570641064146076 1 1
0.615859611766019 0.585938557916993 1 1
0.175041980987881 0.164911557847242 0 0
0.294535451118607 0.281860673366844 1 1
0.596399511082379 0.566041588128935 1 1
0.21629050553358 0.207031226628194 1 1
0.687000647526619 0.650768216889579 1 1
0.467181070855484 0.437841968894983 1 1
0.35641140548931 0.334419003751356 1 1
0.159189422258516 0.142806831975467 0 0
0.556998226454402 0.528304780846673 1 1
0.703147324688523 0.660811813325029 1 1
0.237907018062516 0.227012632886791 0 0
0.237052220613999 0.223747319255593 1 1
0.41661294298923 0.394678050066463 1 1
0.501742578615499 0.485087842755834 1 1
0.459745550142725 0.427073520266999 1 1
0.517755271732653 0.487756765646013 1 1
0.710698733933142 0.678008385971593 1 1
0.554435113551567 0.528708291301325 1 1
0.669465793242601 0.641768579740547 1 1
0.594139789730199 0.568218699759642 1 1
0.492215633704036 0.47553982462718 1 1
0.552165304341677 0.531541017094328 1 1
0.669592492639196 0.633641301640841 1 1
0.329328813810697 0.31725160353711 1 1
0.411365429104865 0.390525031438441 1 1
0.500960948383371 0.474925711571721 1 1
0.564978708990331 0.53978367668747 1 1
0.542956372768068 0.519751767606711 1 1
0.551438090776767 0.527410013144039 1 1
0.271946106263913 0.25690236076782 1 1
0.61103973906914 0.582166769618658 1 1
0.331080932849458 0.316997023417789 1 1
0.575938669982836 0.550316338533215 1 1
0.570662050119279 0.54168216721549 1 1
0.520072728765349 0.493450124722868 1 1
0.725835288254993 0.682085487367464 1 1
0.460236700170663 0.439273242256166 1 1
0.47522814346337 0.445267394980675 1 1
0.459756180256936 0.436584951821359 1 1
0.912697903561476 0.862320047936545 0 0
0.462210233777596 0.435894314568169 1 1
0.29093033208911 0.277174250395843 1 1
0.217429903505054 0.206353366238062 1 0
0.392165761813715 0.368754986073485 1 1
0.387083047814312 0.36391787047682 1 1
0.461502146511141 0.444130048558973 1 1
0.475254773572829 0.444522475291016 1 1
0.50255339871811 0.476857479666124 1 1
0.215615645817322 0.209259613768665 1 1
0.598802938893036 0.568890596298644 1 1
0.380201911096617 0.364649791392393 1 1
0.761852623295067 0.721685604453051 1 1
0.424771284445698 0.399537334903253 1 1
0.45676586274743 0.427883440994553 1 1
0.513325609772895 0.485046910113305 1 1
0.491392667120118 0.473453283175901 1 1
0.302509254337641 0.28752542293621 1 1
0.522628448478565 0.492018272871843 1 1
0.876225327363279 0.838700726129486 0 0
0.587203064413936 0.555023586839075 1 1
0.292300649162756 0.268681243294628 1 1
0.541324180393889 0.519016673215265 1 1
0.561614592403978 0.54007649927487 1 1
0.338057370505285 0.321611809527335 1 1
0.377810926742468 0.356504934281907 1 1
0.467461882458695 0.446388202143106 1 1
0.0286438649595784 0.0221988107034284 0 0
0.49748568391464 0.472753796707664 1 1
0.335264069238725 0.323840934133748 1 1
0.523419396325997 0.498991480330925 1 1
0.3463715321268 0.328502842900626 1 1
0.501708409837407 0.479410500598077 1 1
0.325884731358004 0.305919847350992 1 1
0.568136706619009 0.54023548601591 1 1
0.302105553188746 0.286094396867565 1 1
0.791030989032427 0.758558517698038 0 0
0.666222730480078 0.635388846408673 1 1
0.349548914314689 0.330089968024517 1 1
0.720471370373918 0.689640129227244 1 1
0.148015004974214 0.143831038416047 0 0
0.780504237264283 0.743484447293978 1 1
0.422830552044014 0.39760839169918 1 1
0.451079990934655 0.431539191215673 1 1
0.755388843399258 0.71849582420201 1 1
0.477319236458344 0.455951055143253 1 1
0.15109858992681 0.1448090434365 0 0
0.584079574263908 0.560378977892465 1 1
0.564056384879608 0.534757060364045 1 1
0.559535501101201 0.533320537716194 1 1
0.442137276153995 0.418529896886896 1 1
0.567146514929547 0.537463744761293 1 1
0.481446101349708 0.457205043975179 1 1
0.665576406445917 0.624862294248013 1 1
0.410584801366308 0.390508177132954 1 1
0.454875368993394 0.432245781052284 1 1
0.460459538196523 0.430468055439013 1 1
0.542735037835894 0.519229559866479 1 1
0.612721506053046 0.576804430711235 1 1
0.3687441598458 0.349648080383537 1 1
0.397933377393316 0.378326050175954 1 1
0.316870723148285 0.302560538200376 1 1
0.436357647284367 0.412564728864855 1 1
0.442661443785853 0.420155216627339 1 1
0.530382302454873 0.51021787832552 1 1
0.420276182732913 0.397777930824541 1 1
0.355921435866864 0.338256263537843 1 1
0.324604693001392 0.309402195490062 1 1
0.274815852498829 0.264661004985332 1 1
0.586762609095726 0.562116386357941 1 1
0.36195374777371 0.346992953261371 1 1
0.268108740796899 0.25105805973442 1 1
0.422621701458845 0.401559323885287 1 1
0.688258373585809 0.651514995660612 1 1
0.34872181629194 0.332337690499391 1 1
0.330938262512 0.313519810141077 1 1
0.60883165129989 0.585672198537206 1 1
0.64301773117008 0.608046169798148 1 1
0.632018025713868 0.609939725295473 1 1
0.379137724119395 0.364679719551651 1 1
0.656312639330087 0.616247810632322 1 1
0.603120277226817 0.56829396689487 1 1
0.645492297312169 0.61157333316087 1 1
0.472828188505438 0.446319914309502 1 1
0.557644551941754 0.532732786541831 1 1
0.613258885925577 0.590246417633838 1 1
0.372621324959414 0.35733014808912 1 1
0.372451089049676 0.358942609137566 1 1
0.508459425811646 0.480636582858016 1 1
0.31751771316822 0.300742238939612 1 1
0.589213773960209 0.566294462856943 1 1
0.441616199556361 0.422220897508904 1 1
0.788378177152761 0.748825122094772 1 1
0.299774199620109 0.28519480459904 1 1
0.325332118983811 0.303431781496214 1 1
0.0804710918401813 0.0802537484716457 0 0
0.494005524355014 0.474487572053051 1 1
0.65549584683212 0.614559138289705 1 1
0.317186284041628 0.30393857382707 1 1
0.72308544071962 0.691594139497262 1 1
0.74535052150652 0.712039763874874 1 1
0.481086212863726 0.457195349050841 1 1
0.406582600680868 0.390928562630956 1 1
0.705232067611453 0.669710429873246 1 1
0.366760149556448 0.344148090921312 1 1
0.350237141295103 0.329165665406005 1 1
0.473266043479955 0.44912806254833 1 1
0.796532613758574 0.753573920097221 1 1
0.317899739128458 0.295009982636163 1 1
0.429949416637291 0.412141459530838 1 1
0.69982890399303 0.667592986854975 1 1
0.37758131776555 0.363296561779415 1 1
0.541840812677415 0.513167005407209 1 1
0.519028364080628 0.498931205602399 1 1
0.622632959450193 0.590310182178709 1 1
0.38962997419021 0.371889596059069 1 1
0.31660645481966 0.298193815470231 1 1
0.517904016022037 0.489476361700765 1 1
0.553825108805398 0.523650827226495 1 1
0.308943437584213 0.298442995596454 1 1
0.408361717761205 0.384631859142415 1 1
0.582747669909759 0.545256702902464 1 1
0.367883042743065 0.348782324739365 1 1
0.527313680962128 0.503633199594855 1 1
0.37346426936611 0.358088644199911 1 1
0.749824928447561 0.715849719580858 1 1
0.302047151628405 0.284066266965746 1 1
0.393083289180903 0.374595755416696 1 1
0.58704291030209 0.559643103995469 1 1
0.677311191456463 0.64743039563726 1 1
0.691598637771165 0.65658973987385 1 1
0.72368233666106 0.687839940593662 1 1
0.651801735900841 0.622019735183526 1 1
0.60169241946986 0.572742357780245 1 1
0.384737701085879 0.355123668392068 1 1
0.320835649288955 0.307490855779629 1 1
0.573558275802467 0.543527575924446 1 1
0.495694781725035 0.469583480344745 1 1
0.277578680815212 0.253633891862981 1 1
0.422444465254938 0.399112151802998 1 1
0.567315709662925 0.532502289234218 1 1
0.617660380021147 0.587602048420939 1 1
0.346537954789005 0.332192736057622 1 1
0.468092060004853 0.445735145770393 1 1
0.419638136151842 0.397627851104355 1 1
0.335678279584872 0.320413684960418 1 1
0.169833177184023 0.156846077006376 1 0
0.656459549136619 0.633443595779646 1 1
0.404780800828016 0.393080608068965 1 1
0.30825439656986 0.283690607050331 1 1
0.318432670965916 0.302350632799214 1 1
0.727527003077184 0.696372512991155 1 1
0.468903286782018 0.445214206402558 1 1
0.647376187370658 0.619368129233019 1 1
0.332111370314134 0.317016778938839 1 1
0.469626018488927 0.44202869131617 1 1
0.461622013854687 0.437678739629427 1 1
0.888536829218471 0.843371144178942 1 1
0.312937732780796 0.292759297091503 1 1
0.205167493781985 0.188204890235025 1 1
0.697456371655199 0.664076582575464 1 1
0.350484070935162 0.334243440663762 1 1
0.556744096927308 0.528944449690906 1 1
0.406586122153177 0.392559030445918 1 1
0.428655539932442 0.405270909521251 1 1
0.656749856868597 0.626917923752439 1 1
0.480613106909863 0.463314652547514 1 1
0.494986383285611 0.476352266233298 1 1
0.415100295449585 0.399621221727733 1 1
0.36705819350442 0.34732352065526 1 1
0.565858378901695 0.539930132733048 1 1
0.499353641862268 0.47256552954321 1 1
0.36942465712828 0.353790682286563 1 1
0.383510037392339 0.362236092699314 1 1
0.741727748447776 0.705630235275799 1 1
0.451011602429532 0.430983160785591 1 1
0.550648295662795 0.522428662901171 1 1
0.586351336478795 0.562825074222943 1 1
0.166349694503649 0.155027010825948 1 0
0.279857375270925 0.266841952539793 1 1
0.727942894740458 0.699798515233093 1 1
0.419843080928309 0.397555226663147 1 1
0.553761795924501 0.525887642113441 1 1
0.794702058089952 0.758254033197795 1 1
0.492298369980904 0.47089719858183 1 1
0.693870745477726 0.652316344023188 1 1
0.446712224197463 0.424442886334876 1 1
0.503440202973791 0.474076766260404 1 1
0.599526353740064 0.570560867855786 1 1
0.616399391374099 0.589867244909394 1 1
0.588418466904278 0.555959900899427 1 1
0.549267687035407 0.515270514243184 1 1
0.454567746211826 0.427371703161717 1 1
0.759857275584053 0.727914841745467 1 1
0.908680275763153 0.860968348560675 0 0
0.83945265233251 0.798136253100049 1 1
0.46986770461385 0.445460173184052 1 1
0.427934786887819 0.408631816560314 1 1
0.2906636030487 0.279224749672354 1 1
0.583867632817302 0.558177852489506 1 1
0.602562474656475 0.574047896232018 1 1
0.364832063404111 0.342661509819449 1 1
0.795486238003854 0.759168237548839 1 1
0.345177245086065 0.33073267246466 1 1
0.341597750134496 0.324137180644145 1 1
0.679560375048826 0.64937012136364 1 1
0.374059335953224 0.359922363278368 1 1
0.13314441878791 0.125887754270035 0 0
0.500983675000602 0.473703272221263 1 1
0.689655669277824 0.655209960419915 1 1
0.62946300040576 0.595771058070667 1 1
0.331648617907 0.316797527915242 1 1
0.606374070683186 0.573775364765212 1 1
0.654197774191939 0.620264322144641 1 1
0.533799097076529 0.506710934425167 1 1
0.183328454622095 0.170106934768928 0 0
0.612082334000396 0.573995081890908 1 1
0.399141619261508 0.385947956198087 1 1
0.684368911670589 0.651911215101248 1 1
0.192689642785928 0.187194265246178 0 0
0.174354100838631 0.168875447808677 0 0
0.356873849403602 0.343711641087909 1 1
0.478989511397556 0.459566690809215 1 1
0.364011988769993 0.348457768723156 1 1
0.22723003172415 0.212451646044578 0 0
0.324728404309565 0.309581578699226 1 1
0.461180672430368 0.444548308404437 1 1
0.437863397906434 0.413701999633599 1 1
0.29623514394679 0.281140897198937 1 1
0.569973347931973 0.542677763514206 1 1
0.475568128102242 0.453009552017249 1 1
0.41857910530184 0.397421028420766 1 1
0.641532200025681 0.611070311212522 1 1
0.617411126765053 0.595147747898711 1 1
0.414483607268256 0.398932326934223 1 1
0.666179885036476 0.633675320719851 1 1
0.781600081032356 0.740188185407595 1 1
0.676724573142287 0.644696195787003 1 1
0.417594027611582 0.399118510564013 1 1
0.651312828482552 0.619566563699007 1 1
0.555922438439179 0.531582999951169 1 1
0.49779895626272 0.474425922720859 1 1
0.389611361525857 0.374625816087354 1 1
0.506347787836413 0.482644045944051 1 1
0.289678595074954 0.281259830641865 1 1
0.326445563070975 0.308542684674861 1 1
0.784633632269482 0.752075996439932 1 1
0.453417264215917 0.432078028236259 1 1
0.367641832096608 0.354636287527996 1 1
0.270211833659398 0.259278669212112 1 1
0.789512132171181 0.75069384075628 0 1
0.369017109763905 0.353640399341334 1 1
0.434623304518501 0.411871283337483 1 1
0.423471808273115 0.404291392992481 1 1
0.3055948240801 0.283381348557401 1 1
0.541309115788954 0.513267838410519 1 1
0.546653057087838 0.527767848804865 1 1
0.574487735814488 0.547996043632522 1 1
0.119559134419889 0.115928551771841 0 0
0.637279250890662 0.60763026160136 1 1
0.188408111238862 0.179627525395453 1 1
0.606533035493321 0.578109539456643 1 1
0.679563330347527 0.640994083178838 1 1
0.652487210491371 0.622622997667844 1 1
0.640776960978614 0.602344449983795 1 1
0.452616434310323 0.433751307196265 1 1
0.348930667745918 0.331031287469734 1 1
0.394948284353369 0.373403752701472 1 1
0.192532564380405 0.186784458208118 0 0
0.719475441397407 0.691810458347738 1 1
0.625645729026759 0.59391625123238 1 1
0.457176623855228 0.435590721462073 1 1
0.737386287830555 0.700932489472453 1 1
0.32976073423259 0.322595208357699 1 1
0.260184172295241 0.24593953513911 1 1
0.592307931761386 0.570158969688865 1 1
0.573150721913861 0.541877385855459 1 1
0.578142562175504 0.551748368148057 1 1
0.666116267955191 0.634034833418418 1 1
0.5090012525217 0.481041513121766 1 1
0.548320135654603 0.517705228909309 1 1
0.39710665895631 0.375693268349558 1 1
0.286010615658719 0.270175316784987 1 1
0.575882924800346 0.555390044378407 1 1
0.314330946854697 0.296827037486466 1 1
0.282748820005169 0.267345071757564 1 1
0.415938185617957 0.396892287973174 1 1
0.5201900467833 0.51491591214902 1 1
0.538308551468604 0.509389075658774 1 1
0.512292150235543 0.490852861899317 1 1
0.859022308840785 0.81696844668248 0 0
0.48646096448075 0.457243773712621 1 1
0.521299966729712 0.49914709662686 1 1
0.667417171430965 0.628358752244128 1 1
0.752191814499595 0.729378137224693 1 1
0.511023995766492 0.481506558625951 1 1
0.499641315318721 0.479117375202954 1 1
0.456035054258762 0.436765774218545 1 1
0.37042644859235 0.34969157952848 1 1
0.544276213813041 0.519255936514157 1 1
0.404861427072411 0.388296127172342 1 1
0.451157796999103 0.427653845108567 1 1
0.725726985562341 0.692263363751296 1 1
0.405581791019281 0.378564564524867 1 1
0.4733835301111 0.449211407077038 1 1
0.725791359559227 0.691475628566497 1 1
0.26232097739625 0.243123254458214 1 1
0.707739396833368 0.677642145749476 1 1
0.411057692890517 0.393986103472156 1 1
0.234531155159541 0.224743614063386 1 1
0.551099225849831 0.528830905233433 1 1
0.475453337944996 0.459483165308261 1 1
0.698693848953062 0.66785073974982 1 1
0.475313874988073 0.456983735505997 1 1
0.729692137870979 0.697406597189911 1 1
0.288830978573506 0.270787195166845 1 1
0.357407766827244 0.342535427640669 1 1
0.426696323713253 0.405184915196133 1 1
0.556966888917242 0.530444126650367 1 1
0.401241838139607 0.37997819692891 1 1
-0.0400720121163334 -0.0404366103620238 0 0
0.30249826256942 0.289851359455343 1 1
0.451401974380327 0.428495735392888 1 1
0.553610198853435 0.533107563423071 1 1
0.401581572184261 0.384667007053835 1 1
0.412425184333074 0.386896489705817 1 1
0.576126129023496 0.553083329782823 1 1
0.300075627578299 0.285758608328954 1 1
0.654986082956986 0.621006872442522 1 1
0.435952147062271 0.409293041956798 1 1
0.224332840682149 0.209510231444899 1 0
0.576716956233428 0.549823455580803 1 1
0.547228486198796 0.524546025934776 1 1
0.47113621182674 0.450823984683519 1 1
0.553712343616541 0.531569910275845 1 1
0.57772055201908 0.545009071399916 1 1
0.780700355794052 0.74683443760794 1 1
0.505483710369909 0.477123086334744 1 1
0.513384997477289 0.490464383771201 1 1
0.467801308729923 0.449987726807626 1 1
0.450192103336725 0.423936822547491 1 1
0.703436718462405 0.673970501245796 1 1
0.214068183951748 0.205558527810089 1 0
0.445913957745093 0.427884199783232 1 1
0.495975275715606 0.472263848158627 1 1
0.496085303519847 0.4738665541487 1 1
0.23585574757764 0.22267384603147 1 1
0.400491562241764 0.381056527444557 1 1
0.486218495783002 0.461989535973367 1 1
0.7055092215765 0.666894770320063 1 1
0.555560088636259 0.531123135680949 1 1
0.584280749270064 0.549588534542181 1 1
0.469711229951465 0.447813565526713 1 1
0.227915817156779 0.220797864197164 1 1
0.330211658708308 0.31653417323921 1 1
0.567806641962411 0.540621131787067 1 1
0.165023288370266 0.157745550435441 0 0
0.408817029021846 0.388687265894872 1 1
0.577721207047781 0.55052683933608 1 1
0.515901145674248 0.492712533441879 1 1
0.59882149675682 0.574114888726931 1 1
0.515084907318521 0.49712821439044 1 1
0.549254359873971 0.52402708875976 1 1
0.86860074918186 0.824858863856641 0 0
0.497288617254074 0.473805062190596 1 1
0.250655009943162 0.239793686695894 0 0
0.385269961400029 0.362874410376239 1 1
0.428640981421636 0.405765036640234 1 1
0.444889467739507 0.424154177724118 1 1
0.661118593692163 0.628302918582577 1 1
0.635539016286805 0.601066359088167 1 1
0.552959863729092 0.523849562591309 1 1
0.582105224237854 0.557424955773918 1 1
0.465085695355992 0.435437865079743 1 1
0.380592999151978 0.358749782417991 1 1
0.685247302213618 0.652927279833054 1 1
0.577318531806019 0.550334491005509 1 1
0.369282970429922 0.349384495389076 1 1
0.606327754340743 0.581898896974201 1 1
0.7791584724313 0.743625676810788 1 1
0.888331468772692 0.845005333594333 0 1
0.496557797620821 0.474601428255644 1 1
0.233329984208897 0.219311558485473 1 1
0.465513629313242 0.443952578546648 1 1
0.500410877949867 0.478047484969957 1 1
0.400978129874414 0.383333195350896 1 1
0.675376235417496 0.638476748083373 1 1
0.425414715947977 0.407630835944596 1 1
0.715953446648407 0.684718308984098 1 1
0.499720282803002 0.476279772709797 1 1
0.433422711617159 0.412066116101302 1 1
0.628652105292339 0.60015094824378 1 1
0.760193631829293 0.725708772766978 0 1
0.490793836100292 0.468398550140098 1 1
0.591240841635393 0.562099760113028 1 1
0.272316819911106 0.262297858178047 1 1
0.485507526150743 0.463340196510165 1 1
0.586526263925452 0.55821102532449 1 1
0.569386309221629 0.540892894742366 1 1
0.541156358981636 0.516459986058539 1 1
0.349631032281613 0.331176082514301 1 1
0.39811309046896 0.379756117524836 1 1
0.557697617305529 0.531331688278817 1 1
0.656822573180791 0.616420362477304 1 1
0.256482874162651 0.24315178326219 1 0
0.402446659564489 0.377584477000859 1 1
0.375092237246852 0.352664000344372 1 1
0.780859093788517 0.75202688238498 1 1
0.536042159171733 0.507838612519926 1 1
0.640192780496349 0.606690786782855 1 1
0.695542459370121 0.662104440848146 1 1
0.424720802101166 0.406988611816636 1 1
0.573086110991322 0.5447672348354 1 1
0.83293986236481 0.796245265680932 0 0
0.46017159306842 0.439918012531349 1 1
0.458212205151346 0.433460336055772 1 1
0.387876195337296 0.381622614280766 1 1
0.349631800847108 0.321418442444806 1 1
0.751011398647342 0.704091031358549 1 1
0.452615611969357 0.427920574781806 1 1
0.504743865339378 0.477265913112493 1 1
0.40937776167731 0.386787132287799 1 1
0.546650015710616 0.514282702911976 1 1
0.359845955733905 0.343677069790418 1 1
0.739026737751815 0.710606444687643 1 1
0.558158778154573 0.530850272784444 1 1
0.662545303107148 0.634967172833095 1 1
0.532135293107246 0.508363582597339 1 1
0.65001723779796 0.620880028618639 1 1
0.331470920113154 0.320464424350097 1 1
0.477320659932862 0.453483198368907 1 1
0.57222449649865 0.54511109376577 1 1
0.687426548447352 0.656330181037025 1 1
0.655590785026235 0.621808644914548 1 1
0.270947271303918 0.257088985803269 1 1
0.176123314081034 0.165341057267539 0 0
0.531906722550503 0.505366030526078 1 1
0.733351150939653 0.693855670630433 1 1
0.38489629898273 0.365671323392748 1 1
0.669625799905661 0.626482912044693 1 1
0.478178731905246 0.471341830437414 1 1
0.607613643578929 0.57902271594605 1 1
0.383380228738841 0.362827362376615 1 1
0.578350753361283 0.558280322225471 1 1
0.466076328373268 0.443269211365874 1 1
0.743994924376902 0.707974229150797 1 1
0.570310639187163 0.547707642329289 1 1
0.495814217443494 0.473811294872875 1 1
0.529152006233693 0.505659648544978 1 1
0.548849494974759 0.521415038857979 1 1
0.40619226757217 0.389631400368876 1 1
0.365728581571805 0.346165589580779 1 1
0.389841351495878 0.373809627078613 1 1
0.554074630245291 0.529325427711167 1 1
0.729510067555517 0.699080241442117 1 1
0.465832852397178 0.445031424269727 1 1
0.614176754801048 0.575485547754695 1 1
0.530291427915858 0.504115616938202 1 1
0.248779689953696 0.236860697187532 1 1
0.69058147920494 0.651371735845023 1 1
0.425650124850656 0.404227003703194 1 1
0.0526726449967715 0.0478674198303335 0 0
0.53423997093018 0.507269103082583 1 1
0.385815044683643 0.370807558020105 1 1
0.572014834087438 0.54115515731631 1 1
0.292723592593301 0.27713376156853 1 1
0.548121905515053 0.521056565634072 1 1
0.452751784281067 0.430425093127706 1 1
0.756801152740852 0.713550801291848 1 1
0.121807164452667 0.113622039141663 1 1
0.608551242232747 0.578228115282737 1 1
0.24624352335364 0.233620843171009 1 1
0.599419752736764 0.569968788160979 1 1
0.669728721542721 0.636254840137651 1 1
0.325806124201173 0.312595842725281 1 1
0.610093321703361 0.577404144961729 1 1
0.572833575966603 0.544486414252233 1 1
0.611799922340915 0.580893569783561 1 1
0.182112417855425 0.17475265650886 0 0
0.668309898240406 0.619417142471028 1 1
0.737199721076893 0.705697892609207 1 1
0.563648132832118 0.533775896349187 1 1
0.521189120524989 0.497553599368816 1 1
0.707600497318885 0.668127485753172 1 1
0.629035392958683 0.600585225793772 1 1
0.375719626838529 0.357603604277757 1 1
0.396126211976104 0.372773802657519 1 1
0.45034315497725 0.424442553343006 1 1
0.432895054694675 0.414017105715067 1 1
0.406248987984741 0.388552904980129 1 1
0.445772959309533 0.417640993012696 1 1
0.446879164062216 0.424257519164304 1 1
0.495730159773433 0.477972078557349 1 1
0.649254100960863 0.622584243214142 1 1
0.623918783504722 0.594367688708077 1 1
0.287071816993971 0.268344744762429 1 1
0.30013584426548 0.286684399308986 1 1
0.482287621492266 0.460473470627952 1 1
0.54667098045042 0.522285812474202 1 1
0.342929668079973 0.326036377346129 1 1
0.591367715662312 0.564946344222025 1 1
0.617772850488579 0.588447333103826 1 1
0.39276421551218 0.376975903186284 1 1
0.569907923781267 0.545228536729509 1 1
0.351161446656071 0.330993206667151 1 1
0.316275029001912 0.297609805885436 1 1
0.494411991106142 0.469382571482405 1 1
0.701553287029056 0.667547770836789 1 1
0.605086723421008 0.572335329860364 1 1
0.403331014482963 0.384120470526064 1 1
0.619146271179779 0.583108185570517 1 1
0.122831334757672 0.120614225847806 0 0
0.496656577325377 0.47837338217783 1 1
0.498336977124854 0.475045792779862 1 1
0.174302034843136 0.166795944834669 1 1
0.774273552469533 0.738953541104369 1 1
0.395882359939145 0.384041114762519 1 1
0.459444949180428 0.44306104769357 1 1
0.520208982603062 0.493992864822362 1 1
0.528643336306698 0.507507932041317 1 1
0.560498018990284 0.535079584173398 1 1
0.633737780081016 0.601331765990735 1 1
0.61586943773365 0.591031964949637 1 1
0.418041917674824 0.400320540936587 1 1
0.484477464078135 0.460943190475912 1 1
0.422967276314121 0.405529877593132 1 1
0.654895144363067 0.629855203605621 1 1
0.482251844976466 0.465512448121986 1 1
0.34160630251394 0.322886222597441 1 1
0.281439293069942 0.27145424116246 1 1
0.579379509354149 0.558634046255522 1 1
0.414465619560513 0.394937785245737 1 1
0.323969574837525 0.308804734367849 1 1
0.488225582438586 0.46739221079421 1 1
0.715071548912046 0.688714689130169 1 1
0.662504115991081 0.630961419648245 1 1
0.576879345882468 0.556040920398602 1 1
0.163665938839542 0.150153069432144 0 0
0.789757168979507 0.757832521980082 1 1
0.381532521002695 0.360838325937385 1 1
0.411530059141085 0.386031247745587 1 1
0.535975993541146 0.512378902923712 1 1
0.468591443207755 0.442306202245558 1 1
0.654245164791753 0.616788099895949 1 1
0.339953656206149 0.324272463167031 1 1
0.489631340024594 0.472040364993271 1 1
0.296448335318121 0.287149503940314 1 1
0.660230037150074 0.630233724206635 1 1
0.332092504047933 0.315608910191576 1 1
0.480227146844198 0.450187839755094 1 1
0.51827657491135 0.498431525047004 1 1
0.255306916098076 0.238914556844426 1 1
0.552190969200808 0.534226062951352 1 1
0.427594394290548 0.407244432904391 1 1
0.718782618130424 0.685331363577678 1 1
0.427692372592314 0.410243330496819 1 1
0.491524896275094 0.460236316646825 1 1
0.706518735426564 0.675587876406573 1 1
0.568526160481429 0.539994457230484 1 1
0.555197613093644 0.528563280569436 1 1
0.413877306239205 0.393968459172579 1 1
0.555684290478529 0.528154226445225 1 1
0.565215258400313 0.540642301565127 1 1
0.508389557579086 0.486499828117255 1 1
0.184990229611177 0.167814796460786 1 1
0.413120408955108 0.392734993737662 1 1
0.556298675926166 0.533666629329733 1 1
0.5020622360905 0.48054183081092 1 1
0.66994557224116 0.636541544462784 1 1
0.601568492764136 0.572348131579195 1 1
0.718256097135857 0.685069007901663 1 1
0.442464439790864 0.419082994615027 1 1
0.643509219685908 0.613433468905363 1 1
0.496092019784176 0.473858058065334 1 1
0.655889532127057 0.630946889001665 1 1
0.695147521339584 0.654210910270882 1 1
0.455726025798308 0.436511632836559 1 1
0.188209666416609 0.173767643730047 1 1
0.666383236222486 0.634757773758349 1 1
0.365124281191005 0.35265185563874 1 1
0.640789667669405 0.60903673426152 1 1
0.535700828848667 0.511791383325785 1 1
0.483511337722597 0.458379885832458 1 1
0.307788879900291 0.298994349485729 1 1
0.528295338179759 0.504230266055639 1 1
0.358747565647146 0.344817138549882 1 1
0.614095150557093 0.59316585137598 1 1
0.369087905013724 0.355256142152207 1 1
0.657158405732586 0.625983426353794 1 1
0.531785516715533 0.508296935417482 1 1
0.529879901107683 0.503647360761748 1 1
0.745168009008821 0.710866845865291 1 1
0.365105909496306 0.353908701483458 1 1
0.453998372222601 0.434736545492056 1 1
0.597604885939782 0.57482267426403 1 1
0.406318811417013 0.380116122192945 1 1
0.558946035707827 0.533868000610729 1 1
0.556990545969774 0.529631444994508 1 1
0.434794716488299 0.414887492416809 1 1
0.647950802480509 0.621183236031327 1 1
0.15458871298964 0.144685921132222 0 0
0.250152601633107 0.237959865158831 1 1
0.437683841897878 0.416019617665796 1 1
0.567651055015987 0.538214600310548 1 1
0.651045381879727 0.619415770815637 1 1
0.697033247027576 0.666993631164393 1 1
0.288256179027417 0.277173402079657 1 1
0.340436044830766 0.329123794924411 1 1
0.615336365283552 0.593395651543488 1 1
0.548706419083451 0.525231644501103 1 1
0.313194630684945 0.297552391611915 1 1
0.30152667401792 0.294563029563166 1 1
0.267387280204087 0.253143481880894 1 1
0.544324974229408 0.525193864951904 1 1
0.512110403928039 0.487206957581569 1 1
0.968140752607666 0.920436596535703 0 1
0.835997028469216 0.797349867721746 0 0
0.473709388492524 0.448769407232875 1 1
0.719735574653609 0.680762462654876 1 1
0.482770201989972 0.451087633744436 1 1
0.173084753907564 0.171091018881898 1 1
0.39897283315497 0.37157771632354 1 1
0.38053827134779 0.361826222707066 1 1
0.673676915961164 0.648493720714079 1 1
0.321073042590644 0.315596499621058 1 1
0.458971862242026 0.437289074628326 1 1
0.647839757950404 0.617246055290756 1 1
0.677011608001036 0.647638608817458 1 1
0.186268761385073 0.177924478187833 0 0
0.233524278760786 0.216727388771792 1 1
0.334787717568337 0.321415648324145 1 1
0.622088858597832 0.591732338172085 1 1
0.620815751825396 0.589600072607066 1 1
0.110518086369334 0.112628942308448 1 1
0.188960071920298 0.182702417303671 0 0
0.706421008101623 0.668016655519931 1 1
0.643651244487416 0.615815244986907 1 1
0.586969025718767 0.559776936975502 1 1
0.410609126339183 0.39468454052157 1 1
0.503805845162694 0.479274413759767 1 1
0.467833850896971 0.443482001288782 1 1
0.340231663509218 0.326896951544063 1 1
0.559237173427647 0.532294620871856 1 1
0.567155138654207 0.54384872654071 1 1
0.784742082861894 0.741988034397012 1 1
0.482058223502086 0.454360893193325 1 1
0.791948303538751 0.761581215237525 1 1
0.660258714879655 0.620861718634388 1 1
0.623457519426652 0.58917541533719 1 1
0.231325019759715 0.221849269188576 1 1
0.460134703614802 0.43510415128962 1 1
0.100506627786632 0.0912208393403674 0 0
0.455595107106885 0.430705961734672 1 1
0.511724100625908 0.493021939478219 1 1
0.669511605261774 0.643413302706326 1 1
0.297347200567081 0.281089037735506 1 1
0.346909335237956 0.331878047078388 1 1
0.581876149964357 0.549699115266035 1 1
0.439797804172635 0.422081830547494 1 1
0.211730758248835 0.199245941495052 0 0
0.311781114816692 0.299307351164031 1 1
0.471424982176459 0.443497478963356 1 1
0.448673407260656 0.428741784631206 1 1
0.208710826997928 0.205921507925741 1 1
0.540686854329133 0.516523267725009 1 1
0.83589632899221 0.803823044117114 1 1
0.612227406785551 0.584148936366802 1 1
0.673893575839508 0.643245312116372 1 1
0.430616974992245 0.406677663081602 1 1
0.772050604334486 0.733701855323852 1 1
0.6431581007233 0.6092373687731 1 1
0.516728594170899 0.491728167898171 1 1
0.507508812057079 0.479734763896142 1 1
0.314554976402299 0.300629937670717 1 1
0.518427651109971 0.495188896793514 1 1
0.709827786430291 0.673606205810987 1 1
0.642112812907554 0.607516583212042 1 1
0.648235703823184 0.615130465938186 1 1
0.347278191075153 0.330038372205891 1 1
0.396620850309291 0.37881273361562 1 1
0.472428191248699 0.444189508393175 1 1
0.445620331361373 0.41755573551114 1 1
0.653627987039007 0.618572494321169 1 1
0.704497084871711 0.672176679893633 1 1
0.817125518578128 0.777518166428271 1 1
0.723252532748888 0.691838814012448 1 1
0.560936631317375 0.533892382378375 1 1
0.55139222640619 0.520265979331579 1 1
0.767777568191935 0.727514623795714 1 1
0.393844742329704 0.374299141838482 1 1
0.610102189048106 0.579998753216545 1 1
0.746326332686035 0.720500445783535 1 1
0.759511291369756 0.717074587254873 1 1
0.761872042724738 0.723540024926405 1 1
0.653806874235039 0.618831863215085 1 1
0.344187579357236 0.331203366462688 1 1
0.155361094555575 0.15061527148074 0 0
0.707242376303651 0.667930471238317 1 1
0.440282224738912 0.421219125668009 1 1
0.354716736889328 0.332838047437193 1 1
0.633961457628387 0.608026159885502 1 1
0.697031501803126 0.669122870106886 1 1
0.615592981634062 0.594614605386889 1 1
0.412342247336057 0.393015878888973 1 1
0.697048878605734 0.661144584984667 1 1
0.2838639999104 0.271864515100531 1 1
0.737981279479689 0.702039545819718 1 1
0.607691737595057 0.592796179581262 1 1
0.413651777754577 0.392561445364719 1 1
0.722945068506146 0.690027191529742 1 1
0.561808201116558 0.537024949917025 1 1
0.581876697903464 0.557802809432868 1 1
0.318928135396315 0.300956557070907 1 1
0.568603627576604 0.54586466670552 1 1
0.636949668226475 0.605567167102361 1 1
0.772327913194492 0.739183330772799 1 1
0.729981693282217 0.689554588429855 1 1
0.502644421269206 0.476526325295855 1 1
0.260395922845571 0.247805580306737 1 1
0.502255705748385 0.481542945314341 1 1
0.598008656980774 0.575754667878229 1 1
0.533842601237026 0.513667090317882 1 1
0.547887173902237 0.522077533926129 1 1
0.624926851958704 0.588406267424804 1 1
0.411733411333993 0.394762426201814 1 1
0.374823216528144 0.35973639758395 1 1
0.29220247525901 0.276341596601061 1 1
0.285265955193802 0.276676900603414 1 1
0.602757108693445 0.575373372615481 1 1
0.778946855644477 0.742164686698655 1 1
0.46549863656822 0.449159313489731 1 1
0.538446269735255 0.513551106227743 1 1
0.654253184882784 0.623437026951697 1 1
0.351152559050923 0.33678067327495 1 1
0.449391060420276 0.430375549288531 1 1
0.490411727925454 0.464120722116196 1 1
0.556924662044705 0.536147936979004 1 1
0.45387733358228 0.426377211361376 1 1
0.411019485119487 0.389091596309706 1 1
0.51296715356999 0.485206137234264 1 1
0.515880528197311 0.495910028416021 1 1
0.235653430876673 0.22282385471002 0 0
0.741141396889107 0.695886308209689 1 1
0.474998600855541 0.461926820517148 1 1
0.536132644106437 0.514642269338639 1 1
0.793401386605975 0.751020613336474 1 1
0.744740609146677 0.713160742164886 1 1
0.499936190871412 0.471717343796991 1 1
0.207950464456502 0.198168865343283 1 1
0.461588619158713 0.446052887287001 1 1
0.454926192577379 0.426110022623484 1 1
0.0812610926084958 0.0761743534563366 0 0
0.640894027728383 0.604724679636547 1 1
0.57402854634113 0.541024871431531 1 1
0.498832966023851 0.480681782139783 1 1
0.479616604546151 0.451998571630937 1 1
0.477868742271392 0.458423565399014 1 1
0.195851838550546 0.187520490143871 0 0
0.525528796247409 0.49908421822105 1 1
0.384405428271047 0.362148458652456 1 1
0.436885058488314 0.421584005161244 1 1
0.265416167960379 0.256580247378141 1 1
0.533239956380865 0.508300009659457 1 1
0.465111426271808 0.436339058845711 1 1
0.7979220910027 0.755798227132861 1 1
0.934584320578103 0.896387915811083 1 1
0.871085504209606 0.829374140239534 0 0
0.395922985325347 0.374472271317783 1 1
0.432274425253519 0.41081804886206 1 1
0.856348336563456 0.814195133341754 1 1
0.501998184777394 0.482833806684371 1 1
0.614399940517306 0.586480839392686 1 1
0.570069510297934 0.539939537835277 1 1
0.467627373899424 0.437651142050006 1 1
0.233721940806916 0.21519138013234 1 1
0.454962698008314 0.433688115967237 1 1
0.431931748926663 0.402047323443375 1 1
0.128322757901012 0.117024625405558 0 0
0.4598422308064 0.43980596759177 1 1
0.813993610541812 0.774658980333151 1 1
0.394943810879743 0.378984360416362 1 1
0.47915308323806 0.460126545025253 1 1
0.539663830097873 0.51218172563811 1 1
0.487296323088913 0.463635431613764 1 1
0.224776071676436 0.221845766924014 1 0
0.296793352113079 0.281472779897221 1 1
0.238355440415591 0.22801828401874 1 1
0.453980645042972 0.427234525248198 1 1
0.5520772051935 0.523384025721313 1 1
0.645915505063917 0.61489887080125 1 1
0.493701759255494 0.468465999383749 1 1
0.510545845924486 0.488973384654215 1 1
0.527307208207657 0.501509742803074 1 1
0.320920988931812 0.303947699481503 1 1
0.275244834794301 0.255206293625631 1 1
0.292656396674814 0.28150081930712 1 1
0.451080713820941 0.430528874266642 1 1
0.377496078073246 0.357831392916036 1 1
0.251144889829642 0.232877881607922 1 1
0.533174104492663 0.510244068029333 1 1
0.567732979193351 0.54891809162599 1 1
0.494916261403962 0.475100312398622 1 1
0.413566131141122 0.389655544342667 1 1
0.448697413910589 0.432366710278945 1 1
0.308439459769644 0.291913057761871 1 1
0.0448331176730785 0.0466680132405086 0 0
0.343114685122398 0.326063541203775 1 1
0.432386954940198 0.418588596541755 1 1
0.539701676132396 0.5107722117534 1 1
0.261935107779826 0.254028081287264 0 0
0.239395304059952 0.228008686401382 0 0
0.657481750021308 0.628329366296517 1 1
0.270093516003303 0.261155652417151 1 1
0.536678378633305 0.513737502379481 1 1
0.730904430191523 0.694369179933482 1 1
0.540877060204249 0.514145114325206 1 1
0.519095256096417 0.497121985200883 1 1
0.59103138972065 0.56582526596883 1 1
0.407979867004724 0.3888229397372 1 1
0.819777421097821 0.78337200949438 0 0
0.696157771862858 0.668825234315827 1 1
0.290891745981943 0.282173983922027 1 1
0.638563298467725 0.608658542158945 1 1
0.627186912329998 0.597923784116265 1 1
0.795649685610063 0.763164430476249 0 0
0.264702665249512 0.251701020561584 1 1
0.76215641384535 0.726292665516998 1 1
0.168768575959752 0.156144965094845 0 0
0.702469550041661 0.662808952143609 1 1
0.148695305460767 0.140104661064827 0 0
0.411411617381774 0.389410581366285 1 1
0.499112584976442 0.468382895223118 1 1
0.356125239443251 0.342490984532161 1 1
0.80464947098511 0.75995540268253 1 1
0.507286800547688 0.489108497067158 1 1
0.474245240004038 0.453984661376756 1 1
0.378642038812582 0.361877672389373 1 1
0.475489887992233 0.456445881384573 1 1
0.4112223415301 0.388170458299908 1 1
0.471515558086463 0.451109617432318 1 1
0.330862389247191 0.312066990695226 1 1
0.465076483977795 0.446331183133954 1 1
0.616392236972898 0.584758285086969 1 1
0.406551802669591 0.396615326806451 1 1
0.239215925232911 0.234354203942288 1 1
0.534461316080801 0.513302992133578 1 1
0.591680334325116 0.5683772238296 1 1
0.609638173908131 0.591851653671105 1 1
0.432432731725854 0.41290029057058 1 1
0.479705681809039 0.464630035902275 1 1
0.419649021221986 0.399050019053223 1 1
0.42964812115329 0.40542290806089 1 1
0.356247082696795 0.336841936953876 1 1
0.436764799372034 0.413633917343078 1 1
0.346767098824682 0.327268213368504 1 1
0.360588937305446 0.342371584139681 1 1
0.599838730263977 0.573080977176783 1 1
0.172986714729269 0.161828701563548 1 1
0.42587749169228 0.401413368899786 1 1
0.666519692553215 0.632335912907793 1 1
0.844399604017863 0.802850520422253 0 1
0.789371765987328 0.746525559569715 1 1
0.328142388612767 0.314710486605828 1 1
0.454081906001566 0.43973037467522 1 1
0.516060239751571 0.488000939784773 1 1
0.392543757427847 0.383496846454099 1 1
0.269478368947075 0.254025376709146 1 1
0.736738310705986 0.701162657434966 1 1
0.627543836267264 0.5913036264034 1 1
0.478145995932858 0.457301579920377 1 1
0.734037131073033 0.701730256912355 1 1
0.445457340118952 0.421049574220242 1 1
0.541576483432548 0.514165731197075 1 1
0.294827157733011 0.276485804169025 1 1
0.257458363165871 0.244080378077998 1 1
0.412550214834081 0.390182417371687 1 1
0.611152106583919 0.581549013448685 1 1
0.427642207365288 0.402412006692063 1 1
0.524193369429663 0.501450730755543 1 1
0.656791363802973 0.620613515532039 1 1
0.54470544947754 0.520736168070783 1 1
0.388832639938754 0.370073075662023 1 1
0.541741516751704 0.513236720687133 1 1
0.301852502522009 0.288544298998508 1 1
0.504033330364798 0.476753285506543 1 1
0.449482271232791 0.418054922591737 1 1
0.564326194510634 0.535575477132115 1 1
0.585949220926179 0.562148393539662 1 1
0.479159953768458 0.452736112370424 1 1
0.693998225175806 0.659310767973302 1 1
0.538448863453598 0.515730327466949 1 1
0.527758065154074 0.510506800783286 1 1
0.57054297241226 0.543155222888432 1 1
0.538675188785004 0.512537066189709 1 1
0.581677333230607 0.548171012479433 1 1
0.196166392390625 0.188889459717446 0 0
0.541821544339163 0.51524332948603 1 1
0.567339959752736 0.543845631519405 1 1
0.699567649109933 0.665315481773821 1 1
0.664037707537204 0.636162127355674 1 1
0.49978579488406 0.479174805962752 1 1
0.926644746985743 0.880066765016547 1 1
0.724522624725631 0.68752683272171 1 1
0.567616249074989 0.529612622924733 1 1
0.454638590304725 0.432823921539205 1 1
0.309408151128248 0.293540563575924 1 1
0.365650981855986 0.34420951203375 1 1
0.715802964883368 0.679044862447447 1 1
0.318194483069583 0.301356821581788 1 1
0.482661227036597 0.463192449122171 1 1
0.472195037904741 0.441949348936712 1 1
0.448637237177905 0.430328268964425 1 1
0.387136047824008 0.367867109558588 1 1
0.664681156341423 0.636342225096484 1 1
0.418306683614272 0.393531644701546 1 1
0.541212589229957 0.518252725658677 1 1
0.643587921614306 0.613531602708402 1 1
0.625095841824327 0.59537077882886 1 1
0.346472163616668 0.332156565296398 1 1
0.616197698218616 0.583054317607922 1 1
0.320126094200158 0.3011216885854 1 1
0.452651963258807 0.436247853175724 1 1
0.48050090780597 0.453863914359598 1 1
0.595954252026214 0.567327850070445 1 1
0.180460052250566 0.174651948831161 1 1
0.426953043608086 0.398894797293229 1 1
0.41340105791307 0.393059043524985 1 1
0.540893670638809 0.517833939122992 1 1
0.803684865067243 0.769224788455001 1 1
0.117907692111713 0.115065308355171 0 0
0.336660967206009 0.322665851881127 1 1
0.252058235239481 0.241627331480258 1 1
0.0725196333797807 0.0654290120453059 0 0
0.314758440470664 0.297571421645061 1 1
0.686777079260874 0.651351080588552 1 1
0.379210193522701 0.359728299312058 1 1
0.292742911152835 0.280476559127493 1 1
0.706248366997943 0.676853562553879 1 1
0.408818570952693 0.38916729932769 1 1
0.470864912213398 0.444298256683097 1 1
0.449153277136687 0.428911447413957 1 1
0.596226994692611 0.567095015200673 1 1
0.568719062743912 0.541875176965016 1 1
0.461000402796616 0.442344840672326 1 1
0.543498888645974 0.519071525409016 1 1
0.366901056275401 0.350716609659293 1 1
1.17262466815374 1.11345240811325 0 0
0.714542020694057 0.675216712140772 1 1
0.225165081518256 0.214669262190932 1 1
0.537582424783133 0.506444351336408 1 1
0.384808178418292 0.367231702327147 1 1
0.711210961152288 0.672412675643112 1 1
0.752368540376699 0.713195114412213 1 1
0.631387706246847 0.598318783392238 1 1
0.223464337416332 0.217411778233242 1 1
0.497736366435129 0.473010877572589 1 1
0.398085953419855 0.382532153071337 1 1
0.373733038675023 0.341270709718827 1 1
0.429160343992054 0.406199961579185 1 1
0.477277748293263 0.45757560541145 1 1
0.244376163707106 0.233235300617566 1 1
0.554064949578049 0.531459856147227 1 1
0.807597399904148 0.766481261310661 1 1
0.460157070226201 0.438293765848809 1 1
0.569376171030256 0.536341293302646 1 1
0.777169527704746 0.736226483793357 1 1
0.481800034864855 0.460917663032028 1 1
0.422749269342298 0.401931358126198 1 1
0.85036631760857 0.81199723130577 0 0
0.570821454673407 0.546392742252836 1 1
0.248428285327787 0.237444104470206 1 1
0.324540017565268 0.307121381546453 1 1
0.593771198043792 0.566728440147028 1 1
0.254360296596327 0.238527338553483 1 0
0.560530326513512 0.539440226446706 1 1
0.314897247954228 0.295176254291745 1 1
0.40787987737184 0.393114344251331 1 1
0.334370977659079 0.310898388721981 1 1
0.456842744838675 0.44048368465307 1 1
0.325263416913371 0.312942995014356 1 1
0.878806614265036 0.841409372729813 0 0
0.426649804680346 0.406850832500425 1 1
0.641304850248543 0.615053104964463 1 1
0.771898222049784 0.734465006100014 1 1
0.342092471601433 0.326835485308038 1 1
0.382671836182708 0.36033390487653 1 1
0.800649654707715 0.760919543291141 0 1
0.545827458981696 0.521588217299103 1 1
0.454262393555269 0.43627863175042 1 1
0.531105306992384 0.502807954047608 1 1
0.687786633901776 0.650071240445629 1 1
0.283835475667574 0.268026803244897 1 1
0.232395032334812 0.223419546282814 1 1
0.517815057553595 0.488774019943427 1 1
0.665713740595926 0.632602539076025 1 1
0.607772055879627 0.571907611114951 1 1
0.508283016484123 0.483489607465414 1 1
0.431270704010605 0.413023387056232 1 1
0.493435129172177 0.472264493189204 1 1
0.560619813761306 0.532332747219284 1 1
0.479610730359026 0.450704228459373 1 1
0.429075903974025 0.405341932343064 1 1
0.446967933047502 0.427031094233963 1 1
0.909824188297786 0.868387215767841 0 0
0.638916298904497 0.613262431107207 1 1
0.525281043839796 0.490126757677113 1 1
0.419983532883923 0.401582102390902 1 1
0.534695497397904 0.509083450588227 1 1
0.430272935406807 0.410738630375658 1 1
0.362907519268688 0.340908435112791 1 1
0.531574081263048 0.506202647052869 1 1
0.728346754206091 0.689651361873717 1 1
0.710798368227781 0.678439828377988 1 1
0.516274007560909 0.494151847101608 1 1
0.339539367512935 0.321538877951704 1 1
0.545360124406489 0.516682128240515 1 1
0.50171197888043 0.484578067401282 1 1
0.316958724289479 0.303912822854997 1 1
0.439185931464059 0.419506006971512 1 1
0.612117326388169 0.583872916764589 1 1
0.877270164870506 0.835664949960216 1 1
0.760981646311466 0.721909833045023 1 1
0.253627447940153 0.240684788079191 1 1
0.48018921572077 0.456723117226744 1 1
0.410930640867225 0.395788499522039 1 1
0.644373215176587 0.613789862067659 1 1
0.622491496782146 0.595524792721169 1 1
0.302815228278449 0.287557851190163 1 1
0.437278412095682 0.421357691140989 1 1
0.328391767217212 0.311998635369192 1 1
0.334072800787704 0.319541986199922 1 1
0.280117004499797 0.268445019708166 1 1
0.391928294300258 0.370006645925611 1 1
0.340869686938445 0.321105650131214 1 1
0.404120274391277 0.389107827388862 1 1
0.47913533467818 0.457180792666383 1 1
0.489038257711011 0.459676419012688 1 1
0.544285159708168 0.515670451579739 1 1
0.553363360426087 0.522787637070587 1 1
0.495487726264887 0.470967222488636 1 1
0.700301552816492 0.666694342411048 1 1
0.406980073987009 0.382939401108925 1 1
0.618009088843644 0.591306369788662 1 1
0.441748821916934 0.422286318179667 1 1
0.416336057267862 0.39511982542731 1 1
0.408182053431436 0.3928461989304 1 1
0.501658814258719 0.471341555408626 1 1
0.220005320189588 0.207154911653672 1 1
0.349586985155859 0.323645570882948 1 1
0.436819533685219 0.414039771878642 1 1
0.234206969770525 0.229337946188469 1 1
0.726483212735793 0.692419147291061 1 1
0.690552469558871 0.651025281298869 1 1
0.531110812885362 0.507283505024911 1 1
0.531750471129866 0.505754034474141 1 1
0.513248439765769 0.487108127646035 1 1
0.394757682589141 0.374340233070496 1 1
0.79642993695124 0.765528918962947 1 1
0.475447851923911 0.454351818731618 1 1
0.375760011940893 0.358668978668706 1 1
0.726480976013559 0.688219470997584 1 1
0.823605246141162 0.78662069838213 0 0
0.61907822236124 0.592415788859632 1 1
0.538744723321263 0.515721393086711 1 1
0.829403242199254 0.793931793008267 1 1
0.221556116921989 0.209333987937285 0 0
0.674018851567164 0.644177817164527 1 1
0.438238961041889 0.427876759851949 1 1
0.468824482396217 0.455011360525196 1 1
0.537826368659286 0.511177073277678 1 1
0.457346694173189 0.437135998742359 1 1
0.314392370563242 0.304449111053652 1 1
0.326960089231433 0.313254915207288 1 1
0.481199940964174 0.458782380607358 1 1
0.417906292594798 0.399166164720907 1 1
0.552342770401457 0.518981031264822 1 1
0.614088901777315 0.58084158726616 1 1
0.432855268482054 0.408586824649145 1 1
0.731291488199353 0.698745884741035 1 1
0.27689296170196 0.264412402687816 1 1
0.850258152526627 0.805234128483646 1 1
0.661349359924646 0.622066694392122 1 1
0.704827000635548 0.671298103492653 1 1
0.731153803011002 0.696470209414787 1 1
0.698307765156175 0.664520964716994 1 1
0.300958819250664 0.285704415221598 1 1
0.341697343208498 0.327526717435232 1 1
0.526597921695455 0.490434320597345 1 1
0.516755838537933 0.495720241040584 1 1
0.595733732725866 0.561066402305788 1 1
0.621238813891354 0.592192635820951 1 1
0.0591210344858898 0.0546576352245665 0 0
0.448574343825601 0.430574465588154 1 1
0.71211024027984 0.682815738483614 1 1
0.357674776450627 0.33956453879638 1 1
0.438134324949628 0.413112631611957 1 1
0.429854693327026 0.414345560192258 1 1
0.42462923742767 0.40737547372922 1 1
0.205039960392066 0.189489489562326 1 1
0.57533207333319 0.556242262159742 1 1
0.750233820150451 0.708524064500034 1 1
0.47991178299552 0.459022456879347 1 1
0.489596094336057 0.472300985841799 1 1
0.281978151712174 0.270113985144365 1 1
0.360019198136 0.338758639723815 1 1
0.441169024309295 0.417071848210869 1 1
0.580303520746725 0.554366729768961 1 1
0.388425741965147 0.371468029664137 1 1
0.343090900887734 0.325382366773336 1 1
0.406873663039834 0.387942101743406 1 1
0.3562026895372 0.340669188343562 1 1
0.565425634992017 0.534703863969668 1 1
0.206367055565921 0.192838772747704 1 1
0.210285024440429 0.202045705172054 0 0
0.302294620107258 0.288110873477003 1 1
0.475966860803327 0.458686924809237 1 1
0.38622489750115 0.369828390871282 1 1
0.482642654406147 0.460606324701548 1 1
0.679292622620809 0.648640706580423 1 1
0.417162434743717 0.403454034003808 1 1
0.826299130506857 0.786797350170595 1 1
0.573360679702784 0.545341398469257 1 1
0.355505994762122 0.338235759806986 1 1
0.48523970433638 0.46481740131184 1 1
0.714076448709562 0.684021792468384 1 1
0.240466767090055 0.225683286966077 1 1
0.557200505481902 0.533356609219959 1 1
0.343960075109944 0.326465629539487 1 1
0.613887790810597 0.584667318692062 1 1
0.641091306150384 0.610131782807585 1 1
0.594793150332581 0.565875688788945 1 1
0.575042625791453 0.551398326860963 1 1
0.614172648594729 0.588566061146658 1 1
0.474800352563411 0.452178419238314 1 1
0.828150030000087 0.789712449649226 0 1
0.256176083650373 0.24318189702749 1 1
0.408970919276506 0.390808722693324 1 1
0.705333195805231 0.668279501428819 1 1
0.535554215619846 0.51766599945992 1 1
0.168288895683449 0.158300457533655 0 0
0.689405266855759 0.654797164561059 1 1
0.564285702750213 0.539847667158715 1 1
0.266015290039766 0.253747792011279 1 1
0.663877050766277 0.622379772718125 1 1
0.419914600652276 0.396090711327401 1 1
0.216798552713245 0.203080916433901 0 0
0.578027438275132 0.547876888391855 1 1
0.643788966634246 0.626646167659098 1 1
0.555625712407308 0.531751085129034 1 1
0.405423202237643 0.382114515932561 1 1
0.427155218523347 0.412149747018637 1 1
0.426803314645982 0.407837254695908 1 1
0.426986521523414 0.410145665444316 1 1
0.631820538129031 0.599961734823545 1 1
0.472793579958709 0.454925747939764 1 1
0.565758222477745 0.539722679497587 1 1
0.670285172203975 0.638288443582452 1 1
0.650454531348345 0.623404528296273 1 1
0.789148830944303 0.752443631382929 1 1
0.576640813809113 0.547033965277037 1 1
0.712883758656169 0.676286890214911 1 1
0.369480127359296 0.356099839235332 1 1
0.514351885299872 0.490443297228275 1 1
0.0866707380317517 0.0826053274864754 0 0
0.768464856229745 0.729599093213775 1 1
0.327300030492405 0.316040798139267 1 1
0.295120492275373 0.284330248360085 1 1
0.411788101588256 0.383834849382251 1 1
0.673829530497134 0.646238126842471 1 1
0.365738296209884 0.349616674347846 1 1
0.622617850366048 0.597757706184008 1 1
0.542708064792088 0.518599734788566 1 1
0.40220969905059 0.385563793378928 1 1
0.460217204210024 0.437690070882805 1 1
0.54955594221047 0.522525179947881 1 1
0.658994660625353 0.62549673399392 1 1
0.390118591797307 0.370725156902591 1 1
0.849425213468659 0.810401451685809 0 0
0.441219387340207 0.423188580528996 1 1
0.342721868484989 0.326205837478916 1 1
0.302563116938349 0.290587265328814 1 1
0.373806909427232 0.354853894933066 1 1
0.659496075048124 0.62626864061314 1 1
0.484576740378645 0.462414364774243 1 1
0.632829673152281 0.599833484484179 1 1
0.493552495963448 0.473724515461354 1 1
0.534653814792934 0.51136224234145 1 1
0.369191020458831 0.354455085387357 1 1
0.543672495446863 0.518002039979834 1 1
0.567095228955427 0.543924305937456 1 1
0.446549637391933 0.427278692508159 1 1
0.355054123812783 0.338421788757802 1 1
0.515847566986363 0.493509942398639 1 1
0.361780656880246 0.346441823857625 1 1
0.426089557155401 0.403088604990583 1 1
0.468882045094977 0.448043011746128 1 1
0.674953928836077 0.643743698020119 1 1
0.53528363405747 0.50812127179753 1 1
0.408084821731027 0.392084015221064 1 1
0.736669586408533 0.703291169745623 1 1
0.636749585369258 0.609667569916371 1 1
0.509950701185854 0.482918963854437 1 1
0.614866068844495 0.585194263908061 1 1
0.375037890160931 0.35942437840865 1 1
0.562036437030923 0.541608009008295 1 1
0.167863998201596 0.159553081888792 0 0
0.517842298288884 0.483872518005058 1 1
0.746671252029862 0.71216285430677 1 1
0.447866592967457 0.427418266934377 1 1
0.434133298610354 0.407559870327167 1 1
0.296158489241241 0.276896879265749 1 1
0.459047839107447 0.429807920459608 1 1
0.479573805856064 0.455615241348937 1 1
0.594401603713361 0.562402960385298 1 1
0.310581762854724 0.296838786958684 1 1
0.420114102283149 0.39954611264453 1 1
0.685751892684749 0.648089118125207 1 1
0.634589864001178 0.603245217400444 1 1
0.575150128540931 0.543878166080333 1 1
0.403875212790591 0.379144224646609 1 1
0.739557257521649 0.705169095654951 1 1
0.571308723131674 0.540213328859149 1 1
0.429447010853708 0.406032354457173 1 1
0.627430767806581 0.594442721466909 1 1
0.421888927613837 0.398469187117447 1 1
0.385120067209217 0.363403838541122 1 1
0.340366309923589 0.325563018399763 1 1
0.33714842254104 0.318638362256354 1 1
0.767266975875813 0.734167528490399 1 1
0.583445363551271 0.552100014098479 1 1
0.541461511980007 0.517128304835931 1 1
0.187730814208935 0.174266938628693 0 0
0.267689351609625 0.248107852947614 1 1
0.585065448673081 0.559519690389447 1 1
0.353242733430372 0.331747515082093 1 1
0.645921339617877 0.617713096329528 1 1
0.61939471504917 0.590908535698744 1 1
0.431346083293854 0.407051608488556 1 1
0.274826613601183 0.259245040011813 1 1
0.785048836757433 0.747121290279178 0 0
0.777071518811143 0.738449906872432 1 1
0.425356393606522 0.403538199306691 1 1
0.273099070624882 0.261159348267556 1 0
0.623172739062563 0.589196763236836 1 1
0.477457635827429 0.457447127380133 1 1
0.681173791418117 0.640869422388924 1 1
0.496860844700795 0.468422897363985 1 1
0.36232944162791 0.337975366506783 1 1
0.222034743514409 0.215130753761148 1 1
0.241697984226874 0.232418580319731 1 1
0.225090927001844 0.204525277307739 1 1
0.284381165922311 0.271805982069902 1 1
0.582109687314625 0.554234079342163 1 1
0.258871827713006 0.24278646842236 0 0
0.418881067598423 0.388157515581654 1 1
0.261347156687966 0.252877052933891 1 1
0.726828004905931 0.691737073505932 1 1
0.403623866430131 0.385614033525414 1 1
0.238862293279547 0.235459476215512 0 0
0.489135110195311 0.464850348423308 1 1
0.632043182295104 0.600843163626712 1 1
0.0850000852532165 0.0751701394875914 0 0
0.365794554342795 0.340574043519987 1 1
0.708661406380732 0.682799369831609 1 1
0.449549782964635 0.431446204429414 1 1
0.474708901875228 0.447897380898293 1 1
0.637786189239568 0.607301810511544 1 1
0.400556876256475 0.376197637681494 1 1
0.598397603534562 0.573413491529474 1 1
0.589166169655802 0.567204055548599 1 1
0.579385092782467 0.550787290480869 1 1
0.557961270690423 0.535104931118939 1 1
0.260194201529821 0.248355900619398 0 0
0.665668845214598 0.630250700567837 1 1
0.728711815206987 0.692848208675515 1 1
0.414301795190648 0.393713104959786 1 1
0.429477923167841 0.406904103936024 1 1
0.622197742122007 0.587945688371015 1 1
0.55787610473584 0.534756527377658 1 1
0.298118430605628 0.288061540863428 1 1
0.605533173650973 0.576978155106809 1 1
0.498443999983499 0.482249465999765 1 1
0.537242028398916 0.511379226089388 1 1
0.393368240550963 0.364797459297621 1 1
0.348340052888031 0.337137629870651 1 1
0.652633017149212 0.619664706871566 1 1
0.177021965561107 0.167869574860615 1 0
0.63249049390363 0.604845831130792 1 1
0.373578555209219 0.353985072361963 1 1
0.669037262097775 0.640136010691196 1 1
0.332313783121665 0.311014252779345 1 1
0.400219789418973 0.380543519862203 1 1
0.384128393375443 0.364649797675309 1 1
0.432083694938721 0.414465098838679 1 1
0.620666504788562 0.593359045664563 1 1
0.578099334039056 0.531007200148878 1 1
0.540326823331838 0.513609445490357 1 1
0.735402852265976 0.703781256773106 1 1
0.443484604762219 0.427454859365925 1 1
0.665371331644441 0.633566553098601 1 1
0.248199212057467 0.237450835397197 1 1
0.432069876257436 0.411476311441317 1 1
0.358756308938289 0.340344730557306 1 1
0.354134691901722 0.334580367754923 1 1
0.691066389923808 0.667605043979787 1 1
0.419922435175715 0.398223963984813 1 1
0.590162273245165 0.569406250951019 1 1
0.400556955721179 0.380964132920714 1 1
0.282301877176244 0.267029117414813 1 1
0.774487177927677 0.738929776125236 0 1
0.757620825176279 0.718620914818116 1 1
0.153323825646883 0.140986662851743 0 0
0.317573371304019 0.29636653776527 1 1
0.63108658366382 0.604241053728048 1 1
0.537769022750496 0.505549206389714 1 1
0.569601633841702 0.545051833117507 1 1
0.322309756867881 0.303940548082656 1 1
0.466722381764889 0.443893048204661 1 1
0.47356301824325 0.451218834284171 1 1
0.572519473863519 0.548084856839974 1 1
0.734213680053194 0.692898430327449 1 1
0.561061083745236 0.538810850225595 1 1
0.437836237009985 0.419202817956752 1 1
0.406318788639328 0.391114286597459 1 1
0.459521072757124 0.439028251890901 1 1
0.621101972821441 0.591347277635328 1 1
0.60624748739015 0.573698226957541 1 1
0.271863950598463 0.259592316244161 1 1
0.612747597686808 0.587967314666308 1 1
0.609254797291166 0.577447973796812 1 1
0.466147056859336 0.444072053116265 1 1
0.596495046397799 0.567757882000565 1 1
0.234969151399566 0.22207235554886 1 1
0.474383358633734 0.451737983096721 1 1
0.359151683093851 0.338259211398029 1 1
0.398797851531601 0.379912759909309 1 1
0.717381744101124 0.681059547125396 1 1
0.591749296502014 0.562414736846462 1 1
0.585382638732666 0.557770726285561 1 1
0.334372525620984 0.321313769158532 1 1
0.273279198662826 0.259300529041746 1 1
0.310189859159568 0.290717927422115 1 1
0.661976634609844 0.6283640709521 1 1
0.615594067129714 0.582780539041128 1 1
0.362362091829109 0.345928021160504 1 1
0.37163221330994 0.357385802239875 1 1
0.729166695676515 0.693220561895587 1 1
0.368713044466841 0.349574884786875 1 1
0.334768233954021 0.324265802492351 1 1
0.467181891835387 0.443633497752551 1 1
0.684666735462329 0.659461467147615 1 1
0.616168771316219 0.585018383995291 1 1
0.794623736400732 0.757939672705056 1 1
0.518457842826624 0.490638644456634 1 1
0.437801470973831 0.418522395797605 1 1
0.587959920620247 0.553017775127656 1 1
0.54968503136037 0.525192909273264 1 1
0.574748542985643 0.543327848125037 1 1
0.457440726418698 0.430883825422185 1 1
0.342264979864934 0.324970240065616 1 1
0.528583532041984 0.501574050723795 1 1
0.488544917301289 0.471281461824753 1 1
0.406242196738796 0.386454664452768 1 1
0.558439477742717 0.525945063266556 1 1
0.447091378022752 0.426417727131321 1 1
0.777950586483078 0.746858639514923 0 1
0.381621226067751 0.360867675403027 1 1
0.496993222212871 0.472190409531123 1 1
0.40361470704652 0.390092504879164 1 1
0.617673918275059 0.590663002629752 1 1
0.309402999745197 0.297335000034364 1 1
0.432936775866327 0.415785669488264 1 1
0.497155522756669 0.473543500914223 1 1
0.637127593035781 0.605532031746933 1 1
0.568242909257802 0.543303689620169 1 1
0.361880547816197 0.346230476102001 1 1
0.295797201674191 0.286415695124878 1 1
0.425041324087103 0.407640246484661 1 1
0.731804238008562 0.695909641121015 1 1
0.462252550475168 0.444012341238438 1 1
0.425469342786505 0.396572728309526 1 1
0.550416037027034 0.520825334358423 1 1
0.316640509728661 0.30794516081728 1 1
0.343977049557206 0.327436812183998 1 1
0.544869630481571 0.517943662514757 1 1
0.701982534595238 0.667308279969345 1 1
0.583614521951364 0.565622704248126 1 1
0.338124347189908 0.323121399202057 1 1
0.675340634649356 0.647321611262134 1 1
0.562987434178994 0.535749805926326 1 1
0.668995938796084 0.635898604635811 1 1
0.718388262517355 0.678874948008204 1 1
0.625411662055338 0.595553840356182 1 1
0.379286746155855 0.358918076918943 1 1
0.54309343562815 0.516601109040472 1 1
0.406393441462804 0.376613076491466 1 1
0.723700394899357 0.688684498934015 1 1
0.711719926666506 0.678464857461189 1 1
0.567138888163418 0.539299064707955 1 1
0.306070101935857 0.291975386006472 1 1
0.768534567936799 0.733288922217265 1 1
0.497348181141716 0.474056660702753 1 1
0.66107146520605 0.629570899048448 1 1
0.470224825549881 0.453124401798774 1 1
0.50916864613866 0.480073993418275 1 1
0.58574139146205 0.556076837426565 1 1
0.268084891908207 0.257070723322841 1 1
0.770229107919722 0.738506708427144 1 1
0.357604237512254 0.340840247915918 1 1
0.482155048996251 0.462039698985248 1 1
0.823157295558307 0.790265170551257 1 1
0.515675944138352 0.498957447515406 1 1
0.343889425701121 0.327591462060944 1 1
0.330853793470222 0.317876295699787 1 1
0.165868888855627 0.145683187708252 1 1
0.506547575975774 0.485665732589193 1 1
0.566421300051842 0.540745732312223 1 1
0.478908479713118 0.459087496022539 1 1
0.427318161100053 0.410770624909562 1 1
0.537882092917886 0.513664162984135 1 1
0.557010538809309 0.535188034057092 1 1
0.469979604735 0.447031955452934 1 1
0.366251260365713 0.359805088423134 1 1
0.459207499849817 0.439715017969917 1 1
0.446488688668746 0.430648866313963 1 1
0.423579640891756 0.406395650813312 1 1
0.758579821353043 0.730561969932978 1 1
0.232002582117952 0.224830796448875 1 0
0.687441888371723 0.659416048351995 1 1
0.572834158722236 0.546218067143263 1 1
0.514739114898529 0.482486476374472 1 1
0.424652926704816 0.404591429462668 1 1
0.401570192240016 0.384317923408017 1 1
0.559227230150392 0.535410454285845 1 1
0.387376399182284 0.370319460965798 1 1
0.317546413601259 0.30961550629586 1 1
0.508807324755195 0.485327519155513 1 1
0.73140613024738 0.697298380541492 1 1
0.633778585952788 0.601479184511224 1 1
0.544019118450843 0.517874056601954 1 1
0.842993772447911 0.801444875912644 1 1
0.490104979652672 0.466280273262354 1 1
0.489688041504776 0.465232349133066 1 1
0.346300688015763 0.332310037233572 1 1
0.59388435175807 0.567124908492265 1 1
0.35182784874337 0.332858304744632 1 1
0.392290878805367 0.376191117166966 1 1
0.316241460191865 0.296014959362913 1 1
0.550933113022944 0.52009300593823 1 1
0.367350498811968 0.348898309135959 1 1
0.563028330829409 0.543193834584562 1 1
0.609485599242623 0.582102973423729 1 1
0.472180031963818 0.44748188871677 1 1
0.449210653359765 0.427545950588451 1 1
0.366733641523888 0.34775087489863 1 1
0.775929730320031 0.735035339807599 1 1
0.389287167970657 0.363675119966576 1 1
0.31901864185831 0.299301302381896 1 1
0.400745142382524 0.386735247620224 1 1
0.883435705856834 0.842465496859893 0 0
0.262861710465399 0.250044238011237 1 1
0.536904706136319 0.513443893721213 1 1
0.577619662043294 0.545648382178798 1 1
0.460342501378403 0.430532127058194 1 1
0.514408270161114 0.492077422158833 1 1
0.505399433736921 0.487603788697184 1 1
0.576429242467714 0.552115553107634 1 1
0.911020020658516 0.872177033817898 0 0
0.615119862676787 0.587071292836147 1 1
0.690023182269825 0.655613350057259 1 1
0.536866337674333 0.511322173359165 1 1
0.213403844827185 0.198972059744402 1 1
0.273855696482594 0.260618601655272 1 1
0.283759968448007 0.267801160433005 1 1
0.457716316432951 0.443858031327714 1 1
0.465065191372014 0.443723162913209 1 1
0.747017366145198 0.716449986694084 1 1
0.7247603700307 0.689911362089693 1 1
0.585374975026111 0.558004913782988 1 1
0.212645245839072 0.199663755718263 1 1
0.456857587049333 0.435121620430762 1 1
0.533884106316911 0.507412221441858 1 1
0.596108734063615 0.569787131250173 1 1
0.218304396025245 0.205981848083458 1 1
0.0284759769078778 0.0263590543068821 0 0
0.729034136558093 0.692029766403072 1 1
0.701806561168959 0.665940562144587 1 1
0.547676071572667 0.524142829716859 1 1
0.341885979727412 0.318950375163865 1 1
0.452708622851904 0.433139804381106 1 1
0.668232461771835 0.641371548855266 1 1
0.262912674434985 0.250870192726488 1 1
0.404324094131547 0.385775777760357 1 1
0.431445246574662 0.404259003826812 1 1
0.462409226972369 0.436843777796748 1 1
0.462519478406235 0.440190345558008 1 1
0.275991163543134 0.262357968034931 1 1
0.233093794434459 0.227207921954835 1 1
0.525682354998299 0.49326739534406 1 1
0.586891393532361 0.553671550626567 1 1
0.390117512650214 0.36701815426814 1 1
0.589728375236772 0.562862704648353 1 1
0.269832914452806 0.256504700720117 1 1
0.455632222557528 0.429803397929811 1 1
0.262324595723968 0.250121580127476 1 1
0.343034152623328 0.322288848053018 1 1
0.560751697391767 0.5335339869259 1 1
0.567133980864135 0.538386917241918 1 1
0.659367430183702 0.617732491317111 1 1
0.632088076185889 0.604019319642331 1 1
0.472410358759173 0.451037045804137 1 1
0.280306031407754 0.266564807947549 1 1
1.08006256030399 1.02793578740758 0 0
0.369857116722676 0.349661364920628 1 1
0.553200042080578 0.524144796651205 1 1
0.692405060842432 0.655012269779607 1 1
0.436082767752436 0.413313771008323 1 1
0.792086291485097 0.758172895913761 1 1
0.395648382047279 0.378770375673833 1 1
0.683903390876575 0.645641053912923 1 1
0.494014709015472 0.465166001790098 1 1
0.514631354296506 0.490607914642495 1 1
0.61436456527414 0.577577311832868 1 1
0.476146592320208 0.453897414902648 1 1
0.706678326394508 0.677134629956439 1 1
0.583901499990627 0.55083942728985 1 1
0.636439444304078 0.607202069465844 1 1
0.590934396280317 0.558332745774829 1 1
0.314613534959153 0.299841538602988 1 1
0.532767251272575 0.505017329418224 1 1
0.496002015284507 0.475368337681951 1 1
0.476433016684919 0.455760637103345 1 1
0.461881654015932 0.440854359571338 1 1
0.260245768626398 0.247908176888339 1 1
0.732215040847823 0.700329788589382 1 1
0.419514141428875 0.392592136941387 1 1
0.166363145619093 0.158978810502781 1 1
0.444685384283678 0.435189890588469 1 1
0.523733531461809 0.498218878133066 1 1
0.474298921585023 0.453011541869379 1 1
0.436429672153218 0.420316665039727 1 1
0.724810854447161 0.690879145442026 1 1
0.266940348662949 0.251757866836271 1 1
0.568495147297781 0.541262887611667 1 1
0.633496086906914 0.602058048111808 1 1
0.419486117482897 0.403938443146943 1 1
0.582914712856702 0.554920281389959 1 1
0.561316738035745 0.539298685159506 1 1
0.375087002884272 0.358291902149526 1 1
0.561487940229088 0.530392177934127 1 1
0.472140771839224 0.451503543544387 1 1
0.399534326617023 0.376625413848136 1 1
0.55011231596868 0.523226248926787 1 1
0.116160944471124 0.109631715731978 0 0
0.484137074886593 0.458907790747649 1 1
0.475544110691958 0.453740608939176 1 1
0.511690556596095 0.494273808122154 1 1
0.46539081903135 0.44482499040541 1 1
0.730569499029287 0.6967939591477 1 1
0.482459214016245 0.455967329466267 1 1
0.373207470661504 0.355107346959961 1 1
0.26091025345501 0.25351575103777 1 1
0.487983690644898 0.4668875670239 1 1
0.327572488064034 0.311940615669647 1 1
0.724289163716528 0.685748419879843 1 1
0.547937884624627 0.52709129330594 1 1
0.574333674245318 0.541953779528122 1 1
0.557718610648492 0.537476472794215 1 1
0.543349134510219 0.506470544454167 1 1
0.864413461480084 0.819199915999985 0 1
0.171422676888351 0.162290574388305 1 0
0.522293332398836 0.496609250119308 1 1
0.489029821370157 0.465885779426561 1 1
0.145738744846586 0.138377129151125 0 0
0.412801123490473 0.395474668463749 1 1
0.752653221808218 0.721831660711636 1 1
0.592342998715356 0.56510863411904 1 1
0.553493641252339 0.528898571489212 1 1
0.393127383812687 0.366292361825115 1 1
0.290409990224329 0.277650697117246 1 1
0.549464722622949 0.520241076608431 1 1
0.372431694723592 0.355138189683308 1 1
0.723726228446532 0.685988527231431 1 1
0.565316515646259 0.544552569638704 1 1
0.219594070602342 0.208296668005351 0 0
0.514170168482561 0.502299874747233 1 1
0.353780138856265 0.336753692527418 1 1
0.152113783795987 0.146894654387723 0 0
0.411106064377023 0.388014769587645 1 1
0.404889421989683 0.387200323848763 1 1
0.345244125806568 0.329238364552186 1 1
0.625390090654723 0.601090270339351 1 1
0.518421776231167 0.49159832839477 1 1
0.359850422319168 0.334172062602283 1 1
0.416073957170078 0.396842784970423 1 1
0.387933195861571 0.370884378732357 1 1
0.450081812758976 0.4304575722127 1 1
0.406898878002549 0.38355073666588 1 1
0.291221007170044 0.285080108704185 1 1
0.183637336505903 0.174787431667597 1 0
0.173262212152623 0.168588517320205 0 0
0.30969361071996 0.29924825245462 1 1
0.587732544088972 0.559164926156494 1 1
0.570642837324276 0.550350038775592 1 1
0.396286539426255 0.381774465895955 1 1
0.0446911989920867 0.0476306023280373 0 0
0.754669356079583 0.714648196062891 1 1
0.627602078735946 0.597508383411144 1 1
0.346182980054898 0.330591369056034 1 1
0.13112094392599 0.122042242175775 0 0
0.320357814444154 0.303595298668592 1 1
0.244422843607209 0.23182990501693 1 0
0.280316107748357 0.265517844849341 1 1
0.573568044077872 0.550899147508964 1 1
0.478413432932726 0.455752946373922 1 1
0.547459455077171 0.522413273217488 1 1
0.598022014914476 0.565744161184392 1 1
0.648671494114438 0.621155382781856 1 1
0.746819340607757 0.713568920833332 1 1
0.614634761174262 0.579816987021106 1 1
1.01933439161943 0.966547727245721 0 0
0.416994581907888 0.399146144090103 1 1
0.640321700527684 0.610374927364496 1 1
0.542262374836213 0.518462621333024 1 1
0.43513103335801 0.416079735290318 1 1
0.426578902369338 0.40873915514528 1 1
0.481535780123356 0.458675777347254 1 1
0.616244085580783 0.587833271880142 1 1
0.6434675477911 0.611835244248194 1 1
0.128825254050925 0.131072600852087 0 0
0.583040531284432 0.556074227712743 1 1
0.612240915354352 0.583127369373124 1 1
0.734968390153142 0.698513292397056 1 1
0.476476295177807 0.456059622677103 1 1
0.459037417521371 0.437259373725723 1 1
0.52083287208031 0.498666003697082 1 1
0.50975074272023 0.489636309902184 1 1
0.456719146022423 0.441167837714826 1 1
0.649770645989154 0.614071875724296 1 1
0.273662334980085 0.251900558586671 1 1
0.581379278756723 0.551816495704549 1 1
0.488382136728592 0.463101967605716 1 1
0.318764661748593 0.300558263030878 1 1
0.277957127124264 0.265765593911713 1 1
0.491800280973046 0.466977604016951 1 1
0.602070196361243 0.575436231026194 1 1
0.550011956070118 0.529203813783307 1 1
0.674927977002716 0.64480280624537 1 1
0.523317751999584 0.497494145931027 1 1
0.633118120382647 0.606556849211775 1 1
0.656312247472903 0.627795087223575 1 1
0.55692720816099 0.524671651433022 1 1
0.426734286735646 0.407113871661133 1 1
0.633647055392345 0.601689799389738 1 1
0.556386796711074 0.532315269289371 1 1
0.699862180613894 0.66977548439593 1 1
0.417111876283848 0.40110070731863 1 1
0.577359286334554 0.548418683564776 1 1
0.284583595978552 0.273039540767375 1 1
0.323712083974506 0.305450095985459 1 1
0.221390304237241 0.210564402577621 1 1
0.589340882770293 0.557483938963364 1 1
0.51472292132151 0.488613923803748 1 1
0.414012503443012 0.3918913565463 1 1
0.637472878584905 0.610167863375333 1 1
0.816002145013125 0.783035737657764 0 0
0.45485502212528 0.433483375464132 1 1
0.53702541577181 0.509661221840677 1 1
0.510240967802542 0.486075326893534 1 1
0.365073145281502 0.350306543024393 1 1
0.69556765520688 0.664720670936446 1 1
0.728798820193621 0.694780582819098 1 1
0.386516729586655 0.360907108975854 1 1
0.263246617186254 0.252509392725108 1 1
0.325555585932149 0.309510839664186 1 1
0.366821248837631 0.343754078599144 1 1
0.415032069935554 0.392427972208793 1 1
0.444056794100002 0.421953975040941 1 1
0.77832982972191 0.744050058636655 1 1
0.392282664163493 0.377651759163672 1 1
0.308707927884721 0.2964962266591 1 1
0.561788716254107 0.534150298962011 1 1
0.640922077769444 0.607020875550889 1 1
0.773332378112608 0.730257207257823 1 1
0.34485792336764 0.327799107091074 1 1
0.473082471670517 0.450658412394776 1 1
0.65287156454365 0.620535752721427 1 1
0.768132323553042 0.733030408848394 0 0
0.263407642226235 0.254042515556584 1 1
0.591776724620425 0.562259868556789 1 1
0.497260636847902 0.477790437469517 1 1
0.254941712162696 0.241977560038991 1 1
0.422428320015657 0.404512617656674 1 1
0.427531908243944 0.408328737084245 1 1
0.584346185341145 0.558829371897295 1 1
0.395244293031618 0.37237017691784 1 1
0.447994565595842 0.426486326133447 1 1
0.663911639882477 0.637772478710672 1 1
0.225897025428484 0.214622444817214 0 0
0.240431558463175 0.229771015955383 1 1
0.665295590541512 0.638664701138793 1 1
0.567759870133861 0.537123712391078 1 1
0.314283444366886 0.294757066338231 1 1
0.457527906978839 0.438725539627281 1 1
0.520570050001959 0.497208525517222 1 1
0.338704704682667 0.316475332736496 1 1
0.634663061375343 0.604601932857664 1 1
0.639193237491678 0.604923655594239 1 1
0.36942570311737 0.349803672422638 1 1
0.736440125427062 0.694085980361319 1 1
0.525402221793369 0.502298735902483 1 1
0.606842517220164 0.577472646066584 1 1
0.398503506029376 0.381094416989785 1 1
0.381897913253283 0.36327023777042 1 1
0.458926172531345 0.436137026105718 1 1
0.725983985576201 0.688383871995272 1 1
0.485759466160357 0.469608115073932 1 1
0.663233622889636 0.627292477951782 1 1
0.790573876842096 0.753645787839568 1 1
0.777400282277368 0.74235395026358 1 1
0.533016511347637 0.504356592579529 1 1
0.540079827130445 0.515182252344423 1 1
0.548087303543169 0.517530871674158 1 1
0.421548223107544 0.40657125683982 1 1
0.504329495710469 0.473740604763849 1 1
0.502157325037673 0.474773592521234 1 1
0.509286311992117 0.485339256253562 1 1
0.570238206174221 0.542525628153672 1 1
0.371259557031532 0.35746680283191 1 1
0.47097747328317 0.451036485598707 1 1
0.717100150433097 0.677707866325049 1 1
0.196758492319067 0.182901256015856 0 0
0.558167294234049 0.534174409695084 1 1
0.132936933614751 0.126714441071765 0 0
0.328548275889243 0.309270741464425 1 1
0.372965212254047 0.349614581455716 1 1
0.451680796014569 0.432692369882687 1 1
0.344566056478033 0.325065318698449 1 1
0.559909876511196 0.532484954903065 1 1
0.603446263481775 0.578937767161874 1 1
0.637048094719544 0.608895699651673 1 1
0.499313197137364 0.477332278451363 1 1
0.470657262512663 0.449222095855372 1 1
0.348282866856157 0.33351841906562 1 1
0.528504967895873 0.505122710130495 1 1
0.465219141406084 0.441758909932653 1 1
0.589414874593115 0.564411041218563 1 1
0.355949515670921 0.339688363208004 1 1
0.461786382476825 0.435942395131272 1 1
0.516682339258131 0.496073461917488 1 1
0.294363638599039 0.285588602944645 1 1
0.95081302574023 0.906812805648889 0 0
0.443926830186951 0.422381945834795 1 1
0.269130762146667 0.254120849317424 1 0
0.210455418632353 0.200811663500304 1 1
0.852322977294538 0.801151807006085 1 1
0.445101095611724 0.422820789609539 1 1
0.520346360537249 0.494153430149795 1 1
0.468477113249888 0.447003871034074 1 1
0.406555510185498 0.389865065220727 1 1
0.382220446204668 0.359745965312648 1 1
0.46443591415899 0.440760267764267 1 1
0.671642267192509 0.635599640712439 1 1
0.233245897028933 0.220024080238877 0 0
0.537853449468583 0.511224702568166 1 1
0.500882328486473 0.483055333509524 1 1
0.4891621199089 0.461198634194169 1 1
0.597530364698744 0.566375956088928 1 1
0.480445174421975 0.46620733330446 1 1
0.47405928769697 0.446485482207714 1 1
0.368183181107054 0.349985363780445 1 1
0.214624915618328 0.203168559982165 0 0
0.453621192841793 0.431484390174997 1 1
0.600597872231249 0.571539657541007 1 1
0.543667109249029 0.516846372400797 1 1
0.461148864628197 0.434430531736075 1 1
0.299898319149329 0.287745749980549 1 1
0.559076898520367 0.5303450256119 1 1
0.62212781786303 0.593470117051676 1 1
0.61474156049016 0.588309733668876 1 1
0.535290861697327 0.505702875380944 1 1
0.337830066825681 0.322677574083252 1 1
0.607278597766703 0.576319050105046 1 1
0.148758111497681 0.143509907881748 0 0
0.678203225318684 0.643934585246443 1 1
0.785940164534228 0.751603482663059 1 1
0.57996086455659 0.544615670218004 1 1
0.580797857412644 0.555222543544805 1 1
0.535388859385404 0.511829196167063 1 1
0.670625389505221 0.64159384120328 1 1
0.526337810003201 0.505760142885339 1 1
0.463004835994501 0.440115430743469 1 1
0.496779994245621 0.470073167117076 1 1
0.321528828732719 0.305838176285269 1 1
0.390773869629895 0.374689085753098 1 1
0.450613021270232 0.435237077731485 1 1
0.51955929401841 0.49378833634151 1 1
0.704279693094815 0.675989598428644 1 1
0.235958093410405 0.21819915208344 1 1
0.629861805843248 0.592870979294738 1 1
0.434294740509271 0.411386379032804 1 1
0.411226589761138 0.39705406517648 1 1
0.627196243793961 0.594892013578639 1 1
0.176049680233865 0.164797550948671 1 0
0.652258442530246 0.638714710236192 1 1
0.52929045083736 0.505692635857921 1 1
0.736760771947769 0.695256924905945 1 1
0.124584231806372 0.11395199765481 0 0
0.534703268290986 0.511472119785248 1 1
0.655871095454116 0.620793554019858 1 1
0.533072638159703 0.504303710930119 1 1
0.390016520301747 0.374060127958401 1 1
0.721835919939718 0.689854243736234 1 1
0.594753174496038 0.56545982173097 1 1
0.713304931265072 0.680038868889466 1 1
0.132563584679486 0.122475431341729 0 0
0.581499097664322 0.546050771915962 1 1
0.852174280869218 0.804904489795864 1 1
0.309736042908829 0.295519889677706 1 1
0.617227566885059 0.593765654212099 1 1
0.453950432935978 0.426112998384478 1 1
0.530831655113164 0.508610094327998 1 1
0.447015472018 0.42467250821314 1 1
0.36937817031568 0.352238281916526 1 1
0.242564044750814 0.229835524107458 1 1
0.393282502010891 0.377930742981095 1 1
0.618709300522952 0.591468481485397 1 1
0.391994797432917 0.374789788426637 1 1
0.406422879615977 0.387580973071873 1 1
0.336030548390348 0.313757555161894 1 1
0.540414971887602 0.515812589855333 1 1
0.627258683591192 0.599975132109099 1 1
0.491533567693436 0.472059123918807 1 1
0.589102322500224 0.564191909793088 1 1
0.398817289227715 0.383845975201611 1 1
0.600319325666323 0.580508733774719 1 1
0.503600055996437 0.478939538316411 1 1
0.685291651464402 0.650859894551167 1 1
0.267087431906827 0.252249598587405 1 1
0.552757268040504 0.520886288713499 1 1
0.230572823623085 0.219733060681816 1 1
0.363452435797774 0.347248688241623 1 1
0.614461890431166 0.590334917904585 1 1
0.480092934674719 0.464908994162885 1 1
0.392338575919681 0.369814388312111 1 1
0.29759462301383 0.281552581802419 1 1
0.271543311015149 0.25527177369534 1 1
0.68537489084908 0.65919275103839 1 1
0.54209420917632 0.526009916145837 1 1
0.322113546884472 0.307793048777886 1 1
0.633087801715634 0.605304431290759 1 1
0.435986524730162 0.413194439547516 1 1
0.574567069164659 0.54573168537083 1 1
0.202764619664924 0.192105286767624 1 1
0.639349667624373 0.609415107821296 1 1
0.272358389287706 0.260073953559409 1 0
0.305454843222294 0.287907365826613 1 1
0.534899908062618 0.500984803179475 1 1
0.413599247463021 0.389065061335792 1 1
0.72035302272871 0.68866268188545 1 1
0.548862726730668 0.523865705104047 1 1
0.592824585088227 0.567231230020557 1 1
0.685153393628668 0.641827833769583 1 1
0.596909262060331 0.570842760892452 1 1
0.449063008241765 0.429997081267743 1 1
0.362600464120194 0.338074041903596 1 1
0.571579052069038 0.539055433046423 1 1
0.505209764218794 0.480022565384757 1 1
0.630484117243396 0.607050790729725 1 1
0.77968701305824 0.741801149625604 1 1
0.633326482987549 0.60460329176045 1 1
0.41479574137413 0.390397427988738 1 1
0.465756101292012 0.440235633734195 1 1
0.256485160215748 0.24138929389696 0 0
0.340305049138527 0.32114419794972 1 1
0.591182840134311 0.566154036680187 1 1
0.321643564074803 0.304362541308018 1 1
0.504640538107917 0.480446870939409 1 1
0.528491687704598 0.500879246387288 1 1
0.307533711875014 0.292110679133948 1 1
0.657490203347002 0.618537158427709 1 1
0.440361962169433 0.422724492173189 1 1
0.443551295491151 0.421865537072452 1 1
0.479974412343192 0.460436269521043 1 1
0.650469913791403 0.614430713540526 1 1
0.613581053530644 0.585558169859269 1 1
0.498397193616156 0.47682577751452 1 1
0.516820463852106 0.492599910197766 1 1
0.25876508393297 0.249482890814123 1 1
0.551085652870131 0.527854133801585 1 1
0.470038556287526 0.443424747482119 1 1
0.324937544293436 0.305835952789604 1 1
0.409229780861498 0.392813826554392 1 1
0.725168136251781 0.687297561045285 1 1
0.378418501078182 0.362884999454576 1 1
0.962383767790558 0.914671117312803 0 0
0.759734136726977 0.723136138794374 1 1
0.691270377964353 0.666883748080374 1 1
0.548480629094261 0.523656541750504 1 1
0.482998837128925 0.448237777123149 1 1
0.540051596820829 0.510402019652861 1 1
0.430067667325268 0.410352717459823 1 1
0.48741298526341 0.464509094460393 1 1
0.555228367107609 0.525111792468809 1 1
0.699602570299736 0.66827155400578 1 1
0.487768848757409 0.469310878225961 1 1
0.509347852472758 0.492705639927654 1 1
0.307858053233325 0.294787018875493 1 1
0.479371577817642 0.457984593500855 1 1
0.412868772070328 0.396499223222476 1 1
0.444155628220213 0.424578420959499 1 1
0.609035681478168 0.574907309720939 1 1
0.505852392198262 0.482586068967136 1 1
0.379099019482219 0.357119489168726 1 1
0.640840181407017 0.616080836721601 1 1
0.285346649206965 0.27240683685261 1 1
0.144202834526963 0.143952679446016 0 0
0.372235329279567 0.357078474515251 1 1
0.600162805083506 0.570972894483316 1 1
0.527954449397881 0.500050311362887 1 1
0.380527440345423 0.361623738983143 1 1
0.320366399267598 0.300081086158323 1 1
0.227810301211631 0.219810527832867 0 0
0.632040583587849 0.599536500942843 1 1
0.389914795399916 0.366967198889105 1 1
0.374846221323548 0.348213120239097 1 1
0.686307769495134 0.657471027208596 1 1
0.388276719026093 0.367925583499797 1 1
0.6369068147604 0.601095242922165 1 1
0.322742708358881 0.305880837205063 1 1
0.362259561009899 0.337284745295881 1 1
0.789075927409727 0.749070907608461 1 1
0.524369622498956 0.495135321300518 1 1
0.367648151716023 0.351325277513618 1 1
0.652116633778636 0.624035855285125 1 1
0.621548186755524 0.590578213885918 1 1
0.390539897762808 0.374419646607929 1 1
0.214880741121594 0.203722159798714 1 1
0.607149393327381 0.572195757733779 1 1
0.562027518578776 0.538176873469043 1 1
0.103256797500154 0.0970470453708176 0 0
0.333427631648804 0.320184944427553 1 1
0.823255742315303 0.784625125959966 1 1
0.539820214732521 0.511468758228781 1 1
0.88113638320407 0.841437056754294 0 0
0.418418197037425 0.388567932782852 1 1
0.425947643664468 0.410637379382254 1 1
0.297183754407403 0.277647703276965 1 1
0.312714791393358 0.299573234572774 1 1
0.851317533010443 0.810937479511364 0 1
0.411783357367837 0.391408201849021 1 1
0.449559992861385 0.421692945782248 1 1
0.750429245956976 0.717682731699555 1 1
0.56418442897403 0.540583130648565 1 1
0.240342029309192 0.224523123807443 1 1
0.256580917323646 0.239545725488253 1 1
0.761217790395846 0.722079082887538 1 1
0.402775226586146 0.371526769811749 1 1
0.567408770163925 0.538842283959169 1 1
0.242854327990517 0.232139970911464 1 1
0.809607222209605 0.77235025266065 0 1
0.721860333527194 0.68369108029909 1 1
0.632582395071946 0.606237120691488 1 1
0.54773856880724 0.52224564513357 1 1
0.644396742111988 0.613605398211091 1 1
0.476628285265581 0.452541325712967 1 1
0.472264318029043 0.451907561562261 1 1
0.37976652642096 0.361336849891677 1 1
0.29994151420674 0.288707424083891 1 1
0.42803252376526 0.413067587883341 1 1
0.688642133783081 0.653110735785693 1 1
0.565480605335878 0.529507212096912 1 1
0.631047612534537 0.602856834721219 1 1
0.521688970362227 0.498963439528685 1 1
0.689842354277619 0.649679961268865 1 1
0.506949857133271 0.487013623800701 1 1
0.410780502396445 0.394391026265052 1 1
0.429163593277747 0.404966513647605 1 1
0.681874749011809 0.652476477186499 1 1
0.425303646739348 0.405608976078579 1 1
0.68241680114375 0.655062762240348 1 1
0.430985048891954 0.406307338320337 1 1
0.482586993979283 0.460101401767852 1 1
0.245472370225518 0.240095077529241 1 0
0.500908370365968 0.477776795653738 1 1
0.702176550261787 0.666438958920434 1 1
0.54562135949215 0.51906305648227 1 1
0.230976479553784 0.220273803357739 1 1
0.443893558666521 0.423083560645482 1 1
0.555787561873698 0.522856474219184 1 1
0.432930248458826 0.414318522463027 1 1
0.73716041227093 0.704243262362011 1 1
0.895173229235363 0.856358588698339 0 0
0.582226118015998 0.556172046227005 1 1
0.48928885326635 0.473158515022973 1 1
0.42106282369227 0.400013602313442 1 1
0.399272164357149 0.376689448410349 1 1
0.654530153548271 0.624415273179683 1 1
0.376285172418301 0.352864944787206 1 1
0.280937698035186 0.267828680998891 1 0
0.43100744661932 0.406150395946617 1 1
0.484654532607478 0.463928710809145 1 1
0.372805913252749 0.35414598995498 1 1
0.613581348912399 0.583668193228106 1 1
0.209730091779806 0.204864631844307 0 0
0.960937534123112 0.908262460682654 0 0
0.466357724428855 0.440871921830459 1 1
0.311519101935679 0.296603561810682 1 1
0.112937154940618 0.101623626738091 0 0
0.330219296708152 0.307518734253292 1 1
0.120979468592174 0.123759457079923 0 0
0.70811100506494 0.67982572603456 1 1
0.567784028406415 0.542698737065726 1 1
0.506733812147422 0.480003060364548 1 1
0.532965387243624 0.512215019226785 1 1
0.671337677086974 0.639094158526527 1 1
0.373818993868837 0.349106569360886 1 1
0.432461928562738 0.415349551152399 1 1
0.393705957935473 0.372265621444152 1 1
0.526390680040349 0.50126637185357 1 1
0.41140320682955 0.388330374045371 1 1
0.235311678202206 0.227282551935421 1 1
0.344048065911204 0.324547288685772 1 1
0.255511289561914 0.239514665777934 1 1
0.459133346803624 0.429865375359299 1 1
0.406313100804312 0.38748536353042 1 1
0.297750030191648 0.278681645137446 1 1
0.58294757159568 0.559101787292203 1 1
0.555932595219705 0.53273938354681 1 1
0.765369958235392 0.725652847299648 1 1
0.342652228542069 0.331193530418527 1 1
0.23242461115096 0.219357874207788 1 1
0.641038972999977 0.619442362876895 1 1
0.35541106549145 0.339403497141356 1 1
0.653686670451861 0.623727396899784 1 1
0.488763449311835 0.474936420956552 1 1
0.462830309163236 0.43943596048041 1 1
0.565140642076783 0.538294297341161 1 1
0.544431647437811 0.508888797226044 1 1
0.75907913787182 0.730599649178315 1 1
0.239134643209622 0.226049619177411 0 0
0.389038846824679 0.369667585672548 1 1
0.418073371624681 0.394657144168147 1 1
0.680371608605917 0.643348045110038 1 1
0.474259619330925 0.442977834609413 1 1
0.625893834066469 0.596453908805861 1 1
0.384748877104887 0.366596898457355 1 1
0.636230790130386 0.608176135785365 1 1
0.351487765889417 0.334633759383547 1 1
0.601551135642028 0.580226198984873 1 1
0.600344833438203 0.562177364884265 1 1
0.22049786947226 0.206179306933551 1 1
0.702316895620769 0.672766140331656 1 1
0.822683891884999 0.775338910613237 1 1
0.512569168003519 0.481575043077253 1 1
0.257733458328583 0.251732611543677 1 1
0.616982252815517 0.58387213851616 1 1
0.606302677716623 0.576411561869457 1 1
0.512312863321923 0.502514283198611 1 1
0.9792466737769 0.930766397587469 0 0
0.694437566635681 0.662893719391219 1 1
0.609440865440517 0.571162048296775 1 1
0.805475835074762 0.770390330346858 1 1
0.903791886727043 0.859219241316119 0 0
0.672629156972097 0.629971873443386 1 1
0.372835617911518 0.349322661039463 1 1
0.464831560454695 0.444580407929546 1 1
0.333630670392881 0.320712009702556 1 1
0.691935850144863 0.662035563694559 1 1
0.546839739073033 0.517851981842616 1 1
0.418759077744474 0.400812980418958 1 1
0.389106018673078 0.377825926068419 1 1
0.607391776090054 0.576287841712823 1 1
0.556436918943628 0.532904610940636 1 1
0.550499351132781 0.521712596862764 1 1
0.400233181804915 0.385070158364181 1 1
0.386070791962644 0.368158712171724 1 1
0.586785920326411 0.56148080705331 1 1
