# Supplementary material for: Bias caused by sampling error in meta-analysis with small sample sizes
Source: PLoS One. 2018 Sep 13;13(9):e0204056. doi: 10.1371/journal.pone.0204056 (PMC6136825; doi:10.1371/journal.pone.0204056)
Supplement: S4 File — (ZIP) [file pone.0204056.s004.zip › results N = 20 theta = 0.5 tau = 0.5 sz = 100-500.txt]

"cohen.dl.theta" "hedges.dl.theta" "cohen.dl.cp" "hedges.dl.cp"
0.48325064737734 0.481572270964885 1 1
0.394122245998903 0.392696658111087 1 1
0.512470715637012 0.51088006581906 1 1
0.601443693714794 0.599410170252892 1 1
0.509984651139808 0.508252280980122 1 1
0.641190662426096 0.639337299398664 1 1
0.468157863476392 0.467183646773826 1 1
0.373845792549446 0.37282905913302 1 1
0.308505567835136 0.307617118710711 1 1
0.560364688208939 0.558929926869039 1 1
0.441131388537106 0.439910244343017 1 1
0.55584027057591 0.554388373193581 1 1
0.398922509437422 0.397933157454986 1 1
0.530710624118006 0.529225367030369 1 1
0.755523664893681 0.753542775059448 0 0
0.388949041075168 0.387475361129211 1 1
0.5124756621028 0.51136746067877 1 1
0.438993190737948 0.43766049012152 1 1
0.395231426579888 0.393964392168936 1 1
0.49904504383228 0.49721452505489 1 1
0.568684626031501 0.567041365727553 1 1
0.373299632086065 0.372232144305591 1 1
0.564284590534174 0.562802246909823 1 1
0.487690131187943 0.486582156611038 1 1
0.386628183407546 0.385595319277119 1 1
0.384407764144704 0.383503556151703 1 1
0.668520448850087 0.666577503859027 1 1
0.378890475642073 0.377734960577843 1 1
0.577196942298997 0.575168919649168 1 1
0.419795200686924 0.41891426031236 1 1
0.611676767862565 0.609862045898238 1 1
0.424174816824416 0.423299119451176 1 1
0.498099899159311 0.496518651852028 1 1
0.619226996439274 0.617333457601343 1 1
0.593512510165944 0.59156094392267 1 1
0.38496468366445 0.383582703703108 1 1
0.430159462286694 0.429216414091313 1 1
0.659724321305946 0.657796562515289 1 1
0.581800193162507 0.580140686799356 1 1
0.635284700582786 0.633172772360905 1 1
0.589452332447939 0.588247220468619 1 1
0.297464239885638 0.296730739393001 0 0
0.547549651127309 0.545713324664285 1 1
0.525065181436949 0.523838051168074 1 1
0.298444990341138 0.297538397672865 0 0
0.400888774985123 0.399754838863159 1 1
0.631368119604423 0.629217058664492 1 1
0.565987644315629 0.564372261826685 1 1
0.406456126277778 0.404979192863209 1 1
0.630833615244015 0.62903970042009 1 1
0.474430383613306 0.472865145966542 1 1
0.385755474289237 0.384216234708093 1 1
0.55500555998714 0.553230724015182 1 1
0.814680839401013 0.812041944010661 0 0
0.477471021072097 0.476429870750352 1 1
0.792539781455373 0.790050490575489 0 0
0.468694402084194 0.466932031972806 1 1
0.549189272501208 0.547617536611962 1 1
0.50962800862966 0.507844914556431 1 1
0.481464923703476 0.480238951664492 1 1
0.500816353933518 0.499579022686172 1 1
0.427402114472072 0.4262404494102 1 1
0.35622804109645 0.355197664230941 1 1
0.559424781549496 0.557817912250601 1 1
0.307423172621943 0.306497333567013 1 1
0.606106597205682 0.604084068122099 1 1
0.640766637300491 0.638902003297917 1 1
0.520726788437831 0.519033477782188 1 1
0.489124693014046 0.487598922290297 1 1
0.401484387929275 0.400128361420452 1 1
0.415624527558094 0.414396932915684 1 1
0.600794039016035 0.598506261855601 1 1
0.502819833838057 0.501076203212964 1 1
0.339141990939978 0.338272056148838 1 1
0.469545363930191 0.468179766365366 1 1
0.413739555669888 0.412373141020114 1 1
0.535823947115437 0.53398509086655 1 1
0.734967271496642 0.732912019401359 1 1
0.485665305368472 0.484579259314884 1 1
0.362249570094964 0.361309798334967 1 1
0.591285552727043 0.589523375303872 1 1
0.42812932717098 0.427182170373917 1 1
0.536049662335581 0.534664297951797 1 1
0.699676909626719 0.697947035500823 0 0
0.508598394191513 0.507213749465418 1 1
0.487867669945477 0.48663388412888 1 1
0.57797424970374 0.576056933820356 1 1
0.683465119519444 0.681521601369459 1 1
0.524911934865474 0.523558807996137 1 1
0.489266154913245 0.48760802502127 1 1
0.478297244491067 0.476985908172398 1 1
0.524424443031046 0.523046690844979 1 1
0.441759639097796 0.440512687017224 1 1
0.656804666452915 0.654427160682268 1 1
0.397796826808839 0.396919501430255 1 1
0.412190450868673 0.411356900030043 1 1
0.319574932917133 0.318495377416735 1 1
0.528606129777054 0.527091495416596 1 1
0.528841147874887 0.527626493596888 1 1
0.340890450376744 0.339632015353027 1 1
0.589664799765782 0.588340336642081 1 1
0.63653847671918 0.634808808541751 1 1
0.540945419545861 0.539222366368792 1 1
0.453525095098477 0.452144141322379 1 1
0.479193161012564 0.477492412342315 1 1
0.523672216920485 0.522025970728221 1 1
0.354302677431644 0.352952018536027 1 1
0.520386173260749 0.518880882365298 1 1
0.333056669574948 0.332179719989281 1 1
0.384467948243822 0.383225349751872 1 1
0.61257745533888 0.610539563918475 1 1
0.498822234972807 0.497190507963587 1 1
0.497099557898089 0.495974790259288 1 1
0.697870174591548 0.696246279649255 1 1
0.586411979015468 0.584919528567303 1 1
0.72937190805728 0.726675145797077 0 0
0.67467115960155 0.672380595956099 1 1
0.487386053607228 0.486010719996381 1 1
0.545328866612923 0.543770443863194 1 1
0.403106383877589 0.402134234629257 1 1
0.479571566145195 0.478505446611844 1 1
0.47633809229118 0.474928087956026 1 1
0.48460883769091 0.482980952183593 1 1
0.495058746125356 0.493756019682461 1 1
0.364598756679269 0.363609243548343 1 1
0.454930383691915 0.453314590067796 1 1
0.587206968736004 0.585429237149002 1 1
0.281500503448049 0.280756149987289 1 1
0.557911240575268 0.556306444711289 1 1
0.582395842768322 0.580656600220712 1 1
0.548437551502225 0.54653030215919 1 1
0.604255571636191 0.602692115403908 1 1
0.557056787681908 0.555394626468023 1 1
0.459760910452925 0.45870517722966 1 1
0.458290729499404 0.456972827083004 1 1
0.303394893443571 0.302217096508912 1 1
0.58224463462431 0.580528959404776 1 1
0.497221140640082 0.495854605681056 1 1
0.613561184999441 0.612327314247895 1 1
0.51249616846081 0.511069963575241 1 1
0.604870090327457 0.602611378628735 1 1
0.771450161064 0.769041327842933 0 0
0.517233573411808 0.515272187580194 1 1
0.714380213946587 0.711906473559655 0 0
0.636842370454692 0.635370035191868 1 1
0.399344425591812 0.398266867744431 1 1
0.465221004123085 0.463923397630876 1 1
0.649342824568815 0.647570633518603 1 1
0.453029199469681 0.451474413135972 1 1
0.261441561720728 0.260693804452075 0 0
0.495117678680952 0.493369444673366 1 1
0.555957034480994 0.554265616130651 1 1
0.543707433977687 0.542300357193089 1 1
0.435550587342639 0.433796850617812 1 1
0.412052560207998 0.411033738193351 1 1
0.490127357340939 0.488162660203426 1 1
0.556294249694368 0.554147242625251 1 1
0.566462934273111 0.564504501607497 1 1
0.484117826189758 0.482579481046318 1 1
0.459210305236288 0.45802979010478 1 1
0.579871845834676 0.578228105631713 1 1
0.616695962464927 0.615115924395989 1 1
0.462843646265024 0.461899948656948 1 1
0.61235829031758 0.610267333443801 1 1
0.413343574819486 0.412222699173707 1 1
0.431752655868069 0.430354115357975 1 1
0.91701838302331 0.913544500640867 0 0
0.591178683563408 0.589681440726767 1 1
0.573901951447744 0.571950649356955 1 1
0.472774784901447 0.471543286440124 1 1
0.506475471826847 0.50513501394788 1 1
0.376557144162516 0.375547876059248 1 1
0.396962844128665 0.395438084593696 1 1
0.726912121087236 0.724808478381257 0 0
0.620455346918382 0.61842691523819 1 1
0.50306364455373 0.501557268851409 1 1
0.460498826946307 0.459267713947259 1 1
0.327590388764054 0.32694046235128 1 1
0.428034881087494 0.42671811968759 1 1
0.303812328926228 0.302795997198114 1 1
0.296396602509561 0.295609790013737 0 0
0.407353472254714 0.405997631353086 1 1
0.647584579181184 0.645785041891033 1 1
0.48690106280647 0.48569936856965 1 1
0.407209596045778 0.406248165528214 1 1
0.504638598120667 0.5030499318544 1 1
0.577617741608636 0.575573436319197 1 1
0.415506768616859 0.414628451123982 1 1
0.604884406591055 0.603214612473777 1 1
0.578373268144505 0.576576122490018 1 1
0.498581070978594 0.497190831963142 1 1
0.646729019043395 0.644666183445513 1 1
0.459728639090774 0.458452075366867 1 1
0.764158627931222 0.76187098458805 0 0
0.592251769738659 0.590540274549608 1 1
0.387921708606758 0.386665223757425 1 1
0.414964419325351 0.414035150897554 1 1
0.440351796917514 0.438640990553219 1 1
0.546815048523604 0.544883003841079 1 1
0.766659022695433 0.764255898179024 0 0
0.342922686167747 0.342007867861587 1 1
0.254417467359875 0.253718242853065 0 0
0.586201826897955 0.584836652758852 1 1
0.363693259523021 0.362491320790302 1 1
0.34646196630381 0.345219489705911 1 1
0.589344456548762 0.587414717592364 1 1
0.418507808030693 0.41750516437469 1 1
0.575736504944485 0.574237049958722 1 1
0.429615656165264 0.428724058875276 1 1
0.311105113084146 0.310352041517844 1 1
0.631129554683734 0.628744650402939 1 1
0.805162404549654 0.802204651379836 0 0
0.385601806862489 0.38454929411024 1 1
0.559773223827913 0.557640814461683 1 1
0.538539212995691 0.53687497851854 1 1
0.453692504805973 0.452032492485222 1 1
0.496668239121165 0.495033107088355 1 1
0.545227209670631 0.543648349927211 1 1
0.403645116634791 0.402582827725007 1 1
0.762201692851595 0.7597319781053 0 0
0.494882877524281 0.49336444481859 1 1
0.568381434306063 0.566768331107093 1 1
0.394012421471471 0.39285139198454 1 1
0.612343139123182 0.610566687780794 1 1
0.604210906186054 0.602620293217871 1 1
0.472341121621102 0.470794743540979 1 1
0.52647007443917 0.525129157435199 1 1
0.355812155434413 0.354745193040738 1 1
0.696353551179427 0.694033425793874 0 0
0.46720529257902 0.465895388707768 1 1
0.724566249221569 0.72212255888931 0 0
0.574918464613265 0.573533425126002 1 1
0.511725907255724 0.510427866045915 1 1
0.428460359653445 0.427167238323518 1 1
0.448559226940466 0.447584798144779 1 1
0.529440588694798 0.528245941018225 1 1
0.513010811455375 0.511159251426168 1 1
0.472580132916011 0.471439422969028 1 1
0.747130892286629 0.745012829622619 0 0
0.574034666013765 0.572567052292011 1 1
0.478285324527776 0.476931693375396 1 1
0.622669199939542 0.62105377063244 1 1
0.543900810952471 0.541960918321132 1 1
0.348230644446119 0.347192306174952 1 1
0.543910189165766 0.542496330915198 1 1
0.350020966174756 0.349005179016389 1 1
0.628997367942032 0.627356724740371 1 1
0.617226677213197 0.615579819712866 1 1
0.55795953718929 0.556545114314819 1 1
0.491401834818701 0.490032291373579 1 1
0.626578026933245 0.624883455520855 1 1
0.337753461394764 0.336777928890597 1 1
0.302559931580923 0.301643812028394 0 0
0.76944524540684 0.767059772029448 0 0
0.641941515756219 0.640152646755768 1 1
0.565404936928044 0.56421222039129 1 1
0.592934101582793 0.590653077233442 1 1
0.451221224614719 0.450341230316357 1 1
0.552265045052387 0.550418171686248 1 1
0.488822604248391 0.487673506164119 1 1
0.536042629661693 0.534664878911171 1 1
0.663946163180872 0.662160633747834 1 1
0.43939030500627 0.438351369046064 1 1
0.623716763458619 0.621532062480881 1 1
0.469652207243439 0.468249379782771 1 1
0.473563995046393 0.472165072891539 1 1
0.419436160389922 0.418247850488078 1 1
0.510459725575114 0.509096310325979 1 1
0.325944770703 0.324919968289888 1 1
0.500677993756425 0.498941317817554 1 1
0.439244514278506 0.438032059930588 1 1
0.673061086040256 0.670700994081757 1 1
0.471442267091617 0.47012720337925 1 1
0.55053430019774 0.548585003850563 1 1
0.399417706543973 0.398206495649347 1 1
0.613803612090829 0.612129411682796 1 1
0.595320389593583 0.593423259627093 1 1
0.472573511558731 0.471406393486745 1 1
0.794456986938235 0.79123262082004 0 0
0.504306362589536 0.502541562721739 1 1
0.338289354369858 0.337214182615495 1 1
0.529141597303438 0.527694386935754 1 1
0.637970185979384 0.636210596748753 1 1
0.618870757423967 0.616461540407223 1 1
0.399988610613244 0.398824579193571 1 1
0.523876754610944 0.522521043746574 1 1
0.592345163384114 0.59062310957255 1 1
0.5368611885184 0.535207565864331 1 1
0.43116996959304 0.429970813088961 1 1
0.439753090045765 0.438288239463686 1 1
0.291661943229785 0.290906560941287 0 0
0.646330298268995 0.644366705166286 1 1
0.380987872615467 0.380039667628377 1 1
0.499499619614197 0.497439952313826 1 1
0.505697293990516 0.504692227816092 1 1
0.264624574390127 0.26398291619883 0 0
0.563580368278803 0.561481968861356 1 1
0.466570876791006 0.465159207645049 1 1
0.59689437458007 0.595283023395041 1 1
0.487402051724519 0.486208533877354 1 1
0.701963226666905 0.700195602437302 1 1
0.377468858583436 0.376333579421796 1 1
0.652124522444051 0.65050155261935 1 1
0.444524282416059 0.443372582668981 1 1
0.363487802867285 0.362506621756305 1 1
0.659522634915164 0.657960853652241 1 1
0.344976443126404 0.343979498249882 1 1
0.591030310225977 0.589321936014407 1 1
0.389028193167074 0.388020220181446 1 1
0.549363125447272 0.547766402134707 1 1
0.528993143323481 0.527778196701016 1 1
0.536130783367772 0.534646125725193 1 1
0.631140028111541 0.629359238687997 1 1
0.467719808721689 0.466553509977324 1 1
0.420494659759684 0.419124200167989 1 1
0.473400989861392 0.471923122369264 1 1
0.468774791523929 0.467333841558295 1 1
0.487339477924759 0.486030454770037 1 1
0.320178859606718 0.31925542936572 0 0
0.512791441208537 0.511390084720118 1 1
0.488867169323993 0.487577494445472 1 1
0.484478803690472 0.483090058049485 1 1
0.620775794120511 0.618710329177832 1 1
0.804581630893258 0.802249530880588 0 0
0.504961793542491 0.503372326273432 1 1
0.608316970295897 0.606317138581035 1 1
0.494235237296642 0.492593730327921 1 1
0.592944170098536 0.59084114553398 1 1
0.653490975109905 0.651612486206712 1 1
0.541948917755512 0.540549743807966 1 1
0.554446116574991 0.552954505873343 1 1
0.518050793639893 0.51644790133172 1 1
0.483320645635286 0.481850153572316 1 1
0.641218740563988 0.639778087739348 1 1
0.416078519705398 0.414885770935642 1 1
0.603999698034705 0.602422043575553 1 1
0.531599510161743 0.530066854275709 1 1
0.444984977307401 0.443671073530216 1 1
0.624483328559823 0.622674650759996 1 1
0.561628919831269 0.55956933157829 1 1
0.390321497045313 0.38928333612512 1 1
0.586602115905474 0.584600701265144 1 1
0.380861016912609 0.379901973942397 1 1
0.648379550168969 0.646436347853071 1 1
0.546999835866516 0.54532686742615 1 1
0.561374239672778 0.559990240596994 1 1
0.335417710438195 0.334258688482446 1 1
0.186774441955365 0.18597405973876 0 0
0.387825990568416 0.386557617033531 1 1
0.582890204367468 0.581188651190316 1 1
0.637623782239082 0.635731912741189 1 1
0.30908463138404 0.308229759974304 1 1
0.407315582551325 0.406083783125876 1 1
0.341388907238961 0.340302063730242 1 0
0.227879743121282 0.227342678930933 0 0
0.477744001540794 0.476195240092745 1 1
0.581671545873114 0.580102063959075 1 1
0.465882678089151 0.464244360582997 1 1
0.379804053008969 0.378678405220706 1 1
0.445824894016599 0.444515240318209 1 1
0.380612071874559 0.379627622535065 1 1
0.609411084619008 0.607466829092524 1 1
0.470406976872985 0.468920358428275 1 1
0.492700912676123 0.491299566537669 1 1
0.560509748666681 0.55863567631337 1 1
0.515036209030021 0.513573766314859 1 1
0.538297717010072 0.536201375339428 1 1
0.508507685975514 0.507075222642331 1 1
0.48372569284011 0.482415229417062 1 1
0.388771517298717 0.387531419073474 1 1
0.458335967777239 0.456784495783037 1 1
0.469122703019395 0.467804071797301 1 1
0.614593470851977 0.612312027359189 1 1
0.581720671384618 0.579644810585776 1 1
0.418571073401394 0.417404370502573 1 1
0.556108132149985 0.554715258224775 1 1
0.529517508917895 0.528329855882266 1 1
0.541935078295452 0.540096617167413 1 1
0.486331319721553 0.485228819759015 1 1
0.421079870378269 0.419919385186544 1 1
0.596956474260356 0.594826685524265 1 1
0.531910037224257 0.530509424691864 1 1
0.593490876680798 0.591921438953807 1 1
0.395416665982651 0.394103363560563 1 1
0.559471682588396 0.557885347055661 1 1
0.521978658332684 0.520490990614839 1 1
0.399976383063316 0.398355707375743 1 1
0.573679379880887 0.572257738576071 1 1
0.272399719965846 0.271653614613687 0 0
0.51410055524163 0.512371107771765 1 1
0.485643548282905 0.484305356858061 1 1
0.590291207099665 0.588697799911386 1 1
0.624617516957642 0.622102518972977 1 1
0.611977576722557 0.60965980707079 1 1
0.613064826953353 0.61081494051377 1 1
0.462790480544919 0.461432459970171 1 1
0.352172692447253 0.35091747410001 1 1
0.461514358983509 0.46023523342724 1 1
0.573957940487036 0.571644948566519 1 1
0.571630454853084 0.569923866842591 1 1
0.605307039911088 0.603540411491862 1 1
0.417820840441643 0.416235544560383 1 1
0.67355033166628 0.671699930206382 1 1
0.416727432966638 0.415396776036306 1 1
0.486616073492062 0.484739554642509 1 1
0.540344550766217 0.538966739155218 1 1
0.215316199159703 0.214690503856379 0 0
0.64191554742287 0.639842678622781 1 1
0.474386071929837 0.473086862247667 1 1
0.744406732850733 0.742075215922616 0 0
0.628162135205221 0.626222798000441 1 1
0.616606773019543 0.614471334243324 1 1
0.44819874496562 0.446835510103131 1 1
0.242140540184811 0.241231532437081 0 0
0.605805829370321 0.603479197803643 1 1
0.495880120349254 0.494390147157741 1 1
0.536975108885997 0.535236382660424 1 1
0.429780903742657 0.428316083443136 1 1
0.388610886068839 0.387623774599738 1 1
0.371609168075422 0.370536371152202 1 1
0.459699585243805 0.458118062350183 1 1
0.583168821917221 0.581185879206956 1 1
0.517731128444737 0.516327093768029 1 1
0.42394434723478 0.422649804597383 1 1
0.400618691267333 0.399459048457067 1 1
0.59614451775991 0.594192504148928 1 1
0.60957669084202 0.607485940475364 1 1
0.445983247575511 0.444656193525037 1 1
0.627180103218086 0.625441529130119 1 1
0.649305560502462 0.647555991595144 1 1
0.45085657149584 0.449671200519369 1 1
0.188945547155042 0.188535081458489 0 0
0.457878921848083 0.456692531456739 1 1
0.566603743101289 0.564846275052287 1 1
0.507711744289288 0.5061604778953 1 1
0.531699438174281 0.529542430505907 1 1
0.346542524970875 0.345270147787527 1 1
0.352547584302856 0.351747505137646 1 1
0.443269061503613 0.442018412701699 1 1
0.328240973951493 0.327141507486875 1 1
0.497648341425773 0.496420785823865 1 1
0.437665573692948 0.43602213960213 1 1
0.551199911951659 0.549804078159148 1 1
0.589592593746487 0.588258697821258 1 1
0.562077360559054 0.560402234833946 1 1
0.471877773041928 0.470413481286069 1 1
0.571219026317191 0.569752316485416 1 1
0.590439118258139 0.588399644824838 1 1
0.541333254836573 0.53960445425316 1 1
0.442344834602577 0.440896594744777 1 1
0.48159153038992 0.480103386849079 1 1
0.457495407405062 0.455987208827865 1 1
0.691566757644473 0.689926281709275 1 1
0.41343761227409 0.412117875244999 1 1
0.423522433984794 0.422482316996944 1 1
0.392157783843293 0.39124134798882 1 1
0.261171531342055 0.260486686453496 0 0
0.493577431090158 0.492370573971404 1 1
0.500059808795997 0.499114081828389 1 1
0.529742017503017 0.528585301111571 1 1
0.531506242489268 0.530066024777937 1 1
0.617159074884488 0.614511085658061 1 1
0.594068490124733 0.592214520848139 1 1
0.619490507921734 0.617588547209021 1 1
0.677079024501207 0.675438877899905 1 1
0.487757270146878 0.486266141704051 1 1
0.477158619601765 0.475951077468271 1 1
0.324747355963855 0.323994246996051 1 1
0.317515124711745 0.316696125491324 1 1
0.372362985049598 0.370783062025885 1 1
0.181504441586746 0.18085515346184 0 0
0.679062305738242 0.677000600764075 1 1
0.64774628320713 0.645990486943975 1 1
0.584054427436364 0.582292272069058 1 1
0.379288293064942 0.378019861500814 1 1
0.554011763707626 0.552007870886356 1 1
0.50845242125415 0.507334571558041 1 1
0.386135418070404 0.385196175234644 1 1
0.438874308743494 0.437377109887314 1 1
0.66858588221331 0.666661320843241 1 1
0.461523586734323 0.460109171555291 1 1
0.40748676600035 0.406394351928122 1 1
0.48490233800146 0.483383492263753 1 1
0.395101055290643 0.393933783039076 1 1
0.373386973796124 0.372524296265296 1 1
0.415532981426066 0.414053364194664 1 1
0.425848874209428 0.424839577065871 1 1
0.490681612661326 0.489313578257537 1 1
0.399418272572903 0.398610186391008 1 1
0.300264304144849 0.29933480301215 1 1
0.531192531718795 0.529879838668106 1 1
0.638383073671114 0.636434412661948 1 1
0.386512723989478 0.385429039607796 1 1
0.498817952057146 0.497999836882068 1 1
0.605158638526058 0.603413476282895 1 1
0.65192092477751 0.649993019503597 1 1
0.539355753114877 0.537677736479234 1 1
0.428222236334376 0.427167668909525 1 1
0.416893732204377 0.41571556546901 1 1
0.509119287792637 0.507822411301486 1 1
0.316026542213156 0.315472422437933 1 1
0.407411176287976 0.406040131915626 1 1
0.419221268409523 0.418253054046726 1 1
0.449352031345307 0.448147965520473 1 1
0.475188664138953 0.474097338197686 1 1
0.479479787894614 0.478095373520733 1 1
0.568184847811284 0.566814524526539 1 1
0.576832658927151 0.574928708338745 1 1
0.514988731650183 0.513282803088128 1 1
0.540987604969672 0.53949275244498 1 1
0.580081583908197 0.578072466036133 1 1
0.442428386663013 0.441135661563694 1 1
0.490907858300645 0.488896818520703 1 1
0.579457611757836 0.577970837882838 1 1
0.422972031592063 0.421826337522209 1 1
0.693246883684839 0.691296383894515 1 1
0.647598227547552 0.645367643589191 1 1
0.566464605175721 0.564885232347756 1 1
0.562954025377728 0.561198830449102 1 1
0.626090764671454 0.624280952721782 1 1
0.552750360239185 0.550978744858353 1 1
0.556937014816241 0.555197472651422 1 1
0.463915047017983 0.462215397476894 1 1
0.454628307540288 0.453316768131265 1 1
0.381958694541716 0.380895581127208 1 1
0.541522039029906 0.53997857079873 1 1
0.465625800000717 0.464040377692485 1 1
0.521497358160854 0.519800606619569 1 1
0.525662976510659 0.52403662684 1 1
0.491962724716099 0.490619988305276 1 1
0.461810801169281 0.460134133328363 1 1
0.592369774723142 0.590486484932074 1 1
0.558362531963087 0.556661594613731 1 1
0.648489110030662 0.646195798557422 1 1
0.430250230695478 0.428814001636175 1 1
0.38834944099562 0.387086657717184 1 1
0.77377382457353 0.771758451141604 1 1
0.313149979232783 0.31227214132757 1 1
0.281351370143856 0.280620651274316 1 1
0.367703091951666 0.366518190703558 1 1
0.592991592970821 0.59158353289525 1 1
0.591530777346748 0.589938837135633 1 1
0.545038538780029 0.543657123612811 1 1
0.498224733486158 0.496878284318077 1 1
0.584321480536716 0.583004086635512 1 1
0.609835182963073 0.607745490564636 1 1
0.48792387026316 0.486164191523739 1 1
0.517862735001107 0.516527045119873 1 1
0.433494311755679 0.432370154932421 1 1
0.32864077181194 0.327740502800986 0 0
0.470708148329946 0.469368370279547 1 1
0.682997623333853 0.680861376150481 1 1
0.606248392754055 0.604127873410694 1 1
0.758479295703904 0.756298133111229 0 0
0.393554222840479 0.392184182534279 1 1
0.341019553874998 0.340394495764695 1 1
0.536438194618956 0.534913454529332 1 1
0.224677561520742 0.224007717014024 0 0
0.659369205263678 0.65721865537868 1 1
0.552400756100455 0.550777852824095 1 1
0.584883865510341 0.58363676226284 1 1
0.476767740326335 0.475117474149177 1 1
0.482846424883159 0.481049389371279 1 1
0.370977423804757 0.369796421763805 1 1
0.594870183790589 0.593333314057667 1 1
0.560283038225272 0.55858718750578 1 1
0.417228301131896 0.415726798806352 1 1
0.731786609161206 0.730077073801164 0 0
0.633983974769276 0.631926499443166 1 1
0.368694155698631 0.367235435051476 1 1
0.489626047577122 0.488495279713592 1 1
0.222594774502303 0.221830958584635 0 0
0.528790512229881 0.527466634138853 1 1
0.40469835530157 0.403676127678321 1 1
0.545837336004192 0.544373519860137 1 1
0.516658822459492 0.515118996448907 1 1
0.558006325006152 0.556374336853756 1 1
0.426866750455724 0.425545771225627 1 1
0.403632684540211 0.402394731069501 1 1
0.641563363123555 0.639522856054841 1 1
0.438691065642087 0.437555646685574 1 1
0.34045522929699 0.339362546415698 1 1
0.601053725394714 0.599527277668441 1 1
0.66237274078862 0.660428174208367 1 1
0.473764763278683 0.472187518384509 1 1
0.398593084840308 0.397440894487275 1 1
0.34059061709151 0.33981488329078 1 1
0.30254407340072 0.301615419781624 1 1
0.554486197014357 0.552623174777598 1 1
0.451721847633614 0.450381308635321 1 1
0.492339679707968 0.490918777204135 1 1
0.569787935901385 0.56821248154208 1 1
0.477385186552961 0.476088484834137 1 1
0.663731331873245 0.661536619688843 1 1
0.457995334088404 0.456406310313578 1 1
0.377286885361962 0.376393764176641 1 1
0.508931309174821 0.507321246983436 1 1
0.479550880972097 0.478214135524409 1 1
0.575422460206028 0.573531336196653 1 1
0.493408352733954 0.491752486112281 1 1
0.554120905009311 0.552717206122194 1 1
0.379282924921202 0.377725792782742 1 1
0.495556087201476 0.494331051204207 1 1
0.480936876163016 0.479710939323943 1 1
0.519278064446128 0.517861130716885 1 1
0.589926630379688 0.588352915463245 1 1
0.461849574632227 0.460293478542319 1 1
0.426358665384514 0.425417445881328 1 1
0.536069874843507 0.53462251017097 1 1
0.366016825965764 0.36480538038759 1 1
0.670994591753791 0.669437446977444 0 1
0.442729041965273 0.441031627856179 1 1
0.600684176011219 0.598874846638186 1 1
0.489740124073456 0.488142031765692 1 1
0.57052195045731 0.568834923256392 1 1
0.6427220787728 0.640965719967995 1 1
0.287905272634737 0.286719909112846 0 0
0.513401929472257 0.512321748725669 1 1
0.43774088096953 0.436668508857897 1 1
0.329791098666923 0.328865726320073 1 1
0.521703404994046 0.52001987960281 1 1
0.573261025239267 0.571407649092366 1 1
0.565656892518819 0.563737008763837 1 1
0.519029628288813 0.517841759678971 1 1
0.645383057685079 0.643693065837144 1 1
0.611716125580855 0.610418035784918 1 1
0.548542497445115 0.546926633851245 1 1
0.580831807579843 0.579452374640503 1 1
0.715604715907579 0.712770640939972 1 1
0.301260030266647 0.300553068998556 1 1
0.558030849668366 0.556409500114024 1 1
0.705188912471472 0.703239445690233 0 0
0.628004994803111 0.626175695765569 1 1
0.530714010273832 0.529543576736336 1 1
0.688392902148312 0.686535603938029 1 1
0.453617600202013 0.452376991401171 1 1
0.567985666970191 0.566049457775439 1 1
0.401429388709303 0.400329165256721 1 1
0.555267974534562 0.553963053818661 1 1
0.470066915645426 0.468646197700968 1 1
0.303060623563848 0.301941175063859 1 1
0.518513532846591 0.517017694159874 1 1
0.737438091850387 0.735687724366818 0 0
0.435279349808989 0.433765932021366 1 1
0.464449169295692 0.463106785583346 1 1
0.340581717091644 0.339570621148996 1 1
0.299802887399241 0.299131418579684 0 0
0.605714307436191 0.604323703150088 1 1
0.490486345889681 0.489138797426476 1 1
0.298192268864365 0.297339964247688 1 1
0.525748911706017 0.524385793584948 1 1
0.468004764481427 0.466698133152533 1 1
0.462377899354262 0.4605254719684 1 1
0.485963329366431 0.484696973756153 1 1
0.501589941971646 0.500041537078674 1 1
0.494637813136427 0.492958438695053 1 1
0.495097496852362 0.493482398539712 1 1
0.405420533242273 0.404400122233853 1 1
0.55408566346366 0.552378826829562 1 1
0.561305653273415 0.559856924042646 1 1
0.450476858995157 0.448370501111699 1 1
0.414461207648831 0.413481006605361 1 1
0.494771692533909 0.493301501925347 1 1
0.517855466252045 0.516630705840206 1 1
0.494259186908498 0.493087644610917 1 1
0.501946991438027 0.500839964692085 1 1
0.452005629753594 0.45066744451128 1 1
0.497014023349869 0.495690934606733 1 1
0.683404967281558 0.680568270686739 1 1
0.461705644308631 0.460426164329472 1 1
0.555304959237167 0.55362763552969 1 1
0.444729255782645 0.443441290041297 1 1
0.346186483798096 0.345183380891123 1 1
0.635158344647483 0.633187987730824 1 1
0.326610291951252 0.325653989932802 1 1
0.841053979568975 0.838031064181844 0 0
0.395923342720176 0.394836905290191 1 1
0.583612493380535 0.582172211696682 1 1
0.483478124622465 0.482558865454508 1 1
0.522511804049355 0.520792427311264 1 1
0.349220144474639 0.348200807769154 1 1
0.567266058820335 0.565424383798847 1 1
0.579132466013217 0.577155225631792 1 1
0.354469996117448 0.353559361744626 1 1
0.539559031846445 0.537922173682927 1 1
0.639317533036397 0.636622845772883 1 1
0.520732088741647 0.519019144443026 1 1
0.330200421705619 0.32946636162586 1 1
0.283327623610336 0.282408865289836 1 1
0.382163598316982 0.381346985036597 1 1
0.400779085301094 0.399551681126875 1 1
0.538780258699475 0.537264854203648 1 1
0.641642196377295 0.640064835615875 1 1
0.343647061977334 0.342266442716795 1 1
0.576097488852814 0.574395185955676 1 1
0.413896309939476 0.412564641562679 1 1
0.467737342090996 0.466412667058347 1 1
0.587507705134578 0.585744288332491 1 1
0.617864239299303 0.616321032270285 1 1
0.14786732782113 0.147651074185576 0 0
0.53914398874117 0.537610634523366 1 1
0.595485574714744 0.59345064135705 1 1
0.615744198079764 0.613781331140333 1 1
0.483857620785094 0.482306137226935 1 1
0.564790752684753 0.563075542675826 1 1
0.644085847401482 0.642152456328578 1 1
0.474781364132103 0.473221678640006 1 1
0.466477539702995 0.464970402812193 1 1
0.628953895321369 0.626543856766369 1 1
0.49544625729128 0.494120286964745 1 1
0.515302056642087 0.513327506193963 1 1
0.421356422426839 0.419906305388859 1 1
0.332618018884691 0.331497674029528 1 1
0.493956384376915 0.492318428933625 1 1
0.566567774727024 0.564580546602167 1 1
0.348044428464915 0.347002903150216 1 1
0.311077915229028 0.310057547603392 0 0
0.504535340984237 0.503819512477165 1 1
0.493490836699807 0.49203822544027 1 1
0.536511927523911 0.535072253453997 1 1
0.551355176092639 0.549805720431891 1 1
0.504378573759857 0.502881466280615 1 1
0.372870842861565 0.371764050678067 1 1
0.459868997738033 0.458546488815974 1 1
0.542327187545878 0.540756700710483 1 1
0.534130686661157 0.532555807970502 1 1
0.524244965875775 0.522826395153463 1 1
0.503342231079198 0.501861043238105 1 1
0.566711035927654 0.564844018450767 1 1
0.38445713534344 0.383407596657538 1 1
0.436539702409224 0.43490368932081 1 1
0.519477247808716 0.517827009395215 1 1
0.47131468674879 0.469388843009009 1 1
0.453168929740591 0.451713511023871 1 1
0.632135087935934 0.630479764141783 1 1
0.367320581966905 0.366279059424307 1 1
0.494161003568547 0.492767726797885 1 1
0.5186845822204 0.516981481354224 1 1
0.476236430297086 0.475022301855408 1 1
0.48250816732907 0.481411270566316 1 1
0.546154038936873 0.544052355211284 1 1
0.487114379225579 0.485410699579014 1 1
0.243162121308962 0.242364268582172 0 0
0.359240433627334 0.357809928391287 1 1
0.646767832348988 0.644979832813851 1 1
0.56801132191659 0.566078982451209 1 1
0.539079962787676 0.537824613492704 1 1
0.661824334628082 0.660170487490901 1 1
0.529855360872501 0.528565014516091 1 1
0.420632974695561 0.419304943592892 1 1
0.508505714217645 0.506938576213404 1 1
0.514742417644568 0.513002208285477 1 1
0.482873956511499 0.481525058352864 1 1
0.573844464971332 0.572272902680021 1 1
0.589827943592751 0.587766929765462 1 1
0.431253213543697 0.430035263625923 1 1
0.760543685585061 0.757876928867498 1 1
0.257634081700114 0.256638996206551 0 0
0.333385095642778 0.332473931160187 1 1
0.471960147899357 0.470348771320889 1 1
0.528311611405947 0.526855040452588 1 1
0.434825533792734 0.43340339121371 1 1
0.443781210652208 0.442575154048165 1 1
0.539383585335892 0.537891122826828 1 1
0.681951081079429 0.680248237562605 1 1
0.390702098336178 0.389746612273927 1 1
0.397067679135599 0.395994956208036 1 1
0.561758107878561 0.559993688773395 1 1
0.341739354361092 0.340865227806344 1 1
0.418591451331536 0.417140489410193 1 1
0.386064977112267 0.385040850092477 1 1
0.557857965458977 0.556081125983238 1 1
0.651598037394826 0.650050786072583 1 1
0.597194504966191 0.595427456597421 1 1
0.296833181864067 0.295838655833011 0 0
0.33920822916893 0.338254949357194 1 1
0.611037997993236 0.609225700014667 1 1
0.489301273123683 0.488057151418674 1 1
0.485607834210675 0.48416137125229 1 1
0.583389826927654 0.581351194266952 1 1
0.429170200106558 0.428075647562378 1 1
0.489369055340813 0.488034304019527 1 1
0.608129118819307 0.606496298146989 1 1
0.649822070214031 0.647691419714835 1 1
0.363951291819944 0.363044330282653 1 1
0.232633966961918 0.231882706518451 0 0
0.570679399648095 0.568662511650074 1 1
0.366887781670238 0.365733727076129 1 1
0.551336936630142 0.549756259007345 1 1
0.554748904094712 0.553409481796019 1 1
0.439182940952786 0.438039623147369 1 1
0.566276427269261 0.56480208994431 1 1
0.386418560461423 0.385412182735155 1 1
0.75347768264736 0.751150171117007 0 0
0.714806280787571 0.713203593027582 0 0
0.550954032227754 0.549360230424936 1 1
0.583596710756582 0.581790216048873 1 1
0.414853186120626 0.413886300879198 1 1
0.337452802616692 0.336739563557097 1 1
0.429119922081139 0.42798722807486 1 1
0.589353871707776 0.587327061872793 1 1
0.53242190920309 0.531108821603242 1 1
0.44978960011587 0.448543613105248 1 1
0.547514866531165 0.546035528741242 1 1
0.514656645952195 0.512924556481079 1 1
0.585832964280723 0.583876120824101 1 1
0.367033347656382 0.365897121570337 1 1
0.586016289722921 0.584552908034688 1 1
0.636211762141421 0.634282220971512 1 1
0.594238697556257 0.592554197505036 1 1
0.466115785152284 0.464774148543797 1 1
0.701655388590114 0.699725181837476 1 1
0.654066581150637 0.651988657029411 1 1
0.417547942623357 0.416534419518005 1 1
0.495665037182298 0.494250473491914 1 1
0.365354677465834 0.364282694888932 1 1
0.578334382072137 0.576286835224954 1 1
0.436046774101005 0.4349633138924 1 1
0.619123096159979 0.61757965943865 1 1
0.505940026561915 0.504436326849824 1 1
0.591166801686478 0.589637131593899 1 1
0.361293583784266 0.360328769693903 1 1
0.590849925170883 0.588997122656756 1 1
0.401867410491519 0.400677128332066 1 1
0.541010640510371 0.539182478731095 1 1
0.498491552370262 0.497148714526209 1 1
0.351815445075354 0.350898068237931 1 1
0.61088031497866 0.609420499995093 1 1
0.656245129201633 0.654189346026658 1 1
0.498008321586206 0.496706851481652 1 1
0.553619785701665 0.552273864283164 1 1
0.712472427170788 0.710560504798185 0 0
0.319648882179417 0.318681772502546 1 1
0.240772490126025 0.240273899785105 0 0
0.547636827098606 0.545539855837892 1 1
0.734226169012445 0.732242257625764 0 0
0.749565817704721 0.747196985823786 0 0
0.536339973525298 0.53452135619545 1 1
0.479584364950127 0.478102878867445 1 1
0.232640776549593 0.232199215323516 0 0
0.334449341217549 0.3339679255937 1 1
0.253223965809363 0.252943415103103 0 0
0.715943969264917 0.713651252669267 1 1
0.329631716994818 0.328914163414988 1 1
0.36409262669477 0.363228547853016 1 1
0.364490725170785 0.363380365124763 1 1
0.540180216270678 0.538816622386839 1 1
0.605867481291913 0.603911868455067 1 1
0.49865688185213 0.497288615811146 1 1
0.415318710690402 0.414042501463455 1 1
0.628154256878094 0.626148903244767 1 1
0.307416708431024 0.306708588696589 0 0
0.558234361477623 0.556773680213456 1 1
0.599741740690618 0.597845490476312 1 1
0.717237879301941 0.715281685982431 1 1
0.617277280989187 0.615377118233392 1 1
0.351929851989385 0.350487302868382 1 1
0.389446017611615 0.388434057461917 1 1
0.489584762689871 0.488001928573947 1 1
0.67952834740918 0.677466233610412 1 1
0.471434603181473 0.469996042595777 1 1
0.657108255925828 0.65504817986865 1 1
0.45224457486334 0.450901395268066 1 1
0.480211894034184 0.478835193895915 1 1
0.246368918848641 0.245907267768948 0 0
0.344463268798653 0.343586846729434 1 1
0.36878741770759 0.367337968026812 1 1
0.470850046245912 0.469586076091577 1 1
0.639220336445105 0.63697893078325 1 1
0.601882788767188 0.599978624489158 1 1
0.537991247274989 0.536389462939546 1 1
0.446558377912586 0.445193523384721 1 1
0.549097622259073 0.547429477243251 1 1
0.301520043960945 0.300660976982486 1 1
0.629478968271243 0.627584083104117 1 1
0.60809540145309 0.606569471927334 1 1
0.542188962759318 0.540145205551954 1 1
0.511514282933568 0.509715672179871 1 1
0.537162971977609 0.535993136004458 1 1
0.55835683645601 0.556517383979282 1 1
0.441358298336847 0.440154542508441 1 1
0.333837129466932 0.332862401558969 1 1
0.5489265495878 0.547508834100026 1 1
0.50161693388037 0.500033372095969 1 1
0.264700501628162 0.264155034935668 0 0
0.285811259439764 0.284733361323428 1 1
0.290268129896258 0.289623344640996 1 1
0.550848431999053 0.549163959538409 1 1
0.426789589970033 0.425520598684368 1 1
0.469448619484599 0.468228819384788 1 1
0.454963455535738 0.453848334135756 1 1
0.664847133962045 0.662631464878891 1 1
0.575255050744504 0.573811356635034 1 1
0.473215050252882 0.471859453629225 1 1
0.618572291489242 0.617069329832882 1 1
0.587871045243499 0.58618345812985 1 1
0.378408552869837 0.377522548161414 1 1
0.556443158750107 0.555035143482203 1 1
0.640625958357727 0.638935229603651 1 1
0.416104743413882 0.414744445738079 1 1
0.511482249738102 0.510039813476657 1 1
0.336040771076938 0.335066228770832 0 0
0.615955102227638 0.614360393986492 1 1
0.410187565466848 0.408627961432868 1 1
0.677300872446746 0.675904635623063 0 0
0.463477923701554 0.462285042687151 1 1
0.453881928717313 0.452422964209702 1 1
0.532178101873271 0.530609700608285 1 1
0.547660878327549 0.545845153838725 1 1
0.442108484028348 0.440792441909574 1 1
0.329044729935781 0.328131725992673 1 1
0.447540787919506 0.446333889966517 1 1
0.688684991676306 0.686777323107623 0 1
0.307595919434642 0.306779247323794 1 1
0.438180758148672 0.437002382724467 1 1
0.715443369400698 0.713051854480556 1 1
0.383037004317881 0.382115018044799 1 1
0.547018797314849 0.545229524861661 1 1
0.417435027501504 0.416466042183947 1 1
0.708818585652535 0.706558276436454 0 1
0.351000889282018 0.350530029912079 1 1
0.430416550175015 0.429126034652482 1 1
0.479070128931353 0.477734393398878 1 1
0.40627402696635 0.405009676548721 1 1
0.419597885944098 0.418469508089467 1 1
0.489911479299992 0.488343611013479 1 1
0.700639623434259 0.698607345563938 1 1
0.474882688266073 0.473693630660107 1 1
0.508794520332419 0.507266330792516 1 1
0.490621621875696 0.489274862321302 1 1
0.458902817437667 0.457735948045513 1 1
0.505718149876387 0.504344000060942 1 1
0.708306545458088 0.706595415583741 1 1
0.321758093923799 0.320534169846764 1 1
0.484922238776132 0.482902854756921 1 1
0.488227616366414 0.486811181770582 1 1
0.524144317994507 0.522188307830203 1 1
0.414850546071722 0.413205482826179 1 1
0.542613276993967 0.54091832017726 1 1
0.297326661499911 0.296316185343072 0 0
0.525665624450167 0.524273896930071 1 1
0.381620323479704 0.380689196153483 1 1
0.533702954910069 0.532211715768446 1 1
0.598563261008953 0.596949264188448 1 1
0.579838709741108 0.578507299837133 1 1
0.66809677531056 0.665923166480589 1 1
0.446426033316226 0.445058731337798 1 1
0.459996919868488 0.458808446908145 1 1
0.610709523152222 0.608463856031039 1 1
0.56244764905157 0.560936808984746 1 1
0.553554175859632 0.551751336239882 1 1
0.506364694550484 0.504803854876226 1 1
0.68442547876447 0.682679727177563 1 1
0.605563991086464 0.603321973474381 1 1
0.408211426227075 0.407138569900518 1 1
0.622952083094265 0.621474172546809 1 1
0.708434575932732 0.706537469854948 1 1
0.487128260104191 0.485535487679135 1 1
0.590802089121685 0.58929229401233 1 1
0.428463068436345 0.427061460855909 1 1
0.438106360625292 0.436666994558052 1 1
0.412183030117573 0.411007066470179 1 1
0.395132280267821 0.393975024102862 1 1
0.545073705607893 0.543228893638248 1 1
0.466707756474704 0.465266122719349 1 1
0.712231366573451 0.710088554801339 1 1
0.591336480461433 0.589639244507004 1 1
0.401365524864257 0.400364427703973 1 1
0.476668130381992 0.475453144041274 1 1
0.519465255157238 0.518060614643696 1 1
0.455519417551535 0.453951999942942 1 1
0.490646520201853 0.489108145598948 1 1
0.326344098608869 0.325156261445367 0 0
0.64955743543222 0.647402373283409 1 1
0.446201216253255 0.44498814965549 1 1
0.368395135342956 0.36721733926579 1 1
0.457532462711455 0.456230402256534 1 1
0.33344921907869 0.332622628789933 1 1
0.840932553005966 0.838699418820843 0 0
0.539593137979701 0.537618837031792 1 1
0.680955104185157 0.678588327907646 1 1
0.659625239023925 0.657896798872525 1 1
0.510351382543062 0.509079020854296 1 1
0.448203970999909 0.446963761095784 1 1
0.461190142697184 0.459987492383826 1 1
0.595691936466787 0.593709129789736 1 1
0.567805713761101 0.56640882491208 1 1
0.384306588140083 0.383288398541831 1 1
0.474454606235261 0.473026593072436 1 1
0.5861342555642 0.58472146508632 1 1
0.535476826435967 0.533864131008784 1 1
0.459631681359676 0.458426407695363 1 1
0.409549399271628 0.408564002395112 1 1
0.499381745181629 0.497980522219108 1 1
0.383029082657474 0.381834613790898 1 1
0.61903707281421 0.617147673595474 1 1
0.437071788488597 0.435530005212602 1 1
0.45672566586292 0.455514155076428 1 1
0.524050124382956 0.522127694753192 1 1
0.478710569632875 0.477405331142215 1 1
0.503267019890532 0.501754113288978 1 1
0.667433226224582 0.665682547043328 1 1
0.531199967893216 0.530064124011933 1 1
0.501738300104095 0.500400107079985 1 1
0.607193533748344 0.605241149030396 1 1
0.482116459584346 0.480027401488004 1 1
0.422013969958526 0.420732694106925 1 1
0.596153726071731 0.594661608520358 1 1
0.254887567741704 0.254203539898868 0 0
0.582794681382121 0.581406394663813 1 1
0.564921729198357 0.563296291247382 1 1
0.681323366260565 0.679542995385245 1 1
0.330122166748207 0.329373515218486 1 1
0.418870681415161 0.417658283838581 1 1
0.561230054296737 0.559637315605566 1 1
0.680710674594004 0.678718840827905 0 0
0.51050745639164 0.50883654648449 1 1
0.606265568198723 0.60464794571396 1 1
0.339193807893597 0.337996509559304 1 1
0.450562939413095 0.449296884243469 1 1
0.574137501993973 0.572446850233027 1 1
0.24418889884879 0.243460345680529 0 0
0.241027753857012 0.240450294516991 0 0
0.559707992052772 0.557897832368938 1 1
0.388770069630798 0.387640543525313 1 1
0.588601703936869 0.586997713131326 1 1
0.612959976986037 0.611354388714507 1 1
0.382775312291395 0.381420594203389 1 1
0.414358636208664 0.413331955697898 1 1
0.455803300069394 0.454707270240959 1 1
0.429309626993067 0.428232533216419 1 1
0.857838862876099 0.855151454069323 0 0
0.479945359527292 0.478535722663915 1 1
0.599476693022524 0.597578746178515 1 1
0.501775097503317 0.500506829722289 1 1
0.710755002141914 0.708508592748321 1 1
0.527223224759012 0.525382432745736 1 1
0.354960273612386 0.354121949021735 1 1
0.471202584680893 0.469387071059285 1 1
0.44527992927701 0.444024980790499 1 1
0.729149673727457 0.727171266244254 1 1
0.475815452295119 0.473950869811594 1 1
0.369611525211146 0.368339934353947 1 1
0.343404766049369 0.342311116103645 1 1
0.470606369854587 0.469507063378045 1 1
0.535423254450145 0.533865809559356 1 1
0.480322494478652 0.479317474471267 1 1
0.510148587428689 0.508694023903187 1 1
0.607811707546292 0.606316673525409 1 1
0.661269007837792 0.658783511160575 1 1
0.551686979806877 0.550078558404272 1 1
0.881906608265227 0.879328985512735 0 0
0.393055901521854 0.391921797653245 1 1
0.535508146477239 0.533910916342841 1 1
0.449916751283302 0.448766184661515 1 1
0.617963478761645 0.615572437398866 1 1
0.683862457732919 0.68164720051815 1 1
0.546044504499928 0.544590266538147 1 1
0.429438233167959 0.428151652724282 1 1
0.540487650988994 0.538444417584988 1 1
0.45738543003725 0.456214432782536 1 1
0.510611935635053 0.508836754718259 1 1
0.40511243374132 0.404018325821927 1 1
0.463584147336862 0.462253511521662 1 1
0.467086959362287 0.465587687801426 1 1
0.613893272979503 0.611739315815558 1 1
0.598500036262863 0.596774505593372 1 1
0.428442884539721 0.427493667867078 1 1
0.375100768769637 0.373835056456555 1 1
0.500569908003436 0.499248683269627 1 1
0.500054623682647 0.498469104040943 1 1
0.538956750241111 0.53778635852043 1 1
0.545583250990881 0.544030901232576 1 1
0.42534738666566 0.424099979332982 1 1
0.587820892833754 0.58624737858867 1 1
0.27764786117052 0.276882921955393 0 0
0.682351558585587 0.680360279132006 1 1
0.38664639429689 0.385991860398939 1 1
0.30295843558567 0.302192219831179 1 1
0.632814022453908 0.630686768626305 1 1
0.708662537805561 0.706231349519215 0 0
0.485988837575389 0.484852275039241 1 1
0.468385147513336 0.467049849224107 1 1
0.47644745568266 0.47515105269295 1 1
0.57423838725797 0.572317401249952 1 1
0.495357495502467 0.494054147243438 1 1
0.665271595381826 0.663594394654908 1 1
0.532609364355755 0.531289813861729 1 1
0.514428899384757 0.512654630313272 1 1
0.451274584329108 0.450264109125102 1 1
0.544419814503095 0.542784973127788 1 1
0.478170643875697 0.476753101542357 1 1
0.521336561645679 0.519799593304821 1 1
0.388792567146867 0.387630862288571 1 1
0.417923998008591 0.417237998030473 1 1
0.606920338386986 0.605565089298978 1 1
0.403721389338294 0.402046573941802 1 1
0.53178944177345 0.530506357638859 1 1
0.537375498548907 0.535681711606165 1 1
0.468289247497923 0.46695534630475 1 1
0.571089225522081 0.569734622872356 1 1
0.26300174835066 0.26239338855259 1 1
0.630706704666754 0.628985653856491 1 1
0.47056329551459 0.469332724611371 1 1
0.489158167692043 0.487457431417546 1 1
0.470176723936831 0.468588938545169 1 1
0.443188495649891 0.441704642034926 1 1
0.436308029733157 0.434991368921806 1 1
0.712431832902352 0.710332749324899 1 1
0.471246818306425 0.469944311943499 1 1
0.623009289046173 0.621321622722863 1 1
0.486697465662285 0.485349817450638 1 1
0.419212151553673 0.417918288856944 1 1
0.396540097459542 0.395154994692137 1 1
0.538102069528796 0.5369264903751 1 1
0.468470914606491 0.466919473268938 1 1
0.455094168171006 0.453646787210549 1 1
0.470422382002977 0.469239062130247 1 1
0.473288100244711 0.471616420156129 1 1
0.423227140689796 0.422183909454444 1 1
0.489352902231503 0.487852765295155 1 1
0.442999118454573 0.441260790244827 1 1
0.556615570177586 0.554596789017614 1 1
0.483388973135243 0.482150840534319 1 1
0.535924617462561 0.534613196348991 1 1
0.665931112653864 0.664148787986252 1 1
0.419382445755162 0.417900742618744 1 1
0.361759498755727 0.360414547189433 1 1
0.527469043901256 0.525564801177742 1 1
0.563086348453804 0.561409159965416 1 1
0.484259931163571 0.483067262694893 1 1
0.272758353503086 0.272132384636714 1 1
0.451296043886611 0.449671762799867 1 1
0.290049908544246 0.28937692934529 1 1
0.408313599863072 0.407097003138875 1 1
0.550101252575297 0.548444143310689 1 1
0.374677169635948 0.373534310577104 1 1
0.51143752516098 0.509956491169476 1 1
0.568887834267404 0.567351321506111 1 1
0.440252224509978 0.438975642415946 1 1
0.493454731172675 0.492227903270057 1 1
0.706740824204914 0.704320691281891 0 1
0.467798860690833 0.466517042644694 1 1
0.617551218392158 0.615591499731201 1 1
0.513788548247917 0.51219968487129 1 1
0.551380364169758 0.549782359181598 1 1
0.51990985282403 0.517944821358059 1 1
0.666715506225905 0.664832082714106 1 1
0.434561198917778 0.433718380873594 1 1
0.45249874404062 0.451390771121434 1 1
0.599834525486393 0.597935185794371 1 1
0.400939443539132 0.399515751519752 1 1
0.553075613474828 0.551340167327697 1 1
0.798503217110701 0.795695311206495 0 0
0.612869931980663 0.610831687284684 1 1
0.31046086661249 0.309549641144896 1 1
0.516988603336577 0.515833048658994 1 1
0.396956035329618 0.395794114498649 1 1
0.618513131249627 0.616763664534215 1 1
0.169259746976853 0.168857098752822 0 0
0.572200693356489 0.570350269354551 1 1
0.494402358923833 0.49303897386234 1 1
0.456248104390215 0.45468187704287 1 1
0.429766624179974 0.428478697475964 1 1
0.544987724228012 0.543591177713641 1 1
0.602520478587451 0.601024224179374 1 1
0.483262639689451 0.481997459830342 1 1
0.467147040195982 0.465879192643055 1 1
0.405996123752563 0.404827036209614 1 1
0.698293196832779 0.696317102221807 0 0
0.519660427445162 0.517885051684992 1 1
0.378026264178702 0.37694516240981 1 1
0.474984240824423 0.473585049970747 1 1
0.531852573097094 0.530441962653766 1 1
0.338361159256345 0.337318708307224 1 1
0.239727156165369 0.238808423142992 0 0
0.347739024525302 0.347073071373041 1 1
0.422358488145099 0.421261336746679 1 1
0.487459597121768 0.485993120447519 1 1
0.474914432366618 0.473646051504314 1 1
0.52467606653037 0.522893172783665 1 1
0.596335268453399 0.594640472414778 1 1
0.495897528061812 0.494713270851244 1 1
0.596380577877996 0.594586233926461 1 1
0.477266522981751 0.475805310866323 1 1
0.443222003607564 0.442228161526611 1 1
0.458053344460887 0.456981135933071 1 1
0.709683706918263 0.708033410683723 1 1
0.639448655935389 0.637492505166259 1 1
0.35864619305333 0.357586421321511 1 1
0.427308055598573 0.426352084639776 1 1
0.282626027598111 0.281836289832103 0 0
0.622302880156052 0.620218881103223 1 1
0.676032714986069 0.673842322655374 1 1
0.589973489802979 0.588232951412339 1 1
0.526287803366666 0.524771116404639 1 1
0.527598386192241 0.525661424485112 1 1
0.521757186031187 0.520450227804667 1 1
0.489739976876086 0.488166185070735 1 1
0.40337820389029 0.402188622444545 1 1
0.54788590161132 0.546541815149133 1 1
0.118858898752999 0.118710154744947 0 0
0.716616630261389 0.71431020415347 1 1
0.616665162836593 0.615203770551382 1 1
0.49996444541663 0.498638339602141 1 1
0.337627726726709 0.336995215157557 1 1
0.49752312736939 0.496100707820454 1 1
0.464933584957247 0.463696014040588 1 1
0.376942215525258 0.37556769551234 1 1
0.436916878922293 0.435594912134599 1 1
0.388251811485855 0.386777860792796 1 1
0.580379985740461 0.578321396557789 1 1
0.555336784704428 0.553953508832738 1 1
0.373041751488247 0.37157951452431 1 1
0.56755983463111 0.56592940434791 1 1
0.49091199565519 0.489497537537267 1 1
0.443711097050978 0.44224014900525 1 1
0.432063996599387 0.430735244876924 1 1
0.520674364925735 0.519301956824061 1 1
0.422011648280255 0.420657317989192 1 1
0.590720394115789 0.588942617579267 1 1
0.667683986188546 0.665769334756462 1 1
0.442820432322228 0.441617488698512 1 1
0.622591347994739 0.620606887725902 1 1
0.619637821375481 0.617399234902709 1 1
0.492573828321602 0.490923890582046 1 1
0.496448708908791 0.49479930458276 1 1
0.536395748296874 0.534901489851887 1 1
0.374330613929397 0.37332598766593 1 1
0.476198042054581 0.474569855425407 1 1
0.67731479691506 0.675094866017705 1 1
0.657198254348528 0.6555310589043 1 1
0.494693127038089 0.493385837914326 1 1
0.291209263620738 0.29028220942893 1 1
0.377905954625682 0.376869740307121 1 1
0.629767880050971 0.627838264646357 1 1
0.432155559190896 0.431054381939813 1 1
0.621550597492304 0.619703005109344 1 1
0.532222960756734 0.530755960272156 1 1
0.405889598816804 0.404517801675813 1 1
0.659652048815749 0.657821377164905 1 1
0.613270481829623 0.611608475373491 1 1
0.658945471880442 0.656807292057158 1 1
0.549126165588545 0.547746708611647 1 1
0.54177073830181 0.540225051861459 1 1
0.457719271905323 0.45664564543154 1 1
0.530245347894685 0.528713557973154 1 1
0.531249809623574 0.529627192256697 1 1
0.371642249924524 0.370568290455994 1 1
0.36465936031697 0.363395437263117 1 1
0.498629130523259 0.497337507076262 1 1
0.419196660996429 0.418088766661494 1 1
0.564656230341204 0.562590233363348 1 1
0.579624457147214 0.577734095072168 1 1
0.552712826012285 0.551411161137657 1 1
0.344800945695618 0.343892967746604 1 1
0.520626787963984 0.518664082274676 1 1
0.535483072910411 0.533932606309209 1 1
0.508599490902064 0.507054338573576 1 1
0.253539629385233 0.252800509915642 1 1
0.389594198183099 0.388808427505706 1 1
0.597256716000776 0.595753252802164 1 1
0.513281051363882 0.51174731213936 1 1
0.39692396053055 0.395943434741513 1 1
0.636642710143704 0.63469417390717 1 1
0.518084351418046 0.516377117210485 1 1
0.512897328902083 0.511099731122696 1 1
0.621850305854779 0.620084195812811 1 1
0.472550635782584 0.471281941051355 1 1
0.416834352864412 0.415775193237397 1 1
0.697282960293876 0.695317899720034 1 1
0.489409334321072 0.487837609631074 1 1
0.355513648270074 0.354320670948314 1 1
0.685065451647449 0.683473977822753 1 1
0.428845453731932 0.427613989574338 1 1
0.482839218905065 0.481224837398453 1 1
0.507206136716606 0.50557102070289 1 1
0.61642635308469 0.614916530727632 1 1
0.382322011396854 0.381517758600451 1 1
0.361067488181799 0.359982256976669 1 1
0.480474822949755 0.479153246474239 1 1
0.317539316115995 0.31686942973169 1 1
0.76329206926271 0.761324712111499 0 0
0.607560366451701 0.605776390425243 1 1
0.5621435032931 0.560287836037392 1 1
0.745201607677365 0.742682462007039 0 0
0.620135145946609 0.618125115683444 1 1
0.525375547859259 0.523701302510183 1 1
0.293528086085638 0.292441848059306 0 0
0.501420751491172 0.499847683008922 1 1
0.338004705931658 0.336676814936045 1 1
0.494187923211006 0.492591331558751 1 1
0.520096511392311 0.518782595475363 1 1
0.327064027593548 0.326206141438944 1 1
0.342105501925198 0.341108338432501 1 1
0.333254196932568 0.332172926233596 1 1
0.591722967453562 0.589808315881799 1 1
0.294319160351319 0.293541833536578 0 0
0.647156682564305 0.645281872884298 1 1
0.714315648492839 0.712357048258759 0 0
0.34142893614252 0.34025620346833 1 1
0.491457061047605 0.489837577660032 1 1
0.474259146634909 0.473100369629136 1 1
0.437458985523491 0.436359159909188 1 1
0.336189752771382 0.334798032611367 1 1
0.745325227758023 0.742951466506422 0 0
0.474519663473942 0.472966957498489 1 1
0.498716350173303 0.49722123724598 1 1
0.572189364837473 0.57010073643296 1 1
0.614594949775186 0.612279708606214 1 1
0.290260179016127 0.289388965150852 0 0
0.726307662592586 0.724002482887833 1 1
0.717083337852286 0.71506478326084 0 0
0.462221745249347 0.460672369736719 1 1
0.730905427200361 0.728250957065448 1 1
0.369534636304936 0.368566093904124 1 1
0.653706629990312 0.652158472027203 1 1
0.378884079935928 0.377696764973553 1 1
0.468546998217076 0.467389910885096 1 1
0.554282985258479 0.55259886073047 1 1
0.551116082946518 0.54964215082978 1 1
0.676951338761649 0.675194292993394 1 1
0.406896597313822 0.405822195726919 1 1
0.446765407184203 0.445417188143174 1 1
0.599842149588346 0.597811956820081 1 1
0.464926173485651 0.463472734198263 1 1
0.354763467339614 0.353795496467156 1 1
0.587614304959342 0.585799880977075 1 1
0.47335318678869 0.4721321094573 1 1
0.328905837378124 0.328064759789978 0 0
0.36340833850265 0.3622686607954 1 1
0.565722139699475 0.563841713898368 1 1
0.570177531530244 0.568838033003722 1 1
0.481947305904924 0.480793143640918 1 1
0.256717336446269 0.255627609806629 1 1
0.427609597597457 0.426078715929658 1 1
0.376010001608677 0.375176702439118 1 1
0.373582140647211 0.372240099654712 1 1
0.500560220621825 0.498899027817264 1 1
0.579521442002795 0.577903232905035 1 1
0.575241427121845 0.573615135524429 1 1
0.477653353805173 0.476120556352471 1 1
0.627360534759883 0.625743493300701 1 1
0.463946982400501 0.462530340089607 1 1
0.43868734673865 0.437420475813939 1 1
0.491704847912875 0.490774658588241 1 1
0.679895252104483 0.67811497817981 1 1
0.608676965964139 0.607242986327276 1 1
0.561733649240633 0.559540955708883 1 1
0.404940663452948 0.403893952843579 1 1
0.434006987400055 0.432951297273554 1 1
0.591166421510247 0.589434385550629 1 1
0.512115082073517 0.510654315281183 1 1
0.362769081245457 0.361796075245623 1 1
0.611533995240178 0.609678352855483 1 1
0.380612542475532 0.379480492474599 1 1
0.558195084454772 0.556833825242937 1 1
0.367670441489345 0.366654982328328 1 1
0.440014302767149 0.438276045815671 1 1
0.430380516304232 0.429347753069672 1 1
0.418265459118415 0.417119777929539 1 1
0.384257262133059 0.382769238507144 1 1
0.548209480345802 0.546448516483566 1 1
0.527771730628867 0.526394309172672 1 1
0.462292223293109 0.46071194029117 1 1
0.455783374207446 0.454260219412214 1 1
0.427496026476868 0.426117332584577 1 1
0.376319350734386 0.375350587407821 1 1
0.529412007290706 0.528108975913483 1 1
0.366539942767093 0.365469315777618 1 1
0.679703384902992 0.677678048274313 1 1
0.864299383235053 0.862237223325841 0 0
0.372282062358407 0.371230385440829 1 1
0.420672613268451 0.419256543460182 1 1
0.595230438041257 0.593381142043694 1 1
0.385651208062629 0.384322977065861 1 1
0.64593785499667 0.643961429405451 1 1
0.640318153685631 0.638099305057495 1 1
0.387436043288857 0.385918642891264 1 1
0.473467735340484 0.472325033650644 1 1
0.61963674712598 0.617904832050426 1 1
0.553877406706612 0.552335695778143 1 1
0.805604435289645 0.803333034785453 0 0
0.74073370880087 0.738241638131043 0 0
0.297621202153352 0.296854175442006 1 1
0.612880221872968 0.61134540668802 1 1
0.609185686875103 0.606898647630643 1 1
0.453308224813963 0.451582749985255 1 1
0.416193736110126 0.415209812474735 1 1
0.63618319409329 0.634009833726271 1 1
0.59243513738513 0.590535407211498 1 1
0.678579409153949 0.67606781247236 0 0
0.386353395334546 0.385211861121795 1 1
0.636215916498962 0.634285529330286 1 1
0.493035165727128 0.491525411799074 1 1
0.484531535760187 0.48329959107012 1 1
0.548465900532833 0.546464844892201 1 1
0.408369617876394 0.407190871252798 1 1
0.374061631755111 0.373345244406535 1 1
0.597434598535728 0.595731567726899 1 1
0.66969377483446 0.668062585045716 1 1
0.482632634388144 0.481412766205822 1 1
0.37179463425376 0.370713344300915 1 1
0.493862735501965 0.492534576900055 1 1
0.345646341332427 0.344517241106495 1 1
0.431821227670897 0.430403531312601 1 1
0.565990431933222 0.564100076214808 1 1
0.42663003210418 0.425420815981251 1 1
0.611591568775028 0.609647956617236 1 1
0.631994628163716 0.63013189844104 1 1
0.461737001655868 0.460141443160787 1 1
0.39744589320818 0.395776508524458 1 1
0.593444313835278 0.591696244103124 1 1
0.703009540850818 0.700722359851721 1 1
0.423588858661232 0.421745008271295 1 1
0.813460953272588 0.810871192879491 0 0
0.425230038627594 0.424046299354285 1 1
0.463030040621215 0.461556263001171 1 1
0.405078168629964 0.404134948059254 1 1
0.557793921163586 0.556343049205131 1 1
0.669415423449833 0.667140584420482 1 1
0.46528778392706 0.464015504832997 1 1
0.595133715233281 0.593363266717635 1 1
0.553440604766836 0.55210511533261 1 1
0.271995648717566 0.271427375502636 0 0
0.462191879913787 0.46082473504214 1 1
0.248374339262068 0.247783299167962 0 0
0.374793718519762 0.37395316259128 1 1
0.274240848499903 0.273640440715194 1 1
0.559049827204191 0.557593339616821 1 1
0.445590436046519 0.444079621831788 1 1
0.564603363631448 0.563063591246415 1 1
0.274488168990374 0.27359928454549 0 0
0.49877743531356 0.497109226567247 1 1
0.578453775456531 0.576996475559634 1 1
0.40294925912344 0.402233303961732 1 1
0.434308566627953 0.433141518012478 1 1
0.540876807780049 0.539156448504014 1 1
0.594832125680652 0.593083669245861 1 1
0.612646147265337 0.610699768149899 1 1
0.350574458475444 0.349588758482613 1 1
0.500650075556531 0.49929915214896 1 1
0.536697072462804 0.53502162064379 1 1
0.485954834857049 0.48447417000434 1 1
0.368751389994647 0.367830668557095 1 1
0.363848549797919 0.362733538548421 1 1
0.445868878546498 0.444582948104321 1 1
0.589038472024737 0.587438596770598 1 1
0.393710086030342 0.392769595028045 1 1
0.480664867904269 0.479454881921308 1 1
0.320106357309718 0.319271454757097 1 1
0.698440289235623 0.696608014139227 1 1
0.23763853953506 0.23716936192693 0 0
0.694026732818655 0.692002614144867 0 0
0.437704147295954 0.436454733915767 1 1
0.508336956657723 0.506926462252828 1 1
0.63307409586117 0.631512437358834 1 1
0.592082159940327 0.590432230845211 1 1
0.573923721658801 0.572588383508934 1 1
0.500933716343031 0.49954779039442 1 1
0.54085341797791 0.539266980953976 1 1
0.331023324129594 0.329842417443986 1 1
0.639455019315592 0.637720050230475 1 1
0.627531968572849 0.626127518485146 1 1
0.282338870910339 0.281360817567407 1 1
0.505984598533945 0.504248655702024 1 1
0.592354715564416 0.590496418003188 1 1
0.35858921374498 0.357440393518115 1 1
0.443989744207845 0.442803358049343 1 1
0.533159488240448 0.531942522845405 1 1
0.514044819845806 0.512665577816221 1 1
0.455260463996951 0.453961180778512 1 1
0.457634622191374 0.456176369960787 1 1
0.404170471996017 0.403055327773131 1 1
0.590921562264573 0.589684262397656 1 1
0.327473309970626 0.326558701036357 1 1
0.412550894612025 0.411196003223827 1 1
0.575252508082262 0.573407575807427 1 1
0.457008951312677 0.455593960338645 1 1
0.483320296240421 0.481760546814999 1 1
0.476686467990186 0.47536434485384 1 1
0.611747471845382 0.609726729585439 1 1
0.456495928385046 0.455146792860575 1 1
0.542743680879087 0.540037903046208 1 1
0.461610213508601 0.459758165694739 1 1
0.424511739922026 0.423215066983127 1 1
0.426691770341149 0.425285262595781 1 1
0.595760912330171 0.593856273666266 1 1
0.490246923883644 0.488430731753839 1 1
0.636560156882838 0.634411249229877 1 1
0.456755582068608 0.455366295477177 1 1
0.517921477879061 0.516299805737148 1 1
0.316194957890795 0.315386444236122 1 1
0.452155537070199 0.450798951497024 1 1
0.558895093110843 0.557059769448901 1 1
0.430663025712841 0.429357757306622 1 1
0.295134217102195 0.293846627248898 1 1
0.312168232811888 0.311318342002109 0 0
0.513031032013644 0.511759630885386 1 1
0.422487395989116 0.421225174271231 1 1
0.47621047470965 0.474940841166604 1 1
0.555636644748941 0.553942560964989 1 1
0.521038726367217 0.519245557460576 1 1
0.590054062730361 0.58862975826096 1 1
0.603361695990919 0.601393939464792 1 1
0.586081512976212 0.584129159203113 1 1
0.43277001998379 0.43175897004037 1 1
0.434591369809367 0.433358638041756 1 1
0.537324865653655 0.535589719754954 1 1
0.515503656931335 0.513705254433444 1 1
0.381340392390835 0.379923624123907 1 1
0.462958759353969 0.461413723228921 1 1
0.419856668946045 0.418661399399769 1 1
0.524259182634738 0.522703400228856 1 1
0.519875557389694 0.51824626267963 1 1
0.55596459570168 0.554445204766477 1 1
0.582466609266074 0.581059421947671 1 1
0.489255125103382 0.487819663329846 1 1
0.423553943149913 0.422354984007794 1 1
0.312350838087654 0.311379594662835 1 1
0.5630262518514 0.560907293961216 1 1
0.585910233002667 0.583907320978439 1 1
0.512454719251074 0.51083746002748 1 1
0.753693193231263 0.751195931820754 0 0
0.501139566430813 0.499599626979954 1 1
0.305789932501454 0.305130952828256 1 1
0.732336155270072 0.730196234515057 0 0
0.605053769243593 0.602970667482047 1 1
0.42792236488946 0.426317115454177 1 1
0.515266792216953 0.513906950111833 1 1
0.490243064359315 0.488387945360445 1 1
0.49282858962332 0.491598342953964 1 1
0.405544750579934 0.403899216841484 1 1
0.429080604588921 0.427920974317896 1 1
0.703150583530639 0.700717844194996 0 0
0.469262173335888 0.468186309676429 1 1
0.328292026607384 0.327028266609499 1 1
0.637202038504838 0.635362571016238 1 1
0.433973416842006 0.432803518137756 1 1
0.338189121239186 0.337122460243002 1 1
0.27879292899565 0.278067560773936 1 1
0.223461538249956 0.222989334483879 0 0
0.445884869812786 0.444219358314001 1 1
0.699927108074227 0.697230795883906 1 1
0.492683237818432 0.491076244050931 1 1
0.487986225724284 0.486169717600516 1 1
0.465237915285376 0.463575130538085 1 1
0.431362164873442 0.429975659300806 1 1
0.543456401812988 0.541924819811378 1 1
0.609696383853894 0.607557490174907 1 1
0.81688791143347 0.814467200918443 0 0
0.614198261892097 0.612281886765965 1 1
0.487797008695897 0.48658548581385 1 1
0.370561751716296 0.369513499567562 1 1
0.568775327003241 0.56675561687529 1 1
0.493395477271873 0.492098350064407 1 1
0.50148205076103 0.500145117323452 1 1
0.529894655120122 0.528065341066514 1 1
0.44752176818595 0.445945862258306 1 1
0.381839545284215 0.380576379282715 1 1
0.566006568738333 0.564334320595493 1 1
0.564258466148558 0.562655359834764 1 1
0.554512769060421 0.552714312664436 1 1
0.344514747974383 0.343835885571428 1 1
0.328362074801104 0.32754895217837 1 1
0.561356378722134 0.559718049206564 1 1
0.471389799635642 0.469751841295852 1 1
0.600108099622757 0.598508337584443 1 1
0.454287209277965 0.45236944254561 1 1
0.50297948320167 0.501689967108288 1 1
0.542406024226137 0.540649632031271 1 1
0.488987834417963 0.487438054045309 1 1
0.323785631702022 0.322805922000937 1 1
0.541669570122441 0.539792286122531 1 1
0.483393041258083 0.481933666953662 1 1
0.632065327536559 0.630477425795566 1 1
0.476429337718827 0.475103153368356 1 1
0.579623041876453 0.57825277425554 1 1
0.417799442608242 0.416637272437017 1 1
0.512614677511885 0.510778901307025 1 1
0.477041348898112 0.475673842221974 1 1
0.64447717691204 0.642268034344055 1 1
0.438632876803295 0.437058547894042 1 1
0.497521120531198 0.495471361853562 1 1
0.471728337790907 0.470304000975489 1 1
0.585360485239218 0.583515235933925 1 1
0.434062800368913 0.432942469825799 1 1
0.440881138565409 0.439488276396651 1 1
0.586478794762308 0.584660270187535 1 1
0.650353475725812 0.648218080694859 1 1
0.477750280738683 0.4763454692923 1 1
0.507861357846531 0.506641826220254 1 1
0.676737560689899 0.675053840623889 1 1
0.42492782476024 0.423883689409019 1 1
0.386675299020891 0.385690539014173 1 1
0.419183241390835 0.41819465820505 1 1
0.557771200353441 0.556286424525237 1 1
0.413031943819346 0.411238830288512 1 1
0.168224327149319 0.168019792299573 0 0
0.482501109793222 0.48116209430236 1 1
0.521289630662596 0.520129623376121 1 1
0.486808067661559 0.485380624319532 1 1
0.579422159070612 0.578065213596702 1 1
0.723109859646356 0.721531341776635 1 1
0.58466332980294 0.583109887167559 1 1
0.34434246164255 0.343371456375285 1 1
0.345617827511599 0.344695241764082 1 1
0.58491947344025 0.583501622575556 1 1
0.562115219085022 0.560322197699444 1 1
0.322239756639462 0.321207278331558 1 1
0.535440463625563 0.534126518954141 1 1
0.665981565275483 0.663833519067138 1 1
0.371447386805408 0.369956629913734 1 1
0.65958662022083 0.657717329441993 1 1
0.564432766096564 0.562911668589127 1 1
0.539720576228378 0.538361566509696 1 1
0.608350045744207 0.606188988979165 1 1
0.364094510669536 0.362961154916493 1 1
0.491578899259516 0.490260690545489 1 1
0.313922277869422 0.312884660722068 1 1
0.454079294799554 0.452737495235393 1 1
0.375941842644746 0.374953091436043 1 1
0.355497340562741 0.354361216834679 1 1
0.565494470401235 0.564039949157257 1 1
0.489481166454181 0.488001867081452 1 1
0.611641178232034 0.609564684411804 1 1
0.258295045053271 0.257606894843632 1 1
0.361139154053131 0.360146639322778 1 1
0.465105646545923 0.463739878759045 1 1
0.46366831506149 0.462177365212112 1 1
0.515934442523424 0.514630669381195 1 1
0.487081159530976 0.485451421570882 1 1
0.428927055170774 0.427664482027796 1 1
0.516645637710263 0.515181101828855 1 1
0.687690526915333 0.685360539351317 1 1
0.508662696061229 0.507324919752683 1 1
0.706740563273597 0.704961100516443 0 0
0.588780635210576 0.586976236416564 1 1
0.607745278504225 0.60610487572852 1 1
0.266250178008992 0.265430647089074 0 0
0.523601344277231 0.521800361414023 1 1
0.455606693787201 0.453929636934678 1 1
0.507049484873488 0.505947133968344 1 1
0.585623972528149 0.583775452571061 1 1
0.59545776788571 0.593782952605242 1 1
0.562088572307719 0.560660885882312 1 1
0.646525953855496 0.644085162105224 1 1
0.567529128479815 0.565828200831651 1 1
0.584836923271185 0.583513277052173 1 1
0.715792136370618 0.713823941096606 1 1
0.432943831535047 0.431344582639129 1 1
0.442036144001365 0.440688795914949 1 1
0.537408090877643 0.535759813192877 1 1
0.572376554075596 0.570609579929895 1 1
0.498292467693243 0.497118267407665 1 1
0.532329921235019 0.530729303430327 1 1
0.412395465309699 0.411377640154413 1 1
0.61831689395462 0.61651366097829 1 1
0.352179970552473 0.351149146920865 1 1
0.33411061681025 0.332804195896336 1 1
0.28185355011758 0.281361089243439 0 0
0.453190027304469 0.451741460905312 1 1
0.462144413749686 0.460863470529402 1 1
0.547650859030501 0.546503192060497 1 1
0.600151135551789 0.598574832515661 1 1
0.477260011562135 0.475961478949844 1 1
0.475511783649131 0.474088961732279 1 1
0.672520182887461 0.670371785066376 1 1
0.623920226680719 0.622034553810203 1 1
0.478608548508437 0.477132560760198 1 1
0.532563772847467 0.53093162337942 1 1
0.655505266368165 0.653575777803377 1 1
0.53435700834465 0.53256078018191 1 1
0.569723981992562 0.568036215536008 1 1
0.662020764158274 0.660228906346407 1 1
0.611935908548899 0.610346964127131 1 1
0.46738397002172 0.465967165355195 1 1
0.810190104123487 0.808173852627903 0 0
0.69762669389705 0.695857599563716 1 1
0.775591112128245 0.773285853468864 0 0
0.479910372519864 0.478634161524673 1 1
0.501925669128299 0.500625005822309 1 1
0.659994464270733 0.658249662707156 1 1
0.687560402323294 0.685748093743763 0 0
0.628597898968356 0.62657923579313 1 1
0.458221003321475 0.457157608369634 1 1
0.538485608545799 0.536516879331623 1 1
0.551508442799088 0.550035056283364 1 1
0.356801174078206 0.355802086227103 1 1
0.331085511864328 0.330048881430331 1 1
0.566315307254624 0.564695527711141 1 1
0.726877507247555 0.725016418772046 0 0
0.515514495241617 0.513896949210882 1 1
0.714179155795235 0.712546059599562 1 1
0.624745019921503 0.622853929013797 1 1
0.515103246883184 0.513756156143936 1 1
0.621368277351031 0.619407779271206 1 1
0.614581884537099 0.613192708149734 1 1
0.41061707221816 0.409096356193684 1 1
0.212846673310813 0.212059415650218 0 0
0.509639100791643 0.507838792797725 1 1
0.59098685246807 0.589238013465576 1 1
0.497943153662664 0.496392190895127 1 1
0.400721588682229 0.399363772006842 1 1
0.529345814957046 0.527873417699776 1 1
0.365927665471116 0.364754739016287 1 1
0.605039457008308 0.603525275912725 1 1
0.407432802851149 0.4066455476374 1 1
0.375966796040488 0.374384539296125 1 1
0.505643083524617 0.504022834575816 1 1
0.402690544969725 0.401593058368162 1 1
0.482604123002821 0.481045489814792 1 1
0.51156089626214 0.510127704629622 1 1
0.484871721965587 0.483341676828106 1 1
0.339773398214466 0.338861887870947 1 1
0.595845829940396 0.594036960354569 1 1
0.574993266977907 0.573100014449447 1 1
0.473749251773811 0.472260497179425 1 1
0.53751891328794 0.536130815965103 1 1
0.476019700766407 0.47469801049803 1 1
0.489316553236823 0.487984328062432 1 1
0.51290936672451 0.511493594813566 1 1
0.731743314854215 0.729766321266751 0 0
0.224824811790522 0.224158007676265 0 0
0.520109876975981 0.518716098291164 1 1
0.455700319970348 0.454074582202221 1 1
0.390310416528658 0.389028695526858 1 1
0.302026889884583 0.30117446901947 1 1
0.610762682084844 0.60897702600736 1 1
0.514018295876442 0.512596963818492 1 1
0.663957770397117 0.662403714394581 1 1
0.488400915952609 0.4868659044867 1 1
0.52053609797358 0.519176626768874 1 1
0.572953385523987 0.571177966080424 1 1
0.452215607775046 0.450827139269203 1 1
0.57245839373314 0.570806148670506 1 1
0.510925826204483 0.509744541657981 1 1
0.681937673650669 0.680115887231048 0 0
0.550467299087288 0.548850013914522 1 1
0.701384969504284 0.69949837139943 1 1
0.629225428881017 0.6275247773766 1 1
0.361303030469506 0.360553615107821 1 1
0.414925953721932 0.41394783499968 1 1
0.420787095054154 0.419569182834296 1 1
0.240170171148417 0.239054599271473 0 0
0.58563574234633 0.583788047453771 1 1
0.48663370259913 0.485246223585005 1 1
0.503648046453589 0.501850019406147 1 1
0.345511740520181 0.344153315659666 1 1
0.524142859166233 0.522675999993981 1 1
0.455698913641294 0.454164447936129 1 1
0.549125133890384 0.547627454456364 1 1
0.491564189311372 0.490222511131867 1 1
0.754647241145492 0.752134757023738 1 1
0.425570358922932 0.424308487511488 1 1
0.636303833360227 0.634961370525092 1 1
0.528815095206278 0.527313970674305 1 1
0.440556181874491 0.439493562807432 1 1
0.498995032229239 0.497435089488906 1 1
0.677747148806552 0.675647374031509 1 1
0.644655954516614 0.642788609601477 1 1
0.375526578546988 0.374500953061811 1 1
0.733692628388046 0.731828773945913 0 1
0.302927781562218 0.301890440186165 0 0
0.528245405687787 0.526978155478838 1 1
0.423281893665407 0.422036940252511 1 1
0.512486420643185 0.511020545821359 1 1
0.438110617803036 0.436901891208158 1 1
0.472669823443865 0.471480054259354 1 1
0.401428422531184 0.399897002910129 1 1
0.525499754942805 0.524197584405533 1 1
0.560439388952968 0.559006115058596 1 1
0.626992711899142 0.624508379979853 1 1
0.39195260694561 0.390994872825535 1 1
0.399641201400465 0.398732347579922 1 1
0.661049276521183 0.659130453455938 1 1
0.595466788771722 0.594094941161126 1 1
0.536990043184665 0.535504353988497 1 1
0.450955464238216 0.449491690955966 1 1
0.37918122619309 0.378057588612486 1 1
0.539406503932139 0.537779534853827 1 1
0.490328955883215 0.488878413451839 1 1
0.466959457952478 0.465653213477991 1 1
0.598347921260157 0.596452885222935 1 1
0.517131755226176 0.515686461694484 1 1
0.673893287832281 0.67228980344528 1 1
0.519440544670116 0.518117331516952 1 1
0.754101519318066 0.751757211711769 1 1
0.546988530796789 0.545072340375684 1 1
0.187035175127317 0.186597695222216 0 0
0.455457335638305 0.454154018654682 1 1
0.568106565298035 0.566521679467521 1 1
0.590843077765574 0.589497605328787 1 1
0.526927524965282 0.525438494241653 1 1
0.359132704613492 0.358313098039418 1 1
0.532234504696802 0.530717392739413 1 1
0.51484644686706 0.513186275463758 1 1
0.584578823725521 0.583044820334955 1 1
0.526000039984434 0.52459963586179 1 1
0.619340751171171 0.617676052705884 1 1
0.710189235329105 0.70807366344656 1 1
0.589791262702627 0.587988741889311 1 1
0.423288934605313 0.422334376164172 1 1
0.548053887120418 0.546750151050026 1 1
0.568708070684294 0.567205597309778 1 1
0.462776203266253 0.461617400724485 1 1
0.47805397700991 0.476469598140764 1 1
0.314482809411699 0.313386514312855 1 1
0.479484558149679 0.478278070795515 1 1
0.255767682581578 0.255139277987262 1 1
0.329523700085511 0.328463959769116 1 1
0.616794620751644 0.614613811449006 1 1
0.372020094378733 0.371105714190723 1 1
0.549554651640073 0.547581115996471 1 1
0.558562664197704 0.556816290075395 1 1
0.344464261501016 0.343853275925911 1 1
0.346873141217741 0.346005811221945 1 1
0.424516388011681 0.422919809613274 1 1
0.381706015023508 0.380485558925689 1 1
0.421107875963988 0.420070956428425 1 1
0.5626161813403 0.561145711582577 1 1
0.298029644626986 0.2971641170855 1 1
0.603440845844871 0.60165146087451 1 1
0.576470330545134 0.574877077253707 1 1
0.376007358262146 0.374914343994277 1 1
0.544257576262619 0.542273070561374 1 1
0.310669730402381 0.309661400451977 1 1
0.537760961979472 0.536332383164206 1 1
0.427137814152036 0.425721316371503 1 1
0.289617687754003 0.288371400510785 1 1
0.324537341054195 0.323720959613929 1 1
0.355665793751988 0.35451783462527 1 1
0.380170531806262 0.378982843908823 1 1
0.481503454981889 0.480132870096121 1 1
0.552992039259188 0.551456104172318 1 1
0.43217976971065 0.431092934373682 1 1
0.27030577161008 0.269494842469313 1 1
0.499943992908953 0.498623699822176 1 1
0.434051811230392 0.432789595141513 1 1
0.629702835100845 0.628357636063555 1 1
0.373202296122278 0.372109086758543 1 1
0.259239916293819 0.258485623221157 1 1
0.561982067294588 0.56038580788866 1 1
0.589611520422976 0.587736650105736 1 1
0.551693019026788 0.550211281597701 1 1
0.494699302602365 0.493473906631547 1 1
0.845849489474502 0.842829527256783 0 0
0.567874481230012 0.566419906922645 1 1
0.591970426193046 0.589815794861902 1 1
0.593824420031226 0.5921732595274 1 1
0.701195460946769 0.699419365640739 1 1
0.38374966328279 0.382637038864211 1 1
0.441721491391807 0.440447662579402 1 1
0.477010745568526 0.474966949513138 1 1
0.537230743966456 0.535578508664262 1 1
0.464842746527873 0.463583861861507 1 1
0.489190035006172 0.48767895549466 1 1
0.456952542952115 0.455487062422066 1 1
0.55905436257223 0.557493740199936 1 1
0.418614633154933 0.417564151688268 1 1
0.527211131137469 0.526199147394853 1 1
0.427047130392498 0.425857503675125 1 1
0.475824793155385 0.474633598539731 1 1
0.378777241768968 0.377864250022809 1 1
0.534947883465642 0.533112969634856 1 1
0.432406040645402 0.431267620899412 1 1
0.528084405065395 0.526808549210398 1 1
0.488020222376353 0.486397716343446 1 1
0.542792260078099 0.541319532720441 1 1
0.588209600151929 0.586499243718854 1 1
0.492586196189968 0.491089799678444 1 1
0.439013209407318 0.437575522813566 1 1
0.559317158328804 0.557897145149934 1 1
0.543637792134857 0.542085358031075 1 1
0.538065108795361 0.536516493675586 1 1
0.405039243240821 0.403475688841408 1 1
0.415420814554431 0.414047532056714 1 1
0.469828033013656 0.468421758468922 1 1
0.498166320657243 0.496541080326388 1 1
0.339267744594148 0.338127212672322 1 1
0.4780898111004 0.476547550055514 1 1
0.533511597919229 0.532230008708484 1 1
0.532350504459808 0.530280837992431 1 1
0.399859474487863 0.398747964835102 1 1
0.309588347797671 0.308847461871901 1 1
0.348164746279438 0.347345744738162 1 1
0.152044591881648 0.151315440332799 0 0
0.541385045093947 0.539836542496983 1 1
0.279232042975295 0.278493535504053 0 0
0.606478626325225 0.604688835431262 1 1
0.31003317744027 0.309350880817455 1 1
0.284311296665174 0.283378811398421 1 1
0.418919965451401 0.417790966690548 1 1
0.477023772712936 0.475531204644695 1 1
0.590520786790193 0.589038856532055 1 1
0.504201767195662 0.503014348965495 1 1
0.404427462935101 0.403051247295526 1 1
0.404989765926557 0.403530119313522 1 1
0.364044401722509 0.363178854807614 1 1
0.393767168912875 0.392561721180258 1 1
0.510492318290384 0.509025494322459 1 1
0.524580929722051 0.522961141084488 1 1
0.161029295566066 0.160817635255549 0 0
0.356912765259267 0.355917301221874 1 1
0.431041673976097 0.429987594267294 1 1
0.648630375572129 0.64714724024363 1 1
0.256356366453233 0.255705619728949 0 0
0.660241758096941 0.658375148660617 1 1
0.470997127891329 0.46985670857643 1 1
0.469456453833031 0.468364198691637 1 1
0.650574760568807 0.648935179338265 1 1
0.589386097761143 0.587600884952299 1 1
0.595107652221973 0.593252121717205 1 1
0.596080718249674 0.594631822130652 1 1
0.468910900043857 0.46781421609939 1 1
0.617793567439493 0.616020751525926 1 1
0.334291217840878 0.33360559114293 1 1
0.507753723774821 0.506487558759491 1 1
0.244411918251647 0.243239295992749 0 0
0.434263093496693 0.433134978456487 1 1
0.649456996958268 0.647405312417961 1 1
0.75579168515434 0.752732472011078 0 0
0.515678786526331 0.514233586058636 1 1
0.584462217865338 0.582725805399863 1 1
0.50879056540252 0.506988889554884 1 1
0.461479859249265 0.460009870452412 1 1
0.565308440474869 0.563096016260128 1 1
0.501698278173153 0.500297885239454 1 1
0.404727293512426 0.40359135585596 1 1
0.522199772596287 0.520420673387289 1 1
0.451895839939068 0.450386719833882 1 1
0.340155410202885 0.339209087048068 1 1
0.584515267406783 0.582661226496211 1 1
0.325470967927892 0.32465379440034 0 0
0.650840569837367 0.64891674334214 1 1
0.38164647525931 0.380503654798791 1 1
0.440436157649691 0.438809009823929 1 1
0.509705397495357 0.508022402266149 1 1
0.406617758428229 0.405463931711883 1 1
0.38695896910266 0.38567001953481 1 1
0.511199914576723 0.50998015707843 1 1
0.303243046288675 0.3023802800023 1 1
0.512609837695182 0.511425071912426 1 1
0.352964921481809 0.352140963565562 1 1
0.597901673920608 0.596174983901414 1 1
0.581218420662092 0.579715939955649 1 1
0.415650993421701 0.414438212878591 1 1
0.506603882243057 0.504974746538564 1 1
0.547162839915796 0.545395983517757 1 1
0.341094604662171 0.340327976102038 1 1
0.355648809858571 0.354692934349446 1 1
0.636499172248281 0.634658351313385 1 1
0.557489337011215 0.556011924507072 1 1
0.560073018962019 0.558603713869122 1 1
0.331837609591475 0.331006686865659 1 1
0.678645888661302 0.676832642867032 1 1
0.517767969146051 0.516323109404783 1 1
0.466818668548074 0.465622471275537 1 1
0.48498207570221 0.483613807455518 1 1
0.285681886794392 0.284613982947216 0 0
0.445448109443443 0.443281848080972 1 1
0.730884996509336 0.728500712884401 1 1
0.274105301166215 0.273534753628943 1 1
0.538089605874455 0.53623516900766 1 1
0.260064246066075 0.259355713919484 0 0
0.517539033661374 0.515593810366719 1 1
0.534635656411678 0.532706963492789 1 1
0.601610850870672 0.599941212423301 1 1
0.57839097595811 0.577102736114136 1 1
0.309663434323484 0.308803748674421 1 1
0.272139145616599 0.27159651738405 1 1
0.671887283030295 0.669889556024974 1 1
0.423978461405577 0.422699450785146 1 1
0.64022184483989 0.6386929936527 1 1
0.426042669125031 0.425006062583331 1 1
0.29678974352521 0.29627216902545 1 1
0.632035084184744 0.630255622732149 1 1
0.478151101132842 0.476299830914861 1 1
0.616778909389302 0.614516711580185 1 1
0.371275232890192 0.370315150001119 1 1
0.408102250314345 0.406865932337731 1 1
0.461320016798276 0.46003478402493 1 1
0.435833963196656 0.434458409658202 1 1
0.401215943057329 0.399770073360149 1 1
0.684526895122615 0.682357365957765 1 1
0.35998443587361 0.358914562425981 1 1
0.616247454589265 0.614483688680794 1 1
0.284276134881641 0.283466078929644 1 1
0.458206865607752 0.456692863682602 1 1
0.679126735451245 0.676707716581968 1 1
0.497795753796841 0.49607153755162 1 1
0.331188969828849 0.33013942622625 1 1
0.426517830856662 0.425300960890001 1 1
0.508632553424317 0.507297186982058 1 1
0.547550619324658 0.546162673108119 1 1
0.526180680468845 0.524176340278204 1 1
0.474171068318863 0.47310393118001 1 1
0.596707796437858 0.594998093039278 1 1
0.42729887886627 0.425874934380444 1 1
0.57923324309851 0.577764283847125 1 1
0.431279092084694 0.430189694439562 1 1
0.550175806941571 0.548483918230931 1 1
0.36608100201756 0.364931933572367 1 1
0.31324407062936 0.312455814446897 1 1
0.513248741621892 0.511671918138633 1 1
0.447616365028892 0.446139377380285 1 1
0.537868041656502 0.536344836805999 1 1
0.892901138561801 0.89068151016832 0 0
0.554642985935059 0.553114275053375 1 1
0.456992950816006 0.455449105011726 1 1
0.528158086395727 0.526614879372917 1 1
0.400030803856242 0.399051509347449 1 1
0.736208637583579 0.734336523608586 0 0
0.37987842564022 0.378644313474824 1 1
0.439225781359259 0.437972834785188 1 1
0.231025160217476 0.230349062872573 0 0
0.570794878052671 0.568965645133656 1 1
0.680530994447444 0.678835673967753 0 0
0.291755953606713 0.29112449419825 1 1
0.485305788934692 0.484032145150153 1 1
0.367210879152233 0.36606706767045 1 1
0.378518180203873 0.377403587701505 1 1
0.678324874428159 0.676551272605883 1 1
0.387489956660948 0.386152513341536 1 1
0.451529617484207 0.449823252968975 1 1
0.580253656880883 0.578707636819025 1 1
0.489289023926125 0.487799094835037 1 1
0.492328037854993 0.490559733986013 1 1
0.566248780480573 0.564335006506647 1 1
0.542251594871292 0.540667731969186 1 1
0.627593920893625 0.626004764761228 1 1
0.481024853149769 0.480040557061739 1 1
0.6592204482027 0.657004372709316 1 1
0.671529590358429 0.668934417569331 1 1
0.384877242906664 0.383777195477517 1 1
0.447717972819587 0.446194470240364 1 1
0.705435655622159 0.703501175469828 0 0
0.433157862267497 0.431637679610474 1 1
0.655316938108119 0.653489690316051 1 1
0.421540908936951 0.420306229017246 1 1
0.610309136845436 0.60824342538594 1 1
0.562626387541065 0.560190868856204 1 1
0.430730265341654 0.429065509829706 1 1
0.515930038960314 0.514132477414389 1 1
0.496628337994879 0.495302213272782 1 1
0.508854340082196 0.507266227230699 1 1
0.547512789467979 0.545901845850388 1 1
0.460596813261753 0.458914764119495 1 1
0.56232640289165 0.560727620573618 1 1
0.369288393288363 0.368087543343394 1 1
0.43038777047158 0.429268435728224 1 1
0.434091324736098 0.432924702803388 1 1
0.505753816615655 0.504087404350906 1 1
0.426154514264599 0.425103629852039 1 1
0.430666346433347 0.42936892384135 1 1
0.38443961904065 0.383540773773534 1 1
0.483090228685199 0.48142180467074 1 1
0.284736199365155 0.283506851528207 1 1
0.72162005335523 0.71966418441986 0 0
0.605678670781657 0.604334132601274 1 1
0.526659657176949 0.525428719876021 1 1
0.747837681863424 0.745671113797962 0 0
0.237410515863272 0.236622378983908 0 0
0.516705491818213 0.515369946408419 1 1
0.768364904462259 0.766176089511222 0 0
0.595617209901918 0.59420664877821 1 1
0.60878546010441 0.606745601022611 1 1
0.509193527212874 0.507703940580311 1 1
0.422685869770883 0.4215782721527 1 1
0.672128272550155 0.669908360539464 1 1
0.60701097013417 0.605087635933403 1 1
0.235575852194371 0.234765476040098 0 0
0.413823507397498 0.412923597258431 1 1
0.595006295227371 0.593612359786268 1 1
0.468554204339184 0.4672517231088 1 1
0.60035768126696 0.598334901632252 1 1
0.422737817599774 0.421858740738844 1 1
0.590003799997577 0.588210647131359 1 1
0.562555288141633 0.560437760516134 1 1
0.461564680349462 0.460002748068892 1 1
0.206557266788997 0.206197110214394 0 0
0.452996251956588 0.451838286343144 1 1
0.349733338666519 0.348697897282445 1 1
0.582989084410786 0.581093854495359 1 1
0.608102544086577 0.606236911981716 1 1
0.450152712999195 0.448664256128373 1 1
0.49518157778717 0.493838922694497 1 1
0.45668207706513 0.455235733334047 1 1
0.547688353827062 0.545703335425728 1 1
0.474359337815466 0.472814143961326 1 1
0.515002914490435 0.513291464691771 1 1
0.505801859192809 0.504327498042409 1 1
0.451228124948158 0.449790498218152 1 1
0.571325369166312 0.569794759618361 1 1
0.528740639331071 0.526559354229633 1 1
0.538762983649985 0.537027234266918 1 1
0.386981851434069 0.385780565429467 1 1
0.709772164345941 0.706722821433406 1 1
0.487426650577696 0.485913967123002 1 1
0.63562814056428 0.633876193387139 1 1
0.422159429361073 0.42123058064805 1 1
0.379457650786449 0.378352682689984 1 1
0.480858210903628 0.479830458659709 1 1
0.439664861959402 0.438398560529697 1 1
0.634936267253978 0.633028878643964 1 1
0.596634651403018 0.594564913460826 1 1
0.617627983362287 0.615526631885173 1 1
0.3704364960259 0.369353469714361 1 1
0.645440551847747 0.643323649750138 1 1
0.631267251658042 0.628975724194009 1 1
0.347802045101662 0.346729463520043 1 1
0.404890978871435 0.403592510679247 1 1
0.46782543695787 0.466370439456776 1 1
0.247865245494897 0.247018463617374 0 0
0.785221351093769 0.783293742906959 0 0
0.519793838339143 0.518160940164747 1 1
0.613045016880217 0.611315858777858 1 1
0.368953332219631 0.367767027954586 1 1
0.565155080980042 0.563300295047083 1 1
0.559906454817447 0.558063868909176 1 1
0.481139020041641 0.479734798196707 1 1
0.306229870590499 0.305063825689938 1 1
0.785119249783184 0.783072462573912 0 0
0.507763085890755 0.506112385866243 1 1
0.353096387686627 0.352154376535471 1 1
0.454246653603399 0.45283855979148 1 1
0.618166451917426 0.616184771560519 1 1
0.479885747130229 0.478464092372915 1 1
0.436655497440278 0.435259337495644 1 1
0.470999713909777 0.469447569644976 1 1
0.443709768984855 0.442727292461236 1 1
0.679809347355385 0.677719997186523 1 1
0.31652764410317 0.315595651691475 1 1
0.552752141358573 0.550963050052416 1 1
0.561278927358677 0.559071048830787 1 1
0.557493162202788 0.555258882602905 1 1
0.428672834495926 0.427141883843841 1 1
0.695107095768545 0.693494267594296 1 1
0.614947057563427 0.61330419845624 1 1
0.467088393268101 0.465822845125121 1 1
0.477997315082151 0.476564020019636 1 1
0.563522546175109 0.561948517151865 1 1
0.577991882473517 0.576614524709287 1 1
0.662583059881979 0.660528474316347 1 1
0.490320544402293 0.489007740866044 1 1
0.637715214544207 0.635935069353408 1 1
0.559594966931948 0.558091909383367 1 1
0.388681030824008 0.387073162084774 1 1
0.641158768881 0.639423368400542 1 1
0.428834456735706 0.427826931263622 1 1
0.571011073688227 0.569150501609733 1 1
0.608590178011176 0.607102368853609 1 1
0.528799567445745 0.527379429350924 1 1
0.560949213883862 0.559331100696598 1 1
0.491419380584386 0.489943920797634 1 1
0.460475491568977 0.458998964242658 1 1
0.485357439277666 0.484203497017384 1 1
0.501980018486096 0.500804862254048 1 1
0.580220081556772 0.578718203705551 1 1
0.788420360839623 0.785933625411854 0 0
0.406876069963795 0.405890710043042 1 1
0.664180161567616 0.661928095251571 1 1
0.475733808051023 0.474423511408575 1 1
0.703928757853852 0.702230255865592 1 1
0.674259287535859 0.672640206653363 1 1
0.607717019627024 0.606009045002385 1 1
0.50077820685035 0.499081278132953 1 1
0.637702361500064 0.635890762645281 1 1
0.530469834791686 0.528990656960131 1 1
0.752494159095682 0.749941004230011 1 1
0.483908035599146 0.482485980382165 1 1
0.434326043067602 0.432796758774169 1 1
0.322147342629496 0.321388380288479 0 0
0.449592720080559 0.44857771943259 1 1
0.365222905014717 0.364192432373899 1 1
0.501745504784496 0.500249911578124 1 1
0.518239322157196 0.517050156017813 1 1
0.375201385672141 0.373848405571045 1 1
0.515228351397329 0.513936719249691 1 1
0.572639770216287 0.571083991464404 1 1
0.467989282272149 0.466736021329651 1 1
0.481424432410066 0.480392161068218 1 1
0.677326005787998 0.675407148097434 0 0
0.571550887612591 0.570218232139708 1 1
0.430661683147129 0.42954944359973 1 1
0.535646586488216 0.534020250691406 1 1
0.570084926441519 0.568441309539943 1 1
0.471155518881636 0.469864240709423 1 1
0.560672324623152 0.559524195358309 1 1
0.515842169640531 0.514025547806138 1 1
0.385481908996358 0.384407154158895 1 1
0.551345409814784 0.549738375956848 1 1
0.4673373708885 0.465743008045974 1 1
0.3049499359415 0.304008862023506 1 1
0.439266984166791 0.438027171843173 1 1
0.3693810678529 0.36841212306954 1 1
0.353036388947406 0.352052153907212 1 1
0.453776481426713 0.452804115026546 1 1
0.514093436938636 0.51267127897688 1 1
0.529635919750768 0.527924423897777 1 1
0.253975157136069 0.253508679281862 0 0
0.540343644861549 0.539261465732862 1 1
0.400602602572714 0.399432291223793 1 1
0.475535589552915 0.474323301853519 1 1
0.434698625160159 0.433002033018969 1 1
0.496404953477442 0.495047126920942 1 1
0.21593786255593 0.215479123780977 0 0
0.393189118558456 0.391999323506725 1 1
0.628423317455138 0.626589931162659 1 1
0.46328833981221 0.461805190192338 1 1
0.51557387213982 0.5140817625258 1 1
0.6793333997096 0.677264340892149 1 1
0.404354056489309 0.403268034465437 1 1
0.421381301280649 0.420362161385923 1 1
0.485534584231799 0.484254439166499 1 1
0.456911259648085 0.455434172332239 1 1
0.543093553071258 0.541783632508869 1 1
0.452617196028738 0.451068318629322 1 1
0.491685226478922 0.490001752849787 1 1
0.597005346436246 0.595012415103971 1 1
0.455388954877291 0.453942198484531 1 1
0.502656999156415 0.500864848508993 1 1
0.412454924175217 0.411114129468371 1 1
0.398743260601825 0.397585055141145 1 1
0.53611385331589 0.534744445742732 1 1
0.776578099452385 0.774403923747685 0 0
0.459836813469177 0.458594386538228 1 1
0.597954736681247 0.596152051893614 1 1
0.440232777719384 0.439489044389864 1 1
0.50040787014513 0.498519478741517 1 1
0.344395329215959 0.343663665209104 1 1
0.516826031714355 0.515494941286757 1 1
0.371797746104575 0.370673958852131 1 1
0.543652677297162 0.541910656466977 1 1
0.43137206408165 0.430178594110656 1 1
0.518673272168383 0.516923118501409 1 1
0.577838487426916 0.575680098867989 1 1
0.309695740996239 0.308723718375954 1 1
0.355295625588768 0.354373217086648 1 1
0.560450927853466 0.55859063551797 1 1
0.568984376874811 0.567501067170685 1 1
0.381467779971655 0.380350939840361 1 1
0.461375866697562 0.459744630266082 1 1
0.47567946282656 0.473930646869054 1 1
0.366942378140508 0.366190581371876 1 1
0.335218559887405 0.333982953773723 1 1
0.467643772137678 0.466156338384487 1 1
0.420670446263046 0.419545019539818 1 1
0.337130387252256 0.336239182359896 1 1
0.496769276638648 0.495215471780449 1 1
0.535928424955138 0.534313864172776 1 1
0.434247207425125 0.43289767670722 1 1
0.510761539392485 0.50949659553098 1 1
0.708520626053485 0.706133624060092 1 1
0.450187701184863 0.449129668780175 1 1
0.389607406944075 0.388636077665611 1 1
0.467584403846116 0.466536546917139 1 1
0.452893768691254 0.451638325237928 1 1
0.473318753085482 0.472006224302887 1 1
0.646077822538483 0.644430558662329 1 1
0.498433957368594 0.497306984275503 1 1
0.52276504069178 0.52116027159413 1 1
0.432741341309691 0.431917300382967 1 1
0.51627765221861 0.514640646206716 1 1
0.159773241300827 0.159200557971823 0 0
0.339363807227052 0.338339839735154 1 1
0.513946429713632 0.512540653541135 1 1
0.4345273992353 0.433434773808781 1 1
0.297289628325896 0.296267229272562 1 1
0.467620986198544 0.466542387245297 1 1
0.484533557428058 0.48263240288186 1 1
0.510898708335537 0.50946417596823 1 1
0.59149015831638 0.589508073792426 1 1
0.545847855747722 0.543894124503212 1 1
0.426086807380068 0.424989171873079 1 1
0.55096677333911 0.549050549809491 1 1
0.617337471143768 0.615322320536937 1 1
0.458566825012649 0.457048673883556 1 1
0.482369982288922 0.480978363981823 1 1
0.571977516538214 0.570393310759942 1 1
0.333828906540392 0.332457294517061 1 1
0.396587339533447 0.395227467931118 1 1
0.522830147754235 0.521246839815355 1 1
0.594395195565785 0.592642760614132 1 1
0.612403611615228 0.610822809619243 1 1
0.684137419943203 0.682592994738378 1 1
0.461415984891493 0.460088419422844 1 1
0.444697598118529 0.443706642146246 1 1
0.474525585723717 0.473355439348139 1 1
0.441529747264013 0.440214471036954 1 1
0.48117788605036 0.479768417750849 1 1
0.442004283557183 0.440806940312433 1 1
0.4875578255289 0.486081166337849 1 1
0.379432919826707 0.378549467571222 1 1
0.500711253741395 0.499317751524588 1 1
0.56039941791116 0.559036107658746 1 1
0.357454899215575 0.356631900316107 1 1
0.451661124187432 0.450390039829078 1 1
0.369552010049092 0.368405651227419 1 1
0.395139751497536 0.393713981071116 1 1
0.533108645933409 0.531293857891554 1 1
0.501798990940106 0.500144692934427 1 1
0.338330285314409 0.337487609763773 1 1
0.578634325545174 0.577335009044022 1 1
0.62655110419002 0.624442403415046 1 1
0.356732314587353 0.355741117568304 1 1
0.54621103506452 0.54457732253704 1 1
0.623145940086821 0.621650874727436 1 1
0.639970345597703 0.637767414298891 1 1
0.447946386528119 0.4464982649955 1 1
0.427074581988301 0.42599594473563 1 1
0.444835069493887 0.443467184219718 1 1
0.622046401253357 0.620595094922764 1 1
0.35772956398439 0.356565896806938 1 1
0.628052890469679 0.625797661208539 1 1
0.318138024807293 0.31701978261486 1 1
0.346409809282548 0.345566003968903 1 1
0.321946716893317 0.320946428759734 1 1
0.632315633222962 0.63056251898337 1 1
0.464188951398306 0.462570235610661 1 1
0.61093566217706 0.609271172708 1 1
0.45337284303496 0.452322133107616 1 1
0.43946192080032 0.438248197042954 1 1
0.455127607095687 0.454233966069816 1 1
0.412168111828574 0.410893223389842 1 1
0.602800136553412 0.600989427547842 1 1
0.524974477063799 0.522991846791805 1 1
0.774108003329454 0.771883920697871 0 0
0.373770795308607 0.372523064822654 1 1
0.611078777970304 0.609207400221682 1 1
0.579707635595159 0.577954095224978 1 1
0.381350729327882 0.38057286951223 1 1
0.375597404996264 0.374483667162497 1 1
0.495042817363201 0.493432445527106 1 1
0.534535536642959 0.53330917186471 1 1
0.584203578782142 0.582462995008243 1 1
0.40474965079013 0.403419415465741 1 1
0.613839437238176 0.611956995702858 1 1
0.545214868033176 0.543491477916317 1 1
0.697167311727281 0.695296010476827 1 1
0.405745960202164 0.404443533215102 1 1
0.692182317702333 0.690224594405265 0 0
0.342479953854579 0.341366504774239 1 1
0.53741394461436 0.536256751331021 1 1
0.616516244155254 0.614606394156261 1 1
0.334798888671937 0.333728541320793 1 1
0.42658025222981 0.425058472118333 1 1
0.441942231725037 0.440575105939562 1 1
0.409771567986034 0.408567044062355 1 1
0.277438442241372 0.276853916437246 0 0
0.378434393484016 0.377190291434755 1 1
0.511023599752219 0.5096481601154 1 1
0.373035072420913 0.372027211744364 1 1
0.529809851054492 0.527718625097881 1 1
0.711858520744653 0.709969089457623 1 1
0.490406330281948 0.488819817949027 1 1
0.532142580308288 0.530727188035013 1 1
0.348787815400919 0.34790064913682 1 1
0.461740559001634 0.46036431039754 1 1
0.577100370443194 0.57552238857802 1 1
0.401816937532526 0.400239785362393 1 1
0.684184736689662 0.682610443327848 1 1
0.52272672264697 0.521083461778282 1 1
0.664928681055094 0.663101217843903 1 1
0.660858930715762 0.658977731767627 1 1
0.463432997585336 0.462163862960055 1 1
0.51443520730408 0.512563949024377 1 1
0.546860329161575 0.544779477171444 1 1
0.485584653828148 0.484206641944187 1 1
0.472351742848204 0.471165822935183 1 1
0.557112554501321 0.555234995179679 1 1
0.507021833091776 0.505717281378099 1 1
0.594558401157955 0.592825008668711 1 1
0.438184214967955 0.436954656056042 1 1
0.251878786998541 0.251216057195394 0 0
0.633005179085107 0.63123283408499 1 1
0.521086034803289 0.51919052990469 1 1
0.435603345873874 0.434309558470697 1 1
0.489454994874752 0.488062527059674 1 1
0.487031453147813 0.485770445726895 1 1
0.618848633008042 0.616887296657317 1 1
0.386676106807162 0.385429417264466 1 1
0.46328888869963 0.461823164827442 1 1
0.376716749932764 0.375521157749439 1 1
0.45213261934889 0.45091463391325 1 1
0.399478704482502 0.398429238529841 1 1
0.54337437699822 0.541584116557708 1 1
0.475029064497249 0.473424252032192 1 1
0.535883669368839 0.534298168866109 1 1
0.528045087358331 0.526204956361869 1 1
0.522271372805868 0.520389197121891 1 1
0.454368714293835 0.453442777555601 1 1
0.393378177741898 0.392027808521218 1 1
0.544353956939173 0.5427826349099 1 1
0.59890943640383 0.597041817242326 1 1
0.451777267287532 0.450417957454151 1 1
0.640182135919616 0.638669663149585 1 1
0.536730015067016 0.535285863216528 1 1
0.571199621150964 0.569508027072723 1 1
0.57477188545643 0.573236449397057 1 1
0.27492204369739 0.273847650873312 1 1
0.533059497884773 0.531218774186016 1 1
0.5587651997223 0.557116000237718 1 1
0.551059274294925 0.549366607950372 1 1
0.429958578424448 0.428979822119889 1 1
0.529465840553409 0.527611769189464 1 1
0.460804997455396 0.459586256799515 1 1
0.561541971779853 0.55998735791237 1 1
0.444140461935457 0.442853221732363 1 1
0.45076221489005 0.449709021520428 1 1
0.476499592213762 0.475340583366524 1 1
0.495517837735629 0.494147250104225 1 1
0.700924885800238 0.698907184610781 0 0
0.56238311010347 0.560291397338484 1 1
0.538067703923142 0.536538496299083 1 1
0.342272833579911 0.341295419210951 1 1
0.406043649502801 0.404609214162337 1 1
0.578727987355808 0.576876413260861 1 1
0.514079794238044 0.512046912870095 1 1
0.637187804811972 0.635384553127651 1 1
0.374446937499076 0.373451537315657 1 1
0.668598139896039 0.666752942073221 1 1
0.409354388652031 0.408146439268836 1 1
0.474352368800757 0.472696847179071 1 1
0.515622455177671 0.514142685353521 1 1
0.442770429165069 0.44089078781623 1 1
0.281299244866082 0.280265677887502 1 1
0.37630048728439 0.375308790489245 1 1
0.40689878526573 0.405589098287323 1 1
0.491190448795018 0.489562359630747 1 1
0.570362518645465 0.568758245423846 1 1
0.62832866548133 0.626662199985457 1 1
0.427532184065423 0.426356847710148 1 1
0.539945139323038 0.538333509213204 1 1
0.463133565856274 0.461640078483833 1 1
0.326706797020106 0.325682275931141 1 1
0.540964879511653 0.539040100612483 1 1
0.482730520279552 0.48150183305325 1 1
0.360782728382341 0.359896844570089 1 1
0.514737514202138 0.513307682612816 1 1
0.74828038700531 0.746207683624341 0 0
0.569871196096148 0.568174639284014 1 1
0.553813815296297 0.552119226919342 1 1
0.431559900962222 0.43048986292864 1 1
0.666500797514942 0.664442552217956 1 1
0.465604479094212 0.464098998355186 1 1
0.421610992674368 0.420184070235676 1 1
0.645578344110462 0.643104836082701 1 1
0.608221822716719 0.606084267777043 1 1
0.60606606552404 0.603843317120557 1 1
0.423423903609989 0.42239115737537 1 1
0.443437745675429 0.442123146634331 1 1
0.573131077096337 0.571524239107728 1 1
0.564291833842097 0.56244710191301 1 1
0.455668855702324 0.454289571106925 1 1
0.472276872292679 0.470846492218345 1 1
0.539261549267287 0.537550230361557 1 1
0.173478099704614 0.173169408387988 0 0
0.616566773845306 0.615125550850393 1 1
0.702400943242838 0.70080746547802 0 0
0.213676067484965 0.212843949642532 0 0
0.434572020364102 0.43359040558753 1 1
0.461857757746434 0.460680533248351 1 1
0.390000151698065 0.388572964597727 1 1
0.614273126234951 0.612204001104152 1 1
0.536860014489742 0.535556278359944 1 1
0.410052536349039 0.409149463417508 1 1
0.47292917000918 0.471682990254138 1 1
0.526575649207132 0.524904812548389 1 1
0.702702357149412 0.700682682719226 1 1
0.539567359222764 0.537853819421926 1 1
0.590545985345992 0.588959111720756 1 1
0.662704454969613 0.660658573200577 1 1
0.735029085348141 0.732812054680721 1 1
0.538934190821629 0.537508566885823 1 1
0.690818124832094 0.688711329629777 1 1
0.364096592112308 0.36289460795813 1 1
0.825116020083642 0.822647892702981 0 0
0.419016083375689 0.417792885498016 1 1
0.554341835109862 0.552911121073687 1 1
0.399181642188068 0.397660590429642 1 1
0.624020466996648 0.622226691838768 1 1
0.477098299283297 0.475618343010988 1 1
0.541482003886947 0.539543128809713 1 1
0.456425516217887 0.455070393791827 1 1
0.454752618153363 0.453141779236194 1 1
0.510802367526437 0.509200967090831 1 1
0.48799041408279 0.486940203779137 1 1
0.597842893620975 0.595714671293502 1 1
0.549155304846074 0.548020253434 1 1
0.524193029936441 0.5224599807502 1 1
0.602481644771894 0.60037808464967 1 1
0.360897839624331 0.359563851625099 1 1
0.4573053391309 0.456103264751828 1 1
0.352652390742077 0.351637000063288 1 1
0.692697367377202 0.690458630266782 1 1
0.505671725570067 0.504216017734885 1 1
0.556524948451025 0.554651514811416 1 1
0.500707963146367 0.4985500321306 1 1
0.39232622623665 0.390873801498122 1 1
0.557337201908749 0.555655544779663 1 1
0.397125218144215 0.396208124306142 1 1
0.729963031621216 0.727924506399114 0 0
0.422769684111876 0.421628745879287 1 1
0.395690192050701 0.394660726309982 1 1
0.594205074331591 0.592742626759018 1 1
0.547463394252402 0.546257091067309 1 1
0.573563330133958 0.571918426262851 1 1
0.411588945469226 0.409894183050494 1 1
0.438450894397521 0.436927519914317 1 1
0.463970745197216 0.46273886761573 1 1
0.568733757811187 0.566831397944352 1 1
0.526306874209998 0.524804594390542 1 1
0.557037927026557 0.555335182255289 1 1
0.608623401591149 0.606877256614633 1 1
0.275004072877443 0.274397612047083 1 1
0.625606187379474 0.623521768315255 1 1
0.550769222610973 0.549068985387711 1 1
0.678408046332805 0.676650599675862 1 1
0.358821277870875 0.358039760263388 1 1
0.401566612841453 0.400595925320068 1 1
0.332888611230459 0.331667261095791 1 1
0.489886014571882 0.488541908880319 1 1
0.459453682788945 0.457652168807512 1 1
0.551410667644119 0.549838895549678 1 1
0.385564614525094 0.38430517593274 1 1
0.581549099084685 0.579931688232368 1 1
0.611276237025896 0.609573524112201 1 1
0.285650211555685 0.284631327581323 0 0
0.564780241464952 0.562800225704387 1 1
0.526640258273373 0.525333990791217 1 1
0.432768713548968 0.431321395456893 1 1
0.482584394108807 0.481327323837401 1 1
0.773680903497588 0.771649778064681 0 0
0.606989545218402 0.605046799295304 1 1
0.441017399545307 0.439474656400047 1 1
0.57663390798049 0.574979938124337 1 1
0.550218169585554 0.54876249903468 1 1
0.449252327645344 0.447636849615559 1 1
0.536215852865914 0.534995724254012 1 1
0.263961943326441 0.263076874898531 0 0
0.483755608312761 0.48225994773271 1 1
0.390524647945385 0.389747804398331 1 1
0.48991477473895 0.488527856812045 1 1
0.387226929551028 0.38608284467427 1 1
0.572852894125195 0.571256774518031 1 1
0.455402211283562 0.45370336039029 1 1
0.551345766078769 0.549574729072753 1 1
0.497643445530564 0.496106494128241 1 1
0.745395492200962 0.743565224049328 0 0
0.365974317280553 0.36500064911488 1 1
0.572431289762135 0.571023007290949 1 1
0.504859266150383 0.503441257975995 1 1
0.530503243295987 0.528902059475993 1 1
0.515627510455726 0.514632758668227 1 1
0.706422728059868 0.704301207953001 0 0
0.581003645672607 0.579097493453225 1 1
0.53880112157974 0.537091565108047 1 1
0.698398554899164 0.696638958088618 0 0
0.438366587407061 0.437297127534613 1 1
0.623167003747463 0.621182401825151 1 1
0.588144840804638 0.586390718421716 1 1
0.490449171557877 0.488624132144996 1 1
0.417875547013989 0.416768814320884 1 1
0.513951483616353 0.512444944665486 1 1
0.64727519548628 0.64562518602343 1 1
0.229658565259423 0.228985776557978 0 0
0.477436099358459 0.476184432294056 1 1
0.526960789948922 0.525220928247118 1 1
0.334080271969518 0.333166375382556 0 0
0.291637538794138 0.291191364154841 1 1
0.379718066279874 0.37825054278741 1 1
0.524262611689273 0.523245928753953 1 1
0.494042486638983 0.492541182506551 1 1
0.480242528028549 0.479119569915227 1 1
0.640425156715147 0.638606282140465 1 1
0.613395480444407 0.611305876716147 1 1
0.469672754681952 0.468342667949896 1 1
0.599179482011142 0.597771353855311 1 1
0.415921882682924 0.414615485401187 1 1
0.486746756074348 0.48521969675872 1 1
0.356236999556277 0.355160487871945 1 1
0.447657702111969 0.446199739122497 1 1
0.47647695287952 0.474828718489535 1 1
0.473262066892819 0.471766492458619 1 1
0.561485133378227 0.559721946521367 1 1
0.506787043927823 0.505166978690738 1 1
0.54850992784921 0.547091523027017 1 1
0.512273954415788 0.510397797858342 1 1
0.400608833757422 0.3991191389332 1 1
0.582420903014212 0.58077740597885 1 1
0.614389584462355 0.612061377234723 1 1
0.362764384800106 0.361819511869364 1 1
0.593696061791309 0.592118974229795 1 1
0.415620383014543 0.414626575779526 1 1
0.520963628586664 0.519575894113588 1 1
0.554547807604879 0.552735353219446 1 1
0.445860330725631 0.444327503677575 1 1
0.405628030516554 0.404578202402543 1 1
0.562760478199516 0.560927106243129 1 1
0.547548227505755 0.546085820582073 1 1
0.484651595696785 0.483285919641695 1 1
0.439022667459995 0.437705357475665 1 1
0.562194936915219 0.560550347079272 1 1
0.38938039058311 0.388502110588935 1 1
0.459077898142883 0.457952170228963 1 1
0.498299454941355 0.49701957102142 1 1
0.57578907081789 0.574135191590296 1 1
0.540321873910856 0.538524619589603 1 1
0.480139920214661 0.478845758005625 1 1
0.517219808554723 0.515762598057047 1 1
0.451848599677454 0.450683598816807 1 1
0.269407033256447 0.268493948565177 0 0
0.471215997608669 0.46963972342522 1 1
0.630816370381079 0.628999740240144 1 1
0.661462011383307 0.659934579083221 1 1
0.500688173639842 0.499201456357024 1 1
0.514153438131739 0.512528628152994 1 1
0.634437680887949 0.632302648562373 1 1
0.601165785948644 0.599802079765422 1 1
0.517245075708211 0.515516928769888 1 1
0.657298102715971 0.65540543905109 1 1
0.675171353480777 0.673376587898915 1 1
0.577688046845753 0.575545702217479 1 1
0.746165255065121 0.744127943575276 0 0
0.585038454675301 0.583307762741677 1 1
0.24485898797131 0.24389780550396 0 0
0.248984501062382 0.248168293487843 1 1
0.444886349117786 0.443855224752781 1 1
0.432760076398393 0.431242051021437 1 1
0.445500507420687 0.443838063997538 1 1
0.654693304196483 0.652890959365088 1 1
0.232695979722687 0.232008726653601 0 0
0.417587926177339 0.416467223821874 1 1
0.360540144402833 0.359531984428159 1 1
0.517068200532348 0.515522994745797 1 1
0.442595246262734 0.441173843757374 1 1
0.321104657820471 0.320526767507635 1 1
0.443822557262802 0.442239919886376 1 1
0.396993502542408 0.396057021305716 1 1
0.556342008854773 0.554881547150759 1 1
0.533123164066832 0.531608995142096 1 1
0.752772226240186 0.750939813548204 0 0
0.590945253822058 0.589092492279769 1 1
0.733334345821647 0.731244110812502 0 0
0.453103646468398 0.451744870065065 1 1
0.581896029949852 0.579942090009104 1 1
0.405016070248952 0.404059813517343 1 1
0.385992311987594 0.384944961372183 1 1
0.453154973874218 0.451924558060741 1 1
0.431242319378468 0.429882303816064 1 1
0.483716772624924 0.482252666515794 1 1
0.45569432028406 0.45420267102115 1 1
0.367887442460611 0.366833569020544 1 1
0.499010438483931 0.497412774626427 1 1
0.305447359320805 0.30443039426318 1 1
0.414585470017305 0.413124694843036 1 1
0.538772946485251 0.537573054037905 1 1
0.454891488974414 0.453646984234096 1 1
0.399752603919701 0.398333202828451 1 1
0.601284763009852 0.600062372110974 1 1
0.67203032278552 0.669687582273091 1 1
0.629386597175802 0.627614406202028 1 1
0.423183469476115 0.421853769909384 1 1
0.536090729036257 0.534539028648069 1 1
0.443484026876757 0.442462773859675 1 1
0.419199560995656 0.417432820521197 1 1
0.515019908325824 0.513392715090801 1 1
0.775286340100364 0.773214307222621 0 0
0.487761139894587 0.486311242589287 1 1
0.562926549736967 0.560902737041322 1 1
0.532582739625697 0.530575720304167 1 1
0.485364491691135 0.483911307817054 1 1
0.486064858305708 0.484866389377158 1 1
0.448130107473031 0.446674172443966 1 1
0.5022219429522 0.500897742155364 1 1
0.488877420212176 0.487639487186446 1 1
0.407390652937279 0.406252097529149 1 1
0.475309181235 0.473825888516704 1 1
0.474010710030667 0.472328829750773 1 1
0.584573476921532 0.582883795584766 1 1
0.524620232657646 0.523238312690763 1 1
0.598514414953454 0.596642529556623 1 1
0.516534819447134 0.514831637598562 1 1
0.465021417691716 0.463565533811845 1 1
0.398202634924457 0.397227522275532 1 1
0.426702607249268 0.425613188861298 1 1
0.774172464494161 0.772185800093706 0 0
0.484274585406238 0.483138489600059 1 1
0.475785032473051 0.474324863302152 1 1
0.643916789046386 0.641880540509965 1 1
0.539090976016507 0.537433167359452 1 1
0.360293531886973 0.359320803380597 1 1
0.668561513837019 0.666418935491226 1 1
0.507999942287221 0.506808401684622 1 1
0.53367374835455 0.532075462327557 1 1
0.539615170178793 0.538093895851612 1 1
0.684990857953261 0.683372441988469 1 1
0.481801533775448 0.480659492111452 1 1
0.355858970965394 0.354961644847291 1 1
0.434866627061652 0.432835013470594 1 1
0.415169255414288 0.413866305979778 1 1
0.500913327274803 0.49948892937246 1 1
0.495621244854165 0.494312532067929 1 1
0.414820853612222 0.413503617314951 1 1
0.579290107625711 0.577801885819853 1 1
0.656249627976196 0.654496671353316 1 1
0.537906300802398 0.536601514259972 1 1
0.539154102675099 0.537511348672559 1 1
0.347179526923377 0.34605923529736 1 1
0.639136644294413 0.637343985942419 1 1
0.545174169179192 0.543243563678219 1 1
0.395479841359773 0.394053116767146 1 1
0.534919700985502 0.53308624057749 1 1
0.484693837344243 0.483653262149469 1 1
0.331199456935462 0.329958604125712 1 1
0.605199385155791 0.603020528556418 1 1
0.609843152965036 0.608246651101969 1 1
0.617014404984629 0.615026514762887 1 1
0.468239225962245 0.466448647171477 1 1
0.365135370085169 0.363959810487349 1 1
0.410535035806521 0.409323492742947 1 1
0.292223747448245 0.291017181508299 1 1
0.659600195758558 0.657452250673361 1 1
0.66385900727906 0.661308764415269 1 1
0.353415215702143 0.352134800802315 1 1
0.413846105624969 0.412676539929977 1 1
0.596112703253229 0.593886062757846 1 1
0.500736733879875 0.499433223917128 1 1
0.543061599591182 0.541279974597451 1 1
0.374491910183091 0.373731307042916 1 1
0.343767082829045 0.342702916935231 1 1
0.540978541171787 0.539345634679699 1 1
0.570588841600033 0.569058706183479 1 1
0.527185049738318 0.525484298474511 1 1
0.364010416705375 0.362727582680286 1 1
0.477747257278509 0.476430652557162 1 1
0.471397013412038 0.469800725639131 1 1
0.606832606977554 0.605317973501363 1 1
0.317764552878938 0.316921278837857 1 1
0.480855633259484 0.479339593633604 1 1
0.474474367385315 0.472963437406658 1 1
0.413818873663148 0.412681284766406 1 1
0.415800720999843 0.414461229565674 1 1
0.733020236020748 0.731118737242191 1 1
0.32956264939862 0.328495016343536 1 1
0.765946509770813 0.763739867280423 0 0
0.538423833587438 0.537171519397417 1 1
0.581060237679861 0.579036496503624 1 1
0.438790023939745 0.437455762944569 1 1
0.448754715290326 0.44704694500288 1 1
0.302367032385079 0.301686377848176 0 0
0.309829227130472 0.309392451883841 1 1
0.458537299446129 0.457356363170288 1 1
0.585525772125505 0.583969749229785 1 1
0.600791888369984 0.599222085831384 1 1
0.595593056788613 0.594238543881193 1 1
0.540602847417358 0.538945926644451 1 1
0.388637387677305 0.38702232322015 1 1
0.555874590382261 0.554477122855399 1 1
0.507549783216195 0.506294042391221 1 1
0.548408435796038 0.546931366527612 1 1
0.401035013498629 0.399949659189229 1 1
0.344458381147427 0.34341834107552 1 1
0.490377591395866 0.488865451413356 1 1
0.633002319025158 0.631152916080667 1 1
0.569552681739084 0.567571728892435 1 1
0.588739392288695 0.586816109218016 1 1
0.289535160023735 0.288747194013015 1 1
0.366005931711706 0.364922868704583 1 1
0.471026614286571 0.469707241282976 1 1
0.553385741727049 0.551960625000837 1 1
0.609808245934067 0.608015114791146 1 1
0.345592616260732 0.344561907852878 1 1
0.644940541848606 0.64321913692649 1 1
0.592329929632345 0.59029596021999 1 1
0.666475026724165 0.664570452117376 1 1
0.613998592248961 0.612536878064487 1 1
0.674985188060848 0.672243938660155 1 1
0.436560756454939 0.435285077588591 1 1
0.616913445912929 0.614976276089229 1 1
0.561595986145117 0.559928829065102 1 1
0.597919606808963 0.596078078483843 1 1
0.35386583024849 0.352787706853824 1 1
0.678257579986588 0.675831704288472 1 1
0.56785558207131 0.566323073058057 1 1
0.412130884258292 0.410384896672453 1 1
0.23031551638366 0.229974505802854 0 0
0.428687256869221 0.427467200225172 1 1
0.567042972675122 0.565469724085772 1 1
0.476475089235809 0.4749053472205 1 1
0.628599994535979 0.626413074400121 1 1
0.667092941407999 0.664793594132737 1 1
0.708907856829897 0.706897536251458 1 1
0.616299565279878 0.613858527196494 1 1
0.442808795521639 0.441702593897721 1 1
0.356763008458533 0.355733174601547 1 1
0.539739267640271 0.537705563402905 1 1
0.41904857712299 0.417511916299319 1 1
0.365929520408742 0.364718933862392 1 1
0.68158428230986 0.679983942619399 0 0
0.2254122939992 0.224733895986919 0 0
0.499266704050546 0.497971356567623 1 1
0.437247074864085 0.436127510647359 1 1
0.501842723288153 0.500052747994338 1 1
0.707778964604149 0.705706678751969 1 1
0.608551578310232 0.606502490438613 1 1
0.686515338941316 0.684546372624232 1 1
0.555767530465362 0.554111314502631 1 1
0.455110042166841 0.453496914355973 1 1
0.386056125070184 0.38451756845414 1 1
0.523397810036478 0.522079390369702 1 1
0.512257922994997 0.510689289304151 1 1
0.564389997311293 0.562582410305811 1 1
0.653448477443374 0.651641926475852 1 1
0.423371233500587 0.422171307408047 1 1
0.493997555369622 0.492163843497731 1 1
0.421105487086923 0.419784279129944 1 1
0.736575502118118 0.734530547024465 0 0
0.524853284346143 0.523390436370719 1 1
0.475979151332332 0.474312078900732 1 1
0.589359027029019 0.587624383151778 1 1
0.595988380952218 0.594553151831078 1 1
0.527988187380795 0.525791062886226 1 1
0.438670486234111 0.437300364439349 1 1
0.437339662205652 0.436293307368557 1 1
0.647554612018718 0.64569669952609 1 1
0.498128594621084 0.497037016904642 1 1
0.539305093307525 0.537445849250148 1 1
0.612057374651807 0.609825604533476 1 1
0.599770032569694 0.597439322198659 1 1
0.494194669892481 0.492907911419956 1 1
0.335476813403037 0.33492364197434 1 1
0.469869347640884 0.468264291156293 1 1
0.597940083531053 0.59618523677711 1 1
0.776977873190435 0.774689154233726 0 0
0.320097847099591 0.319229552320131 1 1
0.532019602272708 0.530624084651381 1 1
0.612426150535871 0.610726165694434 1 1
0.702146813222106 0.70037419419027 0 0
0.597874321993681 0.596008576267687 1 1
0.714267041794057 0.712322876623447 1 1
0.322337869049628 0.321197846581192 1 1
0.514892434350386 0.512906413707295 1 1
0.376582457439482 0.375531798225435 1 1
0.637299449785458 0.634871110790285 1 1
0.405998377008836 0.404807881733651 1 1
0.711604010338418 0.709118047349561 1 1
0.488056830293004 0.486555309395443 1 1
0.447442162921403 0.44615717398092 1 1
0.657754296233061 0.655936445935035 1 1
0.561046728162006 0.559618086076568 1 1
0.512313232034796 0.510423794173587 1 1
0.479825808297397 0.478388865841057 1 1
0.459284626755884 0.457878670419545 1 1
0.388748158082414 0.387537333637212 1 1
0.593435314974761 0.591672370929913 1 1
0.334476593373706 0.333418659969807 0 0
0.493050213548238 0.49141554911144 1 1
0.380572539101485 0.379614069514023 1 1
0.49819266873107 0.496420661288637 1 1
0.445111365084872 0.443797548950416 1 1
0.443263723558772 0.442236696889899 1 1
0.57158085199072 0.569612688143708 1 1
0.35435606435741 0.353346802806883 1 1
0.775776745354654 0.774052599514312 0 0
0.340225342050668 0.339218471144537 1 1
0.653248518052722 0.651604411462622 1 1
0.472501060479251 0.470975517859193 1 1
0.469953771712563 0.468671472827527 1 1
0.584048549958868 0.582452972466102 1 1
0.569031009646456 0.567595354164207 1 1
0.362162760170381 0.360876625058715 1 1
0.567348121824234 0.565308220427654 1 1
0.675517677382509 0.673595837131074 1 1
0.625321988480513 0.62358507624054 1 1
0.315035627037899 0.314160731905228 1 1
0.571990056863173 0.570458994912545 1 1
0.40532997557052 0.404254743932903 1 1
0.475168238392536 0.473745477516872 1 1
0.426642013566969 0.425373407581858 1 1
0.327144453544187 0.325973157756265 1 1
0.496707894881304 0.495464538905943 1 1
0.402103011803855 0.40105838747987 1 1
0.46037746776904 0.459595110265639 1 1
0.712530586155009 0.710381002037725 0 0
0.494943107813357 0.493330829078146 1 1
0.431935482853496 0.430508376200571 1 1
0.44698268260262 0.44511904727105 1 1
0.451878270402764 0.450696667674362 1 1
0.451488983469348 0.450278705119476 1 1
0.602135885778759 0.599749455076747 1 1
0.500032768640623 0.498604685815338 1 1
0.654192565516608 0.652207452874718 1 1
0.419528143956548 0.418025520143235 1 1
0.430104058744412 0.428589224701866 1 1
0.607051135564015 0.605189695960397 1 1
0.570048841921042 0.568250816098546 1 1
0.495216722018714 0.493833526525526 1 1
0.479784588829159 0.478429514843467 1 1
0.700720427469859 0.698907133278734 0 0
0.549204219788863 0.547594046942704 1 1
0.558172109623322 0.556624825095028 1 1
0.673210462084967 0.670865924343616 1 1
0.571776484906844 0.569910825159107 1 1
0.467219856606675 0.465801119728778 1 1
0.392152563076581 0.391026593610564 1 1
0.361118083774689 0.360163472345093 1 1
0.411691833098996 0.4103222035845 1 1
0.533663983556535 0.531570139626061 1 1
0.490318518098746 0.488977252027193 1 1
0.545837209018993 0.544269732879425 1 1
0.369779126044232 0.36877926876616 1 1
0.568251733182125 0.566750196595564 1 1
0.426520802406634 0.425156493224431 1 1
0.663645017899538 0.661622832047097 1 1
0.530924477191461 0.529164569189553 1 1
0.629617899498112 0.627772273343179 1 1
0.416306642586464 0.415231436899157 1 1
0.437142893990658 0.435652048866668 1 1
0.560460962857846 0.559133744272071 1 1
0.408450179114047 0.407489459623939 1 1
0.584413499475424 0.582874990308002 1 1
0.478016802449147 0.476594302177134 1 1
0.375132883728789 0.37400652511896 1 1
0.608273123900692 0.606167311569966 1 1
0.475932736975279 0.474605548309831 1 1
0.47367972894355 0.471847551434062 1 1
0.540574263021286 0.538364967987812 1 1
0.56910143351398 0.567525533303343 1 1
0.372990224706304 0.372103879081899 1 1
0.444733198227697 0.443609839824065 1 1
0.547419134047321 0.546124916213278 1 1
0.440795695639513 0.439360381077835 1 1
0.669793295059247 0.668198256151534 1 1
0.523571335934173 0.521762000199706 1 1
0.623151392318785 0.620946018232076 1 1
0.423787960794916 0.423007577331247 1 1
0.522101162556916 0.520675661974286 1 1
0.31909348529217 0.318335929802151 1 1
0.35924272508809 0.358041645657255 1 1
0.485003000063069 0.483678008353405 1 1
0.408206510291425 0.407265272185335 1 1
0.420018477209093 0.41868962045804 1 1
0.503165676521976 0.501923410335111 1 1
0.496802319473929 0.495296964012146 1 1
0.675241938698362 0.673288014387791 1 1
0.518395365386365 0.516765848516606 1 1
0.678652610381171 0.675929312845169 1 1
0.545030903001218 0.543957108958493 1 1
0.441253230637722 0.44001781787996 1 1
0.358615283755273 0.357630401606834 1 1
0.688332059935255 0.686142519565954 1 1
0.410032297904798 0.408891441350647 1 1
0.435111594607625 0.433900086438324 1 1
0.597674984093902 0.595998317315412 1 1
0.367718740167795 0.366434288889389 1 1
0.710918565843556 0.708862912605506 0 0
0.553681924611585 0.55228050945219 1 1
0.563933917760867 0.5623738467755 1 1
0.481157065508916 0.48001294863831 1 1
0.534533798742178 0.533038654592448 1 1
0.539813621067511 0.538462677854607 1 1
0.452018935433632 0.450927214930458 1 1
0.67879026904696 0.677205671242314 1 1
0.523858560751075 0.522379213152532 1 1
0.420393843454116 0.419141504156349 1 1
0.468442836330377 0.46673571062754 1 1
0.48575206637409 0.484050686143223 1 1
0.391492464626993 0.389876405607649 1 1
0.45373789496872 0.451968272717113 1 1
0.643153452774732 0.641426236400566 1 1
0.457102661431108 0.455594426473946 1 1
0.382428404452085 0.381295882230801 1 1
0.49646673653255 0.49516146667084 1 1
0.548941430163766 0.54697877012137 1 1
0.307738490395234 0.306818883700457 1 1
0.644527910753535 0.64249776233354 1 1
0.419859183013816 0.418330609128146 1 1
0.529928776598095 0.528556419194615 1 1
0.469673212286692 0.468527187152775 1 1
0.553867228998117 0.552047624006128 1 1
0.426589539505711 0.425146679962219 1 1
0.260766531958422 0.259527648070116 1 1
0.343707152478023 0.342656573733443 1 1
0.513496747796602 0.511478707582922 1 1
0.450311359799838 0.4484345422424 1 1
0.353814455841926 0.35271133773324 1 1
0.783459359847571 0.781519904016733 0 0
0.47815889847297 0.477061879715141 1 1
0.610869629482363 0.609083359878418 1 1
0.508304527606999 0.507024396100638 1 1
0.541532397050874 0.53975947970349 1 1
0.467918344967242 0.466387230116878 1 1
0.469740279349438 0.468347155952456 1 1
0.4964726118911 0.495162612348969 1 1
0.347978677975542 0.347442915502451 0 0
0.457557548669379 0.456599941192116 1 1
0.441941293293819 0.440584298632619 1 1
0.542818634699126 0.541519579797015 1 1
0.458662361962192 0.457289745284271 1 1
0.209908840432987 0.209288933996212 0 0
0.513176578511121 0.511572282747989 1 1
0.611180360845854 0.608939056429456 1 1
0.401286524816327 0.400406705138545 1 1
0.428685996765098 0.427238016644858 1 1
0.489481424677662 0.487915471904165 1 1
0.718383818572179 0.715590284632126 1 1
0.68711224911081 0.685162568816619 1 1
0.540222245701875 0.538328913543383 1 1
0.233794735558276 0.232912357859759 0 0
0.608191000135767 0.606259510466497 1 1
0.653594476389081 0.651141462855936 1 1
0.515885518264353 0.514385944220246 1 1
0.401551531027853 0.400402024724605 1 1
0.521697653653496 0.519392888327563 1 1
0.42439344894478 0.423128679193856 1 1
0.593123947279542 0.591156442454673 1 1
0.830595163775421 0.827970956801914 0 0
0.569472910071404 0.567653296686781 1 1
0.554443524813956 0.552989629864623 1 1
0.478609703290994 0.476924187555909 1 1
0.358335954756439 0.357536293728805 1 1
0.368814314965823 0.367539067152491 1 1
0.674821982228713 0.672800080875723 1 1
0.599963327677073 0.59811104934543 1 1
0.361119251769321 0.359768290061606 1 1
0.51897236727136 0.517177010806014 1 1
0.335009134828633 0.334088422745519 1 1
0.516281708686733 0.514772660656925 1 1
0.503632508157465 0.502001505952032 1 1
0.534443663479561 0.533200572158801 1 1
0.427288204682628 0.426154598399991 1 1
0.558577106949935 0.557171800547764 1 1
0.342314195925003 0.34116130727187 0 0
0.611185464371751 0.609417169956171 1 1
0.52907371973559 0.527703210762023 1 1
0.6127403140161 0.611123745592858 1 1
0.393663916146216 0.392492262668382 1 1
0.233120547554667 0.232077570000218 1 1
0.544641896081632 0.543475656332951 1 1
0.354882881857739 0.353921360521191 1 1
0.748855770214136 0.746588967435329 0 0
0.433780428175615 0.432381688610372 1 1
0.502967719612287 0.501336608795095 1 1
0.58238293612698 0.581089378259096 1 1
0.454286561811844 0.453037298645387 1 1
0.466572552220719 0.465407586567106 1 1
0.45016273529551 0.448919411611212 1 1
0.523335341282167 0.521572909757225 1 1
0.623860924188843 0.621398938864264 1 1
0.628293582516997 0.626366135688223 1 1
0.201834519723786 0.201295535867582 0 0
0.540347249293543 0.538272621577492 1 1
0.450305234003199 0.448772041721915 1 1
0.57354971256575 0.571817535952132 1 1
0.447676560473262 0.446058246652705 1 1
0.538660086881056 0.536835292985432 1 1
0.609491867874481 0.607412157813832 1 1
0.526512364767518 0.524995343886485 1 1
0.360188007422435 0.359099431521373 1 1
0.356380089124727 0.355138620065466 1 1
0.618893069582792 0.616893996482752 1 1
0.29799661714607 0.297056300623753 0 0
0.368499604924176 0.367508017856929 1 1
0.46183416941501 0.460496053062642 1 1
0.568882730451423 0.567466165027336 1 1
0.483282061916772 0.481857823486127 1 1
0.473711056765988 0.472313799932849 1 1
0.962493615077705 0.959993862801692 0 0
0.679753751071011 0.677753653893067 1 1
0.340189616772829 0.338568983936999 1 1
0.350911590635336 0.349515046303982 1 1
0.430232115073256 0.429029592138682 1 1
0.510649617525196 0.509457108608516 1 1
0.403488270736954 0.402006291945344 1 1
0.321082884681035 0.319831937614956 1 1
0.315256722978343 0.314518447500444 1 1
0.519857721887387 0.518422962186 1 1
0.532518760713247 0.530636613423358 1 1
0.329618302578847 0.3288319122408 1 1
0.457113950535892 0.455782415188437 1 1
0.514205719098388 0.512487885875393 1 1
0.483793354572602 0.4826698233988 1 1
0.599415017846034 0.597780363860948 1 1
0.241686545971153 0.241578804728868 0 0
0.599074823228125 0.597707538896512 1 1
0.410680209383876 0.409410328148594 1 1
0.545722558224382 0.543842711212694 1 1
0.582420828433167 0.580472530574795 1 1
0.478793233188736 0.477234691162199 1 1
0.671281426512151 0.668906719057004 1 1
0.398290913038978 0.396924260253003 1 1
0.541147782439209 0.539487701100235 1 1
0.712874165905326 0.710396041887504 1 1
0.378063671399873 0.376899989577289 1 1
0.433227510088227 0.431614625216011 1 1
0.54589170599798 0.544038110065502 1 1
0.274324628978689 0.273732338084308 1 1
0.350579438666183 0.349847565822697 1 1
0.548468130147196 0.5469184872698 1 1
0.258733179548788 0.257931653459884 0 0
0.60595841174134 0.604310105278249 1 1
0.392065403287956 0.391023030913916 1 1
0.520501445724837 0.518745583208843 1 1
0.540176764957891 0.538815944000472 1 1
0.395990302594557 0.394729258110202 1 1
0.579050483253254 0.577147567202605 1 1
0.589161226246014 0.587492933738381 1 1
0.646219681050852 0.644608504204229 1 1
0.6852744295347 0.683163120124488 1 1
0.61516539702661 0.613322319538861 1 1
0.467623508553311 0.466539202686256 1 1
0.295831064413951 0.294879366572037 0 0
0.507443208992027 0.506079290582599 1 1
0.524727949916532 0.523519712467759 1 1
0.630735224478765 0.628608494544407 1 1
0.312349072301158 0.31147278186097 1 1
0.515633239480215 0.514192720844051 1 1
0.64034167482514 0.638467767242639 1 1
0.573359031217949 0.571658141180858 1 1
0.504409615577844 0.503017166312913 1 1
0.589126041090009 0.587584938862195 1 1
0.333635886473884 0.332691718443023 1 1
0.493833940274278 0.492329411374587 1 1
0.238883341980985 0.238148107090261 0 0
0.461436232001711 0.459700858252388 1 1
0.669489024571314 0.667319938852087 1 1
0.420760661230356 0.419533088177914 1 1
0.552219250242114 0.550804847766046 1 1
0.428357307027534 0.426900272916495 1 1
0.603437357784709 0.601522971646582 1 1
0.485642526280159 0.484002922633671 1 1
0.583227024062437 0.581727044300825 1 1
0.603391830688402 0.601187897002415 1 1
0.493527535958918 0.492295652203004 1 1
0.417714255920417 0.416100702307127 1 1
0.352439177245853 0.351503868722733 1 1
0.538174475223507 0.536929216405756 1 1
0.585675256723754 0.583634282386656 1 1
0.690963146268194 0.68895098492514 0 0
0.364634037955447 0.36378205112784 1 1
0.4811783102981 0.47966664322653 1 1
0.493063495535708 0.491338175490914 1 1
0.592108479209779 0.590683036146975 1 1
0.420476394307063 0.419138350604483 1 1
0.458041420713107 0.45649495909669 1 1
0.54618811906622 0.54436427967387 1 1
0.340596533459216 0.339556953241947 1 1
0.57649514325126 0.5743856856993 1 1
0.537559425286458 0.536050587594949 1 1
0.591288518266722 0.589826864840765 1 1
0.378446475758249 0.377648141242595 1 1
0.453433332442001 0.451811051134015 1 1
0.38285820171551 0.381540941121264 1 1
0.340077503070843 0.338917156051141 1 1
0.451606696828854 0.450171865327252 1 1
0.516067509163234 0.514380032027133 1 1
0.49743041668955 0.496073482500513 1 1
0.552141355412606 0.550363167379383 1 1
0.511649586190481 0.510140949594168 1 1
0.461229295477185 0.459938931902011 1 1
0.534731266600146 0.533312446343978 1 1
0.488783177125667 0.487498219640666 1 1
0.532120165960502 0.530568884868046 1 1
0.644554407565848 0.642841623126669 1 1
0.568262942455731 0.566877711584637 1 1
0.537441025382384 0.536035288861637 1 1
0.548459256743833 0.547145121977969 1 1
0.259060322464656 0.258426544579554 0 0
0.524459993730317 0.522665150062869 1 1
0.537393223466691 0.535617681469042 1 1
0.489932091595506 0.487967837540268 1 1
0.643866681628313 0.641760268665196 1 1
0.443294076589986 0.442056375138054 1 1
0.353226731222286 0.352346166498864 1 1
0.621469313324424 0.619713671682328 1 1
0.661013226324217 0.658968215790105 1 1
0.55513990148279 0.553556546308512 1 1
0.48631667950935 0.484399878014188 1 1
0.538100458391285 0.536663345689067 1 1
0.531808725383244 0.529903892639135 1 1
0.52828429024996 0.526779497013029 1 1
0.566387502054651 0.564876350490103 1 1
0.472596050459952 0.470656916158349 1 1
0.432502170563447 0.431158103570526 1 1
0.514172595416346 0.512710920631682 1 1
0.583698767712436 0.582175588924899 1 1
0.544348444981556 0.542647596386415 1 1
0.558973627925754 0.557328278240468 1 1
0.576996497513536 0.575480013984377 1 1
0.418897372629522 0.417677208270842 1 1
0.528727380904681 0.527320783792754 1 1
0.520648838100599 0.519175224766012 1 1
0.336271667241416 0.335760352477154 1 1
0.61683712180466 0.615168321000281 1 1
0.570370536726321 0.56875455450103 1 1
0.519595220851726 0.518002920729317 1 1
0.473197421049206 0.47149966760622 1 1
0.441878834804503 0.440527543013626 1 1
0.429456703565467 0.428188386582411 1 1
0.485757727450065 0.484023385987753 1 1
0.550568743962245 0.548827503073298 1 1
0.583542827585125 0.581640142576634 1 1
0.565672599728878 0.563830212862357 1 1
0.392449530356818 0.391220536625092 1 1
0.414143044384844 0.412819613452518 1 1
0.701694419404433 0.699599651033394 0 0
0.583929092338802 0.58221883754644 1 1
0.448296688448454 0.447008018151504 1 1
0.695868273251308 0.693704889141965 1 1
0.502173745035879 0.500277528316989 1 1
0.465792103304675 0.464484402348854 1 1
0.439004664443806 0.437823175573225 1 1
0.554034674959713 0.552628351152327 1 1
0.666424647550197 0.664327579591315 1 1
0.541862426764422 0.540471103609657 1 1
0.359209036050024 0.358384371703415 1 1
0.379676127672674 0.378675550053523 1 1
0.42388090473564 0.422632720754777 1 1
0.288605851320226 0.287881623255822 0 0
0.352534942280773 0.351584101673445 1 1
0.726790672702196 0.724655979735471 1 1
0.436699309101287 0.435646045104205 1 1
0.4516640972503 0.450066059749428 1 1
0.381903178803273 0.380799835461027 1 1
0.486162022140057 0.484866066907596 1 1
0.418757467056585 0.417777855906782 1 1
0.528721043820808 0.527314653992954 1 1
0.382423449505997 0.381498219668971 1 1
0.378100033280058 0.377064301808637 1 1
0.393940023011343 0.392872588277703 1 1
0.542468493442378 0.541204757286287 1 1
0.683173695162301 0.680706646950085 1 1
0.43517176156631 0.43414310773073 1 1
0.699853239014225 0.697821921712619 0 0
0.441008230083871 0.439575077088523 1 1
0.495975193371769 0.494657459065535 1 1
0.312559798901698 0.31161916807916 0 0
0.426898985626536 0.425627989044209 1 1
0.462819438873832 0.461565436989054 1 1
0.42585948313836 0.424640509706963 1 1
0.55845194401366 0.556590335028675 1 1
0.511276833651184 0.509837099354952 1 1
0.522756984781333 0.521163456486736 1 1
0.569393641835189 0.567732461124352 1 1
0.48698254740095 0.485612851728369 1 1
0.627232547404888 0.625107433925116 1 1
0.435418147553239 0.433952047573901 1 1
0.556287988562843 0.554436721639323 1 1
0.627090677227499 0.625371931945242 1 1
0.329299370866342 0.328560290561819 1 1
0.535029247119929 0.533635289957766 1 1
0.269885113926961 0.269016180151702 0 0
0.511970692622605 0.510688414483056 1 1
0.451268473380821 0.450005165291984 1 1
0.698610768390845 0.696677760206633 1 1
0.492757387044196 0.491525180179644 1 1
0.649731686859546 0.648162469492325 1 1
0.588352828974697 0.586601974768746 1 1
0.517721103577363 0.51606390967713 1 1
0.456157037536549 0.454613673333013 1 1
0.303547638025399 0.302631557190335 1 1
0.490456833864988 0.488650154859073 1 1
0.722217797209531 0.719972979988803 0 0
0.472805711746665 0.471439805929465 1 1
0.374490239847338 0.373054336386432 1 1
0.623278097257801 0.621561507432265 1 1
0.40814425344485 0.407151241203274 1 1
0.44043967807659 0.439414265190686 1 1
0.529923754180515 0.52861259753315 1 1
0.356607818832185 0.355498618795371 1 1
0.498534327446108 0.496989146871562 1 1
0.444368063698851 0.442779840875572 1 1
0.428724021637953 0.427596037237039 1 1
0.52065117582287 0.519251641070101 1 1
0.560784807253948 0.558887247436111 1 1
0.379187912350232 0.378423074927761 1 1
0.550201691140818 0.548728862095758 1 1
0.492303921603679 0.490771812214421 1 1
0.761263918539091 0.759095250454064 0 0
0.395878847989314 0.394734245272586 1 1
0.541419702267781 0.53989404000445 1 1
0.545457421093838 0.544155451860963 1 1
0.365831572220616 0.364850691464205 1 1
0.754013385446687 0.752286027051706 0 0
0.390263928988372 0.389323982246199 1 1
0.569478582220502 0.56790716112992 1 1
0.40364091677902 0.402158589234857 1 1
0.572001542137321 0.570204195904804 1 1
0.682667461929197 0.680738024074582 0 0
0.645115366188679 0.643206975921193 1 1
0.501436116605909 0.499850166513635 1 1
0.290818252895217 0.290185683459346 0 0
0.516825132931439 0.515317127935464 1 1
0.37238457611178 0.371014796504637 1 1
0.560501942207121 0.558919341833536 1 1
0.501020349481573 0.499144883128378 1 1
0.663849973595608 0.662405432303342 1 1
0.712022636877612 0.709095581229466 0 0
0.72271955793385 0.72000227305546 0 1
0.387275258375558 0.385694410169931 1 1
0.538964242665611 0.537476280178611 1 1
0.576287047798339 0.574782347222016 1 1
0.431272191574893 0.430052981887449 1 1
0.582240412226883 0.580190636799006 1 1
0.683616458968306 0.681957770471182 1 1
0.475662005227534 0.474651508939957 1 1
0.474700573666401 0.473281977537457 1 1
0.517693406596255 0.516529680836988 1 1
0.43712241029436 0.435789507993593 1 1
0.23176930687842 0.230845016036552 0 0
0.615002492187407 0.613354612980784 1 1
0.542175396618357 0.540487613478126 1 1
0.374875897177136 0.373720211661325 1 1
0.51910438920112 0.517704896264192 1 1
0.334744108493833 0.333683186658755 1 1
0.359428210420498 0.358659183269375 1 1
0.498653857339163 0.497293403645679 1 1
0.565145206956117 0.563227381884821 1 1
0.809683680710244 0.806951296217832 0 0
0.570940680823798 0.569086901735748 1 1
0.374415798734215 0.373425006587004 1 1
0.532260851092953 0.530489240810811 1 1
0.537593641519937 0.535724700171325 1 1
0.598217338943122 0.596395950679411 1 1
0.478892365451386 0.477397097812874 1 1
0.471620706985693 0.470616083299394 1 1
0.428217135815276 0.427220342747009 1 1
0.647804138960284 0.645799335566891 0 0
0.553919080016991 0.552067525288384 1 1
0.325453715352623 0.324551619400366 0 0
0.38631422811416 0.3853275845751 1 1
0.362293672237536 0.3613488337109 1 1
0.379945703667553 0.378957756487248 1 1
0.610677118272092 0.608889237844615 1 1
0.609842527736141 0.607721087406075 1 1
0.530228074532121 0.52872876513116 1 1
0.398522429352994 0.39700127139367 1 1
0.623442838894983 0.621716270736437 1 1
0.489599215120496 0.488299056267782 1 1
0.474228458019788 0.472902990934674 1 1
0.415187020434663 0.414170468477154 1 1
0.554666122071732 0.553233015646814 1 1
0.447958326126911 0.446656263654536 1 1
0.456962509688093 0.455471662447544 1 1
0.339541605086095 0.338835548156115 1 1
0.682320443609294 0.680532594566824 0 0
0.536729488193996 0.535038510479461 1 1
0.386466601701837 0.385227926635061 1 1
0.642687236347399 0.640870853713538 1 1
0.393994669697145 0.393080172417151 1 1
0.518804098693436 0.517006694437552 1 1
0.642590220390169 0.640935688694571 1 1
0.408296887395686 0.406823613462258 1 1
0.334362961496554 0.333188137761191 1 1
0.424224058570574 0.423000305386512 1 1
0.40856942027056 0.407425395625756 1 1
0.732732248391422 0.730925910418005 0 0
0.382817785514777 0.381628471823877 1 1
0.484310325589291 0.482629000239139 1 1
0.409641115082184 0.408195638816795 1 1
0.529908119484374 0.528039595624522 1 1
0.615520919063694 0.613615989656434 1 1
0.354005211905026 0.352843105350871 0 0
0.702127986897988 0.699983812179996 0 0
0.606806831359316 0.604971673922165 1 1
0.351299374204108 0.350348436384582 1 1
0.405120486356812 0.404132699760034 1 1
0.53095832562161 0.529259876721686 1 1
0.781408642274795 0.779412367603201 0 0
0.45186426388937 0.45074948843735 1 1
0.391805370855257 0.390396386190451 1 1
0.712854282743685 0.710785293240537 1 1
0.4834037060481 0.482242100218727 1 1
0.559600125745633 0.558239736392252 1 1
0.41797587683242 0.416780832555769 1 1
0.33433307738259 0.333163379132129 1 1
0.534410705793552 0.533214574679341 1 1
0.49225822106969 0.490616448172057 1 1
0.488838315911867 0.487143140849826 1 1
0.491910368909065 0.490693514118562 1 1
0.571836461943409 0.570206984755619 1 1
0.506857643368285 0.505612562995671 1 1
0.583853070818769 0.582015421931945 1 1
0.502374620558021 0.500658589103538 1 1
0.644648273718866 0.642445229013097 1 1
0.450399103088213 0.448810332318235 1 1
0.489918671916815 0.487875330857157 1 1
0.586151043304496 0.584602541948689 1 1
0.576960649714425 0.575460145968261 1 1
0.461609398047404 0.46029308145717 1 1
0.479127387017398 0.477001292330038 1 1
0.492606973871877 0.490945495837702 1 1
0.505352931520412 0.503754434870986 1 1
0.414465512825608 0.413203730298462 1 1
0.561890426974215 0.560340400562103 1 1
0.604147454154059 0.602163400089824 1 1
0.50987787684431 0.508681312832145 1 1
0.431689286007334 0.43040795777702 1 1
0.710115495788074 0.707591668946551 1 1
0.653246879994002 0.651726105531323 1 1
0.467084472984996 0.465263850671734 1 1
0.495166314478665 0.493712554020997 1 1
0.601943308760864 0.600241792517098 1 1
0.435877277105936 0.43434581927413 1 1
0.710634131486143 0.708266959277783 0 0
0.539616333870219 0.53784905219886 1 1
0.299036154125165 0.298042601643491 1 1
0.451835230250613 0.450775288063639 1 1
0.561335264515593 0.559825037807819 1 1
0.309192311318281 0.308463217697331 0 0
0.683830427541093 0.682030290235764 1 1
0.53594487879889 0.534659538760079 1 1
0.507140894629809 0.505716232075904 1 1
0.732373861842344 0.730355860244512 0 0
0.480345370277394 0.479022875107236 1 1
0.445075664503474 0.4435624978547 1 1
0.544736028436166 0.54312626790912 1 1
0.468253266636521 0.467003025903347 1 1
0.471592316349119 0.470054949541761 1 1
0.456384309188874 0.454826721646527 1 1
0.528027809992151 0.526714230499135 1 1
0.524960669907863 0.523392803732718 1 1
0.378990303722806 0.377653685579014 1 1
0.36583480860267 0.36488268534162 1 1
0.522442002215112 0.520933094352553 1 1
0.538142611365031 0.53653925707254 1 1
0.484681645528644 0.483360469310955 1 1
0.64257430804642 0.640313222067771 1 1
0.4232352066615 0.421913174467605 1 1
0.367834305031278 0.36676083863948 1 1
0.399535011439763 0.39865852285652 1 1
0.376850872900344 0.375804308562894 1 1
0.500981728795657 0.499834485837101 1 1
0.384339814979272 0.38285484020214 1 1
0.464531213807536 0.46285402220074 1 1
0.501639067201803 0.500107613943959 1 1
0.720799194171911 0.718894096511746 0 0
0.564120050102968 0.562213275954555 1 1
0.561556847407079 0.559800763816238 1 1
0.464569080061108 0.463174478761029 1 1
0.542523783739888 0.540874988993293 1 1
0.42694081064996 0.425440863654006 1 1
0.507382089343219 0.505905998095697 1 1
0.458015169442265 0.45665217366364 1 1
0.395139304740626 0.393657204638938 1 1
0.633777016153716 0.631966704886159 1 1
0.383501891326676 0.382057733327154 1 1
0.552988456084611 0.551538356376898 1 1
0.608069351832426 0.605996101735084 1 1
0.51650923063579 0.514649916403205 1 1
0.489606393610788 0.488114299585766 1 1
0.446214191502643 0.445142304433042 1 1
0.674651562978283 0.672599640266897 0 0
0.221685748075644 0.221184836335863 0 0
0.403518736102247 0.402426627251812 1 1
0.610043542452008 0.608533351777572 1 1
0.418372836275508 0.417024911613325 1 1
0.523355687101141 0.52174484686913 1 1
0.527279312879537 0.525603570754192 1 1
0.551816738241102 0.550339567036831 1 1
0.459433971892991 0.458123605758035 1 1
0.537856921535174 0.536201479126747 1 1
0.450120565582438 0.448623263438982 1 1
0.627774408806223 0.626153054785932 1 1
0.580155698135787 0.578553978182451 1 1
0.558240811523348 0.556845179046531 1 1
0.403444374537523 0.401875963847132 1 1
0.450393252182988 0.448920148944814 1 1
0.587838441007608 0.58604820621322 1 1
0.449579358537593 0.448300459101625 1 1
0.202877714096136 0.202367925127047 0 0
0.539059088367883 0.537575333841973 1 1
0.461380944389299 0.46000885614044 1 1
0.577383651353096 0.575675779706477 1 1
0.345122073311905 0.344106351460107 1 1
0.545739161895442 0.543687926204774 1 1
0.589516895754977 0.587786356039395 1 1
0.568872820452824 0.56691403635437 1 1
0.580264715990758 0.578094752846076 1 1
0.568489716729638 0.566929537507823 1 1
0.523636358436927 0.521774256449386 1 1
0.372184730706286 0.371183499193198 1 1
0.45602586191374 0.454615506420403 1 1
0.370155624926279 0.368890228607882 1 1
0.320954856525071 0.319990386387683 1 1
0.529745835373975 0.528066344082776 1 1
0.43869888954753 0.43728617637247 1 1
0.63270399961982 0.630856915655839 1 1
0.448208061481281 0.446991445296217 1 1
0.401482664779672 0.400257011419561 1 1
0.493896670235774 0.492637075908138 1 1
0.476299499579561 0.4747329504032 1 1
0.255709104702268 0.255004062909614 0 0
0.422756821510257 0.421378687921273 1 1
0.43280833856134 0.43152448629846 1 1
0.555642718057308 0.554155608226796 1 1
0.313731678917496 0.312611299853228 1 1
0.608255354908079 0.60664840682844 1 1
0.548583424381983 0.546581725748987 1 1
0.404959831003673 0.40349214319383 1 1
0.394170156327531 0.392868079791322 1 1
0.368139261930222 0.367098417541201 1 1
0.406323897844807 0.405089513328121 1 1
0.388402809258662 0.387200299830309 1 1
0.627991662310437 0.626179498109339 1 1
0.45289452237806 0.451269301802628 1 1
0.386740966132528 0.385111172279287 1 1
0.386908465435491 0.385839326913634 1 1
0.51158951310305 0.509947283048908 1 1
0.181967117927895 0.181677603374551 0 0
0.677902645131483 0.67596786354123 1 1
0.322356806722583 0.321201037730107 1 1
0.419513471889104 0.418254630799135 1 1
0.562164427578942 0.560661078346499 1 1
0.540575671672425 0.538496661014673 1 1
0.451766695931207 0.450139184873911 1 1
0.563555978606327 0.56183285865138 1 1
0.547694692047215 0.546182558290075 1 1
0.311387590127173 0.310458942693342 1 1
0.491713029803518 0.490593763897934 1 1
0.453362243838904 0.451723757932333 1 1
0.669961029146078 0.668222738114165 1 1
0.66820018370425 0.666361203944756 1 1
0.581656143489053 0.580043500504523 1 1
0.525958847010491 0.524238484468994 1 1
0.319988269638536 0.31922528857756 1 1
0.509763937741732 0.508425405188903 1 1
0.403178822619162 0.402376212996742 1 1
0.622917829863817 0.620814814480508 1 1
0.50247364912528 0.500635304416001 1 1
0.583509508392268 0.582001697962372 1 1
0.55753363926462 0.55593761469826 1 1
0.429315418197628 0.427955218231006 1 1
0.575819752977132 0.57443300117424 1 1
0.693644421847401 0.69168778028714 0 0
0.480521201744824 0.47912262834371 1 1
0.388387991341206 0.387181884401925 1 1
0.642164443997911 0.640397051051743 1 1
0.545211100751409 0.543279381214716 1 1
0.573238223003543 0.571426953938049 1 1
0.573827751645328 0.572131060276373 1 1
0.38188349695084 0.380629764359627 1 1
0.494930956496244 0.493831037365913 1 1
0.409204184251613 0.407892464909848 1 1
0.313804389511189 0.312485667568688 1 1
0.63478569956413 0.633141684607657 1 1
0.62993887710864 0.627936452168272 1 1
0.590213843266248 0.588364910370965 1 1
0.417156960326346 0.415927207745819 1 1
0.350157233688922 0.349272108690043 1 1
0.194623384488864 0.194092772306335 0 0
0.579368410112822 0.57780345716338 1 1
0.439952405725022 0.43873722354598 1 1
0.732162920614401 0.729912219386043 1 1
0.342217143871706 0.341102264112719 1 1
0.440890634371463 0.439577373428137 1 1
0.409161589529808 0.408235934436148 1 1
0.456109709945677 0.454878027194922 1 1
0.616667421208565 0.614916557613137 1 1
0.630688001507423 0.62906469429592 1 1
0.323832263045849 0.322955042303079 1 1
0.546252316137517 0.544914095560279 1 1
0.586563765864966 0.585034312004737 1 1
0.223017845991923 0.222368068210475 0 0
0.681280650328048 0.679235499331702 1 1
0.426252250481022 0.425124086076684 1 1
0.387077895315837 0.385998587289863 1 1
0.400489541257189 0.399298200251638 1 1
0.461065972340873 0.459452353180708 1 1
0.570975481490959 0.569087719392815 1 1
0.630606907505577 0.628720920748537 1 1
0.512804111305644 0.511359293562831 1 1
0.363513031907478 0.362104233441739 1 1
0.480751628538014 0.479131910764656 1 1
0.489684099567657 0.488386061435545 1 1
0.512210374786974 0.510817833812096 1 1
0.448077710147419 0.446689997231853 1 1
0.505142628371064 0.502971896795416 1 1
0.444718278595966 0.443420216757074 1 1
0.552909214745381 0.551277017673795 1 1
0.49828830043103 0.496487494226922 1 1
0.650152500808107 0.648451999341082 1 1
0.472585618328578 0.471068624709375 1 1
0.477018253699783 0.475893469700317 1 1
0.403206018997345 0.40210022468179 1 1
0.616480618282491 0.614790383887179 1 1
0.517867084461782 0.516064193509525 1 1
0.734019811417086 0.731950367178847 1 1
0.616322292101873 0.61455664997018 1 1
0.449235366728729 0.448071034028686 1 1
0.381242544358717 0.380065877329873 1 1
0.483082050142217 0.481752043152786 1 1
0.689916477171373 0.687343148637912 1 1
0.472821173380935 0.47133203350911 1 1
0.523470326539725 0.521471441261447 1 1
0.603379915026125 0.602063600955519 1 1
0.254260095609706 0.253414074938725 0 0
0.476908183428904 0.47564439169775 1 1
0.663063134961826 0.661332180095201 1 1
0.438453245073776 0.437284452726829 1 1
0.365881291109068 0.364671812634887 1 1
0.508779301238668 0.507665327742267 1 1
0.506112733702619 0.504171969070361 1 1
0.469090285819094 0.46789878475229 1 1
0.744957130024627 0.743134593025003 1 1
0.422355160553725 0.421046460582902 1 1
0.421808989298199 0.420068516837797 1 1
0.450494842693583 0.449301942834755 1 1
0.343545265609672 0.342863793309036 1 1
0.456636302603768 0.455726452614939 1 1
0.574980554398967 0.573619059956921 1 1
0.682441385880186 0.680517208586717 1 1
0.84757555211616 0.844533415928804 0 0
0.739341040108587 0.736785554899054 0 0
0.691618841107883 0.689537645908282 1 1
0.353324478743699 0.352153999016575 1 1
0.562058196636284 0.56035729578373 1 1
0.654289765855856 0.651858133986707 1 1
0.586129640206161 0.584318295715738 1 1
0.366195857620728 0.364707953499166 1 1
0.48802873217829 0.486940500655535 1 1
0.642254138568273 0.640671896454538 1 1
0.340193655099155 0.339113531269379 1 1
0.503506216304832 0.502094243498282 1 1
0.429995608323977 0.428648534154733 1 1
0.348149516077432 0.346583906684982 1 1
0.595962773166929 0.594144810282194 1 1
0.624618561242669 0.622953171185759 1 1
0.451379455032161 0.450172571180333 1 1
0.368959442258487 0.367720711671655 1 1
0.433870021413655 0.432781882405499 1 1
0.471737607795139 0.470537424223499 1 1
0.430676229032949 0.429286626435247 1 1
0.462717640192765 0.461372715341028 1 1
0.450010981719438 0.448820973141419 1 1
0.599012653639854 0.597266304365001 1 1
0.637412720412619 0.635515450956703 1 1
0.345553281915687 0.344885773602871 1 1
0.435294937622952 0.433804000420157 1 1
0.508797485856498 0.507860722093881 1 1
0.584181473733728 0.582349107820458 1 1
0.416858811985476 0.415765815640225 1 1
0.648803996506977 0.646781977165908 1 1
0.56395214875246 0.562304642073314 1 1
0.712064708212898 0.709883897220089 1 1
0.238826623950041 0.238225071116828 0 0
0.462758712619141 0.461390809301959 1 1
0.507446923044256 0.506037578498199 1 1
0.418915886496733 0.417653224354319 1 1
0.565355478145015 0.563842546238446 1 1
0.393192825493164 0.392351430111137 1 1
0.545990893554102 0.544449526186942 1 1
0.219674297069901 0.218856761749852 0 0
0.320895937798608 0.31996444142909 1 1
0.491143165413992 0.489638872003215 1 1
0.620315372910794 0.618536626827695 1 1
0.448943294484339 0.447690262411317 1 1
0.496286497144333 0.495061826601643 1 1
0.55761157781093 0.555846124594442 1 1
0.612342475084199 0.61038050286312 1 1
0.396830317670952 0.395624959811081 1 1
0.434813573512089 0.433572246182089 1 1
0.497949516458794 0.496541001949261 1 1
0.596942165765011 0.595291271747337 1 1
0.570543908146124 0.568635445072645 1 1
0.317543358253277 0.316809730302178 0 0
0.504974292349786 0.503435209760039 1 1
0.531437982698217 0.529957675319508 1 1
0.414840465313619 0.413326593064511 1 1
0.478373781211953 0.477027228738118 1 1
0.398283874190708 0.397095723614095 1 1
0.783914385263255 0.781733689981615 0 0
0.373490079709292 0.372409961636921 1 1
0.594501766301808 0.592631036047412 1 1
0.413425268476387 0.412014051159364 1 1
0.370676646387504 0.369277441675464 1 1
0.715246130905603 0.712787931457607 0 0
0.424966064293659 0.423758709590419 1 1
0.399253164464872 0.397992799096779 1 1
0.521528497745275 0.520276938231174 1 1
0.624240789017983 0.622668697448992 1 1
0.387666019479659 0.386330126544819 1 1
0.624697797043879 0.623185475567001 1 1
0.565360585556504 0.563867958479767 1 1
0.235600077133194 0.235108948965157 0 0
0.338925631760119 0.337993523808525 1 1
0.357270833524891 0.355900518653082 1 1
0.587129653930428 0.58576969760772 1 1
0.414316626355984 0.413423274049548 1 1
0.441771491719692 0.440452959764039 1 1
0.540344046106991 0.538584970148135 1 1
0.377886679987895 0.377015813781967 1 1
0.459034406675228 0.457473421503493 1 1
0.449808174445011 0.448344477196922 1 1
0.429951829380214 0.428604657994348 1 1
0.576762064850644 0.574770829094285 1 1
0.654818422967941 0.653292849353484 1 1
0.663918792985321 0.662052003481309 1 1
0.414980639870786 0.413822913601707 1 1
0.544940260373769 0.543305114897464 1 1
0.517232785948537 0.516012254251536 1 1
0.408079165429432 0.406573271151133 1 1
0.639659471753993 0.637866716199929 1 1
0.538003139332516 0.536494051325351 1 1
0.649941051568203 0.647385193211496 1 1
0.618244944890338 0.616227984514243 1 1
0.509738539013129 0.5084291306648 1 1
0.282370345444446 0.281915110409205 0 0
0.607821338719239 0.60592663994494 1 1
0.458192442036742 0.456837906415815 1 1
0.619252502174845 0.617644663905418 1 1
0.513252142543516 0.511349535489422 1 1
0.228152393131739 0.227742040202294 0 0
0.481393993599907 0.480320857657765 1 1
0.629614821155011 0.627579917221795 1 1
0.398417356179382 0.397022482425661 1 1
0.341402874277609 0.340454182883898 1 1
0.679810249590061 0.678050416538538 1 1
0.661590057190532 0.659629767546226 1 1
0.64732365347436 0.645605616222326 1 1
0.589195576522869 0.58748316367467 1 1
0.750468221985389 0.747866232403671 0 0
0.44524401968621 0.444152244629038 1 1
0.34307617981762 0.342290347133997 1 1
0.505209314652689 0.504051683361993 1 1
0.659669880361108 0.65767861806783 1 1
0.555434360302637 0.553817572816472 1 1
0.503321569857072 0.501914762212198 1 1
0.436635621329488 0.43520685336278 1 1
0.654349218059848 0.651746059046667 1 1
0.528377101102454 0.526852936549064 1 1
0.378827055019819 0.377548448766083 1 1
0.594984131787165 0.5934127795599 1 1
0.501907647656308 0.500784421660886 1 1
0.327166654552478 0.326179454267002 1 1
0.563074788372608 0.561822260973724 1 1
0.37867212335182 0.377517205812492 1 1
0.573650427496666 0.571722233098967 1 1
0.456353906901714 0.454977027931889 1 1
0.658888128249582 0.656951679350451 1 1
0.492163152554215 0.490875531382862 1 1
0.482997979681074 0.481664011112143 1 1
0.520121267975707 0.518817144811967 1 1
0.510170443618458 0.508922454181778 1 1
0.523336969166548 0.521732949600916 1 1
0.217822073047618 0.216825187929036 0 0
0.49806599232071 0.4967673094303 1 1
0.340748612852303 0.339890328010414 1 1
0.651475178602148 0.649858685633827 1 1
0.432022476273145 0.43095603976663 1 1
0.479908367856499 0.478261225370466 1 1
0.584580882785997 0.582889560201219 1 1
0.616365491871583 0.614588740502956 1 1
0.465321267923567 0.46380096506991 1 1
0.306962363648655 0.306098160498802 1 1
0.617162668695122 0.615453640544479 1 1
0.652583070649223 0.651147165061559 1 1
0.27533002794773 0.274482220685463 0 0
0.477923137517004 0.476385376317876 1 1
0.376730956649528 0.375668857804389 1 1
0.629553487296265 0.628078635360227 1 1
0.67742435722992 0.675302858322783 1 1
0.582694388715808 0.580923978147863 1 1
0.499740231600167 0.4982225593025 1 1
0.489340319133418 0.4881070046629 1 1
0.542322351762971 0.540931516788974 1 1
0.614786406159681 0.612829499806497 1 1
0.33958127278134 0.338568007539367 1 1
0.414173950049265 0.413018418456246 1 1
0.550087345532906 0.548485257878291 1 1
0.42222959747645 0.42107015095598 1 1
0.61480707493348 0.613338912312802 1 1
0.52625396714606 0.524645502576065 1 1
0.22951385548079 0.229018464425421 0 0
0.594970781475809 0.59285310739491 1 1
0.522126798968697 0.520632024124093 1 1
0.470972004145558 0.469755300621539 1 1
0.68758808578802 0.685545942137824 1 1
0.411489252854203 0.410472600798058 1 1
0.404504545998935 0.403451363769155 1 1
0.598683320640859 0.597292954471366 1 1
0.342416241771004 0.341505685946954 1 1
0.483900948585572 0.482700400764375 1 1
0.454894352058894 0.453425692740912 1 1
0.378790380664344 0.377500530463723 1 1
0.440512168691027 0.439428899297503 1 1
0.933552566874075 0.930054510270789 0 0
0.52692948482326 0.525101656786827 1 1
0.40407324267716 0.40284032674514 1 1
0.541552050206729 0.540152829452568 1 1
0.511180207143619 0.509395016230071 1 1
0.335154784496029 0.334209155618949 1 1
0.505486431293621 0.503844421369026 1 1
0.53836265660683 0.536107996555019 1 1
0.781420409593022 0.779106367876755 0 0
0.531690060766209 0.530345289563808 1 1
0.28575134877822 0.284558829263268 1 1
0.602090585396838 0.600238349777375 1 1
0.539568885917392 0.538023173639201 1 1
0.468257597068067 0.466722368501901 1 1
0.441293718808854 0.440077326723645 1 1
0.542718227509827 0.541296258869756 1 1
0.512101431615387 0.5105510604534 1 1
0.665739673058242 0.663724663118479 1 1
0.645588866619014 0.643817043405861 1 1
0.507974272027452 0.506774691488896 1 1
0.659781872398008 0.657564080534589 1 1
0.567643894151083 0.566163455273793 1 1
0.502895817664938 0.501673719312817 1 1
0.56237413686136 0.560630502712043 1 1
0.468502711680396 0.467184526573085 1 1
0.519159418215124 0.517602510517701 1 1
0.659797991119414 0.657605148595621 1 1
0.553956019482985 0.55270184590522 1 1
0.34654414797142 0.345185546882673 1 1
0.405596626896878 0.404373621855679 1 1
0.444629825251469 0.443237009204418 1 1
0.542502879916794 0.540798172978292 1 1
0.451977365738881 0.450998827443564 1 1
0.615993239308606 0.614544551784944 1 1
0.398906120473107 0.397942060454032 1 1
0.488907561564334 0.487483815783926 1 1
0.425240033570675 0.423855124440124 1 1
0.516561672460123 0.515106357377777 1 1
0.484404187983829 0.483316514626076 1 1
0.720479276202194 0.718822831216594 1 1
0.453325044909061 0.452023963524897 1 1
0.727987905162371 0.725566702981797 1 1
0.47168339783525 0.470268869688598 1 1
0.785648317631721 0.783307873670264 0 0
0.544474494026817 0.542992402263724 1 1
0.522619954566256 0.52110413257463 1 1
0.464984881026401 0.463500208465964 1 1
0.532097818170682 0.530364747275256 1 1
0.378566625415156 0.37737567342756 1 1
0.737127305412007 0.735023778273691 0 0
0.49388487497867 0.492447564863376 1 1
0.520359498413491 0.518682368625688 1 1
0.57353259624212 0.572119286114427 1 1
0.842074023688629 0.839542088783031 0 0
0.463151718506837 0.461887428103716 1 1
0.602573724717268 0.601099260142811 1 1
0.467533657816363 0.466366596114961 1 1
0.5345407124157 0.532909465644541 1 1
0.417132997485303 0.41599299359974 1 1
0.495427886474028 0.494050175255274 1 1
0.299182613823191 0.298181092480766 0 0
0.566285259904516 0.565044974673767 1 1
0.550381331677144 0.548771329691741 1 1
0.666761213183847 0.664863454798194 1 1
0.569019985936941 0.567073508540766 1 1
0.551058121922868 0.549355237061188 1 1
0.438924671980202 0.437298672641263 1 1
0.565465587213389 0.563731343423157 1 1
0.541943629777165 0.540339687812496 1 1
0.688134979048664 0.686383812814575 1 1
0.252688818389985 0.251751449520649 0 0
0.301750763345093 0.300487577128421 0 0
0.383141971016103 0.382143950585723 1 1
0.487625346674573 0.486520523869714 1 1
0.324664941484831 0.323618106968272 1 1
0.456176950539514 0.454762132154374 1 1
0.57657291180391 0.574813271420784 1 1
0.693559816946991 0.691785042719589 1 1
0.393298624938236 0.392174025133892 1 1
0.495640509787797 0.493951436365724 1 1
0.38547204144652 0.384645545835149 1 1
0.543534650437519 0.541975419447823 1 1
0.482549775033869 0.481304900654505 1 1
0.561427569255231 0.55931210838002 1 1
0.580446567080931 0.578271714178179 1 1
0.455758863980231 0.45452452860806 1 1
0.361661449817014 0.360915249240941 1 1
0.582146382515527 0.580582625838756 1 1
0.469909768248754 0.468574353998794 1 1
0.70774999743343 0.706013539774936 1 1
0.708493802979905 0.70646586366788 0 1
0.587123034538223 0.585242961917464 1 1
0.592521512155344 0.59060619114293 1 1
0.581868575367537 0.580012272284574 1 1
0.46784395448658 0.466375643469973 1 1
0.691957632972063 0.68935073377553 1 1
0.498245767218835 0.496616927898336 1 1
0.830557344095276 0.827663158708918 0 0
0.547734513489894 0.546393044053993 1 1
0.566728117198054 0.564967003141959 1 1
0.410005017997485 0.408685931254461 1 1
0.409563115930456 0.40821276690598 1 1
0.338492558771901 0.33731415048205 1 1
0.615932028468162 0.614473123428953 1 1
0.22719790668358 0.226207300262977 0 0
0.551584269187167 0.549787610883304 1 1
0.65182806986529 0.650012561359218 1 1
0.486626865925155 0.485444667097379 1 1
0.529915100692644 0.528262223792853 1 1
0.584205033025594 0.582267829780387 1 1
0.580233830646729 0.578809137840163 1 1
0.586204791524367 0.584616258294199 1 1
0.720958191379889 0.718755216410768 1 1
0.630023721486288 0.628155895778677 1 1
0.486140773184852 0.484667605317318 1 1
0.344074067654435 0.342906777154876 1 1
0.575564333410037 0.574156335579012 1 1
0.597685719257558 0.596167408163477 1 1
0.54110354942419 0.539381126650044 1 1
0.438477930868566 0.436972373758257 1 1
0.588328469857253 0.586835601048877 1 1
0.780127323107766 0.777841985006941 0 0
0.618624690275871 0.617280346428764 1 1
0.454755769237327 0.453694588220098 1 1
0.437566793762466 0.436032481014742 1 1
0.61417144390917 0.612114355417033 1 1
0.403306499422103 0.401908574453258 1 1
0.534765519590488 0.53300944273722 1 1
0.456140937325854 0.45485758403223 1 1
0.544528573297668 0.543229253699609 1 1
0.5137267728047 0.512076232138104 1 1
0.588518077377749 0.586926020794248 1 1
0.440689131279338 0.438961456985965 1 1
0.67365313349922 0.671635968531627 1 1
0.44934782484705 0.447777499987427 1 1
0.518297295527493 0.516503096518491 1 1
0.410966566264036 0.409536739872316 1 1
0.531026683308875 0.529417599079985 1 1
0.601813043203623 0.600309478408653 1 1
0.418498241126334 0.417263775461416 1 1
0.563904847537179 0.561819569908581 1 1
0.595510750657315 0.594143708293297 1 1
0.323344844714429 0.322549042831537 1 1
0.667740838773822 0.665859131565287 1 1
0.507619353063814 0.505832991986117 1 1
0.48797456849413 0.486644046113495 1 1
0.243423439357623 0.242689843830955 0 0
0.493372224837857 0.491991116903843 1 1
0.546352092974466 0.544739066190125 1 1
0.407529877260176 0.405922920645372 1 1
0.349882001567564 0.348886018564605 1 1
0.514287151623189 0.512674984011797 1 1
0.502728283721523 0.501413549459258 1 1
0.656960135893857 0.654952064583654 1 1
0.588054991422086 0.586374746570835 1 1
0.496346654253062 0.494598026992335 1 1
0.415317322587475 0.413897246759026 1 1
0.662858379326904 0.661090066423514 1 1
0.437555634764143 0.436664930361975 1 1
0.676487955665789 0.674947276715469 1 1
0.628848154702363 0.62724456368977 1 1
0.503616085415892 0.5021209140105 1 1
0.593484943624986 0.592167549927501 1 1
0.768931468168039 0.766010231135181 0 0
0.540511409619892 0.538887414943075 1 1
0.707211441310544 0.705014179234066 1 1
0.607198253322416 0.605063055364028 1 1
0.561282547225596 0.55982913427801 1 1
0.392907035043741 0.391675570358867 1 1
0.292015785801884 0.291158410549523 1 1
0.457011150570745 0.455676168983094 1 1
0.634989147350357 0.633265603626458 1 1
0.613241829809919 0.611438307598863 1 1
0.635808960668533 0.634126409715236 1 1
0.504803599968139 0.503264464889992 1 1
0.435701876189751 0.434327544369091 1 1
0.441135721217355 0.439697746542744 1 1
0.588408352518559 0.586822119459159 1 1
0.633515448280401 0.631555797788758 1 1
0.358190364600566 0.357295020551575 1 1
0.424353331799592 0.423482837157097 1 1
0.441795247062723 0.440410145021124 1 1
0.694866028879415 0.693280053271283 0 0
0.475044609897477 0.473679939343565 1 1
0.197407492036331 0.196592693378749 0 0
0.384491003960411 0.38350182512699 1 1
0.46197240316615 0.460611780088484 1 1
0.269253265603979 0.268287288535972 1 1
0.619858470109306 0.617760837640128 1 1
0.537500730087918 0.536191719356937 1 1
0.54624441436585 0.544449795552908 1 1
0.503924824293638 0.502573337669816 1 1
0.556303473993538 0.554645609573872 1 1
0.498087903481074 0.496446200149183 1 1
0.290701785811305 0.290017410063715 1 1
0.589857709726931 0.58836998429893 1 1
0.424132667435645 0.42262896174652 1 1
0.547543416884654 0.545429185189575 1 1
0.492316646455437 0.490693274444429 1 1
0.641356844732174 0.639476750720574 1 1
0.508882540097793 0.50768815451409 1 1
0.514751300523913 0.513114171892831 1 1
0.452740952412417 0.451193129773367 1 1
0.427490627964308 0.426333189429953 1 1
0.390807962830608 0.389884983260579 1 1
0.398645726809692 0.397450171980274 1 1
0.367039999762695 0.36612438124486 1 1
0.425476300249612 0.424063485264173 1 1
0.364249729914013 0.363291551514976 1 1
0.399947399804688 0.398645069073751 1 1
0.339661324832059 0.338670210536409 1 1
0.43456899395166 0.433508277358335 1 1
0.751130572020611 0.748763592097764 1 1
0.461661566148453 0.460168077205366 1 1
0.512187106420964 0.510672136421642 1 1
0.404122087022136 0.403069682025536 1 1
0.403784762495735 0.402547719821261 1 1
0.585906203675023 0.584026537314485 1 1
0.479957311430678 0.478821999040827 1 1
0.349852590102622 0.348739537500494 1 1
0.628742947277153 0.626820528973109 1 1
0.519592156025094 0.5172072161452 1 1
0.289006967797086 0.287864774461349 1 1
0.50452628208132 0.502979077796459 1 1
0.612729410167237 0.611340278080777 1 1
0.46397799571311 0.462463771039608 1 1
0.499475987848514 0.498079114694972 1 1
0.515251610374455 0.514072649099962 1 1
0.426095939014158 0.424919278449595 1 1
0.484956735347409 0.48373443683348 1 1
0.403310383493603 0.402077265299855 1 1
0.462688248271225 0.461325051139307 1 1
0.757980780068414 0.755686115850729 0 0
0.506234224725499 0.504845974366825 1 1
0.502192684908344 0.500464662896375 1 1
0.346536357600642 0.345371137426401 1 1
0.524316902402519 0.522910270116594 1 1
0.418217816800111 0.417158359834961 1 1
0.517361027884261 0.515875263925626 1 1
0.487291442514094 0.485713774013833 1 1
0.604161920326076 0.6022231192202 1 1
0.592332159515845 0.590423727498102 1 1
0.376088932170288 0.375117917207881 1 1
0.63298127693955 0.630672041743968 1 1
0.509399809142379 0.508217805668181 1 1
0.481070657582501 0.479350622061619 1 1
0.445925356731827 0.444458015940632 1 1
0.654970504786446 0.653556762652882 1 1
0.431184196085647 0.429646789816127 1 1
0.741612721804091 0.739747330222083 0 0
0.413611644396546 0.412337970976039 1 1
0.386023436961499 0.384871538801456 1 1
0.482394942862879 0.480880057072207 1 1
0.559619755825397 0.557799541417397 1 1
0.642676368335058 0.640999197373991 1 1
0.416695653214725 0.415211483397535 1 1
0.696864592517166 0.695109075410627 0 0
0.362004889124638 0.361206762223776 1 1
0.617905151210788 0.616128684854525 1 1
0.728522045242398 0.726472102644773 0 0
0.471064165702316 0.469829044355436 1 1
0.545664710438664 0.544107718980511 1 1
0.411629437177134 0.410468586809514 1 1
0.617071710129306 0.61491298454979 1 1
0.419116015194883 0.41775408279053 1 1
0.430740968506698 0.429362721071464 1 1
0.692338036507132 0.690452854061167 1 1
0.541640088635473 0.539976875685541 1 1
0.548934158291636 0.546736218776126 1 1
0.583946286591478 0.581978962993977 1 1
0.495454477470687 0.493799786741881 1 1
0.460353917435327 0.458996643271921 1 1
0.516114327251496 0.514642956932842 1 1
0.548124558439942 0.546503460184067 1 1
0.684131240456261 0.682220663118942 1 1
0.418365248970344 0.417450095622371 1 1
0.410837699399692 0.410250604275587 1 1
0.580266474027481 0.578855687357158 1 1
0.588569528590606 0.587005620736707 1 1
0.478991173712025 0.477731344315231 1 1
0.362875637169349 0.361612689788221 1 1
0.312954786074379 0.312136924006395 1 1
0.328094305723763 0.32701912357491 1 1
0.362953947420985 0.362174037372155 1 1
0.3989890086022 0.397946222297072 1 1
0.558141083669467 0.556474048859072 1 1
0.471747052457696 0.470524647873395 1 1
0.449589223944946 0.448159085511693 1 1
0.563563611257498 0.56224390595677 1 1
0.679112881439768 0.677365390482058 1 1
0.661042864898158 0.659122733308613 1 1
0.688178665373885 0.685831936886085 1 1
0.328987443122942 0.327380642446778 1 1
0.651445488921302 0.649632643828955 1 1
0.503450945374653 0.502316426825928 1 1
0.358726902675173 0.357654703219055 1 1
0.677612253556719 0.675342563691266 1 1
0.552975749844257 0.551510040618425 1 1
0.490861222367584 0.489466423230384 1 1
0.343644838411918 0.34276443008482 1 1
0.349636038890797 0.348679945542493 1 1
0.379816046921407 0.378681636676765 1 1
0.593089479330517 0.59160521884851 1 1
0.510776225167725 0.509341432534008 1 1
0.473528957722379 0.471879221463849 1 1
0.535272641122737 0.534049785712849 1 1
0.639282457118847 0.63745785091977 1 1
0.420872015480601 0.419824071808318 1 1
0.451863599485631 0.450190017429105 1 1
0.323644377430979 0.322629286958558 1 1
0.533914727220168 0.532206566814751 1 1
0.691523961556354 0.689934750803825 1 1
0.496135620758627 0.494826471623289 1 1
0.461254394583301 0.460120413685668 1 1
0.339612198969986 0.3384866782737 1 1
0.54580815824656 0.543963443863866 1 1
0.698249674482064 0.695935275393377 1 1
0.612959719093194 0.611637895977063 1 1
0.483865906720553 0.482112652223771 1 1
0.677533948044503 0.675465957558211 1 1
0.457238469971871 0.455828699352715 1 1
0.580810976975989 0.579017751036963 1 1
0.55258337818614 0.550985841251102 1 1
0.628860241059986 0.626857058669234 1 1
0.56209214968215 0.560494482177816 1 1
0.790211386014957 0.787667525073495 0 0
0.508701447660201 0.506899897733847 1 1
0.349539557249534 0.348282158539426 1 1
0.622548615776617 0.620416941766688 1 1
0.457787120444294 0.456169700281626 1 1
0.57605092947389 0.574306464198833 1 1
0.434719520557341 0.433682674152442 1 1
0.36419084878239 0.363210132756861 1 1
0.392061850851919 0.390627384514278 1 1
0.427883094348045 0.426433183233917 1 1
0.507258978920008 0.505818591517395 1 1
0.603346830737197 0.601491719070453 1 1
0.404405236782387 0.403251386615179 1 1
0.574746275488995 0.572971154507577 1 1
0.591406977342674 0.589932566702817 1 1
0.635425627534429 0.633743336889947 1 1
0.301698018007374 0.300635009356503 0 0
0.547855620224392 0.546230511098746 1 1
0.365178204170783 0.364094710917798 1 1
0.282071694474781 0.281384470944615 0 0
0.348600014157631 0.347610505631724 1 1
0.429175266851849 0.42755707746378 1 1
0.408286778122176 0.406786065899746 1 1
0.57600989369256 0.574298014480894 1 1
0.667865486802927 0.665747414908526 1 1
0.586299582189857 0.584797211259723 1 1
0.349999345530617 0.348931351927107 1 1
0.509286266210027 0.508038312130801 1 1
0.444867365605755 0.443654394403078 1 1
0.37292380888745 0.371913737581878 1 1
0.412830373210064 0.411658202843064 1 1
0.562881737413685 0.561543674861854 1 1
0.553742291219607 0.552258793977691 1 1
0.452965873420892 0.452035757753528 1 1
0.63188181813025 0.629614195504044 1 1
0.42487708263114 0.423855971811382 1 1
0.324261957371055 0.323357554551177 0 0
0.515459466848781 0.513931691729358 1 1
0.425069358859706 0.423771997553166 1 1
0.481943469480694 0.480526925495396 1 1
0.629791068793437 0.627805875471782 1 1
0.22426310329267 0.223417478672855 0 0
0.558741440484428 0.556916958807923 1 1
0.41787606157754 0.416600963571684 1 1
0.496822121808542 0.495286737172065 1 1
0.549498299443534 0.547925418175026 1 1
0.532269662698545 0.530630964174666 1 1
0.510130686080772 0.508674182502825 1 1
0.641480560467383 0.639794492972313 1 1
0.560867913251748 0.558846372207248 1 1
0.454302836701265 0.452796249101609 1 1
0.189392789216868 0.188848169357316 0 0
0.762619726853098 0.760343121037665 0 0
0.390990993426702 0.389529708520558 1 1
0.340940718224181 0.339843685716685 1 1
0.52538442203084 0.523625890143045 1 1
0.439266670955023 0.437813447805149 1 1
0.455562980882608 0.45409267025218 1 1
0.601618171649959 0.599464117963468 1 1
0.556764766548632 0.554985013425114 1 1
0.506845369742753 0.505300495053865 1 1
0.398826250147144 0.397675198379153 1 1
0.573430340249661 0.571716949448875 1 1
0.250662522920172 0.24988091249418 0 0
0.546411933474601 0.544795218536142 1 1
0.421267130042405 0.42010539868916 1 1
0.823960910298011 0.821303304929124 0 0
0.439138943785422 0.437916425582794 1 1
0.531597699510255 0.529835081861729 1 1
0.45214894921084 0.450745806416893 1 1
0.611351609578884 0.60904347526197 1 1
0.485541996038579 0.484242324640516 1 1
0.375387906571049 0.37382071286094 1 1
0.460472583936915 0.459228414725455 1 1
0.409124381188236 0.408140180658985 1 1
0.533506838635029 0.531819817309428 1 1
0.552358079623017 0.550963333975719 1 1
0.447698550475216 0.446349799723572 1 1
0.548295627096246 0.546792354011037 1 1
0.482396076783169 0.481056557267902 1 1
0.583614873809742 0.581973193133082 1 1
0.613827212211313 0.61249370349123 1 1
0.505881537722155 0.504246970554741 1 1
0.360199805588972 0.359010758440907 1 1
0.402502425454631 0.40115790603675 1 1
0.504052148110107 0.502538590859086 1 1
0.566645807412886 0.564634367083159 1 1
0.506485135382805 0.504897170857827 1 1
0.461489592448518 0.460233389368061 1 1
0.631563637116741 0.629872906763897 1 1
0.546006388299574 0.54396768783239 1 1
0.544622884885486 0.543227926184145 1 1
0.523591874507721 0.522177553990869 1 1
0.550269732193692 0.548635548790437 1 1
0.638227788016475 0.6365744374113 1 1
0.604825772880043 0.602752382346946 1 1
0.475824030582289 0.474689627947509 1 1
0.613573777460298 0.611958566172608 1 1
0.554077599781018 0.552768591468676 1 1
0.491804766354247 0.49018715781397 1 1
0.503947072119397 0.502292950319789 1 1
0.477498440918605 0.475906162988471 1 1
0.525283299186238 0.52374172971875 1 1
0.591224955282148 0.589937851761532 1 1
0.691200351489696 0.689478664175348 1 1
0.604576900819211 0.602709197143938 1 1
0.492984887395903 0.491508292753535 1 1
0.779400177156647 0.777465973735187 0 0
0.630535567394173 0.628594377198163 1 1
0.49773883130874 0.496523254018862 1 1
0.563785182314791 0.562120930928468 1 1
0.522674617913838 0.521217598511957 1 1
0.602817939557775 0.600721300456229 1 1
0.439994997399419 0.438556086629438 1 1
0.425638947643832 0.424718616473602 1 1
0.301386535994667 0.300396374536753 0 0
0.539460107998174 0.538055689227403 1 1
0.597067090585795 0.594980701757052 1 1
0.361037851540774 0.359998775451411 1 1
0.396639107139431 0.395746276859345 1 1
0.575422965689933 0.573875039108442 1 1
0.565063347183202 0.563622443716694 1 1
0.218402924409958 0.217989221533571 0 0
0.436297269530839 0.43494821931483 1 1
0.497697906139811 0.496207448668268 1 1
0.388090071687209 0.386594390564273 1 1
0.439220333945408 0.437890323244011 1 1
0.504230052008616 0.502850118734032 1 1
0.398657822575716 0.397350045889461 1 1
0.298831939497309 0.297764663754157 1 1
0.554835324472715 0.55291644975489 1 1
0.464259220296726 0.462436869684287 1 1
0.605095413243678 0.603059640059683 1 1
0.281257236083433 0.280574847907942 1 1
0.641052306087131 0.639065247255891 1 1
0.347593388152063 0.346788845841286 1 1
0.602909272336608 0.600821780004202 1 1
0.495704167766201 0.494195472378069 1 1
0.483531974539292 0.482195486943872 1 1
0.289658763381474 0.289091742730992 1 1
0.328766902281747 0.328121708753697 1 1
0.443369811362087 0.442311396174913 1 1
0.438530491808307 0.437208996383673 1 1
0.432873850766176 0.43158241581132 1 1
0.468522768898841 0.467326237283176 1 1
0.680914243413357 0.678626021800159 0 1
0.4737523890559 0.472224193453169 1 1
0.683853997136951 0.682157045918389 1 1
0.575110786900587 0.573114693106772 1 1
0.494339018823561 0.492904655025205 1 1
0.595164445676565 0.593487592764229 1 1
0.559711862155327 0.5582985857835 1 1
0.405524211264192 0.404159258491898 1 1
0.590748438281641 0.588927958420375 1 1
0.614895401600832 0.613079794625785 1 1
0.769620231415202 0.767568392694957 0 0
0.40884251589295 0.407779635829688 1 1
0.340008919272763 0.339076588897151 1 1
0.580721624778016 0.579426072085424 1 1
0.520847497497028 0.519384993719934 1 1
0.451858359159796 0.450401683251318 1 1
0.372670019847414 0.371375545220555 1 1
0.412896099958822 0.411323216552045 1 1
0.452021043745272 0.450761227680929 1 1
0.300064822838547 0.298746650153781 1 1
0.283207329579492 0.282160017716839 0 0
0.428804632807194 0.427414534831619 1 1
0.498402659980578 0.496906289899373 1 1
0.625074521107221 0.623156289822189 1 1
0.520652218384843 0.519023373177549 1 1
0.487001726260947 0.485754535984207 1 1
0.512758345196211 0.510923285832806 1 1
0.601573820175884 0.599498150434411 1 1
0.711971940452536 0.709901878211955 1 1
0.516964208298689 0.515567688417065 1 1
0.528466763346692 0.52701824978372 1 1
0.685497698221172 0.683643564431241 1 1
0.547073332541317 0.545681832681901 1 1
0.427409062185088 0.426003100664319 1 1
0.46490943138113 0.463576275768403 1 1
0.664350100785571 0.662312310606611 1 1
0.666061918404199 0.664012166622077 0 0
0.491908364551767 0.490310409727801 1 1
0.669924536337665 0.668309680787318 1 1
0.57013757522462 0.568320004664182 1 1
0.519633365913923 0.518179928777884 1 1
0.522498639929865 0.520794966344313 1 1
0.539158782900999 0.537988055258573 1 1
0.511338481315048 0.509764575607765 1 1
0.701778258894715 0.700059457091134 0 0
0.507988064224939 0.506814053445301 1 1
0.478672408854461 0.477459841083498 1 1
0.592565713092476 0.590605716478523 1 1
0.218985726591188 0.218517752589738 0 0
0.209924661371126 0.209033832134204 0 0
0.379651520512609 0.378473653023916 1 1
0.577263430079476 0.575605892013341 1 1
0.570152608957894 0.568395664572428 1 1
0.466338662514141 0.464636948287492 1 1
0.290406231243108 0.289712451252439 0 0
0.559574228437452 0.557834393642115 1 1
0.604088223167842 0.602645279737305 1 1
0.331902684404664 0.330935674189214 1 1
0.319502740376243 0.318449860146124 0 0
0.541670541418024 0.539993141420184 1 1
0.492651792539152 0.491080960647061 1 1
0.719132307181101 0.716513824465387 1 1
0.44926185577292 0.448140255172847 1 1
0.501683696267201 0.500324033626126 1 1
0.602682442746889 0.600800523376681 1 1
0.531182334982861 0.529755547077448 1 1
0.278415285659486 0.277706458193047 0 0
0.470448428919443 0.468727778073829 1 1
0.29120901511377 0.290120082795746 0 0
0.471232441816838 0.470364861538659 1 1
0.469391751667712 0.468018294417688 1 1
0.323383549711406 0.322194672059797 1 1
0.592072931049593 0.590346084505555 1 1
0.668208544709066 0.666541682443873 1 1
0.505457830320541 0.504001567626947 1 1
0.432889294303063 0.431695896463324 1 1
0.389901415292222 0.388950118214828 1 1
0.301059738597578 0.300241588117285 1 1
0.509636043249968 0.50832948303008 1 1
0.572924305856703 0.570732967721352 1 1
0.501174090697613 0.500065873239183 1 1
0.346960849629885 0.34586059524263 1 1
0.562197193578813 0.559995042019114 1 1
0.576647849453739 0.575165842319766 1 1
0.43534456771742 0.43377894732398 1 1
0.464722784576488 0.463466928342951 1 1
0.587765082020972 0.586574587461995 1 1
0.87028561210315 0.867874550018653 0 0
0.459013895974341 0.457408334892016 1 1
0.366403310508466 0.36561398741614 1 1
0.401663387516493 0.400469073621346 1 1
0.46830157089414 0.466850202308853 1 1
0.566401374746268 0.564310243590726 1 1
0.461682275861379 0.460388652605973 1 1
0.640975599348985 0.639178843858171 1 1
0.596958872736892 0.594979193578237 1 1
0.614325182573694 0.612409029103926 1 1
0.442118212596404 0.440878984201449 1 1
0.502472856082396 0.501250965341945 1 1
0.567508791938869 0.565478264233479 1 1
0.635828241570397 0.633716244792469 1 1
0.644078893279084 0.642052541427489 1 1
0.427139357639849 0.425840048478617 1 1
0.412819417278314 0.411780448030966 1 1
0.820617806691639 0.818160811299265 0 0
0.662134503746742 0.660183513275372 1 1
0.478849317058385 0.477062720092882 1 1
0.464180769958531 0.462519679977129 1 1
0.383648029074113 0.382642566304968 1 1
0.581518500007948 0.579666859549667 1 1
0.404240901425246 0.403011633071137 1 1
0.339292176866785 0.338269821041105 1 1
0.576425449555891 0.574641124528549 1 1
0.504868143424983 0.503370104298468 1 1
0.408946901544989 0.407991529938636 1 1
0.627060002322562 0.625502523931426 1 1
0.414450204255762 0.41325001356903 1 1
0.45012877767405 0.449163213378891 1 1
0.447955412123985 0.446914223926899 1 1
0.456639950006478 0.455333441236476 1 1
0.351610876738937 0.350595497622574 1 1
0.389519620553497 0.388858631229263 1 1
0.699455288484643 0.697386693761273 0 0
0.545262443264858 0.543621299533639 1 1
0.717598368755215 0.715722707792917 0 0
0.613130541600549 0.611220524600001 1 1
0.334237009152145 0.333179735597775 0 0
0.427099467536238 0.425707372940457 1 1
0.366559625968633 0.365426583429911 1 1
0.363758882374483 0.362923776313923 1 1
0.525515925280373 0.523941012505082 1 1
0.439660434410121 0.438319263365689 1 1
0.496727650220907 0.495561407746156 1 1
0.461176807617974 0.460069847045117 1 1
0.502892629977824 0.501403963491689 1 1
0.540581476944319 0.539113637066349 1 1
0.285071964956652 0.284257645512983 0 0
0.664232511541115 0.662157684091051 1 1
0.408383224507874 0.407275829284866 1 1
0.423494096248885 0.42185421192844 1 1
0.569732183558791 0.568302629433622 1 1
0.503640739385312 0.50234457113302 1 1
0.470961608736533 0.469262975815448 1 1
0.506544530851235 0.505335878655774 1 1
0.255398023433418 0.254922807488173 0 0
0.589893449596263 0.588112205931914 1 1
0.577608272806742 0.576159906176808 1 1
0.487735970159075 0.486761994028681 1 1
0.600406123556466 0.598999605825552 1 1
0.485923186923423 0.484710056399446 1 1
0.298159802855455 0.297419865148078 1 1
0.504845031442186 0.503315116046754 1 1
0.502757320045959 0.500866036600788 1 1
0.834614475525209 0.832420235676427 0 0
0.512409927644579 0.510842941863771 1 1
0.537996425824558 0.536349112562643 1 1
0.817887144429845 0.815394596437154 0 0
0.606327464795818 0.604954292578922 1 1
0.486213007212275 0.485127290376369 1 1
0.578255627188585 0.57650155454448 1 1
0.446484656441503 0.445456339091027 1 1
0.523025099498167 0.521388208168826 1 1
0.618747429256834 0.617170403607292 1 1
0.677176371667735 0.675262498741992 1 1
0.507321205488403 0.505894110911637 1 1
0.416010178474402 0.414885512134923 1 1
0.545773490874905 0.544328652751555 1 1
0.648655715944371 0.64689804058743 1 1
0.323305746860892 0.322475709537197 1 1
0.515639531774323 0.514153982998296 1 1
0.540596124013665 0.538627607635133 1 1
0.675883024988187 0.674411419243856 1 1
0.419083983192282 0.417824638003269 1 1
0.532148790374067 0.530564101447639 1 1
0.533386842963631 0.53187884565232 1 1
0.37217184578562 0.371234005840668 1 1
0.416621181750327 0.415397378998826 1 1
0.367625910064512 0.366433688983082 1 1
0.464598580834082 0.463212179475985 1 1
0.320166486575923 0.319373503035334 0 0
0.304931285072005 0.304119463546066 1 1
0.628839329121235 0.627316872950113 1 1
0.647497176188819 0.645446108994169 1 1
0.252763798691596 0.252229536488474 0 0
0.501380886363399 0.500042316385039 1 1
0.42867052703815 0.427305384831464 1 1
0.585626861696697 0.584363998370876 1 1
0.354386422051659 0.35282401123317 1 1
0.516771483342987 0.515402744959871 1 1
0.511306457443419 0.509568067606431 1 1
0.389030887253593 0.387812752258424 1 1
0.457710145144694 0.456543790556932 1 1
0.417830894269944 0.416650490058694 1 1
0.640175607836532 0.638560962165445 1 1
0.358314308291441 0.357245369346737 1 1
0.470172956112155 0.468732574639205 1 1
0.512923628689375 0.511488686222054 1 1
0.404950854808044 0.403879235550612 1 1
0.459065342379786 0.457817111465765 1 1
0.403102063476233 0.402065424152567 1 1
0.396774568254693 0.395507220157898 1 1
0.487906268247203 0.486619739667651 1 1
0.427371552534569 0.426475252844712 1 1
0.316029181991943 0.314982750961763 1 1
0.743915701948631 0.741685676999221 0 0
0.402277711050057 0.400912762353757 1 1
0.459374933921064 0.458062252571864 1 1
0.456345152554697 0.455241413365673 1 1
0.447863406256085 0.446472183662257 1 1
0.583411346401883 0.581328476785312 1 1
0.397822838950943 0.396430377319361 1 1
0.684804701247668 0.683309114793402 1 1
0.299963739904016 0.298976994402284 0 0
0.509032321551037 0.507460314658962 1 1
0.471244568459682 0.469912081559404 1 1
0.356939063172532 0.356197319141861 1 1
0.384821160448654 0.383483737994874 1 1
0.502347336157471 0.501304178071138 1 1
0.641641916602941 0.639597209627034 1 1
0.517307008233746 0.515932554394562 1 1
0.264588013138654 0.2638100773808 1 1
0.329439399770256 0.328712921537297 1 1
0.393011257019306 0.391663111910823 1 1
0.429622804392571 0.428230965715693 1 1
0.542410556087091 0.540805164557151 1 1
0.572541641309527 0.570719110571063 1 1
0.375735147316836 0.374517953519239 1 1
0.441879583541776 0.440553781100368 1 1
0.770638099819241 0.768775654350768 0 0
0.492788591181454 0.491719191644279 1 1
0.575817853917426 0.574235623974784 1 1
0.562357809061313 0.560658584133198 1 1
0.464766993352669 0.463403034621067 1 1
0.374675444107075 0.373610546634728 1 1
0.501762333225231 0.500177303489113 1 1
0.377342926288743 0.376501303406033 1 1
0.38616176961828 0.384901531045661 1 1
0.385815252840703 0.384821305579503 1 1
0.373806563806291 0.372959452961493 1 1
0.554253138615279 0.552601942728986 1 1
0.604515173561736 0.603067224501808 1 1
0.658045436064255 0.65614309123274 1 1
0.549994603516919 0.548578957287022 1 1
0.404680942973693 0.403892277578022 1 1
0.518069383785065 0.516661259996039 1 1
0.4424363275825 0.441311401651424 1 1
0.380914610694344 0.379820822157407 1 1
0.397263255155798 0.395805637632674 1 1
0.536222658820713 0.534804005263383 1 1
0.502652887922272 0.501017535345189 1 1
0.437948149454503 0.4365375911077 1 1
0.330778564318169 0.329840784407941 1 1
0.458372636559037 0.456644308145122 1 1
0.683559244246277 0.681281106410385 1 1
0.649826530489771 0.647849546123049 1 1
0.518768906209552 0.517502379413681 1 1
0.487544947125797 0.486430189200973 1 1
0.478856991230393 0.477731801984347 1 1
0.678819838306513 0.676988691981676 1 1
0.60123097542861 0.59938324623867 1 1
0.655291288205425 0.652667463898427 1 1
0.295579054530653 0.29467176688268 1 1
0.390627439093837 0.389641288359278 1 1
0.72462434091932 0.722268928327173 0 0
0.402571248025503 0.400892274037855 1 1
0.417803268069105 0.416537422421597 1 1
0.456779590842 0.455402105722629 1 1
0.572789725586942 0.57112495487087 1 1
0.472439886967473 0.471050279985148 1 1
0.423424809234742 0.422027173630555 1 1
0.45829746641179 0.457162063895092 1 1
0.492096656937419 0.490729722374296 1 1
0.610928683928483 0.609009790059955 1 1
0.342344385185223 0.341228088516354 1 1
0.557611247329952 0.555791721630637 1 1
0.641984505005202 0.639680615589496 1 1
0.508564804844219 0.507569661977331 1 1
0.337283862536251 0.336203014330968 1 1
0.708911264397723 0.706986073670547 0 0
0.457919211555128 0.456885224336277 1 1
0.577098603835542 0.575842464397558 1 1
0.441407264839956 0.440394140936746 1 1
0.549450902976199 0.547864226823926 1 1
0.624375921347071 0.622973246107257 1 1
0.506671515595707 0.505073427523568 1 1
0.732826209832677 0.730626316811677 0 0
0.577015965374795 0.575553812099149 1 1
0.662466697932238 0.660111090300366 1 1
0.424032330177412 0.423199579686305 1 1
0.526832175045328 0.525309889603186 1 1
0.406062820618328 0.405364487791871 1 1
0.343993297403637 0.343122827084609 1 1
0.537763213557457 0.536184813267051 1 1
0.353654007561513 0.352708347262606 1 1
0.367530283749872 0.366702018252034 1 1
0.522521572691382 0.520674991757195 1 1
0.428888317176408 0.427642441739004 1 1
0.5819594133458 0.580503364368018 1 1
0.405638710454342 0.404461352715125 1 1
0.451113627200192 0.449804901320501 1 1
0.693057483907958 0.690851253688821 1 1
0.533113470556269 0.531719672515426 1 1
0.266208870215768 0.265195996158933 0 0
0.507671328421804 0.506241693484963 1 1
0.378011205039594 0.376749537683271 1 1
0.406900545164436 0.405792531328556 1 1
0.565928078128684 0.563960302083234 1 1
0.516334012306087 0.515372511849563 1 1
0.189922583347171 0.188941573366788 0 0
0.583755132586913 0.58206635913719 1 1
0.737159500181929 0.734865622656152 0 0
0.50660548852555 0.50531444206368 1 1
0.338802059397275 0.3378404461986 1 1
0.432181828777126 0.431061605757661 1 1
0.418789271808447 0.417890113781515 1 1
0.631440452526921 0.629586941283158 1 1
0.443931366664529 0.442596344282666 1 1
0.284030901512141 0.283261621895122 0 0
0.511029803717896 0.509694620807612 1 1
0.631942522972375 0.630622516634153 1 1
0.48223778281132 0.480452431786601 1 1
0.761542590262189 0.759275381050308 0 0
0.451500491977612 0.449999198816148 1 1
0.563429307694187 0.561773519446362 1 1
0.556565173128633 0.554693448489197 1 1
0.454747054941595 0.453432435151696 1 1
0.645988410137714 0.643540561848971 1 1
0.665114419732783 0.663065671086868 1 1
0.552776262115028 0.550930165739146 1 1
0.737554130976887 0.735300684389077 1 1
0.296198679715706 0.295477579983768 0 0
0.294624482186977 0.29383608698178 0 0
0.37961904436778 0.378478142079462 1 1
0.4836111848845 0.482349324401878 1 1
0.659642426368191 0.657942894724498 1 1
0.432670657332869 0.431505234914992 1 1
0.465395995737445 0.464204191454021 1 1
0.494506826714702 0.493400856269564 1 1
0.52521900091739 0.523465875618725 1 1
0.49511102940473 0.493649401280128 1 1
0.453253155208294 0.451764566291516 1 1
0.46970539991727 0.468450772845885 1 1
0.562410561985219 0.560829838978168 1 1
0.587628036753733 0.586206247100244 1 1
0.625941675597027 0.624233329777574 1 1
0.42381047459545 0.422111373877783 1 1
0.616359320358539 0.614647368590875 1 1
0.679254916455333 0.677508084271993 1 1
0.539972855039526 0.538700203653494 1 1
0.556885022922079 0.555103385130551 1 1
0.491848205031233 0.490385278575566 1 1
0.454900507348204 0.453025157377526 1 1
0.64231764851557 0.640339330839472 1 1
0.451599309045947 0.4501854805203 1 1
0.598222920230125 0.596302398999913 1 1
0.695774078207269 0.69405561520379 1 1
0.536971951236698 0.535661325512429 1 1
0.504104421133486 0.502615201342506 1 1
0.352133653601184 0.35141332166952 1 1
0.333764655141047 0.333045685215652 1 1
0.510751986326284 0.509064541393358 1 1
0.532952294560355 0.531279101652342 1 1
0.500517358572135 0.499122720550082 1 1
0.454954418536458 0.453530149980174 1 1
0.526395796707355 0.524753274538773 1 1
0.358905957680308 0.357828363853294 1 1
0.435144919205421 0.433871593795981 1 1
0.593825564541172 0.591976452645535 1 1
0.586787708227592 0.585376929910793 1 1
0.454387800356203 0.4533618706256 1 1
0.604491342757873 0.602477983362115 1 1
0.519961111868788 0.518176837558073 1 1
0.340650272759979 0.339704143883409 1 1
0.307215085953964 0.306189033637253 0 0
0.517753328078917 0.516072837141435 1 1
0.571563555566272 0.570160925029388 1 1
0.353076132358827 0.351616796995343 1 1
0.450482888923532 0.44919333173229 1 1
0.485746963162831 0.484623882263742 1 1
0.300825440692204 0.300121588448291 0 0
0.532707455571199 0.531314151717893 1 1
0.458500847328813 0.457289754924142 1 1
0.409198584697892 0.407911915314435 1 1
0.614570975575322 0.612783261465831 1 1
0.503536781524234 0.502544518555385 1 1
0.537995956501551 0.536369734891866 1 1
0.48743132908869 0.485887970184918 1 1
0.591914587839934 0.589641210425267 1 1
0.407122503377021 0.406260500136266 1 1
0.55862623231372 0.557128792720908 1 1
0.401768580450099 0.400968998870201 1 1
0.626568349348441 0.624624434145666 1 1
0.543858971408925 0.542449528669768 1 1
0.517736820928535 0.516255537154962 1 1
0.513076427453772 0.511340092728021 1 1
0.574510974758937 0.573003952357426 1 1
0.451901657679052 0.450593456503087 1 1
0.559194412371501 0.55727761506653 1 1
0.478449344531389 0.477364427498484 1 1
0.225838668736541 0.225368625646031 0 0
0.346512627233368 0.345643915992737 1 1
0.58847871852306 0.586689522476008 1 1
0.317750576210224 0.316594910137167 1 1
0.448775393547608 0.447481469517366 1 1
0.426680452611499 0.425722418046123 1 1
0.640488622885583 0.63865991132975 1 1
0.301274781982262 0.300345297081801 0 0
0.669501913794715 0.66774746923013 1 1
0.42021687290203 0.418983840106716 1 1
0.339366128653625 0.338357277798188 0 0
0.566917542814404 0.565356268708919 1 1
0.448239237599401 0.447042384520113 1 1
0.515785622602745 0.514542290345882 1 1
0.640712514681894 0.638632261372884 1 1
0.483274877478084 0.481554154773422 1 1
0.346155168416295 0.344937801112828 1 1
0.328544193098032 0.327614061692854 1 1
0.703791349190419 0.701529158863612 1 1
0.499317494096458 0.497934743384437 1 1
0.560089524152965 0.558214163617669 1 1
0.661289704857779 0.659752553592781 1 1
0.395957800613147 0.395162626254157 1 1
0.385990482742784 0.384855414964033 1 1
0.520518991511533 0.519203855996767 1 1
0.462654234535592 0.46099819411702 1 1
0.51519551954261 0.51379654775993 1 1
0.414054552283851 0.413252749438243 1 1
0.632520309031728 0.630828535289582 1 1
0.410774709690553 0.40972741089354 1 1
0.398180312053153 0.397550790926317 1 1
0.358494461996156 0.357351770241524 1 1
0.586625648199454 0.584959938413874 1 1
0.550854926248659 0.549259640225647 1 1
0.363404604623253 0.362264680636251 1 1
0.576795087424641 0.575107772974601 1 1
0.272282162862857 0.271768315944606 1 1
0.568331197205884 0.566479627746776 1 1
0.493903101469511 0.492283170928376 1 1
0.553361733557351 0.551717846330877 1 1
0.344937448542291 0.343694369028342 1 1
0.530617828530072 0.528917561239029 1 1
0.519441761408826 0.517733162474435 1 1
0.667134736643374 0.66466800885102 1 1
0.430485820986033 0.429034640739713 1 1
0.576412496036524 0.574649028748133 1 1
0.738170715372846 0.736194558072652 0 0
0.273893743130566 0.273361989862232 0 0
0.537223994099972 0.53580671394353 1 1
0.588373220197225 0.586641605351626 1 1
0.418070868669497 0.416946159794652 1 1
0.453781314944105 0.45252422997252 1 1
0.294548346331235 0.293702231715861 0 0
0.535061658053469 0.533529444837363 1 1
0.591531518050375 0.589782837210877 1 1
0.387204030115756 0.386267564879068 1 1
0.56299173723047 0.561546112177638 1 1
0.503148897642245 0.501569482481876 1 1
0.697331274378542 0.695500740202599 1 1
0.593087339980339 0.591396065217238 1 1
0.69705275663263 0.695177496345893 1 1
0.38454997512573 0.382951980550006 1 1
0.456972612150384 0.455642230875694 1 1
0.362162119259753 0.361164093125952 1 1
0.510748196393473 0.509099838569369 1 1
0.360588651351258 0.359097648307412 1 1
0.380508533493946 0.379372787265154 1 1
0.548406683238765 0.546740172968045 1 1
0.59056586113882 0.588868100422528 1 1
0.284567708707746 0.283569150445255 0 0
0.550696696685356 0.548900651781281 1 1
0.466407005149949 0.465337591491118 1 1
0.368395151858372 0.367400605109762 1 1
0.442211221860157 0.440819198547035 1 1
0.415289352770346 0.413859118346502 1 1
0.435281461514609 0.434311783452105 1 1
0.371194344152768 0.370369005072806 1 1
0.533560174620849 0.531698325526257 1 1
0.373433564726323 0.372387460150918 1 1
0.404722295527595 0.403582761340009 1 1
0.476715252921767 0.475146680344642 1 1
0.542170499231438 0.540721047496674 1 1
0.368798243478897 0.367782614769219 1 1
0.570123363823203 0.568249870324335 1 1
0.557287726347888 0.555489552560918 1 1
0.458465329967751 0.457204991348988 1 1
0.322645877952804 0.321635696142797 0 0
0.516103109432708 0.514435491386102 1 1
0.749406275956285 0.746538608253937 0 0
0.570928275552038 0.569033527770536 1 1
0.495436560182125 0.493963330968727 1 1
0.599229285696996 0.59771110325343 1 1
0.572871970208436 0.57120622500532 1 1
0.47491075596944 0.47369199219117 1 1
0.451530502066712 0.449965501213377 1 1
0.36251420953527 0.361684463723766 1 1
0.52438803807317 0.523252403129748 1 1
0.676660756726565 0.67464166750754 0 0
0.556034150598921 0.554039907267243 1 1
0.386949869297851 0.385871960600998 1 1
0.52493667883461 0.523151850853869 1 1
0.618666008020868 0.616798197758787 1 1
0.532127082354977 0.530443296489195 1 1
0.51306258430303 0.511751778006811 1 1
0.56027434544118 0.559074418868014 1 1
0.431429107797633 0.43027586150186 1 1
0.614266079647866 0.61221314725204 1 1
0.41354595487065 0.412354769275192 1 1
0.482409129764343 0.480745878670355 1 1
0.657156424703912 0.654679009653077 1 1
0.399949636416485 0.398958626757031 1 1
0.767003416604239 0.764578737702264 0 0
0.435629257183788 0.434493096752888 1 1
0.513009564898839 0.511492411246988 1 1
0.447459936793246 0.446039928273184 1 1
0.422999711015812 0.421627855741221 1 1
0.728579844389228 0.726733608625532 0 0
0.620558945865683 0.619042863476224 1 1
0.639290086384602 0.637275829002786 1 1
0.478722252500687 0.477156419443667 1 1
0.553961071640527 0.55230148981907 1 1
0.550841296226348 0.54914554108495 1 1
0.274491636267523 0.273885533996262 1 1
0.49306191358583 0.491811923765403 1 1
0.541543240618246 0.540047021279849 1 1
0.582804448487136 0.58160323363321 1 1
0.487152836672099 0.485532174221555 1 1
0.545206013238335 0.543347528111281 1 1
0.619866619894975 0.618222198940125 1 1
0.203618758734298 0.202893096205755 0 0
0.398647224083688 0.397784579176931 1 1
0.48907669968663 0.487859400778875 1 1
0.390360129506967 0.389066857190778 1 1
0.272002818690227 0.271201110553954 0 0
0.398954378471522 0.397300233765059 1 1
0.704563172654362 0.702728082138007 0 0
0.450625562312974 0.449280976174394 1 1
0.435826356611894 0.434872242609579 1 1
0.433221221232238 0.432166449038781 1 1
0.526342949547153 0.524768806196959 1 1
0.520542141510979 0.518613195539115 1 1
0.608752219238815 0.606753841100853 1 1
0.428773181707947 0.427268605572766 1 1
0.554068682190434 0.552458283461706 1 1
0.518212370283043 0.516854912085991 1 1
0.376185912180868 0.375306762203781 1 1
0.542521463248067 0.540843539336311 1 1
0.490412920158182 0.488804013573491 1 1
0.375227806450747 0.37415784434105 1 1
0.463238195743936 0.461570219958947 1 1
0.331923003839051 0.331039432430665 1 1
0.455463730330014 0.454199433432691 1 1
0.35280622277482 0.351638598385263 1 1
0.487396834613212 0.48610543248416 1 1
0.496496747636196 0.495294372939233 1 1
0.48938446270063 0.487920333655226 1 1
0.58998666323876 0.588669392000391 1 1
0.419510993026523 0.418191266387338 1 1
0.30917832568739 0.308528045771524 1 1
0.751476301070354 0.749122729136595 0 0
0.647073890925889 0.645862625734553 1 1
0.419581893807673 0.418483494914842 1 1
0.503929778299148 0.50209704456122 1 1
0.565225677707886 0.563596386476429 1 1
0.447529215184783 0.44622937911669 1 1
0.454128373803905 0.452948574740021 1 1
0.564444487686046 0.56288567422033 1 1
0.480476755856925 0.479092083164748 1 1
0.425287107244097 0.423840516478206 1 1
0.648758141855458 0.647301106665254 1 1
0.353569691112622 0.352488442316679 1 1
0.260758328492851 0.260043292692255 0 0
0.527904105229729 0.526065812658251 1 1
0.474491567609676 0.473201014041603 1 1
0.673094533073463 0.670819516710831 1 1
0.408277358742646 0.407159444352043 1 1
0.548514019680268 0.546818599816044 1 1
0.335027730704327 0.334313079488875 1 1
0.464685625201437 0.463715938391869 1 1
0.527413695788657 0.525423386875014 1 1
0.47074070415946 0.469447984064235 1 1
0.506107727966629 0.504705943960175 1 1
0.490641347263835 0.489545757078922 1 1
0.428550675991915 0.427190544235309 1 1
0.508009128219677 0.506043205515337 1 1
0.330743322485485 0.329611226297425 1 1
0.562253841117465 0.560891430092856 1 1
0.274442251800929 0.273763744395414 1 1
0.536297920650137 0.535120137867408 1 1
0.462049800731957 0.460473985457459 1 1
0.618070735224225 0.616155483628052 1 1
0.380998331977427 0.380153009849087 1 1
0.430370273439774 0.429007150380077 1 1
0.541858835397267 0.540115267303564 1 1
0.529560378655503 0.528139284284844 1 1
0.446034938176516 0.444912816493723 1 1
0.452271199688948 0.45111663258918 1 1
0.409745806849861 0.408801247475735 1 1
0.446280194369078 0.445163395582423 1 1
0.347525402446141 0.346291976023319 1 1
0.48794433434654 0.486428971228923 1 1
0.607595051354259 0.605627505194535 1 1
0.334338504329997 0.333019576140382 1 1
0.419037456064304 0.418065000231837 1 1
0.470550704432744 0.469187351301651 1 1
0.441823838867641 0.440435292484907 1 1
0.532355661228793 0.530812619524654 1 1
0.651213367345381 0.649309592123756 1 1
0.574002301499949 0.572831996487423 1 1
0.570371085719665 0.568983952358633 1 1
0.602876166342527 0.601355944493201 1 1
0.452061358926303 0.450809576626113 1 1
0.512841765101986 0.51136949629093 1 1
0.615797935711705 0.613924689455565 1 1
0.487027519538134 0.485609612087359 1 1
0.707092169728765 0.705077410704164 1 1
0.435975188879621 0.434770396153385 1 1
0.290813632020402 0.289956867495302 0 0
0.478865275057982 0.477423876032614 1 1
0.441463934261817 0.440262118988358 1 1
0.471470689920451 0.470041445911476 1 1
0.533670480335497 0.53240055723502 1 1
0.522324216917709 0.520778676731843 1 1
0.467719777514223 0.466602368011691 1 1
0.577710489196766 0.575777808538183 1 1
0.579625919438501 0.577457874019333 1 1
0.45533553324635 0.453926979575078 1 1
0.376801455816317 0.375787738841172 1 1
0.507970115906321 0.506441294710393 1 1
0.641293609515034 0.639277331777044 1 1
0.514869978517973 0.513472057710746 1 1
0.495606549063556 0.494455853448502 1 1
0.500044300014918 0.498599519089043 1 1
0.649901605620491 0.648115469302184 1 1
0.422415377198296 0.42123478383115 1 1
0.362212555936297 0.361048788948462 1 1
0.535767776140995 0.53467896443816 1 1
0.572855414618719 0.571342674761873 1 1
0.477594882022668 0.476077468629953 1 1
0.375492992796285 0.37451073749314 1 1
0.626943539412543 0.624943411515963 1 1
0.363815004568557 0.36247807848633 1 1
0.404972175081699 0.403920526930471 1 1
0.616066957587313 0.614123491797831 1 1
0.495390509831059 0.493983033576736 1 1
0.50837856868541 0.506861677325793 1 1
0.549934873637967 0.548054380917795 1 1
0.680425282228663 0.678335180363099 1 1
0.535130651657833 0.533794805498225 1 1
0.532651393295304 0.530945685407574 1 1
0.487421056481086 0.486217532346554 1 1
0.500275830642048 0.498758096241077 1 1
0.597890098241108 0.595728914145782 1 1
0.316126504579205 0.315500506643699 1 1
0.571002804204022 0.569267538046968 1 1
0.551969531506248 0.550179364607683 1 1
0.510920259414007 0.509581433775073 1 1
0.567640027532743 0.565826781086978 1 1
0.495418258490831 0.494355080731901 1 1
0.663330438375001 0.661220324670805 1 1
0.529361952318489 0.527384801888925 1 1
0.512192545779839 0.510645318526203 1 1
0.643595107835275 0.641178122456465 1 1
0.40829894580862 0.407323457899976 1 1
0.351445249395153 0.350127305821623 1 1
0.303058667349277 0.302021674757246 1 1
0.580894264262107 0.579091072634658 1 1
0.46069105397928 0.459276307465031 1 1
0.526033139570503 0.524433366018428 1 1
0.600048317702224 0.598603039017717 1 1
0.500294240503137 0.499084549468081 1 1
0.793946805760406 0.79174761716651 0 0
0.493388474475722 0.491567177022396 1 1
0.261375386247801 0.260434428712101 0 0
0.64152703025022 0.639786884260128 1 1
0.507626028100899 0.505848588975783 1 1
0.266053134820692 0.265657664005651 0 0
0.642347271981783 0.640606671665008 1 1
0.623453787417916 0.621761497164078 1 1
0.459247583203395 0.457736550895159 1 1
0.43113908881053 0.429671253986657 1 1
0.528546806645717 0.527382348521045 1 1
0.487892159197589 0.48605594042712 1 1
0.411581111276518 0.410332678815595 1 1
0.514866431089097 0.513250419270328 1 1
0.583795871450594 0.582166862053808 1 1
0.489673315591375 0.488044731819198 1 1
0.627238248738787 0.625681641730169 1 1
0.486712712112382 0.485182549403935 1 1
0.548731643728518 0.547072447878259 1 1
0.473966101218435 0.472687792428031 1 1
0.623710997939487 0.622079014386367 1 1
0.44660329688692 0.445602598474834 1 1
0.553220837921987 0.551511002807428 1 1
0.670599076599188 0.668537456136496 1 1
0.388817294959631 0.387745989017941 1 1
0.620308696553477 0.618492034449219 1 1
0.552085182912379 0.550572379743327 1 1
0.498162901596746 0.496864699852916 1 1
0.58743011198189 0.585517348421009 1 1
0.315061148410852 0.314072413512224 1 1
0.561492953597 0.559963287096993 1 1
0.368316566925074 0.367159017603352 1 1
0.530633636360811 0.529006059683517 1 1
0.403736106069686 0.402483765781949 1 1
0.650285941265355 0.648417499908622 1 1
0.592602943381518 0.590948691542323 1 1
0.584147086583008 0.58261300852176 1 1
0.753580254534093 0.751259722724497 0 0
0.653362766639447 0.651536447166235 1 1
0.341581370453864 0.340108994401322 1 1
0.493744115626206 0.492183535066167 1 1
0.611943446009369 0.610050709591821 1 1
0.574295332862061 0.572203253431717 1 1
0.44153427072771 0.440260959156446 1 1
0.603095873733393 0.601668643325575 1 1
0.476459482384437 0.474862330233037 1 1
0.570823294696951 0.569246479267943 1 1
0.467054921295528 0.465644580967243 1 1
0.392443852332611 0.391252983059467 1 1
0.369686548668843 0.368487256817285 1 1
0.515126830958797 0.513924003858132 1 1
0.720626809421158 0.71828938155913 0 0
0.404164775719297 0.402628563334089 1 1
0.558982249057051 0.557000545267392 1 1
0.507254251814493 0.505624352121442 1 1
0.454753937041137 0.453747052509864 1 1
0.596449313522083 0.594743462668629 1 1
0.502883760391158 0.501715882387427 1 1
0.552206193372619 0.550812763130515 1 1
0.652611655619025 0.650907703866936 1 1
0.506067404430282 0.504707585225274 1 1
0.405501514332041 0.404083037093899 1 1
0.456280740455939 0.455064073495395 1 1
0.549779004158647 0.548309075818056 1 1
0.46916119382309 0.46797377528923 1 1
0.507685637280048 0.50600869980634 1 1
0.450260622411936 0.449079999360075 1 1
0.593865721889786 0.592244445232781 1 1
0.482702069240589 0.481307099231099 1 1
0.410025943591284 0.408711149331804 1 1
0.426906563620292 0.425531740684722 1 1
0.286736049863775 0.286012251536422 0 0
0.353405657495731 0.352766731423995 1 1
0.560427570315483 0.558750120342607 1 1
0.597981867660775 0.596396817866562 1 1
0.476220172875371 0.474732095500715 1 1
0.506207306017909 0.504283897643743 1 1
0.320577591739271 0.319345110618079 1 1
0.405528996721578 0.404385102978145 1 1
0.619616274779297 0.617683651227393 1 1
0.301546212151419 0.300461771392276 1 1
0.296900781071907 0.296273449350439 1 1
0.694162237957039 0.692150689878311 1 1
0.276698926349625 0.275663038690893 0 0
0.694229893311814 0.692305246074922 1 1
0.558811505762556 0.557157732309215 1 1
0.65279370654955 0.650599982972626 1 1
0.438967498396913 0.438055928067272 1 1
0.364528626551869 0.363402819699122 1 1
0.559875748053419 0.558218251390404 1 1
0.301292979600987 0.300563075682267 1 1
0.371544790678221 0.370638064190823 1 1
0.40627615443541 0.404788149657419 1 1
0.511392443536996 0.510068290209671 1 1
0.407122796646669 0.406034768879614 1 1
0.538123540179642 0.53624385074653 1 1
0.530348994864557 0.528409511813986 1 1
0.559774853654368 0.558020067321781 1 1
0.349791010413395 0.348483572805167 1 1
0.409694695820301 0.408492335742914 1 1
0.716700748951625 0.714430981198797 0 0
0.563548159734696 0.562091912393185 1 1
0.42508467887837 0.424104865129367 1 1
0.680116496455317 0.678075724053821 1 1
0.405878716985524 0.404306183959078 1 1
0.601778827009873 0.599923931880382 1 1
0.469613391171337 0.468279941376658 1 1
0.493332610700219 0.491671304455085 1 1
0.467036418217896 0.465473432865664 1 1
0.354924795042039 0.353956651850265 1 1
0.398297355324072 0.397081310001154 1 1
0.436209719100688 0.434575590772095 1 1
0.611973029544094 0.610356495783488 1 1
0.486460005243286 0.485392916880503 1 1
0.524755974007791 0.523537736215393 1 1
0.540741542073701 0.539198758408987 1 1
0.529062278077775 0.527454291019491 1 1
0.429304911496816 0.428002492032528 1 1
0.495452246526226 0.494039988338055 1 1
0.804395278732077 0.801537443032584 0 0
0.562508196948086 0.560974045014844 1 1
0.56307613533839 0.561538616326858 1 1
0.497613040926329 0.496365381115774 1 1
0.578819371606389 0.577121204724666 1 1
0.486916116328068 0.485568265827934 1 1
0.674611312684949 0.671811808278681 1 1
0.45653991655548 0.455193964243417 1 1
0.357991270989136 0.356919120855373 1 1
0.491411821440161 0.490049745547476 1 1
0.544487255857759 0.542841821284335 1 1
0.51067767200961 0.509477578587744 1 1
0.456865412538744 0.455562815198177 1 1
0.589889650465886 0.588266275640411 1 1
0.334272004601392 0.333137724412938 1 1
0.734918376365569 0.732842811421257 0 0
0.421967694881732 0.420887737857925 1 1
0.549376736432485 0.547542783797347 1 1
0.359774700513743 0.358751515768457 1 1
0.388243548815261 0.386701866849029 1 1
0.540373461893797 0.538794670285355 1 1
0.483008892651199 0.481566814082663 1 1
0.435213249122568 0.433956484694096 1 1
0.244759958459163 0.243991352713827 0 0
0.358219100103323 0.357154356866882 1 1
0.371734336238589 0.370249831074999 1 1
0.584751778517682 0.582940067484965 1 1
0.415640719043888 0.414615392067801 1 1
0.469401695379572 0.468108011489274 1 1
0.503493495740347 0.501924272387968 1 1
0.412628806800966 0.411584665019551 1 1
0.456627533772706 0.455459039102168 1 1
0.564291970081895 0.563395581356177 1 1
0.620222455592549 0.618466876543931 1 1
0.575436378587917 0.573242291187159 1 1
0.51895484416151 0.517153829723728 1 1
0.561240115189016 0.55954738511141 1 1
0.344114980629307 0.342987473163601 1 1
0.475017508919366 0.473391432140641 1 1
0.438063044461586 0.436969318973007 1 1
0.349142751158634 0.348325692752969 1 1
0.500935771834744 0.49962630033476 1 1
0.603763892250821 0.602176394404108 1 1
0.32844199078805 0.327744675887268 1 1
0.606352148507329 0.604589279082037 1 1
0.435168354759375 0.43368027906121 1 1
0.601186229268569 0.599678572253942 1 1
0.512032651688777 0.51014655011743 1 1
0.505710927598593 0.503883043967683 1 1
0.538004962898602 0.536821536446776 1 1
0.570816298215846 0.569412543184335 1 1
0.534707667576137 0.533354334587865 1 1
0.29089041456655 0.290149005279861 0 0
0.450622267429285 0.44912267394989 1 1
0.420130526582586 0.418597036638638 1 1
0.677933275843546 0.675844000648771 0 0
0.50835393701147 0.507105853868572 1 1
0.606144433624369 0.604626253477959 1 1
0.416127417890911 0.414650818743172 1 1
0.323886043298911 0.323386280680067 1 1
0.49079313850192 0.489490405407526 1 1
0.492201873516759 0.490954254054067 1 1
0.549303264163375 0.547536606501953 1 1
0.563986469126897 0.562023235235621 1 1
0.409479636980233 0.407756690949859 1 1
0.391556256949096 0.389871375617763 1 1
0.686599152058069 0.684520703174298 1 1
0.512923997527665 0.511291128290285 1 1
0.826047423654538 0.823413432493313 0 0
0.472033511843598 0.470617847423045 1 1
0.262991252488613 0.262336037590924 0 0
0.544647114804609 0.54342147745767 1 1
0.558879266354735 0.556845024124179 1 1
0.455102798276809 0.453675601893322 1 1
0.536204762745083 0.534906545884347 1 1
0.383791867936389 0.382469440135479 1 1
0.566980609155681 0.565257196656669 1 1
0.504295436584365 0.503015060320655 1 1
0.579081881725173 0.57746198282188 1 1
0.324846806903143 0.323743600118047 1 1
0.359673421662197 0.35862548250364 1 1
0.737424235059485 0.735800683825266 1 1
0.572011712138476 0.570376625122291 1 1
0.53091184770082 0.528849434180373 1 1
0.498072242086471 0.496718896466281 1 1
0.656019923119585 0.654270378647961 1 1
0.218326376579601 0.217601371998165 0 0
0.534780842274616 0.532648537202258 1 1
0.277695937900153 0.276814907064199 0 0
0.559880094096373 0.558292913045303 1 1
0.441452724574499 0.440356145359064 1 1
0.567473828289761 0.565838908134741 1 1
0.459537930093443 0.458086110185137 1 1
0.367580495819607 0.36661821873464 1 1
0.443539257602006 0.44218619849846 1 1
0.419291861855861 0.418473714765712 1 1
0.437363977657731 0.435953567102776 1 1
0.45740857218078 0.456308449745741 1 1
0.448209292423711 0.44706198852465 1 1
0.556401131042035 0.555046354207372 1 1
0.628044590218854 0.62657839835676 1 1
0.542139615562707 0.540404233466565 1 1
0.468034319325901 0.466912682464871 1 1
0.617731645593998 0.616015932249375 1 1
0.450490179208707 0.448966324330512 1 1
0.625290176575762 0.62383747368434 1 1
0.606466467903652 0.604763690349258 1 1
0.373865864882116 0.372651949071472 1 1
0.425415601981188 0.424359609582179 1 1
0.54437652327513 0.542550275546132 1 1
0.627098622205602 0.624566095718849 1 1
0.609978569575974 0.608404279327451 1 1
0.549269963405996 0.547308298494307 1 1
0.516382658924635 0.51482502432961 1 1
0.437888515472308 0.436550701559083 1 1
0.559870775534423 0.55832214690844 1 1
0.419623029603787 0.418616242804374 1 1
0.609619547970596 0.607866899367706 1 1
0.507672769917229 0.506307350927338 1 1
0.433746733934359 0.432792336599694 1 1
0.4145966512072 0.413238363808228 1 1
0.547849645247017 0.546084157858119 1 1
0.643963043470952 0.64214693893026 1 1
0.404448284502671 0.403049581483081 1 1
0.605057721552652 0.603193945263396 1 1
0.433685454009118 0.432138071674644 1 1
0.604383048802866 0.60279165791764 1 1
0.395002395054805 0.393652889904535 1 1
0.496622130823367 0.495041997094479 1 1
0.310659054261099 0.309489983527181 1 1
0.546607018080186 0.544975518882469 1 1
0.666440012192616 0.664057114719383 1 1
0.336316021069795 0.335665411656898 1 1
0.453219364585828 0.452083090738785 1 1
0.376139797482312 0.37473850088036 1 1
0.524364578247164 0.523089301079395 1 1
0.35615530148136 0.355200581472803 1 1
0.485354775917334 0.484407134947989 1 1
0.645404722408211 0.643684082331798 1 1
0.541700990832919 0.540051595830679 1 1
0.348048871212927 0.346695639594948 1 1
0.450086666017333 0.449206436356202 1 1
0.480218286051084 0.479268872892779 1 1
0.393785442151273 0.392484187464632 1 1
0.487753383246839 0.485965240380564 1 1
0.564530725797741 0.562998238546097 1 1
0.513897385448583 0.512090669454188 1 1
0.519100436597073 0.51797510414905 1 1
0.511146162617258 0.509609435105827 1 1
0.453659195760891 0.452487982884037 1 1
0.507024712832848 0.505444783200208 1 1
0.427193580463131 0.426176283482769 1 1
0.643647775859793 0.641847585931754 1 1
0.590353145214816 0.588181559915617 1 1
0.563902046441887 0.562486385897079 1 1
0.549200680066133 0.547976068269827 1 1
0.433039296135329 0.432010205895507 1 1
0.419024902875523 0.417341280830572 1 1
0.11605343174761 0.115787176455946 0 0
0.516785951148239 0.5151715185034 1 1
0.693285630066923 0.691164622546619 0 0
0.407649274113455 0.406536520405638 1 1
0.479124551566828 0.478164186853612 1 1
0.506977490724324 0.505694123078998 1 1
0.398562176613051 0.397432557693176 1 1
0.539292118684377 0.537925820680388 1 1
0.499734055278879 0.498067375456124 1 1
0.555755763260041 0.554526596552551 1 1
0.528782659971399 0.527137716814408 1 1
0.53437054587627 0.532920472808435 1 1
0.582645338349699 0.581023470669215 1 1
0.711981371857972 0.71018491143898 0 0
0.575157915135049 0.573318179179275 1 1
0.620015948854876 0.618205771069067 1 1
0.573172849551004 0.571353726625937 1 1
0.640230962012276 0.638029649842831 1 1
0.615409003523482 0.613629787383362 1 1
0.369643528229837 0.368540444845643 1 1
0.48603650262254 0.4845475905068 1 1
0.628138961747383 0.626260540687355 1 1
0.464142576213646 0.462817535208584 1 1
0.583222380128949 0.581324568973461 1 1
0.410146660923551 0.409295728889536 1 1
0.423572225211426 0.422201904522571 1 1
0.644091239267006 0.642294807161379 1 1
0.51153322213974 0.509667469981535 1 1
0.601174756511565 0.599434257118195 1 1
0.464502874396563 0.463219027863429 1 1
0.45773470710491 0.456681099746601 1 1
0.48078158914324 0.47916701167007 1 1
0.583616162973253 0.581914668883667 1 1
0.746663738552178 0.744547678569101 0 0
0.453443757113367 0.452221311555371 1 1
0.505327604792729 0.504233345053276 1 1
0.499606582807862 0.498213502569559 1 1
0.538635935385411 0.537375854500254 1 1
0.434072011428933 0.433277238968895 1 1
0.579625413504933 0.577534922006364 1 1
0.686006775066025 0.6840756076949 1 1
0.409444028851835 0.408341858418183 1 1
0.454487477795609 0.453242145392905 1 1
0.580657469157782 0.57904099930682 1 1
0.525319813675275 0.524111970637841 1 1
0.479816462516599 0.478532327310446 1 1
0.633274344591707 0.631650624136156 1 1
0.519478427541529 0.518099564879638 1 1
0.479275321335635 0.477700901032533 1 1
0.632780074563314 0.630767523555379 1 1
0.471349071934757 0.470181568015553 1 1
0.38375034951367 0.38270699535772 1 1
0.454750065173201 0.453353752508209 1 1
0.642462474044442 0.640780497126458 1 1
0.44720816372249 0.446004888666986 1 1
0.441162880598169 0.440007950131807 1 1
0.448788278589162 0.447221860797397 1 1
0.426656810089332 0.425701006433287 1 1
0.427466493157861 0.426393630356457 1 1
0.482982643104461 0.481653446255075 1 1
0.651947322476837 0.650230331246853 1 1
0.482611263856802 0.480918552898948 1 1
0.462087412937579 0.460842140697805 1 1
0.631478242763515 0.629256528623776 1 1
0.579203087098072 0.577746880795863 1 1
0.471292040708112 0.469599914193405 1 1
0.508241474321548 0.506310254113663 1 1
0.592155391021107 0.590501724702655 1 1
0.389944328402146 0.388718780136437 1 1
0.470448363567692 0.468921419934258 1 1
0.737522975885167 0.73525517002723 0 0
0.211334860349606 0.210502908455874 0 0
0.503419756641155 0.501926212156025 1 1
0.495832560486036 0.494225560403616 1 1
0.809637325621495 0.807030536423646 0 0
0.452650298721813 0.451307318739447 1 1
0.475071856390113 0.473412210804708 1 1
0.420256804722435 0.419377958566421 1 1
0.460859981192276 0.459805919618228 1 1
0.458635946163438 0.457551557077209 1 1
0.567683046592019 0.566189992162179 1 1
0.44757715969628 0.446631823968835 1 1
0.449712177237191 0.447964362298851 1 1
0.339241155253575 0.337969134330975 1 1
0.510787564540331 0.50944718189629 1 1
0.647728243142914 0.645974863029873 1 1
0.561887899769687 0.560227562258434 1 1
0.616841423441679 0.614932898939813 1 1
0.146839192593839 0.146415570545567 0 0
0.528637543446298 0.526957857832095 1 1
0.534931302457051 0.533359822706247 1 1
0.518299303893955 0.516440765221161 1 1
0.626428239196221 0.624880569917261 1 1
0.590091175901797 0.588455752330309 1 1
0.420537795409162 0.419648037211312 1 1
0.339288254985683 0.338290940181969 1 1
0.485104738866752 0.483867586472356 1 1
0.46821193854474 0.466709789601409 1 1
0.675349434364423 0.673472184609554 1 1
0.376727652716356 0.375531224788185 1 1
0.480863115983704 0.479626898185254 1 1
0.54866314388214 0.547039141955893 1 1
0.713876942541647 0.711736001427392 1 1
0.646718710274087 0.645210600517488 1 1
0.53895698606796 0.537395289329626 1 1
0.651427407809883 0.649610921878925 1 1
0.581093566639248 0.579046658026471 1 1
0.408836920429601 0.407594334903512 1 1
0.609443544340215 0.607980099777059 1 1
0.431505939204634 0.430043950570095 1 1
0.635573143674371 0.633701085935633 1 1
0.392108127528849 0.391076618086851 1 1
0.46616550146154 0.464717983747738 1 1
0.656882279192674 0.655180481598071 1 1
0.398634218247329 0.397345207420181 1 1
0.557011752172876 0.555764664179346 1 1
0.342232412754625 0.341223809054427 1 1
0.419548558225007 0.418357635967412 1 1
0.747187844767752 0.744716283995858 0 0
0.322643514490066 0.321743807414127 1 1
0.325882150427441 0.325034819076304 1 1
0.46947941190703 0.467707387146326 1 1
0.245323437821533 0.244790764399388 0 0
0.442726297714248 0.441622219240244 1 1
0.608261547986355 0.606393249746128 1 1
0.451385051664066 0.449893241483834 1 1
0.360975582390479 0.359950859431279 1 1
0.314106332354389 0.313504284608341 1 1
0.593034254809266 0.591447384169103 1 1
0.565486723500177 0.563935458521014 1 1
0.542323328303164 0.54088463645025 1 1
0.592781423295654 0.590958519045394 1 1
0.45107231604576 0.449851475124174 1 1
0.527837900343922 0.525902053355714 1 1
0.399173562162294 0.397791701449373 1 1
0.585697091258719 0.583831955174784 1 1
0.508512243086256 0.507057406275859 1 1
0.563154102782148 0.56164683093004 1 1
0.397262984638088 0.395866526084895 1 1
0.48697590998726 0.485718358866765 1 1
0.305199616549141 0.304218124464176 1 1
0.659789033761125 0.657353324842409 1 1
0.431812777657438 0.430895778800572 1 1
0.378730790216361 0.377703662434431 1 1
0.612503081979146 0.610969946794849 1 1
0.312157390552282 0.311149856576546 1 1
0.679115652545641 0.676897671343471 1 1
0.286122479267951 0.285292575334948 1 1
0.533039143684511 0.531539511328431 1 1
0.554224283127071 0.552626045985573 1 1
0.522858846530002 0.521207554983674 1 1
0.481111767588747 0.479985701815748 1 1
0.582948993156793 0.581072702122814 1 1
0.590685798078 0.589125137518411 1 1
0.482557807766278 0.481040891320286 1 1
0.762234946498712 0.759833301054546 0 0
0.492051783478917 0.490475314122346 1 1
0.211339994050576 0.210894045184056 0 0
0.477986121812739 0.476248781450158 1 1
0.565713628312041 0.563734299880189 1 1
0.513607032543918 0.512025650426929 1 1
0.361145561797073 0.360002346819617 1 1
0.390307735004959 0.389057751754384 1 1
0.506337780528973 0.505175566351271 1 1
0.614132599336879 0.612515569134445 1 1
0.322541766940779 0.321641543335644 1 1
0.319145901143344 0.318245457146097 0 0
0.418769483802941 0.417653494339726 1 1
0.503396803866773 0.502198352943407 1 1
0.510995193660271 0.509571129165813 1 1
0.452940685407391 0.451471988186129 1 1
0.375213458313139 0.374351104338075 1 1
0.528612956672493 0.526989548211154 1 1
0.349250783970887 0.348331124072157 1 1
0.452559022098878 0.45149326169463 1 1
0.306879409160747 0.306307820323762 0 0
0.482312578586933 0.480783107035142 1 1
0.409108667927363 0.407911965493288 1 1
0.42812500097486 0.426780885816053 1 1
0.532497327798033 0.531103275981627 1 1
0.622970438228027 0.621338879611897 1 1
0.578529073205398 0.57694384605144 1 1
0.449879871354519 0.448610152249333 1 1
0.458625800934372 0.457516149487247 1 1
0.61637355449318 0.614463932385506 1 1
0.514048454456259 0.512363543074438 1 1
0.530670925047258 0.529281457199501 1 1
0.518098629766391 0.516436964980037 1 1
0.558592467816598 0.557308830341799 1 1
0.486755884711498 0.485561409614027 1 1
0.463302302324516 0.461925010749306 1 1
0.500700416186337 0.499258249545452 1 1
0.546445029323649 0.544638497984414 1 1
0.56066970048822 0.558646765438916 1 1
0.44244541974131 0.440956853654801 1 1
0.644578829618144 0.642697160812633 1 1
0.702547858662428 0.700809605903846 1 1
0.577437194740572 0.575951466961282 1 1
0.599959447893878 0.59836948442825 1 1
0.578746522970555 0.576961252576999 1 1
0.23666291927163 0.235680580528185 0 0
0.688014352322989 0.686172614277877 1 1
0.546762144947133 0.545133836046344 1 1
0.556953234306958 0.555020839369387 1 1
0.345376217778008 0.343943879100795 1 1
0.471052407026967 0.46995085264304 1 1
0.480426075035426 0.479099567377246 1 1
0.426625859214172 0.425390009507277 1 1
0.628062977601313 0.625808778467252 1 1
0.596418976233559 0.594858987131389 1 1
0.691084449819062 0.689170302624464 1 1
0.520928207092632 0.519313912114875 1 1
0.526359114459917 0.525160422724584 1 1
0.508700348047089 0.506670675296638 1 1
0.496145817612483 0.494362859201927 1 1
0.325656627407237 0.324835857024492 1 1
0.570661969631829 0.568944174554354 1 1
0.620415177722073 0.61860172351406 1 1
0.523657178734212 0.522171513262389 1 1
0.53924274420353 0.537544549261926 1 1
0.463780128815549 0.462442857439443 1 1
0.315925125273885 0.315315966446219 0 0
0.652153958511841 0.649335922348138 1 1
0.579557023299615 0.578059409251704 1 1
0.34574927807018 0.344761927403444 1 1
0.488433695940527 0.48730287699698 1 1
0.398980039158296 0.398032193935287 1 1
0.625654782919846 0.624115241480843 1 1
0.500242295971467 0.499072501755453 1 1
0.566953834533994 0.565437947729574 1 1
0.444373625354366 0.442999053343838 1 1
0.624365075123264 0.623067771724967 1 1
0.490823515823086 0.489366305583926 1 1
0.352969070561896 0.352080545376606 1 1
0.550731602850524 0.548865280230553 1 1
0.595313403458241 0.593940086126624 1 1
0.441936751603512 0.440421002186258 1 1
0.58832358420909 0.586601604792996 1 1
0.569394239820627 0.567694863205891 1 1
0.293381353961535 0.29256248399727 0 0
0.497405702721503 0.495752309565744 1 1
0.351383224135527 0.350500622706639 1 1
0.609032984644499 0.60685034363768 1 1
0.445214075742061 0.444259289929134 1 1
0.503683180482646 0.502260744483961 1 1
0.746019936263739 0.744162284660633 0 0
0.472503646350023 0.470773905256299 1 1
0.512192090534322 0.510593081566514 1 1
0.362870602173751 0.362085168857823 1 1
0.515011896065351 0.512916645589002 1 1
0.282650882956531 0.281856447955701 1 1
0.560513434147859 0.558207574815306 1 1
0.503875788275746 0.502437566010293 1 1
0.317621596038578 0.31646822675969 1 1
0.45656399988217 0.455195698022496 1 1
0.370353831048706 0.369418707441843 1 1
0.529698155072206 0.528049942788812 1 1
0.445365636556573 0.443968867601495 1 1
0.508311744362521 0.506776414524861 1 1
0.310122482909099 0.309507961883732 1 1
0.580018855040357 0.578625324326884 1 1
0.747343698566731 0.745190912090616 0 0
0.30466788737706 0.303710606795677 0 0
0.60444668518223 0.602422647681485 1 1
0.592399297491777 0.59041177336991 1 1
0.454616884194216 0.453178052144762 1 1
0.458784641165852 0.457704926459332 1 1
0.546224585682765 0.54491409953486 1 1
0.512331215368401 0.510670139948595 1 1
0.336367011995882 0.33553970049287 0 0
0.83383464109922 0.831371357550542 0 0
0.564644765027502 0.562941896296656 1 1
0.486752755116693 0.485365797723149 1 1
0.474045967535951 0.472693841076062 1 1
0.506983620451654 0.505688696798458 1 1
0.622270096962425 0.620333602009936 1 1
0.571541813670094 0.569916889719226 1 1
0.629150836854412 0.627586703293656 1 1
0.644216103868585 0.642551915061735 1 1
0.461042805495828 0.459480014173633 1 1
0.518709459990411 0.517286745743186 1 1
0.569900064946811 0.568221735077587 1 1
0.594488376865324 0.592517781930938 1 1
0.647233759592471 0.645548821938432 1 1
0.465413768453961 0.463896049239207 1 1
0.46926820328374 0.468181331269106 1 1
0.348700247468127 0.347671504537902 1 1
0.537102006001648 0.534839077130319 1 1
0.550359876748128 0.548766520988862 1 1
0.660483665415821 0.658300133928938 1 1
0.235637173350636 0.234959461919685 0 0
0.642434353116716 0.640286673586413 1 1
0.529778839005074 0.528121210095447 1 1
0.478568551931829 0.477092295528762 1 1
0.467463629962713 0.465838333011408 1 1
0.489897224692842 0.488342963310458 1 1
0.453870286117846 0.452620045174028 1 1
0.500881762219522 0.499222060778369 1 1
0.531952409177231 0.530592411990499 1 1
0.672643608684665 0.670918790015737 1 1
0.59279846533387 0.590837896082433 1 1
0.516838015323801 0.515072727332779 1 1
0.398999097325262 0.397891756124053 1 1
0.325625509829927 0.324794771229904 1 1
0.636791784765528 0.634976308648872 1 1
0.376705873941435 0.375492400866909 1 1
0.644337559468605 0.642166983462272 1 1
0.40145605200041 0.400268787659106 1 1
0.510728602952099 0.509106495859597 1 1
0.488091751537133 0.486366020406441 1 1
0.558107041775667 0.556498016337334 1 1
0.532747419514889 0.531504255789691 1 1
0.547664734198993 0.54630324786685 1 1
0.304042425775935 0.302878462768651 1 1
0.558649735116602 0.557246330995539 1 1
0.666137040404299 0.664123849692191 1 1
0.42022822964199 0.418832084832436 1 1
0.666332609131822 0.664309529981648 1 1
0.651609515524231 0.649861015331311 1 1
0.8328857793706 0.830119407396985 0 0
0.366770895046988 0.365632017894368 1 1
0.550197350782795 0.548849023151301 1 1
0.501201482125527 0.49971920009031 1 1
0.433918921951496 0.43259323076966 1 1
0.681666958717616 0.679557945254601 1 1
0.406132692323112 0.405072734748646 1 1
0.559801841417978 0.558081869621948 1 1
0.635977149258589 0.634370805243301 1 1
0.453910202348086 0.452288080362354 1 1
0.511600824931718 0.510063930422821 1 1
0.41818361416973 0.416913879493417 1 1
0.534000612658221 0.532464403764225 1 1
0.4697941548842 0.468660621883743 1 1
0.564508528993305 0.562631689855717 1 1
0.794316321048554 0.791892321573082 0 0
0.504903991577122 0.50307815620942 1 1
0.542308220054404 0.540839023778884 1 1
0.623355886011543 0.621632711695085 1 1
0.468565200089289 0.467026403093167 1 1
0.657323707882092 0.655283542269572 1 1
0.490903236989333 0.489444129264474 1 1
0.618470833731107 0.616754906325607 1 1
0.594930026334066 0.593289299668039 1 1
0.232006473744431 0.231300809024109 0 0
0.317227720007033 0.316192254405417 0 0
0.595901691962393 0.593461865301881 1 1
0.43115161880054 0.429869954856156 1 1
0.889674254882024 0.887353327583094 0 0
0.546801514453762 0.545347235493691 1 1
0.387826112213552 0.386650965517025 1 1
0.457490674283299 0.45607509132407 1 1
0.529618164009839 0.528104093397429 1 1
0.53145442569311 0.530317274807032 1 1
0.624619897110457 0.622890304326504 1 1
0.513463478191853 0.511833683270563 1 1
0.498780303662991 0.497493206701889 1 1
0.542509096239585 0.540792708589342 1 1
0.652008795282643 0.650317553734177 1 1
0.493042510959584 0.491706815148484 1 1
0.306793938380104 0.30611229195742 0 0
0.546404307129881 0.545047769703314 1 1
0.370251617028597 0.369178231658082 1 1
0.472283259552035 0.471052715374437 1 1
0.520128425143489 0.518523656653809 1 1
0.579414397430079 0.577891224443737 1 1
0.322182642478308 0.320758357122681 1 1
0.30376029558286 0.302748029881663 1 1
0.391315195660886 0.390207009502282 1 1
0.466012626503227 0.464698074491022 1 1
0.487505987575642 0.485971077493928 1 1
0.770677613561719 0.768355862728818 0 0
0.378540526129898 0.37696918528284 1 1
0.427978205320198 0.426540268465145 1 1
0.460355278410524 0.458914728796542 1 1
0.290329964423214 0.289376088923255 1 1
0.566977016496698 0.564936809496612 1 1
0.507203414090214 0.505484229856501 1 1
0.602141055443636 0.600263020489274 1 1
0.445610696912123 0.44435919699931 1 1
0.485567373538727 0.484049336740485 1 1
0.368825361271003 0.367921795059245 1 1
0.621094061652704 0.618755024001846 1 1
0.528240945391168 0.526765069670649 1 1
0.514376365300869 0.513066507643572 1 1
0.49016373121864 0.488401630523092 1 1
0.396491459592405 0.395299938383873 1 1
0.352154711320825 0.350891649584111 1 1
0.490386090969357 0.488834133624611 1 1
0.604052433009866 0.602319155362664 1 1
0.433239284668456 0.431898441715634 1 1
0.681826605854484 0.679752245029334 1 1
0.632855102796485 0.631217747321711 1 1
0.482689630957191 0.481038569235772 1 1
0.66330627441578 0.661424536917411 1 1
0.598575565631076 0.597059501501427 1 1
0.290604019829924 0.289567481251063 1 1
0.522699383120367 0.521264461332994 1 1
0.485046379921678 0.483440872173645 1 1
0.3618704483555 0.360110829335601 1 1
0.34137597139225 0.340265336932574 1 1
0.41889304076435 0.417610001023599 1 1
0.543852924107804 0.542254195085117 1 1
0.550160367734359 0.548757310605188 1 1
0.749726655932307 0.747279831326121 0 0
0.659675378143433 0.658044560789655 0 0
0.428562417891187 0.427067066289005 1 1
0.578350589678784 0.576050732655016 1 1
0.62650798893342 0.624287775372783 1 1
0.475982020288231 0.474544615459817 1 1
0.524409412394766 0.522731711902606 1 1
0.416281134011796 0.415254620166506 1 1
0.487885162145625 0.48591804682385 1 1
0.516646705543984 0.515016342770623 1 1
0.471415883188762 0.470320763950527 1 1
0.480425656860752 0.478734601450271 1 1
0.377952243939576 0.376964466406806 1 1
0.538039766445521 0.536422129691588 1 1
0.584980087542302 0.583404518586035 1 1
0.486481324692769 0.485203904505186 1 1
0.547321179830476 0.545693750004922 1 1
0.413183678866722 0.411664278137162 1 1
0.443741516207649 0.442412597520935 1 1
0.469936362947948 0.46879112419755 1 1
0.591253167692354 0.588733953668564 1 1
0.440070318832989 0.439202764751944 1 1
0.423759306628407 0.422817678483208 1 1
0.492002224625528 0.490488911316606 1 1
0.413605993248399 0.412310910167143 1 1
0.581923246914652 0.580260267336971 1 1
0.583166849002147 0.581561852769815 1 1
0.5308675596803 0.529558665574357 1 1
0.563662944547755 0.561459423839222 1 1
0.47352712741457 0.471998378036565 1 1
0.563385041859492 0.561940503224462 1 1
0.455047327895084 0.45373396122749 1 1
0.463929550942575 0.462369798383953 1 1
0.57256517649864 0.570947830594139 1 1
0.605852552131635 0.604282135712421 1 1
0.363393807428219 0.362046626966866 1 1
0.509751790332035 0.508598362925333 1 1
0.495202521927032 0.493376171936002 1 1
0.266317908772598 0.265635117287537 1 1
0.656987932110627 0.655140799287622 1 1
0.368293543101489 0.367273778954182 1 1
0.605988846394833 0.603746184977619 1 1
0.495117758575016 0.493600208393147 1 1
0.664847170940595 0.662849187875887 1 1
0.568710496750393 0.567065843794728 1 1
0.343732282877467 0.342833529206629 1 1
0.357102947397021 0.355961456600139 1 1
0.516427540977234 0.515291305354571 1 1
0.429301008806502 0.428178813919598 1 1
0.510316597582666 0.509239644269158 1 1
0.533599857028246 0.532057795631344 1 1
0.478703731829339 0.477296768918405 1 1
0.523947146387599 0.522319777998097 1 1
0.46533063681564 0.463893473390513 1 1
0.519299119448365 0.517917774667395 1 1
0.595485418653779 0.593638281919645 1 1
0.320122573893767 0.319689459296921 1 1
0.289848349697837 0.28878567415578 0 0
0.471251996442484 0.470212831890281 1 1
0.479340086493194 0.478087374603843 1 1
0.457922975872485 0.456409026036826 1 1
0.575589698088028 0.574048849701048 1 1
0.369018045190776 0.368065306370849 1 1
0.45605744156792 0.454950403184893 1 1
0.57926166897251 0.576753303215273 1 1
0.403849915817579 0.40233443192368 1 1
0.424498804758673 0.423267017245676 1 1
0.459812013928877 0.458124088936376 1 1
0.408436905020243 0.407267346077064 1 1
0.531686343007711 0.529988170155551 1 1
0.432000466871325 0.430861567066884 1 1
0.432768701976117 0.431644167920826 1 1
0.429392582928665 0.428550740130841 1 1
0.326782366001642 0.325993781315341 1 1
0.587180762732957 0.585309999121833 1 1
0.377645556459556 0.376373291734539 1 1
0.573100353120935 0.571899212219589 1 1
0.655395212202961 0.653339280395193 1 1
0.469983189476169 0.468305067710372 1 1
0.601014500640765 0.599303491464922 1 1
0.628577188612648 0.626640093128126 1 1
0.370013556085369 0.368828436031622 1 1
0.356807286077392 0.355639980740734 1 1
0.44392481114134 0.442256022626855 1 1
0.514715541055805 0.513165023008027 1 1
0.376606700864837 0.375420214014723 1 1
0.562194631704941 0.560278312819867 1 1
0.472838456483184 0.471723983297129 1 1
0.468381820590482 0.467036301779206 1 1
0.417575173613936 0.416332935918041 1 1
0.474855263209841 0.473403977734503 1 1
0.575414203240958 0.573612570280649 1 1
0.221735944015221 0.220873191150884 0 0
0.360589954441593 0.35979160327722 1 1
0.379956917186842 0.378932086248157 1 1
0.556499702226011 0.555325767042677 1 1
0.436375344473302 0.435490660829082 1 1
0.496179495132201 0.494446983561217 1 1
0.491783462916076 0.49044782326575 1 1
0.593917947604582 0.592042774666763 1 1
0.396626924895323 0.395678379915833 1 1
0.530060356064262 0.528757048956335 1 1
0.476095045132036 0.474610210887492 1 1
0.605237131680315 0.603131994703531 1 1
0.360103038865448 0.35897644284242 1 1
0.549569629752963 0.548225960545294 1 1
0.561702426758439 0.559992152783413 1 1
0.494868841936346 0.49395516119034 1 1
0.360770170940815 0.359453151277054 1 1
0.161867104044254 0.161374281744961 0 0
0.514055571059752 0.512499981419832 1 1
0.676171179864782 0.674347461860383 1 1
0.625067662642631 0.623339753377589 1 1
0.617850161472351 0.615915761219769 1 1
0.538037279815954 0.536163786501501 1 1
0.573860901971325 0.572177917363192 1 1
0.484681632348097 0.483417679983277 1 1
0.459784656664255 0.457948456615449 1 1
0.61511361078121 0.613418812418517 1 1
0.420411709654937 0.419120327039224 1 1
0.426842981392362 0.425414953464156 1 1
0.431430536478409 0.429778430012378 1 1
0.595966861883225 0.59433831888697 1 1
0.52804301065401 0.526492355958868 1 1
0.598993419675763 0.597090960853451 1 1
0.736893457730848 0.734556087066784 0 0
0.598606724350631 0.59706471425566 1 1
0.46279226441461 0.461304109784893 1 1
0.40200791612358 0.400751527264523 1 1
0.61957895236094 0.618021399137933 1 1
0.568179584973761 0.566127128596284 1 1
0.453589335855133 0.452185037678954 1 1
0.299829642800441 0.298947474920769 1 1
0.663516681544801 0.661519327498182 1 1
0.520740384291529 0.519060569810652 1 1
0.436136984902877 0.434745324226734 1 1
0.457363173528435 0.456316177693948 1 1
0.525747620803001 0.524144666793766 1 1
0.488995073178608 0.487322604751619 1 1
0.561199208178187 0.559871922824239 1 1
0.510837890182743 0.509421582051207 1 1
0.3555978316627 0.354672453833688 1 1
0.372630671663126 0.372006475908153 1 1
0.310258465232264 0.309449330309326 1 1
0.494166436532891 0.492719638687737 1 1
0.577865698510126 0.576121420323933 1 1
0.452607854336751 0.451036034225094 1 1
0.333372817790461 0.33226240264552 1 1
0.65474826348293 0.652881156707228 1 1
0.535660037966233 0.53403450898174 1 1
0.62279108001813 0.621137620063142 1 1
0.344650134676096 0.343497113070172 1 1
0.417576295503455 0.416553349129074 1 1
0.549730756405283 0.548197179263255 1 1
0.342082130721448 0.341149186819332 1 1
0.475967413786572 0.474479578313531 1 1
0.657136175671636 0.655329842415376 1 1
0.507992352087801 0.506228798941168 1 1
0.518706915735145 0.51725541277556 1 1
0.605612827745134 0.603883873246195 1 1
0.503453160662496 0.501865028351803 1 1
0.505734428918301 0.504578563422431 1 1
0.497281118669465 0.495824373685022 1 1
0.590530934170714 0.588732754048674 1 1
0.437050799792349 0.435742472003278 1 1
0.215712964481591 0.21496876564355 0 0
0.357107600860506 0.355609692386386 1 1
0.573772873160408 0.572000233275258 1 1
0.40241088440011 0.401170051431503 1 1
0.582379482340374 0.580851211500457 1 1
0.351540751620704 0.350662961568192 1 1
0.490382264107775 0.489167011994782 1 1
0.432757452271565 0.431659560053764 1 1
0.365799299885132 0.364407866289951 1 1
0.463920041820427 0.462528158554337 1 1
0.611628180980403 0.609852391186528 1 1
0.589949869662077 0.588296468037224 1 1
0.685752563734642 0.683665341786059 1 1
0.480193911751569 0.478797256239931 1 1
0.692708038019756 0.690611284182879 1 1
0.395042062587454 0.393863465630334 1 1
0.31394392878053 0.313478258502284 1 1
0.526857446213831 0.525426324142475 1 1
0.500817682599505 0.49959237444298 1 1
0.254097553816746 0.253197215419544 0 0
0.671493506604414 0.669487410831806 1 1
0.457579102202138 0.456267133921958 1 1
0.378657429369113 0.377874780834556 1 1
0.512233850214669 0.510579188834836 1 1
0.451622744739627 0.450615706621095 1 1
0.382272767318022 0.381406800029261 1 1
0.512416773673958 0.510748283370196 1 1
0.386426085799157 0.38521081037616 1 1
0.50890428231228 0.507465032720431 1 1
0.431446958762517 0.429799495646914 1 1
0.4297438162802 0.428635865514834 1 1
0.382120858721296 0.380819523155871 1 1
0.438653182603552 0.437439291790521 1 1
0.375522055480312 0.374320487395566 1 1
0.384483471265276 0.383431193598064 1 1
0.361929810421805 0.360567448539704 1 1
0.410396692772605 0.409167291318296 1 1
0.481572566444909 0.480293028415019 1 1
0.460302768475756 0.458974646156721 1 1
0.387207061742934 0.386104750652046 1 1
0.518029410572802 0.516550987155573 1 1
0.479239176190883 0.477984327335335 1 1
0.476713159498747 0.475279884585184 1 1
0.439647699015891 0.438365091266585 1 1
0.601914092961095 0.599829658012462 1 1
0.598420129739836 0.59608478700567 1 1
0.441085805215147 0.439611983861983 1 1
0.345229180159304 0.344388526587879 1 1
0.64080569148652 0.638906319649254 1 1
0.525117898524011 0.523627149218447 1 1
0.454438762423235 0.453106996871784 1 1
0.250026578590479 0.249681236317899 0 0
0.543523102406085 0.542182898779667 1 1
0.503915161315634 0.502266813402405 1 1
0.610856253574874 0.609228824277345 1 1
0.450156202091983 0.449010920140485 1 1
0.584251839519649 0.582445860741413 1 1
0.439782041432805 0.438263205153725 1 1
0.692778779274077 0.690913107663226 1 1
0.633744228802793 0.63150288199099 1 1
0.527291145858427 0.526050653441949 1 1
0.625689699713092 0.623090619371415 1 1
0.472639561098826 0.470819641470911 1 1
0.569247605926502 0.567278057005756 1 1
0.72072835645246 0.718828402579392 1 1
0.505815859705599 0.50429809435891 1 1
0.454621035053386 0.453249291324498 1 1
0.591731692587373 0.590084981710401 1 1
0.352468815449613 0.351591707368613 1 1
0.553834506939242 0.552307049674014 1 1
0.476037043770393 0.474592410025729 1 1
0.586876209208362 0.584808084224338 1 1
0.334800965055388 0.333857273332887 1 1
0.529400531562104 0.527821402049275 1 1
0.295443090616914 0.294517654138052 1 1
0.705131928263022 0.703085479526796 1 1
0.511392927004664 0.509461095089183 1 1
0.623458564331085 0.621800555303201 1 1
0.550736119732911 0.549237651653466 1 1
0.570471794484082 0.568553388241384 1 1
0.485434360708308 0.484027008332968 1 1
0.463535646451772 0.462324817544005 1 1
0.460272377341224 0.458876552481328 1 1
0.578192091013554 0.576642237877294 1 1
0.482992458090342 0.48160527744619 1 1
0.647241552222159 0.645316569030668 1 1
0.520381662673755 0.518484258735725 1 1
0.645651260780077 0.643502874628436 1 1
0.385884704963411 0.384905858634269 1 1
0.339374051180761 0.338263146824014 1 1
0.400453060826331 0.399571064747889 1 1
0.429264173619351 0.427677045253304 1 1
0.516719679657563 0.514813599559444 1 1
0.546951985863775 0.545558666605349 1 1
0.355322775276489 0.354029135116137 1 1
0.392927213709041 0.391735961244764 1 1
0.177650645731593 0.177201452251611 0 0
0.439748614143426 0.438265055603178 1 1
0.535539791716051 0.534167466923882 1 1
0.294437290192225 0.293469153002761 0 0
0.426074195524107 0.424555834546604 1 1
0.290338427324662 0.289715956192478 1 1
0.525151728056679 0.523560262893501 1 1
0.638529607637664 0.6373298182238 1 1
0.535080046396122 0.533646192603556 1 1
0.358017189577585 0.356996561232487 1 1
0.370005766910071 0.369065053266451 1 1
0.480848719995038 0.479269328731654 1 1
0.553116981929923 0.551385181324637 1 1
0.586596075491395 0.584742270416947 1 1
0.516095435014927 0.514466501133954 1 1
0.688399770937089 0.68640373789233 1 1
0.316369771742482 0.315424257533677 0 0
0.591115349862934 0.58931267147216 1 1
0.61687540691953 0.615064365212309 1 1
0.508172017052496 0.506918257246978 1 1
0.505986490261187 0.504585131737208 1 1
0.643053028165683 0.64126059235858 1 1
0.242577388079226 0.241941039687839 0 0
0.55639645502409 0.555048513787642 1 1
0.358746312787927 0.35742075454483 1 1
0.469897482659987 0.468544403279669 1 1
0.552551717756576 0.55069817786319 1 1
0.646529857103959 0.644397610985171 1 1
0.448306806701023 0.446975951431833 1 1
0.514297004910584 0.512588397148175 1 1
0.543465241973424 0.541466312891901 1 1
0.409091584379549 0.407991546219081 1 1
0.510360189512688 0.50864047283911 1 1
0.423832320298593 0.422346575935501 1 1
0.477457923725359 0.475765401076418 1 1
0.477744576334985 0.475976449391616 1 1
0.691474008327265 0.689390771326045 1 1
0.387602208211861 0.386562364504141 1 1
0.421455622865308 0.420313841614683 1 1
0.735190414018116 0.73289564839784 0 0
0.410525253442976 0.409339016768509 1 1
0.577236451932933 0.576037463578107 1 1
0.618636363505277 0.616804804716093 1 1
0.50628637077856 0.504661253117667 1 1
0.440773176772059 0.43971570060567 1 1
0.709101809343051 0.707077191459742 1 1
0.593460426398689 0.59150362356844 1 1
0.600411007724742 0.598416329418359 1 1
0.643702200612951 0.641879569643322 1 1
0.46047074397491 0.459188389121437 1 1
0.641854431210086 0.639839300658875 1 1
0.513246332785164 0.511694637738476 1 1
0.714688223502109 0.712458673418198 1 1
0.687840754514463 0.685912112907141 1 1
0.578835296711841 0.577349424133071 1 1
0.31170251069861 0.310935044907339 1 1
0.510767287746712 0.509625311901154 1 1
0.455072809025575 0.453934288803211 1 1
0.2941783482114 0.293432105633425 1 1
0.548449975226185 0.546897992611976 1 1
0.370552382464318 0.369318957681135 1 1
0.516392289620019 0.514967263109959 1 1
0.596786351941558 0.595494192756382 1 1
0.430018539168723 0.428581627906079 1 1
0.408020559657648 0.406539261744687 1 1
0.509487209400409 0.507865632793165 1 1
0.497467238453785 0.496362655589183 1 1
0.593169091370476 0.591422684545759 1 1
0.495080515607389 0.492802365067155 1 1
0.681066339678465 0.679002322552311 1 1
0.501189548670665 0.499478202329079 1 1
0.224465299001084 0.223785718798743 0 0
0.416107288451254 0.415212408187226 1 1
0.587214939319254 0.585571760296071 1 1
0.453642694154954 0.452393423275135 1 1
0.453964869886235 0.45233924712991 1 1
0.386549863975708 0.385319524061542 1 1
0.453766702534819 0.452679939334123 1 1
0.261110841579185 0.260103312763763 0 0
0.467944356028408 0.466520099745924 1 1
0.452613001274957 0.451431431425098 1 1
0.460316191150157 0.459011988816567 1 1
0.591636142939905 0.589767325479541 1 1
0.570319073185183 0.568582117782302 1 1
0.650873071872573 0.64860878763348 1 1
0.327627714482131 0.326583837506381 0 0
0.515975428819997 0.514923844118931 1 1
0.639734255219321 0.637850955653798 1 1
0.590227943206734 0.588447018625064 1 1
0.50812332937497 0.506990844379012 1 1
0.335312361492258 0.33432999338315 1 1
0.435618077254977 0.434567304691841 1 1
0.50865913103831 0.507088891789059 1 1
0.499291585448466 0.497795982086686 1 1
0.54872272804326 0.547439491374808 1 1
0.440300718613585 0.438799699945314 1 1
0.50989418386879 0.508543677266645 1 1
0.579046502935362 0.576957813242631 1 1
0.545273837883931 0.543605087710678 1 1
0.483119603252854 0.481723363237931 1 1
0.741764964178772 0.739463203389148 0 0
0.383801711158518 0.382735531637435 1 1
0.511630794647078 0.509534053370207 1 1
0.301523128814931 0.300730131642501 1 1
0.357241207844023 0.356004804932082 1 1
0.329790647454088 0.328871970288695 1 1
0.449278313977448 0.448114291158288 1 1
0.459056351468028 0.457809419331562 1 1
0.690738337855676 0.689005032732623 0 0
0.608499581473055 0.606762349474942 1 1
0.457087494697737 0.455544200586392 1 1
0.518587531685199 0.517315415695191 1 1
0.369979364921381 0.369021213120179 1 1
0.302937738705497 0.301733356489634 0 0
0.400257877339466 0.399135324437528 1 1
0.445872895039239 0.444238526551438 1 1
0.462949894095752 0.461424405037885 1 1
0.643886635223941 0.64222259733598 1 1
0.293634207210304 0.292808561779703 1 1
0.53269314771065 0.531425582642139 1 1
0.445110423025085 0.443732550175865 1 1
0.534546229260939 0.532898091878189 1 1
0.62270432294848 0.621249181476442 1 1
0.490324425476774 0.488941054913293 1 1
0.441038751881029 0.44016765447521 1 1
0.564197509023979 0.562567298715885 1 1
0.601786230349685 0.599876300865962 1 1
0.480072845726994 0.478579246422307 1 1
0.701240903426526 0.69942270120441 0 0
0.417025210311263 0.416095675161004 1 1
0.524596057894398 0.523183115017537 1 1
0.546660468460752 0.544770774553257 1 1
0.325332887174846 0.32446113777412 1 1
0.441158017628988 0.439486663385985 1 1
0.418571868561031 0.417544877485945 1 1
0.542084191768161 0.540710727197023 1 1
0.58831163355262 0.58666070631926 1 1
0.716475274718985 0.71437767724388 0 0
0.420697683556131 0.419489147239751 1 1
0.537689712586621 0.535748118934451 1 1
0.753351749743411 0.751259579482876 0 0
0.591376199895824 0.589555272766295 1 1
0.417588688010448 0.416513245575903 1 1
0.47887929157495 0.477734803565438 1 1
0.519583432878438 0.517953864419884 1 1
0.520170054880565 0.518691158845694 1 1
0.578022790454877 0.576508698380852 1 1
0.389588383129301 0.388572261823673 1 1
0.581092464208076 0.579589943476139 1 1
0.293225779855378 0.292457120207105 1 1
0.614241156126877 0.612517244339651 1 1
0.699278220256162 0.696597632883789 0 0
0.381527525936742 0.380585725634697 1 1
0.549424054059398 0.547884856019166 1 1
0.522351196361871 0.520689490621474 1 1
0.508763223894537 0.507057533931668 1 1
0.380023893881568 0.3790716223026 1 1
0.508207426875819 0.506278023843483 1 1
0.52554640694869 0.523955401121838 1 1
0.217236282828957 0.216355400243029 0 0
0.477548350075025 0.476145404753117 1 1
0.514135603848557 0.512555733337333 1 1
0.408750395767364 0.407599252074277 1 1
0.256172849772299 0.255014479785014 0 0
0.467586866569457 0.466457858928031 1 1
0.595869303103427 0.593955677233101 1 1
0.686115953144911 0.684647798360987 1 1
0.452659030919079 0.45147906894682 1 1
0.538930628405583 0.537421067840725 1 1
0.504636718924262 0.503180261400881 1 1
0.549766637247584 0.54772501028609 1 1
0.481614368043314 0.480273467118276 1 1
0.371539057474242 0.370052107656951 1 1
0.574962164336237 0.57338826479634 1 1
0.560728003643899 0.559085316814639 1 1
0.410995090441481 0.409592859587388 1 1
0.40418986872372 0.403085194050204 1 1
0.457493115084957 0.45570590698953 1 1
0.660820463477658 0.658509822526989 1 1
0.504832233408262 0.503233701616223 1 1
0.417793798427519 0.416500226275147 1 1
0.568874457617135 0.56756395216586 1 1
0.613875881540809 0.611923041158091 1 1
0.57230395339831 0.57088746390327 1 1
0.47947828691938 0.478135611524304 1 1
0.491149390699207 0.489787294750121 1 1
0.481714464720816 0.480425266150038 1 1
0.484339074722806 0.48298263921346 1 1
0.39867287599187 0.397266643533676 1 1
0.69944738160061 0.697410041398859 0 0
0.483943723385396 0.482163779439779 1 1
0.47603494100706 0.474407187869609 1 1
0.530480832620527 0.529202350849904 1 1
0.683744782638126 0.681269323897592 1 1
0.549245808191871 0.547929217304333 1 1
0.464160684322611 0.462802308844614 1 1
0.411756147060799 0.41047293133187 1 1
0.556417006706091 0.55480233171267 1 1
0.614209147062908 0.612666839169702 1 1
0.613107913492801 0.611390411121125 1 1
0.532339366875255 0.531004203730548 1 1
0.538634862583109 0.537208035817679 1 1
0.2860144843583 0.28494920099082 1 1
0.639883368633085 0.637968262190464 1 1
0.560107665623391 0.558452910382074 1 1
0.633283680423897 0.631475682163488 1 1
0.257848173808094 0.257260340167625 0 0
0.679033660913575 0.676567537527221 0 0
0.674801319701928 0.672962584447585 0 0
0.735852540740057 0.734057347837593 1 1
0.59303802035646 0.591333435629789 1 1
0.425354681926125 0.42417155919752 1 1
0.638218979772355 0.635966263236397 1 1
0.475789206775426 0.474638308809852 1 1
0.685523819008236 0.683219983210039 1 1
0.569294899268772 0.567680999777945 1 1
0.652975913859193 0.651199479512324 1 1
0.263051784611039 0.262849412831864 1 1
0.436555564545602 0.435030159041849 1 1
0.475033150956524 0.473386752287323 1 1
0.460954573573055 0.459506915492343 1 1
0.465972799711389 0.46440101249155 1 1
0.365841473935509 0.364742499271313 1 1
0.644207192513967 0.642437930292071 1 1
0.434502559837538 0.433274714081261 1 1
0.5188199495845 0.517469808611928 1 1
0.365432370205846 0.364321095918298 1 1
0.520850525584826 0.518713160875009 1 1
0.528682191847272 0.52702433611909 1 1
0.585848285895624 0.583999562228859 1 1
0.284830763335224 0.283939142514704 1 1
0.410384059938797 0.409314681897999 1 1
0.553383573645985 0.552035676482275 1 1
0.582890911672773 0.581065710306157 1 1
0.428430770217697 0.427188413182489 1 1
0.552063676784084 0.550592917867367 1 1
0.248533718563314 0.247853615598456 0 0
0.698547915332063 0.696628838214357 0 0
0.601008132057885 0.598789653730942 1 1
0.586871186547818 0.585349805379306 1 1
0.624238302609716 0.622193535974557 1 1
0.55237970375057 0.550650744262051 1 1
0.421879730710591 0.420524749282286 1 1
0.500280953180494 0.499066060512166 1 1
0.406961052777218 0.404990156205296 1 1
0.418712669857618 0.417847223277621 1 1
0.299210484349904 0.29826546728959 1 1
0.599867772213024 0.598022617946457 1 1
0.449119977337494 0.447673946150152 1 1
0.425501766331003 0.424475057398051 1 1
0.658158563890685 0.656545183773834 1 1
0.507024618318169 0.505469530872336 1 1
0.269864589514195 0.26919899791163 1 1
0.442939880117378 0.441745228704345 1 1
0.462978701337617 0.461994206718455 1 1
0.491191419105749 0.489785074709624 1 1
0.538663491626044 0.537284402239566 1 1
0.44689609599048 0.445050646107997 1 1
0.537487639399257 0.535683388382947 1 1
0.47622290458315 0.474686441185282 1 1
0.500713490091653 0.499582636609646 1 1
0.574647704823897 0.57270211524956 1 1
0.248174213906542 0.247277640801414 0 0
0.484707217310387 0.483218027466643 1 1
0.591862827925004 0.589869891055539 1 1
0.378196797310677 0.377230105202678 1 1
0.588375326363641 0.5865643437553 1 1
0.721628847214878 0.719671951738905 0 0
0.406167462367326 0.404903489334021 1 1
0.467983937682418 0.466845501324019 1 1
0.448049861783497 0.44667350990294 1 1
0.576618764042398 0.574698060446591 1 1
0.576635325806439 0.574703179229844 1 1
0.482215274005314 0.480675943915378 1 1
0.253173525482862 0.252286382495973 1 1
0.398417450493814 0.397427709548087 1 1
0.53456434171136 0.532893464039866 1 1
0.392989985333724 0.391644541439261 1 1
0.425659736521444 0.424104325445888 1 1
0.623952031499478 0.622143201036252 1 1
0.737457289314506 0.734956004267356 1 1
0.63586911777813 0.633719721007861 1 1
0.517410236914491 0.516126715410217 1 1
0.384099491739806 0.382793420464352 1 1
0.433176038098403 0.431997822589069 1 1
0.40952673686929 0.408381108545156 1 1
0.451911986254484 0.450465743483977 1 1
0.4417174347641 0.440344774619396 1 1
0.651521707796587 0.649394546581061 1 1
0.712628771408663 0.710099517422449 0 0
0.374684951309612 0.373342832315492 1 1
0.483073182898593 0.481505935185831 1 1
0.543761843888538 0.541844551869862 1 1
0.351405823619523 0.35047997238818 1 1
0.339673498752598 0.33889650416855 1 1
0.485470429915216 0.48393203891282 1 1
0.555162069218155 0.55305899937079 1 1
0.471122720091256 0.469808754968563 1 1
0.479448232489687 0.477883219748277 1 1
0.490408730375784 0.488542341545881 1 1
0.510376081546528 0.508920179123535 1 1
0.666472956704367 0.664416508630758 1 1
0.601965966501492 0.600509884746805 1 1
0.335884173468101 0.33508164289141 1 1
0.54872214615255 0.547222018129779 1 1
0.446032734156505 0.444628988729099 1 1
0.419153263177009 0.417754442120142 1 1
0.43024794267911 0.428880814438087 1 1
0.581302310313466 0.580040538261803 1 1
0.471646663465811 0.47030259912776 1 1
0.534678842286916 0.532917003209166 1 1
0.433307782412508 0.4318470793264 1 1
0.693207281441403 0.691140065163187 1 1
0.683896746380476 0.682001301438371 0 0
0.427707250958533 0.426707877880753 1 1
0.444943272752236 0.443297692001699 1 1
0.612465373411825 0.610487582032954 1 1
0.451312577192512 0.44998512615571 1 1
0.558841750550087 0.557301878527274 1 1
0.523709975692681 0.52244977061939 1 1
0.415898642019405 0.414794973599527 1 1
0.29718649982899 0.296646080922393 0 0
0.576707738746605 0.57506914661378 1 1
0.71914712360588 0.716473461192461 0 0
0.386538909771954 0.3854074685147 1 1
0.475114221606677 0.473547830532986 1 1
0.640305442203118 0.638740094689957 1 1
0.669442064897846 0.66761383116419 1 1
0.422479887705619 0.421309694932197 1 1
0.729351009731094 0.726686592145735 1 1
0.463586000247289 0.462265254951171 1 1
0.543187676328547 0.542031966583539 1 1
0.218892027206243 0.218563860979369 0 0
0.589440474442956 0.587658233886608 1 1
0.437015949962216 0.435994406186795 1 1
0.427777646054553 0.426413058489834 1 1
0.581711570163214 0.580079203508496 1 1
0.49388326539087 0.492322470032472 1 1
0.556316678956437 0.554599812591316 1 1
0.383317944628247 0.382053463885182 1 1
0.635759876234807 0.633723350502429 1 1
0.399529785457769 0.39817988295802 1 1
0.493819720621634 0.492368538869048 1 1
0.592281313899762 0.590320054734081 1 1
0.593054846870043 0.591447064965978 1 1
0.61443091405181 0.612526825878745 1 1
0.580321687301031 0.578736917707675 1 1
0.617548921498319 0.615734315253236 1 1
0.357151023933379 0.355810206628645 1 1
0.738001997506444 0.735640770067807 0 0
0.53805272054037 0.536553710080395 1 1
0.560275679745822 0.558907968154228 1 1
0.658886978803057 0.657332014089289 1 1
0.376386420557965 0.375402890634894 1 1
0.341124102324974 0.340227357156892 1 1
0.41387457625901 0.412714568368694 1 1
0.271945247712209 0.271134734516898 0 0
0.368025954258745 0.366750876415341 1 1
0.613111210807979 0.611180283227046 1 1
0.591715899966865 0.590000801960736 1 1
0.488725809497983 0.487328898388474 1 1
0.465595040691152 0.463733017982921 1 1
0.590100468176529 0.588025218117178 1 1
0.549598169620401 0.54790282848551 1 1
0.483019466398418 0.481838060261667 1 1
0.468401867071853 0.467090863761691 1 1
0.672223792258328 0.670451967089143 1 1
0.463511438078552 0.462343741233592 1 1
0.556310462270006 0.554949023674729 1 1
0.498781730521723 0.497480651623432 1 1
0.637448595895217 0.63588448580831 1 1
0.399159100575706 0.398134022442133 1 1
0.523159423664945 0.521724510353691 1 1
0.351773370983316 0.350820368783779 1 1
0.673616139781867 0.671914283514231 1 1
0.592205897137192 0.590567268906002 1 1
0.627547428022952 0.625948630448085 1 1
0.294690548747158 0.293939871312216 1 1
0.48966312193809 0.488322521983933 1 1
0.619025476796506 0.617393970357855 1 1
0.367087681477567 0.365985838261088 1 1
0.327855418282803 0.326794761991846 1 1
0.442332500590976 0.44075776457513 1 1
0.708082235618501 0.70527232149139 1 1
0.564660829227765 0.56312144015202 1 1
0.394363987012362 0.39339544853202 1 1
0.419068520779481 0.418177540187758 1 1
0.645345083659087 0.643442145141886 1 1
0.626761921461082 0.624755044142781 1 1
0.32993686710978 0.328850586501746 1 1
0.577536199938283 0.57565140056781 1 1
0.409366387139366 0.408108080538613 1 1
0.496944816027474 0.495847791921914 1 1
0.374710669987565 0.37347017647647 1 1
0.379347382353997 0.378510182288085 1 1
0.472900301492238 0.471696541322463 1 1
0.493117333674117 0.49155380345504 1 1
0.489190434483769 0.487712328319971 1 1
0.484287757394667 0.482567318118365 1 1
0.566347751763576 0.564650652692699 1 1
0.486547313831438 0.484970417982899 1 1
0.544822540004801 0.543452643934334 1 1
0.456317131313945 0.454632623321026 1 1
0.422557427733308 0.421120478688477 1 1
0.517697367547614 0.516560709276736 1 1
0.269767703617558 0.269020109582061 1 1
0.472994731065686 0.471916904574675 1 1
0.422509713079439 0.421262530730397 1 1
0.438832679717627 0.437277072363842 1 1
0.551176493742233 0.549669207749685 1 1
0.512691754632968 0.511395895007689 1 1
0.572147593109514 0.570840164293134 1 1
0.466935556760664 0.465703546255419 1 1
0.456204395453752 0.454619178412597 1 1
0.475863199044265 0.474816656544015 1 1
0.632174680990063 0.630327005613358 1 1
0.500700010202138 0.499437350159256 1 1
0.364131753523341 0.362768739541809 1 1
0.26762097764072 0.266646265444932 0 0
0.336494900079649 0.3356256863062 1 1
0.580660237705407 0.579055058360107 1 1
0.341200689583732 0.340069279433598 1 1
0.359182675988378 0.358383280896582 1 1
0.659487348774749 0.657705753735216 0 0
0.640772596086424 0.638279464951973 1 1
0.813173629504712 0.810993520878907 0 0
0.509455557929636 0.507697546065587 1 1
0.574913622452419 0.573144808720485 1 1
0.587345270862528 0.585103425363751 1 1
0.314702898123436 0.313493518787958 1 1
0.650134018692046 0.648022410495531 1 1
0.442565434936975 0.441445820736176 1 1
0.544317452099513 0.542408236517063 1 1
0.404859607554536 0.403964800480484 1 1
0.514865779231302 0.513012727696249 1 1
0.562273903647244 0.560518792861793 1 1
0.448605270093069 0.447365281171549 1 1
0.665753318222603 0.664097320323642 1 1
0.36261645142838 0.361817788648684 1 1
0.31671668625477 0.315767017534525 0 0
0.411258793671355 0.409847394163426 1 1
0.263915813864206 0.263257006477254 0 0
0.581598120077127 0.579541497250065 1 1
0.546057432230433 0.544556796508519 1 1
0.536297838933564 0.534814479370472 1 1
0.723835753629066 0.722094717379419 0 1
0.553808968537328 0.552302289529525 1 1
0.48566534988924 0.4844076979129 1 1
0.399577519172555 0.398485555863277 1 1
0.554208479925852 0.552786959122577 1 1
0.576219812255157 0.574312638750999 1 1
0.489301286804092 0.487688192888729 1 1
0.507171264003245 0.505864632122906 1 1
0.504354524027957 0.502644754475395 1 1
0.350617102445499 0.349689770319607 1 1
0.454342671415986 0.452842999938302 1 1
0.507057906105242 0.505732199565342 1 1
0.546436037203076 0.545348463005394 1 1
0.53153281725906 0.52950243527128 1 1
0.562438256864739 0.560471032265519 1 1
0.787152501115371 0.785245639901734 0 0
0.407470603832225 0.405793601632771 1 1
0.569367035849956 0.567353688346474 1 1
0.561134571300167 0.559570663486405 1 1
0.652542777980238 0.651122351842516 1 1
0.542153341778633 0.540339464801636 1 1
0.489280736882935 0.488004047367247 1 1
0.240104231235292 0.239692965323312 0 0
0.322047785970533 0.321081741989222 0 0
0.663272699621957 0.661626544078553 1 1
0.627601209893678 0.625439322071193 1 1
0.444025785683176 0.442626874264966 1 1
0.353742983614102 0.352525606906195 1 1
0.333776373746032 0.332616319379855 1 1
0.581501231366985 0.579866340418637 1 1
0.443921497135036 0.442841396602874 1 1
0.39686157425326 0.395366138270661 1 1
0.61244938960842 0.610801902279162 1 1
0.424957188742326 0.423568664882562 1 1
0.372315561678785 0.370997107764586 1 1
0.630778809346392 0.629122301708398 1 1
0.622250981069233 0.620331329677907 1 1
0.321151258031285 0.320114360596583 1 1
0.561913253837717 0.559857167678402 1 1
0.563452526710841 0.56146294847374 1 1
0.522703035856124 0.521180604000255 1 1
0.476296265301622 0.474960592729812 1 1
0.503439176442898 0.502128405005473 1 1
0.496137551245043 0.494425722725181 1 1
0.612959860256654 0.61105392093724 1 1
0.517469956400535 0.515736161633324 1 1
0.492589208458779 0.491393008576914 1 1
0.541133139702373 0.53935824200615 1 1
0.515260060638316 0.513744441498242 1 1
0.583992642665221 0.582641602918517 1 1
0.373617277527016 0.372332671827252 1 1
0.39047632089901 0.388892097354398 1 1
0.656438162084934 0.654489584499038 1 1
0.562501512251922 0.560527753690974 1 1
0.179345092879418 0.178800687717901 0 0
0.483783357150049 0.482298968356756 1 1
0.52082074625616 0.519791724645658 1 1
0.471587516929036 0.47038963172264 1 1
0.574347467075828 0.572609041969988 1 1
0.534641978110006 0.533132727006303 1 1
0.437127330055056 0.436066589912624 1 1
0.490049575068196 0.488844157783432 1 1
0.476757533244832 0.475399038572214 1 1
0.519500019001373 0.517932983296418 1 1
0.506632694896523 0.505119278544104 1 1
0.461988077016211 0.460147747140587 1 1
0.570752429850177 0.569113195791456 1 1
0.403069320516178 0.402080816211001 1 1
0.526728850011909 0.525063924628818 1 1
0.496846284470878 0.495308271885538 1 1
0.267877823931495 0.267318615777822 0 0
0.342513275588852 0.34144861634329 0 0
0.545726612385382 0.544228828433256 1 1
0.396938785719405 0.395621446671081 1 1
0.404319741546175 0.40324520865568 1 1
0.443476657557122 0.442420101023522 1 1
0.412863474825651 0.411632962239466 1 1
0.280546769694434 0.279705627964873 1 1
0.275229410215592 0.274533340031756 1 1
0.551214663491918 0.549319799073528 1 1
0.400862212009795 0.399680443892456 1 1
0.479822939450676 0.478371353074052 1 1
0.510435491449609 0.509275079699058 1 1
0.494169438585383 0.492828995748114 1 1
0.563093620772456 0.56162587233237 1 1
0.46791349805842 0.466250196717694 1 1
0.608546741997719 0.60683363383476 1 1
0.423081882323608 0.421519683717793 1 1
0.504239350848277 0.502830255588891 1 1
0.65010997188146 0.648291041854923 1 1
0.528501196295623 0.52696522111867 1 1
0.457686797290418 0.456163108690539 1 1
0.412308091409413 0.411199825034873 1 1
0.45058399005723 0.449467673155887 1 1
0.375952634712569 0.374756803475338 1 1
0.314835408718025 0.313477819096485 1 1
0.366775157086186 0.365800753172682 1 1
0.352707450050897 0.351845580987749 1 1
0.418813619245339 0.417570500227319 1 1
0.355493350045171 0.354666735634455 1 1
0.271806041189767 0.270898288160053 0 0
0.452510915601428 0.451502549987514 1 1
0.534520938990489 0.533022779428946 1 1
0.520926636424862 0.519468611050621 1 1
0.374898472328656 0.373849287969389 1 1
0.442384616077319 0.440997065893883 1 1
0.67461881919909 0.672607492144431 1 1
0.563954304240215 0.561870117055743 1 1
0.709105801603003 0.707137109680047 0 0
0.405461867509816 0.404395058459478 1 1
0.254671132712882 0.254025510391639 1 1
0.40400584217852 0.40284492383193 1 1
0.577938305940363 0.576725026044307 1 1
0.277011874346907 0.276343916010806 0 0
0.428645951870226 0.427713718845018 1 1
0.247689045388444 0.246764865607166 0 0
0.644052963421634 0.641885203123907 1 1
0.681062674162134 0.67916450134418 1 1
0.611254511832857 0.609489305898418 1 1
0.484988320401 0.483615636130127 1 1
0.390424017675666 0.389611626353035 1 1
0.523556132667657 0.522249574859186 1 1
0.485339440005839 0.483721879783584 1 1
0.618955128239583 0.617227833754343 1 1
0.507559332081423 0.505958941843479 1 1
0.664233668031369 0.662352604378551 1 1
0.442330802696934 0.440938365447825 1 1
0.584825407071168 0.583184265473028 1 1
0.50525207475989 0.503229685260491 1 1
0.469769330583146 0.468580492843686 1 1
0.504490283923494 0.502806427422046 1 1
0.420645828352385 0.419501839616063 1 1
0.265670062248068 0.265106867775648 1 0
0.588839427985746 0.587020267372081 1 1
0.657305698728195 0.655237461309938 1 1
0.503606329499214 0.502155825912584 1 1
0.630349334047223 0.62840822722867 1 1
0.449662644137869 0.448403202980496 1 1
0.71370807223648 0.711252918555432 1 1
0.641055335583262 0.639357984065912 1 1
0.565590523736732 0.563884460713983 1 1
0.504174792552346 0.502643676385873 1 1
0.38505995579275 0.38401728863142 1 1
0.489758351310671 0.488372861186117 1 1
0.638602491372601 0.636624223907845 1 1
0.409649782367785 0.408522750050916 1 1
0.511743816317114 0.510611170328076 1 1
0.450726354507994 0.449535923615155 1 1
0.759083758152163 0.757477534785455 0 0
0.445057387763666 0.444055176249895 1 1
0.593866988702083 0.592142591807148 1 1
0.286569951120049 0.285706657021815 1 1
0.623917511944747 0.622343108167361 1 1
0.560160956184163 0.55853043482988 1 1
0.533142822693715 0.531723623721055 1 1
0.508128794938974 0.506437896874146 1 1
0.447604229477659 0.446001472087356 1 1
0.448829605989818 0.447714048198889 1 1
0.431159590753851 0.429730983471635 1 1
0.479308124759972 0.477661877708621 1 1
0.616233037731678 0.614685771108455 1 1
0.524359973571912 0.522877151507501 1 1
0.511853116193887 0.510309151058607 1 1
0.360966682015951 0.359428032308948 1 1
0.468317656080135 0.466790858252922 1 1
0.593470204620007 0.591450907557885 1 1
0.566127129324456 0.564726674728138 1 1
0.483429629378746 0.482008831916227 1 1
0.613145510494087 0.611161766372666 1 1
0.51214835568104 0.510648969273685 1 1
0.581926094138892 0.58009014444096 1 1
0.445381184012752 0.443914425329478 1 1
0.469802973131772 0.468431626427353 1 1
0.297507415444554 0.296931491438419 0 0
0.565231306302858 0.563716619752589 1 1
0.340401610634474 0.339784185127766 1 1
0.462906264804308 0.461427331805431 1 1
0.582969958612546 0.581033759369831 1 1
0.391791551310267 0.390398748843794 1 1
0.388900822686287 0.38748701687738 1 1
0.449360127973189 0.448214480928032 1 1
0.539777575672349 0.538066456450902 1 1
0.431863668193621 0.43060730794817 1 1
0.433278385308456 0.431644921860355 1 1
0.529255596659337 0.527696516930668 1 1
0.45511544634175 0.453880494680807 1 1
0.468540032977671 0.467266303772594 1 1
0.568930946299101 0.56726842677528 1 1
0.688342075717991 0.686421946782049 1 1
0.49177899218621 0.490412677039509 1 1
0.429002256153082 0.42773414021124 1 1
0.334611555337662 0.33340565542186 1 1
0.543633787191799 0.541895580746171 1 1
0.663386754582427 0.661590455377072 1 1
0.702397541653586 0.699974629659216 1 1
0.653189665405233 0.651639714210538 1 1
0.427130594632819 0.425909144201087 1 1
0.364004106522922 0.362988583379518 1 1
0.404131374783112 0.402431732407635 1 1
0.293698846114548 0.29326690578108 1 1
0.301263628075328 0.300338920964783 0 0
0.554936120149646 0.553241051366045 1 1
0.413429074743354 0.412141877075429 1 1
0.666602244291387 0.664766512748032 0 0
0.655759954325183 0.65366321079655 1 1
0.650961193196181 0.649266028464814 1 1
0.262772776430091 0.261950499144438 0 0
0.784438252599325 0.782394928985057 0 0
0.321750871266216 0.320349949900461 1 1
0.500676032439296 0.498531565207443 1 1
0.584653924985326 0.583045725865431 1 1
0.464036239258544 0.462476027625919 1 1
0.630620424956479 0.629037211661092 1 1
0.413885380708722 0.412485240809622 1 1
0.720320970840403 0.718218906300911 0 0
0.389656527051118 0.388504583781312 1 1
0.519911366631619 0.518117572774117 1 1
0.556486203290009 0.554426571734251 1 1
0.428376796475587 0.427403588108468 1 1
0.594155190352923 0.592245129842419 1 1
0.613653994335579 0.611271458252627 1 1
0.623840859215226 0.6219123759655 1 1
0.563980028444738 0.562348358288755 1 1
0.48534140894911 0.484068088781912 1 1
0.630161946081975 0.628950712987679 1 1
0.607495920656695 0.60579396715168 1 1
0.517825664092057 0.516348714500992 1 1
0.161504168744565 0.161200101862285 0 0
0.619559760853459 0.617560994300078 1 1
0.356741321237996 0.355687532831743 1 1
0.409293459971001 0.408497864963859 1 1
0.429065829043061 0.427981631031427 1 1
0.599315676163259 0.597541549647729 1 1
0.535281107269299 0.533829430187038 1 1
0.512519839052747 0.510902687663399 1 1
0.614373155663835 0.612511410283659 1 1
0.681143376906819 0.67942887772931 1 1
0.46177658109945 0.460324958168862 1 1
0.427556387154621 0.426556528881822 1 1
0.452086688350295 0.450743030604534 1 1
0.518596489773311 0.517269108616424 1 1
0.456970948259075 0.455801251080398 1 1
0.49518036224576 0.493790634651012 1 1
0.65066638997218 0.648793769003983 1 1
0.464265745440916 0.462251416735401 1 1
0.481697924873933 0.479755687324305 1 1
0.62788380915992 0.625485764321486 1 1
0.560401356289035 0.55907604352516 1 1
0.28426601721519 0.283172435252385 0 0
0.604501772292963 0.602775482967173 1 1
0.493671053193332 0.492158946279696 1 1
0.60812483941762 0.606663706168061 1 1
0.427797427636016 0.426634710410739 1 1
0.453985632061189 0.452870649343172 1 1
0.467700597435011 0.466169616838191 1 1
0.629282835138342 0.62736185335751 1 1
0.489547505282576 0.488010869558463 1 1
0.469387141787742 0.467756934428438 1 1
0.472392763922161 0.471141389724547 1 1
0.512689867781327 0.510948499160488 1 1
0.637829493075444 0.635511058103531 1 1
0.469610034124295 0.468017250994038 1 1
0.420691919872289 0.4196527030145 1 1
0.502121586008749 0.500696603639357 1 1
0.466284533553805 0.465086190408772 1 1
0.285112332821659 0.284128842932211 1 1
0.500416167532779 0.499242702387745 1 1
0.291366026156555 0.290421541639786 0 0
0.508052178743818 0.506324725429405 1 1
0.500802971658433 0.499424924511279 1 1
0.582879635295644 0.58145236310883 1 1
0.386943212449071 0.386024895946096 1 1
0.537642459467385 0.535755126436333 1 1
0.366709650665096 0.36586527254871 1 1
0.565607343606375 0.563912636720995 1 1
0.523830489837801 0.52255260920528 1 1
0.677570370914112 0.675875062396026 1 1
0.52409842448181 0.522748478661507 1 1
0.4555976281281 0.454286694954492 1 1
0.544694782873511 0.543075501594772 1 1
0.514388526531384 0.513023464237071 1 1
0.406838679242121 0.405587441730928 1 1
0.693936643901461 0.691460634271443 0 0
0.502308734788938 0.500867843869085 1 1
0.500360177331283 0.498763135875341 1 1
0.61508555869056 0.613171962498946 1 1
0.557979541048326 0.556445669208837 1 1
0.572333965024615 0.570707618868685 1 1
0.728192107441325 0.72610863064211 1 1
0.362188567078213 0.36101166696494 1 1
0.618534344361937 0.617125665334665 1 1
0.586218285227186 0.584000567508304 1 1
0.663908652081182 0.662388232052484 1 1
0.447620774786758 0.446317749004983 1 1
0.485645963528952 0.484060842451249 1 1
0.446322474299072 0.444890547389937 1 1
0.58414926527779 0.582536247996298 1 1
0.569920334211195 0.568018437480891 1 1
0.519708467727751 0.518075400351744 1 1
0.439261865371406 0.43844585709494 1 1
0.423964820467157 0.423013461593416 1 1
0.519562385395323 0.517593779987479 1 1
0.421254909991307 0.419912967021249 1 1
0.440398604073538 0.439125089667517 1 1
0.426153333656578 0.424795117259393 1 1
0.498105558156308 0.496627322048999 1 1
0.223262211594354 0.222681488989109 0 0
0.536179520532336 0.534511136318898 1 1
0.335262616067594 0.334117248810784 0 0
0.499503553204991 0.498160468128052 1 1
0.533451896847794 0.532267357308612 1 1
0.492730115075516 0.491121343833332 1 1
0.407256316667539 0.405788182182207 1 1
0.523659037089167 0.522232632045005 1 1
0.43506991068443 0.433323494399994 1 1
0.482914319971823 0.481663183066044 1 1
0.618520289489286 0.616807060127487 1 1
0.453663270841408 0.452355905439391 1 1
0.596971585697543 0.59502311973605 1 1
0.563734397369107 0.562217227077354 1 1
0.510092094211901 0.508796952706863 1 1
0.524755342411904 0.522618617560188 1 1
0.367358620833462 0.366228214135859 1 1
0.407793385800349 0.406490647087623 1 1
0.512757222527963 0.511194277256333 1 1
0.434150257849206 0.432900719412455 1 1
0.442163376376802 0.440555483794552 1 1
0.499419848656796 0.497448479100549 1 1
0.474177781447409 0.472695030345848 1 1
0.344857046192787 0.344006900188266 1 1
0.525141342722979 0.52362421315298 1 1
0.531358207984901 0.529769469092576 1 1
0.449806918593745 0.44818128703007 1 1
0.610852527956176 0.609305731846271 1 1
0.353342288705492 0.352030766207901 1 1
0.629884336230905 0.628253907415152 1 1
0.419571401962161 0.418295262548315 1 1
0.508530006791343 0.507189771640614 1 1
0.518876223237065 0.517471732122194 1 1
0.512811448181467 0.511173557585221 1 1
0.458721166872265 0.457662510722751 1 1
0.70118570571609 0.699203002075385 0 0
0.28110229818622 0.280183121027871 0 0
0.366403153873288 0.365506686528489 1 1
0.692634998454339 0.690464488021865 1 1
0.441037306195224 0.439703397314488 1 1
0.448982967003257 0.447374184485599 1 1
0.360679146796197 0.3597403604156 1 1
0.587832516771504 0.586431777070241 1 1
0.506192811484611 0.50454003368316 1 1
0.431149829007429 0.429613847931009 1 1
0.595157645965426 0.593352413517482 1 1
0.755596801613119 0.753084008221486 0 0
0.491726184967149 0.490181532577389 1 1
0.45480019740816 0.453380268247925 1 1
0.455171865804529 0.453576351115196 1 1
0.7108069207614 0.708678105473627 1 1
0.498889658074353 0.497049534275735 1 1
0.740632608564423 0.738751240471276 0 0
0.475557790178129 0.474373397446583 1 1
0.42448227067569 0.423127922461649 1 1
0.7205879656414 0.718227946567731 1 1
0.559306051250947 0.557784047198991 1 1
0.425165656034888 0.423812102242692 1 1
0.514538439812538 0.512918575545335 1 1
0.665556657230524 0.663457114139764 1 1
0.4617429488713 0.460036560481355 1 1
0.337467396624263 0.336457866052102 1 1
0.487821707409083 0.486431642479829 1 1
0.401865655045369 0.400586504612353 1 1
0.3569920055019 0.355663315010973 1 1
0.685044637894638 0.683152386664804 1 1
0.602365869114686 0.600508289683906 1 1
0.825290042545232 0.822661461519961 0 0
0.292742417385161 0.292100106458932 1 1
0.562037135742031 0.560509180904272 1 1
0.462502363524003 0.460938874880678 1 1
0.392349777510169 0.391055887771878 1 1
0.683801981195495 0.681738360707951 1 1
0.67990686706217 0.677350613713192 1 1
0.348940721741425 0.347739293276945 1 1
0.712728595620216 0.710673469861295 0 0
0.629028182081989 0.626920842686817 1 1
0.524417531148464 0.522946807164428 1 1
0.60555824210209 0.603673989204743 1 1
0.573975637952486 0.572087320063415 1 1
0.449667772795813 0.447814904300646 1 1
0.485813147707 0.484328307857825 1 1
0.49461603011479 0.492638168896462 1 1
0.335497418023458 0.334411462782673 1 1
0.390297548796395 0.389166104890155 1 1
0.499336513439255 0.497768867915231 1 1
0.599896178478039 0.598406080587026 1 1
0.519062828784616 0.516778139110267 1 1
0.547525710115683 0.545951233080352 1 1
0.638232510786598 0.636288192367081 1 1
0.525893318347383 0.52479370275109 1 1
0.245063754356484 0.244139290889897 0 0
0.442337726329776 0.440901088958479 1 1
0.774005213303712 0.771558573554473 0 0
0.429503332121277 0.428304277883838 1 1
0.494224120251225 0.492923074933807 1 1
0.363806537658629 0.362961409571239 1 1
0.619363358279167 0.617672593789384 1 1
0.535794876357997 0.53435883536084 1 1
0.587487848015435 0.585636492449473 1 1
0.294263890113115 0.293569243724878 1 1
0.463061293261598 0.46171620522643 1 1
0.554396880922451 0.552932607628979 1 1
0.474254427474584 0.472875384245138 1 1
0.442457510663798 0.441343389879966 1 1
0.40577649748426 0.404779145189692 1 1
0.574450163780196 0.572483335411006 1 1
0.488381059419384 0.486986867821055 1 1
0.560336271425662 0.558878226417428 1 1
0.501930209411919 0.500494122462194 1 1
0.560249675424546 0.55867296459188 1 1
0.295420571912936 0.294713855203965 1 1
0.367151870173407 0.366063419895272 1 1
0.470516438387444 0.469259261758846 1 1
0.487505512530982 0.486248142205578 1 1
0.477048546857084 0.475213483732637 1 1
0.640362415020432 0.638691998812904 1 1
0.579073265446356 0.577342740781806 1 1
0.709743267498897 0.707068054475662 0 1
0.509954922287652 0.508611760970304 1 1
0.483686020603209 0.482273583538406 1 1
0.487934014030689 0.486370863595207 1 1
0.547864056186163 0.546059618412365 1 1
0.507911457278783 0.506397971925247 1 1
0.573607019427206 0.571606737295827 1 1
0.710670496990042 0.708390646366018 1 1
0.685415381256644 0.683749407079364 0 0
0.589863637527377 0.588236650238333 1 1
0.602940793048783 0.601348631894709 1 1
0.558091054136983 0.556762466640358 1 1
0.578047516985175 0.576320952851365 1 1
0.529162128196089 0.527568552070989 1 1
0.487894808652631 0.4862680927246 1 1
0.301699036278118 0.30089686901452 1 1
0.629375887188022 0.62755349448791 1 1
0.465245561764635 0.464031006773145 1 1
0.476052471439764 0.474999358514936 1 1
0.481749463157455 0.480290102423822 1 1
0.422124586153101 0.420753190640516 1 1
0.566568558859416 0.564775073273087 1 1
0.446102233395309 0.444744384253116 1 1
0.609156810365517 0.607040570369569 1 1
0.749007811135325 0.746410968713013 0 0
0.569412841946465 0.567553783638413 1 1
0.619965779787542 0.617490274673623 1 1
0.541479460122935 0.540113644109344 1 1
0.501680095272712 0.500154613457442 1 1
0.554209808947053 0.552214757914869 1 1
0.483480703409357 0.482355924493917 1 1
0.529311357452799 0.527768790485762 1 1
0.621559397115367 0.619876427851242 1 1
0.551555567337495 0.549497722246475 1 1
0.420922209174456 0.419486004622152 1 1
0.459812404453306 0.458612881349386 1 1
0.488329600487526 0.486996072917449 1 1
0.55275550751452 0.550791095258799 1 1
0.522376809623416 0.521106870955746 1 1
0.534299762208781 0.53302286494318 1 1
0.507660082128498 0.506252435356142 1 1
0.496812235362997 0.495607475847157 1 1
0.543055777900222 0.541437659709159 1 1
0.439829997188238 0.43856131756575 1 1
0.6295919131233 0.627746199507565 1 1
0.568065801742624 0.566296291030962 1 1
0.430324983265373 0.42910653301805 1 1
0.412119860335718 0.411081122486575 1 1
0.511456796194233 0.509969975941424 1 1
0.35074652942401 0.349562370324237 1 1
0.319543124374533 0.318522244803985 1 1
0.422859290455012 0.421503598858852 1 1
0.479828239049451 0.478395431702731 1 1
0.536051889031726 0.534365526645605 1 1
0.401052610580899 0.400044298084124 1 1
0.42572061140928 0.424749377406452 1 1
0.589269040565345 0.587203406345479 1 1
0.721781969593707 0.719776919707702 0 0
0.496928779797543 0.495082684829363 1 1
0.562968740024174 0.561213836069161 1 1
0.562938475057299 0.560995477724999 1 1
0.413877542131611 0.41212258471529 1 1
0.40086060866433 0.399774139216732 1 1
0.448859985135703 0.447338517232259 1 1
0.14528619208075 0.144796943873971 0 0
0.399210663879136 0.398063626114846 1 1
0.464360234454965 0.463004052252106 1 1
0.667471148889265 0.665725940766872 1 1
0.291658514781215 0.290953961810923 0 0
0.340104912348855 0.339301047762419 1 1
0.629579471594219 0.628008430662517 1 1
0.463289399198432 0.462402700097849 1 1
0.688474069860916 0.686479718046935 1 1
0.318231111144585 0.317289539009151 1 1
0.600003728914159 0.598231371841127 1 1
0.313233208505291 0.312645836336454 1 1
0.217512045922342 0.217009803805722 0 0
0.692921886774519 0.69116733319968 0 0
0.309471353888452 0.308983703684988 1 1
0.245291945421534 0.24456648598842 0 0
0.445341126170663 0.444041165683427 1 1
0.5199827055863 0.518103113407099 1 1
0.636134866595237 0.633997424152275 1 1
0.547573892920537 0.545934150735103 1 1
0.24478814068016 0.244004216578597 1 1
0.484076890318512 0.482730156881239 1 1
0.615706202164718 0.613887827007704 1 1
0.530712891980573 0.529206749724354 1 1
0.471405683860308 0.470095512768185 1 1
0.577455978086826 0.575876675139224 1 1
0.337724792534076 0.336365432610723 1 1
0.380696734460761 0.379715091110209 1 1
0.570021159812864 0.568335707175732 1 1
0.496015737444905 0.49484688443283 1 1
0.524075321985704 0.522737418610143 1 1
0.531658341780933 0.530168593706406 1 1
0.453602259660801 0.452509568323306 1 1
0.591867540029063 0.590597583575656 1 1
0.582264524174257 0.580531310233657 1 1
0.270019617087401 0.269176024534551 1 1
0.287944012754038 0.286808326901272 0 0
0.508228495433419 0.506565261881117 1 1
0.255768353586296 0.255247328353276 1 1
0.389751729681636 0.388755938388924 1 1
0.693237598868727 0.691435470199424 1 1
0.585171472040637 0.583174990919351 1 1
0.557945104395066 0.556744935011586 1 1
0.50490898597946 0.503482058806521 1 1
0.570050991998289 0.568678743831114 1 1
0.407731066592172 0.406597622520276 1 1
0.340652939875856 0.33943999611569 1 1
0.447584252020076 0.445823877237263 1 1
0.488303774318357 0.486919194780969 1 1
0.507656331051897 0.505655592821854 1 1
0.624019240187689 0.62226801963394 1 1
0.595195208504947 0.593253713058705 1 1
0.543094064881677 0.541252286936654 1 1
0.488266246577328 0.486253382877991 1 1
0.717631193103437 0.715287890439164 1 1
0.697321233754943 0.695625613662087 0 0
0.623737404758274 0.621961143334215 1 1
0.467548005293203 0.466047614321322 1 1
0.560275716267099 0.558239389512597 1 1
0.172812896185616 0.172186157756492 0 0
0.474207081581301 0.472855294426895 1 1
0.600703738698449 0.5988910311469 1 1
0.648375208446995 0.64663792221343 1 1
0.5467113478385 0.545096276606732 1 1
0.265898357645958 0.265241937915568 1 1
0.529541626923444 0.528098664291269 1 1
0.591673833264273 0.589888619113376 1 1
0.463705094292982 0.462459943393469 1 1
0.503440001751589 0.501722966163981 1 1
0.672406918221358 0.670544810946615 1 1
0.41350082546662 0.412035748377666 1 1
0.329720070437219 0.328885691016533 1 1
0.488283203913446 0.487041676275216 1 1
0.422432830156137 0.420708266787969 1 1
0.539631902974006 0.538159444835322 1 1
0.619150861834353 0.617444373717261 1 1
0.601238891264511 0.599810774311215 1 1
0.449559399276601 0.447927812439563 1 1
0.603064384322887 0.60103225511895 1 1
0.619166427418105 0.61773694291719 1 1
0.431870610692543 0.430641941401398 1 1
0.287737648914722 0.286731077985279 1 1
0.700042966639962 0.69740657075546 1 1
0.530912703303365 0.529639220645508 1 1
0.692498632333968 0.690731165732978 1 1
0.356934962940338 0.355984542235369 1 1
0.454610681574899 0.452699724018823 1 1
0.584826615029828 0.583263266284829 1 1
0.512761174793808 0.511347363488962 1 1
0.455961156543964 0.454585613943342 1 1
0.478095315359968 0.47682529896833 1 1
0.62085977233848 0.618055344353382 1 1
0.432547921656542 0.431202204383722 1 1
0.50031163240974 0.499008444634382 1 1
0.399645984527678 0.39850940942399 1 1
0.654646443281784 0.65284330919218 1 1
0.485465752923168 0.483891087327477 1 1
0.528582467210229 0.526904014776745 1 1
0.534277989504812 0.532428184263081 1 1
0.646044826389267 0.643877973380905 1 1
0.673338053120171 0.671518708061885 1 1
0.501280742590159 0.499844530957096 1 1
0.480473263970099 0.47912653513893 1 1
0.504086184250893 0.50285574461757 1 1
0.314082684654828 0.313160191600727 1 1
0.33314951881982 0.332163953164069 1 1
0.415013949490875 0.413805778184115 1 1
0.582130149014634 0.580466903560559 1 1
0.319478339289957 0.318546130077143 1 1
0.472109222627944 0.470410436760664 1 1
0.507034000526296 0.505048393776815 1 1
0.471830388584494 0.470584045171891 1 1
0.694278285748191 0.69210136146932 1 1
0.620632529017037 0.619222602739516 1 1
0.363444383263992 0.362659850657472 1 1
0.596211619228917 0.593823414766558 1 1
0.453667725725708 0.452457044756323 1 1
0.582321139746521 0.580540159028581 1 1
0.456002992540261 0.454618880076903 1 1
0.452666746564061 0.451455390083772 1 1
0.578731205663618 0.576611093837399 1 1
0.5207744468566 0.51902491605603 1 1
0.460528761417479 0.459690441489898 1 1
0.499540676516727 0.498230117294738 1 1
0.4321016941593 0.43087645759038 1 1
0.461358543378031 0.460299297943574 1 1
0.541826609761923 0.540529246605271 1 1
0.45861375707386 0.457408120623554 1 1
0.511499144792564 0.510289187497927 1 1
0.37013804770686 0.36924065428808 1 1
0.526265139781117 0.524899212273442 1 1
0.400002613956926 0.398628657880375 1 1
0.644976180302056 0.643313908314887 1 1
0.748045435460467 0.745516115253854 0 0
0.531666783910332 0.53013346197447 1 1
0.445374307730319 0.444322413697104 1 1
0.323217416274002 0.322193713824677 1 1
0.529303598447219 0.527809112061512 1 1
0.464205550957286 0.462838651244221 1 1
0.660464565965814 0.658462704853832 1 1
0.538359173645642 0.53662887875633 1 1
0.479763843403063 0.478286034974093 1 1
0.643843618503062 0.642085322292059 1 1
0.581451189779183 0.579683823021156 1 1
0.554204387157656 0.552303510731145 1 1
0.379685906767855 0.378718187342946 1 1
0.474717002662254 0.473188497752753 1 1
0.616361389935335 0.614775738210519 1 1
0.448010585213063 0.446452037593928 1 1
0.450027744993966 0.448716642962401 1 1
0.416678878964069 0.415677198956684 1 1
0.604930346850086 0.602847381563126 1 1
0.505352942478168 0.503696437912615 1 1
0.495982429108171 0.494610744656779 1 1
0.383930558704024 0.382884193463671 1 1
0.43180559756124 0.430574289610492 1 1
0.464852459224502 0.463840682329375 1 1
0.614107076570462 0.612108853745071 1 1
0.292291205145596 0.291257664922138 1 1
0.403759766250919 0.402596532069298 1 1
0.550329708602449 0.547828084987147 1 1
0.454114523878127 0.452559633666717 1 1
0.549369059754524 0.547778926837335 1 1
0.412196225271107 0.410932961703487 1 1
0.600180299088702 0.598219951421448 1 1
0.560726988567166 0.559020408555359 1 1
0.623820192543677 0.621905795974812 1 1
0.470577720602332 0.468923319311746 1 1
0.511090566156238 0.509788521040231 1 1
0.358908228861986 0.357938757944365 1 1
0.469569504340621 0.468484284876894 1 1
0.34532011946599 0.344139313229115 1 1
0.412747669579613 0.41180742915499 1 1
0.453060626717952 0.451579590204454 1 1
0.424618804003101 0.423650307714927 1 1
0.545706880748062 0.544144098052183 1 1
0.499008597703619 0.497829562233723 1 1
0.512477009491348 0.510928133439439 1 1
0.513919512642731 0.512117150752209 1 1
0.46225613838837 0.46068891164672 1 1
0.23005764547784 0.229492909595892 0 0
0.519538934275211 0.518000235202159 1 1
0.675278937077743 0.673215065723458 1 1
0.507820223144135 0.505876162852199 1 1
0.430607634156004 0.428969569799501 1 1
0.535364221499121 0.533681182442348 1 1
0.312283885534913 0.311538540867572 0 0
0.458450383309012 0.457339419958173 1 1
0.562160571757114 0.560789790601347 1 1
0.541369381779471 0.539646235064609 1 1
0.287288191770784 0.286587814028515 1 1
0.429813947163847 0.428725752570246 1 1
0.63930230181424 0.637785260581039 1 1
0.528664858894858 0.526873585804046 1 1
0.58503958797028 0.583695551272688 1 1
0.482914575578473 0.481305067528332 1 1
0.550752737088009 0.549267476638194 1 1
0.475270397491051 0.473700773007892 1 1
0.415327145676811 0.414137203783813 1 1
0.390582788815736 0.389321526860665 1 1
0.310199508920619 0.309181290978748 1 1
0.374535738440519 0.373700353542588 1 1
0.390656487752361 0.389681538179186 1 1
0.595707366471816 0.593994555641377 1 1
0.463552572823764 0.462326378297257 1 1
0.545174211633311 0.5435338519611 1 1
0.51669357141521 0.515247087871197 1 1
0.425587876614867 0.424093711448721 1 1
0.331988692576356 0.33133459236297 0 0
0.522163705591866 0.520746359924924 1 1
0.422336225199517 0.421158017516316 1 1
0.681568956943187 0.67936862335102 1 1
0.321325360862815 0.320120942470219 1 1
0.52953088588717 0.528383278648222 1 1
0.41163770539954 0.40992799610796 1 1
0.402641698286855 0.401623547536043 1 1
0.572557034967879 0.571034499602997 1 1
0.60982343859523 0.608390120225847 1 1
0.421159781245202 0.41964145357309 1 1
0.484148435638097 0.482789803301033 1 1
0.256933305990193 0.255969724326081 0 0
0.545184741282016 0.543454939974739 1 1
0.433586963505613 0.432284109076054 1 1
0.283816490964802 0.283399189332875 1 1
0.370017281669048 0.368404533066624 1 1
0.366360942187123 0.365108343912511 1 1
0.490488982676633 0.48864162812099 1 1
0.483829953056174 0.48248127010897 1 1
0.483911125580184 0.482401069024281 1 1
0.424180876704618 0.423020587691676 1 1
0.668931963684763 0.667185319915441 1 1
0.515156260200851 0.513519355079351 1 1
0.452743138485069 0.451432356868286 1 1
0.525755008681741 0.524238365393982 1 1
0.583393596691797 0.581790542521477 1 1
0.582828748848254 0.581363055959937 1 1
0.568340157291882 0.566216139616158 1 1
0.389912418371078 0.389031406890642 1 1
0.416451182481626 0.415330250345306 1 1
0.404092025981925 0.403057734094473 1 1
0.475298837582156 0.473999983073566 1 1
0.50985447712573 0.508038683014027 1 1
0.608203047781197 0.606485685578337 1 1
0.411248276820799 0.409884134312481 1 1
0.607013277954118 0.605321492474031 1 1
0.355281911663771 0.354182841752574 1 1
0.527517180470274 0.525364960375048 1 1
0.612647802346274 0.610630003364578 1 1
0.337489422949063 0.336622464712107 1 1
0.489409401846489 0.487577855471234 1 1
0.282576608398028 0.281794739712243 0 0
0.576897249666638 0.575278634527736 1 1
0.488991801928141 0.487750619752368 1 1
0.387973634292883 0.387173529244101 1 1
0.486012485520828 0.484798566919966 1 1
0.299863981173275 0.298953818254128 0 0
0.485440239597595 0.484119441961139 1 1
0.485630185344031 0.484299633504416 1 1
0.513434679259363 0.511998716761446 1 1
0.487791683344975 0.486663004452451 1 1
0.651435620577849 0.649656208549647 1 1
0.56525021194783 0.563730372335995 1 1
0.455921329715968 0.454678381032328 1 1
0.436223303613696 0.435133368280533 1 1
0.419942834003558 0.418811160090115 1 1
0.507558173161954 0.506314186400862 1 1
0.724324053675972 0.721813806165568 1 1
0.474227639608217 0.472986791967399 1 1
0.351325905860086 0.350550845434223 1 1
0.219094024892177 0.218706746041475 0 0
0.393121698511305 0.392212216081338 1 1
0.498140795856155 0.496580503472251 1 1
0.450435117302359 0.449018541302145 1 1
0.608028163261785 0.605423741032581 1 1
0.49314940926901 0.491597933165654 1 1
0.548393661369784 0.546273292452425 1 1
0.341366402169375 0.340262820423156 1 1
0.527455607055794 0.525662023552853 1 1
0.472066437565844 0.470681239153948 1 1
0.486258581964947 0.484766372881335 1 1
0.591814456622011 0.590350007372638 1 1
0.413978996497569 0.412715073621778 1 1
0.643110453394063 0.64100807918327 1 1
0.510075726119252 0.508289562797681 1 1
0.51629208550543 0.514868409851298 1 1
0.47629227186291 0.475275359974251 1 1
0.296727542662108 0.295799826425319 0 0
0.536206205556729 0.535119285657944 1 1
0.446564428770058 0.445145612443414 1 1
0.583787709198928 0.582079241018654 1 1
0.235358520346755 0.234330170052302 1 1
0.551199281979027 0.549911856085319 1 1
0.618369088643625 0.616847513564267 1 1
0.49669133451467 0.495442665772284 1 1
0.568114808700454 0.566245716547376 1 1
0.547486251627296 0.546051014850066 1 1
0.470401879245065 0.468893129991477 1 1
0.41957629262108 0.418301316423978 1 1
0.405769405684145 0.404578635512509 1 1
0.64685195794236 0.644903222485528 1 1
0.591272806175632 0.589220736827677 1 1
0.524453308245115 0.522861520273181 1 1
0.453347281341726 0.452156720074665 1 1
0.389353887834373 0.388479412279482 1 1
0.418607887541713 0.417329698968847 1 1
0.320406124464741 0.319440926178803 1 1
0.403481977060273 0.402398115637141 1 1
0.518710156345676 0.51637421545838 1 1
0.498976610139326 0.497547826624216 1 1
0.368924619964034 0.367761333207716 1 1
0.400611077385974 0.399403898837797 1 1
0.465245290215563 0.464220466072217 1 1
0.498019918071383 0.496354200943258 1 1
0.334900050179503 0.334046938851253 1 1
0.599285143147737 0.597546067446402 1 1
0.422134406721638 0.420975291717977 1 1
0.444142545423825 0.442756379648935 1 1
0.503102931096742 0.501542295587683 1 1
0.678606786311613 0.675648806058165 1 1
0.72228549888867 0.72021424480616 0 0
0.520727483006214 0.519199764904938 1 1
0.396124492039637 0.394947811941162 1 1
0.397497615198967 0.396025526365882 1 1
0.548807868306666 0.547285844068834 1 1
0.522792427963978 0.521238544151342 1 1
0.679186031061164 0.677277508475227 1 1
0.698480582518859 0.696638453825845 1 1
0.495900757732959 0.494813102708735 1 1
0.430735083852507 0.4292385137477 1 1
0.458427418535511 0.456940114290845 1 1
0.66902845297291 0.666937850305904 1 1
0.666798978358154 0.665052139797458 1 1
0.397867373329789 0.39642666431525 1 1
0.467059596291766 0.465919928958585 1 1
0.660537527415174 0.658822748654216 1 1
0.641684609245618 0.639964947255452 1 1
0.373562476435321 0.372271949871871 1 1
0.585165225760093 0.583108327008015 1 1
0.483332641816435 0.481906893190268 1 1
0.45242866631443 0.451080842993029 1 1
0.484707433222058 0.482952714300861 1 1
0.348622006831841 0.347604696070789 1 1
0.318250967227842 0.317176716302341 1 1
0.543988787074548 0.542347677231313 1 1
0.548219895605415 0.546664373198636 1 1
0.34955652597737 0.348486049631166 1 1
0.616439686974562 0.614651700680738 1 1
0.479006858520187 0.477264848292482 1 1
0.405899616424828 0.404223388709881 1 1
0.569004509730028 0.56737112106635 1 1
0.650433194022072 0.648289941879312 1 1
0.530681639964336 0.528911270897126 1 1
0.585378068918613 0.583509624631729 1 1
0.611533022540961 0.609703565514295 1 1
0.372643011043703 0.371311989090089 1 1
0.576154195437665 0.574582228896483 1 1
0.303772292152276 0.302628931670073 1 1
0.601823343931816 0.600424291068609 1 1
0.598056774178252 0.596382309080521 1 1
0.307090806752468 0.306239612186306 1 0
0.389819900350631 0.388825900950266 1 1
0.709356959432911 0.707334318659523 0 0
0.613039953606407 0.611136060962595 1 1
0.415623905353437 0.414833958489468 1 1
0.738140964064026 0.736029198653768 0 0
0.500414230686227 0.49917038478461 1 1
0.577192123428127 0.575185546799119 1 1
0.248816879003254 0.247751132890211 0 0
0.737531543093221 0.73547545939246 0 0
0.528114036559025 0.526912459811418 1 1
0.457155604670748 0.455329246534134 1 1
0.668113282341833 0.666511451506691 1 1
0.291326867434632 0.290419602219044 0 0
0.607105723108967 0.60539756000968 1 1
0.424757674028456 0.423831413992264 1 1
0.652740736655358 0.650500796625518 1 1
0.381158569038895 0.380340996741839 1 1
0.436057116657999 0.435235947574309 1 1
0.482940810430217 0.481789870891008 1 1
0.644708065698794 0.642983799585337 1 1
0.487587185477826 0.486302781836897 1 1
0.409008681689082 0.407992792162275 1 1
0.497703621710393 0.496245532652978 1 1
0.535980024806261 0.534195349178675 1 1
0.300896826166411 0.300160183161819 0 0
0.474238107142676 0.472950168044389 1 1
0.630831853522946 0.629342735485001 1 1
0.694856292941897 0.692492858371876 1 1
0.348534946687187 0.347362927530372 1 1
0.630768824298397 0.628603826820928 1 1
0.51614018928363 0.515010195659037 1 1
0.497632234068576 0.496497760646747 1 1
0.674512079868841 0.672158077627282 1 1
0.602542692075693 0.600756552153242 1 1
0.520974387770328 0.519279303465357 1 1
0.435615688765631 0.434499383166738 1 1
0.623293594981474 0.621396100824974 1 1
0.447698585318001 0.446182520047352 1 1
0.497574665750733 0.495668983488085 1 1
0.559049727400357 0.557398532102536 1 1
0.625071426398032 0.622706644780367 1 1
0.41456640604531 0.412944165361295 1 1
0.479580151907568 0.478059015959887 1 1
0.427898019296011 0.426672741707159 1 1
0.509903403716697 0.508346886959171 1 1
0.450434724057255 0.448964387457338 1 1
0.562820399373801 0.561088190423773 1 1
0.484719164000043 0.483627752550336 1 1
0.592295020035164 0.590464960656091 1 1
0.298876107436599 0.298119126227712 0 0
0.379329186925918 0.378291301060492 1 1
0.451106868422401 0.449964008000528 1 1
0.67022004308228 0.668336104088677 1 1
0.526892297011554 0.525385325671479 1 1
0.544229642675 0.542663406813866 1 1
0.482082778190769 0.480667956607432 1 1
0.661719742165964 0.660184651896371 1 1
0.478734779865183 0.477493246370295 1 1
0.403297820253929 0.402199506519457 1 1
0.485747964331167 0.484408816152999 1 1
0.494443105606803 0.492935143533735 1 1
0.505793315330675 0.504108816702985 1 1
0.456784726281214 0.455641318928087 1 1
0.578502589660581 0.576189178473673 1 1
0.46696793916143 0.465626392545491 1 1
0.455790940243755 0.454541375576875 1 1
0.467084995709737 0.465445825324415 1 1
0.510804462977139 0.509425430006027 1 1
0.522113606349284 0.52091989932124 1 1
0.526617611902523 0.525305164503599 1 1
0.5190804104995 0.517410575652317 1 1
0.601867557087382 0.600277774887943 1 1
0.423274640710107 0.422149362855502 1 1
0.427704764442416 0.426308892964229 1 1
0.599618417830673 0.597583893731411 1 1
0.498776130727666 0.497264804102393 1 1
0.216851984940263 0.216336480385405 0 0
0.367610761063354 0.366702712090518 1 1
0.549685613908224 0.547959219668293 1 1
0.535248312504216 0.53386998391355 1 1
0.513648135478102 0.512196049823988 1 1
0.412300710775651 0.411113602263709 1 1
0.456305132141037 0.454719661648376 1 1
0.754959755828829 0.753232019928658 0 0
0.520867836444534 0.519389817004568 1 1
0.335468459509871 0.334344491900854 1 1
0.640397131423993 0.638748941552202 1 1
0.398855286384623 0.397776635308725 1 1
0.371202325116706 0.370161583947327 1 1
0.590491569397441 0.588802105214521 1 1
0.403487370649842 0.402405103244253 1 1
0.63854837317402 0.636119948965499 1 1
0.506444960984467 0.505077139260853 1 1
0.443096653361929 0.441452180023868 1 1
0.359083063859544 0.357807312300198 1 1
0.442456521368493 0.441328408044922 1 1
0.411023339226938 0.409921385789774 1 1
0.360530274357382 0.359561034945287 1 1
0.529987055872231 0.528136433035628 1 1
0.480393847392084 0.479301119422242 1 1
0.567172188621346 0.565665234640688 1 1
0.566626384144826 0.564921066236024 1 1
0.561370216106409 0.559513017643814 1 1
0.499649911916436 0.498536515800192 1 1
0.477679149342195 0.476300735651398 1 1
0.345921417638399 0.345220442998706 1 1
0.535323145698251 0.534034692718881 1 1
0.50290198050509 0.501358007379726 1 1
0.315879883946403 0.314697475755941 1 1
0.394711052483816 0.393547271360346 1 1
0.441467717202862 0.440240866042639 1 1
0.523646573353533 0.522405430875008 1 1
0.71336976627519 0.71119308197224 1 1
0.527678400958975 0.52550585656115 1 1
0.509502048156496 0.507869122212772 1 1
0.348375156647153 0.347536392912934 1 1
0.485882018383103 0.484329549936977 1 1
0.418031196426305 0.416590852877883 1 1
0.571749879940619 0.570033360555138 1 1
0.448260418862769 0.446941182243158 1 1
0.334628310046652 0.333505877424523 1 1
0.515356796761599 0.513825137953609 1 1
0.535981996998184 0.534416788749337 1 1
0.568056335505816 0.56656684817999 1 1
0.762618705037135 0.760018309290957 1 1
0.423559712638297 0.421977188237946 1 1
0.515285724932945 0.513748273107301 1 1
0.477095852097922 0.475898189453833 1 1
0.420115974973534 0.418602025504835 1 1
0.415685177255878 0.41466204085136 1 1
0.548166857710497 0.546125806240306 1 1
0.553774860525569 0.551715162331922 1 1
0.603089045389883 0.601101828048767 1 1
0.411103152572073 0.410132484750461 1 1
0.262014372738901 0.261233589624624 1 1
0.478501258832993 0.4768818309741 1 1
0.634153505521302 0.63198930732401 1 1
0.564957429953535 0.563143021250294 1 1
0.368273141605904 0.367306121151906 1 1
0.640086505769753 0.638023729811244 1 1
0.510455968103323 0.508961259251003 1 1
0.579459283948064 0.578106927059883 1 1
0.216459476951554 0.215671561255113 0 0
0.536611817573442 0.535148751594444 1 1
0.41758455089317 0.416626318323531 1 1
0.663160888461256 0.66156314769277 1 1
0.534925269554657 0.53300478127898 1 1
0.286431836499309 0.285363848598332 1 0
0.688306603370412 0.686169886733819 1 1
0.508625698427346 0.507357770891986 1 1
0.363421861717722 0.362324628555158 1 1
0.504413884448542 0.503150382518458 1 1
0.528044422756154 0.526385794004898 1 1
0.627162785206181 0.625249699232732 1 1
0.625273011706451 0.623086611088926 1 1
0.647347687828779 0.645574844869025 1 1
0.566920806242672 0.565522280772386 1 1
0.406858318126945 0.405449115636666 1 1
0.364918455356128 0.363826579439583 1 1
0.465128041981691 0.463883558562688 1 1
0.336364782617565 0.335623984681696 1 1
0.512024143914375 0.510557082209228 1 1
0.32367937413951 0.322679721593868 1 1
0.479458340378557 0.477903268926249 1 1
0.372823192160439 0.371778399331244 1 1
0.378012908376526 0.376688228029765 1 1
0.323919988564578 0.323302583716418 1 1
0.447937615119983 0.446713129751436 1 1
0.504565018562715 0.502966105241333 1 1
0.419074919706353 0.417567530815119 1 1
0.423841297959559 0.423001558209741 1 1
0.499052954353864 0.497455332560889 1 1
0.652800757540098 0.650756189595733 1 1
0.436130948072137 0.434895146547201 1 1
0.550878140459061 0.549314547719644 1 1
0.521413916764946 0.520072771678577 1 1
0.422425740578742 0.421010026325648 1 1
0.575631996313622 0.574034032499302 1 1
0.571741733331131 0.570156293110054 1 1
0.498065070838613 0.495908925795543 1 1
0.713407876336815 0.71149415298485 1 1
0.547313717770283 0.545773159879752 1 1
0.72499813436741 0.72223807964406 1 1
0.605726138686146 0.603871484870138 1 1
0.478291702479857 0.477047152863902 1 1
0.644274363625372 0.642198445213329 0 0
0.464685949300038 0.463118021616031 1 1
0.467333173856124 0.465798409484046 1 1
0.402321900806083 0.401236443719956 1 1
0.567993658296853 0.566489342972783 1 1
0.438223718250681 0.436828507195585 1 1
0.509495029146542 0.507905253530265 1 1
0.253809994951357 0.253037382440327 0 0
0.654585027224202 0.652587169638586 1 1
0.667780018038438 0.66553340975173 1 1
0.598434576645107 0.596800611090118 1 1
0.620437664318523 0.618490706725493 1 1
0.633604176361936 0.631490468604062 1 1
0.51286075929038 0.511085093911422 1 1
0.599289727755707 0.597495928188814 1 1
0.427906558990599 0.42657534713479 1 1
0.443356895033031 0.442040919890761 1 1
0.552718478606395 0.550808944769534 1 1
0.448857883281044 0.447399749167546 1 1
0.513870869687458 0.512325876213717 1 1
0.487578956529266 0.486445400397816 1 1
0.493252217560821 0.491944950962821 1 1
0.544032556413191 0.542076052389189 1 1
0.544599384628975 0.543337085125712 1 1
0.540281173405212 0.538707518836066 1 1
0.414795817736146 0.413909293060146 1 1
0.51219676148547 0.510668848853761 1 1
0.239178486057767 0.238444288021683 0 0
0.500990701681363 0.499335493116688 1 1
0.339826969183659 0.338590808472324 1 1
0.425626613549149 0.42445055369311 1 1
0.508315778582346 0.506757313921753 1 1
0.512517952256568 0.511157760808527 1 1
0.601248484664682 0.599809913013873 1 1
0.485773546857283 0.484633378745994 1 1
0.48490162598477 0.482997859922157 1 1
0.482914160248275 0.481395548314145 1 1
0.559310392350289 0.557730665670823 1 1
0.545109250008958 0.542985760456513 1 1
0.447740344356641 0.446532010148659 1 1
0.331037204106627 0.330090539461035 1 1
0.513091246594658 0.511472994876948 1 1
0.38954464983645 0.38829207916096 1 1
0.533945710444965 0.532064593916334 1 1
0.54234868384846 0.540914373771223 1 1
0.647442544341447 0.645793211070056 1 1
0.615676066054961 0.614167469866745 1 1
0.560303515435321 0.558377187245626 1 1
0.302818891166334 0.302082083198475 1 1
0.574836115299313 0.572667382519207 1 1
0.387060056537128 0.38616499226027 1 1
0.537866537451644 0.536081263163882 1 1
0.322452173439197 0.32143352872897 1 1
0.222073907284711 0.221528960887226 0 0
0.505068506192475 0.503788495439342 1 1
0.595456425694644 0.593437748482884 1 1
0.186246262208393 0.185804628988021 0 0
0.549675940274938 0.547735107928396 1 1
0.554113254428962 0.552704277223851 1 1
0.411685145932063 0.410104497675963 1 1
0.340274642378466 0.339374169938831 1 1
0.547187076235331 0.545863442223137 1 1
0.541105728349257 0.539635160081155 1 1
0.428323917186151 0.427327518899874 1 1
0.353766235764276 0.352629913041278 1 1
0.470425939477113 0.46895763777922 1 1
0.290766511399833 0.289712897916644 1 1
0.530220442604364 0.528675036643925 1 1
0.457619808643479 0.456308468161174 1 1
0.334703289111347 0.333852918797723 1 1
0.350634941578139 0.349621005254566 1 1
0.545865647684576 0.544113738641862 1 1
0.500067077739963 0.498337058127691 1 1
0.434803881977767 0.433943517809416 1 1
0.470548282586358 0.468760721451727 1 1
0.575402176268055 0.57364729598827 1 1
0.481045130077958 0.479272748034234 1 1
0.321899074053736 0.321020751788061 1 1
0.453088551199207 0.451583940707823 1 1
0.551021047217826 0.549634432485008 1 1
0.463574280728311 0.462047555719586 1 1
0.623317233848304 0.621931699029917 1 1
0.748654091017205 0.746639322182319 1 1
0.65672308239011 0.654809690984031 1 1
0.676872624978167 0.675014438083914 1 1
0.684757464030481 0.682881931326199 1 1
0.581611409336583 0.579848282964563 1 1
0.387468298481672 0.386495225544462 1 1
0.557113412457409 0.555801141478367 1 1
0.700048474779107 0.697985812168478 0 0
0.515202534244732 0.513656807191961 1 1
0.61014716373562 0.608232995378453 1 1
0.446217748465037 0.444731761807362 1 1
0.536907862948325 0.535132179046919 1 1
0.47220913937811 0.470987098555916 1 1
0.422746958710653 0.421749589233431 1 1
0.548025808565503 0.546389319828526 1 1
0.627897351014138 0.62596018715737 1 1
0.545422266694967 0.544046425812697 1 1
0.47106532642054 0.469811875371403 1 1
0.493992512508858 0.492216698093335 1 1
0.281169292990114 0.280224474982038 0 0
0.594491986337777 0.592955019792462 1 1
0.240754969739993 0.240209522387783 0 0
0.38494094412434 0.383758072151309 1 1
0.407205981939384 0.405830727461623 1 1
0.497570766248479 0.495546783901227 1 1
0.354091845900844 0.353340883210278 1 1
0.504721075835877 0.503454932479639 1 1
0.379699860971235 0.378332134050119 1 1
0.466615897676458 0.465185386121145 1 1
0.392870494062178 0.39126680557515 1 1
0.509521022970778 0.507795367226811 1 1
0.546603309939652 0.544892619652166 1 1
0.59870974142128 0.597115305198467 1 1
0.47574309581782 0.474145682049148 1 1
0.305035342390294 0.304411806070618 0 0
0.444268804061737 0.44282783271361 1 1
0.450424847526072 0.449416644131844 1 1
0.372043245816797 0.371026896579964 1 1
0.57777364151891 0.576152143021434 1 1
0.508134543195741 0.506766549934276 1 1
0.414946617814723 0.413602362923797 1 1
0.37929744389594 0.378284176715426 1 1
0.380354723005326 0.379069142176802 1 1
0.590515592085015 0.588789210601511 1 1
0.481452049664418 0.47975805971795 1 1
0.490934656800129 0.489547064035475 1 1
0.486426923230774 0.485039427018852 1 1
0.369512337956191 0.368185981642165 1 1
0.362664782266503 0.36125439113943 1 1
0.596496521123894 0.594584411960125 1 1
0.571177965756413 0.569382815119075 1 1
0.60792059281426 0.60618752105943 1 1
0.583869334851908 0.582044356815784 1 1
0.542652795673299 0.540958190582677 1 1
0.512907020160278 0.510634906045864 1 1
0.469643941127596 0.468147637512215 1 1
0.44401101133417 0.442352971314389 1 1
0.68943730375226 0.687810385029147 0 0
0.5344343083471 0.53295577792165 1 1
0.536316068777992 0.534446746521549 1 1
0.406690678230505 0.404894293907407 1 1
0.505021540682386 0.503437843455864 1 1
0.706643856936106 0.704450572152893 1 1
0.531446654630188 0.530159342659393 1 1
0.421715301509364 0.420326468019425 1 1
0.660359679206489 0.65844126913305 1 1
0.449329630776517 0.447913073720157 1 1
0.489583584079843 0.488027878735412 1 1
0.474467037679489 0.472845659620609 1 1
0.427945317936069 0.426763609816024 1 1
0.386510037269181 0.38551079140518 1 1
0.386493477331067 0.385208741092075 1 1
0.396524861063418 0.395115210374998 1 1
0.490937010496735 0.489041291367606 1 1
0.522492030707681 0.5207217664248 1 1
0.710088224546952 0.708351582379368 0 0
0.583467171454921 0.581727083527492 1 1
0.479213868271252 0.477561946339634 1 1
0.410299824640403 0.409492870117148 1 1
0.572421195378609 0.57086207127369 1 1
0.333072798880573 0.331991870025937 0 0
0.566485723668509 0.564936346894017 1 1
0.537035291472802 0.535120934445062 1 1
0.489948438328969 0.488429135953153 1 1
0.441820519899968 0.440652019759002 1 1
0.57070198615852 0.568551574851874 1 1
0.412428368228598 0.410957802160938 1 1
0.563119927472672 0.561433460474412 1 1
0.404784771046692 0.403589040189677 1 1
0.532287678316725 0.530928981458237 1 1
0.415894322521046 0.414772612811927 1 1
0.483966992135035 0.482203263932638 1 1
0.471408962165845 0.470223745444643 1 1
0.363181397130097 0.361974534925804 1 1
0.661181801495834 0.659130706664384 1 1
0.336943695267231 0.335751701830344 1 1
0.456580136264739 0.455330921397063 1 1
0.525861931350392 0.524420961611652 1 1
0.696244131916084 0.693943310906238 1 1
0.568885648643908 0.566737533029978 1 1
0.478710957761828 0.477460205292307 1 1
0.604626885145856 0.602553381656626 1 1
0.523475094992724 0.521857003330263 1 1
0.373356573678558 0.372106731451082 1 1
0.473431446370524 0.472087197183383 1 1
0.644191040306287 0.642345672677762 1 1
0.659808701102217 0.658045165479053 0 0
0.460669087847619 0.458996661347573 1 1
0.630554892496738 0.628761288053894 1 1
0.511865483345518 0.510141536294058 1 1
0.525011898805762 0.523162525819042 1 1
0.456194639132998 0.45475620514845 1 1
0.441604606018762 0.439837725308735 1 1
0.853597458729273 0.851252011769814 0 0
0.595238482827105 0.593055690970589 1 1
0.758732610707206 0.756328815532441 0 0
0.465447593166103 0.464159938064747 1 1
0.464014730026511 0.462930937076347 1 1
0.445644364070889 0.444384752275393 1 1
0.4338689892229 0.432509488327718 1 1
0.525734664252246 0.524224260158421 1 1
0.283451190354625 0.282678660843263 1 1
0.615114038525489 0.612990878021515 1 1
0.792556172526355 0.790215144242167 0 0
0.362495389284292 0.361144386784499 1 1
0.496861228862262 0.495652112028823 1 1
0.527081343601977 0.524936114710806 1 1
0.525523258372449 0.524102555741282 1 1
0.401621471384978 0.400643116444215 1 1
0.613643235026158 0.612001646072085 1 1
0.687892552692238 0.685250294786019 1 1
0.634095762045389 0.632232622579094 1 1
0.429839901588329 0.428352068697558 1 1
0.520547971039799 0.519089981646043 1 1
0.592085117663715 0.590388144717064 1 1
0.599051555204262 0.597090916938626 1 1
0.401384371584347 0.399924426103829 1 1
0.506120049382127 0.504786549163723 1 1
0.515208429111316 0.513998066493776 1 1
0.553199548569531 0.551628965594626 1 1
0.339377393813177 0.338655816247358 1 1
0.653301192358486 0.651483497220432 1 1
0.515111756601095 0.513857727033242 1 1
0.428515971987851 0.427290726910067 1 1
0.411202437660566 0.40983270825309 1 1
0.540273039685782 0.538873296285781 1 1
0.312079325764786 0.311003336543923 1 1
0.4782984441838 0.476789511723412 1 1
0.629088028840055 0.62712351733892 1 1
0.415478685917239 0.414264307267282 1 1
0.462715548723442 0.46131325294877 1 1
0.429319276923057 0.4278896788679 1 1
0.719837320399299 0.71793941255361 0 0
0.521252274786577 0.519728951979256 1 1
0.768108343327914 0.76583592398074 0 0
0.589634933533238 0.588270807423392 1 1
0.382616999818586 0.381319945647988 1 1
0.488622401544675 0.487213244926935 1 1
0.720833554423835 0.71839173291199 1 1
0.386961088982368 0.386046711892866 1 1
0.432828888050277 0.431337812915053 1 1
0.305954220587595 0.305171526806361 0 0
0.565920339672481 0.564176903722181 1 1
0.636617033911067 0.63479100565847 1 1
0.465785581699757 0.464246153389979 1 1
0.616124079162126 0.614699163279176 1 1
0.53040945527604 0.528575474081277 1 1
0.378685093323573 0.377194845999794 1 1
0.491856935794037 0.490659021164428 1 1
0.529812815933877 0.528239184460307 1 1
0.875013225749694 0.872530100487203 0 0
0.512649956536675 0.510988635807167 1 1
0.490602433915659 0.489555886885112 1 1
0.360004072319171 0.359169026049464 1 1
0.488040466130105 0.486837411750412 1 1
0.662828161126552 0.660821238719343 1 1
0.729659235936242 0.727115377499585 1 1
0.335050302603747 0.334251479570919 1 1
0.61491424575801 0.613114287480323 1 1
0.389030690470673 0.388104473232834 1 1
0.523095551543589 0.521381803518783 1 1
0.487261395086427 0.485488753900372 1 1
0.665781018862481 0.663304201270983 1 1
0.492746043363277 0.491314532167887 1 1
0.709403214669302 0.707371432736531 1 1
0.471627180606766 0.470527605096843 1 1
0.556446956090445 0.55470848122538 1 1
0.434291420513925 0.433251007332086 1 1
0.410025014969866 0.408668290084001 1 1
0.487494894744633 0.486488544010188 1 1
0.41739997345392 0.416191675013754 1 1
0.602169575511872 0.600506231511733 1 1
0.618043755444962 0.616268004432443 1 1
0.456717985965378 0.455420319155762 1 1
0.447216164723715 0.446012346778855 1 1
0.307294059025075 0.306363303947207 0 0
0.634864504596429 0.632823166872743 1 1
0.484672193374823 0.483789395567097 1 1
0.488130666348921 0.487274671103991 1 1
0.553507495628937 0.551529096335814 1 1
0.536848373624801 0.53522706768218 1 1
0.469905673936689 0.46834444089648 1 1
0.486442005053276 0.485196893093592 1 1
0.593412479322682 0.591875987856315 1 1
0.495032037477401 0.493479156250428 1 1
0.525801681131204 0.524142133254794 1 1
0.577586002006404 0.575870753677624 1 1
0.578928792028121 0.577450173259918 1 1
0.561221466649697 0.559773919080581 1 1
0.31055688274964 0.30981998541761 1 1
0.389652502579778 0.388464483084471 1 1
0.410788595257881 0.409728080686628 1 1
0.480212406246717 0.478920259283893 1 1
0.338952929787097 0.338086097160267 1 1
0.672006334693727 0.670316369459125 1 1
0.431868321202421 0.430514840263981 1 1
0.570160421711175 0.568503418976621 1 1
0.337140013132095 0.336076576833733 1 1
0.331129376428094 0.329875671831898 1 1
0.639496880581764 0.637379981474475 1 1
0.317512726677506 0.316484450958673 1 1
0.329499571491843 0.32857073026285 1 1
0.418423804180406 0.417363527352043 1 1
0.602889587068286 0.600864218102062 1 1
0.625015953715007 0.623168165771474 1 1
0.594195610981588 0.59197828659746 1 1
0.525918790304843 0.524399595757232 1 1
0.473406976514891 0.472095979134916 1 1
0.416215813478599 0.41530649423225 1 1
0.613285424269345 0.611505353244801 1 1
0.488692854895575 0.487162964733199 1 1
0.466822424139123 0.46560556833742 1 1
0.617549102551832 0.61555088032617 1 1
0.345994978700111 0.344564025099166 1 1
0.494299301735254 0.492627175076357 1 1
0.274272982627199 0.273533086964954 1 1
0.33458236324638 0.333367802842961 1 1
0.696471559367359 0.694467460210928 1 1
0.309250696914231 0.308358456080702 1 1
0.314816770243278 0.314046453368094 1 1
0.585338913455312 0.583705769620724 1 1
0.583244917015659 0.581543371256991 1 1
0.471504667182702 0.469687360624871 1 1
0.555007414297342 0.553493262372132 1 1
0.654755531710457 0.653039014665428 1 1
0.561782058744595 0.560460447721752 1 1
0.470822736037596 0.469336751992943 1 1
0.421191920293884 0.419970832502915 1 1
0.664628121997406 0.662228951464796 1 1
0.590303998592186 0.588127779760599 1 1
0.381441968168182 0.380196622448632 1 1
0.403417981058076 0.402015218973282 1 1
0.418327422978697 0.417009812857889 1 1
0.399262192198175 0.397906470294704 1 1
0.622033658340677 0.619969522944236 1 1
0.511316640289479 0.509885951110102 1 1
0.492414318751175 0.49103350066773 1 1
0.51461827226616 0.513271367477636 1 1
0.353217265523201 0.352212292709721 1 1
0.706126887299175 0.703783347959332 1 1
0.2263976007854 0.225789051366277 1 1
0.42135215662599 0.41969934830008 1 1
0.42159597148981 0.420550544245493 1 1
0.327351887315155 0.326252661861566 1 1
0.455538334257039 0.454134468419946 1 1
0.612249268226869 0.610172555623795 1 1
0.468518237786948 0.467225387562694 1 1
0.444943777238833 0.443456026064328 1 1
0.639804520405493 0.637833012527672 1 1
0.838078654287928 0.835521338227034 0 0
0.692803851996807 0.69061944295049 1 1
0.634733778257852 0.633187896122761 1 1
0.657258764031536 0.655170193710864 1 1
0.524079904365533 0.522549827197433 1 1
0.458403364204652 0.457079006178652 1 1
0.494902506350913 0.493429211641779 1 1
0.652372492522844 0.650472824802748 1 1
0.511848586233875 0.51068053578208 1 1
0.493235821119398 0.491791557022001 1 1
0.551081102592498 0.549297801103029 1 1
0.399149890780034 0.398315642349619 1 1
0.380268314020715 0.379062824408824 1 1
0.424732337857325 0.423434190749253 1 1
0.558072789583191 0.5566533674225 1 1
0.610251179508538 0.608494208559006 1 1
0.366675033934765 0.365169798924433 1 1
0.392388686358629 0.391173752716864 1 1
0.515206958730314 0.513605333045177 1 1
0.417287642601862 0.416250677139623 1 1
0.45393870215222 0.453020966150544 1 1
0.410814506906226 0.409186693913335 1 1
0.419032906675003 0.417511985377625 1 1
0.440116645867572 0.43895676218748 1 1
0.582600085669807 0.581225255091349 1 1
0.36712799421615 0.366120623313809 1 1
0.270619058395743 0.270104771892987 0 0
0.438721702121194 0.437659431306114 1 1
0.607072654232195 0.605365291769337 1 1
0.51744903435109 0.515839060091825 1 1
0.391392368315944 0.390374290087092 1 1
0.391316801492514 0.389898264894099 1 1
0.501005670797387 0.499812159456643 1 1
0.447941243375917 0.446640959087029 1 1
0.660196226450711 0.65876604606565 1 1
0.543781793157833 0.542646080337569 1 1
0.643322256629149 0.641337379827861 1 1
0.570286716538731 0.569025084407565 1 1
0.390981418988924 0.389892020975886 1 1
0.542057626375835 0.540528177981484 1 1
0.505551028429075 0.504154675375625 1 1
0.36967339670897 0.36847278102113 1 1
0.518630926724561 0.516842300656048 1 1
0.673626067109732 0.67200177853659 0 0
0.408894271394619 0.407675911369248 1 1
0.478905744995151 0.477185678888608 1 1
0.524075736449801 0.522595660855931 1 1
0.55875669508311 0.557190571162762 1 1
0.296899904557736 0.296185861643802 0 0
0.371466536122343 0.370651048592358 1 1
0.386822942022979 0.385705158390944 1 1
0.543570237464533 0.542452219546175 1 1
0.590101915564924 0.58843709448379 1 1
0.675044785124093 0.6731368648286 1 1
0.593028657752892 0.591135068211369 1 1
0.317035376258461 0.315934002665486 0 0
0.338555634443243 0.337602000097129 1 1
0.511466388706737 0.509847990969098 1 1
0.504197220367349 0.502588174417573 1 1
0.635663063937033 0.633847494285559 1 1
0.636899677458725 0.635143888249429 1 1
0.593710792449622 0.592016854485512 1 1
0.631616742026959 0.629659231097999 1 1
0.316373596867674 0.315336702799755 1 1
0.595818199100184 0.594050035580682 1 1
0.417541214859796 0.415934581794953 1 1
0.435178408046127 0.43400884400526 1 1
0.556158084846475 0.554398872130999 1 1
0.582770188498313 0.581474411740628 1 1
0.57162615877985 0.569838843308627 1 1
0.48900960043887 0.487449184033375 1 1
0.642968862449746 0.641250088580023 1 1
0.274616255833415 0.273654585194067 0 0
0.650117023478371 0.648336428280627 1 1
0.601538474784514 0.599457988070679 1 1
0.586886258801199 0.584849145526079 1 1
0.485752242964004 0.484304333111826 1 1
0.501322020290054 0.499592432621796 1 1
0.706111528053507 0.703589282837552 0 0
0.374655042807804 0.373314408349272 1 1
0.645508994185795 0.643368075233709 1 1
0.30567818398188 0.304621849542587 1 1
0.421207481470656 0.420087243396386 1 1
0.693875423376046 0.691904914603346 0 0
0.638506792481226 0.637152872929793 1 1
0.553273516998364 0.551289130608381 1 1
0.537432671724943 0.535987371096991 1 1
0.562188378144896 0.560651046644527 1 1
0.497865746850947 0.496500285257579 1 1
0.570201067044288 0.568546050182771 1 1
0.52635215851701 0.525035338955091 1 1
0.321625633882406 0.320466454731374 0 0
0.523787122144148 0.522306698511422 1 1
0.494358404362365 0.492741060711549 1 1
0.534669354578461 0.533009929418217 1 1
0.623047278676644 0.621206329751469 1 1
0.272474542536546 0.271872491450468 1 1
0.466752973603878 0.46508409398742 1 1
0.554486342323043 0.553108233382539 1 1
0.343993628816411 0.343072392284331 1 1
0.585146230969684 0.583617009202138 1 1
0.619790559676477 0.618140609524133 1 1
0.588721894824557 0.586780473050982 1 1
0.482176931526043 0.480913397898131 1 1
0.491778909853367 0.489759744307839 1 1
0.775414084384506 0.77294155839742 0 0
0.223198399058013 0.222539491217724 0 0
0.441250911182237 0.439997466371087 1 1
0.625619885766825 0.623837762535031 1 1
0.616202732518494 0.61398490641615 1 1
0.613229303382729 0.611017683904922 1 1
0.465584716051863 0.464246101303002 1 1
0.624860553183703 0.622570072159639 1 1
0.353780639285229 0.352529102635105 1 1
0.54049561908979 0.538519266293033 1 1
0.406989199762689 0.405799020172309 1 1
0.233959391042243 0.233137063621867 0 0
0.726898144587084 0.724647166240486 0 1
0.35285462003608 0.352174374835303 1 1
0.590641494230947 0.588709817058663 1 1
0.424244062033171 0.42301349413632 1 1
0.575029070962382 0.573537075253363 1 1
0.421031410560431 0.419995902006384 1 1
0.544448600328697 0.542867139164874 1 1
0.713968143508049 0.71115627228159 1 1
0.568221469798688 0.566616945295842 1 1
0.52281928371858 0.521273769634009 1 1
0.618063856154059 0.616449358100257 1 1
0.397649344324677 0.396851888596629 1 1
0.761542307660512 0.759564743119185 0 0
0.51649222585372 0.514360383907541 1 1
0.652813342710333 0.650782770362434 1 1
0.655496189670521 0.653805041679748 1 1
0.534623420305394 0.533077580649562 1 1
0.434885488341566 0.433655983031236 1 1
0.487820972954447 0.486608420929443 1 1
0.490346799869407 0.488701571807166 1 1
0.588600664944679 0.586926202946802 1 1
0.349024615128311 0.347929825728814 1 1
0.641580444825393 0.639743703214376 1 1
0.587035919976799 0.585678536926218 1 1
0.662684125736598 0.661255887420414 1 1
0.635515332582609 0.633787243330303 1 1
0.527560033983965 0.525971113267008 1 1
0.632405404861657 0.630736369922881 1 1
0.506281964193064 0.504816076855059 1 1
0.499404024007444 0.498013212825203 1 1
0.55107159635608 0.549585072224394 1 1
0.567008093669058 0.565434205424889 1 1
0.553533952747615 0.551806713115145 1 1
0.563554610675226 0.561547802305009 1 1
0.508948068423294 0.507355923459731 1 1
0.576671065542489 0.574743813211502 1 1
0.636984843233673 0.63518266160506 1 1
0.583897631615635 0.582438632317076 1 1
0.337807906314182 0.337006826041846 1 1
0.557693678948156 0.555936492687346 1 1
0.601420753466852 0.599608554866444 1 1
0.605604993185813 0.603863062539576 1 1
0.592060476965759 0.590255812370059 1 1
0.412220555766356 0.41099791362784 1 1
0.657573757228163 0.655087776432194 1 1
0.463746466186254 0.462289541028356 1 1
0.258061819744753 0.257367025351136 0 0
0.487276034788348 0.485490640856339 1 1
0.371618866546825 0.370541173905704 1 1
0.399010394909749 0.397976703992163 1 1
0.477493196175488 0.475986932059463 1 1
0.564581193877443 0.562797163828295 1 1
0.690859752062782 0.688867407038395 0 0
0.507068477956951 0.505807447990082 1 1
0.336336491128292 0.335246549999576 1 1
0.472100945384965 0.470489537942529 1 1
0.592171290957652 0.590448682795295 1 1
0.569345069784175 0.567804198086974 1 1
0.589178140373974 0.587638983010127 1 1
0.417161664528718 0.416050454974275 1 1
0.364399057470265 0.363554480481447 1 1
0.51321526309403 0.511957509134243 1 1
0.441532721745743 0.440084088436867 1 1
0.366155484630057 0.365123838433038 1 1
0.493109467852891 0.49198503374372 1 1
0.292696751283869 0.291700741574974 0 0
0.647408807124838 0.645444842492857 1 1
0.57347983125567 0.571927430784374 1 1
0.47149327369884 0.469954740378926 1 1
0.366551451805951 0.365736474734586 1 1
0.537293324298673 0.53544451726656 1 1
0.318200594391738 0.317523690469244 0 0
0.711539423624543 0.709254005696733 1 1
0.51024749935423 0.50875304908799 1 1
0.43793492005069 0.436013170738471 1 1
0.214049285126479 0.213017772796166 0 0
0.59645970625563 0.594534666588138 1 1
0.568570573325656 0.566843241868042 1 1
0.376788620339418 0.375609460288027 1 1
0.328094679878469 0.326928807096672 1 1
0.485904752585189 0.484076361318218 1 1
0.563252252108248 0.561755485611899 1 1
0.365971582336503 0.364695381699547 1 1
0.580375918834443 0.579075897121095 1 1
0.567154324765367 0.565384690089091 1 1
0.612187504736031 0.610704798930263 1 1
0.582113673531353 0.580418802002567 1 1
0.456893182478166 0.455538576440132 1 1
0.488191311660857 0.486803909876873 1 1
0.495985241449367 0.493986456395058 1 1
0.485607957166472 0.484382739129462 1 1
0.385365109425399 0.384331432570851 1 1
0.407326053010931 0.406074571917997 1 1
0.484193023603881 0.482663754265784 1 1
0.395705023481595 0.394499718332119 1 1
0.482316203638911 0.480679491472709 1 1
0.508328630246306 0.507018276387994 1 1
0.470682765600004 0.469265448247182 1 1
0.548605264353541 0.547309120742524 1 1
0.306349927508044 0.305604331512354 0 0
0.620177124713016 0.618340073390387 1 1
0.696259464133308 0.694407798242882 1 1
0.478328089556859 0.476918980867451 1 1
0.681518930984553 0.679069573088791 1 1
0.379747932530505 0.378579984380121 1 1
0.486038331735153 0.483676033425446 1 1
0.649536307579997 0.647564642210029 1 1
0.720428165260363 0.718099271358624 0 0
0.625472662394837 0.62388075478074 1 1
0.291459673254905 0.290429579294942 1 1
0.472893493385545 0.470883796054159 1 1
0.40630588997428 0.405160831363262 1 1
0.410086466153022 0.408633602531633 1 1
0.432310009455819 0.431000262922159 1 1
0.345827804764106 0.344663493245634 1 1
0.569950536448768 0.568416060079243 1 1
0.419922560463017 0.4185570194699 1 1
0.424624329998814 0.423247330602857 1 1
0.375648449261576 0.374785453247309 1 1
0.404788512570486 0.403673799912532 1 1
0.441234459477803 0.43978116127392 1 1
0.412439960945494 0.41084776465937 1 1
0.486420007292048 0.484617142089082 1 1
0.42814219284039 0.427322762863675 1 1
0.466132495543436 0.464374850179463 1 1
0.5891633246146 0.587727621896221 1 1
0.614079974883096 0.612447768150893 1 1
0.632967155108845 0.630747221236428 1 1
0.312544130587887 0.31172262248657 1 1
0.512912917282795 0.511440648982967 1 1
0.684176311336044 0.682171440306656 1 1
0.341626813986295 0.340678196766891 1 1
0.578840940141938 0.576905214461114 1 1
0.409395156551876 0.408453983105032 1 1
0.172951059184795 0.172201948392847 0 0
0.495111194717466 0.493670218173108 1 1
0.489253734724008 0.487526828480886 1 1
0.692498143560531 0.690485702666512 1 1
0.45052229712668 0.448909830944719 1 1
0.521770870227571 0.520167965785958 1 1
0.434859239847337 0.43365859331226 1 1
0.421739080204417 0.420401185474015 1 1
0.438489718937722 0.437087652228339 1 1
0.598087997603611 0.596607125738467 1 1
0.559016299963388 0.557476932384411 1 1
0.526879360693203 0.525262757962196 1 1
0.798615690340403 0.796345301592971 0 0
0.206806841964717 0.20631079459352 0 0
0.757172008905814 0.754445697163643 0 0
0.428049560224858 0.426565942920355 1 1
0.444854729645159 0.443324011093413 1 1
0.621290849120369 0.619089581313718 1 1
0.414221723238362 0.413087451524285 1 1
0.416090042698841 0.414864060452499 1 1
0.544414998026651 0.54294890548833 1 1
0.519405448863564 0.517789615272077 1 1
0.476302786692825 0.474665987538203 1 1
0.689836344753682 0.687376997699135 1 1
0.682555819666693 0.680413312944675 1 1
0.596682599027998 0.595089717215412 1 1
0.811453192880814 0.808670756626546 0 0
0.310404776375347 0.309371474102084 1 1
0.477898814300947 0.476514657700809 1 1
0.607007734650029 0.604946458110489 1 1
0.535087433443081 0.533633914387666 1 1
0.596489060996137 0.594455566112862 1 1
0.42578774066285 0.424321806896797 1 1
0.359254812102867 0.358062631821023 1 1
0.569200412715092 0.567485598517708 1 1
0.440037413622807 0.438597289071941 1 1
0.483044385294727 0.481708195615749 1 1
0.553284866491815 0.551821953172295 1 1
0.441447833534122 0.440151585160769 1 1
0.510539308745362 0.509062229618774 1 1
0.348133111188147 0.347100170153396 1 1
0.487518938477303 0.48633899476422 1 1
0.529742617192552 0.528301339533643 1 1
0.422469431664121 0.421425208841491 1 1
0.249286949877339 0.248377726952962 1 1
0.457096541080608 0.455735059662785 1 1
0.616686919868119 0.61461586232717 1 1
0.413635846850269 0.412689388652071 1 1
0.438230273654935 0.437039560383208 1 1
0.569948278332318 0.568195145529172 1 1
0.643132411549319 0.641222170407333 1 1
0.743915147892195 0.741848152768612 0 0
0.507021606782799 0.505797454383785 1 1
0.869928920587567 0.867133118621311 0 0
0.599349936501319 0.59740674144559 1 1
0.617799213154641 0.615793361268574 1 1
0.459735414157008 0.458312796359354 1 1
0.697900011825554 0.695890494123148 1 1
0.636245856797993 0.634701370144725 1 1
0.409047924984172 0.407736136747563 1 1
0.538287442295345 0.536928705988469 1 1
0.458711807252701 0.457381477924824 1 1
0.367355944231787 0.365853079975121 1 1
0.481245850900888 0.480218286196418 1 1
0.439105687264984 0.437553667419579 1 1
0.790615789752804 0.787747113498862 0 0
0.459339710182865 0.458065788668563 1 1
0.415849239705251 0.414321284474293 1 1
0.28933866379071 0.288487935848207 1 1
0.367354516530221 0.366610445599221 1 1
0.671328406767115 0.669432986420799 1 1
0.246673755038875 0.246248123831094 1 1
0.533361469671342 0.532245656328466 1 1
0.539353321022757 0.538088563813958 1 1
0.454647044888767 0.45329402517634 1 1
0.549576684106075 0.54808887915915 1 1
0.400182307549114 0.399045277985883 1 1
0.577448193299874 0.575854091848552 1 1
0.488223965272031 0.486492817793853 1 1
0.519145021950536 0.517619779967716 1 1
0.711597168687188 0.709179607941338 1 1
0.379549886929005 0.377907697710179 1 1
0.367854194867707 0.366901782947125 1 1
0.663785854375766 0.66163795328672 0 0
0.412199860272034 0.411123287365426 1 1
0.549949861186615 0.548328611601157 1 1
0.623711301701201 0.622125790923241 1 1
0.463457319568328 0.462225207137161 1 1
0.476423795830179 0.475080698554714 1 1
0.425482732796347 0.424006849628305 1 1
0.384814465059336 0.383422687785009 1 1
0.791581301533908 0.78906319313609 0 0
0.384903445792322 0.383870189461586 1 1
0.394197787066557 0.392619656222053 1 1
0.653415941557285 0.651223320163792 1 1
0.601873814909893 0.599826802534241 1 1
0.383143736392046 0.382311474308478 1 1
0.435411703019907 0.434341611604751 1 1
0.642056629008118 0.639992166407352 1 1
0.36716612410076 0.365992946520334 1 1
0.366640190792359 0.36555250757796 1 1
0.427792071144189 0.426785431897187 1 1
0.560593772306838 0.559278806077112 1 1
0.665071249771223 0.663190831747858 1 1
0.507289960526671 0.505856761862196 1 1
0.595798305523386 0.593733035909357 1 1
0.662488438590495 0.66077318729387 1 1
0.524555591072038 0.522632172389761 1 1
0.528193625046398 0.526620476573668 1 1
0.61302122628018 0.610945257634228 1 1
0.566391449966023 0.564642437893294 1 1
0.37379179592776 0.372616174465797 1 1
0.495065663990071 0.493539461858357 1 1
0.712275343387087 0.709789958810681 0 0
0.62666063518275 0.624818952143755 1 1
0.320126892691589 0.319249391832644 1 1
0.590949563205081 0.589339979409877 1 1
0.237639917276142 0.236693167434345 0 0
0.265063018462801 0.264099539598629 0 0
0.279712456463354 0.278906990551674 0 0
0.488497750667877 0.487207352332091 1 1
0.47912844183906 0.477982241998204 1 1
0.503495362697296 0.501991251280686 1 1
0.467070199629908 0.465870236328613 1 1
0.698031667313062 0.696195835899629 1 1
0.569710210743854 0.568241277545954 1 1
0.624277875756813 0.621873260931827 1 1
0.470227347144897 0.468646082043233 1 1
0.589085832411608 0.58733338215562 1 1
0.552287014336666 0.550547745761202 1 1
0.570827654688252 0.568974045722867 1 1
0.264618896235364 0.26345718044328 0 0
0.230705254965151 0.229733262917168 0 0
0.62626908106884 0.624443589997654 1 1
0.494932798959165 0.493355849732635 1 1
0.508201582017665 0.506817927062221 1 1
0.285993027450456 0.285311449631686 1 1
0.377045915954277 0.375903909694532 1 1
0.586517288483322 0.585017981290527 1 1
0.521949337108407 0.520198025641097 1 1
0.575987434655151 0.574584997156882 1 1
0.473962769097209 0.472523600771836 1 1
0.46342266596735 0.461690683925038 1 1
0.673282366150805 0.671392270522047 1 1
0.383163762956306 0.382001479098659 1 1
0.486706325688419 0.485377046619119 1 1
0.412258450926244 0.411046392246141 1 1
0.57720645148264 0.575397825231553 1 1
0.371834508946355 0.370789576220151 1 1
0.370877897199415 0.369527341802543 1 1
0.617113689444937 0.615438869144143 1 1
0.293504747912205 0.29247309103317 1 1
0.513711504821476 0.51224186126954 1 1
0.63363092764542 0.631398555957735 1 1
0.438662268018187 0.437068863328769 1 1
0.46730391349469 0.465984453190475 1 1
0.715617089046606 0.713881614991877 1 1
0.656846325508869 0.655043116935043 1 1
0.54617955786267 0.544283111603992 1 1
0.356965037938163 0.355819572256117 1 1
0.361025666724709 0.35979417430957 1 1
0.5102030237702 0.508582920616469 1 1
0.457684328349473 0.456796439670997 1 1
0.560996743054055 0.559272331091259 1 1
0.650592211565262 0.648490925449411 1 1
0.504368286975489 0.502557778433164 1 1
0.6788648764034 0.676780730324929 1 1
0.613646905291362 0.611678408006428 1 1
0.577567210937191 0.575563323739949 1 1
0.438789761771593 0.436997163204921 1 1
0.473911475451866 0.472607079925906 1 1
0.272509622073676 0.271594316652597 0 0
0.393425160534025 0.392509877290092 1 1
0.567253644711952 0.565729749333114 1 1
0.373870127914189 0.372522377173949 1 1
0.685158078551487 0.683129512269891 1 1
0.424154818845422 0.422999772852529 1 1
0.526432774475165 0.524951075380663 1 1
0.61577509066444 0.614275031970803 1 1
0.444499102085358 0.443441902530521 1 1
0.448350094585974 0.446925569408359 1 1
0.438328500956199 0.437005838469917 1 1
0.558436454028132 0.556318585982517 1 1
0.504221159851961 0.502786980541284 1 1
0.35603546884239 0.355064208438519 1 1
0.444835464268262 0.443474697726544 1 1
0.539937065876126 0.538308284721678 1 1
0.601245114889699 0.599231059349822 1 1
0.470906620392425 0.469137680912332 1 1
0.632172639611071 0.630314017114391 1 1
0.487995543282524 0.486855318530123 1 1
0.560141235299658 0.558645437967738 1 1
0.37792859226736 0.376866813157138 1 1
0.46138156673822 0.459954855081196 1 1
0.26209990159881 0.261469971874026 0 0
0.418348710587366 0.417074854371545 1 1
0.276690221087455 0.275753091712848 0 0
0.498100607109485 0.496587801136815 1 1
0.522111978201909 0.52073296361173 1 1
0.540760739329244 0.53967684997437 1 1
0.464597596823451 0.463006013971844 1 1
0.526517100120151 0.525056028789524 1 1
0.547838221246599 0.546327402163494 1 1
0.560933636821595 0.559480044399352 1 1
0.453313214866232 0.452125111487925 1 1
0.446870070945718 0.445460859878872 1 1
0.514271585879225 0.513050976172987 1 1
0.450809172562261 0.449405427877309 1 1
0.586027946129219 0.584363916030696 1 1
0.690555643104782 0.688764791370423 1 1
0.377026865482755 0.375985578369234 1 1
0.472903725896542 0.471017063674264 1 1
0.647283761289301 0.645347792923903 1 1
0.575568811273203 0.573604381046571 1 1
0.533444449529424 0.531977267117415 1 1
0.493157986122519 0.491536524221905 1 1
0.429910720647694 0.428743282995616 1 1
0.351324257262009 0.350219895347542 1 1
0.351415077412704 0.350129375180398 1 1
0.686231057391852 0.684662332457722 1 1
0.480508741899884 0.479377692788805 1 1
0.586958578771179 0.585363652718367 1 1
0.40682286753517 0.405529870147904 1 1
0.513590322070184 0.512241851922636 1 1
0.326861472466607 0.32586393073257 1 1
0.455952591914127 0.454564970400165 1 1
0.691611353838581 0.689883388700907 1 1
0.335028103926064 0.333755456796702 1 1
0.493051242329539 0.491653125258805 1 1
0.54273203006849 0.541166572802454 1 1
0.646892751497211 0.64462999526388 1 1
0.438597378208279 0.437228611991231 1 1
0.558512975308562 0.556918364686786 1 1
0.291949803168363 0.291130020635571 0 0
0.615102524178116 0.612790368570293 1 1
0.544470542979257 0.5422872201247 1 1
0.6386841384842 0.636856612261928 1 1
0.44565636824633 0.444039076646921 1 1
0.620328335109955 0.618865196270854 1 1
0.410837373646416 0.409500283747709 1 1
0.424431801334409 0.423147247135875 1 1
0.239030050150572 0.238535038967511 0 0
0.44217689390221 0.441169578719983 1 1
0.61377294715783 0.611881800908122 1 1
0.517497913171822 0.516411849798888 1 1
0.677713748478643 0.675686239014863 1 1
0.519138167046645 0.517911531595088 1 1
0.384643189240356 0.3833722569774 1 1
0.556430882668961 0.554754594509167 1 1
0.455059302632805 0.453636754709077 1 1
0.432483284186222 0.431469019597963 1 1
0.551236319603145 0.549815212749253 1 1
0.487293733975725 0.485720442473762 1 1
0.551671793711197 0.550018004397662 1 1
0.381983748006642 0.380930608719942 1 1
0.346315522449669 0.345478839481095 1 1
0.709212067942996 0.707308583754969 1 1
0.526922986217646 0.525182465297544 1 1
0.43768976471339 0.436391372751012 1 1
0.502555642722643 0.50069471791066 1 1
0.632600210960546 0.630731463550057 1 1
0.654959816518925 0.65260281781504 1 1
0.514221875711162 0.512855067636068 1 1
0.7122125131712 0.710354179712549 0 0
0.38186167256294 0.380587055843008 1 1
0.348216892258508 0.347563664934568 1 1
0.659373496933845 0.657565075513196 1 1
0.795642092867102 0.793032165678371 0 0
0.465689674264796 0.464163680373243 1 1
0.500436468641036 0.498636300281535 1 1
0.457189483076015 0.455878840482572 1 1
0.372506134953125 0.37128483674971 1 1
0.48191137232807 0.480593039658956 1 1
0.457382016974299 0.456021642990508 1 1
0.469302487880201 0.46742111188579 1 1
0.512966147515639 0.511678415731064 1 1
0.516464541325921 0.514738042866169 1 1
0.330801019728695 0.329792217920824 1 1
0.638942446477019 0.637239079215561 1 1
0.547047187140012 0.545084795494276 1 1
0.614856974106698 0.613074318892163 1 1
0.462010367639195 0.460422835872873 1 1
0.279538202973079 0.279012569399893 1 1
0.569560763973097 0.568004160354049 1 1
0.504752565626595 0.503024468425996 1 1
0.735555361772196 0.733719052630381 0 0
0.471332173517612 0.470333497962356 1 1
0.700820329687618 0.69884856582342 1 1
0.56381588250094 0.562110659162583 1 1
0.49860331642304 0.497078444239604 1 1
0.45775065197933 0.455902959930106 1 1
0.536897130689777 0.535337675805833 1 1
0.402561561812782 0.401323310734099 1 1
0.206399898950535 0.205724216612699 0 0
0.398472623499708 0.39710125016315 1 1
0.364806915603143 0.363979423316398 1 1
0.509364202966999 0.508205107353459 1 1
0.493498733639986 0.49202342998344 1 1
0.599706684682009 0.597192543267751 1 1
0.65084177813429 0.649227635451673 1 1
0.342874925391547 0.342236237342119 1 1
0.652551763132664 0.650392795948532 1 1
0.520226625008376 0.519276190116441 1 1
0.499307625914793 0.497658336432348 1 1
0.649717075033425 0.64716589996262 1 1
0.537772950867136 0.536325764305271 1 1
0.508705870235229 0.507352037334774 1 1
0.532705765305796 0.531150667795555 1 1
0.491226425459892 0.489912046892677 1 1
0.658413704297282 0.656650417840575 1 1
0.531953130680361 0.530220204143098 1 1
0.56138170215219 0.560107311639392 1 1
0.598451463696453 0.597149433279119 1 1
0.668428991100519 0.666724109095321 1 1
0.559494525207955 0.55783084736626 1 1
0.299724388797032 0.298854580089016 0 0
0.377580572848777 0.376578488681494 1 1
0.542394684008242 0.54074506194228 1 1
0.467898627106703 0.466470090067557 1 1
0.226338149340058 0.22588698450497 0 0
0.355610595309385 0.354854321409435 1 1
0.572314210380754 0.570418628712626 1 1
0.637715713494728 0.635982015916393 1 1
0.519098604980727 0.517346934873345 1 1
0.560696430564596 0.558901474484361 1 1
0.47582564476609 0.47445735823402 1 1
0.28049332579865 0.279831794182661 1 1
0.652003113907426 0.650162426491617 1 1
0.532249607741767 0.530698068130465 1 1
0.264766942834578 0.263961583007328 0 0
0.615952912518689 0.613559506293406 1 1
0.640249543328389 0.638211380284461 1 1
0.406411994089585 0.405179444977776 1 1
0.554366956710726 0.552984241406276 1 1
0.527526979656616 0.52649436200715 1 1
0.504943484999989 0.503693297104039 1 1
0.653389050284728 0.651422957360603 1 1
0.51757630842485 0.515890171366302 1 1
0.458592371290645 0.457312217581454 1 1
0.467764302901899 0.466597854147674 1 1
0.54889167295419 0.547417802097921 1 1
0.45182308765495 0.450462543703378 1 1
0.713510073408909 0.711483876724281 0 0
0.656270007497548 0.654510899838521 1 1
0.548244110357351 0.546512205410447 1 1
0.562858511459172 0.561372228517697 1 1
0.455921777738913 0.454014991694068 1 1
0.431087001872536 0.429845982354691 1 1
0.451132109388776 0.44994875874402 1 1
0.412494467533866 0.411301060736771 1 1
0.531829515306636 0.529774868002749 1 1
0.675181053159544 0.673174025046958 1 1
0.641202020699549 0.639587159727367 1 1
0.600606981963215 0.598819929672105 1 1
0.575362462734015 0.573905382262366 1 1
0.480630462202214 0.479018035452901 1 1
0.520481571315665 0.519035573369168 1 1
0.632228813268546 0.630279814301381 1 1
0.430592006956922 0.429459030224401 1 1
0.668042514532502 0.665397393803326 1 1
0.503912091449128 0.502538172793743 1 1
0.710720573749204 0.708543629885885 1 1
0.643492044303138 0.641673587699228 1 1
0.467336120064047 0.466182166677051 1 1
0.54747162841014 0.545961155337468 1 1
0.629610421101542 0.62791009055412 1 1
0.488278491406062 0.487122379845545 1 1
0.494528139948411 0.493069269481645 1 1
0.328272574272588 0.327491821083659 1 1
0.451633466057338 0.450477776803587 1 1
0.486766835275541 0.48537807530779 1 1
0.523476822033888 0.522041642622154 1 1
0.577815594178678 0.576158190562987 1 1
0.481319941963498 0.479885414334968 1 1
0.442512048135713 0.441332868649381 1 1
0.537134962555697 0.535931639894315 1 1
0.564410965990404 0.562857688060069 1 1
0.536600662069752 0.534861156972571 1 1
0.64023534712343 0.638067631622324 1 1
0.407150758541671 0.405711545463776 1 1
0.655736339751572 0.653852811266312 1 1
0.579017385786646 0.577525597331703 1 1
0.581412138835137 0.579724121371198 1 1
0.706395152785455 0.70382726922915 1 1
0.40350675730192 0.402420168604645 1 1
0.641888327811224 0.639826119223475 1 1
0.683244816093932 0.681677555870835 0 0
0.55677140189284 0.555220896368421 1 1
0.49321755222011 0.491757512472443 1 1
0.341036911311897 0.340172504427056 1 1
0.591660540820505 0.589883582422332 1 1
0.635725618362968 0.633415140459571 1 1
0.389180571003876 0.388006486655611 1 1
0.640046822849451 0.638158746704026 1 1
0.43435273818196 0.432974878011887 1 1
0.534757202806744 0.533109236709355 1 1
0.279765472764632 0.27890169298105 0 0
0.616293230817525 0.614651768978002 1 1
0.532484269807723 0.53098531348009 1 1
0.622214409108327 0.62015775531693 1 1
0.467274706218394 0.466001504562699 1 1
0.616418341847925 0.614402925676756 1 1
0.398951269750516 0.397875382586339 1 1
0.467779919967123 0.46607126416227 1 1
0.359035726317677 0.358069311326129 1 1
0.633001033053236 0.63142961963936 1 1
0.584127573838758 0.582585398933983 1 1
0.435044675073055 0.433878553973521 1 1
0.447547687771151 0.446396018444413 1 1
0.462059210860684 0.460915259085501 1 1
0.538105718794629 0.536606767491109 1 1
0.52566159886894 0.524067086337889 1 1
0.596002023601948 0.593908310298488 1 1
0.495849122175406 0.494290210154595 1 1
0.742641550885495 0.740556207810167 0 0
0.479546449941727 0.478289277472413 1 1
0.371336423278383 0.370461387878583 1 1
0.525615167645274 0.52429581662381 1 1
0.693724420599485 0.692136912614691 1 1
0.495580830271789 0.494052639024274 1 1
0.614482943644252 0.612893329531847 1 1
0.472619204943308 0.471269366044134 1 1
0.411712564917933 0.410552410550746 1 1
0.375756859453284 0.374536875892491 1 1
0.338605330584967 0.337337922878112 1 1
0.414244334003907 0.413218851295483 1 1
0.573546560890722 0.571883231305776 1 1
0.665079634807638 0.663007289796511 1 1
0.504372126534615 0.502915142563713 1 1
0.477556686363667 0.476117861734384 1 1
0.61212860491704 0.610761302216722 1 1
0.406710825471309 0.405404915683984 1 1
0.484784538757502 0.483204198859507 1 1
0.39630264600987 0.395042148844536 1 1
0.279908434335206 0.2789626592003 1 1
0.577260902078805 0.57542526468251 1 1
0.34752429578196 0.346506912999448 1 1
0.506762071891105 0.505010945070077 1 1
0.462197298630946 0.460713005090457 1 1
0.556586659790742 0.554611924460459 1 1
0.499900275740384 0.498294815929162 1 1
0.739590285276465 0.737203510788471 1 1
0.308011008468463 0.306449680522216 1 1
0.614377822902895 0.612343621746124 1 1
0.473441220185899 0.472154022711674 1 1
0.694963246961032 0.693001489476044 1 1
0.649698575338076 0.647496941557733 1 1
0.305913421508219 0.305049003066713 1 1
0.551314124725465 0.549465062116787 1 1
0.453004756156287 0.451583141201705 1 1
0.645249699228162 0.643285420282372 1 1
0.301281860241198 0.300459413170578 0 0
0.628777656651774 0.626233991264123 1 1
0.566101133027001 0.564260127995131 1 1
0.507497233589391 0.506165252343295 1 1
0.533376338360951 0.531719999571061 1 1
0.439962948408775 0.438601390538117 1 1
0.515478935734606 0.513999456589058 1 1
0.457234683639688 0.455745254689854 1 1
0.476126087303553 0.474763033660908 1 1
0.394819621148403 0.393725371861501 1 1
0.54681660435969 0.545305478189768 1 1
0.4441407400334 0.442772943557567 1 1
0.624074431629952 0.621807284201732 1 1
0.354406834662459 0.353434135214959 1 1
0.492063323431068 0.490667601736327 1 1
0.564827370980373 0.563234912537442 1 1
0.581858622562492 0.580211124378731 1 1
0.587610974220654 0.585796285285489 1 1
0.434156712069794 0.432958951976706 1 1
0.547346277365575 0.545556428942905 1 1
0.466837809212607 0.465571911124839 1 1
0.350127577399023 0.34933072958818 1 1
0.54608779940671 0.54461995107516 1 1
0.628748357506532 0.626640548566099 1 1
0.545035633407304 0.543536230958597 1 1
0.546300566068008 0.544896749428313 1 1
0.514146122486698 0.512373681968604 1 1
0.382960779568851 0.381581146724681 1 1
0.579214028147834 0.577828708728822 1 1
0.452801686254231 0.451266072404987 1 1
0.544864909887275 0.543047707507003 1 1
0.605514210583954 0.6036084017036 1 1
0.593010504884977 0.591178727040598 1 1
0.275890324621781 0.275422246107825 0 0
0.542620581462694 0.541085992374052 1 1
0.606474315657244 0.604637456201482 1 1
0.288728080670679 0.287858071205796 1 1
0.557494952306754 0.556180061510801 1 1
0.525533643037294 0.524072534340382 1 1
0.5724786403942 0.570848329535726 1 1
0.574608909944013 0.573095003386058 1 1
0.584908350399845 0.583296899404365 1 1
0.472226168208011 0.470876725179266 1 1
0.637001167368958 0.634471354672723 1 1
0.510651573670804 0.509348222519384 1 1
0.561561581409306 0.559899082092676 1 1
0.408841094745637 0.407654082660019 1 1
0.290799045185548 0.290014221449486 0 0
0.588839051764855 0.587221696503188 1 1
0.580950255906382 0.579221982043413 1 1
0.523179252574009 0.521765419736214 1 1
0.41080528377454 0.410015722956363 1 1
0.520258824539961 0.519052543599504 1 1
0.34189608263832 0.340940717681982 1 1
0.474891573537747 0.473560514678935 1 1
0.470676825164346 0.469539440729933 1 1
0.486302003500683 0.484730350730514 1 1
0.648870822418929 0.646706265742972 1 1
0.666550952840204 0.665025023036069 1 1
0.396513053238757 0.39507566068766 1 1
0.758552032124841 0.756407365889279 0 0
0.519422918280063 0.517533428360208 1 1
0.338466893223494 0.336889506164767 1 1
0.583847025086463 0.582369992323254 1 1
0.657745275658448 0.655318698941319 1 1
0.739214852187761 0.737007434168543 0 0
0.433958055393484 0.432437392374181 1 1
0.480769083750169 0.479667498872908 1 1
0.402530128778976 0.401617935336838 1 1
0.603118844558619 0.601081304555811 1 1
0.507633442177626 0.506225489929695 1 1
0.438993717017556 0.437389981792177 1 1
0.546089817760486 0.544195980832734 1 1
0.475936939843653 0.474709196802058 1 1
0.564999452596791 0.563657092518527 1 1
0.54803453984558 0.546682830059138 1 1
0.663086932218644 0.661451408014025 1 1
0.447940088037457 0.446755695618537 1 1
0.593888694110294 0.591652702665437 1 1
0.584064913913186 0.582317882629685 1 1
0.483803727012393 0.482386890119652 1 1
0.404729889439584 0.403387140964057 1 1
0.367795904757355 0.36684225087493 1 1
0.558891201463671 0.557140203050154 1 1
0.632952899528219 0.631169549134156 1 1
0.40960866808893 0.408552787332312 1 1
0.193986209600991 0.192862891646024 0 0
0.359682243196651 0.358776506974211 1 1
0.618770361636718 0.616986530190824 1 1
0.413541811034573 0.412167828082506 1 1
0.599655079501644 0.598005384404459 1 1
0.565160190148836 0.563935196416328 1 1
0.697329547723804 0.695192449568827 1 1
0.340524867117565 0.33944026809526 1 1
0.522792285185612 0.52118187173255 1 1
0.484978369557583 0.483811988288373 1 1
0.665404417636566 0.663800556415836 1 1
0.638017300042466 0.636192716747248 1 1
0.526380422609662 0.524931699722122 1 1
0.515951624183737 0.513629642623298 1 1
0.406449241957546 0.405505627548661 1 1
0.494620758214493 0.493116186107662 1 1
0.615179665371654 0.613287446287486 1 1
0.675558356523479 0.673908786671944 1 1
0.684076310028697 0.681969012786512 1 1
0.51703141250339 0.515729987766831 1 1
0.552077726700985 0.550293969205525 1 1
0.316320460786544 0.315470931354723 1 1
0.341958865147388 0.340782309664899 1 1
0.326582413770652 0.325780876009763 1 1
0.610026799445861 0.608332492468134 1 1
0.306252142800024 0.305394267457322 1 1
0.421619011652175 0.420206496150801 1 1
0.545833595734732 0.544568927250223 1 1
0.416580269857271 0.415454192833262 1 1
0.25694889647699 0.256371519143498 0 0
0.525774592238248 0.524014528974248 1 1
0.450324031202552 0.44884350933659 1 1
0.658001421515525 0.656053533757665 1 1
0.535976662311587 0.534522154613876 1 1
0.47105803223058 0.469657303163326 1 1
0.421346228091671 0.420015405316183 1 1
0.455302394544039 0.454026674309746 1 1
0.322344650009832 0.321212941822206 1 1
0.451161859309228 0.450026179064649 1 1
0.630305685845343 0.628123479077751 1 1
0.640927970947224 0.639345434145231 0 0
0.597217341753337 0.595744414144413 1 1
0.28348578304785 0.282581785394013 0 0
0.537512368959318 0.536313482868271 1 1
0.753592050762606 0.751830055914557 0 0
0.568255996305214 0.56666289557255 1 1
0.293736251823092 0.292995745956803 1 1
0.387260246391565 0.386141879300871 1 1
0.444174405889519 0.442966887396161 1 1
0.477128360683419 0.475768807279904 1 1
0.536468791518417 0.535063503447246 1 1
0.695418914238476 0.693475394479903 1 1
0.605588046500844 0.604147933640657 1 1
0.598895850326044 0.597198164715865 1 1
0.597825299711167 0.596165891529476 1 1
0.596155179639727 0.594195296887995 1 1
0.353148014979386 0.352009906658808 1 1
0.406402026849383 0.405121705200815 1 1
0.377570419743544 0.376523285347174 1 1
0.61301405897182 0.610945717303171 1 1
0.424313582863657 0.42262302897561 1 1
0.333308232104559 0.332431606590639 0 0
0.707758443673985 0.705951540502231 1 1
0.636047695249385 0.634684423855028 1 1
0.334361956698217 0.333461075820717 1 1
0.301610772151952 0.300656306607966 1 1
0.472303341964009 0.471092417976071 1 1
0.55090553803185 0.549240412526292 1 1
0.537013153911886 0.535235669101462 1 1
0.460139148575228 0.458241381324413 1 1
0.316587541121743 0.315536953163613 1 1
0.6397123798932 0.637623101618114 1 1
0.45301367583436 0.451789553849733 1 1
0.460351839053917 0.459059271882871 1 1
0.485374419351615 0.484140309900636 1 1
0.526476706337073 0.524845409149783 1 1
0.469186875458995 0.46770646578419 1 1
0.507587048714301 0.506059508908627 1 1
0.518577234906344 0.517065593652123 1 1
0.590072370914676 0.588635335170786 1 1
0.544889653888137 0.543183926775044 1 1
0.491548576835408 0.490236040106694 1 1
0.709379242570599 0.707691057753658 1 1
0.40087804823233 0.399844716746127 1 1
0.618030931390215 0.615837092552058 1 1
0.449889705841963 0.448117726932731 1 1
0.466385717641133 0.464891150555435 1 1
0.179657783801351 0.179214850905357 0 0
0.448308562119049 0.44670018287405 1 1
0.542663412362877 0.540677119287182 1 1
0.523092159865367 0.521308102206955 1 1
0.508820657820111 0.507459688169388 1 1
0.39308884645498 0.392338926485644 1 1
0.57223383034689 0.570315325772341 1 1
0.519992579613817 0.519076019120707 1 1
0.438646881816832 0.437596207297761 1 1
0.342966152965895 0.341761364097423 1 1
0.430760332550479 0.429423338713675 1 1
0.485980454081581 0.484325834988362 1 1
0.433307630799262 0.432118481558042 1 1
0.583640898822148 0.582047594420296 1 1
0.601567978358322 0.599395891703936 1 1
0.606710432891045 0.605359888734444 1 1
0.529979471240225 0.528336497526934 1 1
0.456806306833648 0.455212770099491 1 1
0.592614611544722 0.591116614023168 1 1
0.596089589308399 0.594385655887144 1 1
0.525398631539481 0.523876795450412 1 1
0.432053297826376 0.430482685930393 1 1
0.305755948258352 0.304983171660492 0 0
0.60216546794957 0.600536138752024 1 1
0.558555069850367 0.556882945980985 1 1
0.691811106162801 0.689444672081745 0 0
0.548593096518079 0.547135284739549 1 1
0.34027695266098 0.339319967860391 1 1
0.378101547819658 0.377133333161726 1 1
0.539465238591514 0.537615856677756 1 1
0.491523658826965 0.490138151140477 1 1
0.593528532151682 0.5918235513552 1 1
0.586962790001762 0.585006156531646 1 1
0.719826062029635 0.717630728516641 0 0
0.488230962808741 0.487102553852854 1 1
0.596999637194089 0.594948464851071 1 1
0.438169379321118 0.436640444783251 1 1
0.611089571130393 0.609058147577606 1 1
0.318868346397775 0.317651704260107 1 1
0.477283983280457 0.475920437257462 1 1
0.544371521680179 0.542939977768071 1 1
0.740084605957095 0.738097327115894 0 0
0.679517898241654 0.677666985085595 0 0
0.552607789597595 0.551036000124654 1 1
0.407633171921717 0.406462390727671 1 1
0.342205932373467 0.341187100327154 1 1
0.530993360775033 0.529086506107878 1 1
0.375415756311939 0.374622697199978 1 1
0.355058273843657 0.353985223456804 1 1
0.550408507433686 0.549123068820441 1 1
0.447686994343577 0.446554480421615 1 1
0.593379756520739 0.591234926467919 1 1
0.498621935532204 0.497187873330754 1 1
0.682413105947686 0.680122855541223 0 0
0.309329532571045 0.308339747400764 1 1
0.695227640568456 0.693067672944804 1 1
0.510500711859105 0.509174755000425 1 1
0.496692775564786 0.494969612492856 1 1
0.628870550744702 0.626948737796178 1 1
0.621250116458789 0.619760338317006 1 1
0.640185063120689 0.638602058824883 1 1
0.439711025544471 0.438552776069093 1 1
0.539743065712984 0.538356623280012 1 1
0.533685683226207 0.531866862159308 1 1
0.547084784244402 0.545825913658952 1 1
0.859266533489222 0.855985707459681 0 0
0.621942649267056 0.620410647743947 1 1
0.383210882794415 0.38247530893064 1 1
0.466863935668148 0.465718746626154 1 1
0.600751802262757 0.599159458953358 1 1
0.592792561892028 0.591029261066548 1 1
0.528743025804507 0.526898973196883 1 1
0.514963972709304 0.51325504298742 1 1
0.460089300899411 0.458891356633032 1 1
0.40595017509408 0.404643980446635 1 1
0.472675645907073 0.471076674357886 1 1
0.435734655023066 0.434456362821572 1 1
0.699925969356544 0.697969995039656 0 0
0.569575694375106 0.56844530641407 1 1
0.534494543970191 0.533033357050288 1 1
0.562690383323746 0.56088800620157 1 1
0.484779232336763 0.483552096658867 1 1
0.523065122811108 0.521404680126555 1 1
0.375531982453794 0.37429105684972 1 1
0.584186249858623 0.582637691360856 1 1
0.664103297268903 0.662441258555622 1 1
0.481866284157104 0.480369471300056 1 1
0.620537406490696 0.618477047598561 1 1
0.319315455369893 0.318307089991989 1 1
0.52444304211581 0.522775748502784 1 1
0.483215388612622 0.481802176616663 1 1
0.60362126606914 0.601111396654826 1 1
0.551546838463237 0.550186669595952 1 1
0.484539133066589 0.483560052175365 1 1
0.87221519157228 0.869722070133841 0 0
0.480690255259829 0.479536163498963 1 1
0.399869244491619 0.398371486904658 1 1
0.396405227218491 0.395736181646032 1 1
0.603417183052739 0.601976927751296 1 1
0.413757443567553 0.412379437004169 1 1
0.183835100092989 0.183271416468228 0 0
0.742184201974981 0.740060631606291 0 0
0.57986430617288 0.577743821316729 1 1
0.537456385238289 0.53622175557952 1 1
0.341341228653971 0.340374661647834 1 1
0.470397523750224 0.469275995207661 1 1
0.374085683155858 0.372977281075154 1 1
0.606796430825314 0.604910405715097 1 1
0.600396751620054 0.598433877385096 1 1
0.324521368230091 0.323631067802295 1 1
0.396102730327532 0.39527267821154 1 1
0.486920891214289 0.48544486936701 1 1
0.564189954366637 0.56242356062013 1 1
0.793298113431511 0.790611920600278 1 1
0.839341550746739 0.83704610122766 0 0
0.598400876532507 0.596841478834928 1 1
0.36350556195707 0.362296907436015 1 1
0.527961573013174 0.526322995666469 1 1
0.632958786788072 0.630952754607782 1 1
0.488057612341405 0.486779280562452 1 1
0.389908433718477 0.388986750284233 1 1
0.56378213574273 0.562505310749377 1 1
0.366791971473179 0.365635527739376 1 1
0.420926324923325 0.419299880535999 1 1
0.635323450374221 0.63348470276723 1 1
0.402982374386132 0.401157009124275 1 1
0.3870590149488 0.385166344409118 1 1
0.401671929205556 0.400761437209734 1 1
0.882675384140831 0.879946623044111 0 0
0.41889528080245 0.417899620562578 1 1
0.442712103284675 0.441901364022488 1 1
0.540418063342572 0.538434148089961 1 1
0.515479674223816 0.513880200995795 1 1
0.286282393460802 0.285603393919694 0 0
0.40057674151946 0.399406508648284 1 1
0.393430523245419 0.39229494308151 1 1
0.500292991218317 0.49870489870253 1 1
0.411287883369482 0.410028005019298 1 1
0.432649896281092 0.431501545678353 1 1
0.457000423386943 0.455798535739419 1 1
0.477456160230775 0.476176408976469 1 1
0.522005808610298 0.520695504541274 1 1
0.511645873425731 0.510138017102128 1 1
0.299582626148565 0.298629331988829 0 0
0.378664970613082 0.377469465800467 1 1
0.603401968240183 0.602093632430968 1 1
0.374478096806552 0.373631603158362 1 1
0.530298980029138 0.528635164559448 1 1
0.471347458341296 0.469801408565711 1 1
0.564936958012165 0.563588670183156 1 1
0.392171425851704 0.390852234423516 1 1
0.562762535551695 0.560752341142509 1 1
0.447335369447322 0.446255090430304 1 1
0.502244819454545 0.50099140019945 1 1
0.223409285361676 0.222738759822629 0 0
0.445850832662092 0.444528754281254 1 1
0.500322312661111 0.499120369990731 1 1
0.617373554513947 0.615370509544221 1 1
0.219633480302181 0.219032308562151 0 0
0.373625802240776 0.372660454707336 1 1
0.525052185400597 0.523731941844172 1 1
0.303999232866311 0.30318953178661 0 0
0.395427316773424 0.394248147363603 1 1
0.509567192690108 0.507827445426594 1 1
0.487289419650862 0.485481652836244 1 1
0.372288977169543 0.3712955724376 1 1
0.65127185945118 0.649646957637757 1 1
0.537912254001537 0.536382611589597 1 1
0.554120070229474 0.552420879455126 1 1
0.601658788440921 0.600326956472436 1 1
0.51385356444983 0.512401781080461 1 1
0.574302878984066 0.57244499410428 1 1
0.565069263937004 0.563673368151668 1 1
0.464438756297038 0.463286469866818 1 1
0.244673632436227 0.243888947248436 0 0
0.595359373058259 0.593522293954545 1 1
0.399730876184694 0.398254022470229 1 1
0.702600211643973 0.700278707165373 1 1
0.277957496254642 0.277167505348477 1 1
0.56429596655581 0.562254074324768 1 1
0.467646202627302 0.466006885950439 1 1
0.388780247141434 0.387740293773624 1 1
0.724975212120697 0.722313360347303 1 1
0.38725721840454 0.386150369472567 1 1
0.472959020003921 0.471814195300491 1 1
0.4990557213942 0.497784042728443 1 1
0.618251773361645 0.616390760806668 1 1
0.485023425317714 0.483489078710028 1 1
0.560762919008418 0.559036705989832 1 1
0.437853306385067 0.43654997099907 1 1
0.514267156221994 0.512587262143961 1 1
0.484921141967656 0.483191202513735 1 1
0.583669202578373 0.581869987509172 1 1
0.397343002351381 0.396368703377741 1 1
0.581149339401117 0.579919530471892 1 1
0.47342243649732 0.471601945703221 1 1
0.568531882255923 0.566501375695806 1 1
0.477343995029742 0.476334456632611 1 1
0.460061938583939 0.4585233428144 1 1
0.419763341748616 0.418447940836173 1 1
0.456975230615529 0.455369476716243 1 1
0.47022755305759 0.468687951272663 1 1
0.341878676543011 0.341160384813798 1 1
0.458766752123078 0.45731704081878 1 1
0.454581944753187 0.452631197657701 1 1
0.622861305866992 0.621244422442761 1 1
0.435856942318618 0.434367040165306 1 1
0.450143663944314 0.44869477551543 1 1
0.553589670695902 0.551939214664684 1 1
0.730276778273543 0.728360032382592 0 0
0.563170769840208 0.56125280674904 1 1
0.175294486979637 0.174755729970959 0 0
0.558369887309059 0.556821009684622 1 1
0.636512090584115 0.634607262307343 1 1
0.550326400239004 0.548998172867758 1 1
0.241884245637963 0.241049957855141 1 0
0.546895396073052 0.54534356626609 1 1
0.477703348365644 0.47629763036391 1 1
0.659216309412825 0.657311835314593 1 1
0.49583479890761 0.494531670621369 1 1
0.48399239514214 0.482183419577478 1 1
0.571045075419394 0.569186722204411 1 1
0.451614482223128 0.449919602400909 1 1
0.330453245226346 0.32929360252293 1 1
0.532990683257918 0.531421558572241 1 1
0.511088021968824 0.509370154810799 1 1
0.334683201040104 0.333666553534362 1 1
0.446386189790799 0.44525210793917 1 1
0.570965822230123 0.569137548471835 1 1
0.486608497686502 0.485168646273258 1 1
0.594699217158327 0.593063109946332 1 1
0.532949790395843 0.531218831341615 1 1
0.291709607949698 0.291088806585246 0 0
0.373713072943888 0.37263124635957 1 1
0.46261043520338 0.460839777430033 1 1
0.480650838375164 0.479196019588574 1 1
0.490737161742237 0.489637990784092 1 1
0.456683817646614 0.454966273816294 1 1
0.539524894633325 0.53796677720925 1 1
0.512085840693212 0.510865445748031 1 1
0.67400044344329 0.671974511315787 1 1
0.558542519423757 0.556696917858878 1 1
0.332894019933041 0.331840760930951 1 1
0.426990460920795 0.42568807817411 1 1
0.329357828230412 0.328435465597355 1 1
0.596159059256082 0.594271725670278 1 1
0.625444723135897 0.623939215380582 1 1
0.672593426204848 0.670687923180256 1 1
0.631219915207718 0.62924650866226 1 1
0.522117801185572 0.520702639535119 1 1
0.563505795400475 0.562063123132557 1 1
0.529840692155365 0.528387858341349 1 1
0.600184368383549 0.597823027279647 1 1
0.476716466849131 0.475243481767227 1 1
0.303983453345003 0.303203067277209 1 1
0.428679253186761 0.427168437131603 1 1
0.475815159848441 0.474304093487721 1 1
0.414740694251648 0.413276189126081 1 1
0.424216812918964 0.423023349867732 1 1
0.408992272034325 0.407453784082638 1 1
0.470529082330282 0.469141719078716 1 1
0.466255705262781 0.46491839290912 1 1
0.691186995406047 0.688596174902903 1 1
0.515129491631525 0.513249641141113 1 1
0.486047074463347 0.484470731801785 1 1
0.570751573524995 0.569034784396222 1 1
0.640298633628178 0.638453120969745 1 1
0.345850166210031 0.344821799075287 1 1
0.668932051023432 0.66671902567875 0 0
0.459274506319363 0.457811769451353 1 1
0.386439889598767 0.385649934264262 1 1
0.475597739868808 0.473728644995975 1 1
0.661412129700358 0.659606417998158 1 1
0.294212006274672 0.293212730170839 0 0
0.380292260829795 0.379128309341296 1 1
0.367921384226824 0.36698267617641 1 1
0.508889725719509 0.507462901571316 1 1
0.71627723541752 0.714519726393386 0 0
0.282477550862417 0.281816627143199 0 0
0.384131006069433 0.382876648469153 1 1
0.218088400819396 0.217605679606987 0 0
0.220898051224852 0.220213562145935 0 0
0.306653760935265 0.305900584083298 1 0
0.663006795585865 0.661425342187381 1 1
0.464973213448389 0.463234647095253 1 1
0.444659402842629 0.443131831784056 1 1
0.565113181499222 0.563840001732864 1 1
0.640270896402789 0.638437031043738 1 1
0.559185650135678 0.557544241481581 1 1
0.647672247677795 0.646031849710928 1 1
0.529163102072536 0.527827321130169 1 1
0.441467152225434 0.439837746000302 1 1
0.651629370973435 0.650190698375048 1 1
0.661861099576215 0.659900660310933 1 1
0.390265790700458 0.389411506077483 1 1
0.856787996283324 0.854197255487386 0 0
0.402824741690183 0.401468309790541 1 1
0.418649612358867 0.417255765946249 1 1
0.395831219970002 0.394733781519722 1 1
0.486247127778151 0.484785752925318 1 1
0.631659847940114 0.629603073041454 1 1
0.541946541853861 0.540311625201232 1 1
0.534350535388433 0.532661040126593 1 1
0.473173755905052 0.471084361683322 1 1
0.506161711883872 0.50477421597114 1 1
0.4877137359057 0.486528717998118 1 1
0.492644776233282 0.490609453102034 1 1
0.48075920980434 0.479144777859588 1 1
0.404202757553903 0.403077199977929 1 1
0.455533076147909 0.453977706254367 1 1
0.59259269010879 0.5912096388342 1 1
0.490225326535499 0.489071998670069 1 1
0.631822957006145 0.629853575253782 1 1
0.403852166630173 0.402211055107859 1 1
0.486761727250212 0.485085272698042 1 1
0.724858692905534 0.723002976301838 0 0
0.539872030938394 0.538545288850759 1 1
0.675293954868142 0.67341836200056 0 0
0.490767386966323 0.489180797324905 1 1
0.371497881121485 0.370391115286135 1 1
0.369521635161592 0.368392763779969 1 1
0.583574559918755 0.581956536571215 1 1
0.363826955568579 0.362856204768806 1 1
0.652239115535792 0.650684304323016 1 1
0.363317364235215 0.362218539442993 1 1
0.366095798790134 0.365099001974504 1 1
0.457715902310263 0.456137365518415 1 1
0.582197122922876 0.580590416425234 1 1
0.338156708414685 0.337306596217695 1 1
0.733548035857213 0.731552607378183 1 1
0.524641568335035 0.523548524055816 1 1
0.748749532650673 0.746288116172615 0 0
0.564746213975264 0.563108436445373 1 1
0.469521093324569 0.467785669621755 1 1
0.515633718052218 0.513893552730075 1 1
0.609893143817298 0.608076861032636 1 1
0.613552465845625 0.611994947138824 1 1
0.539517656573177 0.538042373273962 1 1
0.376148694786345 0.375302465565687 1 1
0.61579153107168 0.61402961661058 1 1
0.40063859947825 0.399786802081306 1 1
0.409146648268342 0.407692204444231 1 1
0.512194810849501 0.510580328038402 1 1
0.560782771276164 0.559250969212493 1 1
0.56956824187836 0.56752331530882 1 1
0.574245838563536 0.572573207953507 1 1
0.566993730242607 0.565124229486292 1 1
0.440787957361573 0.439833200795078 1 1
0.45229754708533 0.450923386773964 1 1
0.413548084385267 0.412244682643103 1 1
0.556496021308186 0.554442783632663 1 1
0.506548652595302 0.505147601411121 1 1
0.587154817810821 0.585631148181487 1 1
0.500356766272568 0.499476660237142 1 1
0.506025668431707 0.503929517287796 1 1
0.371706346533539 0.370652499616491 1 1
0.516072908597629 0.514716186046779 1 1
0.44353519910682 0.442141884098466 1 1
0.466981183155628 0.46522710069214 1 1
0.343551380464422 0.342528018553706 1 1
0.604953184708578 0.602817184107502 1 1
0.648204934540988 0.646473977076864 1 1
0.575692346016039 0.574441883092754 1 1
0.30863102721165 0.307669724701545 1 1
0.450656399308789 0.449362733677726 1 1
0.505680411364029 0.504355851039283 1 1
0.341225657559129 0.340093802008018 1 1
0.410036043407874 0.408864330828154 1 1
0.587637680649863 0.58624733404789 1 1
0.660014649389689 0.658055623582809 1 1
0.549733516215487 0.548455282217769 1 1
0.249909403573761 0.249158982967036 0 0
0.392118927731306 0.390902231379855 1 1
0.414013546102009 0.412567916556128 1 1
0.381800374181105 0.380688041997142 1 1
0.52814163354909 0.526728850658435 1 1
0.563399559975239 0.561267031764679 1 1
0.494797631491702 0.493358171793064 1 1
0.45910009813333 0.457992627795869 1 1
0.352516167799962 0.351626692602479 1 1
0.320325888080944 0.319750975517847 1 1
0.500370059776563 0.498810015562973 1 1
0.498339626057141 0.496922733937091 1 1
0.472024919313825 0.470629715786331 1 1
0.660049066582373 0.658481922062637 1 1
0.42018490510985 0.418676836296877 1 1
0.624972899624739 0.623293696446765 1 1
0.404661059122078 0.403409091743753 1 1
0.401762459558853 0.400848479741366 1 1
0.700765010788542 0.698591565766381 1 1
0.484338127977439 0.482875098512145 1 1
0.458063175365854 0.456659667490148 1 1
0.414292812374981 0.412876391798915 1 1
0.536575295821371 0.534897516617694 1 1
0.408567907597052 0.407511647011847 1 1
0.535968859338254 0.534197487767438 1 1
0.527035849575484 0.525426751152009 1 1
0.375161585584778 0.373819237335363 1 1
0.440227840950762 0.439024054327151 1 1
0.346640474998521 0.345726422148713 1 1
0.428652692518544 0.427394394978755 1 1
0.548389922805996 0.546744196315768 1 1
0.394784687156476 0.393982585209192 1 1
0.676334849001621 0.674771185395856 1 1
0.506720072855549 0.505383728164691 1 1
0.490783501713368 0.489275025636252 1 1
0.579563521235715 0.578209527951903 1 1
0.533483535385908 0.53212767755777 1 1
0.343865955719366 0.342757060639043 1 1
0.665416040282944 0.662907380183692 1 1
0.688162263599836 0.686051766471252 1 1
0.740236050085632 0.738533485649793 0 0
0.481056736259324 0.479740322574974 1 1
0.619951339557762 0.618275478580307 1 1
0.336743748750357 0.33550682265186 1 1
0.715800124553537 0.714215553480686 0 0
0.586136635819087 0.584664084874289 1 1
0.559383447936418 0.557651843210235 1 1
0.61868442241616 0.61717637960287 1 1
0.641930926619532 0.639964851217828 1 1
0.523014350663245 0.521375747768721 1 1
0.400808128736707 0.399712580964441 1 1
0.534010889271047 0.53250447366214 1 1
0.451711762800354 0.450111512165192 1 1
0.4468674037807 0.445337113037628 1 1
0.490171638794211 0.488746338778781 1 1
0.53938179427197 0.537705288564606 1 1
0.723494745237846 0.721662906262839 0 0
0.284294537084219 0.283197278903283 1 1
0.740361349358881 0.738218838429426 1 1
0.693195809432647 0.690791275154198 1 1
0.595414728869782 0.593632390758372 1 1
0.728223173837485 0.725998429711161 1 1
0.498425622789548 0.49663090910001 1 1
0.440541886759481 0.439109853609424 1 1
0.458433754475143 0.4574690672718 1 1
0.537283539376264 0.535633930476759 1 1
0.496344971705837 0.495215966843262 1 1
0.681971670885107 0.679879421974417 1 1
0.62768926404308 0.625726651490581 1 1
0.255215153400821 0.254474365828556 1 1
0.437554251492917 0.436561245639941 1 1
0.719763816315726 0.717944542617296 0 0
0.321462005511523 0.320433975422217 1 1
0.599759231005019 0.597982553156303 1 1
0.517314643871481 0.515958265696803 1 1
0.317257512267582 0.31631456401239 1 1
0.401716756967034 0.40060945864826 1 1
0.359852178659608 0.358940092925574 1 1
0.814962995283947 0.812606630124923 0 0
0.57200232092288 0.570281881860863 1 1
0.599333599530697 0.596856038700895 1 1
0.304573111047693 0.304069134056645 1 1
0.317332949094681 0.316523229985637 1 1
0.473922206982558 0.472615791168673 1 1
0.576535098750868 0.574723645399451 1 1
0.518110546683678 0.516712281165535 1 1
0.352387487539599 0.35163484526007 1 1
0.55411477939339 0.552620824965137 1 1
0.432817983358209 0.431490419812434 1 1
0.546441868851428 0.544729910137682 1 1
0.277415794485858 0.276556808023491 0 0
0.475759997330629 0.474496618338926 1 1
0.38282469083496 0.381859592901555 1 1
0.46754467131854 0.466085633748582 1 1
0.427989588735951 0.426799136057575 1 1
0.479055799327312 0.477610520224142 1 1
0.646942637267707 0.645074839110422 1 1
0.47597375029004 0.474903348974086 1 1
0.539889214965527 0.538797509388519 1 1
0.648836199013087 0.647091247618344 1 1
0.360290623541731 0.359355207083147 1 1
0.419119613489741 0.417556528281648 1 1
0.63897703583 0.636489495346683 1 1
0.33501808692421 0.333905812643695 1 1
0.717356957812596 0.715100139683341 0 0
0.480996162524121 0.479712834722932 1 1
0.554679091048743 0.553230475882976 1 1
0.520800612770576 0.519462974769675 1 1
0.473324472500257 0.472241744127642 1 1
0.482856773483246 0.481530427827653 1 1
0.518852295276566 0.51743861855282 1 1
0.635447575962227 0.633318222210092 1 1
0.633620220736345 0.631675230656383 1 1
0.436109434833854 0.43449683695398 1 1
0.546718938077647 0.545276721145315 1 1
0.633337357680837 0.631703170268918 1 1
0.497996788157774 0.49656451880528 1 1
0.360494671171458 0.359316758789258 1 1
0.565752350258685 0.564105221472493 1 1
0.555879482772103 0.554516031338293 1 1
0.378845653215279 0.377590071157474 1 1
0.485286828698488 0.48366187208715 1 1
0.531696749730344 0.529488573196662 1 1
0.428766052785453 0.427704198657379 1 1
0.451150977008076 0.449917544424948 1 1
0.625307527430356 0.623202191835664 1 1
0.480599400257848 0.479384657883498 1 1
0.473240644520731 0.471511325796456 1 1
0.532720978538666 0.531244019618898 1 1
0.589307228054736 0.587743217188266 1 1
0.455063105574167 0.454001713293739 1 1
0.569279671414454 0.567543896906275 1 1
0.217766496544324 0.2174655674583 0 0
0.486769712414008 0.485036135504546 1 1
0.539662285640541 0.538368978081674 1 1
0.724470039199489 0.722382810372007 0 0
0.719535931875441 0.717505367057091 1 1
0.514434133368817 0.512953269220447 1 1
0.559544299193395 0.557660367388369 1 1
0.434212370751863 0.433238160458841 1 1
0.478339069457303 0.477186333406746 1 1
0.359949461327623 0.358931045556144 1 1
0.531828202922337 0.530502945359066 1 1
0.204964208569615 0.204570246153303 0 0
0.355132994804208 0.354201740792459 1 1
0.605822277055138 0.603631827174901 1 1
0.590583760201494 0.589086927238072 1 1
0.427127001238815 0.425861733170099 1 1
0.587486720356989 0.585998117518286 1 1
0.656790204054468 0.654924745082567 1 1
0.483048915612284 0.481680308633426 1 1
0.403730792132632 0.402505635717115 1 1
0.54848362622113 0.546643147367083 1 1
0.526293627176805 0.524803301055079 1 1
0.497165549582045 0.49546530524738 1 1
0.799879644814379 0.797915118612964 0 0
0.491327787674461 0.48995251393596 1 1
0.442870254210199 0.441910250314757 1 1
0.458592638824822 0.456991443920224 1 1
0.553277594956273 0.551544378095132 1 1
0.589505413430183 0.587811125741093 1 1
0.405094700474012 0.40375721972468 1 1
0.404327131135086 0.402947234476556 1 1
0.653077247455829 0.651399829666833 1 1
0.528566126293019 0.526754480049415 1 1
0.457460510504809 0.456337803467774 1 1
0.46364007622893 0.462451447313886 1 1
0.616213138486046 0.614557186159331 1 1
0.441329793462632 0.43980458318078 1 1
0.422823375959113 0.421697529426207 1 1
0.441088175585319 0.43975794494516 1 1
0.386996499160386 0.385682370461832 1 1
0.422261789383115 0.421184223145585 1 1
0.628805569366508 0.627051809780555 1 1
0.723501526664341 0.721252320870507 0 0
0.35926727288676 0.358209908142905 1 1
0.53556211582653 0.534096219724799 1 1
0.686127817591677 0.684358571341961 1 1
0.529761092706547 0.528294472690502 1 1
0.582929130364725 0.581307349048027 1 1
0.57594231397069 0.574205867681065 1 1
0.413778371009928 0.412434516893938 1 1
0.613652190455518 0.612348908031658 1 1
0.322374540128418 0.321466163696457 1 1
0.630026163886412 0.628200433166778 1 1
0.693929314440682 0.692062282661439 1 1
0.440900784718144 0.439519791337797 1 1
0.506040312431564 0.50454001863123 1 1
0.548388964084316 0.546479298031419 1 1
0.657124027627423 0.654871471497807 1 1
0.494574670836539 0.49340205268589 1 1
0.554616727228662 0.552839881272625 1 1
0.397821170701143 0.396729206779993 1 1
0.492944900914277 0.491558337032005 1 1
0.512554298569041 0.511007856284121 1 1
0.492000802988061 0.49060272539138 1 1
0.492117387905808 0.490736941736179 1 1
0.491664597529225 0.490055972902611 1 1
0.636701378393315 0.634726620994228 1 1
0.569822655813347 0.568219593230696 1 1
0.45896045866655 0.457753582483212 1 1
0.61411053272778 0.612014662867805 1 1
0.542959980984073 0.541125086349843 1 1
0.474926379167227 0.473570058302975 1 1
0.449322471171531 0.447972218747234 1 1
0.523959075607472 0.522691724046605 1 1
0.588855930317158 0.58733915689597 1 1
0.637062478838688 0.634851682643018 1 1
0.521325920685832 0.520214448525256 1 1
0.411771801116098 0.410499487738265 1 1
0.442554212082732 0.441300765087238 1 1
0.588419246030749 0.586793012377977 1 1
0.241624174785505 0.240492533522923 0 0
0.660400667638515 0.65894900581702 1 1
0.355593319236211 0.354740720418754 1 1
0.537103000503508 0.535458617039855 1 1
0.431598666010689 0.430166291322496 1 1
0.638913195677228 0.637268324440001 1 1
0.436588744519313 0.435737304633661 1 1
0.433916641424421 0.432382695143063 1 1
0.344083430013675 0.343061708044956 1 1
0.472802340887349 0.471248693635769 1 1
0.655702346349997 0.653974185436389 1 1
0.691342322407988 0.688669999579118 1 1
0.479926642646782 0.478110475678464 1 1
0.473642795106117 0.471687678643523 1 1
0.444282834486062 0.443232251775127 1 1
0.408254570258936 0.406771941775344 1 1
0.512136883869482 0.51017778678161 1 1
0.547980391724449 0.546421720442493 1 1
0.569253661083868 0.567461161506696 1 1
0.398066305967458 0.396471364930491 1 1
0.5014686869673 0.499509410320492 1 1
0.298928812614331 0.298260049845727 1 1
0.526151315068144 0.524546146555843 1 1
0.389058985034549 0.38787073538572 1 1
0.48073024871123 0.479037330406551 1 1
0.43294401694948 0.431595551120026 1 1
0.535232506792574 0.533777081803965 1 1
0.238288823579547 0.237494597999569 1 0
0.314449363506045 0.313421548212077 1 1
0.742884336056983 0.740927446983197 1 1
0.407736117249924 0.406701956165676 1 1
0.458155862286969 0.45707572312633 1 1
0.516390669119803 0.514733873708267 1 1
0.512532895488343 0.510741143162799 1 1
0.590772378249932 0.588937687050791 1 1
0.622042535592686 0.620578323341255 1 1
0.43408482182045 0.432694377188227 1 1
0.44456086519118 0.443393203819516 1 1
0.300468109323342 0.299616322165903 1 1
0.51411031588849 0.512392584906666 1 1
0.693183928620014 0.691006512886466 1 1
0.58445185129042 0.582677397903599 1 1
0.561675181920234 0.560207630914802 1 1
0.700028198444824 0.697812108229298 1 1
0.388325733396556 0.387294566154183 1 1
0.379648930645451 0.37877845549571 1 1
0.491454357347686 0.490259023627439 1 1
0.46245021538151 0.461383123637421 1 1
0.490544337773825 0.489364756368922 1 1
0.535183895373413 0.533013902479416 1 1
0.480685353932311 0.479599119187431 1 1
0.530393969781368 0.528840078305259 1 1
0.293719269824296 0.292986646984702 1 1
0.476816358420343 0.475719937516106 1 1
0.359937340657276 0.358672486301439 1 1
0.559755421680859 0.558175480680249 1 1
0.438230096387046 0.436987109508248 1 1
0.439413044506382 0.437899564997977 1 1
0.304279277332489 0.303537828935708 0 0
0.365046504907483 0.364100527803564 1 1
0.565727072466606 0.564154912962481 1 1
0.558521509124283 0.556069572726003 1 1
0.348658959200039 0.347904049731325 1 1
0.654806067589021 0.652304381388607 1 1
0.628083840317793 0.626169690179375 1 1
0.651736114434049 0.650077411301264 1 1
0.418776145864447 0.417973397657318 1 1
0.432822134395882 0.43146516005846 1 1
0.414492905412837 0.413238566241109 1 1
0.323441604020869 0.322196800732504 0 0
0.652597471163893 0.651430743991056 1 1
0.372327199037799 0.371297308202043 1 1
0.52081687453564 0.519288003856756 1 1
0.50367854621633 0.501758565828694 1 1
0.428702312048 0.427655370896547 1 1
0.74027157465486 0.738405472629846 0 0
0.72743743685768 0.725708763660581 1 1
0.351459563472767 0.350530569182621 1 1
0.266694545674194 0.265567553405907 0 0
0.606209416226752 0.604630909426104 1 1
0.442320127616914 0.440660104470724 1 1
0.469154352635552 0.467669069165491 1 1
0.494564271551262 0.493078811887961 1 1
0.594691439173739 0.592916666867793 1 1
0.47260400191587 0.471256735607637 1 1
0.521537577911465 0.520243425533437 1 1
0.630312491769392 0.628132296690569 1 1
0.485090725004361 0.483573944670275 1 1
0.42039944615563 0.419499250454465 1 1
0.384392611766928 0.383531466375016 1 1
0.504941735589055 0.503201343272663 1 1
0.469682909776026 0.468806827151934 1 1
0.52851691779478 0.526439362369976 1 1
0.355108311169687 0.353805733820098 1 1
0.647574961183668 0.645057010986861 1 1
0.47178417073878 0.470414641330006 1 1
0.63660043491072 0.634689914708676 1 1
0.555191570086696 0.554002926328192 1 1
0.442573361393841 0.441189744692253 1 1
0.50550292749804 0.504392502894616 1 1
0.49757274875264 0.495993111046705 1 1
0.511396301482153 0.509905678678958 1 1
0.707468683351325 0.70555564118729 1 1
0.582390893641653 0.580902221789019 1 1
0.494003766142877 0.49281969697491 1 1
0.42006790385395 0.419332002461739 1 1
0.384991364765032 0.383674220196851 1 1
0.416406671602779 0.415291298140371 1 1
0.656575969053605 0.654524254802495 1 1
0.54704462151646 0.545305486996279 1 1
0.425656660433033 0.424683116075186 1 1
0.444636835644938 0.443187315784846 1 1
0.604835823229013 0.602960126461039 1 1
0.491004109612291 0.489791938008635 1 1
0.472203731661649 0.470880839666932 1 1
0.397864136962761 0.39652351943029 1 1
0.599508679977517 0.597831120083718 1 1
0.501023988819224 0.499643266528366 1 1
0.790481691472226 0.788433083937522 0 0
0.425705190314657 0.42422218424398 1 1
0.533032028740896 0.531561362159744 1 1
0.473547849323547 0.471999355907362 1 1
0.537317287550026 0.535755134932364 1 1
0.448519070786188 0.446915799742688 1 1
0.598452982662885 0.596535113064402 1 1
0.405696270957066 0.404459680621396 1 1
0.589177862488753 0.58751248889706 1 1
0.451315299123537 0.450092379507145 1 1
0.479272160412125 0.478213245024906 1 1
0.36058023359756 0.359436871752887 1 1
0.395733123158552 0.39478573500108 1 1
0.613035811969475 0.611554275701556 1 1
0.38593459809888 0.384543078416381 1 1
0.40252969317103 0.401410919899401 1 1
0.345341527569884 0.344528359910163 1 1
0.407400045480594 0.406000267264554 1 1
0.351595320594501 0.350609636821653 1 1
0.393336165309958 0.392391106937786 1 1
0.577691061794909 0.575979904554844 1 1
0.532112279554846 0.530874956125526 1 1
0.574018976747324 0.572480641040548 1 1
0.484383772994764 0.483252772698643 1 1
0.480964966563073 0.479613305086162 1 1
0.646127092844581 0.644289621744563 1 1
0.690014975657165 0.687951423989531 1 1
0.465978382065029 0.464884736141147 1 1
0.477692360835642 0.476397599802596 1 1
0.521274749519873 0.519800298923295 1 1
0.515840307879387 0.514350427325004 1 1
0.31443760167444 0.31348273949458 0 0
0.490386971834282 0.48875521962528 1 1
0.666451733262949 0.664788763316409 1 1
0.682275835013867 0.679989970739651 1 1
0.412368754312397 0.411420240793276 1 1
0.54234099613092 0.540963953367101 1 1
0.411699173581422 0.410697047862025 1 1
0.575188655834326 0.573337791254648 1 1
0.482706995682693 0.481358732944118 1 1
0.510257641613212 0.509101960365696 1 1
0.485795975865516 0.484511330134944 1 1
0.486754687546237 0.485058202280004 1 1
0.479608653931297 0.478043091621361 1 1
0.616016744762974 0.614335283200149 1 1
0.797747224507537 0.795735042431272 0 0
0.38400347582229 0.382815275031478 1 1
0.463236479553995 0.461717131422114 1 1
0.715936394984319 0.71379608546871 0 0
0.643401167402923 0.641456254260398 1 1
0.719908782548574 0.717430076835989 1 1
0.452597798615014 0.451333527711187 1 1
0.580388837285281 0.578615483715022 1 1
0.458928577296036 0.457625198227671 1 1
0.419185261810364 0.417710170200477 1 1
0.670374454207072 0.668899565661223 1 1
0.451460511028647 0.450396799940717 1 1
0.534079458567659 0.532541857491791 1 1
0.566154658820965 0.564858561932402 1 1
0.515890008949826 0.514043685925869 1 1
0.54275168644565 0.540994578288481 1 1
0.305870997880113 0.304963365941656 1 1
0.4158430426997 0.414430908626322 1 1
0.498294035188643 0.497139666719693 1 1
0.505158101599755 0.503621327744783 1 1
0.50871470051319 0.507563662760634 1 1
0.396691761005324 0.39579812198247 1 1
0.599999138396235 0.598764945996357 1 1
0.65871092618974 0.65710684015727 1 1
0.549847811868903 0.548409791142013 1 1
0.464418260734618 0.462866923482777 1 1
0.417008821341715 0.415883103486367 1 1
0.444591733864653 0.44328082290219 1 1
0.453373503393494 0.451901995020922 1 1
0.696496196798988 0.694900932566854 1 1
0.313542417846648 0.312896390699547 1 1
0.432591194385933 0.431607308999802 1 1
0.524911740314544 0.523568906711879 1 1
0.593364678765063 0.591672426423643 1 1
0.489922719290121 0.487914500192754 1 1
0.49946487619523 0.498212275583208 1 1
0.49693060144494 0.495564602137941 1 1
0.438039228371968 0.436767820589667 1 1
0.382001222489689 0.38100173477086 1 1
0.448931072808073 0.447712072071842 1 1
0.493001068313443 0.491867141359297 1 1
0.536139910416652 0.53478147456667 1 1
0.400615659958891 0.399717505449279 1 1
0.726754912023561 0.724664059082963 0 0
0.677242326868178 0.6751631663733 1 1
0.438997374593634 0.437952758848026 1 1
0.438973814793825 0.437743690952197 1 1
0.42346318691763 0.422018698699328 1 1
0.460930948504881 0.459465323033039 1 1
0.37919794400082 0.377855729230286 1 1
0.406217169114351 0.404954603333537 1 1
0.55059603915108 0.549230085700858 1 1
0.570106626314165 0.568507026247836 1 1
0.638472748239524 0.636776933881877 1 1
0.513583693580933 0.512026115375191 1 1
0.559451126865215 0.557530485672242 1 1
0.48732944385403 0.486291821506268 1 1
0.471078902904933 0.469621581135563 1 1
0.643753814531725 0.641766795972444 1 1
0.457823988041832 0.45645471674724 1 1
0.541262244164786 0.539753923646934 1 1
0.356565744429896 0.355567772297044 1 1
0.842560097675352 0.840338471768195 0 0
0.45297883426376 0.45150722726367 1 1
0.588526577010947 0.586591828744979 1 1
0.408682702117184 0.40746354247933 1 1
0.410535050782432 0.40906080823646 1 1
0.452725967201931 0.451398009400011 1 1
0.522651913768971 0.521330970343933 1 1
0.55994326651866 0.558233537813761 1 1
0.601107666837269 0.599749918390672 1 1
0.58599175992438 0.58469429352573 1 1
0.550298650840405 0.54896673300716 1 1
0.762220182565247 0.759950601911704 0 0
0.260400455893688 0.259601130398886 1 1
0.396940261813663 0.395767295162058 1 1
0.316780923627576 0.316043397293549 1 1
0.517937253446019 0.516463557903547 1 1
0.478908301886746 0.477595064362137 1 1
0.600392229095626 0.598561745145498 1 1
0.395516627973341 0.39431104637551 1 1
0.585467963316788 0.583419043915548 1 1
0.345705951293511 0.344644666371 1 1
0.659644771627029 0.657903832141951 1 1
0.544529311629017 0.543144517090399 1 1
0.63510408972093 0.633448050224441 1 1
0.376662300941468 0.375112068605942 1 1
0.431939416508689 0.43030550193508 1 1
0.661506899278954 0.659418190611571 1 1
0.62395807687561 0.622098233455795 1 1
0.592181872846513 0.590654380871176 1 1
0.56272376469282 0.560877735221175 1 1
0.507784771667041 0.506543651099462 1 1
0.524941570072895 0.52363580567932 1 1
0.400329806447633 0.399441390240842 1 1
0.445120918004475 0.443913263535134 1 1
0.509071013229145 0.507306679933775 1 1
0.402401581017488 0.400865672066599 1 1
0.519790503279862 0.51830799981735 1 1
0.227343840322543 0.226782292343851 0 0
0.275325960815914 0.274501812082083 0 0
0.478717522538158 0.477164953838072 1 1
0.523061431607522 0.521462621083905 1 1
0.500442821374986 0.498751812963042 1 1
0.576961087029673 0.575192434088336 1 1
0.306952620440716 0.306022833187438 0 0
0.704199975859875 0.702077235055437 0 0
0.513147704286721 0.511389627326558 1 1
0.453084854462507 0.451523154946118 1 1
0.520265465140546 0.518983628680942 1 1
0.540529347543264 0.53876500444935 1 1
0.620788737040483 0.618232921351547 1 1
0.608769995753075 0.607372141080804 1 1
0.47244856830162 0.471183653313447 1 1
0.352153778953719 0.351067188653476 1 1
0.83275809349279 0.830503135416324 0 0
0.629594306170317 0.62767025989823 1 1
0.53170273735467 0.530108472370823 1 1
0.554757139348097 0.552955826243351 1 1
0.357256001466708 0.356107849636493 1 1
0.691741763234791 0.689962735623623 1 1
0.444963551033139 0.44403901021143 1 1
0.510817431287726 0.508861164987947 1 1
0.479640993982353 0.477817380902509 1 1
0.560100221112517 0.558291025520513 1 1
0.686694815810141 0.683956705011008 1 1
0.346436750234675 0.345454942917879 1 1
0.587274106930303 0.585524511197444 1 1
0.47516423565228 0.473294205448624 1 1
0.631811842688434 0.630110111722787 1 1
0.536607715927644 0.535024143387287 1 1
0.27794375848026 0.27700546972431 1 1
0.519668987419956 0.51801616281712 1 1
0.534185996560917 0.532564123539202 1 1
0.374350561256081 0.373291804449448 1 1
0.500926475114452 0.499178793525115 1 1
0.451623407297854 0.450238626427668 1 1
0.672735400735304 0.670276590490468 1 1
0.416199440598115 0.415246359727507 1 1
0.275936226340325 0.275393138675652 1 1
0.408654291080525 0.407596847369732 1 1
0.413483412168974 0.412400977321644 1 1
0.549106688541164 0.547515017058216 1 1
0.552723422807632 0.551034190976248 1 1
0.767885763576651 0.765090607733962 0 0
0.492770128622481 0.491536971454137 1 1
0.640065757591301 0.638162520929378 1 1
0.623824060300788 0.621671325300319 1 1
0.517605734599374 0.515693377426441 1 1
0.490133332472464 0.488980121506773 1 1
0.485335774167953 0.483886077423576 1 1
0.454321430628556 0.452924567498015 1 1
0.558541103643127 0.55676258538437 1 1
0.447031458141407 0.445737900092884 1 1
0.546388405734612 0.544723434756973 1 1
0.487500643423124 0.486420552198629 1 1
0.27237766306294 0.271568699024961 0 0
0.500085884212182 0.498853607058255 1 1
0.548132780513394 0.546695519022722 1 1
0.469674534961778 0.468504337418161 1 1
0.457026251630979 0.455588658005768 1 1
0.57282701979579 0.571377805074307 1 1
0.508082335527654 0.506384071116149 1 1
0.561605930381214 0.560059074632775 1 1
0.416561646520653 0.415458692677219 1 1
0.595998557367087 0.594471619056455 1 1
0.352986159955558 0.35199466156388 1 1
0.697453719148954 0.695165139452923 1 1
0.391339035629366 0.390236910081933 1 1
0.478345115772583 0.476594710780367 1 1
0.637656812819027 0.636015405168418 1 1
0.614112569993179 0.612252277244161 1 1
0.773542341888696 0.771134968133728 0 0
0.293760235775144 0.292960613325839 0 0
0.478021702700757 0.476778060122434 1 1
0.602423217416311 0.600590619424982 1 1
0.286322811142366 0.285612058927972 0 0
0.341039876570973 0.340289863308291 1 1
0.543241902642971 0.541832581325332 1 1
0.385112450652628 0.383856037368459 1 1
0.583206999192543 0.581324490356852 1 1
0.310220108583398 0.309047967464247 0 0
0.405489088054552 0.404441566661192 1 1
0.614867728593163 0.612812327947721 1 1
0.573029830889011 0.571556663256654 1 1
0.553365645961863 0.551589657737803 1 1
0.339977374586983 0.339070749409226 1 1
0.424367157844191 0.422481609676612 1 1
0.428555944300639 0.426637826972785 1 1
0.584420368025522 0.582409459030165 1 1
0.407790511869699 0.406394854541035 1 1
0.628632073976694 0.627023101384869 1 1
0.402224122113153 0.401143360235304 1 1
0.412186465938213 0.41092132315786 1 1
0.738097745942961 0.735627971403452 0 0
0.449838265835621 0.448760181665805 1 1
0.375028615326769 0.373450754831327 1 1
0.442705685184991 0.441211216659842 1 1
0.366644894275342 0.365318031523868 1 1
0.6091943304392 0.607366826130339 1 1
0.46388897641401 0.462621731200711 1 1
0.427857624587049 0.426418736361024 1 1
0.385176330039325 0.383884460867711 1 1
0.308297755955439 0.307585402705707 1 1
0.407835768835378 0.40670817887343 1 1
0.676975931447783 0.675142133076745 1 1
0.460773916027629 0.459395750274974 1 1
0.495337293375162 0.49413484679946 1 1
0.45861456048458 0.45729874821765 1 1
0.765031959197689 0.762308795322503 0 0
0.271137346479436 0.270271343159449 0 0
0.408318973624338 0.407265190707949 1 1
0.272969949056066 0.272059975851558 1 1
0.451512770815374 0.450368191022713 1 1
0.406916736845643 0.405301577298711 1 1
0.461856055833864 0.4602951976243 1 1
0.471445569229705 0.470058823431582 1 1
0.547019850052252 0.545596445167701 1 1
0.530021816240683 0.528020479382328 1 1
0.568291600873066 0.566609008065685 1 1
0.787672315850825 0.785421219658286 0 0
0.682255736862068 0.680200214508467 1 1
0.662683114092909 0.6605509591118 1 1
0.925201534884621 0.922254406418703 0 0
0.479453293448067 0.478088974269944 1 1
0.444775600461268 0.443590348131733 1 1
0.518166303250557 0.516525507117972 1 1
0.398414052111738 0.397419475703089 1 1
0.470531780863289 0.468821897833668 1 1
0.477561486672892 0.47653025700343 1 1
0.401373701681899 0.400147450055592 1 1
0.487538300479551 0.486075696845874 1 1
0.243620919636011 0.242702880005081 0 0
0.450785327744244 0.449791965728388 1 1
0.488570518434864 0.487260078947525 1 1
0.523005973303991 0.521752242216611 1 1
0.420080123736804 0.418810877146257 1 1
0.465600972915611 0.464322132659237 1 1
0.442696031838904 0.441290173214628 1 1
0.559159645131472 0.557717581201337 1 1
0.441490238879492 0.440444120755987 1 1
0.550585277638309 0.548959975685475 1 1
0.366441265121877 0.364588509681846 1 1
0.635405463229891 0.63380568860626 1 1
0.541509552635268 0.539628432915138 1 1
0.480787995947894 0.479383599031976 1 1
0.321284226512444 0.320401357667613 1 1
0.64910895314862 0.646800479156308 1 1
0.613955392297631 0.612419620556701 1 1
0.444851444330064 0.443692892344743 1 1
0.618062740766511 0.615867684695901 1 1
0.614432075027397 0.612634954850493 1 1
0.523665698077325 0.522118804504993 1 1
0.525872940054753 0.524437438706942 1 1
0.325420259507066 0.324093972051522 0 0
0.525034972710393 0.523045886876259 1 1
0.540411567647751 0.538575446209341 1 1
0.443751287621912 0.442737115295979 1 1
0.662564109816737 0.660541020125187 1 1
0.28198724496065 0.281208528516149 0 0
0.56105304432736 0.559424726597183 1 1
0.476393708820948 0.474806641957999 1 1
0.491315886533834 0.489845487707304 1 1
0.388099865253592 0.387031711480521 1 1
0.76480578582891 0.762517509840595 0 0
0.546105035646544 0.544383850885306 1 1
0.494856529252836 0.493315548325133 1 1
0.733806578445439 0.731926738992058 0 0
0.707944133483196 0.706196473986459 1 1
0.333236744185425 0.332643348254981 1 1
0.473954360872474 0.472556560402104 1 1
0.55909154264665 0.557813101466882 1 1
0.475971387714116 0.474449208617606 1 1
0.739418977677265 0.737112951983801 1 1
0.678028095278704 0.676175090387565 1 1
0.526474132040732 0.524615307030684 1 1
0.570013120144983 0.568718114578954 1 1
0.315739168320828 0.314753019039391 1 1
0.513151570325399 0.511538929087238 1 1
0.598150865530277 0.59653753714739 1 1
0.487306031364875 0.486072230203679 1 1
0.645065868325413 0.642958146533408 1 1
0.710410133827913 0.708251405933388 1 1
0.48421729593777 0.483025146693074 1 1
0.490172272202558 0.488515872726514 1 1
0.619855881299271 0.618003175996713 1 1
0.425438634460861 0.424144361401587 1 1
0.297823671109665 0.296894942265981 0 0
0.522181593992236 0.520762370604421 1 1
0.433480036246991 0.432103398657149 1 1
0.671455685193158 0.669719122189924 1 1
0.256811772048103 0.256342291008997 0 0
0.439860891878626 0.438783790553189 1 1
0.424431916880748 0.423228787307202 1 1
0.410673808959329 0.409230500579093 1 1
0.617331074510784 0.615757893937466 1 1
0.385525133136985 0.384603057696031 1 1
0.515406880323092 0.513991553801058 1 1
0.441243658320968 0.440052682831524 1 1
0.426451425541273 0.425075162945799 1 1
0.701876632396134 0.69978281454534 1 1
0.28433137779062 0.283531082530479 0 0
0.45776524421615 0.456751658903143 1 1
0.668241292998997 0.666725352095206 1 1
0.3925598321789 0.391385925426591 1 1
0.340816993012071 0.339738822481636 1 1
0.51267508039966 0.511403107340703 1 1
0.55311028251566 0.551512378664587 1 1
0.331593134771744 0.33038084593 1 1
0.615707197385024 0.613949905297118 1 1
0.429119061023522 0.427632901485981 1 1
0.450930079989236 0.449754582132071 1 1
0.755085289880303 0.75271632787936 1 1
0.631001177030592 0.62946168232685 1 1
0.645355282259367 0.643524296586526 1 1
0.456406002985576 0.454810678492031 1 1
0.402180768858817 0.400814103969571 1 1
0.440239618086345 0.439322766436029 1 1
0.484218620644993 0.483111751629298 1 1
0.349060063148371 0.34843205002189 1 1
0.66809574704311 0.665827450626813 1 1
0.692942910216011 0.690512420923472 1 1
0.662479799736836 0.66050418610217 1 1
0.58466962226609 0.58326488548645 1 1
0.634178340661144 0.63180732530234 1 1
0.506867054132711 0.505124282488964 1 1
0.494723259665521 0.493436691373568 1 1
0.488876237496133 0.487350529923387 1 1
0.576198176732295 0.574304520920563 1 1
0.61077114647614 0.608776190234683 1 1
0.534584259016225 0.533130864265107 1 1
0.326305273861496 0.325624341337257 1 1
0.578670935921861 0.576993083819552 1 1
0.614995222631243 0.613241519056253 1 1
0.254487155219221 0.253704957378411 0 0
0.513681860980644 0.512365069101748 1 1
0.297706238340691 0.297003215469433 0 0
0.441591567228652 0.440423348259697 1 1
0.427950027296708 0.426746146533763 1 1
0.51750702766716 0.516381728298029 1 1
0.375500788990162 0.374326637768238 1 1
0.566263900047309 0.564527100091055 1 1
0.512789180412589 0.511766360944635 1 1
0.505502758451048 0.503929739975798 1 1
0.407694938393278 0.406516793351033 1 1
0.448719035352649 0.447534972532986 1 1
0.521193683158517 0.520014428791154 1 1
0.435995358364246 0.434814016807818 1 1
0.367616140305972 0.366622750075523 1 1
0.511596824406132 0.510073265679847 1 1
0.329340096948918 0.328707039217228 1 1
0.630791789375103 0.628668567764268 1 1
0.462722867536334 0.461472416469659 1 1
0.43088978986177 0.43012737369613 1 1
0.725098857394455 0.723194942027876 0 0
0.481373511550483 0.479513089142413 1 1
0.384049821159611 0.382816420975014 1 1
0.470270324656361 0.46880407158276 1 1
0.607260450598684 0.605339943574866 1 1
0.391661880389708 0.390637430343491 1 1
0.560011944509172 0.558386360035931 1 1
0.321569641688831 0.320898857829358 0 0
0.507977319971268 0.506402941945944 1 1
0.421587075162478 0.420272039488694 1 1
0.431490783229148 0.430130342048195 1 1
0.553183411603708 0.551375909679221 1 1
0.439699498704473 0.437943544418077 1 1
0.531578157268844 0.530142405110963 1 1
0.594821240562115 0.592984421382755 1 1
0.49423544235254 0.492916385774498 1 1
0.459352734672843 0.458093442674104 1 1
0.348836802624848 0.347940651392428 1 1
0.506369926945893 0.504884173174236 1 1
0.520821354498137 0.519410316361244 1 1
0.341904916076465 0.340597787520295 1 1
0.681224603250935 0.679427535660501 1 1
0.602284013729036 0.600768967210207 1 1
0.604802496196373 0.602630880779322 1 1
0.475669410400094 0.474113563418768 1 1
0.523713774673184 0.522168515132875 1 1
0.471789640894593 0.470579358195267 1 1
0.431767310613098 0.430681449561554 1 1
0.398571112090035 0.39779133947705 1 1
0.459712069675987 0.458215102877944 1 1
0.290732472979183 0.290111403207552 1 1
0.665156580571284 0.662971824345093 1 1
0.5113236612952 0.509782262296972 1 1
0.57360768460767 0.571841157816095 1 1
0.624813907639626 0.623192800390357 1 1
0.494701948459364 0.492920918245392 1 1
0.552635597880644 0.551235190493619 1 1
0.453239519250657 0.451957894844444 1 1
0.583942765486307 0.582308199940875 1 1
0.510213305046026 0.508657957021662 1 1
0.523478248796051 0.521999938363746 1 1
0.513697153314143 0.511762095345576 1 1
0.327666864635654 0.326910966212181 1 1
0.514162099289004 0.512795749118785 1 1
0.702885359560793 0.70120597558405 0 0
0.406495853900523 0.405307351198135 1 1
0.739732590067721 0.737577827737787 1 1
0.469520956059153 0.468223028256438 1 1
0.576982541253885 0.575198347492063 1 1
0.475232168857246 0.473850530448005 1 1
0.349789902864369 0.348740114251629 1 1
0.64821999388757 0.646452404159835 1 1
0.33981611408735 0.338607481815695 1 1
0.739420562963678 0.737189272343753 0 0
0.463705168717902 0.462612362344358 1 1
0.683397668154159 0.681163090069918 0 0
0.387811985193698 0.386673334204368 1 1
0.340171812481853 0.339408943932971 1 1
0.50432120889179 0.50258400314572 1 1
0.635829789828089 0.633327222195601 1 1
0.461640990946883 0.460388728826107 1 1
0.711024947436114 0.708967043113385 0 0
0.672537520645355 0.670805514827819 1 1
0.517207876964114 0.515945706875757 1 1
0.278231162786895 0.277206376558482 1 1
0.630215312662399 0.628179434291051 1 1
0.647098764503398 0.644880393165697 1 1
0.584226435001828 0.581962226112808 1 1
0.678282495198132 0.676812555388754 1 1
0.444591818631367 0.44319804141828 1 1
0.580462947598278 0.578475966788572 1 1
0.70663824446032 0.704740240435847 1 1
0.517980595134477 0.516763029959495 1 1
0.447110773159613 0.445659280285455 1 1
0.420131111198303 0.419178648046545 1 1
0.644668349984427 0.642782007470746 1 1
0.285117457532771 0.284127086713502 0 0
0.644837927945322 0.643074632979641 1 1
0.330991754053457 0.330047594175046 0 0
0.538540013754614 0.536847030515886 1 1
0.510080251496855 0.508550234847177 1 1
0.448604968029413 0.447384864680424 1 1
0.437461192198977 0.436198385268259 1 1
0.468746381752301 0.467492381421839 1 1
0.558115193058788 0.556456199740528 1 1
0.55012902444364 0.548376184150494 1 1
0.57918619723948 0.57716047416417 1 1
0.520418301218451 0.518506990954599 1 1
0.387340677875834 0.386128873842555 1 1
0.479602652352854 0.478245270675708 1 1
0.26273026895201 0.262007538891692 0 0
0.579011936795157 0.577775098331675 1 1
0.58014133942254 0.578336484565682 1 1
0.450588608539956 0.449231769867425 1 1
0.425002679016544 0.424012043193766 1 1
0.26859444123195 0.267805731341137 0 0
0.421425914908572 0.420285568887563 1 1
0.405037236856777 0.403343152112675 1 1
0.516189193889109 0.514642571963129 1 1
0.516122682756519 0.514753099208203 1 1
0.352793452241578 0.351659319326173 1 1
0.484272243567687 0.483029405446849 1 1
0.414718204148255 0.413556003980149 1 1
0.581585554271665 0.57953353070828 1 1
0.403283529109157 0.402173511828619 1 1
0.324459612846886 0.323029894303384 1 1
0.462992846944688 0.461362466012099 1 1
0.510365462458848 0.508686700955879 1 1
0.502093221100897 0.500720057063699 1 1
0.467478010236472 0.466098382675174 1 1
0.70007443546489 0.697997061415646 0 0
0.568816200336678 0.566755447217341 1 1
0.733767810185594 0.731572994449925 1 1
0.595196264894774 0.593680516395811 1 1
0.452988174536802 0.451588176273268 1 1
0.603072504688618 0.60138948836295 1 1
0.502022942581832 0.500691326395805 1 1
0.590296563640066 0.588674469386288 1 1
0.674122286685264 0.672084587194878 1 1
0.576538688542909 0.575002036159451 1 1
0.416712700102467 0.415519786494462 1 1
0.396437461491379 0.395140535522747 1 1
0.371575131913772 0.370447168510518 1 1
0.481654117821105 0.480276541499297 1 1
0.665070244155998 0.663253557294001 1 1
0.409599178512553 0.408231418380888 1 1
0.50788351508815 0.50640053679083 1 1
0.481003892389647 0.479563155265587 1 1
0.454243048820764 0.45316638311016 1 1
0.548771769990963 0.547140707646546 1 1
0.470390824673868 0.469185446101239 1 1
0.427862761436336 0.426524381164046 1 1
0.4947329503891 0.493463404937748 1 1
0.717569100461678 0.715260313895802 1 1
0.460036509820952 0.458985898573491 1 1
0.539084728191755 0.537154949457932 1 1
0.535757237711213 0.534271172981072 1 1
0.318466063436292 0.317800534898778 1 1
0.541399754187401 0.539925257905801 1 1
0.519067560314985 0.517498763700824 1 1
0.421353958027379 0.420202989677169 1 1
0.532987186684476 0.531351225053787 1 1
0.579135701823076 0.577499905363277 1 1
0.459594893976168 0.45794703201819 1 1
0.658606878611623 0.656830666029447 1 1
0.453567776817754 0.452256489202471 1 1
0.510344070425709 0.509159526493913 1 1
0.51144559108107 0.510115613218281 1 1
0.324141896222931 0.322699084295059 1 1
0.566551646608292 0.564933519759905 1 1
0.312166233762759 0.311115057164054 1 1
0.591222491730466 0.589486799535214 1 1
0.490991884332453 0.489292156385795 1 1
0.618477306313178 0.616801197261512 1 1
0.449584494548047 0.448284430671186 1 1
0.444367769892779 0.442869150116719 1 1
0.451848032651507 0.450296011192494 1 1
0.588845853723787 0.587186285932992 1 1
0.553091097463212 0.551669526793764 1 1
0.294272612525701 0.293584963873533 1 1
0.582980290942581 0.580777774174071 1 1
0.405669531812959 0.40440110817739 1 1
0.557551325686198 0.556083234466134 1 1
0.501295529083154 0.499947835492672 1 1
0.49605923558604 0.494561973415996 1 1
0.326199111678838 0.325627130481579 1 1
0.464537060944155 0.463237103316467 1 1
0.528212370736385 0.526537454805059 1 1
0.623379238712432 0.621483623946595 1 1
0.613813271928825 0.611746721090761 1 1
0.534583444439479 0.532979176005093 1 1
0.405958727943277 0.404651586114699 1 1
0.64820361361815 0.646131686339631 1 1
0.470669472005363 0.469081998994074 1 1
0.434844352562034 0.43347352501308 1 1
0.559419799011315 0.557968044102097 1 1
0.585139320010228 0.583312732880396 1 1
0.59184433094926 0.58993198877652 1 1
0.180926304370439 0.180253125968612 0 0
0.418736795613669 0.417250070925457 1 1
0.498570745641879 0.497202407911374 1 1
0.602972167834498 0.600736688265047 1 1
0.42797256086133 0.426892574839621 1 1
0.564238452197721 0.562601144776473 1 1
0.668869443946425 0.667022542178126 1 1
0.316428654608645 0.315796895599923 1 1
0.400999362502268 0.399765343361469 1 1
0.59644218767935 0.594253820497679 1 1
0.544931851028788 0.54308026882514 1 1
0.251588402278663 0.25081729885519 0 0
0.4624220566802 0.461077517168981 1 1
0.67170702828765 0.669897687578285 1 1
0.496596309562893 0.495198756772701 1 1
0.9931677350417 0.990171045711591 0 0
0.59688051811597 0.594897998420312 1 1
0.416884854841507 0.416098294229009 1 1
0.285592760776406 0.28462157975992 0 0
0.601852190260839 0.600390951644022 1 1
0.562205812750363 0.560826848106487 1 1
0.488031434878793 0.486505179647933 1 1
0.496516948755712 0.495132097436445 1 1
0.585692288894439 0.583957431435078 1 1
0.421392368737315 0.420231964549083 1 1
0.360719470777685 0.359555850921936 1 1
0.235315059918797 0.234430575909465 0 0
0.426320535269113 0.425098909714306 1 1
0.45550917075439 0.453472155485036 1 1
0.65332807015529 0.65119275023362 1 1
0.377328940571428 0.376504013452155 1 1
0.423557785801282 0.422214779357073 1 1
0.759384090425917 0.757389710036433 0 0
0.58762876546511 0.586223793927267 1 1
0.51017349764591 0.509001027048619 1 1
0.636208167037233 0.634553136393135 1 1
0.555602663216422 0.553794917746511 1 1
0.60524921159426 0.603519090568381 1 1
0.521489405003813 0.519904797385314 1 1
0.418666409607772 0.417319268659716 1 1
0.413441677536192 0.41239524600722 1 1
0.541739955879722 0.540410320554135 1 1
0.552349242277079 0.550487020541426 1 1
0.654005131123763 0.651986802423907 1 1
0.615108031787316 0.613608163205825 1 1
0.540065223629523 0.537835330722916 1 1
0.522171119160562 0.520836444231422 1 1
0.502966350719203 0.50163665236699 1 1
0.454619217367828 0.453183334867296 1 1
0.56923708527384 0.567564750406907 1 1
0.528450228558184 0.526679526732933 1 1
0.577439072093791 0.575966675435995 1 1
0.502539856535168 0.501263673648841 1 1
0.513638177645129 0.512418387479704 1 1
0.38840102928378 0.387476062169652 1 1
0.436724160664061 0.435554392671981 1 1
0.664401788857903 0.662645403399625 1 1
0.494649710277579 0.493378343993657 1 1
0.483862505047932 0.48257576359075 1 1
0.560636889199634 0.559122267103947 1 1
0.432961329927327 0.431547893502787 1 1
0.517756424833065 0.515870347665428 1 1
0.509187042619282 0.50797149026648 1 1
0.667045693063399 0.665177314010039 1 1
0.656910845197972 0.654764125693809 1 1
0.718268085424492 0.716314350206111 1 1
0.493137787893255 0.491586403467523 1 1
0.570116069340445 0.568319481127902 1 1
0.670089307410313 0.668058367479597 1 1
0.382134725276478 0.380812975708345 1 1
0.241709784453106 0.241043808939203 0 0
0.551323854388246 0.549799436130449 1 1
0.458391517172999 0.456965409122431 1 1
0.402661681131758 0.401528604314199 1 1
0.396384236533697 0.395319871401975 1 1
0.433499411534773 0.432242596765481 1 1
0.659237214090057 0.657161871443485 1 1
0.451273572969396 0.450116792710382 1 1
0.395826841355684 0.394645948288734 1 1
0.195286762863722 0.19446479281819 0 0
0.476790287169135 0.475556149121195 1 1
0.3871984921901 0.386244442111339 1 1
0.521768770966689 0.520292600464217 1 1
0.499096549998007 0.497798861687911 1 1
0.389941548948309 0.388618353484615 1 1
0.545337933977726 0.543573365756678 1 1
0.48026978898492 0.479014399265759 1 1
0.421855858634793 0.420440300856924 1 1
0.472760664590974 0.471401810914213 1 1
0.421484256348403 0.419982134220253 1 1
0.526490073792996 0.524961636132518 1 1
0.348265954053364 0.347254861003818 1 1
0.411239621103995 0.409942243310371 1 1
0.311904509147236 0.310857212545463 1 1
0.312048293369286 0.310954508035812 0 0
0.426222367160193 0.424790588246199 1 1
0.442465106705361 0.44103648755421 1 1
0.371030820689198 0.369573162210248 1 1
0.449245734711416 0.447994253261535 1 1
0.59793470279527 0.596324664428162 1 1
0.547531708727108 0.545969885345437 1 1
0.380146510951636 0.378997985446822 1 1
0.41064941174238 0.409660660693032 1 1
0.574701665294951 0.57247404312561 1 1
0.506482566637523 0.504578078313359 1 1
0.607047278719426 0.605485806300261 1 1
0.461390770912031 0.460371761636277 1 1
0.409570116712813 0.4083173694115 1 1
0.454958179996976 0.453843987905444 1 1
0.618185674389821 0.615855002603396 1 1
0.55005139289152 0.548624469634257 1 1
0.331478009670543 0.330582592674482 1 1
0.448847836729924 0.447429551426309 1 1
0.38446735232198 0.383387335719785 1 1
0.552266982033326 0.550827723973843 1 1
0.497487653671358 0.495920111122646 1 1
0.724320220057353 0.722201192476491 1 1
0.553418762524164 0.551213222760945 1 1
0.412012437370057 0.410640530158565 1 1
0.397774769433229 0.39649091091456 1 1
0.673481806127491 0.67178021414749 1 1
0.424794526738058 0.423056856139631 1 1
0.468114337558282 0.46616396121889 1 1
0.574837763324895 0.573378053397424 1 1
0.576358731374252 0.574531670437613 1 1
0.43180125935812 0.430302504850541 1 1
0.26580432137241 0.265112775096279 1 0
0.623479777717586 0.621452363323671 1 1
0.512241549024739 0.510573483527384 1 1
0.457566276190324 0.456415179832768 1 1
0.878230590330691 0.875875234650786 0 0
0.722607346908973 0.720304453390349 0 0
0.64084579940072 0.638547678705531 1 1
0.555847283848152 0.554403148300417 1 1
0.741783714712711 0.739465126692135 0 0
0.368700905396555 0.36738789602554 1 1
0.477558648963555 0.476194376665688 1 1
0.518587690158984 0.516887838366549 1 1
0.446930532488247 0.445765713370051 1 1
0.594951370374185 0.593649046841994 1 1
0.553098455696232 0.551468416073381 1 1
0.364384854921929 0.363184873276614 1 1
0.472801046328836 0.471902587178854 1 1
0.522385628688396 0.520936765629087 1 1
0.680935442834923 0.679058428942144 1 1
0.569184209160997 0.567828743702259 1 1
0.529636136571582 0.527602664153458 1 1
0.421479449182755 0.420503412064274 1 1
0.599696986181799 0.597651677177415 1 1
