# Supplementary material for: Bias caused by sampling error in meta-analysis with small sample sizes
Source: PLoS One. 2018 Sep 13;13(9):e0204056. doi: 10.1371/journal.pone.0204056 (PMC6136825; doi:10.1371/journal.pone.0204056)
Supplement: S4 File — (ZIP) [file pone.0204056.s004.zip › results N = 20 theta = 0.5 tau = 0.5 sz = 20-30.txt]

"cohen.dl.theta" "hedges.dl.theta" "cohen.dl.cp" "hedges.dl.cp"
0.401924693913258 0.388738821759335 1 1
0.217966714555755 0.210704708103528 1 0
0.379853712023972 0.368318819161025 1 1
0.565583572405669 0.549234373996949 1 1
0.349607759446933 0.338967468213606 1 1
0.551375513533439 0.537135197788496 1 1
0.314244266522533 0.306567480572187 1 1
0.396368952680629 0.385899352291832 1 1
0.404053136534871 0.390105965232006 1 1
0.488720151342351 0.474628853425434 1 1
0.404898021217741 0.394208400461121 1 1
0.489869924502616 0.476639747029876 1 1
0.541882190081327 0.527032473276078 1 1
0.403816104599454 0.39162914021621 1 1
0.839200064565166 0.815940741809863 0 0
0.403960916167836 0.39062932517893 1 1
0.610190701889634 0.594183255134622 1 1
0.348045344579064 0.336697718660538 1 1
0.600090002848258 0.58205250071128 1 1
0.729149154288296 0.708411326537062 1 1
0.716533753770538 0.695818513042503 1 1
0.402370463628939 0.390413917350795 1 1
0.672560147306596 0.65407466908769 1 1
0.634065459111767 0.616664000120494 1 1
0.414403195002461 0.401382779651929 1 1
0.473756994631359 0.461446600394295 1 1
0.438017683309838 0.424249436848227 1 1
0.584576831070017 0.56862157644121 1 1
0.604137288829831 0.585420177757483 1 1
0.577227668538649 0.561807361830942 1 1
0.703355187384339 0.684032660870172 1 1
0.428815556534025 0.417628107799326 1 1
0.316601101918276 0.307678229756016 1 1
0.678847763224147 0.659404443399615 1 1
0.779821954761756 0.755333973529632 0 0
0.520690499625603 0.504743545863841 1 1
0.42061322547954 0.409483255339963 1 1
0.742032949097432 0.721855124153668 1 1
0.506659366767662 0.493046343263491 1 1
0.578037164258147 0.561469083892042 1 1
0.484571125779142 0.471508738505941 1 1
0.266958130753863 0.258809953395091 1 0
0.525784765828244 0.511251664647067 1 1
0.664154912714804 0.643905857210015 1 1
0.427927595743986 0.415355766877664 1 1
0.39735539276647 0.386489406729728 1 1
0.627343200953357 0.60765378183123 1 1
0.584422382706621 0.56700383626034 1 1
0.31002468421512 0.301060222008517 1 1
0.567501147376375 0.552043715788451 1 1
0.538935392119288 0.522776487603853 1 1
0.329510688484779 0.320325090457679 1 1
0.677453958510117 0.65676293789237 1 1
0.979789468351597 0.95004579249991 0 0
0.413778274673155 0.4047739807357 1 1
0.812270010019029 0.786481339122666 1 1
0.469744256438718 0.455803005493041 1 1
0.624093579255199 0.605971393693819 1 1
0.494341130787614 0.478264111831916 1 1
0.541852001186113 0.528698078782596 1 1
0.54075851080476 0.525106940688366 1 1
0.637180349918101 0.619262632664293 1 1
0.458622070773686 0.445314409340803 1 1
0.439024622004652 0.425204239859404 1 1
0.274888780288249 0.265975924761329 1 0
0.541866644082201 0.528345738887105 1 1
0.596665557078939 0.577810050824853 1 1
0.488411118567721 0.472907761751446 1 1
0.664744294452276 0.645491623375464 1 1
0.547198881354443 0.5287053619197 1 1
0.385883338427124 0.375593730721369 1 1
0.717065847769809 0.69275386698963 1 1
0.357414363004848 0.347015736953821 1 1
0.276028171898544 0.269938973291597 1 1
0.596375659556447 0.577736762801291 1 1
0.497644380302156 0.482276615586655 1 1
0.437791153058866 0.423995628644291 1 1
0.790164603784086 0.765503891983359 0 1
0.329156621167014 0.321105628488636 1 1
0.440708030076382 0.428164754862691 1 1
0.81394925308576 0.790376462659425 0 0
0.214406536373923 0.209248665687165 1 0
0.650523789799411 0.631159254131619 1 1
0.619613129172674 0.602734279988007 1 1
0.529650137888806 0.513252234504956 1 1
0.45208985117468 0.437657120100204 1 1
0.748884305720708 0.727108877092551 1 1
0.583173113396919 0.566364640335058 1 1
0.441452647061855 0.428706397727218 1 1
0.475692951784393 0.463323451175332 1 1
0.505238165959769 0.491065118726629 1 1
0.507472005665356 0.492818864528099 1 1
0.435683917891339 0.422237672972586 1 1
0.622520066382502 0.603816105293115 1 1
0.512803556779787 0.500323981603145 1 1
0.302539551757904 0.294373027671318 1 1
0.256931593677661 0.24967781743033 1 1
0.595137811769058 0.577455469396787 1 1
0.5026020534099 0.488352039346709 1 1
0.380616191282988 0.369253227293856 1 1
0.433852786701969 0.422455870328033 1 1
0.786448197327095 0.761864833480688 0 0
0.654796630341672 0.636885014508775 1 1
0.486129576897692 0.470288415804749 1 1
0.431167039252084 0.417473769888222 1 1
0.599326529781216 0.581882799350952 1 1
0.45010198915301 0.435592702899712 1 1
0.581037616395445 0.562734394765888 1 1
0.403806536958147 0.39139119506863 1 1
0.404245414986232 0.39139735064322 1 1
0.645422016123968 0.626947163451569 1 1
0.705855171209114 0.684227533894752 1 1
0.40258780095371 0.391674773396509 1 1
0.656219604262846 0.63812093979603 1 1
0.577807920359598 0.560101019242982 1 1
0.523465402556374 0.507166827979628 1 1
0.889933867504124 0.864784896255134 0 0
0.602422991268626 0.586838049746821 1 1
0.588924559110158 0.57205120775292 1 1
0.329971535116361 0.321032630092741 1 1
0.378416923032941 0.367390025900298 1 1
0.455622105032941 0.441538895349436 1 1
0.553529219543154 0.536558086259609 1 1
0.545434549628674 0.530399662787459 1 1
0.461728420315329 0.450797394864838 1 1
0.495831951743689 0.479503054481596 1 1
0.473712545150598 0.459290076218262 1 1
0.321714523167065 0.311965377961646 1 1
0.598083691068672 0.57967322118062 1 1
0.617761475995468 0.600495271293634 1 1
0.559483434279434 0.54241295138602 1 1
0.468466883864908 0.457459136080402 1 1
0.586550491474194 0.568995178251236 1 1
0.434841436912306 0.423103775815212 1 1
0.564074964162744 0.548604743448705 1 1
0.349608469475456 0.337729868518949 1 1
0.564079329602507 0.54546982449861 1 1
0.636852012405982 0.618440227123945 1 1
0.662185459428046 0.643994066813736 1 1
0.499965050297899 0.484571933251453 1 1
0.632373723922943 0.613562608467093 1 1
0.746790892643382 0.723891121641948 1 1
0.529595076409554 0.512257541079535 1 1
0.737606562803755 0.715598320390054 1 1
0.704638828702939 0.685000920812998 0 1
0.475329275323324 0.460610603892166 1 1
0.540493076874836 0.525644566191603 1 1
0.588605007304467 0.572599108894033 1 1
0.35496977198113 0.344233430976159 1 1
0.226199980223797 0.219378475836517 0 0
0.519808920159297 0.504352720293307 1 1
0.382741901899557 0.371731426312025 1 1
0.562904770802919 0.547257328077596 1 1
0.468961282655298 0.454976601551448 1 1
0.54630019653736 0.53061038650747 1 1
0.403430629057676 0.39059834202065 1 1
0.336294351399541 0.325155920210507 1 1
0.476563754220318 0.461860596012239 1 1
0.436196501829691 0.422511087890899 1 1
0.482888113125345 0.468708352531614 1 1
0.566710832115039 0.551049011839354 1 1
0.621880138259678 0.606403150028905 1 1
0.452080219332438 0.440023400945397 1 1
0.635151642338428 0.616033249064981 1 1
0.505429914422206 0.490430721580596 1 1
0.394904669942196 0.383956879246708 1 1
0.887724537819382 0.860553192823721 0 0
0.547048530802927 0.532480162903852 1 1
0.699307131707222 0.677164808103391 1 1
0.289952323021116 0.281501498189943 1 1
0.463229978261846 0.45100034545491 1 1
0.389887105066322 0.378913627702094 1 1
0.311039775252215 0.301706381024083 1 1
0.723731289120132 0.704462118711255 1 1
0.649406465219708 0.630028423968438 1 1
0.493224314284588 0.479456215650981 1 1
0.328232558999104 0.318820930577812 1 1
0.296755514680451 0.288375780849692 1 1
0.484522095429036 0.469005167380399 1 1
0.219999618164049 0.212548969085416 0 0
0.187580913949658 0.183674378254472 0 0
0.390465056011928 0.377717893865688 1 1
0.539483213934636 0.5228504090516 1 1
0.55603345718786 0.539615058119026 1 1
0.415881679586427 0.403815560231684 1 1
0.561207165409902 0.546562575627601 1 1
0.555831760759956 0.54056134035061 1 1
0.649407641643022 0.632148615615649 1 1
0.615517867983887 0.597304637019185 1 1
0.489847127683083 0.474641307244146 1 1
0.50485329718467 0.48900803550059 1 1
0.705868673209395 0.683334858272239 1 1
0.409312481522996 0.398634628612915 1 1
0.668247308140687 0.648919285159083 1 1
0.613195826143432 0.594362335287251 1 1
0.380346662200414 0.368439315419342 1 1
0.531346212251161 0.517941426995315 1 1
0.294547941429446 0.2867090524445 1 1
0.44057153883072 0.427993962613229 1 1
0.855943880376283 0.830136527972382 0 0
0.365861843848131 0.354882802504024 1 1
0.364592136231481 0.355001758647986 1 1
0.506014670734026 0.490392030399454 1 1
0.284167964386916 0.274002321580207 1 1
0.354877539667308 0.343767132038157 1 1
0.522366575733095 0.50593823837576 1 1
0.4201794989791 0.407568296184197 1 1
0.531266304250731 0.515823935629757 1 1
0.491165885476639 0.476950234084037 1 1
0.316971770962584 0.309515747573088 1 1
0.565141722388308 0.54725667984055 1 1
0.741081706009628 0.717258988683723 0 0
0.470372802929063 0.455979013294043 1 1
0.461882530821091 0.4485166795057 1 1
0.718269128344741 0.697300532260125 1 1
0.22361607676485 0.21552852507656 0 0
0.480460547509727 0.465025393430381 1 1
0.523757116121158 0.507889209681684 1 1
0.517140548536824 0.5023512917819 1 1
0.798979652560266 0.774318115191071 0 0
0.431540992355502 0.419261192407384 1 1
0.473984536560907 0.459260146441843 1 1
0.367192219612455 0.356551348003059 1 1
0.573796835149654 0.557351760660322 1 1
0.41232473986203 0.400818890372724 1 1
0.572799199798371 0.55407229393098 1 1
0.717728072919729 0.697043305901986 1 1
0.323023314457 0.312786078889603 1 1
0.594096312984379 0.576144227513598 1 1
0.439528747839181 0.42803657632081 1 1
0.656155229049299 0.637379289461888 1 1
0.528511558547485 0.514998873115998 1 1
0.67351573227285 0.65426902684509 1 1
0.550807206707777 0.53322123676625 1 1
0.506843107248221 0.491705889670455 1 1
0.452943833722039 0.440645886878858 1 1
0.521774136910843 0.505468693674658 1 1
0.439332476855505 0.426153254693295 1 1
0.74733756036671 0.724529985656477 1 1
0.543286790142369 0.529470088136073 1 1
0.504443223862517 0.49039641993924 1 1
0.672369893263255 0.653183839303872 1 1
0.462609557212753 0.447932257354539 1 1
0.0675799486627383 0.0664093656353868 0 0
0.393655526163684 0.382177147162136 1 1
0.26031693765901 0.253515088067767 1 1
0.684044840865208 0.663742887478759 1 1
0.637105197850898 0.619864534677961 1 1
0.415414539774238 0.403413035269156 1 1
0.319097585288686 0.310279076016208 1 1
0.711794361079436 0.692064473584449 1 1
0.281290414118218 0.273876039270209 1 0
0.362960672193422 0.352687110728822 1 1
0.768684883361528 0.74567408698029 1 1
0.658019862862639 0.63912979851284 1 1
0.660123568649274 0.643292568515328 1 1
0.717710404349 0.694444766947395 1 1
0.385859367034431 0.37654791333409 1 1
0.633505297117211 0.615745657996115 1 1
0.542234994496146 0.526800006893371 1 1
0.521545031317267 0.506881302603131 1 1
0.571616744967536 0.554230522394785 1 1
0.422153582150033 0.410804680374081 1 1
0.539360775902604 0.520076448350637 1 1
0.378347607571104 0.368293399012349 1 1
0.503662309187755 0.486639738518594 1 1
0.457648773652797 0.444801839949226 1 1
0.510329165133077 0.495418951438805 1 1
0.436738471186641 0.423868774379305 1 1
0.40875280959288 0.39508230352824 1 1
0.602373990021258 0.584349214328361 1 1
0.588956642490862 0.569969847952107 1 1
0.506855179155297 0.491902369607592 1 1
0.347850787012179 0.3359613532034 1 1
0.258441816848903 0.250593190265061 0 0
0.498152517519127 0.485173292992845 1 1
0.542497770311897 0.525441363855096 1 1
0.626531278395343 0.607927318543744 1 1
0.679883347340849 0.657546682300059 1 1
0.48300584365054 0.468256220429362 1 1
0.295440571655784 0.287543367074958 1 1
0.456097510678997 0.442740773702788 1 1
0.525980561920868 0.510579367456649 1 1
0.502054528979173 0.485477224289964 1 1
0.317310130321155 0.309783723527252 1 0
0.698982640187312 0.677638138495282 1 1
0.548446623244631 0.532747833438546 1 1
0.571341216829007 0.552545216900846 1 1
0.501159570506409 0.486292656418435 1 1
0.701675402523732 0.681355195690032 1 1
0.26063930429678 0.253718864505794 0 0
0.536364768383041 0.520838970147803 1 1
0.360721529683806 0.35187145917116 1 1
0.483048052296769 0.468002129013729 1 1
0.492366568318875 0.47891547691834 1 1
0.260517167814202 0.252087913549352 1 1
0.462427367093122 0.449636841706852 1 1
0.30549737175549 0.297010617454384 1 1
0.386721183472199 0.376510503212103 1 1
0.386423982273493 0.375586105176517 1 1
0.710993308738307 0.691193677391606 1 1
0.422648338847283 0.411238900908241 1 1
0.859215831285374 0.834174997229616 0 0
0.541652920175441 0.525729633051831 1 1
0.34410088524786 0.334225442261754 1 1
0.694352610813672 0.675771631519616 1 1
0.382881470247998 0.370925579010667 1 1
0.603198630556962 0.587027868442799 1 1
0.441470304977193 0.428777654710158 1 1
0.582209154488922 0.565729674321866 1 1
0.526251625233905 0.511667879044154 1 1
0.519518773100738 0.503778449945253 1 1
0.66698479350682 0.648483278860328 1 1
0.34123302371445 0.33131781883122 1 1
0.721082193764749 0.697527799021904 1 1
0.434502017006789 0.421104713325487 1 1
0.457238016931631 0.442050275339018 1 1
0.45615366343692 0.442709048573755 1 1
0.415956185012973 0.404635786385991 1 1
0.454504906811188 0.442015660389009 1 1
0.552483389306565 0.536963460987788 1 1
0.537121336275234 0.521480916591497 1 1
0.619709008158879 0.600674366888594 1 1
0.611604139136917 0.594232582340782 1 1
0.452816363148613 0.438423132663619 1 1
0.678200231824109 0.657889145593209 1 1
0.424931366793769 0.413320234213664 1 1
0.57116410371082 0.554208897318889 1 1
0.705028969311441 0.682158390554339 1 1
0.549537065761743 0.533673130233636 1 1
0.458908008682264 0.445813527105402 1 1
0.435929809811273 0.421777860359974 1 1
0.588262140461353 0.570920035796829 1 1
0.606780034598897 0.590190681760948 1 1
0.364755575664946 0.353707475540949 1 1
0.484261877879768 0.469803496964236 1 1
0.472543054520513 0.458168504449676 1 1
0.524540743036014 0.509064801319025 1 1
0.591616431804293 0.574629196601106 1 1
0.493840923513412 0.477994821025569 1 1
0.285143848396288 0.277464201522905 1 1
0.595609720483583 0.576905556107144 1 1
0.358760043023516 0.348881968575848 1 1
0.586111676021581 0.568141642368969 1 1
0.580800468619557 0.562838548102229 1 1
0.50592153716556 0.491082660128754 1 1
0.419215114017033 0.407151016705652 1 1
0.220278890493822 0.211628457879277 0 0
0.403996777219283 0.392504978671203 1 1
0.500904199538225 0.484982625579363 1 1
0.702326549126048 0.680739780061492 1 1
0.272893293884305 0.263807847279967 1 1
0.246427971145706 0.238894007877306 1 1
0.283920467867156 0.275376932355146 1 0
0.410167599803484 0.398541726657611 1 1
0.337785504777137 0.327251597541439 1 1
0.511154045861079 0.497378326441795 1 1
0.549008197595931 0.531538660328951 1 1
0.438289284909746 0.42525337985501 1 1
0.464264251101292 0.450080642821045 1 1
0.379516366047797 0.36936648025662 1 1
0.657898230310582 0.637764980864663 1 1
0.488559435513491 0.474293077098274 1 1
0.412943109548188 0.400765319036595 1 1
0.371796645956092 0.359757847888585 1 1
0.41114707615684 0.397737695433153 1 1
0.583096895303019 0.564554748178448 1 1
0.498442346423912 0.483192383330995 1 1
0.659202114917308 0.638785028819813 1 1
0.359351866114653 0.348847080390726 1 1
0.424449886006344 0.411367799056645 1 1
0.560265899954181 0.545063435684781 1 1
0.46748713691769 0.453342323590716 1 1
0.336965596657536 0.326189256646476 1 1
0.439613367998915 0.427847590453221 1 1
0.529824275308874 0.515020307963597 1 1
0.475337689709404 0.46155530165774 1 1
0.474737150805155 0.461544664032311 1 1
0.356834895776404 0.347193359294074 1 1
0.21995794731494 0.215618091061251 1 1
0.588835608656177 0.569995316453155 1 1
0.600802236767456 0.583388375765079 1 1
0.684709818705288 0.665700875772611 1 1
0.374168348511218 0.360691456729343 1 1
0.724251011221477 0.704177429438823 1 1
0.545394826308739 0.528192285779423 1 1
0.45564508476841 0.441082066625929 1 1
0.52758360261046 0.513073139254539 1 1
0.123684960598104 0.120388674687716 0 0
0.348377469801036 0.336225282323897 1 1
0.467159549685481 0.454855074060571 1 1
0.539517675509615 0.5250815410017 1 1
0.591648033074221 0.573252270125571 1 1
0.698479229699567 0.677191258801324 1 1
0.67969639546843 0.65883743237858 1 1
0.590304345458645 0.572383985671486 1 1
0.310939380382206 0.303350673580348 1 1
0.45769396968947 0.444786189880209 1 1
0.824224180355819 0.797457844318632 0 0
0.437392014456639 0.425447306415644 1 1
0.393302936144533 0.380761630891461 1 1
0.474585969403483 0.459230624706739 1 1
0.46686649711039 0.454825095077326 1 1
0.286992992650841 0.277468917157288 0 0
0.435662259920529 0.421352426966107 1 1
0.636895694256957 0.618700653969273 1 1
0.442953628757892 0.429946392707005 1 1
0.754444062964846 0.730310406067759 1 1
0.444965610629015 0.431820571090062 1 1
0.872296922628628 0.847550447651604 0 0
0.800924389833927 0.778285285794613 1 1
0.770541862392586 0.747998912633126 1 1
0.684495179004599 0.663574410419199 1 1
0.261980661779305 0.251851102489271 1 1
0.524971121192111 0.508426562627187 1 1
0.569400336571335 0.553201541079738 1 1
0.438023285138484 0.423647246685542 1 1
0.449060319229467 0.434859011234375 1 1
0.293776472372463 0.285006468492198 1 0
0.287084326233368 0.27799785669674 1 1
0.381116397769039 0.367442075858508 1 1
0.783938629470276 0.760144792396592 0 0
0.605726292997308 0.587701606689401 1 1
0.430255917195163 0.41738620994838 1 1
0.450634434802798 0.437010193087278 1 1
0.49145807484965 0.478401764998414 1 1
0.600810798738771 0.583235955506751 1 1
0.43564343544044 0.424112940336929 1 1
0.638161142570326 0.620684021770144 1 1
0.650003703949842 0.632055782913852 1 1
0.472429974594742 0.458822057968692 1 1
0.183749028834414 0.17859222974795 0 0
0.337975615237002 0.328877692310168 1 1
0.414711115516165 0.402075060581988 1 1
0.389455838162783 0.379330662236235 1 1
0.639788525041787 0.620071992743074 1 1
0.335499246435508 0.325015948695057 1 1
0.312966815033165 0.304213801405613 1 1
0.514478136345035 0.499835380827525 1 1
0.337292741241143 0.327804195997781 1 1
0.456339045282358 0.443476771235784 1 1
0.548637883407817 0.533727024977956 1 1
0.626889178626996 0.609113799030174 1 1
0.729641223184972 0.710388344088212 1 1
0.348233347889259 0.336400004604591 1 1
0.447306369309607 0.434497392356401 1 1
0.626616185185956 0.608116826418243 1 1
0.566888996779441 0.550374538484885 1 1
0.533979548898395 0.519995151891966 1 1
0.428806243831285 0.41618409194772 1 1
0.425994670430787 0.411799555125081 1 1
0.491843023911404 0.477728481671987 1 1
0.632135813348073 0.615572186364589 1 1
0.288626738181335 0.28056527081174 1 0
0.367768210682409 0.356741192504273 1 1
0.262936548820737 0.25681142717152 1 1
0.295284477097159 0.285504964395275 1 1
0.571840687450353 0.556103529026533 1 1
0.435294870810327 0.424076464752712 1 1
0.488577878663781 0.474833887417461 1 1
0.460816972659222 0.447765413869374 1 1
0.603346439062192 0.585636951718112 1 1
0.456583004047226 0.442526756533605 1 1
0.672842729578793 0.650959296022417 1 1
0.763882237580832 0.742890093150376 1 1
0.507042876063589 0.490784664892364 1 1
0.607683966752581 0.58981639836051 1 1
0.357878304192559 0.348197160079668 1 1
0.407006846659214 0.396873040818723 1 1
0.268538215665184 0.261184260210359 1 0
0.139854575166152 0.136661823756445 0 0
0.665972937364957 0.649029467030785 1 1
0.760794930535627 0.737239306512508 1 1
0.620873294973882 0.602592907507812 1 1
0.314133173768084 0.305124954723226 1 1
0.517326104963967 0.50379014822265 1 1
0.509691002818933 0.496004781906666 1 1
0.278711181220913 0.269967213744382 1 1
0.385698590906336 0.373318165799155 1 1
0.880225354652096 0.854480574436415 0 0
0.541729498110861 0.525411202992794 1 1
0.313454539131076 0.303631367703865 1 1
0.436293035014101 0.423955579509455 1 1
0.496246584617862 0.481474418619439 1 1
0.427839901087315 0.41580619492557 1 1
0.507987333666576 0.493085234285046 1 1
0.386447766865556 0.376558093485053 1 1
0.44134911559704 0.427032098981803 1 1
0.533300942800153 0.51915313627613 1 1
0.275575110773155 0.267968249569703 1 1
0.565502718756926 0.549379566449195 1 1
0.662728552155378 0.643532579308098 1 1
0.507186906993225 0.492124366509732 1 1
0.615930681076622 0.599196600815933 1 1
0.701424424775376 0.67976299313323 1 1
0.590464167025433 0.572902716606378 1 1
0.401359000489344 0.39032783189223 1 1
0.52474338984235 0.510082571018757 1 1
0.602880157729006 0.583792057243287 1 1
0.381045903207178 0.369683903553357 1 1
0.201042065314473 0.196115830881524 1 1
0.180007796225835 0.174973200616682 0 0
0.239983583065629 0.234221359470426 1 1
0.412012471262778 0.399506715900419 1 1
0.256469446574342 0.250988632268408 1 1
0.296638029749413 0.288855198777171 1 1
0.539345574541154 0.5255283560486 1 1
0.642302848599609 0.622861326862797 1 1
0.528484972285845 0.513007360270896 1 1
0.243633056053687 0.236546802399229 0 0
0.57696879921092 0.560901657312119 1 1
0.557745011625541 0.540675015213511 1 1
0.46618439993216 0.45195065338808 1 1
0.614519600074133 0.596493969637095 1 1
0.461736577329952 0.446500068871229 1 1
0.538466860042554 0.522464038375846 1 1
0.614191711059175 0.593235981856062 1 1
0.380571259452002 0.369778490981695 1 1
0.62956346711489 0.611670403031925 1 1
0.729586882230782 0.709109984659213 0 0
0.525701732366264 0.511141545643009 1 1
0.515856137308277 0.50739063862956 1 1
0.523435449998047 0.506125770486839 1 1
0.303111887173885 0.294429627918468 1 1
0.386932941730336 0.375699106436652 1 1
0.611695672286209 0.594783850162401 1 1
0.324229695241063 0.314228033267668 1 1
0.647011192569553 0.627974047016659 1 1
0.395085654668744 0.383348991264334 1 1
0.473839259501319 0.459752849383848 1 1
0.349066662701658 0.337663235030968 1 1
0.593072901341347 0.57455604173683 1 1
0.558153414466323 0.542143400346408 1 1
0.602259454027565 0.583120754015697 1 1
0.44160783634855 0.428154226565503 1 1
0.470023716173096 0.456648586786408 1 1
0.716713063324229 0.697253127465713 1 1
0.322000983931177 0.312740055338117 1 1
0.231393442174513 0.224416963157231 1 0
0.494972686920486 0.477847986902202 1 1
0.553356893026215 0.53804997690907 1 1
0.523324366198585 0.509503449089508 1 1
0.401616109381433 0.391504386708685 1 1
0.496157592634743 0.480992187844972 1 1
0.375657631946348 0.366156118977275 1 1
0.490746424484792 0.47281386265214 1 1
0.452884340895329 0.439677457896553 1 1
0.636401435007156 0.617629922373955 1 1
0.45034885829921 0.437589324381894 1 1
0.427470662113603 0.414555149790159 1 1
0.349216672698795 0.338093603095723 1 1
0.748623805522017 0.725040678301421 1 1
0.419554193653244 0.406318015668782 1 1
0.8436455881364 0.818891567564552 0 0
0.416007559255335 0.403172946848294 1 1
0.324734522728338 0.317535059791159 1 1
0.447961173297669 0.437626978198109 1 1
0.264452564659878 0.25705567696397 1 1
0.602162363682771 0.583093440822867 1 1
0.451025670614828 0.436707000458242 1 1
0.500151827879663 0.487174516882637 1 1
0.421266194116057 0.408104157681216 1 1
0.545675921901879 0.528485841514287 1 1
0.385711276674942 0.373769030239889 1 1
0.692369002257592 0.671821408759897 1 1
0.607891218725261 0.589449804043316 1 1
0.622532113838149 0.604161064353237 1 1
0.818054379522641 0.793479904749858 0 0
0.707770876989852 0.686684432351744 1 1
0.436159216887759 0.421706983698556 1 1
0.599004695401861 0.582420618504825 1 1
0.253834859012503 0.246087770997298 1 1
0.427583425610115 0.416003010173658 1 1
0.5368426657304 0.522054622770422 1 1
0.632457780978618 0.614626514149254 1 1
0.493130238734316 0.48020320297763 1 1
0.323697829685305 0.312996474324551 1 1
0.338194296138439 0.329405678707488 1 1
0.42727303190901 0.415398197639618 1 1
0.707713450457595 0.686345602334447 1 1
0.393638342455381 0.381667758433749 1 1
0.344537514220672 0.334249248681054 1 1
0.441082349262613 0.429314514343154 1 1
0.683133222915254 0.662574823028935 1 1
0.632173288463311 0.614240966218052 1 1
0.580652784716884 0.565162863100297 1 1
0.179198171959355 0.175705546875423 0 0
0.21273378458421 0.206589580352828 0 0
0.506478731721452 0.490831189072867 1 1
0.45644148032762 0.442467715691652 1 1
0.4295156730551 0.416347049227341 1 1
0.457241753982144 0.443330943520192 1 1
0.498764134429531 0.485378730990395 1 1
0.701622653462285 0.680586932622472 1 1
0.469719507959284 0.45363937331746 1 1
0.297077077227976 0.288420716372763 1 1
0.440753784577757 0.428470203390571 1 1
0.53516993928524 0.518889135685526 1 1
0.511301752626007 0.496157559432723 1 1
0.591721965509948 0.572247932208302 1 1
0.618503114994987 0.600781958346889 1 1
0.267394749440794 0.261957541452023 1 1
0.55331011916766 0.538650665326489 1 1
0.405944359088721 0.393859988033943 1 1
0.519275424584531 0.504011897467219 1 1
0.388722657295139 0.377183554208853 1 1
0.280479087916735 0.27149328130816 1 1
0.618042516820979 0.600241036793188 1 1
0.680524284522872 0.659420750275696 1 1
0.17848680812745 0.17149498030383 0 0
0.707422530141555 0.687152466051323 1 1
0.429394257283006 0.414727931396778 1 1
0.465689549016993 0.451472940507986 1 1
0.54467763532103 0.529712340368875 1 1
0.432611339876828 0.420515796343861 1 1
0.573371539095969 0.557983997705522 1 1
0.28493523541856 0.276564058087812 0 0
0.606745822935394 0.589674393727205 1 1
0.593181431734531 0.574611023906904 1 1
0.204317820289085 0.198786747611847 1 1
0.428091309094387 0.414583425538149 1 1
0.647951381080889 0.628472250394931 1 1
0.492096088143786 0.477089482500314 1 1
0.544818302513619 0.529046529881205 1 1
0.698774185128917 0.677136138310519 1 1
0.636523956110667 0.618192755733292 1 1
0.766041416692381 0.745405191745673 1 1
0.516736132489014 0.501825809627095 1 1
0.682062107344509 0.661142840880724 1 1
0.341224126832318 0.333881952462015 1 1
0.412084890255049 0.399195074207382 1 1
0.635100280414855 0.616607566701376 1 1
0.516244240877445 0.501648895612866 1 1
0.566676600654817 0.550759171892283 1 1
0.713430709501686 0.693432227718708 1 1
0.417263251039618 0.404303056635711 1 1
0.621440897040531 0.602962384392273 1 1
0.395879516819371 0.383735499115677 1 1
0.600032196018977 0.583929467270535 1 1
0.462335715446421 0.449583162019876 1 1
0.463467972958308 0.450220075893674 1 1
0.52938287377811 0.513555653073165 1 1
0.952029396316514 0.925045985323715 0 0
0.557942144538045 0.540192866869282 1 1
0.558330962713366 0.540637942983617 1 1
0.32421227367428 0.313966050232801 1 1
0.255010416092058 0.246274707693051 1 1
0.730173878419282 0.709531400108533 1 1
0.49397934774783 0.478621308145752 1 1
0.339369664621849 0.329152754565609 1 1
0.402427760712194 0.391607722909808 1 1
0.517841514610723 0.503940049515488 1 1
0.588716746604602 0.567951893334876 1 1
0.728475333781669 0.708653763225905 1 1
0.513441817226659 0.498347374705639 1 1
0.402193966332821 0.389485665144688 1 1
0.487613730511954 0.472169175860742 1 1
0.350463531204389 0.34134285230611 1 1
0.451180815211996 0.437230253135226 1 1
0.509830501312686 0.494547927636604 1 1
0.524851673400405 0.507564716244383 1 1
0.170050366625694 0.166035465284217 1 1
0.530985309654498 0.516320159319894 1 1
0.617684179702531 0.599895502871933 1 1
0.611510980187089 0.595118153064482 1 1
0.533940720424917 0.519328492709321 1 1
0.503959446887615 0.488548184481936 1 1
0.506219806439175 0.49316297630398 1 1
0.795907618594459 0.770369433400923 0 1
0.436883492733589 0.42498607907613 1 1
0.477907553025706 0.464660698527608 1 1
0.537338031030401 0.521297461675818 1 1
0.467128471747173 0.451506820567105 1 1
0.49010599777176 0.477071075694531 1 1
0.305768044317645 0.297098195573207 1 1
0.834047856550616 0.807579599126403 0 1
0.51406795600343 0.49931481879899 1 1
0.691300882101891 0.670771382887419 1 1
0.531605568795096 0.516415067919149 1 1
0.642764541846683 0.622704006098678 1 1
0.544448658814259 0.527996480336848 1 1
0.569300616898361 0.55301917883909 1 1
0.628205595425385 0.608744605202344 1 1
0.307852851416254 0.30058536373984 1 1
0.612856363167459 0.594091592233041 1 1
0.528563085938842 0.510036549483318 1 1
0.410314154374017 0.398010852791016 1 1
0.500007809456852 0.486164759473192 1 1
0.282271238693851 0.273191068081737 1 1
0.230171076021708 0.224314300895484 1 1
0.471362876471008 0.456183877737507 1 1
0.511231544662069 0.496066340036664 1 1
0.499382781613314 0.485960911157681 1 1
0.391413018578401 0.378091288956171 1 1
0.515659097780792 0.499919038561445 1 1
0.526677704532387 0.512528885424185 1 1
0.40636128132576 0.394524486650866 1 1
0.480299494015193 0.465122377246884 1 1
0.619764523778093 0.602843831954004 1 1
0.334402602020995 0.325450827487286 1 1
0.6324862293379 0.612186211971889 1 1
0.401416746677982 0.387103072691265 1 1
0.805334473810815 0.780108496783567 1 1
0.486250031491196 0.470135435265371 1 1
0.573821683718118 0.556197495416279 1 1
0.709836175929421 0.689381056214274 1 1
0.541233256680202 0.5251373636894 1 1
0.248862398139481 0.241350269328503 1 1
0.649889686386079 0.628033574408229 1 1
0.644045988554285 0.62570692605213 1 1
0.497361584050498 0.482683569812352 1 1
0.395475193283948 0.384595309990447 1 1
0.319202328559751 0.309516589328228 1 1
0.355300684515128 0.343997389951641 1 1
0.408873846428855 0.397530354171517 1 1
0.603827466545762 0.586668302802939 1 1
0.154121819349222 0.148736658042084 0 0
0.430243434703968 0.419040735079548 1 1
0.46322936732473 0.449590414484376 1 1
0.562582530896653 0.545483812138327 1 1
0.608945981893938 0.58984832365293 1 1
0.40585789249315 0.39302374609462 1 1
0.313893314062733 0.305838361362331 1 1
0.466956552340402 0.452994654812128 1 1
0.52884972154707 0.514363040489025 1 1
0.544167122765448 0.528197343444773 1 1
0.439320880829453 0.427713568779919 1 1
0.474645012956034 0.46197295400942 1 1
0.426825334580914 0.414886165356324 1 1
0.440106236500642 0.427664551520873 1 1
0.61326576237189 0.592489596555283 1 1
0.563583745389161 0.547457386718866 1 1
0.357759362357485 0.346367203451719 1 1
0.53293808153952 0.517726040154209 1 1
0.699169658282892 0.680400868923043 1 1
0.261870975851128 0.253672397928562 1 0
0.487258094017438 0.472857338914795 1 1
0.454985215056593 0.442880625318362 1 1
0.648373655959168 0.630271317781757 1 1
0.408348652863164 0.397880978882499 1 1
0.723115374606517 0.700203828902005 1 1
0.521507262442378 0.507247411850141 1 1
0.304352256491278 0.293964815770536 1 1
0.505798712156009 0.489710250737569 1 1
0.5954762207095 0.578752367267001 1 1
0.575501957927271 0.557724428879359 1 1
0.549125501651112 0.533891561870287 1 1
0.61455179348728 0.596376517796394 1 1
0.57279164114895 0.557523082656727 1 1
0.412452881658279 0.400335504720987 1 1
0.487541377552903 0.472069705805996 1 1
0.560092880597981 0.544853572640409 1 1
0.440895688427275 0.427477219816878 1 1
0.537450534619124 0.520582740654929 1 1
0.778012576764929 0.751823735927076 1 1
0.436241227633584 0.422991647479227 1 1
0.779455414304223 0.75454974120362 1 1
0.306908244453159 0.295188419379806 1 1
0.272859393793816 0.265226695439133 1 1
0.460925141469189 0.446338750372568 1 1
0.632545476594064 0.616387840475254 1 1
0.414436297567414 0.402769261628097 1 1
0.523919235666662 0.508447422257838 1 1
0.54665860374647 0.531315666574278 1 1
0.797585844821328 0.775802063931095 0 0
0.45160975818467 0.437938047628451 1 1
0.402954727095353 0.393158015078534 1 1
0.446243086901006 0.432700549098699 1 1
0.403479167371574 0.389996098841189 1 1
0.302305281511386 0.294257443250901 1 1
0.528964603400761 0.513828358174512 1 1
0.431308688593255 0.417323940240987 1 1
0.542470473949797 0.526067120282013 1 1
0.665487194659413 0.64618074327762 1 1
0.256764927689378 0.249054693297211 1 1
0.349528081999763 0.33952335975019 1 1
0.731506152116617 0.709196035602507 1 1
0.460575578548023 0.446838950764471 1 1
0.400682339465516 0.388641910114957 1 1
0.3934531871576 0.379353349435915 1 1
0.526195355999148 0.510765695673867 1 1
0.508739123374325 0.493080581446345 1 1
0.618342525523836 0.598918179274267 1 1
0.584414421554048 0.567807792134524 1 1
0.139712375242693 0.135915173070681 1 1
0.257604439222175 0.249690745413319 1 1
0.683533178270064 0.662151341315638 1 1
0.336113137177009 0.325467937754308 1 1
0.546887698696624 0.53020466311584 1 1
0.574802601304734 0.557206265304363 1 1
0.46852121147891 0.455547796762892 1 1
0.433595131671256 0.42128305598624 1 1
0.271259848011936 0.264908274790621 1 1
0.709817420359326 0.68927416387156 1 1
0.824818887053668 0.80234204740268 0 0
0.592387838530845 0.57478108675896 1 1
0.666791598359147 0.646804329372657 1 1
0.354829622916622 0.344503372995706 1 1
0.307005316347088 0.299009597893195 1 1
0.411586155958688 0.400213966688532 1 1
0.640100643293626 0.62072367709549 1 1
0.559606624086771 0.543268791252116 1 1
0.566905554959615 0.550061076162775 1 1
0.681837732505607 0.661543848796958 1 1
0.394634773412155 0.382429263464341 1 1
0.616462237900385 0.59753393893528 1 1
0.373662108881923 0.362880801365796 1 1
0.574135861556821 0.556416746525325 1 1
0.756252019838864 0.733167201264219 1 1
0.586542339756794 0.569263286265047 1 1
0.38157111756445 0.370265475272918 1 1
0.557765736743819 0.541591791517794 1 1
0.546450446361216 0.527732185990582 1 1
0.481080837437572 0.468735860851036 1 1
0.50301329192409 0.488321305441691 1 1
0.531824576505882 0.515769790731444 1 1
0.561633967824027 0.542633182683298 1 1
0.462648225072356 0.449729181035785 1 1
0.720390623987386 0.700090604694649 1 1
0.574968772402608 0.559809665222409 1 1
0.555948942398441 0.539916747661401 1 1
0.219288043040891 0.21241171914051 0 0
0.575469092762627 0.55917319477226 1 1
0.351297406420726 0.340839778869991 1 1
0.535741596937189 0.519065407803077 1 1
0.479769135171248 0.464133547007968 1 1
0.368122545406515 0.358129334458027 1 1
0.459002583522967 0.446211230987703 1 1
0.62811911510534 0.610928740674979 1 1
0.426856924601439 0.415937744994561 1 1
0.486878343401824 0.472104347115169 1 1
0.668031312285891 0.649319387312773 1 1
0.538357741899328 0.521793581758986 1 1
0.245593216811436 0.239116756848626 1 1
0.424066183606884 0.410869900651377 1 1
0.890777667539823 0.864481756460012 0 0
0.761344458630845 0.738947291572887 0 0
0.421824909310002 0.408135226901003 1 1
0.385825456278132 0.372889591676974 1 1
0.235497940854667 0.228689944660471 1 1
0.312461214037363 0.305732909129064 1 1
0.278541783890303 0.271686634877243 1 1
0.61462069375863 0.598065765734119 1 1
0.439414536842308 0.426052761914474 1 1
0.188650373651 0.183161281314663 1 1
0.475510568849814 0.461000798491822 1 1
0.580201724649089 0.564220030276079 1 1
0.33258685915406 0.321326705003341 1 1
0.311379166560037 0.301819218710739 1 1
0.334804596921341 0.323829350902715 1 1
0.758277472264434 0.735032168971133 1 1
0.419128055314264 0.407579098768692 1 1
0.489199459989217 0.474364999742044 1 1
0.633438677113587 0.612417556232664 1 1
0.789751702361338 0.76958614439267 1 1
0.697644063079247 0.677335302636147 1 1
0.481431721848292 0.465147223038571 1 1
0.324829451998793 0.315558183378769 1 1
0.610196854796975 0.592303044102513 1 1
0.667370034652155 0.64454109439058 1 1
0.58089202845826 0.56284393085515 1 1
0.869025221068573 0.842327540006985 0 0
0.381363224395086 0.370909977136017 1 1
0.473034393602608 0.45884343925172 1 1
0.356210377025216 0.347548685699588 1 1
0.370898814154981 0.360471722481284 1 1
0.415179120981737 0.40185432965988 1 1
0.237569922132691 0.230583224108011 0 0
0.640342939720109 0.620257697005814 1 1
0.602257347272942 0.582964588359192 1 1
0.343439150033741 0.332845075442545 1 1
0.299112913135113 0.289795865094113 1 1
0.713155217022826 0.691868941142982 1 1
0.202769224386689 0.197596991466343 1 0
0.680869295442114 0.660721591932475 1 1
0.755595268483449 0.735043247657619 1 1
0.477583766882768 0.461241802829998 1 1
0.539531670614326 0.522135582724617 1 1
0.476736945629968 0.464395095107064 1 1
0.643332335569809 0.624641903570067 1 1
0.428031082758761 0.415595646897556 1 1
0.298961278771167 0.291205322660462 1 1
0.819989367282957 0.796856971380704 0 0
0.465825748420797 0.451032748985643 1 1
0.305672693099403 0.297929843354631 1 1
0.290592983743759 0.282209167121004 1 1
0.279043995183196 0.270877095587783 1 1
0.50530351310151 0.489120424475445 1 1
0.285933063363803 0.280486225718109 1 1
0.49922671757411 0.485123742520726 1 1
0.629273899333344 0.610763851066743 1 1
0.587970694713555 0.569888259130042 1 1
0.622699419645693 0.605327020040313 1 1
0.464270670489546 0.450759652301019 1 1
0.61345228317307 0.595602156004911 1 1
0.651427048997866 0.633271778734446 1 1
0.315877872574632 0.305555827359603 1 1
0.41996848484856 0.407987392533254 1 1
0.545860161454466 0.530407716838973 1 1
0.488469423052229 0.472860730997602 1 1
0.583270440057892 0.565815041802682 1 1
0.45995138430103 0.446854702230782 1 1
0.541581267810097 0.525761448891118 1 1
0.273432791059855 0.265897576649021 1 1
0.676806525690504 0.657882685923745 1 1
0.485448677734216 0.471266491224878 1 1
0.279229299225008 0.270608597086551 1 1
0.526832827039484 0.510590564553369 1 1
0.638710167103595 0.620169261191715 1 1
0.330541265112573 0.320724225553371 1 1
0.315175899412786 0.307664996625329 1 1
0.63182777947073 0.612791494708372 1 1
0.495091718523679 0.481822471592865 1 1
0.165859595680704 0.161256206068024 0 0
0.435024020816224 0.426442631852204 1 1
0.713194681551681 0.691915069245889 1 1
0.549714970959904 0.533796736841553 1 1
0.536043133039375 0.520227926494141 1 1
0.434750282077284 0.42292109014968 1 1
0.968381592724561 0.938637375594324 0 0
0.397639456796325 0.387129858670926 1 1
0.533442755060079 0.518335894950797 1 1
0.488571094857504 0.474273792459858 1 1
0.427260045599159 0.414109946589689 1 1
0.332200985053395 0.32201328086097 1 1
0.685179962514655 0.664060338240659 1 1
0.784113865083631 0.762789571849408 1 1
0.481159016899352 0.468889286807916 1 1
0.604056082237382 0.587136977713286 1 1
0.327128107131198 0.317023915314209 1 1
0.472633942698157 0.459379766306034 1 1
0.55865296244239 0.542698301021546 1 1
0.725606840471372 0.705714468385445 1 1
0.243000897610045 0.234662873181929 1 1
0.50638345001291 0.490798340639667 1 1
0.591609222872108 0.573786512984311 1 1
0.471052820593042 0.456381918208504 1 1
0.340533001945065 0.328435700094771 1 1
0.605675275606527 0.58577406763143 1 1
0.290016657614811 0.282389316740544 1 1
0.594830209400861 0.578354517752574 1 1
0.427862553236037 0.416684337836863 1 1
0.412157293106633 0.401735529964017 1 1
0.569381694605825 0.552536249462157 1 1
0.596532789147931 0.581282387250934 1 1
0.710180555717453 0.690960874481809 1 1
0.481056937127413 0.465384061315711 1 1
0.374949857815219 0.364904842441169 1 1
0.717482983622703 0.69701135971839 1 1
0.509711586288088 0.495376350398568 1 1
0.531120049067145 0.514975677903994 1 1
0.442111567708937 0.428513711785406 1 1
0.67290404439909 0.655627921719194 1 1
0.666000293495795 0.644411203888801 1 1
0.470715230224344 0.458842927884589 1 1
0.614541746880269 0.596754489847146 1 1
0.716524961953975 0.695705707365247 1 1
0.341397730030089 0.331644763133988 1 1
0.649078008186912 0.629725089966575 1 1
0.36244301148559 0.350526833489805 1 1
0.555894102520818 0.540022411547353 1 1
0.453842030624223 0.440492441068398 1 1
0.434127895316922 0.419550313527016 1 1
0.571887354132077 0.55608602737905 1 1
0.625299517402321 0.606970649268591 1 1
0.759930852814807 0.736970790723113 1 1
0.717042872903956 0.696543090680325 1 1
0.408111799657846 0.397050411915479 1 1
0.474614837449231 0.46031779309259 1 1
0.561705352398033 0.545892868182147 1 1
0.551785517781251 0.534814286558471 1 1
0.649345503494529 0.629593096640405 1 1
0.358448888214704 0.347203997757832 1 1
0.544017912036738 0.526851931489055 1 1
0.437444765997718 0.42588655465744 1 1
0.444263732232529 0.430301105626647 1 1
0.515484148999298 0.501877821889152 1 1
0.613463203093217 0.595961826672317 1 1
0.695044252033324 0.675346998505309 1 1
0.625045451416048 0.604466202589946 1 1
0.643077723197088 0.623130970789503 1 1
0.64159641098208 0.624200631867182 1 1
0.494768990954842 0.480575253963983 1 1
0.421604708760754 0.409669712393509 1 1
0.546637316173291 0.532920903153076 1 1
0.719989659473702 0.697102476290358 1 1
0.395711346819368 0.384118447286488 1 1
0.375191255106948 0.364052677965446 1 1
0.37372060377433 0.363042856497911 1 1
0.69725157507079 0.678073781181328 1 1
0.537132849735093 0.521833744642769 1 1
0.381898812801142 0.369383973767504 1 1
0.426527921540084 0.415343941155356 1 1
0.401680035295726 0.390823241401772 1 1
0.356035535688239 0.346260999716124 1 1
0.61977571116673 0.601596375205044 1 1
0.294152076491535 0.285607142000114 1 1
0.418316165704396 0.407983721691481 1 1
0.60817146354885 0.587632271950145 1 1
0.356160745810613 0.345882992361851 1 1
0.539596968897258 0.524099588325742 1 1
0.678420195674083 0.659394799673959 1 1
0.437898426919238 0.425047883400491 1 1
0.519360781555767 0.504664235585393 1 1
0.539247842554946 0.523562014597449 1 1
0.378847130729383 0.365660121198744 1 1
0.416195203574294 0.404054830877454 1 1
0.666004003493054 0.647012193928304 1 1
0.261847122409678 0.255137207016329 1 1
0.569621041000985 0.555330185637556 1 1
0.586020091737058 0.569977093406275 1 1
0.853026524721056 0.828081196107991 0 0
0.26320641129805 0.256320403645358 1 1
0.49949232784721 0.484912303108488 1 1
0.691229471525573 0.670703020432452 1 1
0.757239548626756 0.734900783238717 1 1
0.38388356754209 0.372628206039941 1 1
0.722373918658846 0.702731285107499 1 1
0.432743200199042 0.418515567901676 1 1
0.259814309836937 0.252924986346414 1 1
0.618300106339817 0.601890032350151 1 1
0.21007437549582 0.204268024532023 0 0
0.332298932607382 0.322238693137443 1 1
0.244210421428579 0.237179633989906 1 1
0.371558908378028 0.36105547713959 1 1
0.835363492486734 0.809734100871649 0 0
0.545326379739886 0.529468449174777 1 1
0.409472455452381 0.395120764398203 1 1
0.387515165943984 0.377087102046631 1 1
0.394882323260481 0.382839890292536 1 1
0.437880778116212 0.425716942678827 1 1
0.701060832637575 0.680370008469083 1 1
0.466560752941819 0.452208740465196 1 1
0.60606271411932 0.589008641920181 1 1
0.550400199631435 0.535370112645535 1 1
0.717885855136913 0.696007920396621 1 1
0.677474885908955 0.656241254547632 1 1
0.313706864369613 0.305389321585359 1 1
0.320036910545087 0.3107531397403 1 1
0.304024518869053 0.294034884956933 1 1
0.73285718065411 0.713196636310589 1 1
0.484761670404659 0.467870600797858 1 1
0.317515289485655 0.307422960845419 1 1
0.38313012539554 0.372877333182636 1 1
0.50846894550259 0.493681331403868 1 1
0.528431592864385 0.513379476206922 1 1
0.39158931372517 0.381737946449413 1 1
0.498104382277079 0.48460780476245 1 1
0.548960018965441 0.534952052617953 1 1
0.740935993286723 0.717248572471942 1 1
0.552312955163734 0.536185380287356 1 1
0.793205225091717 0.770212071775174 0 0
0.430632940029328 0.416247221024078 1 1
0.544148127609193 0.527689963068778 1 1
0.436568994467627 0.424324715991044 1 1
0.583790545975533 0.565026083130115 1 1
0.538310295127774 0.521790432632606 1 1
0.447350890883719 0.436761915850251 1 1
0.200514497923391 0.192825019711283 1 1
0.516892916976585 0.500911661242429 1 1
0.391265770983258 0.380797043481399 1 1
0.380102741292556 0.369756084500392 1 1
0.433107608981909 0.421151027685686 1 1
0.206246548245096 0.200016167755245 0 0
0.613029737461469 0.595562118886128 1 1
0.595937151495468 0.577875816439933 1 1
0.639797031521837 0.621241380584558 1 1
0.484491156118704 0.470580400341586 1 1
0.36636247776257 0.355625363861145 1 1
0.525681324968381 0.511430275673272 1 1
0.687945088747788 0.666168450899347 1 1
0.453816769569571 0.443665154858825 1 1
0.504541255945819 0.48872111184079 1 1
0.430859341477476 0.418167450125201 1 1
0.55474780159424 0.538575769439436 1 1
0.0846018116354698 0.0816418566491317 0 0
0.688503905901774 0.668709498357163 1 1
0.203532682328823 0.198730754232838 0 0
0.471156939436883 0.456608266405256 1 1
0.77402642878845 0.748276920117538 0 1
0.870206252224238 0.844755451527204 0 0
0.514203973574602 0.500020191795781 1 1
0.421064896583295 0.409339766637858 1 1
0.432599278792805 0.420963286293174 1 1
0.405410663987005 0.391133159425041 1 1
0.305871653343412 0.297922578008742 1 1
0.612865075623495 0.596264316884573 1 1
0.582039318497302 0.565780230246895 1 1
0.494135552248893 0.480025434387832 1 1
0.346133988204106 0.337095854056151 1 1
0.588781542853034 0.571387194002676 1 1
0.29360664923731 0.285339868451272 1 1
0.655488370237811 0.634484293110006 1 1
0.41011458417086 0.397666875205407 1 1
0.340634919028543 0.331753643945712 1 1
0.600988890777111 0.584648760988288 1 1
0.405390375128829 0.39289711481032 1 1
0.63506868349344 0.618102773698832 1 1
0.558727931925744 0.540452596253979 1 1
0.597764640454529 0.580967411544078 1 1
0.502814401992699 0.489150609130715 1 1
0.251894857705776 0.246232229959479 1 0
0.714582073537469 0.694207669563479 1 1
0.453621472375796 0.440991949021161 1 1
0.275936645442234 0.26755026795295 1 1
0.449527568337313 0.436425932417548 1 1
0.378771780897345 0.366198657787555 1 1
0.402356515824239 0.389783650425557 1 1
0.615457386247965 0.597067981676177 1 1
0.59701763209655 0.579588130379853 1 1
0.638531400439623 0.620706280448285 1 1
0.521364553903289 0.504906829839229 1 1
0.350493073389529 0.341445805400307 1 1
0.51094223125822 0.495417423415414 1 1
0.716201286951665 0.697526416772078 1 1
0.502258305061309 0.486011454632733 1 1
0.490227774004748 0.475689135788778 1 1
0.475283697005418 0.460569117008567 1 1
0.521316367590479 0.506091015872034 1 1
0.483448034939162 0.469165482019751 1 1
0.428077579468754 0.415663401290329 1 1
0.404658864954198 0.391072341716719 1 1
0.50023996885621 0.484451126056016 1 1
0.458293212068788 0.44537482568544 1 1
0.68090409080622 0.660698874286484 1 1
0.602476789907414 0.584479611605644 1 1
0.469118398866602 0.456820617578186 1 1
0.240876479509797 0.233397225706261 1 0
0.611004516172139 0.594193745116391 1 1
0.664155001980929 0.646403202663077 1 1
0.494094666234053 0.481340152599946 1 1
0.203216756364946 0.197858242837035 1 1
0.481993149125957 0.466378728498839 1 1
0.262599866482095 0.255920436893424 1 1
0.241040995617337 0.234169155655283 1 1
0.544710857643472 0.5303476761921 1 1
0.437055428375841 0.424201358131672 1 1
0.578749883199739 0.562669235711282 1 1
0.610347024439416 0.592941306473167 1 1
0.385301707174909 0.375515897495359 1 1
0.362856635531098 0.353706750620628 1 1
0.526513300074202 0.509839058547544 1 1
0.560544178543303 0.542766348267526 1 1
0.573387710643962 0.559263425632712 1 1
0.570515880931863 0.55462192838749 1 1
0.641549822244755 0.622643215291833 1 1
0.646762522060237 0.624494020398824 1 1
0.538115695873858 0.523110422871384 1 1
0.276033027125532 0.268445858784422 1 0
0.412172443187862 0.400827081172757 1 1
0.601492533535789 0.584838898484869 1 1
0.391105114883576 0.378379304510219 1 1
0.658761407857935 0.639270157232918 1 1
0.731011450214957 0.709825969046151 1 1
0.595543550419528 0.578666770547675 1 1
0.205589922753335 0.200786366571472 0 0
0.48515123408443 0.471905829260218 1 1
0.371316183712928 0.360660955783389 1 1
0.802817600626899 0.778296921293714 0 0
0.273226014409213 0.265724894997646 0 0
0.58241474843386 0.567546510761477 1 1
0.452753630348098 0.44001011351952 1 1
0.506656178182178 0.490378972117998 1 1
0.615639229319369 0.597485264083718 1 1
0.478169481858571 0.464223475754735 1 1
0.670735318542707 0.651270632359751 1 1
0.517725161826542 0.501785181113971 1 1
0.656174200362234 0.636619637700775 1 1
0.347287694495657 0.337915857798967 1 1
0.645779142009801 0.626515375403634 1 1
0.419430713634522 0.406073572618035 1 1
0.409125746176325 0.397915684153186 1 1
0.570307493875786 0.552047304979083 1 1
0.763440362153503 0.74302729681235 1 1
0.410709126890278 0.401092927847391 1 1
0.317465058863015 0.306243234643946 1 1
0.292548492556387 0.285703653786677 1 1
0.481324193762647 0.466019660449718 1 1
0.440987068047713 0.427784946359212 1 1
0.421316667761115 0.409820657578482 1 1
0.502562719781386 0.486595854066543 1 1
0.693659746663796 0.675440936811786 1 1
0.459631428434458 0.447524832215305 1 1
0.518065271146281 0.50357132016498 1 1
0.538287343371839 0.521992262665213 1 1
0.527975001451212 0.512642331088173 1 1
0.457636914151923 0.443439019538238 1 1
0.81123508695548 0.789133047113896 0 0
0.755319472819498 0.731686332812895 1 1
0.465591559339101 0.451887460337491 1 1
0.593947708554029 0.577091888956708 1 1
0.295990529923008 0.288582406595774 1 1
0.588427714233987 0.569779747246649 1 1
0.744187127139717 0.72120650422995 1 1
0.604370751202943 0.585517212756146 1 1
0.596061047192649 0.578097429640237 1 1
0.547125147237616 0.529739801978155 1 1
0.548633117370671 0.533709540356087 1 1
0.688971771656222 0.667185418257264 1 1
0.485880446649122 0.46962278686506 1 1
0.29631159345989 0.28890129310724 1 1
0.124497072460312 0.120496607356543 0 0
0.646918388881646 0.626117640231622 1 1
0.65867534164993 0.640092811305072 1 1
0.594167185208857 0.57849255597005 1 1
0.50841140210536 0.494058220839658 1 1
0.528851559752026 0.512320709877594 1 1
0.462665970688127 0.449784810478064 1 1
0.35979922587269 0.347750253864852 1 1
0.516049327971044 0.499749965465455 1 1
0.405036907723615 0.392499504668533 1 1
0.77399888819451 0.750908439743568 1 1
0.417816975574074 0.406404240539742 1 1
0.349657739472705 0.337993711151025 1 1
0.587241777700991 0.567737647519666 1 1
0.512448978036947 0.496390568570644 1 1
0.420304425533659 0.407129978409246 1 1
0.423025374304877 0.409276757615302 1 1
0.50118746625343 0.486368715179023 1 1
0.203286494148572 0.19553809651557 0 0
0.432216753102209 0.418590622753418 1 1
0.66706987885547 0.646224972330175 1 1
0.443802500314944 0.433317505771156 1 1
0.646627877665914 0.628175667962414 1 1
0.593049065766717 0.575611087844651 1 1
0.535509059028279 0.520955332996065 1 1
0.579646533397471 0.56179204097625 1 1
0.436487414067805 0.424659879005011 1 1
0.371828905415045 0.362514534978897 1 1
0.428709615025219 0.41416460622919 1 1
0.620972021627785 0.601969347238465 1 1
0.629005921035674 0.61101814142767 1 1
0.411049790584068 0.400590682935973 1 1
0.340890842923428 0.330130687025624 1 1
0.340355491155048 0.330172176677361 1 1
0.563849688846023 0.546694748059666 1 1
0.312851775339571 0.303535034879786 1 1
0.520418547477664 0.504000733180132 1 1
0.568250526235929 0.551170067381917 1 1
0.508173537515448 0.492442287972725 1 1
0.786949448434126 0.763232366247734 1 1
0.644950197929634 0.625762529789753 1 1
0.609221991055827 0.58952517930416 1 1
0.658183636466476 0.640300269990362 1 1
0.575595335021154 0.558699898928377 1 1
0.383480975652027 0.373789737110276 1 1
0.537994496004426 0.522337616754084 1 1
0.668288240156741 0.647839619859607 1 1
0.103418648759706 0.099758789075775 0 0
0.31349798339388 0.305717933347089 1 1
0.449261124727163 0.436856245224965 1 1
0.594711755109674 0.577936614704788 1 1
0.556134363307054 0.538192344532607 1 1
0.558908908429626 0.543412828937814 1 1
0.459345593807332 0.446373521527771 1 1
0.261052061088676 0.252025669573051 1 1
0.481759170063778 0.466090212684796 1 1
0.580255074918002 0.563481524586329 1 1
0.498958757338001 0.482737450627059 1 1
0.314701182198663 0.304243821001502 1 1
0.342804323563079 0.332132046815611 1 1
0.577668906553801 0.561242871832321 1 1
0.687633515120529 0.666862138062663 1 1
0.392684089778282 0.382048483975091 1 1
0.575009515120399 0.557775177005033 1 1
0.502606332753837 0.485687436037261 1 1
0.367247220400298 0.357349148520802 1 1
0.698195557633484 0.679685938958359 1 1
0.414149956276386 0.402046647046098 1 1
0.438636858963532 0.426332031717905 1 1
0.773890877243819 0.750281062135212 1 1
0.480490600047333 0.466780239038496 1 1
0.179635633569618 0.176360358375062 0 0
0.593630505632358 0.577477321637 1 1
0.537604648610843 0.523453326632215 1 1
0.404513596350329 0.39025009969801 1 1
0.351881191186568 0.34044746536444 1 1
0.492188389975048 0.478695910492162 1 1
0.332333205584452 0.323791096197992 1 1
0.422691556930907 0.409743970489052 1 1
0.604305953966738 0.587127704798288 1 1
0.21261349329224 0.209920202481457 0 0
0.901989365545335 0.877069771619321 0 0
0.653439099358287 0.633068948908556 1 1
0.646952207320645 0.62710779133742 1 1
0.615809781543001 0.598893796356341 1 1
0.615037313730616 0.59672854342377 1 1
0.391220917913676 0.379697198488119 1 1
0.251085317554758 0.244489300022506 1 1
0.47490985050463 0.462504418858868 1 1
0.394278762214912 0.38223507054955 1 1
0.63468992548005 0.615710098941951 1 1
0.475371914848015 0.461728282559865 1 1
0.403585448193877 0.392055814743839 1 1
0.347707058584636 0.335895712068157 1 1
0.267214433192533 0.259728404441056 1 1
0.542484549481904 0.525181342302096 1 1
0.241576625362154 0.235146952988319 0 0
0.718680537181439 0.700298041633956 1 1
0.578669750426623 0.561702807103436 1 1
0.332270474152692 0.32155197432965 1 1
0.51022310981329 0.494339306208204 1 1
0.407277230248327 0.395136011031557 1 1
0.362855064792248 0.353943493856722 1 1
0.351308060559226 0.339987267449906 1 1
0.943018055380995 0.913359501139226 0 0
0.592543739634955 0.575935833262068 1 1
0.57831676662963 0.561621712557046 1 1
0.564714165544961 0.547879093344841 1 1
0.629128679489573 0.607899863760819 1 1
0.348592358238785 0.338983587710553 1 1
0.732877566393024 0.710424296965085 1 1
0.632444689584945 0.61293710955362 1 1
0.525307354461819 0.509292137906889 1 1
0.767814885644646 0.743920081283101 0 1
0.382198834022858 0.375051622271651 1 1
0.577578489222203 0.562327615748476 1 1
0.37775238283784 0.36692912786425 1 1
0.393194135200743 0.384595303440201 1 1
0.663459571289983 0.644307055635079 1 1
0.513018689186309 0.497278390209491 1 1
0.581968869863847 0.565382030430798 1 1
0.481967637586607 0.469830239156562 1 1
0.430324450716674 0.418168363521917 1 1
0.465569344562496 0.451895854048885 1 1
0.529611118184604 0.515346619997836 1 1
0.329821992967112 0.319112862523164 1 1
0.545040757775898 0.530236240807497 1 1
0.500029989866111 0.486459596329686 1 1
0.451204430072377 0.437672118009025 1 1
0.378983548275129 0.366766469916326 1 1
0.3629637363556 0.352149800955272 1 1
0.554589655075742 0.538686776615478 1 1
0.498762151434065 0.485131295565544 1 1
0.154714581889817 0.150645550137654 0 0
0.391919731382427 0.379745076545785 1 1
0.415528272529506 0.405229632961327 1 1
0.36641099384176 0.355009412270881 1 1
0.532658619394333 0.51510764181623 1 1
0.607647039487022 0.590536138748361 1 1
0.497089190940147 0.482470585186883 1 1
0.246755455052197 0.240875338313504 1 1
0.911136492966108 0.884356182823471 0 0
0.6642188399546 0.644691317632093 1 1
0.306759584142903 0.298612234811209 1 1
0.456397048443673 0.444409559366816 1 1
0.617146453186466 0.59943308991133 1 1
0.570771271661419 0.554194876320515 1 1
0.439449972799696 0.427197259652058 1 1
0.480028808136184 0.466025859697385 1 1
0.344793172706624 0.335743650582216 1 1
0.450760446220656 0.43760909094653 1 1
0.534120263107058 0.517587410520026 1 1
0.487524514624031 0.474927810295833 1 1
0.7254890933618 0.702701957668859 0 0
0.682650613290007 0.660293290840781 1 1
0.693363532393285 0.673317868561982 1 1
0.217722432303365 0.211952020136027 0 0
0.446857519691629 0.43209939483842 1 1
0.492345680374557 0.478647261613101 1 1
0.37834930720469 0.367817391184709 1 1
0.563774092762606 0.546710092100991 1 1
0.616782793938719 0.596217010660226 1 1
0.521760725721039 0.506834335421457 1 1
0.468195142838627 0.453261900886804 1 1
0.321628674048828 0.311199811688164 1 1
0.5391961751075 0.523387923509698 1 1
0.508953022717416 0.494934899777177 1 1
0.463206550082519 0.451413264723556 1 1
0.289282927217048 0.280377157246175 1 1
0.520261059861761 0.505044407631535 1 1
0.71014100032514 0.691258123764979 1 1
0.317223512736061 0.310119323490616 1 1
0.493129454006647 0.477378757180771 1 1
0.591115877060737 0.573213189164256 1 1
0.326276914702179 0.315753061152882 1 1
0.44567883599474 0.431157658686982 1 1
0.570900616454319 0.556067634487346 1 1
0.339282707887836 0.326523753161647 1 1
0.389094255149881 0.381475211673487 1 1
0.577216452058459 0.559423983395778 1 1
0.52033649562071 0.505405382291726 1 1
0.715736988917822 0.694334691762655 1 1
0.768719777515711 0.747258380390229 1 1
0.259023799266887 0.252382514417471 0 0
0.680566899005095 0.661126798128683 1 1
0.488411898310372 0.471324462049511 1 1
0.626941983956533 0.60680087431459 1 1
0.485744664568586 0.472025953253579 1 1
0.684567051726849 0.664502102168694 1 1
0.656139339430972 0.635700376474986 1 1
0.564504499538876 0.547032269662014 1 1
0.424376055143275 0.409959434049657 1 1
0.607535304024673 0.588851393995189 1 1
0.577143492973927 0.559701754238544 1 1
0.443997698320887 0.430587612223226 1 1
0.528138286285153 0.510150277587468 1 1
0.360266746452083 0.349026857048124 1 1
0.222640461790171 0.217018948698905 0 0
0.548984470060732 0.533849056591317 1 1
0.661096891311099 0.642522314626352 1 1
0.484745230816564 0.469405830759787 1 1
0.319088824683596 0.310023958903069 1 1
0.510016455539242 0.495610296892426 1 1
0.29606927879325 0.287258667458625 1 1
0.518392054116853 0.505074065135977 1 1
0.658784751951039 0.638914864488755 1 1
0.421376293361018 0.408886624035691 1 1
0.683340751727614 0.662435934972585 1 1
0.686062571547176 0.664899698413209 1 1
0.447495512513787 0.435325863128435 1 1
0.427644218745508 0.414040114486481 1 1
0.417651298337316 0.405130939992832 1 1
0.571135608147284 0.553349330456405 1 1
0.496275586346183 0.478927616245158 1 1
0.794287064405701 0.769413254055694 1 1
0.217925169991096 0.211658639373742 1 1
0.604729855858797 0.587040952417037 1 1
0.423039361959216 0.410821307216307 1 1
0.554006432435187 0.537535048340634 1 1
0.576299055687843 0.557368878651222 1 1
0.359244245146288 0.348655937879514 1 1
0.48675931475773 0.474933892051069 1 1
0.549415142631847 0.535081779125669 1 1
0.191658691848127 0.187195139704313 0 0
0.49170462633786 0.478079955356309 1 1
0.233082558511869 0.227352208630871 1 1
0.286576530167384 0.279303363798468 1 1
0.23752745337254 0.231304427222484 1 1
0.709322818518183 0.688724887847496 1 1
0.432313945289963 0.418717884439969 1 1
0.493529248484836 0.478006161465642 1 1
0.278749578065268 0.271686665844971 1 1
0.603367809733987 0.586101005040677 1 1
0.675192084660777 0.655903464617159 1 1
0.297390426557536 0.290769094370975 1 1
0.535631495377465 0.520819358024826 1 1
0.508791102600065 0.493450850545199 1 1
0.376750987631003 0.364528647185279 1 1
0.490596574637539 0.475624375535207 1 1
0.311339452136503 0.304030599149522 1 1
0.658948855597448 0.638690330492023 1 1
0.463483385807027 0.448053428267025 1 1
0.507813279638409 0.49134178879063 1 1
0.394812775325844 0.38392058150544 1 1
0.34153573287582 0.331840808212487 1 1
0.668439499367617 0.647225710139264 1 1
0.535035781512144 0.521460021358271 1 1
0.339640311932368 0.328947775224968 1 1
0.433379614546 0.42123958680943 1 1
0.308133405270006 0.299283262890346 1 1
0.58411832889641 0.566201805343587 1 1
0.412398640765632 0.400934840903339 1 1
0.622265928876982 0.605715839184666 1 1
0.337838246775317 0.328153491954643 1 1
0.578822804627651 0.561783415033667 1 1
0.489674956391963 0.477571292262733 1 1
0.500173297074318 0.485516338290195 1 1
0.443441330118618 0.430138995190269 1 1
0.379755786814983 0.370703297595216 1 1
0.646001511950194 0.628358270269986 1 1
0.349261655940869 0.339071423061432 1 1
0.778989689665385 0.755503989643125 1 1
0.511742870121071 0.499112475956074 1 1
0.27613360514822 0.266953741253614 1 1
0.608255583242527 0.589280447165108 1 1
0.63898447210954 0.619684815027583 1 1
0.506995603596827 0.490664403728787 1 1
0.447354894609146 0.435026029419184 1 1
0.512918625906705 0.498536531405733 1 1
0.341636179638258 0.33229421982925 1 1
0.409116861105219 0.396427704923894 1 1
0.35771471473108 0.346772767674765 1 1
0.524309289190487 0.509728448771065 1 1
0.465428510104034 0.453118951335603 1 1
0.360072698412743 0.35107054788696 1 1
0.516304320639496 0.500313583950041 1 1
0.637244378644093 0.617135827168223 1 1
0.459682047146058 0.44656344279856 1 1
0.566610020699551 0.549384072878703 1 1
0.262922495967653 0.256076134679228 1 1
0.62635301471909 0.608286545625136 1 1
0.492315366276735 0.477533823416874 1 1
0.45711361196019 0.441060092281962 1 1
0.534330445340204 0.517699594418691 1 1
0.476871473885385 0.462480860999941 1 1
0.335398286247204 0.324495945594992 1 1
0.665791134894227 0.645853826488053 1 1
0.42512585616458 0.410225323026922 1 1
0.736001097188373 0.71392436761423 1 1
0.498552846718006 0.48299373038997 1 1
0.412509516779937 0.399881133011089 1 1
0.229125418804331 0.222417269182158 0 0
0.476424337103041 0.462841737558118 1 1
0.689208445240394 0.66949561705199 1 1
0.668234285694377 0.649800986113279 1 1
0.311245190494655 0.300913959551892 1 1
0.357209304528617 0.347348240995062 1 1
0.56185261277253 0.545693651220552 1 1
0.435918726346859 0.423033225322172 1 1
0.461812693161173 0.449027563538393 1 1
0.560601506253809 0.544426308878113 1 1
0.545837288209453 0.529253054657134 1 1
0.636480580789387 0.619203199238101 1 1
0.672712866506926 0.654541076825692 1 1
0.505517599850007 0.489294846906018 1 1
0.451167604152432 0.438352689520441 1 1
0.466234643701508 0.453354130448628 1 1
0.488531115471479 0.473044097422609 1 1
0.521193321538554 0.506725354768432 1 1
0.279059014038228 0.27023453061056 1 1
0.664120395375537 0.64466388057553 1 1
0.451334688577551 0.438005654892975 1 1
0.699335666578957 0.679167799995315 0 1
0.536432202041784 0.521323992751642 1 1
0.682543394763198 0.665702945191492 1 1
0.598919259425133 0.582529071047003 1 1
0.404952105082688 0.39311713226654 1 1
0.402921784324959 0.392234755519135 1 1
0.204846566854013 0.199208130123291 1 1
0.430026739893417 0.417726420169848 1 1
0.577893367110513 0.559284154549016 1 1
0.473662742682151 0.458551074534414 1 1
0.562013575073333 0.545114692985488 1 1
0.502582633132185 0.488020408338289 1 1
0.363439499111312 0.353760290944515 1 1
0.69650792042289 0.675936245433751 1 1
0.650681972285886 0.630750463179786 1 1
0.248452478900217 0.242747905582723 1 1
0.397855185230258 0.386176081635697 1 1
0.419952565387474 0.405177875953723 1 1
0.638233382213414 0.621222351427022 1 1
0.33371489118807 0.322974798071005 1 1
0.219369855220263 0.21250833872374 1 0
0.567373455892679 0.549385387718801 1 1
0.323926693215659 0.316315807855706 1 1
0.392488753694445 0.378415136097584 1 1
0.496195420997206 0.481866310071374 1 1
0.571033347636183 0.55509534245369 1 1
0.36536243068595 0.355776300239845 1 1
0.285761469423272 0.276319675533574 1 1
0.42912106873787 0.416880654653283 1 1
0.379279914163421 0.368018476969524 1 1
0.895460243306504 0.867192677747306 0 0
0.504398501247363 0.489829530651941 1 1
0.553387568682349 0.535343631287382 1 1
0.533776332396347 0.517178020177 1 1
0.52571795939485 0.510083601682245 1 1
0.607712145259903 0.5898370838442 1 1
0.63601871454815 0.617448152543983 1 1
0.820532989245281 0.795961337892446 0 0
0.629762713238777 0.611184762210271 1 1
0.502817575125821 0.488902638281493 1 1
0.328725666776764 0.318036753177195 1 1
0.53860705559409 0.52360841373772 1 1
0.491005189036898 0.477020505212374 1 1
0.495253782183754 0.481314683852628 1 1
0.550977508504034 0.533786076913573 1 1
0.23318081231071 0.226436185272315 1 1
0.34937993348822 0.33936755961204 1 1
0.560401215196865 0.54387742532364 1 1
0.6490781074357 0.628884836215802 1 1
0.480869031720945 0.467639263899414 1 1
0.247433479966982 0.241070275774294 1 1
0.477054112737206 0.464060243292218 1 1
0.686767665915681 0.665874091418023 1 1
0.511421115368182 0.494992476251786 1 1
0.545162438046725 0.528917612736983 1 1
0.496497466481738 0.480945618898298 1 1
0.438888576342209 0.426674867685879 1 1
0.414879575870623 0.403607837960025 1 1
0.510230067252701 0.496332269897034 1 1
0.290936518243502 0.281128211434479 1 1
0.647939173962501 0.627179309403873 1 1
0.579066869485043 0.560516856383065 1 1
0.382590007528782 0.373173325860376 1 1
0.46010726962422 0.44810176351928 1 1
0.537448584426775 0.522665988654079 1 1
0.413411395880823 0.40048483822948 1 1
0.511255859558379 0.493844648645647 1 1
0.452228967130416 0.439357158145906 1 1
0.586741392833546 0.569511503329269 1 1
0.421544941204327 0.409780805601394 1 1
0.484371404616285 0.472092363089465 1 1
0.639926505285211 0.619317140124525 1 1
0.523166639095614 0.507675019920275 1 1
0.326724377368642 0.316595619270067 1 1
0.43473137678095 0.419960824281435 1 1
0.583159215220502 0.564853759939649 1 1
0.539065178472244 0.522578394198053 1 1
0.452440251060625 0.438168417220715 1 1
0.313192108233247 0.304787382625655 0 0
0.657219226415118 0.638923165823025 1 1
0.328001234195758 0.318492646188677 1 1
0.16385997409704 0.159980407399763 0 0
0.485457243383588 0.470990098600659 1 1
0.628650051866238 0.609014427310531 1 1
0.482887290831355 0.465831022310471 1 1
0.301485299143334 0.295073541489958 1 1
0.437003396101829 0.42546432319429 1 1
0.603645546484861 0.588369670093416 1 1
0.490821711565117 0.477312542317 1 1
0.566742274953901 0.549406352716689 1 1
0.86002397192679 0.83619733884729 0 0
0.557212722944648 0.541497454655199 1 1
0.240223644839697 0.234616555569931 1 1
0.465067412517465 0.4526261760955 1 1
0.498925184717973 0.485110873835322 1 1
0.486016394849752 0.470511244647372 1 1
0.379155842337507 0.369858458847127 1 1
0.4969756422299 0.481987910946291 1 1
0.635891451364147 0.617384202359825 1 1
0.339448433490901 0.328640584416189 1 1
0.800745066183127 0.77716866508373 1 1
0.676717296166516 0.656756132415081 1 1
0.389362409495058 0.37837594914978 1 1
0.519657840677776 0.504076178011332 1 1
0.411420540897972 0.397451968045011 1 1
0.489428623699672 0.47466035447818 1 1
0.2843767179451 0.27545246510976 1 1
0.440769436240572 0.427108307427028 1 1
0.227297394045297 0.219693126353038 1 0
0.456899525587184 0.444123438290332 1 1
0.617752813019813 0.601746214342585 1 1
0.516111664993411 0.501774470214582 1 1
0.761449385866872 0.737976910078584 1 1
0.205160931679749 0.200063334184554 1 1
0.41256173619209 0.40061223922898 1 1
0.302357953743523 0.294191865753109 1 1
0.497059402864279 0.483393113705728 1 1
0.595452652037217 0.578519006963763 1 1
0.618344706258493 0.601936704031052 1 1
0.316919256892331 0.309151674286878 1 1
0.64919547534066 0.629187330464044 1 1
0.663314740029102 0.643400821862409 1 1
0.505373373875175 0.490897373926325 1 1
0.6060029108552 0.587947621350817 1 1
0.58762911785723 0.569000742623987 1 1
0.88056920578805 0.854922650707618 0 0
0.254351284988285 0.245956202783317 0 0
0.340237747686257 0.32919530528251 1 1
0.406265601877841 0.393769904255685 1 1
0.482237115752173 0.469795733562371 1 1
0.592215496256556 0.574956632368849 1 1
0.482250687309322 0.467259405872632 1 1
0.497117892642585 0.483377937222129 1 1
0.726526707758888 0.703657225029159 1 1
0.581586212033044 0.565170823095925 1 1
0.504970859807284 0.491635217952569 1 1
0.435360946552631 0.42396131170136 1 1
0.40378247924857 0.391159183791123 1 1
0.378475675217288 0.37007393680565 1 1
0.423621522083535 0.409373752644222 1 1
0.692251131180506 0.671659423300997 1 1
0.623016223532657 0.60610541657056 1 1
0.481503011670424 0.467292360554012 1 1
0.356925403922917 0.346786724904853 1 1
0.799611039981293 0.776791610269338 0 1
0.329512003999429 0.319451439314239 1 1
0.37031130013428 0.35991246088661 1 1
0.194364578408647 0.189417008996962 1 1
0.506485374514515 0.489999710894507 1 1
0.653748377025492 0.633530000142066 1 1
0.710011589778267 0.690736738699 1 1
0.617884008210996 0.601989455796479 1 1
0.617379759837443 0.599547447584263 1 1
0.470249554585191 0.456392921156771 1 1
0.727343822436265 0.70436269502709 1 1
0.548997262725291 0.533324745948613 1 1
0.360156616421664 0.349385096514802 1 1
0.575367473712639 0.558819300415781 1 1
0.705508402058695 0.685069277772982 1 1
0.502381094555706 0.486338740652694 1 1
0.534703857957796 0.519988553102239 1 1
0.672074003093011 0.653538609244403 1 1
0.585391714215484 0.568578547250007 1 1
0.368920234324655 0.360535020973395 1 1
0.807805073602497 0.785550966442142 1 1
0.664895526910874 0.646523937114972 1 1
0.794418876080274 0.776623747828452 0 1
0.500166141107819 0.485758053932612 1 1
0.561776858576852 0.544553689870358 1 1
0.41292110939433 0.400562644996408 1 1
0.609170866523454 0.590214259725707 1 1
0.610638432671162 0.592782907262226 1 1
0.365405221878591 0.355708498876498 1 1
0.540168181781849 0.521743543994501 1 1
0.610629044643808 0.593321096779291 1 1
0.221217688701918 0.213190160626639 1 1
0.337771366680262 0.326414085489925 1 1
0.634021869344454 0.615623098038914 1 1
0.674498650292224 0.655444957211307 1 1
0.439750437399608 0.427068517607931 1 1
0.687217102148353 0.667862052823626 1 1
0.688053891082289 0.666236561367402 1 1
0.505051957160651 0.490575910742545 1 1
0.581347792816954 0.56547817361641 1 1
0.580223767680006 0.564790339234137 1 1
0.402139947519863 0.389438797750478 1 1
0.300609390214174 0.29280140176853 1 1
0.533285429763177 0.518423583734792 1 1
0.557261096300812 0.539775346024948 1 1
0.614782600670325 0.595354892393584 1 1
0.597685596582046 0.577681238766763 1 1
0.665594595660939 0.646655896495675 1 1
0.637185442330675 0.616107086462899 1 1
0.637475560324313 0.620251777461763 1 1
0.429958319574481 0.418767180698539 1 1
0.301858459339398 0.292857614373054 1 1
0.380054164167839 0.369491967125254 1 1
0.46668288661643 0.453356913884098 1 1
0.404741637813071 0.391826981461196 1 1
0.6668022324971 0.645585552758793 1 1
0.34635469173925 0.334800298153716 1 1
0.251918976484412 0.243272856864225 1 1
0.669154951107128 0.647208358867958 1 1
0.568233518344614 0.550429780702636 1 1
0.420312369813953 0.407959768689432 1 1
0.595991289886033 0.579891375362564 1 1
0.528520155687459 0.513329590081643 1 1
0.519863284603057 0.504881200923424 1 1
0.584927725540426 0.568602483162393 1 1
0.657057323979937 0.638514401233897 1 1
0.291950341922686 0.283801537479406 1 1
0.461434178618612 0.448222915559076 1 1
0.530696690044901 0.513842252789065 1 1
0.330453363385751 0.321655533445163 1 1
0.128381322222341 0.124471785503237 0 0
0.513568103746966 0.499142542751779 1 1
0.339642381378832 0.328944180814086 1 1
0.595654213313918 0.578990225827254 1 1
0.517149380457662 0.500328558430861 1 1
0.590332498564648 0.572431202341743 1 1
0.542983220270592 0.527371572086022 1 1
0.412269943107443 0.398378120171853 1 1
0.661719567180036 0.642668118345317 1 1
0.640344060745388 0.624304039264464 1 1
0.715506530349025 0.697367933187006 1 1
0.47898912191831 0.4647670604171 1 1
0.735899704815284 0.71473255800683 1 1
0.625294021642238 0.607566272164941 1 1
0.614184832375374 0.595955579606433 1 1
0.319728959486605 0.310888752584516 1 1
0.209136500410023 0.20203513649749 1 1
0.21788411722029 0.209628530167155 0 0
0.443736396806765 0.431166269284821 1 1
0.301605424318523 0.293475687990582 0 0
0.351871252770852 0.339955953372991 1 1
0.48931323019903 0.473447699977767 1 1
0.37136864490253 0.360738031011298 1 1
0.590310374264481 0.571530483186218 1 1
0.463915430691745 0.450336546227603 1 1
0.622742969869108 0.604671188683371 1 1
0.911286784462425 0.882013056580481 0 0
0.479461113262617 0.463780010228076 1 1
0.688511578200983 0.66871514333908 1 1
0.441839538016535 0.428619394162699 1 1
0.396222273384192 0.384142062754867 1 1
0.429359868392907 0.415727290145382 1 1
0.77547921830987 0.752225324356152 1 1
0.607391219150888 0.59047275669175 1 1
0.48322459377337 0.470436514798796 1 1
0.545240880208696 0.529381944300089 1 1
0.183596311939853 0.176641910081776 0 0
0.599312120162551 0.583409362476172 1 1
0.480949060837356 0.47074887209573 1 1
0.578407692275674 0.56171467276942 1 1
0.315091640455002 0.305292674705354 1 1
0.475856296329363 0.46190081027323 1 1
0.239534791273344 0.23136855241169 0 0
0.541877343192633 0.525338528109574 1 1
0.511090469114824 0.497390581870248 1 1
0.629563247092115 0.608917487699211 1 1
0.427832870707327 0.415672510694558 1 1
0.507531757181989 0.493534483387125 1 1
0.641387193537017 0.623247978821213 1 1
0.483904816454147 0.47089729530233 1 1
0.415987030470133 0.405151164609646 1 1
0.434414443020303 0.420272843184063 1 1
0.417343893624082 0.405147359325085 1 1
0.598593464920356 0.579874781052828 1 1
0.468845255466538 0.45429868181691 1 1
0.457712840884773 0.445566685806598 1 1
0.635836882103969 0.616843138388198 1 1
0.58647292036495 0.568716106592566 1 1
0.579200235744766 0.563052854953758 1 1
0.560442928363523 0.5458082543894 1 1
0.503806594246263 0.487779270367177 1 1
0.623049252633196 0.603014914971842 1 1
0.318807069599432 0.31113511618318 1 1
0.394119844508375 0.382140936711807 1 1
0.574153548202828 0.556104276970034 1 1
0.587282270903809 0.573361942517518 1 1
0.724716429561645 0.704182675404446 1 1
0.341021913531479 0.33046689799841 1 1
0.637467717384849 0.619137929679788 1 1
0.467872740292422 0.453100083714786 1 1
0.674193398794373 0.654054812263403 1 1
0.609392035442021 0.591720652828589 1 1
0.762103312257965 0.739161371143503 1 1
0.436289674614932 0.423360727418804 1 1
0.449813686869181 0.436593459412393 1 1
0.352694854706988 0.341908861979877 1 1
0.524869364592631 0.510558604927687 1 1
0.623236380802509 0.604680082089062 1 1
0.587058113740453 0.56950680824405 1 1
0.405303366576864 0.392493428340603 1 1
0.317386153827207 0.306231954944978 1 1
0.466079078501805 0.453964555886041 1 1
0.13480389991826 0.130130447858513 0 0
0.303944764453255 0.29369264357687 1 1
0.560832059120924 0.543745906637389 1 1
0.451962553451357 0.438704716384993 1 1
0.673546063383979 0.651877663269097 1 1
0.52551554988816 0.50925979213559 1 1
0.349039140674636 0.339304857077972 1 1
0.485343846731305 0.471005907975553 1 1
0.349036498286087 0.338793483253275 1 1
0.418792201701798 0.405577427821515 1 1
0.39646804927025 0.384758594049149 1 1
0.489940012459785 0.477054259253537 1 1
0.262249183227695 0.25441748656875 1 1
0.428814601911599 0.415746228396569 1 1
0.712378394472251 0.691357164348758 1 1
0.341441473395428 0.33183892395055 1 1
0.582015546990046 0.562533279525096 1 1
0.518788388661166 0.502064006107847 1 1
0.492083536108663 0.479896660794178 1 1
0.487382350326849 0.473585240452327 1 1
0.310280548307458 0.300921665501918 1 1
0.502373845366717 0.488739451199396 1 1
0.368020390743333 0.356308898098902 1 1
0.409575442525834 0.397215684637146 1 1
0.588678277106736 0.571611784556589 1 1
0.562430006645832 0.545694236143632 1 1
0.437974981275701 0.426196597276645 1 1
0.425413090987758 0.412240479569364 1 1
0.530409779026375 0.515163897755345 1 1
0.557428422518941 0.538404266909481 1 1
0.599050160756456 0.583359572991693 1 1
0.368382872597713 0.356574450713976 1 1
0.221022272093036 0.215439015271794 0 0
0.544162392504396 0.527353329563831 1 1
0.410193164677122 0.398834446011022 1 1
0.40466239607673 0.392013543387448 1 1
0.338202009356224 0.329015254502853 1 1
0.713873829391719 0.690867277844039 1 1
0.659918379426944 0.641439171566977 1 1
0.62990833093963 0.609612866273189 1 1
0.538592301230445 0.523466828146378 1 1
0.651330920830324 0.633343094644106 1 1
0.344947419590664 0.334344682989568 1 1
0.481312944995372 0.468239117859359 1 1
0.287296036180243 0.277877484141444 1 1
0.416782310935204 0.404484132715248 1 1
0.632085315718562 0.613707726413955 1 1
0.572440159292279 0.556160142847353 1 1
0.603954186954053 0.584621022871793 1 1
0.609400265664477 0.592716554126701 1 1
0.279747391613114 0.271442244043516 1 1
0.703539351837096 0.683670507172543 1 1
0.347460278090941 0.337523092424418 1 1
0.562249675731409 0.54611291497514 1 1
0.438652728544641 0.427065928658922 1 1
0.547217418627177 0.530513190671612 1 1
0.501765808410435 0.486645202106215 1 1
0.524497049978835 0.508341970217326 1 1
0.472949027270797 0.457533973192316 1 1
0.354939051472308 0.346358469090623 1 1
0.47266532574165 0.460078339847337 1 1
0.55767864592369 0.540027616092051 1 1
0.292073567267459 0.283560573177525 1 1
0.354609881376459 0.34584777658799 1 1
0.601501933088273 0.583955927441078 1 1
0.65649966845477 0.637142843930154 1 1
0.396105296079473 0.383344078906017 1 1
0.506960382513083 0.494974672754963 1 1
0.427717672368057 0.419825674245702 1 1
0.633349351882681 0.61430094584294 1 1
0.361887948623861 0.349827308396133 1 1
0.271686181322535 0.262393620642059 1 0
0.671752281040331 0.653511538521992 1 1
0.562718648988503 0.544747987889122 1 1
0.396893843740846 0.383718368231878 1 1
0.257069960981765 0.249328150976377 1 0
0.31235338124686 0.303863250622201 1 1
0.228551609276694 0.221580161516224 1 1
0.348768322007574 0.339959840013488 1 1
0.222759775096516 0.218158629648034 0 0
0.527653852066123 0.51148108958245 1 1
0.267558682403001 0.261139911536609 1 1
0.194387084655137 0.189531031612512 1 0
0.507187144526746 0.493325251053634 1 1
0.503686182195534 0.489703460260137 1 1
0.659465482769144 0.641334905534359 1 1
0.463713819162364 0.449986940307894 1 1
0.549919759404911 0.532121932842599 1 1
0.445917206099265 0.431846555300316 1 1
0.321885892201354 0.313496376356667 1 1
0.589640870433363 0.572958531581772 1 1
0.586009721238483 0.56892373333945 1 1
0.537431730205978 0.522147310318914 1 1
0.245181869808842 0.238330787103877 1 1
0.348374494617289 0.338624571530399 1 1
0.320068017579362 0.313890702901243 1 1
0.615811701682649 0.599749478985047 1 1
0.295445310985692 0.287613432745461 1 1
0.402663146296728 0.389358411178598 1 1
0.554999879778446 0.5390488828142 1 1
0.43220025840256 0.419394916693703 1 1
0.656861723486082 0.637908205994611 1 1
0.579716925242466 0.564512325369824 1 1
0.504007729501861 0.491807127533816 1 1
0.711460650656487 0.690646005980485 1 1
0.559445816898802 0.544271596503326 1 1
0.633009600077939 0.61388459662425 1 1
0.26183289921655 0.255916947020671 1 1
0.574349823237399 0.558288652465658 1 1
0.252363936408135 0.244297860829507 1 1
0.352876558129789 0.342139779398817 1 1
0.57523549836897 0.557636586895498 1 1
0.763140587991779 0.739169822090772 1 1
0.669799408100907 0.651294340509967 1 1
0.621284880450784 0.603691409338618 1 1
0.444723713330916 0.430980161298241 1 1
0.444491795401858 0.431981309636669 1 1
0.535172081353039 0.516911784343458 1 1
0.530694811842364 0.51438364042143 1 1
0.434043074371651 0.420932351845586 1 1
0.479827671809624 0.465542058543814 1 1
0.329768397150447 0.318635715658868 1 1
0.329963877478479 0.321379531758655 1 1
0.687196906258961 0.667721821039692 1 1
0.272256941031389 0.264698907358139 1 0
0.628821444935517 0.611977957309297 1 1
0.31584218871433 0.308426878569986 1 1
0.414456587451057 0.400366565996338 1 1
0.556746962672087 0.539662125135451 1 1
0.547194182886291 0.530802062613713 1 1
0.245831366278055 0.23738917448048 1 1
0.49894083148344 0.48599571435767 1 1
0.318893987981221 0.31073482970653 1 1
0.646166329835128 0.627674153272783 1 1
0.297915916015046 0.289954374961123 1 1
0.631264531380567 0.612251915796603 1 1
0.458482733764915 0.446383444185994 1 1
0.461720449642779 0.447636656868303 1 1
0.49743586762294 0.483411793714195 1 1
0.685975374744333 0.665601607805756 1 1
0.462334593192336 0.449346875380434 1 1
0.339167956210554 0.328134902564385 1 1
0.516405098748542 0.500381297284233 1 1
0.441510253459302 0.429411552808147 1 1
0.582423399269128 0.567037562697629 1 1
0.182046378700989 0.1774015451167 0 0
0.600842732186284 0.582389628008535 1 1
0.496849831166297 0.481129888693809 1 1
0.346102659791499 0.335763136377537 1 1
0.48044107784468 0.467520660147038 1 1
0.288354661151205 0.279568177613183 1 1
0.247219850252442 0.240402519385078 1 1
0.77181223145047 0.747975478313138 1 1
0.365667506253172 0.356111969891111 1 1
0.387831934915859 0.376179271690252 1 1
0.292804138722529 0.284622132543318 1 1
0.562191770610057 0.544928063834998 1 1
0.507545493241583 0.492503529987984 1 1
0.595403438967406 0.578684393516714 1 1
0.597223529423516 0.580874691113175 1 1
0.265993418650731 0.258309502763486 1 1
0.381054788327538 0.369475286616761 1 1
0.770616672872091 0.74965314318124 1 1
0.386839415405842 0.374456703705168 1 1
0.681550728128232 0.662678917154845 1 1
0.554492989136681 0.538691791381559 1 1
0.353079510470405 0.343511498673844 1 1
0.548198985900838 0.531341469601968 1 1
0.428841325341161 0.412792920062949 1 1
0.48485958104698 0.46900462512111 1 1
0.411636043077322 0.400786460779056 1 1
0.426631435633889 0.41448983200788 1 1
0.427278315228198 0.413773837788475 1 1
0.570928400354422 0.552806591813705 1 1
0.502416045600485 0.488349277971398 1 1
0.912485269616005 0.885211387613064 0 0
0.237654297761926 0.230279000090963 1 0
0.69920067430654 0.677834902042689 1 1
0.348051644868068 0.339084440146685 1 1
0.21043054239644 0.203114133002837 1 1
0.623271779202805 0.605312850510023 1 1
0.59625744705469 0.578002951771611 1 1
0.297162869717747 0.287346280581551 1 1
0.37784236794119 0.368520471166253 1 1
0.558352261030729 0.542651865952996 1 1
0.643177061849747 0.62535456298419 1 1
0.437134166172472 0.424185171130525 1 1
0.50154635088667 0.487446786020757 1 1
0.766656628571893 0.744759038632414 1 1
0.508440679004686 0.494853758482327 1 1
0.708984780218122 0.689169065590889 1 1
0.530840800791299 0.515297174404683 1 1
0.568539126208592 0.551194275279304 1 1
0.340852702522726 0.33105382250264 1 1
0.407009499006288 0.39381615943873 1 1
0.631278367262204 0.612120663065373 1 1
0.476502188868496 0.461676559251532 1 1
0.485690327128536 0.470641420457025 1 1
1.01268667461894 0.984329628221198 0 0
0.470681700239932 0.457075268442427 1 1
0.430048933016279 0.417153108401725 1 1
0.441009631477864 0.428543597985715 1 1
0.465434857684031 0.451598559314093 1 1
0.728573407132473 0.707588026352532 1 1
0.239582922008643 0.231759037343871 0 0
0.556789502099288 0.539878668533379 1 1
0.294955324913359 0.286076146619278 1 0
0.64067828835302 0.622267328790677 1 1
0.733931924008837 0.713127589234828 0 1
0.327344082046788 0.319309396266281 1 1
0.558102758398548 0.539863501847001 1 1
0.41972156883146 0.40788362500521 1 1
0.607374454514729 0.588801494254706 1 1
0.5960341903534 0.578265385129373 1 1
0.301507567568206 0.292297815375069 1 1
0.381536806377969 0.369461128344217 1 1
0.659444873121572 0.641747367095571 1 1
0.490891323173469 0.475593831504886 1 1
0.489190281311711 0.473931148311934 1 1
0.652792604009289 0.63229194967373 1 1
0.436088667307514 0.423121398999926 1 1
0.4023607121399 0.390962854506976 1 1
0.458158606696892 0.445290071093198 1 1
0.572968445613112 0.555469964915633 1 1
0.623516402046158 0.601844990701647 1 1
0.364629427409688 0.35462189475136 1 1
0.529006204436168 0.51253322785623 1 1
0.601730333466186 0.584651925640836 1 1
0.372972657434503 0.360733262560917 1 1
0.757134733355987 0.734858604449574 1 1
0.272423106860772 0.263503614465416 1 1
0.585988787616931 0.565990304804825 1 1
0.505128172269991 0.487894046361503 1 1
0.445658713008702 0.432752567691696 1 1
0.586479371849762 0.568481562081267 1 1
0.428894588219158 0.414453078376025 1 1
0.428016993817569 0.413768212219668 1 1
0.44348985553693 0.43008364659848 1 1
0.481442059544697 0.467893660680947 1 1
0.524860270333669 0.508974609037513 1 1
0.522728238596324 0.509120894247711 1 1
0.306095750117649 0.29724789923363 1 1
0.520566222974799 0.506338880178951 1 1
0.528826308685056 0.513265657222436 1 1
0.408494820842078 0.397001781415472 1 1
0.40425150126501 0.393532610537289 1 1
0.390868789162969 0.379472049721197 1 1
0.49990437197214 0.48403471935829 1 1
0.401112255277866 0.392006195212803 1 1
0.701392498055712 0.681408755089118 1 1
0.577070486000955 0.561421317421 1 1
0.450772597944447 0.438605136139803 1 1
0.72697833728146 0.704977788271319 1 1
0.316928908945216 0.30606000604317 1 1
0.562104972758385 0.545290596011411 1 1
0.768502445756265 0.745408378477534 1 1
0.533251710823384 0.518847501385781 1 1
0.387021339707378 0.375851587011047 1 1
0.42798436257369 0.414576824193106 1 1
0.38659590900882 0.376056824890441 1 1
0.626380173289836 0.605439886671985 1 1
0.610025786539528 0.592787585556216 1 1
0.0508881478171517 0.0511064642343032 0 0
0.53863574851561 0.523466117807157 1 1
0.641338035355094 0.623365480259953 1 1
0.443414111098669 0.430048106017185 1 1
0.604365868299066 0.585158876522184 1 1
0.549648173591797 0.534437354588951 1 1
0.605766994068939 0.590066736394522 1 1
0.591387466136433 0.571540500108901 1 1
0.513923982377827 0.497426562795893 1 1
0.275380518378678 0.268986503644969 1 1
0.483416998494171 0.470246654785028 1 1
0.428021718891296 0.414428004663632 1 1
0.657710843383764 0.638068030870526 1 1
0.66457032304062 0.644967092105699 1 1
0.475819239336466 0.460455925893666 1 1
0.420894412378717 0.407961049078293 1 1
0.523367946945489 0.509117167578098 1 1
0.455466255327124 0.440214349063716 1 1
0.430178860400885 0.416846259647434 1 1
0.439045060139809 0.427173019325098 1 1
0.589745533644564 0.570775088229522 1 1
0.488162255066555 0.473408560391656 1 1
0.755843889912428 0.733944767583057 1 1
0.618801759400137 0.597663056538101 1 1
0.503741180740426 0.490088889896952 1 1
0.269835891390589 0.26229593583992 1 1
0.6767230878921 0.656361011926062 1 1
0.706351025035337 0.686646053205929 1 1
0.659230857872376 0.640347290060404 1 1
0.439460804056375 0.42774047745075 1 1
0.483957007642741 0.470517667769916 1 1
0.453969518916556 0.442231557094119 1 1
0.356345722679934 0.345398855705592 1 1
0.594164237604189 0.577192649745218 1 1
0.550262310689027 0.534130509606469 1 1
0.521533137045536 0.508111917061043 1 1
0.170392068736022 0.165862275991515 0 0
0.614921101333189 0.597448856931181 1 1
0.576452744306098 0.557236325704342 1 1
0.4568386563642 0.442498642570527 1 1
0.365973276586288 0.355437902304112 1 1
0.519444034262478 0.504408568568491 1 1
0.292405262394303 0.282888400068012 1 1
0.753321618477119 0.731992177915892 1 1
0.549292922409722 0.533060904841116 1 1
0.556311946158671 0.540251852136625 1 1
0.249517279354338 0.241892877711752 1 1
0.639231799636369 0.620237244263211 1 1
0.601710713339694 0.58207619127737 1 1
0.541786341241565 0.526628518389574 1 1
0.110482944242903 0.106276748286209 0 0
0.831562298619111 0.809403845128112 1 1
0.811023657204869 0.787115241140408 1 1
0.425843725190853 0.41335415669796 1 1
0.448572685105821 0.434320591542784 1 1
0.8000252567768 0.775364783219678 1 1
0.591303315518424 0.573656890682986 1 1
0.330404185863308 0.319488833865208 1 1
0.510471895780919 0.495104330733946 1 1
0.530428790567679 0.515652844086388 1 1
0.66217435684535 0.641814802699955 1 1
0.0939649551763676 0.0905893485597649 0 0
0.591536208784506 0.573582685549395 1 1
0.583568259210637 0.56468553649343 1 1
0.668642153631925 0.647459487137912 1 1
0.31414418589702 0.304352387990315 1 1
0.708039831786308 0.688158527164805 1 1
0.674607218712167 0.656839443994631 1 1
0.611035011305474 0.594029963687876 1 1
0.523946672395641 0.507006519460727 1 1
0.57642292431728 0.561018073555734 1 1
0.509094912383429 0.494544195916593 1 1
0.580930707068888 0.563970701421869 1 1
0.536418654518335 0.520149400773373 1 1
0.610740213203741 0.592461986471937 1 1
0.659642177213812 0.641436930549699 1 1
0.480676678005708 0.465363413218116 1 1
0.702002360869479 0.681662871506573 1 1
0.59244527074918 0.576836420240998 1 1
0.561067295730419 0.542470060824032 1 1
0.529870523141782 0.516658024640907 1 1
0.526618763335958 0.509333495031502 1 1
0.596945579259317 0.579726830938769 1 1
0.347368687342886 0.337266069292499 1 1
0.424660485371542 0.412128286914771 1 1
0.320879927097908 0.31114179334017 1 1
0.300356717823581 0.292867915852301 1 1
0.51148920293615 0.49742326434416 1 1
1.01177418906952 0.980934390879781 0 0
0.447949585318714 0.434599746927562 1 1
0.633750118390781 0.613690611666806 1 1
0.499469086762427 0.48582682759223 1 1
0.72528070334201 0.705838456873536 1 1
0.584527448330819 0.568306895862563 1 1
0.390016623517753 0.379718892748146 1 1
0.638415703253694 0.618402908115499 1 1
0.578081906881016 0.561995815143134 1 1
0.575185684732098 0.557735122461401 1 1
0.826870430017668 0.8018588867297 0 0
0.399576432679519 0.389019565554851 1 1
0.486424975943199 0.471729040406967 1 1
0.263527938766265 0.254979542681855 1 0
0.56555250409264 0.548771307897673 1 1
0.255833003470672 0.248147382138439 0 0
0.54300321977469 0.528605676660589 1 1
0.449853389298639 0.437569124863148 1 1
0.386490602323526 0.373924353654098 1 1
0.455786434115453 0.444280307573749 1 1
0.537226051482324 0.522959600215839 1 1
0.529454855383297 0.515441890381228 1 1
0.457227349342236 0.445813545843899 1 1
0.602542414952422 0.58540811172316 1 1
0.896008454926462 0.870952392799413 0 0
0.564738234841137 0.548452914373006 1 1
0.655067487765824 0.634762057526389 1 1
0.406297228981761 0.395547135081548 1 1
0.541882498498929 0.526172096374239 1 1
0.559505649228802 0.544691201788726 1 1
0.474522470183602 0.459378074535316 1 1
0.311765235593479 0.301925553214858 0 0
0.551838633798705 0.5356755607777 1 1
0.434855941578318 0.421888500678509 1 1
0.335509502453523 0.326204554937308 1 1
0.287143835432842 0.279482391288681 1 1
0.395477344495375 0.384249076888887 1 1
0.370734982561805 0.361284344290717 1 1
0.747906184789976 0.727899836419518 0 1
0.310149678707571 0.301072936182273 1 1
0.461547489923465 0.447437095452805 1 1
0.290865252511691 0.284273865102844 1 1
0.58005559153948 0.563985536662728 1 1
0.353295801439657 0.341428197900569 1 1
0.433028326655016 0.42171569237982 1 1
0.351683164899212 0.339997743427301 1 1
0.267984637277807 0.261315713410089 1 1
0.315643904408843 0.305051128497064 1 1
0.433864794490172 0.421564783056547 1 1
0.570927064701919 0.555182941234264 1 1
0.537119416391083 0.52025400801352 1 1
0.581979375776803 0.564514939949431 1 1
0.68794059577825 0.668476177218539 1 1
0.452890608944487 0.440600101290412 1 1
0.422171003357508 0.410446280709086 1 1
0.480535898423362 0.465541600696412 1 1
0.542433799139197 0.526838689606193 1 1
0.352095491248197 0.342946505524358 1 1
0.459070459062799 0.446969119767333 1 1
0.361539464752994 0.351793724470226 1 1
0.566983998607791 0.550180053039025 1 1
0.315530894535271 0.305726009893093 1 1
0.596636770200883 0.577506736018995 1 1
0.555913079222583 0.538014472702973 1 1
0.329510624398505 0.320723392590232 1 1
0.70039428220005 0.678805660598972 1 1
0.825867406246568 0.802704593757843 0 0
0.341429799260516 0.331008881833509 1 1
0.551522804965222 0.536141516341667 1 1
0.211403904471539 0.206199565750256 1 1
0.591095993412095 0.57399596660951 1 1
0.366215463745286 0.357044625467562 1 1
0.533906938912051 0.517991857679632 1 1
0.35087669520893 0.338578779693141 1 1
0.675634390937935 0.657479352450944 1 1
0.366837823810404 0.356231913959634 1 1
0.572209566082563 0.555659080144661 1 1
0.537957484784815 0.521317786197868 1 1
0.30533856333914 0.294921080111387 1 1
0.275732077866898 0.270159455443639 1 1
0.579471218921445 0.560449907775767 1 1
0.426841800204932 0.413060524410381 1 1
0.452344281947006 0.439474591737032 1 1
0.495155436270943 0.479471420598453 1 1
0.647708834658504 0.626437733582446 1 1
0.435622875012149 0.424019589077696 1 1
0.649612077596834 0.62947562788428 1 1
0.437620640838249 0.424998568355314 1 1
0.395141843232467 0.383372686780961 1 1
0.337265444528814 0.326978549819755 1 1
0.637839846244863 0.618327044211793 1 1
0.649490051860003 0.631105841985268 1 1
0.476879312545352 0.46193598656304 1 1
0.419151564524397 0.407622407116975 1 1
0.626797490210013 0.609751318702943 1 1
0.455077935448387 0.443352687804878 1 1
0.536197163740053 0.521511190963766 1 1
0.634003684044967 0.616831303744747 1 1
0.453411444531137 0.439822323707459 1 1
0.461273265372322 0.448125962219687 1 1
0.657235418642247 0.637220380131001 1 1
0.58940692984969 0.574508945242999 1 1
0.382321072793084 0.370303397568745 1 1
0.450463239216272 0.438486395891729 1 1
0.487718633608629 0.474359623720167 1 1
0.213166399439867 0.206604690414405 0 0
0.314550233603102 0.304402544155995 1 1
0.399160636108687 0.388362480797556 1 1
0.445000841032006 0.432414093737027 1 1
0.319983306073214 0.308624379367218 1 1
0.514825562649231 0.499373967876989 1 1
0.401418863169499 0.388277509664138 1 1
0.477565183901758 0.463566867942702 1 1
0.620486511005836 0.602567296842063 1 1
0.520278885621846 0.504149815059595 1 1
0.444667188743344 0.433260285388878 1 1
0.586819540739404 0.568164069115151 1 1
0.485714880672258 0.471559448527827 1 1
0.427462480431855 0.416026386761745 1 1
0.471569008431059 0.456565869167041 1 1
0.74621236719451 0.723339312082676 1 1
0.322682830467543 0.312280956713865 1 1
0.25433197737025 0.247748346544012 1 1
0.445666623254097 0.433627512129573 1 1
0.638566547466696 0.619284732039977 1 1
0.521232821065933 0.506881999484233 1 1
0.721364543161689 0.701585710995611 1 1
0.393302067383452 0.380837530630972 1 1
0.448873802452176 0.436763825103554 1 1
0.626649669707285 0.608743717478848 1 1
0.490215112006024 0.475010749329356 1 1
0.501533272042616 0.485820235990895 1 1
0.407552081758136 0.395505073525336 1 1
0.395577751462753 0.3848762623999 1 1
0.386867225295521 0.375274680820813 1 1
0.540099946568344 0.523644844038656 1 1
0.637302871714034 0.618805676962339 1 1
0.424413456853091 0.413186305105875 1 1
0.331142721530721 0.321590922595487 1 1
0.554565765210391 0.539672467489465 1 1
0.315660558466286 0.304754329457502 1 1
0.44694066140454 0.432875871888378 1 1
0.400589015925619 0.389649981961952 1 1
0.264352990118297 0.256972467830428 1 0
0.691484938947253 0.672486141175736 1 1
0.680652030411473 0.659441466697096 1 1
0.465100299823475 0.451907044141308 1 1
0.552944514993013 0.534468543229621 1 1
0.508755604125081 0.495067167079003 1 1
0.714577585035631 0.696079262766925 1 1
0.577647182033518 0.560936666133906 1 1
0.400868823740561 0.389946994279307 1 1
0.385412194667407 0.375594205451964 1 1
0.56879246261 0.554265617889422 1 1
0.458028027568305 0.443858987665518 1 1
0.655017529240855 0.636508193201512 1 1
0.368076874064807 0.357341424765686 1 1
0.380523919713566 0.370388036151136 1 1
0.444443942108853 0.430750871942241 1 1
0.61188621051836 0.592518065861105 1 1
0.529088499495025 0.511423173140024 1 1
0.631394613664383 0.613957594628217 1 1
0.596341247263342 0.580304777015198 1 1
0.485650355901154 0.472717873250046 1 1
0.502164736506708 0.48885871645664 1 1
0.342589047952923 0.331129329064484 1 1
0.666928401549171 0.645800958540018 1 1
0.510934510326197 0.49591273593929 1 1
1.00551746439469 0.974887513679258 0 0
0.392326659598534 0.380708746330607 1 1
0.57091756590119 0.553948004537094 1 1
0.626531352123798 0.606838314811369 1 1
0.455706539367835 0.443855107219068 1 1
0.485179767245216 0.471041999613797 1 1
0.575317421586463 0.559162030345977 1 1
0.375736465153614 0.365571889887803 1 1
0.651575254258467 0.632461481575269 1 1
0.324349290913816 0.31399594013153 1 1
0.718358062180382 0.696785818199978 1 1
0.445343104443787 0.430807656746379 1 1
0.621015538361291 0.603688455391724 1 1
0.374588730206632 0.363521069226779 1 1
0.60540084463832 0.588745807669388 1 1
0.321754541506871 0.310370062057435 1 1
0.460426946643026 0.448623463609305 1 1
0.47943711205972 0.465725708205051 1 1
0.225943252755593 0.218112141086756 0 0
0.423286212877917 0.408879377298187 1 1
0.411343399278543 0.400295473406072 1 1
0.597570509398981 0.578433420882412 1 1
0.290853279277004 0.284013169941863 1 0
0.333283131209709 0.324521690171564 1 1
0.478346791805432 0.463704116662958 1 1
0.373304871219271 0.362590506521679 1 1
0.502578910063801 0.485844299883325 1 1
0.682587567305661 0.663381163032295 1 1
0.483961076211244 0.470006075807353 1 1
0.417068454405738 0.406189024434448 1 1
0.293637019279697 0.284761598566451 1 1
0.427251442575218 0.413338738422813 1 1
0.481028526955824 0.466723840073327 1 1
0.570302465320419 0.554147173021823 1 1
0.605835103029008 0.589028631412104 1 1
0.509283097783398 0.494040245118346 1 1
0.63066492793413 0.613226950882173 1 1
0.674535814495185 0.654566294445655 1 1
0.360742052622831 0.350511929890187 1 1
0.696546468047305 0.674765423259372 1 1
0.637770016530851 0.618230836576094 1 1
0.432850114509122 0.421055393748569 1 1
0.574066456121027 0.558276634523926 1 1
0.633650227575445 0.615096139056771 1 1
0.31501919588699 0.306802858054259 1 1
0.578483955995297 0.560885735635017 1 1
0.405651101196675 0.393950418043494 1 1
0.271763304707204 0.26358841722577 1 1
0.766890311881461 0.745014217265397 0 1
0.458280691726701 0.44386499311725 1 1
0.327246657255424 0.317139082169024 1 1
0.463151326422028 0.448366867320681 1 1
0.606434970125983 0.58967724483741 1 1
0.65968555191005 0.640512319048633 1 1
0.617436862673542 0.600017207943653 1 1
0.470367564372442 0.456562329321685 1 1
0.420672502283945 0.408354782413534 1 1
0.386138084732697 0.3747887310712 1 1
0.410968780238645 0.399396868548103 1 1
0.627932443211428 0.608103555185296 1 1
0.546077614479991 0.529448932794056 1 1
0.544444784315743 0.528229376098297 1 1
0.417416667526027 0.404600331102772 1 1
0.483951826766436 0.468373511634843 1 1
0.468510709915842 0.456879737210468 1 1
0.398030962248302 0.385378409092626 1 1
0.614474343005778 0.596172299735184 1 1
0.491172969819137 0.476867961771349 1 1
0.600185813738339 0.579840265400275 1 1
0.592002373890578 0.57619321880509 1 1
0.547228822696867 0.532448690655915 1 1
0.583953112493383 0.565575551695216 1 1
0.441971051464831 0.428992903683402 1 1
0.350172687925022 0.339020933578051 1 1
0.466413003657212 0.451064933322822 1 1
0.461955347748252 0.448192291421079 1 1
0.511395561838738 0.496482274370345 1 1
0.305625788926434 0.297161586961329 1 1
0.609386305514543 0.591086647922452 1 1
0.593583187483936 0.57745693218598 1 1
0.530265265042296 0.514350168009165 1 1
0.386330628092117 0.373652337933815 1 1
0.387679948782568 0.377282528444895 1 1
0.338209404449566 0.329020438544048 1 1
0.450895712214383 0.436294929344961 1 1
0.706042068658082 0.684783232461944 1 1
0.46203565481309 0.446232848482198 1 1
0.639479989498479 0.621452364428158 1 1
0.372310353206921 0.361137099364192 1 1
0.228858707604794 0.220807826629472 1 1
0.616895415004854 0.598585614615148 1 1
0.495981579112419 0.481070626988905 1 1
0.531393410320046 0.516090663245702 1 1
0.399133479801747 0.387043610499292 1 1
0.805308314348475 0.781245654073786 0 1
0.394160128943499 0.381819175591438 1 1
0.334851738425666 0.323379793657062 1 1
0.380842953049899 0.368591546812537 1 1
0.422475600095526 0.409566849906027 1 1
0.494087630752988 0.479093370964877 1 1
0.415986037542866 0.404096717008236 1 1
0.345813457517514 0.333896826306822 1 1
0.554029711421126 0.537132868825351 1 1
0.564929258046649 0.54862767889136 1 1
0.452005968198933 0.438452480896122 1 1
0.441644480284442 0.42939988613649 1 1
0.511251699832946 0.497472726631146 1 1
0.312211224879034 0.301353351179907 1 1
0.181243198499564 0.176498427488946 0 0
0.57906321608309 0.560855671083689 1 1
0.447809611054429 0.435611397019437 1 1
0.145732046633085 0.141949262848299 0 0
0.455856621212017 0.441928651932174 1 1
0.585426176063935 0.568281954419099 1 1
0.584754050021551 0.567846668587636 1 1
0.598310119929378 0.582218863265376 1 1
0.512941805007256 0.499086676574934 1 1
0.584505652111091 0.567078915232864 1 1
0.385930732081294 0.373433018419994 1 1
0.526548791365996 0.512151816154075 1 1
0.577147751391586 0.557841163309764 1 1
0.573544177337241 0.555273077516255 1 1
0.528861045722946 0.510177598634433 1 1
0.544940703246466 0.53082434216768 1 1
0.44180334563608 0.428922854207306 1 1
0.529118577342488 0.513901259850891 1 1
0.424675391498027 0.412188205864175 1 1
0.615817515143908 0.5977290112903 1 1
0.587115181458039 0.570825108404865 1 1
0.569583329679613 0.553149946483123 1 1
0.116733463932739 0.114821490141641 0 0
0.563463020015657 0.546900359723679 1 1
0.756287432668546 0.733845932267424 0 0
0.22141974818866 0.213901413715236 1 0
0.456197110237341 0.443075338369631 1 1
0.52343634228758 0.510255212360433 1 1
0.427586126189264 0.415324681012322 1 1
0.623505500598037 0.604906964324096 1 1
0.515262385868901 0.500389090903648 1 1
0.542508288114792 0.527649533853685 1 1
0.548208114737069 0.532220743131126 1 1
0.594180663529003 0.575295140866778 1 1
0.647030257548783 0.628056872573748 1 1
0.647901383772045 0.629342546508712 1 1
0.546452748242216 0.530879287233739 1 1
0.562353523591537 0.547341210099128 1 1
0.668606391927102 0.649327598153927 1 1
0.56757447447667 0.552243477915091 1 1
0.762675748036919 0.739441890913141 1 1
0.307577540337599 0.297345976515926 1 1
0.962710150090941 0.932413855861645 0 0
0.540760679700982 0.525406080874564 1 1
0.321981173658913 0.311730887420678 1 1
0.424740207198843 0.409273809153291 1 1
0.7045185072312 0.682248847142269 1 1
0.509867651325192 0.494552663091378 1 1
0.481998291544384 0.466552375497765 1 1
0.426698739272535 0.415182277785284 1 1
0.458711707122613 0.444458438176066 1 1
0.456966249469845 0.44225556572026 1 1
0.468217022532817 0.454911169006936 1 1
0.467715126864225 0.452714692938415 1 1
0.494979643776692 0.481515854027438 1 1
0.490244216249377 0.477077634033394 1 1
0.531954714387236 0.516898751300601 1 1
0.350544288273597 0.340126528995806 1 1
0.65780236157868 0.638462817588289 1 1
0.402704002028948 0.391759360501544 1 1
0.857688760589528 0.831986426856956 0 0
0.478502573866994 0.464558240964692 1 1
0.44768232236763 0.434528466378789 1 1
0.320171286471463 0.309523233623974 1 1
0.384909403782204 0.371989404439102 1 1
0.537318259757341 0.523972462129889 1 1
0.393164323273722 0.38159718942418 1 1
0.802922655973503 0.778729019900956 0 0
0.589083591909336 0.571386264286793 1 1
0.390866020701355 0.379909882017888 1 1
0.626123855204547 0.610326367340067 1 1
0.438634550884205 0.427056203183959 1 1
0.505103503586272 0.490665750317905 1 1
0.407799152915151 0.393004458068962 1 1
0.49381484935158 0.478117127001072 1 1
0.411852696228298 0.399341219247432 1 1
0.537747594596241 0.518834797734152 1 1
0.464944158712099 0.452036132071306 1 1
0.383236133765296 0.371214423628157 1 1
0.521477933439454 0.507244390885018 1 1
0.272785606516376 0.265190955497265 1 1
0.510930072573526 0.495243910448521 1 1
0.6143765149147 0.595723612038981 1 1
0.627367958887085 0.610543282570641 1 1
0.375442739345184 0.364664639656758 1 1
0.656217068980496 0.636897550949353 1 1
0.416328421441042 0.403196817686213 1 1
0.573208020199787 0.556054603893807 1 1
0.314842634416396 0.306714466545735 1 1
0.55998789868471 0.543529289557494 1 1
0.353293693737875 0.342627493761952 1 1
0.691473091229048 0.670273059174854 1 1
0.535236325380577 0.520133677396608 1 1
0.356797822188404 0.346336623888933 1 1
0.470763110809314 0.456975720983862 1 1
0.368156470678573 0.357201434983915 1 1
0.26952500380286 0.261676133946222 1 1
0.531990300098909 0.517880566495524 1 1
0.888274061501943 0.862550388116422 0 0
0.643210598556471 0.623814369603112 1 1
0.201529523325192 0.196429110504064 1 1
0.471819201812371 0.458747252600862 1 1
0.632839220968802 0.614052955090732 1 1
0.535048873462889 0.519191706482633 1 1
0.568545871848345 0.553822380582036 1 1
0.344188332090905 0.334121974448563 1 1
0.524632509527492 0.508662818926731 1 1
0.3460023695391 0.337156122729493 1 1
0.433627361498464 0.421743024372937 1 1
0.283218875144888 0.27506710938722 1 1
0.522711786981455 0.506993659955984 1 1
0.465882428502097 0.451410312745873 1 1
0.498709521825663 0.483956812251321 1 1
0.376269943850074 0.366150028171742 1 1
0.740962415478326 0.71964686347808 1 1
0.425564129945284 0.412891527581874 1 1
0.506548622545065 0.492540993604397 1 1
0.536538706568201 0.520134122004909 1 1
0.588882679179773 0.572792859403084 1 1
0.479480529190062 0.466249880895761 1 1
0.61493885446106 0.594923376853668 1 1
0.37936702213912 0.368215051424151 1 1
0.517706774628308 0.501025371610336 1 1
0.6318854061979 0.614859767104324 1 1
0.381869663428243 0.371633761073467 1 1
0.513275938199356 0.497799034436868 1 1
0.688740929756005 0.667378199662793 1 1
0.344374783418973 0.335202882766547 1 1
0.22892214546023 0.221252408365057 1 1
0.37562725426497 0.365550667871975 1 1
0.530744392149343 0.515668634513652 1 1
0.227902501040827 0.219808419127456 0 0
0.50334062770744 0.488609403680801 1 1
0.661387155476119 0.642110071062486 1 1
0.520310331546346 0.506519603845551 1 1
0.32536982802668 0.317059069682178 1 1
0.166386380939877 0.159455620883249 0 0
0.390626327691951 0.379690933362143 1 1
0.495239172165931 0.480985781665133 1 1
0.508533437259135 0.493261482141024 1 1
0.672083038907161 0.652274042917281 1 1
0.454113766264266 0.440308647266297 1 1
0.540839370828334 0.525404605023765 1 1
0.571204286379381 0.555944417598542 1 1
0.272778081578081 0.265728836921904 1 1
0.438031325034346 0.423868933469411 1 1
0.270580274530568 0.2620212782289 1 1
0.561803804409828 0.54557700977862 1 1
0.368539112496258 0.357487464417138 1 1
0.470215679331974 0.455290656484472 1 1
0.471755062384364 0.456608071865914 1 1
0.56803522675218 0.55323932056705 1 1
0.513503216041996 0.499034104269193 1 1
0.46828796625753 0.454345686733317 1 1
0.367930564655165 0.356520710397225 1 1
0.551873351085533 0.536853087383439 1 1
0.605866654843864 0.585880785395026 1 1
0.375508626841168 0.365221014498061 1 1
0.578815252100655 0.561559153841701 1 1
0.353156932341481 0.34395779901868 1 1
0.558587829542607 0.54202071341733 1 1
0.528639550199203 0.51296180330852 1 1
0.350995455877364 0.340689327937859 1 1
0.316982950528856 0.30811752989765 1 1
0.588167554712289 0.570012719712066 1 1
0.598573575375858 0.582455801656653 1 1
0.379489341048175 0.369526432750261 1 1
0.412708278174355 0.401906630748847 1 1
0.705726095349713 0.685479199765619 1 1
0.312538749033269 0.302300664895748 1 1
0.347798809555775 0.337057264159447 1 1
0.546871262856698 0.530936629226097 1 1
0.746029194302636 0.724799829113782 0 0
0.671524062730773 0.651863071059402 1 1
0.456976637383913 0.443450305723411 1 1
0.562542286625656 0.545944569784087 1 1
0.444632475880812 0.431484856220933 1 1
0.366178901800005 0.355600818619216 1 1
0.521259791281444 0.504917047451551 1 1
0.617525292669713 0.600304665810987 1 1
0.563575783113159 0.54883237248923 1 1
0.434711361395694 0.42251859548702 1 1
0.450313933217788 0.437226511051466 1 1
0.612480229917322 0.594429114398643 1 1
0.57086745752596 0.556567588262892 1 1
0.496904251049802 0.48054276599797 1 1
0.764087485128571 0.741150233109574 1 1
0.78600718487423 0.763079895303406 1 1
0.614217728031999 0.595055175352506 1 1
0.714516128169335 0.692407175663063 1 1
0.577032003391183 0.560222055861828 1 1
0.331295787025584 0.321568021694638 1 1
-0.0249391266254353 -0.02502940067104 0 0
0.377506349328979 0.366944899152502 1 1
0.415870596886654 0.40313366146872 1 1
0.511801668602654 0.494485851462593 1 1
0.760333761131271 0.737379819638538 1 1
0.259307950839863 0.249978019118648 1 1
0.495953446914353 0.481244026637629 1 1
0.400755345834713 0.388982754469569 1 1
0.420761232224309 0.407979045103687 1 1
0.502039238562429 0.48614089666998 1 1
0.25425993036049 0.247768981693928 1 0
0.504157109130534 0.487393967869843 1 1
0.40108462749407 0.389430744942594 1 1
0.746208861181411 0.723938824044272 1 1
0.57915480172056 0.562345859289991 1 1
0.785686976194042 0.763856586973343 1 1
0.44947795963454 0.43680881640329 1 1
0.63455442894492 0.614177782996352 1 1
0.412028270945487 0.401064192687121 1 1
0.635703795906711 0.616462387132271 1 1
0.356368073346494 0.344592409411674 1 1
0.554933849300963 0.539994636867931 1 1
0.432980158637587 0.422872396188186 1 1
0.243981851446335 0.238121601136115 0 0
0.406380523107353 0.395266373751012 1 1
0.331172154270911 0.321690355867574 1 1
0.44020860606192 0.427284700572533 1 1
0.549206194811135 0.533049519060143 1 1
0.218470541047547 0.211071126060014 1 0
0.477224798286751 0.462619499555323 1 1
0.504236260637178 0.490462124926986 1 1
0.172425526514262 0.16831199745332 0 0
0.471765733229127 0.45669390613592 1 1
0.60237173839434 0.586356282337524 1 1
0.773708802560468 0.749560618782284 1 1
0.468215480573306 0.454968701560049 1 1
0.257761569584113 0.250538649199808 0 0
0.379590270281618 0.369198634612853 1 1
0.418402511920838 0.406150172263252 1 1
0.50484498271184 0.488441465056661 1 1
0.555371901282509 0.540655692052033 1 1
0.927926760655457 0.900539671051509 0 0
0.413283559444482 0.401497896414311 1 1
0.464925503809627 0.449955442179527 1 1
0.480979176009518 0.46733831353224 1 1
0.68968725179841 0.669523298631887 1 1
0.536686469471827 0.521085753585603 1 1
0.475219413907604 0.461399769075663 1 1
0.471468172430219 0.459072303026623 1 1
0.616780388492654 0.598942515531056 1 1
0.385370938761006 0.374118487867297 1 1
0.683578237525309 0.661863161134005 1 1
0.42815121474078 0.414983037051827 1 1
0.637894462421432 0.618632464355635 1 1
0.547475667280933 0.531165360146672 1 1
0.776481085034716 0.752875821591074 1 1
0.624576956350711 0.605616143623605 1 1
0.459134564773022 0.445664099710698 1 1
0.516292392293341 0.503038693307411 1 1
0.432284265840806 0.418964433567537 1 1
0.793930691275934 0.770876675471274 1 1
0.479278796312776 0.466558339649179 1 1
0.494066144053152 0.479862615589778 1 1
0.735264498824281 0.711918890232175 1 1
0.58080048234103 0.564419456885346 1 1
0.444346547406656 0.433936560996359 1 1
0.751552740012771 0.729913713015465 1 1
0.582606357030411 0.566311448042396 1 1
0.576582457654396 0.559350138458533 1 1
0.462126276626566 0.448735560812299 1 1
0.574029531171117 0.557905743076109 1 1
0.370041939565699 0.35902899654176 1 1
0.460151565385552 0.448461744628112 1 1
0.505563038870432 0.488889048853383 1 1
0.292737755828844 0.283200791224004 1 1
0.48614903397656 0.472660251397084 1 1
0.597012317647676 0.579729972572333 1 1
0.333737458539092 0.32279822038032 1 1
0.39308282742354 0.383922844717528 1 1
0.61372626391761 0.594814447095457 1 1
0.405641922820699 0.395071890242298 1 1
0.543768118207786 0.527013819435825 1 1
0.343634271804883 0.335284808068372 1 1
0.689023132973582 0.667342576890136 1 1
0.583176918651818 0.566348286425983 1 1
0.305776015884071 0.295527448263437 1 1
0.587086186923322 0.570444266939191 1 1
0.442954945622843 0.43181724987326 1 1
0.3341912921621 0.323576770894406 1 1
0.677421199449757 0.656497992122694 1 1
0.6597591843676 0.641855295593428 1 1
0.694632157042453 0.673655860261286 1 1
0.42746076525697 0.412241129292382 1 1
0.519146801738538 0.502815018937039 1 1
0.399471729489788 0.386986072652691 1 1
0.212536266535918 0.205140973546415 0 0
0.729613340258983 0.707542543362318 1 1
0.734021138058105 0.710134808512686 1 1
0.270046171909624 0.26022395538166 1 1
0.509700618053807 0.49511397598284 1 1
0.305248559745468 0.296689951369458 1 1
0.569031012234915 0.55259725578976 1 1
0.569696282286663 0.551894182562355 1 1
0.320786011963845 0.311700849049998 1 1
0.376528738579621 0.36406722414546 1 1
0.326818176590671 0.316741305880849 1 0
0.687128480191289 0.667895933663647 1 1
0.402506744888307 0.390729011904827 1 1
0.334695207780779 0.324958058832802 1 1
0.554796024325126 0.537676043504833 1 1
0.524455156337585 0.506488183336925 1 1
0.503750893505816 0.489791382484658 1 1
0.376130537295204 0.366114622974446 1 1
0.658908362618424 0.637495132501583 1 1
0.530719802062413 0.515561109870016 1 1
0.441326183085551 0.42904443709958 1 1
0.335468637271319 0.324657924080941 1 1
0.673438792950384 0.655351701856594 1 1
0.538477999193633 0.52199972657266 1 1
0.575781157946347 0.557154227764556 1 1
0.484412760067596 0.469532083152513 1 1
0.640627308889157 0.620169252002003 1 1
0.492945719413229 0.478089894076469 1 1
0.554947283945876 0.536617301722522 1 1
0.413995407085961 0.402726455207199 1 1
0.182783305887018 0.17891470284682 0 0
0.546345825411352 0.530797825658662 1 1
0.616516453492081 0.598150454112092 1 1
0.675022606242938 0.655772063811118 1 1
0.601075725282085 0.584693636273752 1 1
0.563525900230088 0.546512057619804 1 1
0.578756593635471 0.558978457369321 1 1
0.537531627750406 0.521988381759998 1 1
0.344814309029147 0.335262113842647 1 1
0.615708690073189 0.598601744459429 1 1
0.436253828127167 0.424285929024465 1 1
0.271278145355105 0.263059220034294 1 1
0.412661634217552 0.401554079584409 1 1
0.801786297928604 0.776478432066819 0 1
0.580604344650382 0.563695468732632 1 1
0.438185556854445 0.424857877806257 1 1
0.350783438070957 0.341231492565065 1 1
0.43665095288447 0.425403338885524 1 1
0.355363502271612 0.34461050254204 1 1
0.469160169661577 0.45575756197464 1 1
0.472736973042481 0.457804237963738 1 1
0.323955607847344 0.314225231617425 1 1
0.526207224079458 0.510797442747829 1 1
0.729461502819154 0.705850959609631 1 1
0.581450992065583 0.564313218829708 1 1
0.514255727920917 0.499269184744551 1 1
0.699476485602943 0.678799341708451 1 1
0.560053881035465 0.543890564309326 1 1
0.652574856405978 0.633908462435713 1 1
0.550544431567614 0.537311223573084 1 1
0.576463345631463 0.559199567390795 1 1
0.420304202365789 0.407016100604018 1 1
0.624916357025937 0.60574858140734 1 1
0.491805381322078 0.476545039120019 1 1
0.44823071819932 0.433701817223232 1 1
0.293250618842469 0.284763266884086 1 1
0.498586109625802 0.484540098601561 1 1
0.576963814647087 0.559892716911673 1 1
0.38845799109607 0.37518461827408 1 1
0.529429610868989 0.512641867984623 1 1
0.580314111488321 0.563799416632732 1 1
0.474618504131195 0.460384311014453 1 1
0.701281354009442 0.678835838002046 1 1
0.310829896626934 0.301575920760493 1 1
0.290071413283387 0.28299256280096 1 1
0.557696379601589 0.539820838927879 1 1
0.223402868735425 0.215011070724929 1 1
0.450609757745468 0.437390537950664 1 1
0.617211403859292 0.60058059020267 1 1
0.208223558440228 0.200820913309499 0 0
0.64322791556026 0.626033127846496 1 1
0.56419795120107 0.548029947879582 1 1
0.550297924855348 0.534062335623168 1 1
0.653668624328768 0.634976973332836 1 1
0.614447633901449 0.59385659519333 1 1
0.590454182881005 0.573823087377549 1 1
0.45627042743374 0.444337436807322 1 1
0.706118145691956 0.686204390540851 1 1
0.315714022458732 0.30483262819109 1 1
0.481019645465531 0.466126173027371 1 1
0.454781713515641 0.440081451498866 1 1
0.547017117852871 0.529343085099336 1 1
0.573126338691474 0.555744490043764 1 1
0.347007177296101 0.33677423651402 1 1
0.374041274618604 0.361523991549907 1 1
0.357920389862461 0.347947909391422 1 1
0.610337641492851 0.591936619661505 1 1
0.549977434341653 0.532691951527952 1 1
0.519230541014303 0.505234661517056 1 1
0.646018751612418 0.626578028796648 1 1
0.508668462654154 0.495039932317142 1 1
0.434192911072765 0.42251225311919 1 1
0.380160698505307 0.368802815114735 1 1
0.463451343571571 0.450198724609424 1 1
0.551286014309301 0.534215947990098 1 1
0.450177576240146 0.438436536892865 1 1
0.464388416413317 0.446682056896272 1 1
0.566878917353378 0.54730520485788 1 1
0.606141799624207 0.586977686227171 1 1
0.561542300491006 0.545052240345562 1 1
0.343025482057278 0.333743106193918 1 1
0.347277838884784 0.336730484741732 1 1
0.615589144325 0.597287067095305 1 1
0.824043779769554 0.800405710303224 0 1
0.329981425823761 0.319887159804299 1 1
0.48990572035711 0.474567806331595 1 1
0.294309212376274 0.285200461933445 1 0
0.712244191744647 0.694434725664151 1 1
0.65195146986206 0.631631479772386 1 1
0.62298492821328 0.606770435347403 1 1
0.404346644787216 0.392637389258568 1 1
0.607194783653051 0.590163360486817 1 1
0.370587231936363 0.360773997354788 1 1
0.715328639542409 0.692293026773284 1 1
0.390177675998353 0.377261474280395 1 1
0.646470511566017 0.626226926481368 1 1
0.457574924826899 0.444463810861341 1 1
0.508455377823975 0.493642423230864 1 1
0.66709704514684 0.647807552787958 1 1
0.560182273917269 0.544950123922257 1 1
0.631858376961772 0.612413353231144 1 1
0.520244374117398 0.506669502526008 1 1
0.568607379645769 0.551105605941473 1 1
0.286476809669138 0.27888777339213 1 1
0.602550595654722 0.585661310204511 1 1
0.289509544313502 0.281162812198501 1 1
0.61626270530397 0.598989549865018 1 1
0.171966368640879 0.166955195538245 0 0
0.309321079945534 0.300467452953384 1 1
0.51043155343876 0.496432658317003 1 1
0.500427245188148 0.486654260945325 1 1
0.651577797579591 0.633664793141736 1 1
0.320484824906528 0.312112736544572 1 1
0.74762435576757 0.726824132618632 0 0
0.33386271987435 0.323508397726465 1 1
0.847590624419127 0.823463028395995 0 0
0.505673759563812 0.490742911141511 1 1
0.545601960226251 0.530068023838675 1 1
0.630884183340872 0.611556549854922 1 1
0.516516369713609 0.502090444831426 1 1
0.456127500027548 0.442869304506048 1 1
0.615217132500048 0.597169641582285 1 1
0.649416445954506 0.630232484056017 1 1
0.656830853708605 0.638004873208345 1 1
0.230705810729747 0.225649367111017 0 0
0.632143260338823 0.614777961035971 1 1
0.419781048638802 0.407591283002099 1 1
0.573389695295453 0.554597386938191 1 1
0.380614944529788 0.369840393459779 1 1
0.397180852196289 0.383689263905134 1 1
0.442452151094441 0.430452698331009 1 1
0.525622983731517 0.510195241360964 1 1
0.631813352180784 0.613945418512636 1 1
0.518617998341768 0.502301663454103 1 1
0.705360249545386 0.684747326351772 1 1
0.40021667953722 0.387093651316286 1 1
0.497343329350459 0.482257414152603 1 1
0.377123477552098 0.367074503820411 1 1
0.501457325719078 0.486434424260085 1 1
0.523138303516079 0.50532865965034 1 1
0.476199410763839 0.462818876997891 1 1
0.577142456810692 0.559530079212518 1 1
0.406314988842259 0.39560424480245 1 1
0.340616847794151 0.32905532634971 1 1
0.508513809013269 0.49261244152028 1 1
0.563291365972643 0.547127122171656 1 1
0.49003428473645 0.476281145397046 1 1
0.35914105207692 0.348288748936763 1 1
0.608141290881675 0.592018616601254 1 1
0.458662280671373 0.444328407098321 1 1
0.590191881082515 0.573504215190015 1 1
0.696614097847058 0.675048509883174 1 1
0.427099617337166 0.413072085684471 1 1
0.505708960509522 0.491575439352233 1 1
0.363747243023539 0.353564636980132 1 1
0.515815094771383 0.499553541920222 1 1
0.433387633526709 0.419877862410469 1 1
0.496618307203736 0.48102530273435 1 1
0.361565406232935 0.350680491388568 1 1
0.560542745867413 0.544776639172362 1 1
0.341457357751683 0.333463623663789 1 1
0.634425332805421 0.616317858336762 1 1
0.484257130405971 0.469807414303736 1 1
0.713627506527458 0.691529735021038 1 1
0.30974375197553 0.299731198387373 1 1
0.534210274899541 0.518020796652314 1 1
0.221631723372151 0.216048147150925 0 0
0.396581911937313 0.384835125024462 1 1
0.652627838696426 0.635317654113704 1 1
0.564460025254766 0.549470175574742 1 1
0.71144564130865 0.69198330735848 1 1
0.662777443409403 0.64508127599803 1 1
0.410354805471782 0.399235022538872 1 1
0.419897791467082 0.407571218505151 1 1
0.366291571410039 0.355430255533251 1 1
0.537711763216924 0.51959452016497 1 1
0.60774021047105 0.587001826939064 1 1
0.623361248914549 0.605550201847735 1 1
0.362532507051088 0.353766952229305 1 1
0.384082547402984 0.373489112955807 1 1
0.519011213531296 0.505031344895955 1 1
0.347963197116454 0.337745337365262 1 1
0.642483180497142 0.625630135474754 1 1
0.423203266620462 0.411687368026348 1 1
0.632161316435291 0.612134059785035 1 1
0.572710408576349 0.558548713913927 1 1
0.536069740854687 0.522475977378631 1 1
0.196148102314354 0.191198043010135 0 0
0.441065493602453 0.426183944473989 1 1
0.629461791833757 0.610481657856878 1 1
0.512076328519388 0.497221163948676 1 1
0.388532344728818 0.376111352899773 1 1
0.557268999272329 0.542702617246745 1 1
0.659402362376507 0.640584840331452 1 1
0.608486333087513 0.591867063533094 1 1
0.478295079011675 0.464570326650891 1 1
0.679420978542615 0.658638425635059 1 1
0.394279314596667 0.385104642187753 1 1
0.413148185274795 0.400484687802096 1 1
0.38879535378057 0.377507144505436 1 1
0.629635403915289 0.610005853588282 1 1
0.343511088028525 0.334278265469426 1 1
0.523572086199056 0.507885718252004 1 1
0.67716154637162 0.65705973562854 1 1
0.284506061814599 0.276012732656639 1 1
0.831837427735299 0.807263268192455 0 0
0.45869238927554 0.445082836286595 1 1
0.420848157748586 0.408257099155223 1 1
0.588436564980519 0.569556496110741 1 1
0.521138818604975 0.506005575145888 1 1
0.533998084004569 0.518899676064363 1 1
0.483275700075083 0.468120100292503 1 1
0.672435609799622 0.653534204719829 1 1
0.638103753518419 0.620493421486996 1 1
0.284779614951094 0.276159450336642 1 0
0.340533985559219 0.327759404780355 1 1
0.587492675729809 0.569809548275156 1 1
0.421813482063101 0.408990208908325 1 1
0.531543390927813 0.515527074167001 1 1
0.750048911635959 0.727223624131174 0 0
0.309340139725985 0.298305868195625 1 1
0.346865759945566 0.336130997052517 1 1
0.345774071326228 0.338367029162919 1 1
0.60778629532767 0.588815426698844 1 1
0.410671441684723 0.398382065814226 1 1
0.687252839779386 0.667343074523092 1 1
0.537811349530319 0.520393944888163 1 1
0.52491201070076 0.509865217000302 1 1
0.389131210951475 0.378534017238562 1 1
0.587420469597892 0.569057907561061 1 1
0.351401363279489 0.341192652260566 1 1
0.460169281687519 0.443707938708232 1 1
0.356721449197027 0.345547486963724 1 1
0.502214445720356 0.486916413110531 1 1
0.515491322262292 0.499394882553637 1 1
0.427716390140575 0.418094730286275 1 1
0.719372126535843 0.699291636632922 1 1
0.464066422228323 0.451764533578017 1 1
0.557548024709219 0.540025151559251 1 1
0.435204598251566 0.423643140021083 1 1
0.598470340724882 0.579854653096634 1 1
0.504698979381919 0.489948874757926 1 1
0.447976998505301 0.433518275381684 1 1
0.462372279873278 0.44849800756168 1 1
0.289778872164495 0.283708639321295 1 1
0.502099548795139 0.487175749188626 1 1
0.437075111223744 0.426319857634339 1 1
0.642868398895133 0.623671471805584 1 1
0.546617048172203 0.533077518628795 1 1
0.164237685675372 0.1592936194374 0 0
0.459762850751744 0.444351828179872 1 1
0.976046498574012 0.945394061879666 0 0
0.36293331636995 0.353162695886782 1 1
0.488013198623683 0.472663755401808 1 1
0.46549847133991 0.450566655148341 1 1
0.417844977935975 0.406401874866353 1 1
0.728694573961594 0.708208394980704 1 1
0.481514385277184 0.465451977255972 1 1
0.17042594333456 0.164944048611116 0 0
0.596580622715085 0.576819908797324 1 1
0.631870256975922 0.611481743497548 1 1
0.62243371585012 0.604709921354724 1 1
0.305114077948175 0.295975983320154 1 1
0.402125493910818 0.388477777571506 1 1
0.568972199961949 0.551801891162266 1 1
0.47275357246679 0.459226979386091 1 1
0.883721537519513 0.857901191564561 0 0
0.438716918803252 0.427225969585426 1 1
0.468473470584982 0.456555472166655 1 1
0.494430617949439 0.478118239479597 1 1
0.35183883371164 0.343205077150277 1 1
0.453247997327634 0.439940633812167 1 1
0.62689886329045 0.605877093489643 1 1
0.534238934447664 0.518530938012787 1 1
0.455127148161704 0.441508271284297 1 1
0.509517709741713 0.49374489984578 1 1
0.3603997641177 0.349847518310002 1 1
0.505968640439706 0.49105175083678 1 1
0.392130665247603 0.381917924158265 1 1
0.574156998813292 0.558380953566561 1 1
0.470545752763686 0.456146434204047 1 1
0.46353611195408 0.450766806722017 1 1
0.117523897804534 0.114243742141022 0 0
0.59592591506176 0.578404113438631 1 1
0.423405398956103 0.412011222698656 1 1
0.616742522966176 0.598562292634034 1 1
0.474362361018143 0.458636411564672 1 1
0.294011179276028 0.28511936035983 1 1
0.278472372273646 0.27096957795625 0 0
0.356647972459882 0.3456275721352 1 1
0.765881111194886 0.743227100212562 0 0
0.361996852954781 0.349981805608879 1 1
0.658493613282291 0.63751875636817 1 1
0.628080074296278 0.610374506244801 1 1
0.405892871254379 0.39460346428014 1 1
0.426625408555071 0.412503023960531 1 1
0.422920698528756 0.409513843610305 1 1
0.417049680780328 0.405059455887641 1 1
0.565195838773602 0.551553829223431 1 1
0.639113869455271 0.620642766726247 1 1
0.238553464014083 0.230962930814853 1 1
0.657564019143694 0.636123331550996 1 1
0.487319371248273 0.472829053043268 1 1
0.451108198020105 0.437546204523003 1 1
0.352002707934478 0.339914808727553 1 1
0.565033115642342 0.546382775058229 1 1
0.597803219545563 0.578962776597566 1 1
0.541804599257284 0.526481447567711 1 1
0.40837688829233 0.395414748811646 1 1
0.491942047820238 0.476684441485515 1 1
0.594433544018375 0.574329066511831 1 1
0.402829105623791 0.391227311987387 1 1
0.470618393075199 0.456557157928043 1 1
0.458991479796317 0.446195839088514 1 1
0.538624523709282 0.521812288647635 1 1
0.386504259995994 0.375279475105363 1 1
0.4704923765344 0.457925996687511 1 1
0.942232405907676 0.914405772776592 0 0
0.497909410181741 0.483743710376466 1 1
0.334008828623978 0.32417704200274 1 1
0.33026227445278 0.319415054759006 1 1
0.605795391612374 0.587607878645136 1 1
0.404152626279504 0.39338107304846 1 1
0.295216276286314 0.286069456060886 1 1
0.285008486391221 0.27740736306351 1 1
0.271513704492608 0.263978854493324 1 1
0.568613528423379 0.553223607320007 1 1
0.55062499702343 0.532600449078232 1 1
0.354646271325175 0.344135547498107 1 1
0.454386074598978 0.441515043863552 1 1
0.324930479664377 0.314074283201782 1 1
0.57643688161333 0.559848370214418 1 1
0.507078507278876 0.492968660791837 1 1
0.198789454967447 0.195568352364228 1 0
0.483047102120585 0.468521035226939 1 1
0.35784632912636 0.348338436310341 1 1
0.760774630320898 0.738777518997988 0 1
0.640930357638664 0.620787789587891 1 1
0.513167735086189 0.496813412155095 1 1
0.780712251300934 0.756808038696771 0 1
0.365299816338855 0.352703571889143 1 1
0.586760329373505 0.569712781693298 1 1
0.707831463500202 0.684368440904606 1 1
0.434201903809089 0.422121396220115 1 1
0.470907414250153 0.456756105923084 1 1
0.42148662796418 0.409497815470908 1 1
0.334019235916569 0.325484074262876 1 1
0.602504410406546 0.584647977998995 1 1
0.652362031945056 0.633567037342414 1 1
0.354617645881673 0.34290901909039 1 1
0.492300917891947 0.478103394306501 1 1
0.574799606204869 0.560474335604888 1 1
0.586320258987451 0.568097231337065 1 1
0.555282621186875 0.538692616112954 1 1
0.636914693769678 0.617492852900631 1 1
0.634090727842585 0.613727469304799 1 1
0.631347734272573 0.612101668596182 1 1
0.628236390106828 0.610576057395363 1 1
0.620460289574224 0.601194878406333 1 1
0.589640660789512 0.571809314817236 1 1
0.347165665333979 0.337567424453794 1 1
0.390515433317008 0.377751273960561 1 1
0.409495546777449 0.397125076832719 1 1
0.44880150523566 0.435867863481311 1 1
0.481932792804993 0.467496879978582 1 1
0.177565572937772 0.171994231774537 0 0
0.425530786210169 0.413225474908458 1 1
0.584744642098114 0.568284361539572 1 1
0.702783982032115 0.680888789819756 1 1
0.4614468761496 0.448297548760203 1 1
0.495268067218716 0.481216833477653 1 1
0.427547881243237 0.413752678319042 1 1
0.436754321169964 0.425687774670376 1 1
0.243225507905861 0.236145355515591 1 1
0.427436750994277 0.413497854753896 1 1
0.517454147785408 0.50154698793026 1 1
0.339674692873559 0.330139548487059 1 1
0.614129065038383 0.597928999555341 1 1
0.33829604074334 0.326752769481836 1 1
0.601471256594868 0.584162406319728 1 1
0.524421865027451 0.507614445954736 1 1
0.520608901324493 0.507503603174823 1 1
0.529741601554027 0.512475353792429 1 1
0.543262813747039 0.528558374827793 1 1
0.319022078548816 0.307381553569137 1 1
0.360293556594165 0.34895480003569 1 1
0.662500354752021 0.643499873693322 1 1
0.601911091012508 0.58390604812153 1 1
0.643376439539359 0.624208698599991 1 1
0.403045306904204 0.391092118897832 1 1
0.713900394464587 0.69374724277036 1 1
0.629097529044677 0.608401703503007 1 1
0.532726959234292 0.518257968674849 1 1
0.182671724037881 0.17806266974502 0 0
0.37471368908404 0.362596536905914 1 1
0.489451258014306 0.476310184006938 1 1
0.405157904089141 0.393358099029209 1 1
0.66574691389275 0.644431017816581 1 1
0.57253133848832 0.555672449412645 1 1
0.776158348475049 0.754007206975415 0 0
0.30227539796414 0.293803520058272 1 1
0.667618738800779 0.647536913157311 1 1
0.354452337612368 0.343034911178849 1 1
0.308406118095283 0.301166871092692 1 1
0.356214976819843 0.346602217503511 1 1
0.33080419682792 0.320690305952571 1 1
0.503667992557499 0.49032520417654 1 1
0.4646693547618 0.45037160597447 1 1
0.753158828095075 0.732362366208079 1 1
0.541152127798811 0.524889784150468 1 1
0.343173888834421 0.334026140359659 1 1
0.574329894740374 0.557945304545735 1 1
0.336756995848484 0.327238751695473 1 1
0.566672705988629 0.551494428148656 1 1
0.665781459222621 0.648416651262354 1 1
0.510905205249691 0.496431605792016 1 1
0.538863042058096 0.523736529797276 1 1
0.253359126158113 0.246455496206258 0 0
0.703233885268172 0.680031072001108 1 1
0.728376777052703 0.706626055939176 1 1
0.469177223692266 0.453122216014634 1 1
0.770378154352685 0.747643751757602 0 0
0.536216774729861 0.519942643309686 1 1
0.341491784508758 0.332951792219795 1 1
0.609938824007044 0.591861358541157 1 1
0.564775367899864 0.546240206581149 1 1
0.650777194836273 0.633357698306903 1 1
0.45583420629515 0.440716454138049 1 1
0.621516071722869 0.604614512865576 1 1
0.539502156600145 0.522446539100168 1 1
0.635354214833721 0.615529486372 1 1
0.505441943024902 0.490697357814371 1 1
0.369339783628124 0.356332394198197 1 1
0.255481222364746 0.24686115192297 1 1
0.63486682796315 0.615546911619203 1 1
0.707990136043752 0.687497996326345 1 1
0.66658952908822 0.64596550877032 1 1
0.43428196680442 0.421224422122224 1 1
0.596316779625368 0.577132891658347 1 1
0.288284920600844 0.279869853803488 1 1
0.564711044478067 0.548304672187669 1 1
0.530261712983078 0.515284665083837 1 1
0.292724867436056 0.284893334311711 1 1
0.555767293332339 0.538176401157685 1 1
0.413806137377797 0.403400192443817 1 1
0.584654430764414 0.566982051909255 1 1
0.446173322576797 0.432680496225095 1 1
0.392636791221392 0.380273308478253 1 1
0.45547411030055 0.442183846083898 1 1
0.42136110273834 0.40864994199779 1 1
0.647041780105697 0.627567621583654 1 1
0.386057256573341 0.374731192942387 1 1
0.621831892270944 0.602619853407655 1 1
0.431614438323925 0.420110637349393 1 1
0.407392792237628 0.394020157456376 1 1
0.724562731003651 0.702745225320395 0 1
0.465522436713683 0.449558038529921 1 1
0.536382176644291 0.520746134981725 1 1
0.771423851041684 0.747719071544915 0 0
0.493582212172162 0.478937948622901 1 1
0.459994930500488 0.448078695673046 1 1
0.345886098258451 0.336807280620593 1 1
0.688173499193823 0.668436652613394 1 1
0.692701747755813 0.67461992623848 1 1
0.587566834534529 0.570046021891043 1 1
0.373625371484163 0.362232586345335 1 1
0.355423680465288 0.344392258736223 1 1
0.414506443954595 0.403715778774535 1 1
0.49093014180819 0.477784284340246 1 1
0.407226213616057 0.395350063245455 1 1
0.712218571153414 0.691758386479833 1 1
0.315362462142438 0.307830386534266 1 1
0.518443962446462 0.501558759085549 1 1
0.402262921488838 0.389601950354338 1 1
0.600028375679743 0.584002666693318 1 1
0.497859857396578 0.483931320801002 1 1
0.585103918917621 0.567315933951371 1 1
0.338503325881291 0.328683471427729 1 1
0.282788909712075 0.273815547126008 0 0
0.413771056955747 0.403717759802471 1 1
0.564725650275779 0.549385448973194 1 1
0.534426687573235 0.517859189726617 1 1
0.65081508603125 0.631958731605669 1 1
0.678811164486072 0.659831458770611 1 1
0.362988636770868 0.350792267951915 1 1
0.521889685290742 0.506019937713019 1 1
0.184649201119746 0.177667438258323 0 0
0.477742332812113 0.464288926474605 1 1
0.598556306569073 0.581675024756567 1 1
0.507665252700965 0.492276846268526 1 1
0.577334824583439 0.561632695611457 1 1
0.46563178706981 0.452539411216166 1 1
0.338519106542527 0.32942232063752 1 1
0.613465554389702 0.593986585326671 1 1
0.481526689858546 0.46653152586456 1 1
0.605644640461325 0.586927629601974 1 1
0.559066176553415 0.543117947280315 1 1
0.439784637544886 0.426880183200383 1 1
0.638805924723891 0.621265972267879 1 1
0.291252571940485 0.283526669139883 1 1
0.464093848588907 0.449808110909973 1 1
0.477149043004865 0.463458798942099 1 1
0.556093582444781 0.540063162160679 1 1
0.476640152005616 0.462538655684867 1 1
0.742520505588217 0.722566396497647 1 1
0.64484880836869 0.62510544569989 1 1
0.55915842326358 0.543666529365149 1 1
0.605627635912099 0.587872233939776 1 1
0.544949868110102 0.52743206860563 1 1
0.452712751145033 0.437325531151144 1 1
0.249896424911997 0.242564480852188 1 1
0.424258210798663 0.4103465857753 1 1
0.62633879179024 0.607009966691205 1 1
0.651321660265081 0.632977734205186 1 1
0.404652333714339 0.393086502690645 1 1
0.657851132691565 0.639404083305291 1 1
0.551596895574632 0.534501967672747 1 1
0.406596852125403 0.392861221786486 1 1
0.460883927391991 0.447571497562215 1 1
0.360070133465255 0.350692417759822 1 1
0.482105137511215 0.466964556062362 1 1
0.402295319980404 0.389448237770423 1 1
0.310205726150032 0.302283164324945 1 1
0.423189964045183 0.411808242452281 1 1
0.66265375619735 0.64200828033773 1 1
0.26080259461868 0.254554395485536 0 0
0.563083786576663 0.546668934893949 1 1
0.511379329691267 0.495318006813447 1 1
0.787546348780345 0.764662742820678 0 0
0.328923435982846 0.318851034964685 1 1
0.573539488083793 0.556258172497623 1 1
0.545094459081697 0.528641066361584 1 1
0.580432992961883 0.564453423681481 1 1
0.75711275321292 0.734959319909482 1 1
0.414627082936456 0.401093388286019 1 1
0.54533787360412 0.529267331589057 1 1
0.562017405541454 0.544731517785009 1 1
0.584749294254054 0.56787576957658 1 1
0.639800888979164 0.62081076086682 1 1
0.681126770031646 0.661670041920023 1 1
0.454438335020379 0.440844677118342 1 1
0.392685518468323 0.382504039068572 1 1
0.370113112244039 0.357326986966664 1 1
0.480146403009279 0.464280145887779 1 1
0.640912274199124 0.62161004801219 1 1
0.638593691786853 0.61800726211901 1 1
0.673440846255407 0.654628098206623 1 1
0.599729375789432 0.582297645534191 1 1
0.810310449421074 0.786667422577321 1 1
0.36724477194129 0.356832531686127 1 1
0.539190876429417 0.525502116608321 1 1
0.690858307550496 0.672027118052585 1 1
0.469712575851082 0.45529956647237 1 1
0.535481730727868 0.518164414987038 1 1
0.577240939328512 0.56166905892761 1 1
0.470275712944088 0.457297199771459 1 1
0.496416345501165 0.482566850571639 1 1
0.572207835055416 0.557886508232117 1 1
0.409325350092343 0.397685104144861 1 1
0.220027470664466 0.213948545263179 0 0
0.519542563350722 0.50514814438593 1 1
0.70405969808167 0.683865593559552 1 1
0.324195431634194 0.314465999927472 1 1
0.580609199497192 0.563761905011618 1 1
0.299247810566718 0.290044165120948 1 1
0.364985035518736 0.354820298522171 1 1
0.391921998501688 0.381081729796834 1 1
0.686416646395964 0.666285150409741 1 1
0.72323022838625 0.701150375207296 1 1
0.59357382401295 0.576632897903242 1 1
0.470904539915841 0.456543769126357 1 1
0.646197685979784 0.626832288796819 1 1
0.501538638884531 0.486547154272049 1 1
0.626858462171397 0.609168420799205 1 1
0.392603499288253 0.381593639308158 1 1
0.543233436334971 0.528409265772709 1 1
0.344820781276373 0.335530305641559 1 1
0.610151461653991 0.592014629098831 1 1
0.598280041206981 0.5799627704532 1 1
0.519027929216257 0.504938092186461 1 1
0.347457057059848 0.338049339600296 1 1
0.368232772718554 0.357376411058336 1 1
0.42649087059935 0.414216243201682 1 1
0.566446057648088 0.550172286722736 1 1
0.829036534338258 0.803544332809188 0 0
0.57717160384133 0.56076330910998 1 1
0.577940045446207 0.56024933965009 1 1
0.62528246596533 0.607545233345451 1 1
0.579013358437948 0.562975134829325 1 1
0.582613164443028 0.564762552891122 1 1
0.253624648685445 0.246206857301721 0 0
0.448811826534834 0.436966978971122 1 1
0.629113013834187 0.611550830155901 1 1
0.342531854272353 0.332411450675379 1 1
0.19532102485075 0.189541106791294 0 0
0.70085124102398 0.680764831903619 1 1
0.469214376038971 0.456671553731737 1 1
0.349648998502754 0.338929580497865 1 1
0.605248167380199 0.587334548846241 1 1
0.249013351207597 0.241665436761612 0 0
0.668316038387442 0.648181773284025 1 1
0.617813997026762 0.59972738429814 1 1
0.355758677283857 0.344424771792927 1 1
0.402768441670285 0.389172212395278 1 1
0.513914000863205 0.497951125170684 1 1
0.431641341674064 0.416763763091143 1 1
0.593565642775246 0.576053543930374 1 1
0.284763598248934 0.276357397843973 1 1
0.608426653175097 0.590141048667757 1 1
0.184966909999657 0.178618997496565 0 0
0.678140908718435 0.659700872661173 1 1
0.668538654885754 0.648756802586822 1 1
0.364356981884109 0.353011135036025 1 1
0.839629865076395 0.813625896471808 0 0
0.527241057248422 0.513274818685155 1 1
0.496315908661268 0.482796232511516 1 1
0.455413180222622 0.441888467060109 1 1
0.559940564539926 0.544206353681166 1 1
0.782896019202751 0.758752101780946 0 1
0.401978738581545 0.390242518449424 1 1
0.297213983693642 0.288889573976308 1 1
0.685265244773161 0.665145243170879 1 1
0.525675941775018 0.510802607282407 1 1
0.499916564439393 0.485234356219204 1 1
0.275693284535498 0.2674731057783 0 0
0.310543754631647 0.300836374125572 1 1
0.311064056834612 0.303330495976934 1 1
0.519871637935863 0.505999371430148 1 1
0.495998473424889 0.479742340082137 1 1
0.531518874941365 0.516587267776992 1 1
0.561733781550132 0.545797961308262 1 1
0.521300643299719 0.505806949915739 1 1
0.605928266588225 0.588014066193363 1 1
0.4594798238658 0.444787115792531 1 1
0.744141004405095 0.720944976716641 1 1
0.455617018162021 0.441744825500741 1 1
0.342441239106858 0.33032861944571 1 1
0.420113140757191 0.407188707734968 1 1
0.454989838207638 0.441672090437081 1 1
0.602001837531944 0.584938015515654 1 1
0.583963718810974 0.562577723901381 1 1
0.585848193163716 0.566877156609123 1 1
0.568511615506519 0.552624506161606 1 1
0.448314037236684 0.435195483092909 1 1
0.433919589630404 0.421206469940016 1 1
0.612399207274078 0.595971590149931 1 1
0.499550167809365 0.486503300226298 1 1
0.338243968887701 0.329127827264925 1 1
0.900711257423721 0.872666096142094 0 1
0.580962718200262 0.565264329546688 1 1
0.407358782757264 0.393143431493961 1 1
0.649293052988043 0.627519342675671 1 1
0.782033973035178 0.759349093553808 1 1
0.445982304469638 0.431912081949316 1 1
0.819012970772415 0.793842914498363 0 0
0.578942374371083 0.560164951088659 1 1
0.254414652605708 0.246574280673752 1 1
0.611762637024849 0.596773123852032 1 1
0.590781159720359 0.574743838982668 1 1
0.243395964271611 0.236446205561862 0 0
0.534849623800524 0.519241612219968 1 1
0.407930451556352 0.396759698967692 1 1
0.435225590351666 0.422558953901547 1 1
0.636667570764242 0.620845902921219 1 1
0.382333287468192 0.371735171699355 1 1
0.290327931953715 0.283541946957022 1 0
0.449013740320745 0.434562903798004 1 1
0.542300339023544 0.525876646216716 1 1
0.374765829641948 0.363211286399784 1 1
0.605956687703871 0.585383867104448 1 1
0.390378285894556 0.379514641956622 1 1
0.459616257645575 0.450865210113188 1 1
0.566053574120623 0.548343355735616 1 1
0.316561992561118 0.307413620054646 1 1
0.715908649335778 0.69440011104083 0 1
0.396821901811234 0.385813766380431 1 1
0.493144219461072 0.479218484641163 1 1
0.525452629810583 0.510840693744236 1 1
0.600261932373944 0.582340275795545 1 1
0.362335931388589 0.352428559244355 1 1
0.476968176054008 0.464020384034336 1 1
0.364231408766654 0.353737753335359 1 1
0.414202341337441 0.402906477778035 1 1
0.291909809093511 0.28176529493666 1 1
0.414516870098858 0.40196607479276 1 1
0.608207709626193 0.589862700282459 1 1
0.767077940483242 0.744765365574856 0 0
0.518412897461067 0.503349787807745 1 1
0.47987449501392 0.463895291755114 1 1
0.534968446469913 0.51737064134672 1 1
0.419709079062529 0.40712534305113 1 1
0.197322082128164 0.193828651781522 0 0
0.479849258993399 0.465283590677795 1 1
0.375944678565565 0.365157434340502 1 1
0.507567504967945 0.490684211553439 1 1
0.531776899945409 0.515644839464773 1 1
0.427611510660687 0.414714377990399 1 1
0.651830091589189 0.632356803290148 1 1
0.479425065531242 0.46513676301341 1 1
0.517694573220372 0.501122840550154 1 1
0.40149650983808 0.389692245615747 1 1
0.542317577354468 0.525307391724952 1 1
0.660513887501767 0.641950063130177 1 1
0.216396768419403 0.21237989588525 1 1
0.323649924064794 0.314464925057473 1 1
0.765583431219275 0.744057929278151 1 1
0.413437353799988 0.402349781558688 1 1
0.468711584702425 0.45493151811917 1 1
0.512925746949317 0.495751534547712 1 1
0.460702810178856 0.447965885377202 1 1
0.439135582031972 0.425225163477924 1 1
0.511042125528749 0.497311376816228 1 1
0.43743023784303 0.424893801578772 1 1
0.581416927119306 0.566703514972782 1 1
0.641900451797296 0.623647141403001 1 1
0.595333432295078 0.578611986974001 1 1
0.432081227488423 0.41941087152076 1 1
0.231036306136142 0.224283741623631 0 0
0.615499293283199 0.598016524447627 1 1
0.462250347705304 0.447627797651787 1 1
0.0734052873125351 0.0704987986266894 0 0
0.522418560087797 0.507020224093746 1 1
0.467889513742646 0.453849608722215 1 1
0.522895193263013 0.50592638429715 1 1
0.243839893940703 0.237575273561909 1 0
0.557712013790836 0.54294828951815 1 1
0.614757738051851 0.596928296418537 1 1
0.699590737176964 0.678537063709186 1 1
0.581951028333108 0.563265142590156 1 1
0.51088520204196 0.497301973617297 1 1
0.349595682263635 0.338599757756009 1 1
0.566201089521241 0.552056684219604 1 1
0.475433676564045 0.46033470707074 1 1
0.523462409398122 0.508300675391978 1 1
0.256719602965438 0.254270373099669 1 1
0.675289910988112 0.655939833957601 1 1
0.517058620403964 0.500504292040374 1 1
0.604212950324017 0.587154004719663 1 1
0.466227486619287 0.455208853354742 1 1
0.404852492579527 0.393168163888255 1 1
0.607367921411653 0.590828439419269 1 1
0.456019644347865 0.442726961051407 1 1
0.309156396002444 0.298382162743512 1 1
0.431594864326828 0.416669193731419 1 1
0.519632979484656 0.505017967791077 1 1
0.495312459036217 0.480846155506755 1 1
0.386638293090756 0.375150610126408 1 1
0.465745710325577 0.451672033217979 1 1
0.496780144962072 0.481629402814984 1 1
0.436220008666824 0.421853265577029 1 1
0.5136890609407 0.49778368427952 1 1
0.376128336423739 0.363585194432333 1 1
0.360172859672412 0.350127110017553 1 1
0.426487479095894 0.414032375970771 1 1
0.515169681408287 0.499421221739143 1 1
0.548739506994341 0.530486423866078 1 1
0.429116475937173 0.41504373811476 1 1
0.307856189209358 0.299207505080796 1 1
0.476730888058425 0.463506939254153 1 1
0.251250133960382 0.244730141962803 1 1
0.688947090630906 0.667887833471999 1 1
0.372225927112573 0.362808577725745 1 1
0.43065017576222 0.416822109039461 1 1
0.61282119883381 0.595231419911886 1 1
0.698827397459045 0.678686834503071 0 1
0.30845583220194 0.297418257522578 1 1
0.667822801850184 0.647221536137306 1 1
0.480236693978253 0.464885486307475 1 1
0.223940035984808 0.219346583531642 0 0
0.478747943593198 0.464971150501473 1 1
0.378953458961825 0.367313991488019 1 1
0.71897679583485 0.697687281874367 1 1
0.673440004784201 0.6520203913957 1 1
0.591207002856679 0.57304617074808 1 1
0.393242589845867 0.382269915504673 1 1
0.235678336004211 0.228491102085689 1 1
0.476428389575609 0.461550133612913 1 1
0.304112187828409 0.295669582457082 1 1
0.669139288388382 0.648439178842074 1 1
0.4124967290411 0.399963676761588 1 1
0.566754955115784 0.551166220160846 1 1
0.64455117960866 0.626280023335613 1 1
0.325382494032341 0.317291775441365 1 1
0.556415256127336 0.542617542124991 1 1
0.605808870462645 0.588724554262083 1 1
0.493674359837749 0.481891487741158 1 1
0.408744243392085 0.396356473115696 1 1
0.738036147081512 0.716226906094742 0 1
0.414964832696906 0.401927528039518 1 1
0.631114905915764 0.613232140846004 1 1
0.57203019873002 0.554207030879991 1 1
0.453709430914189 0.440449097790284 1 1
0.474123707927056 0.459661705921073 1 1
0.346909230613611 0.335659243056385 1 1
0.285551405409162 0.277442276572798 0 0
0.330980798399385 0.321105305064192 1 1
0.630450407021701 0.611937104519538 1 1
0.614158243916898 0.595267110939379 1 1
0.498415990341111 0.484463877064555 1 1
0.4274842605839 0.41477063112477 1 1
0.100999030488915 0.0983345979466601 0 0
0.613469594107616 0.596378030602369 1 1
0.39059499578558 0.380412465898115 1 1
0.748023973514176 0.724569497899226 1 1
0.532245261059783 0.515129976604365 1 1
0.570544898248501 0.553934267757821 1 1
0.592368069849256 0.575699915119598 1 1
0.319006566908992 0.310954308910235 1 1
0.570826579499718 0.553798556276907 1 1
0.633751860332747 0.614873638883781 1 1
0.0684765713960549 0.0658616588256177 0 0
0.799342714131677 0.777331296418593 0 1
0.815092748927967 0.790614533718752 0 1
0.37098691082924 0.359852204424966 1 1
0.697261903634959 0.67682472426688 1 1
0.454463904756926 0.440821844220981 1 1
0.343183687779302 0.332654872518013 1 1
0.491246295390021 0.479442897879589 1 1
0.397052875300106 0.386410116390887 1 1
0.412470022188267 0.398382433642894 1 1
0.738054669235271 0.715537120947419 1 1
0.568580190467564 0.550533311811362 1 1
0.320679314553584 0.310025989005686 1 1
0.37516083896946 0.362918736702635 1 1
0.525476220751932 0.510724536804395 1 1
0.372741607409712 0.3617943525525 1 1
0.384021080340034 0.371450374734598 1 1
0.307543942791027 0.296947335670616 1 1
0.347675508266535 0.337536451888997 1 1
0.533127034003923 0.516683674378897 1 1
0.590484002583265 0.57344119874595 1 1
0.730566016143077 0.709435238301233 1 1
0.610897314009455 0.592171516341594 1 1
0.452926032679288 0.440099563507117 1 1
0.470353083628823 0.458099072028241 1 1
0.548170480349953 0.530190610810761 1 1
0.495242607665769 0.480202203278869 1 1
0.724821461502125 0.704278490567422 1 1
0.69139536723946 0.67109446027289 1 1
0.468088058961874 0.455950848079509 1 1
0.369476969702155 0.357693425567237 1 1
0.520468025114525 0.505361024400942 1 1
0.52140315666714 0.504366119397292 1 1
0.458523855854035 0.444406622391935 1 1
0.638992399455373 0.617660053440601 1 1
0.796101331068138 0.774173207225288 1 1
0.346262429546976 0.335113521698334 1 1
0.454186898475925 0.441519365145354 1 1
0.615275116059078 0.597961237877244 1 1
0.493523015811196 0.479857069532096 1 1
0.179852911517595 0.174335582727425 0 0
0.593699053209842 0.576689866118879 1 1
0.58953637862668 0.571449445927613 1 1
0.415937742960279 0.403175051111589 1 1
0.922422636227956 0.894248222315727 0 0
0.435278124680963 0.421297100511429 1 1
0.426853107272899 0.411693467792346 1 1
0.478480657248796 0.46519108110834 1 1
0.359779559043537 0.350407168150235 1 1
0.315306067081821 0.307331593549373 1 1
0.618108491257433 0.603733019776193 1 1
0.694492573002746 0.676180601916313 1 1
0.974043294997764 0.943285266139004 0 0
0.749813688073792 0.726417561444206 1 1
0.71442665015566 0.692089581259171 1 1
0.41720242158141 0.404066803656589 1 1
0.689938530353119 0.669010721691016 1 1
0.713391007917325 0.691572522223297 1 1
0.568136469135979 0.551635776411128 1 1
0.483906247154776 0.470221436970243 1 1
0.526263793547653 0.511623069733142 1 1
0.611588561074007 0.592593032693032 1 1
0.313624632308294 0.304328562919231 0 0
0.383648745983017 0.372938051731844 1 1
0.477627885806844 0.463515416340325 1 1
0.295693511080168 0.284068918020606 1 1
0.582821051754878 0.565775501582693 1 1
0.652596649067522 0.633656054316887 1 1
0.502525404457457 0.488446119385548 1 1
0.287607605191185 0.27883120092211 1 1
0.5770050244774 0.561319688187133 1 1
0.302511837568472 0.293128142988841 1 1
0.510635224998363 0.494775776205647 1 1
0.546018566013195 0.529142454503913 1 1
0.438073287419871 0.426031990017228 1 1
0.683096200922453 0.666114269553018 1 1
0.694161836689256 0.67229068519686 1 1
0.546726712355564 0.531356427877082 1 1
0.532630695326858 0.515093405372616 1 1
0.480851441032983 0.468184235330322 1 1
0.509416302503327 0.493625851399693 1 1
0.402902918387078 0.391568749181995 1 1
0.627204869962629 0.608458002677107 1 1
0.416714347431105 0.404048701880305 1 1
0.741138448444722 0.719166420010663 1 1
0.149839402645327 0.145772052325583 0 0
0.480643084448978 0.465729298842629 1 1
0.529950003319005 0.515072491174716 1 1
0.300237336857644 0.292030051541134 1 1
0.541981370171811 0.524917615959419 1 1
0.387619142674514 0.376684861209947 1 1
0.551983129345768 0.535064505984961 1 1
0.22817634213888 0.220753298475025 0 0
0.290906729622962 0.283402968925072 1 1
0.496148931743808 0.481830514781717 1 1
0.601547520415678 0.5835008566959 1 1
0.540835162594216 0.526592660386505 1 1
0.430179928325292 0.416407001438207 1 1
0.618254587533111 0.60026771109448 1 1
0.465125515898465 0.451708656395763 1 1
0.309242196880711 0.301638386103807 1 1
0.56151960523512 0.545015506055138 1 1
0.591098747332509 0.572720732804228 1 1
0.518155782509312 0.502379876812393 1 1
0.724471369890609 0.701751184677977 1 1
0.497660409079957 0.482807822171797 1 1
0.362397735894099 0.352183673255259 1 1
0.489671412059296 0.475575136304975 1 1
0.41362315531064 0.399913390282486 1 1
0.452479193560942 0.439428111351543 1 1
0.468231507734375 0.454616777733257 1 1
0.922290803732951 0.895676136406086 0 0
0.557825438410791 0.54111060174337 1 1
0.447996039185321 0.434419111056742 1 1
0.378811878832523 0.36765545122937 1 1
0.35072951928391 0.340053888762137 1 1
0.702309813330642 0.67988712289648 1 1
0.343714965206735 0.333319375168554 1 1
0.45097269581319 0.437794306907784 1 1
0.48396122484263 0.469952557958021 1 1
0.705108719773565 0.685882136842843 1 1
0.621801409919287 0.602926147172612 1 1
0.633726936490226 0.617150495573195 1 1
0.54807264989581 0.53132437169871 1 1
0.320272974082318 0.31149788872785 1 1
0.34113227147718 0.33071602840948 1 1
0.483362472114418 0.465754745094565 1 1
0.526258193789366 0.511956858024165 1 1
0.411343285774248 0.400526018455878 1 1
0.4936650952717 0.478969773643511 1 1
0.370606555150432 0.358276171676129 1 1
0.0893647088133149 0.0881012299094908 0 0
0.402627061620218 0.391051889440694 1 1
0.513644623199912 0.49815410279965 1 1
0.368415213932505 0.35817440663835 1 1
0.453066130678654 0.438187893522952 1 1
0.429154064835807 0.417984593946173 1 1
0.704695659099223 0.686091807005589 1 1
0.342624956420358 0.333060521923596 1 1
0.514627287812527 0.498137346586975 1 1
0.514834208773229 0.50085429216364 1 1
0.276950182306545 0.267988609678738 1 1
0.720076406205933 0.700525483859032 1 1
0.685686777438544 0.665879893131238 1 1
0.71597228104563 0.693563752451953 1 1
0.677317187275223 0.656703967908834 1 1
0.502208348254312 0.488963199051914 1 1
0.273112831857605 0.2648811426578 1 0
0.523645575231201 0.50804943321227 1 1
0.45454728277274 0.439998270900212 1 1
0.689932400143327 0.670118935314047 1 1
0.422847621261121 0.410806442541772 1 1
0.0712522044209024 0.0704635197009376 0 0
0.5019081353207 0.487786276174068 1 1
0.541129319921307 0.524511255998119 1 1
0.452129117033082 0.438455428930356 1 1
0.356231835042959 0.345177273604492 1 1
0.665095659723743 0.645864055870607 1 1
0.749324856554866 0.726474054510629 1 1
0.609777244792649 0.592631652395675 1 1
0.539353282817717 0.522322653206376 1 1
0.797528091127236 0.771054728475406 0 0
0.478627716443727 0.464672073286668 1 1
0.426226469412737 0.414082078877617 1 1
0.655148767416702 0.635921164449722 1 1
0.783096602053863 0.76023145759076 1 1
0.49855502213503 0.484867556212247 1 1
0.653756012295644 0.634376269298603 1 1
0.236272516644271 0.229084161316853 0 0
0.694593736316418 0.671353204863146 1 1
0.604048674130219 0.587572525641038 1 1
0.21744660091506 0.210305776478209 1 0
0.544304184565102 0.529224505636923 1 1
0.696676197054959 0.677213719260147 1 1
0.208291007550023 0.200770473034981 0 0
0.65069702461792 0.63230203033224 1 1
0.376235078557459 0.366037231226633 1 1
0.420895016975809 0.408559662507033 1 1
0.433069617051293 0.419454860885278 1 1
0.554663854216008 0.537452612390813 1 1
0.704253450779774 0.68562632673396 0 1
0.393175250776842 0.381519088293548 1 1
0.515684921320489 0.501041843853005 1 1
0.412731745644425 0.401357427770339 1 1
0.573239245761611 0.55671674261396 1 1
0.171400358125182 0.166822426966674 0 0
0.538139015521893 0.522909809208363 1 1
0.237732517429277 0.231224487835296 1 1
0.600583515914373 0.583066002267295 1 1
0.348622408329814 0.339688692223654 1 1
0.437438904168775 0.424834170116986 1 1
0.64521889761723 0.62827151863237 1 1
0.869169303469795 0.842212628016906 0 0
0.353201704576627 0.342034358738176 1 1
0.258636805236583 0.252543583366401 1 1
0.556749670987527 0.540111354317853 1 1
0.697566091810148 0.6781753961751 1 1
0.216813711032299 0.210773480631422 0 0
0.64656109195823 0.627639131880031 1 1
0.347402445595451 0.337044610545681 1 1
0.460787938492076 0.447034802099353 1 1
0.792891993042304 0.770296761899673 0 1
0.563533649141905 0.544492429152383 1 1
0.454542895860543 0.441666861281594 1 1
0.395913153178088 0.383970766002153 1 1
0.677384704311175 0.658509899564185 1 1
0.501333199302512 0.486348102608203 1 1
0.163770063309699 0.159678547632266 0 0
0.561130563876431 0.545430644297986 1 1
0.557147600763304 0.542339335987276 1 1
0.332685725921017 0.322485223725404 1 1
0.505813208515374 0.492431257423176 1 1
0.589970084217772 0.572841704175957 1 1
0.324417221306261 0.315653913190726 1 1
0.593779487382519 0.577939380032645 1 1
0.503076909995813 0.488557252653809 1 1
0.566795492971562 0.551354629833227 1 1
0.671549177778807 0.652235969494635 1 1
0.401463199839119 0.390599386999131 1 1
0.625581332300672 0.607985691141117 1 1
0.910081533999574 0.884604405907624 0 0
0.158701134061092 0.154515296436231 0 0
0.38751586906367 0.376769979866968 1 1
0.518268846037279 0.500491604268713 1 1
0.409850158275317 0.398785774542196 1 1
0.537077865261472 0.521834085274392 1 1
0.836929006964174 0.809249016720746 0 0
0.359964618900555 0.348974210954189 1 1
0.36495491209076 0.353519770779875 1 1
0.614524446358851 0.596036903218828 1 1
0.526965991043972 0.511117749192615 1 1
0.34995142642761 0.339667696754032 1 1
0.480513654941445 0.464786304947937 1 1
0.454726227891389 0.443743141746326 1 1
0.758412105096301 0.735882036904571 0 0
0.497737181389733 0.48408260035512 1 1
0.21201185157142 0.206243766762339 0 0
0.683697539897963 0.661794713574086 1 1
0.593660779965072 0.576125307899356 1 1
0.432518636708015 0.418045570167892 1 1
0.600071445472499 0.584124389330121 1 1
0.521546433729299 0.50702445712131 1 1
0.589866558472528 0.572182534534825 1 1
0.478741085145982 0.464457711975149 1 1
0.619825460999465 0.601713489778617 1 1
0.454394451748165 0.44193110469978 1 1
0.703494671817428 0.682984450873665 1 1
0.60939009858351 0.59200297534592 1 1
0.788002476373397 0.765874269685517 1 1
0.501975494302994 0.486819869385246 1 1
0.43942917136398 0.426188097401092 1 1
0.505928326623612 0.490287736909577 1 1
0.601031271912765 0.583290164033148 1 1
0.49435380289364 0.480221787494317 1 1
0.299608147970506 0.290124944391583 1 1
0.451560683339202 0.439482837046829 1 1
0.443680963152026 0.429639670021329 1 1
0.535939334076753 0.521948880497569 1 1
0.404239351430327 0.393004906144153 1 1
0.60466157692075 0.587557000265847 1 1
0.391805967801357 0.380692356509303 1 1
0.264617229168526 0.258176233383941 1 1
0.271827315381343 0.264465390496174 0 0
0.633031824669587 0.616234809048835 1 1
0.636061868813708 0.616660431771759 1 1
0.704619867792572 0.685721665617937 1 1
0.263161223191835 0.253720450555804 1 1
0.793553624818904 0.769439693273322 0 0
0.541042635959572 0.524649009752428 1 1
0.691753299547652 0.671064919279288 1 1
0.656139838253744 0.637099841570635 1 1
0.472816974848617 0.458260323996237 1 1
0.435697320083424 0.422651739209088 1 1
0.534300414055251 0.517375537861134 1 1
0.182937617350766 0.178184718872129 0 0
0.573167751077243 0.556477101065771 1 1
0.431765787998489 0.419662837414576 1 1
0.435331973440885 0.421886794996259 1 1
0.427875464697621 0.41605919533129 1 1
0.851111843987427 0.825926303566719 0 0
0.397912117557239 0.387204244017729 1 1
0.579542783939358 0.563796844613579 1 1
0.536190923606142 0.520182826334408 1 1
0.425958251886665 0.413483814333056 1 1
0.277859355441052 0.27026242007964 1 1
0.555929687250699 0.540610867309521 1 1
0.293023436057013 0.28422161280147 1 1
0.409050670029873 0.398265036711815 1 1
0.54358346139844 0.52738757521811 1 1
0.779371707778164 0.757168233775196 1 1
0.421765129745146 0.407110468794195 1 1
0.770095578852428 0.746379818213691 1 1
0.542111230545194 0.524487898785296 1 1
0.685504399204134 0.664495270026907 1 1
0.56328916248599 0.54570106224163 1 1
0.672493610162215 0.653246962834333 1 1
0.21521958451129 0.209655554692625 0 0
0.226462906784645 0.218918327468297 0 0
0.453214963197416 0.440688543231077 1 1
0.5509637649739 0.537047437457241 1 1
0.377720734907695 0.36586710808986 1 1
0.600085419106944 0.578908375270006 1 1
0.411933428072998 0.400411804670622 1 1
0.736562427187761 0.715112498114941 1 1
0.450690872445661 0.438416619942334 1 1
0.544365579186819 0.527374560510637 1 1
0.585323444766989 0.567885869650416 1 1
0.650028548823496 0.632356020614158 1 1
0.380549818344322 0.370759888293932 1 1
0.415117733876624 0.400943145590289 1 1
0.590971396892457 0.57301205106988 1 1
0.585869193555826 0.569752937173935 1 1
0.34278910457817 0.333687341824341 1 1
0.523962013296603 0.50925387044374 1 1
0.511747117385873 0.496475786402413 1 1
0.609379335763821 0.593253588023331 1 1
0.604382799794835 0.58736632973446 1 1
0.670584557541423 0.65020872550879 1 1
0.676253363034081 0.656146630671968 1 1
0.484103830396891 0.46994774639843 1 1
0.570853923007311 0.553094648203262 1 1
0.50818176540324 0.491022973614421 1 1
0.370303042062944 0.359497903470914 1 1
0.8602972206677 0.830671290285735 1 1
0.408827882680222 0.396916741849732 1 1
0.512619939582775 0.497638297299193 1 1
0.303947567812934 0.293853859692726 1 1
0.390582507673729 0.377704147004576 1 1
0.535483969406594 0.518481265984604 1 1
0.765195893253772 0.744034190438413 1 1
0.226809416236593 0.219875465839724 1 1
0.600237219970223 0.581626225874807 1 1
0.570268485919545 0.554930355505055 1 1
0.494356158153117 0.479377474021432 1 1
0.556917596669513 0.541489479980026 1 1
0.517824587383731 0.502871645009446 1 1
0.474987623427247 0.463196492271304 1 1
0.499963307717393 0.485546337720221 1 1
0.73763489513839 0.717347577745873 1 1
0.51829184639737 0.501979303551165 1 1
0.510043346151257 0.494518724568588 1 1
0.315390894128388 0.30598841603189 1 1
0.398010048339393 0.38808664323828 1 1
0.57217398946543 0.555274966894783 1 1
0.319865805628192 0.311321924066984 1 0
0.330129559465242 0.320367073952545 1 1
0.579511412485339 0.562541382469457 1 1
0.955920992739095 0.928220778312276 0 0
0.751365089760827 0.731166844910592 1 1
0.437882242654316 0.426008596207425 1 1
0.606916681888865 0.587126288762842 1 1
0.685352753683606 0.665922338432754 1 1
0.35935252068187 0.34855133116309 1 1
0.73769706677881 0.715506115846581 1 1
0.388588161159598 0.375862470519767 1 1
0.547470935984951 0.532882383958951 1 1
0.505558697946702 0.490380553359262 1 1
0.539194907907364 0.523163186849528 1 1
0.588140520435071 0.569287412731591 1 1
0.792402491810748 0.769040041554996 1 1
0.425002993044057 0.411996192199456 1 1
0.482747145757452 0.468356061823233 1 1
0.479928971644015 0.466881131682198 1 1
0.508575513936786 0.492338329959847 1 1
0.579884796968988 0.565608994876156 1 1
0.491763206018977 0.477164339255601 1 1
0.631419436613914 0.611904915003951 1 1
0.654363923395416 0.636337647630807 1 1
0.33556235460445 0.325462160973754 1 1
0.697281575024306 0.676667000011787 1 1
0.459711034072183 0.44535219013417 1 1
0.206358932378909 0.200451886199591 0 0
0.310210320362873 0.301900704653626 1 1
0.503149941906813 0.487561687689236 1 1
0.5444525866547 0.529528431478492 1 1
0.309371948787888 0.300163512589124 1 1
0.404776180908906 0.392370982240383 1 1
0.613826252643345 0.596157290844445 1 1
0.532863528158498 0.518875059931665 1 1
0.731643422274537 0.709997828378717 1 1
0.501549960916339 0.488051074593694 1 1
0.452906695765145 0.43721038610254 1 1
0.449610448332989 0.434764971403234 1 1
0.561415164342051 0.546741563483054 1 1
0.651939727502292 0.633239841278113 1 1
0.632905176344949 0.616165820040643 1 1
0.652032468066973 0.636125838047326 1 1
0.505821251937336 0.489104486103511 1 1
0.485524728817915 0.470793810715841 1 1
0.700440107760731 0.678632106546712 1 1
0.494106305467865 0.478932146068611 1 1
0.801847691188554 0.776845172354163 1 1
0.453418133178255 0.438013793490198 1 1
0.403061098406487 0.390738386396801 1 1
0.42401424061902 0.410141593981712 1 1
0.334725196944592 0.32351971990919 1 1
0.490976672468857 0.475212368092581 1 1
0.687111114416718 0.667487382104207 1 1
0.658066820490584 0.638168117497318 1 1
0.478305838417652 0.464384697254315 1 1
0.607794389526806 0.590467452851106 1 1
0.381492358057119 0.369722138575834 1 1
0.450044402188387 0.438099309959818 1 1
0.416913138756102 0.405803340448265 1 1
0.72026206385097 0.697325881135749 1 1
0.344223651622035 0.334936311409092 1 1
0.429226686404476 0.416814370550395 1 1
0.419112506118161 0.406109549255799 1 1
0.578520777469478 0.564954124139431 1 1
0.5845646851039 0.566929548930396 1 1
-0.0105440025997885 -0.0116240625471819 0 0
0.436716633823513 0.424666744360481 1 1
0.492654904406616 0.477875185467293 1 1
0.267345679013319 0.258777879676528 1 1
0.578769433780588 0.560533782303593 1 1
0.592561041406493 0.576457739378762 1 1
0.648146749233219 0.62633269307697 1 1
0.606442440280142 0.587838732794927 1 1
0.546604056066662 0.531740268787247 1 1
0.567366543851804 0.550949482625937 1 1
0.363828733898574 0.353621567527324 1 1
0.525950751196761 0.511851314462695 1 1
0.558778650209546 0.541227891302499 1 1
0.539606644889941 0.521081272937779 1 1
0.427719055405649 0.415170342470057 1 1
0.796807632794213 0.774948004437998 0 1
0.516829097292626 0.502442596548202 1 1
0.429949993267057 0.416516038507186 1 1
0.44183668687463 0.428179703267451 1 1
0.391382860571313 0.379614954377152 1 1
0.513388489949963 0.499546785288588 1 1
0.434327661489381 0.421398254796563 1 1
0.352559521671245 0.342346386118734 1 1
0.439578509518659 0.429182542459321 1 1
0.272008907600255 0.264183248836218 1 1
0.322928084595483 0.313194670365671 1 1
0.546944864646668 0.530881209710271 1 1
0.558244331845274 0.543141131886664 1 1
0.585442319766983 0.569259552773499 1 1
0.378656689247075 0.368071205215261 1 1
0.521594659295006 0.506542612311382 1 1
0.495208492112169 0.482174015243598 1 1
0.444452835026426 0.430669528528629 1 1
0.638960569584619 0.619474251252965 1 1
0.453793101524398 0.440883524042601 1 1
0.497915449191412 0.482110678403075 1 1
0.60870146036681 0.590278336205729 1 1
0.47788585922594 0.461950566100307 1 1
0.256125030985729 0.247618719616405 1 1
0.602505227006502 0.585449434878029 1 1
0.703908969297657 0.685440219718561 1 1
0.550504768357506 0.53386416468878 1 1
0.447417121271283 0.435576588638097 1 1
0.385898161896329 0.375167595166441 1 1
0.444124283373143 0.430573451903102 1 1
0.414130425449521 0.402162469536194 1 1
0.277944484811212 0.268581526165589 1 1
0.411519703053323 0.399882764808568 1 1
0.717409450828567 0.696096092091452 1 1
0.543139529406719 0.527628800568727 1 1
0.639730804196473 0.620740092040761 1 1
0.446262922904695 0.432973079468129 1 1
0.535597163257692 0.519754861434591 1 1
0.400847374598477 0.388686991678543 1 1
0.621220984539592 0.602560000104239 1 1
0.604563624106803 0.586950204019299 1 1
0.588348400191163 0.56950963678282 1 1
0.604827347009131 0.58707479608951 1 1
0.26689426070697 0.260761331997039 1 1
0.608448242054804 0.589695124219652 1 1
0.393401783814602 0.381827542932042 1 1
0.508423435365331 0.49431643713147 1 1
0.286552259998515 0.276445543232051 1 1
0.464694222066939 0.452128309698063 1 1
0.209692469524749 0.202383310983849 1 0
0.798251129128017 0.777189867033315 0 0
0.392952559729166 0.381042558086801 1 1
0.59933995250589 0.583649313932633 1 1
0.469388395844922 0.455771942871162 1 1
0.511309233161167 0.495598939419788 1 1
0.568917388319542 0.552591146728187 1 1
0.481928355896038 0.467181260552482 1 1
0.620842654253718 0.603731950134549 1 1
0.468496543366329 0.455505097228461 1 1
0.557771260275382 0.541946345395375 1 1
0.799680620884725 0.778037604051044 1 1
0.469047836913667 0.457083330219623 1 1
0.55440192146977 0.54111868524346 1 1
0.570484136342944 0.552209827718659 1 1
0.547930533956368 0.530233428492117 1 1
0.117974388489613 0.114065038733093 0 0
0.334110990437128 0.324265396848695 1 1
0.639951608577305 0.622273455113267 1 1
0.428941629233989 0.416581387140795 1 1
0.559815976705824 0.541538555214982 1 1
0.41519590911409 0.402627400348805 1 1
0.24995589345593 0.242136856641639 1 1
0.179943793280834 0.171925980686525 0 0
0.416269677206416 0.404215896290127 1 1
0.396644364647587 0.385100735387917 1 1
0.601412715755753 0.584597948310816 1 1
0.483632033360409 0.470638820864776 1 1
0.305075288071002 0.297924037348147 1 1
0.528509292854407 0.513281390270632 1 1
0.576283741014049 0.559911011845992 1 1
0.555448282739144 0.539497105550929 1 1
0.456499174219585 0.442593318994997 1 1
0.295845775351644 0.28729935854957 1 1
0.234347137308167 0.227410497557008 1 1
0.358596408128119 0.348353987489783 1 1
0.378925013355712 0.368988734378843 1 1
0.399063286287444 0.387781908870633 1 1
0.405050266871723 0.394785673275352 1 1
0.421422760535005 0.406522093735677 1 1
0.559716749466149 0.544042393699583 1 1
0.723566681167183 0.701704528802917 0 1
0.615346005909936 0.596973448918928 1 1
0.605267968866504 0.587268219697485 1 1
0.425253362041111 0.410211662970824 1 1
0.703667818940811 0.682172634892204 1 1
0.582718333967437 0.56712312123085 1 1
0.51033677959701 0.496518285228062 1 1
0.557428798902645 0.540713162200967 1 1
0.469539927423389 0.456967526734814 1 1
0.73985556033363 0.717144350248712 1 1
0.255132880404216 0.247483808742194 1 1
0.262477769254735 0.253446550649268 1 1
0.431222388148543 0.41723914321772 1 1
0.526380163191024 0.511700808637221 1 1
0.69207803783548 0.672842601958429 1 1
0.306637562518984 0.297121976631838 1 1
0.560448623421096 0.545337617232257 1 1
0.82898142907504 0.804114156385095 0 0
0.41873014502834 0.407367241918137 1 1
0.549589267655324 0.53212347321477 1 1
0.359302017687807 0.349305907922971 1 1
0.389960004978367 0.378728092166289 1 1
0.655714057606075 0.636530570989202 1 1
0.389719527282107 0.378288762136639 1 1
0.597053798620417 0.580045108183001 1 1
0.300908408163877 0.291050022251623 1 1
0.593228873240748 0.575742093687161 1 1
0.721869760846677 0.700851613665381 1 1
0.642016480826101 0.624547779718091 1 1
0.326990072646161 0.317059737024264 1 1
0.702108406361653 0.681440419665648 1 1
0.475322155595355 0.461702116917716 1 1
0.694993079743208 0.672855252932414 1 1
0.737240158707116 0.715268518355232 1 1
0.572675156592625 0.556308221917665 1 1
0.667905708088263 0.646884687559696 1 1
0.758369692059642 0.734993967171448 1 1
0.656063142514275 0.641119867262781 1 1
0.398008337223567 0.384759110136933 1 1
0.58229016139773 0.565460606286078 1 1
0.580658456485379 0.564183714901012 1 1
0.703900193223167 0.682477637866166 1 1
0.313180089434298 0.305031940284393 1 1
0.487205841732469 0.473229482952389 1 1
0.386790906906987 0.374757818636356 1 1
0.352463235515093 0.342235432955647 1 1
0.344680105512603 0.333616466645137 1 1
0.561964966439737 0.5436849090146 1 1
0.406078048310239 0.39480811986667 1 1
0.592918652829879 0.574313396257844 1 1
0.553123808154176 0.53920144258004 1 1
0.591806169212865 0.575977779109596 1 1
0.472664961876213 0.458760280653972 1 1
0.57850256913189 0.560973104259251 1 1
0.204946900667379 0.199273085176234 0 0
0.287661599052816 0.279780395234696 1 1
0.204536035664771 0.197865550946416 0 0
0.442278191461995 0.428162139622382 1 1
0.408517232007804 0.397267837402983 1 1
0.603259568167097 0.585589095717088 1 1
0.716732956951886 0.695422308777459 1 1
0.572585612402643 0.556542853053816 1 1
0.385283263400154 0.373583817113455 1 1
0.367497548758374 0.357869552080153 1 1
0.287313401039734 0.278417226593165 1 0
0.450911367171688 0.437655416429935 1 1
0.563533383993682 0.545894517457551 1 1
0.401264732039828 0.39142508178565 1 1
0.461511914304407 0.445916687458358 1 1
0.396863778995392 0.386406721269113 1 1
0.93428257074021 0.902984467317168 0 0
0.264490118339613 0.257582768067266 1 1
0.383490171622657 0.372921148399986 1 1
0.565676594784569 0.548170333727792 1 1
0.331502948875421 0.321842680187425 1 1
0.58846816254111 0.570196004294384 1 1
0.523150120369897 0.509194608366076 1 1
0.280279704494214 0.270928971693205 1 1
0.631335299496781 0.61029739879354 1 1
0.284983544081874 0.276758095015013 1 1
0.389600098982527 0.378214812057766 1 1
0.571157489398921 0.554250888175915 1 1
0.491835048349586 0.477872031332955 1 1
0.517273392573278 0.504104039201903 1 1
0.61849169867811 0.599512070912947 1 1
0.625235117670487 0.605878897704728 1 1
0.331318032547492 0.32152247155511 1 1
0.138969664202386 0.134745061591289 0 0
0.785368098183175 0.76114620568216 1 1
0.287326986326676 0.278922298214187 1 1
0.401583774740387 0.390418097989537 1 1
0.508746827914492 0.492986957291338 1 1
0.410057532096825 0.397410598451313 1 1
0.379491904515052 0.366635322648953 1 1
0.547876487806322 0.530971931614463 1 1
0.744262329509872 0.721286752194783 1 1
0.582663197443455 0.565474288424115 1 1
0.293295419516861 0.284457555766706 1 1
0.334360754453353 0.323504481746189 1 1
0.262527697897842 0.254025434847179 1 0
0.582494070289959 0.568223469192404 1 1
0.350673346917184 0.340290925825229 1 1
0.760518149943499 0.738859860374257 0 1
0.445000918682918 0.433980711847153 1 1
0.52215937635518 0.505065050799345 1 1
0.348713422555456 0.337440467925981 1 1
0.69977050258521 0.677920050523756 1 1
0.52231923229038 0.507407487634864 1 1
0.36887081872916 0.356657936520943 1 1
0.604241441136173 0.586709534878434 1 1
0.258523298349749 0.249556951369826 1 1
0.492638118630911 0.476800107936483 1 1
0.444931895948093 0.43266404971884 1 1
0.291993133988451 0.283184161165296 1 1
0.480834810152311 0.467925293721938 1 1
0.415056567739776 0.403484389428215 1 1
0.569471758615994 0.552453913278241 1 1
0.575938484527088 0.561316514627585 1 1
0.584907478955212 0.56677449263838 1 1
0.379826889835772 0.371852688456249 1 1
0.394011903895056 0.383445129433657 1 1
0.588311343753128 0.569638100177448 1 1
0.541101408260342 0.524805974450574 1 1
0.550288758646313 0.532392791192024 1 1
0.573531187666945 0.556749264657063 1 1
0.762700462192711 0.741126772188464 1 1
0.555412918328212 0.536958545797601 1 1
0.434857658728639 0.423309498903041 1 1
0.480424414798033 0.466764954400723 1 1
0.512515668051974 0.496557505873899 1 1
0.651436002736228 0.632087251984991 1 1
0.668115240396362 0.648162875929745 1 1
0.576073674951823 0.560300741678877 1 1
0.528569824114607 0.514961105042545 1 1
0.592855884538358 0.574605484116648 1 1
0.568024082929833 0.551012666196609 1 1
0.378457151645006 0.368407218119163 1 1
0.705527560182087 0.685212058038085 1 1
0.586641627716627 0.56793806042796 1 1
0.579504013766288 0.563975437479607 1 1
0.715712244883522 0.695540611397004 1 1
0.536691406687876 0.521068037052539 1 1
0.359329728119679 0.347935634482097 1 1
0.789223654524729 0.767531814881793 1 1
0.657995181972722 0.639705543681134 1 1
0.578923125699597 0.563016904057717 1 1
0.639304470884463 0.619181172692696 1 1
0.467893172852188 0.454415439401369 1 1
0.716432537359788 0.694427897780562 1 1
0.433173883466351 0.419244859495537 1 1
0.501210100942595 0.486692948823339 1 1
0.192225462245354 0.186191880343777 1 1
0.497100207855996 0.482812569099693 1 1
0.728990121418399 0.707313350128941 1 1
0.211116749094175 0.204173956398972 0 0
0.329882432865473 0.321053087144931 1 1
0.662216932274146 0.643124247295413 1 1
0.436909422088174 0.425486080875761 1 1
0.182374570207423 0.178670344441619 0 0
0.509218579933255 0.494268639706475 1 1
0.422489320078219 0.409029874885024 1 1
0.39924834708495 0.386255399743031 1 1
0.466330902248069 0.451144303956143 1 1
0.50538342926431 0.491742463717559 1 1
0.437057982271053 0.422814986190919 1 1
0.102620673916426 0.0990909907779325 0 0
0.67736321270658 0.657520644695893 1 1
0.595788886668294 0.577618337161396 1 1
0.651184751688085 0.63069905748878 1 1
0.122651791064887 0.119873871066571 1 0
0.527971176158373 0.512806880161621 1 1
0.336226172703165 0.327493524873539 1 1
0.246518218976656 0.238237275058858 1 1
0.548757678111647 0.531783374066061 1 1
0.477151819321118 0.462919516586456 1 1
0.0832750221547015 0.0818676066564973 0 0
0.473000859361908 0.460172343737764 1 1
0.293591216657037 0.287189352167269 1 1
0.284524574661554 0.275016059057927 1 1
0.517598173581176 0.503493712773152 1 1
0.392852344847311 0.382103608697218 1 1
0.516800499312303 0.502273767343475 1 1
0.561497042481869 0.548285191111523 1 1
0.743818907069449 0.723873795112981 1 1
0.650541377898831 0.630177988624435 1 1
0.552573572101515 0.538266115275092 1 1
0.579684428899856 0.56121092686827 1 1
0.455991618726243 0.443530882627003 1 1
0.455673955932449 0.441940271274839 1 1
0.751911880042951 0.729219670048581 0 0
0.636831641438743 0.619258483595164 1 1
0.682031193551677 0.661552158719323 1 1
0.352352626274651 0.340834642740568 1 1
0.260509871911867 0.252504285510717 1 1
0.528528265091492 0.514612665483036 1 1
0.532201862311067 0.516864382369387 1 1
0.572764351543011 0.55493137682025 1 1
0.42060279303526 0.407291329620606 1 1
0.263566237640714 0.253718029398538 1 1
0.501916824153039 0.487568367656032 1 1
0.0768424620827574 0.0730380463272359 0 0
0.564903128222759 0.547092160049611 1 1
0.324673005830498 0.315744708229321 1 1
0.442509339238382 0.4300002551391 1 1
0.699391688237911 0.679156985133946 1 1
0.428653609006384 0.414482833770044 1 1
0.501867512053644 0.488460373770808 1 1
0.504844648359179 0.48898848293549 1 1
0.402970098047024 0.39137402466428 1 1
0.679172192861109 0.657719722202793 1 1
0.562494324109903 0.546361765479804 1 1
0.547158114630267 0.530119885501015 1 1
0.683030985602837 0.662139681332676 1 1
0.565156795532142 0.550198800368774 1 1
0.504294681290918 0.489221462520396 1 1
0.340306695979499 0.330061150158589 1 1
0.638986745807939 0.620775548463388 1 1
0.598786580962889 0.582539401299603 1 1
0.668954835842088 0.649482250234925 1 1
0.548981646228344 0.533647558779886 1 1
0.52752920776764 0.511380639068049 1 1
0.583600361545767 0.566489321214424 1 1
0.485127443998911 0.470247532290596 1 1
0.634914950008517 0.617617222600695 1 1
0.54841744268809 0.532106750135854 1 1
0.570843476079938 0.555129085383998 1 1
0.347915683236509 0.3389987907644 1 1
0.488672397906966 0.474813641369948 1 1
0.587574912143647 0.570999665963497 1 1
0.278391707295745 0.271451677115692 0 0
0.30581273850924 0.295667261713197 1 1
0.387846679649495 0.37552887441023 1 1
0.505465818568547 0.491744299783396 1 1
0.410347575207168 0.397528916060273 1 1
0.635481491360798 0.614325408019194 1 1
0.334496908206358 0.324430485382317 1 1
0.511008058704027 0.495661417888789 1 1
0.502305191864978 0.489401093778505 1 1
0.375749692346558 0.365406219283225 1 1
0.589381389058274 0.574864079097335 1 1
0.648848857237097 0.630837475757605 1 1
0.41502887124712 0.401419721119592 1 1
0.619455807847512 0.600452310120294 1 1
0.485274882711896 0.47105344958727 1 1
0.54444078451352 0.529808721752965 1 1
0.54843244051637 0.531725937994143 1 1
0.515221251675628 0.500550664527831 1 1
0.193231154778214 0.187033961458998 0 0
0.593936568911658 0.575042165466241 1 1
0.29860911541562 0.288029699688489 1 1
0.334320579369197 0.326927639807821 1 1
0.465512147219907 0.451523299428754 1 1
0.236057809487999 0.228364445029797 0 0
0.470365651745736 0.457144740262237 1 1
0.732798094110026 0.712658820679039 1 1
0.557452123196669 0.541480853153054 1 1
0.328089251336314 0.317441045822916 1 1
0.409441106572226 0.399479833417738 1 1
0.120384922502847 0.117222777690109 1 1
0.521592586037174 0.506038381936097 1 1
0.654224351291833 0.63461797482008 1 1
0.363785079693204 0.353749636792978 1 1
0.32724915045519 0.316595506307551 1 1
0.397295698101539 0.383866165299508 1 1
0.503265995804906 0.489379025788395 1 1
0.548584976820355 0.530128237786373 1 1
0.425764901112815 0.412804240208387 1 1
0.447107469801866 0.435550393456242 1 1
0.96966916898067 0.941524137201467 0 0
0.566195255556454 0.549251026454491 1 1
0.272534405395859 0.264747728485812 1 1
0.395917550417315 0.384641586767029 1 1
0.55214103494038 0.536556588955113 1 1
0.265030926485045 0.258223258644733 1 1
0.563420682732242 0.546885421575663 1 1
0.51233792258216 0.496243086497812 1 1
0.641615591961042 0.621079642758585 1 1
0.634895289290578 0.615090622544999 1 1
0.402655342448739 0.391786190325861 1 1
0.310779534895699 0.301225384792652 1 1
0.591069216355848 0.573399926304171 1 1
0.760403136777583 0.737093993869411 0 1
0.425305122003445 0.413159101539314 1 1
0.181302067473434 0.175137174602818 0 0
0.627249664058523 0.609202021065062 1 1
0.858317439613631 0.834002422047095 0 0
0.626440722247254 0.60795477398635 1 1
0.621301705780068 0.601824108017388 1 1
0.473308193444327 0.458729803050606 1 1
0.57321074619603 0.558195333383825 1 1
0.464803914539789 0.450095520939163 1 1
0.527119752571358 0.510022459288877 1 1
0.29273730283567 0.282887786692012 1 1
0.394167302927406 0.38314246736785 1 1
0.532896348728465 0.516741696008558 1 1
0.468530023387831 0.459008745512861 1 1
0.62401991918757 0.607084991303959 1 1
0.485583137176735 0.470875251351452 1 1
0.435760837086933 0.422902771958419 1 1
0.438124198298994 0.42670076341918 1 1
0.434250806206151 0.421190890293523 1 1
0.175134036913124 0.169289396632495 0 0
0.437946512111201 0.425393777017772 1 1
0.839076392918865 0.812624673598598 0 0
0.731742967376219 0.71056676104322 0 0
0.627395781655409 0.61098831607722 1 1
0.653468304804851 0.634259644978551 1 1
0.279880571546724 0.270447152633969 0 0
0.629396611603556 0.611743232137789 1 1
0.39605166459941 0.383502976614259 1 1
0.283894402279941 0.277184303915418 1 1
0.526821954202929 0.509628360733905 1 1
0.51564393565269 0.498362478796603 1 1
0.510762325851975 0.497218799266059 1 1
0.442654761009377 0.429099322105315 1 1
0.39426911805526 0.382158145161226 1 1
0.518976340259076 0.504275243262288 1 1
0.239597165938322 0.23242665644958 0 0
0.716330315304989 0.695410859522617 1 1
0.528798398506049 0.513435273331639 1 1
0.510903289325487 0.493442273127645 1 1
0.712112452286138 0.691755912258185 1 1
0.494193533711695 0.479860914244159 1 1
0.34329744069776 0.331984777147628 1 1
0.569734602658778 0.553730973272603 1 1
0.222317868053843 0.216957247189621 0 0
0.698999284611693 0.676929029114618 1 1
0.534225468771919 0.518663326838135 1 1
0.594438224812767 0.578670797021862 1 1
0.662778527745401 0.643439172879051 1 1
0.576639660938181 0.560076078570459 1 1
0.221957666068901 0.214777583460708 0 0
0.40001233897866 0.386788392890993 1 1
0.530870211195171 0.513675613849597 1 1
0.64662033722276 0.628611839494442 1 1
0.625784264050679 0.607566866628451 1 1
0.628533668098448 0.609693517118427 1 1
0.742021435914361 0.720999635800986 1 1
0.600289297535558 0.584373715865056 1 1
0.406689077904801 0.396219380862931 1 1
0.578118222102924 0.56169620198971 1 1
0.555982813773096 0.541627261732441 1 1
0.484865747344179 0.470567237879645 1 1
0.603994262188061 0.587467989387487 1 1
0.621860939069274 0.604419936445463 1 1
0.53941742779008 0.522899034537164 1 1
0.250659588183183 0.245199534489762 0 0
0.370030595047605 0.360009149385488 1 1
0.63213388788002 0.61493058269872 1 1
0.341964705422885 0.332322833353168 1 1
0.580723811646218 0.5635391301808 1 1
0.65529295089933 0.635539249167402 1 1
0.580589430678 0.564849906116963 1 1
0.445444554416463 0.43077964647679 1 1
0.642688875947975 0.623918047664486 1 1
0.486129941664247 0.470476031000736 1 1
0.323890492735713 0.315202112535523 1 1
0.457698394639347 0.445108448727773 1 1
0.460912508150948 0.448035523918898 1 1
0.428690382653424 0.41572444215276 1 1
0.491298275577888 0.477193443195842 1 1
0.317608505811402 0.307898661271756 1 1
0.449413339239162 0.437837801098542 1 1
0.683093586373285 0.662737043580413 1 1
0.350055684151843 0.341093563196089 1 1
0.439120321385481 0.426272721084421 1 1
0.275660097587221 0.268611068843686 0 0
0.472767399527382 0.462120506761218 1 1
0.358058062240515 0.344884024520909 1 1
0.648429837816782 0.630249377495525 1 1
0.600562592970732 0.582481902354008 1 1
0.447672802866109 0.433655840348028 1 1
0.601473776398764 0.582888119102803 1 1
0.49877756415777 0.483422455762787 1 1
0.634420864097723 0.616480015497478 1 1
0.3043984133123 0.296546637401315 1 1
0.406697308253388 0.39548789230392 1 1
0.400095663153002 0.389428856640038 1 1
0.491253322934985 0.476541962219091 1 1
0.409276293678359 0.397901102263616 1 1
0.25246819092917 0.245572077474181 1 1
0.275501310075979 0.267286815118248 1 0
0.24056806808782 0.233226479788145 0 0
0.351358268895159 0.342025665532459 1 1
0.463534342880775 0.448918751347314 1 1
0.797357408461739 0.772586708067377 1 1
0.29054166427181 0.281441546458848 1 1
0.428551260458592 0.414642060819084 1 1
0.429003123604626 0.417263397982232 1 1
0.492721862005178 0.477164814986445 1 1
0.714882436923335 0.694363876514649 1 1
0.497363908654541 0.48133248235137 1 1
0.512045779606643 0.498552336723473 1 1
0.211293233647201 0.206260169961874 0 0
0.524513084871173 0.508485421230682 1 1
0.37524659187829 0.365248346956659 1 1
0.18088788906197 0.177758686498246 0 0
0.406675146474218 0.394561817928561 1 1
0.582171266350226 0.566253125018371 1 1
0.675581046488768 0.657917011244892 1 1
0.468146405642614 0.455173224641946 1 1
0.322450859846933 0.314024916806345 1 1
0.223516979921942 0.218214349785168 1 1
0.272495346017978 0.262996368929719 1 1
0.468155471246437 0.453794734183989 1 1
0.539647605775245 0.52400841429457 1 1
0.439109170311287 0.425265706879731 1 1
0.460235555911217 0.446328597785732 1 1
0.465827502826675 0.451576959726565 1 1
0.743671436129166 0.723185753602578 1 1
0.487615837323103 0.47534056477176 1 1
0.591081354048659 0.573289086355509 1 1
0.522752820400307 0.507714058520703 1 1
0.299792485256716 0.291168528764123 1 1
0.509846684734623 0.494671615962751 1 1
0.5460399756198 0.52964820323697 1 1
0.313021360850072 0.305626909247512 1 1
0.460392014009708 0.445903774624741 1 1
0.349990375778654 0.340070671298341 1 1
0.536382731812004 0.521759158459505 1 1
0.48897114696935 0.475338121947612 1 1
0.618352785607977 0.602129624910847 1 1
0.674206443376694 0.654972711433163 1 1
0.616049821789961 0.598230450930998 1 1
0.376095261684543 0.365256343208598 1 1
0.4277778509741 0.415322877427772 1 1
0.455821436816712 0.441593379219171 1 1
0.37511951898711 0.364372091200799 1 1
0.468396816593707 0.455236978466863 1 1
0.511878692631209 0.497337334234044 1 1
0.618616185654356 0.603673266283863 1 1
0.474565457699703 0.460858454382596 1 1
0.212188845358751 0.205501568454756 1 1
0.378893810050071 0.368470456503378 1 1
0.713290617604834 0.690323341180048 1 1
0.644280965751115 0.623263828392459 1 1
0.475241912763195 0.462742692008818 1 1
0.533527652243717 0.518190162537103 1 1
0.462927518314969 0.44985883724698 1 1
0.612752062755613 0.593899992629162 1 1
0.625567048290252 0.607820726799165 1 1
0.657884719581616 0.638726662714546 1 1
0.465096711315489 0.451499870302299 1 1
0.507429905505438 0.49337245478695 1 1
0.711188975318402 0.690358767795946 1 1
0.350470988378347 0.338231142535704 1 1
0.49168849103551 0.477751965004445 1 1
0.374799913692923 0.363866401170562 1 1
0.706881093024797 0.68732464009265 1 1
0.42803221793866 0.415833764229656 1 1
0.28638296171088 0.277204464692693 1 1
0.473214663546281 0.459759631224412 1 1
0.619738252479194 0.601305250229497 1 1
0.623327408768226 0.606319996766431 1 1
0.405528909453615 0.392599007765252 1 1
0.447372386233019 0.434459968837905 1 1
0.585522694144295 0.566385125847448 1 1
0.662990873573157 0.643878828439144 1 1
0.296548872668544 0.286898673316903 1 1
0.691766086271844 0.670974948248566 1 1
0.482154153960508 0.469737390091257 1 1
0.730587131797008 0.71046535474909 0 1
0.627465572651714 0.608422540350428 1 1
0.563117957540179 0.544415936449276 1 1
0.709336463192653 0.690075844706272 1 1
0.519290077711134 0.504544103612642 1 1
0.741040112728665 0.717967054164435 1 1
0.417737907538672 0.404985232630026 1 1
0.633009619381483 0.61177043986932 1 1
0.34341208131443 0.334096947979374 1 1
0.403628663219403 0.391431577755288 1 1
0.441801591725064 0.430852262337489 1 1
0.375884866583376 0.365493233516033 1 1
0.416607496462867 0.403145408425811 1 1
0.505822850418388 0.489891773098832 1 1
0.332959243351008 0.324758322395731 1 1
0.696649649302229 0.676591291717959 1 1
0.459171376549923 0.445749941517119 1 1
0.985734205049977 0.957277622445442 0 0
0.351022655827871 0.339689660252273 1 1
0.403802195727695 0.393055891095338 1 1
0.964195357368092 0.937595667584166 0 0
0.599779280737958 0.581379065838655 1 1
0.381756920246277 0.368458680191964 1 1
0.475298784608216 0.461098689968907 1 1
0.29108243539738 0.282428287888011 1 1
0.452783466760729 0.438151371881774 1 1
0.522212429726031 0.507951987341763 1 1
0.536555818859338 0.524010318844439 1 1
0.231739037692363 0.223838166709187 0 0
0.621585782740281 0.601317274960308 1 1
0.601551155537616 0.582057269683463 1 1
0.469466687275343 0.457066748078913 1 1
0.124531968644676 0.12049220432495 0 0
0.258313019691721 0.250701907150084 1 1
0.26794386466492 0.261775615346933 1 1
0.552650016728317 0.535457562089487 1 1
0.455483397457013 0.44357920634527 1 1
0.432719373821751 0.41992661323524 1 1
0.514140893094743 0.500648289063213 1 1
0.596867636074911 0.580485620277352 1 1
0.52625825316081 0.511115786121592 1 1
0.712771175909038 0.692609035265011 1 1
0.386661835539245 0.376178498124346 1 1
0.470912897678296 0.457995159305927 1 1
0.615009517923005 0.595092079537788 1 1
0.350865361667533 0.341349198688558 1 1
0.783795724897733 0.758822324068832 1 1
0.654613962648253 0.634554078422962 1 1
0.610482932320721 0.591884422570716 1 1
0.846339669816654 0.821228088039033 0 0
0.267963188821302 0.260250264804808 0 0
0.339947847894937 0.329430021247775 1 1
0.269825883051671 0.262933712220084 1 1
0.386338433043494 0.375080201788033 1 1
0.537082140703462 0.521493034269167 1 1
0.471533299731551 0.45617026127149 1 1
0.578608316771468 0.562296234535685 1 1
0.595943214890782 0.580168712409517 1 1
0.571111438301079 0.552441559727772 1 1
0.387459793355881 0.375551077718454 1 1
0.435962619462352 0.422772372399426 1 1
0.372109513950536 0.362412653911245 1 1
0.49912614899916 0.483316362444888 1 1
0.549007527465294 0.534929771841094 1 1
0.650427882840035 0.631095015616645 1 1
0.504130039332989 0.487885067596085 1 1
0.68099502381756 0.66258298024335 1 1
0.659542333712678 0.641200157142017 1 1
0.49662544356828 0.482586360622825 1 1
0.631351176757965 0.611764494249783 1 1
0.553407719953806 0.538187729696042 1 1
0.60436888188568 0.58624159040462 1 1
0.64842329732947 0.628077262191841 1 1
0.543980288675466 0.525490516845361 1 1
0.533646530356932 0.515993006270899 1 1
0.864867664405509 0.840641702092987 0 0
0.49069370356622 0.477117255048201 1 1
0.568679169299335 0.552690136984998 1 1
0.462736091181873 0.450180744523883 1 1
0.466739975693373 0.453880660573434 1 1
0.4115183589359 0.398077043675059 1 1
0.432238230094967 0.419910340732621 1 1
0.5023874984295 0.488038125514554 1 1
0.368138493632503 0.357347144249034 1 1
0.546111084971999 0.529269054001081 1 1
0.306718884810642 0.297899917254023 1 1
0.520463274089563 0.505653704973987 1 1
0.719391230561523 0.699691624426233 1 1
0.55846073861464 0.542674132193967 1 1
0.531891999651858 0.517150749432975 1 1
0.702362042886823 0.681770416533372 1 1
0.530560046528401 0.51502069750256 1 1
0.377448971947755 0.366706590922097 1 1
0.293543595065219 0.285018293769687 1 1
0.515009330080185 0.497298801564336 1 1
0.655652677044216 0.637962350500463 1 1
0.208692528417593 0.204028507766171 1 1
0.328520650111909 0.32074458375288 1 1
0.416269031179685 0.405272334487475 1 1
0.308272712720075 0.302137667684811 1 1
0.523572376823169 0.508697694453406 1 1
0.566500257883958 0.55059753336909 1 1
0.452960104369954 0.442706958829359 1 1
0.495664999174514 0.481880843365681 1 1
0.378602073724846 0.367716764587645 1 1
0.424644081681619 0.412945313024275 1 1
0.63337118236258 0.614441854888739 1 1
0.659081304200787 0.635740678389869 1 1
0.481758680266118 0.469510711796399 1 1
0.616268032230266 0.598503963687178 1 1
0.445684827111868 0.434272455210581 1 1
0.653131707672538 0.633709286382793 1 1
0.421721468187978 0.410570648749131 1 1
0.643489149318211 0.625209406891677 1 1
0.622718339288732 0.604116700037383 1 1
0.477126324237265 0.463592996561684 1 1
0.599489936469919 0.581552635599222 1 1
0.456134175263136 0.441943626447952 1 1
0.43899287084605 0.426534189092417 1 1
0.183118898275995 0.1780392731 0 0
0.344799454849036 0.334072890623491 1 1
0.589330700197958 0.57083443579673 1 1
0.246879341007719 0.239165528581025 1 0
0.518040541679169 0.50224362665811 1 1
0.257833105494426 0.250995135932184 1 1
0.680391977199957 0.661075757323872 1 1
0.194468963137651 0.187718573359316 0 0
0.684915171750294 0.665136883156707 1 1
0.36767738435224 0.356503858068348 1 1
0.489781007451896 0.475056617536618 1 1
0.650877958713043 0.632653400521231 1 1
0.368675152412512 0.359759084407417 1 1
0.5467378892091 0.531227284049999 1 1
0.493233797940057 0.47837211883104 1 1
0.45813660055996 0.442075107753901 1 1
0.453359184173083 0.439797615179371 1 1
0.358320684579618 0.34804910932255 1 1
0.625770416936636 0.605299061088838 1 1
0.439480124921605 0.4269404999381 1 1
0.57005688502782 0.553349111199072 1 1
0.435318077717382 0.424672822603347 1 1
0.393721140960683 0.384041070782738 1 1
0.249164832584254 0.242959366243032 0 0
0.50364582082916 0.488053586413914 1 1
0.494068675939736 0.478559335880062 1 1
0.326021541076918 0.316272044439069 1 1
0.427938104045351 0.416983503373404 1 1
0.610710681638251 0.593669379623778 1 1
0.371668107386928 0.362954357264998 1 1
0.386601728530269 0.375221251751239 1 1
0.352613646871864 0.341492278761222 1 1
0.502248689418625 0.487475928251306 1 1
0.469971345486227 0.45638397729787 1 1
0.340235454045148 0.329379856432528 1 1
0.372626324384426 0.361176373587876 1 1
0.359961179480961 0.349962850304219 1 1
0.5528388314065 0.536158210167276 1 1
0.573258900363277 0.555557778981337 1 1
0.542926402875994 0.52569571124136 1 1
0.265022077240228 0.256357345021086 0 0
0.522255764768391 0.506561478220168 1 1
0.467336687848437 0.451581670499034 1 1
0.750281114224312 0.727979704257808 1 1
0.306662669749439 0.296008806951058 1 1
0.593340931706762 0.576869471871392 1 1
0.817224106202221 0.793817456071771 0 1
0.303913873639915 0.296819139026688 1 1
0.507863854074199 0.492951737890975 1 1
0.515908097519969 0.500673382327308 1 1
0.475150676280926 0.46047720053343 1 1
0.495947212500932 0.482352614069297 1 1
0.474579904022099 0.460100984081123 1 1
0.546646780503332 0.529925705287031 1 1
0.567045744732427 0.549568767639432 1 1
0.369309499584768 0.358125278414589 1 1
0.659694861531637 0.640633547174094 1 1
0.525250550504554 0.509994362993317 1 1
0.749393681244524 0.728543666905888 1 1
0.475641694408394 0.462096227378545 1 1
0.811857716471506 0.791953283428557 1 1
0.298206575709321 0.288854231611546 1 1
0.699211786123354 0.678877888221881 1 1
0.278489063496489 0.271061578733645 0 0
0.506441056537835 0.492710740078438 1 1
0.275336304062215 0.26688860099648 1 1
0.384826761805125 0.372105612739335 1 1
0.651281107917761 0.630856802927482 1 1
0.54957269376077 0.533413347082571 1 1
0.22695174147011 0.219234704287645 0 0
0.683801267500038 0.663142236103197 1 1
0.44848170091986 0.437180179798592 1 1
0.292954775720523 0.28521032684685 1 1
0.436327305192686 0.422911480458348 1 1
0.267035632286704 0.258316733509552 0 0
0.444616316856518 0.431981129401968 1 1
0.390047426429454 0.379779665534678 1 1
0.355017648654319 0.344600750926139 1 1
0.459937035290541 0.447327842811694 1 1
0.415979868035363 0.402975049151419 1 1
0.479560751110237 0.464386073280708 1 1
0.544798795141957 0.529572856438442 1 1
0.631003180447423 0.614050700797408 1 1
0.556331200488743 0.538807343278189 1 1
0.544821688886113 0.527189780007684 1 1
0.393931064295081 0.381731751168213 1 1
0.24933415007003 0.241451156941754 1 1
0.537128563055936 0.520002225763905 1 1
0.867200429745878 0.840376908355087 0 0
0.469824440792832 0.456429509290726 1 1
0.541113797479376 0.525287435628297 1 1
0.596560894558433 0.580107290235746 1 1
0.440710209263456 0.429030087797776 1 1
0.622889690431394 0.605577658973561 1 1
0.391999245041858 0.380043335445396 1 1
0.239940045039592 0.234063061723379 0 0
0.431685171346247 0.419919199846267 1 1
0.810751828935535 0.787730495773291 0 0
0.708578453012913 0.685304102677921 1 1
0.362042490620413 0.35100263170184 1 1
0.387075628377007 0.37411676140342 1 1
0.453804564874379 0.439830620769987 1 1
0.493965648706451 0.479429094492966 1 1
0.534972451272228 0.518053411697123 1 1
0.500567646429769 0.486547880783016 1 1
0.509837878189598 0.49567880723273 1 1
0.674483873623579 0.653816063479778 1 1
0.41539937443867 0.40339105926638 1 1
0.512552959750581 0.496878045241945 1 1
0.600802936729375 0.582252280816883 1 1
0.422493426287784 0.410430366978565 1 1
0.957519743288664 0.928220251056595 0 0
0.464441588582509 0.449984629487379 1 1
0.381126133598589 0.36998209991223 1 1
0.461240809831512 0.446513934906643 1 1
0.454788709460167 0.440307178052873 1 1
0.61909640534606 0.600506154969605 1 1
0.650183234984382 0.630843624000946 1 1
0.584174609185553 0.568095172801708 1 1
0.599705311751827 0.580968571285327 1 1
0.59861863520392 0.580633502508879 1 1
0.426933306631557 0.414996044356453 1 1
0.303589206749538 0.296088958659528 1 1
0.470703557950371 0.455317731255301 1 1
0.424819308479064 0.411486568766909 1 1
0.474574745068748 0.462452335561328 1 1
0.482916491421143 0.469997044489649 1 1
0.467797275738495 0.454322205043924 1 1
0.597634027060756 0.581216329091541 1 1
0.1593028994674 0.153569096543275 0 0
0.416576945338144 0.405215104303353 1 1
0.351308348076434 0.341323787160903 1 1
0.306642591397794 0.297762608759698 1 1
0.247832752931165 0.239601072520364 1 0
0.412437423362275 0.398917895365174 1 1
0.592984168767743 0.574985256005504 1 1
0.435660960311521 0.422341226201938 1 1
0.479271073983899 0.466330671850999 1 1
0.284219161774159 0.27647584099438 1 1
0.581087663985233 0.563632953887023 1 1
0.547062197358323 0.531063856245356 1 1
0.553701597687054 0.538441550046049 1 1
0.451475852295905 0.437350069034831 1 1
0.840082955167954 0.816949768754717 1 1
0.510145248575988 0.496100000093103 1 1
0.229622144245977 0.221441247516488 1 1
0.692190809752745 0.672963209560555 1 1
0.380217155358777 0.367621310732429 1 1
0.503018689311275 0.488821906550037 1 1
0.615367349508243 0.596863479195584 1 1
0.575107617707836 0.558371341755193 1 1
0.384346012872337 0.372050620608301 1 1
0.247780022694896 0.239822847548415 1 1
0.45039335820667 0.437453175249994 1 1
0.512265253655498 0.497192380199007 1 1
0.694468929126843 0.673385785407649 1 1
0.749763869483787 0.728819910915835 1 1
0.492542824878689 0.478717723721698 1 1
0.324473759271285 0.315266607723269 1 1
0.670047609177651 0.649892567861145 1 1
0.651460502643293 0.635634482010698 1 1
0.318586710889924 0.309698003175393 1 1
0.563259798875555 0.544767684485895 1 1
0.541960060338035 0.525981280783497 1 1
0.554749920814002 0.539228934913293 1 1
0.658401133175175 0.639313651040389 1 1
0.503385437074706 0.487486828298766 1 1
0.566486707692961 0.552431187202947 1 1
0.475586909769138 0.46065636417021 1 1
0.682518148767881 0.665123053447116 1 1
0.524394059258469 0.5086544708155 1 1
0.106695957009368 0.103787232764036 0 0
0.618736897029787 0.602693420711092 1 1
0.498865321668722 0.484543786047457 1 1
0.593753602719158 0.575698110143406 1 1
0.592772333651407 0.574414564777434 1 1
0.605145985281186 0.587113340563084 1 1
0.41927034987578 0.408118363572967 1 1
0.372166120726351 0.362080010865389 1 1
0.530369479958171 0.51325099799278 1 1
0.588623115244167 0.570864305401893 1 1
0.407407573893259 0.396206942118658 1 1
0.364457914276645 0.355041131955351 1 1
0.540010966947963 0.522947052957324 1 1
0.657684827071988 0.637392681824757 1 1
0.257906043255984 0.250683021534403 1 1
0.542303705954116 0.527061912366146 1 1
0.192220530482897 0.188559477844214 0 0
0.642099038733448 0.625511131616385 1 1
0.495672729845794 0.478934004419351 1 1
0.725123269390094 0.702776025301937 1 1
0.344229136789491 0.334172742173657 1 1
0.437348899955599 0.423265590152787 1 1
0.224422864401484 0.21785385563316 0 0
0.530294219925592 0.515591592444396 1 1
0.478274395055714 0.464914498618224 1 1
0.206643512435172 0.200750781917941 0 0
0.371864757609807 0.361001298658971 1 1
0.520834106592218 0.505814420382961 1 1
0.354504821373976 0.344378113759716 1 1
0.540703692780265 0.525736073498772 1 1
0.5886671986695 0.570637493540297 1 1
0.368351460777069 0.356567991471139 1 1
0.526525698456458 0.512575468366961 1 1
0.428919370044286 0.415188987518383 1 1
0.229220141993677 0.222942891096764 0 0
0.332975814974554 0.322750376714736 1 1
0.639624883889366 0.619702253007291 1 1
0.525397960925996 0.512112091610545 1 1
0.493062335373676 0.479125150862624 1 1
0.708866290057136 0.688081094127001 1 1
0.338346814065926 0.326620296426995 1 1
0.326802781400715 0.319553471744375 1 1
0.650113424265511 0.629069652918154 1 1
0.512012719131909 0.499744659189949 1 1
0.78980557481745 0.765941033045892 0 0
0.483883585728561 0.470130551921933 1 1
0.20942004851631 0.203583862843438 0 0
0.430209234118797 0.418646583574828 1 1
0.522822609502731 0.508233302581403 1 1
0.440659356278923 0.426373918229316 1 1
0.568837353973716 0.554564427446153 1 1
0.537302148659916 0.522374260378195 1 1
0.181216605804831 0.175906601853461 0 0
0.559310645415365 0.542907029398786 1 1
0.42293199455113 0.409787557240661 1 1
0.386968227088138 0.379873056118607 1 1
0.302147488421857 0.292198258840876 1 1
0.281748771805852 0.273895530757705 0 0
0.505872425491915 0.490165932952402 1 1
0.354568417263897 0.346084744053277 1 1
0.417948945515084 0.406559844486697 1 1
0.51819723486134 0.50235181963194 1 1
0.653919236712802 0.634323281995544 1 1
0.516742796440318 0.502803288602642 1 1
0.40631069536139 0.393723271439084 1 1
0.56040963911922 0.545941830636723 1 1
0.449199756427921 0.435766965356588 1 1
0.339817914095527 0.329994327593711 1 1
0.298704470623159 0.290130102350281 1 1
0.649135750465733 0.62828758517493 1 1
0.571221789614231 0.552968958866795 1 1
0.439810719923697 0.428606783676521 1 1
0.666005821933896 0.647442788807368 1 1
0.525792452916012 0.510341932330447 1 1
0.571847860213598 0.553688826290503 1 1
0.53593324716101 0.517151560423991 1 1
0.672891789269556 0.652328897170239 1 1
0.506174746551928 0.491815303969209 1 1
0.479520618073808 0.464969137838278 1 1
0.635614561828842 0.617144722483016 1 1
0.461119657611193 0.447936199765464 1 1
0.449451591657379 0.43480232514261 1 1
0.359125418583716 0.34984863516562 1 1
0.597679901592546 0.582877787554863 1 1
0.513376514279153 0.49893653627481 1 1
0.598829834293604 0.581292119358499 1 1
0.632603299525464 0.613360560948169 1 1
0.42884038111463 0.415807466167857 1 1
0.567397427635706 0.552281277710764 1 1
0.347954658835987 0.337062143205752 1 1
0.547056872416802 0.531588028332272 1 1
0.57755557597554 0.558947345105838 1 1
0.364270367650251 0.353164630767615 1 1
0.386511873932304 0.373324560829948 1 1
0.314016983149341 0.302954829094726 1 1
0.482513463012649 0.467726417259312 1 1
0.4824654940369 0.466849399040885 1 1
0.376935029403335 0.366016059772389 1 1
0.589987170023004 0.574081639111817 1 1
0.583476187197275 0.565381053170685 1 1
0.652397089601317 0.634686881022845 1 1
0.407250544737665 0.39491279146736 1 1
0.34599003385756 0.337052994242457 1 1
0.486329303515254 0.472391598588316 1 1
0.488943808711664 0.472268654947195 1 1
0.30074016578939 0.291936066080486 1 1
0.656189277353614 0.635973236343151 1 1
0.645264027978203 0.626765456486462 1 1
0.512617984007518 0.49775953649595 1 1
0.466865424257678 0.452061594815688 1 1
0.652382722556789 0.635187807099109 1 1
0.528096571293405 0.511031623551533 1 1
0.27659659520712 0.267211722037572 1 1
0.40495441698936 0.392850215482123 1 1
0.482240872539397 0.468541092836851 1 1
0.699063545168003 0.678044412224346 1 1
0.728549978630488 0.707882189334998 1 1
0.655305386713914 0.636121986419108 1 1
0.422211093526906 0.410420715179716 1 1
0.501838679587085 0.48607379225831 1 1
0.669874811482221 0.649489649213727 1 1
0.589303438139079 0.573013473324544 1 1
0.433230141890817 0.42116360508396 1 1
0.6918083869999 0.671303024950696 1 1
0.293037665663767 0.285768643440948 1 1
0.611810869968823 0.592982440729677 1 1
0.653183264460335 0.633496726482477 1 1
0.4179912499414 0.406787449799221 1 1
0.545294916081463 0.528676397190653 1 1
0.375382137735054 0.365612134608991 1 1
0.563826392714685 0.547266630734882 1 1
0.396971710342032 0.385220123765799 1 1
0.50138514434415 0.488005846389904 1 1
0.273637193937223 0.265428852427584 1 1
0.78065358232086 0.760233413713199 1 1
0.546804223531691 0.532217046002493 1 1
0.728373433580603 0.707874876658921 1 1
0.579297416405227 0.562448988126883 1 1
0.605561023722081 0.588388804412874 1 1
0.379837546032923 0.365940565153665 1 1
0.385195761665469 0.372163449552341 1 1
0.492601800006886 0.477921738004261 1 1
0.481657404143795 0.467577472720183 1 1
0.355985349685565 0.346097621098613 1 1
0.451448969646951 0.440465234420576 1 1
0.480911369523439 0.46647840353006 1 1
0.46589664501931 0.451345904591161 1 1
0.579330741268109 0.562705505372568 1 1
0.49663780615459 0.4813863253479 1 1
0.304783288746185 0.297122990014284 1 1
0.491533869685995 0.478465433595106 1 1
0.588071332945154 0.571105496486791 1 1
0.336791800830058 0.324953735927463 1 1
0.52457708152844 0.508200874328469 1 1
0.487065378446575 0.473329262232467 1 1
0.425629854063891 0.413833761180693 1 1
0.495647990998245 0.48074845112481 1 1
0.551771771895512 0.5377519373951 1 1
0.613790090725963 0.596483844323697 1 1
0.560765564961809 0.543452220077048 1 1
0.581298823096669 0.564188235604237 1 1
0.530729489654719 0.512824740635435 1 1
0.39733892661307 0.387508885888461 1 1
0.514378342217117 0.4993757207111 1 1
0.3244538190042 0.316422716560634 1 1
0.511847984848802 0.495283742475589 1 1
0.411479974754323 0.399912280393672 1 1
0.416476379722056 0.403572392689456 1 1
0.419420955992374 0.408083530657015 1 1
0.393148084649234 0.385183080948687 1 1
0.353596296981414 0.341279184830532 1 1
0.396417073810536 0.384167430967241 1 1
0.373657049693322 0.366257251500862 1 1
0.510264127713925 0.495232524711773 1 1
0.535650959092833 0.519927687072363 1 1
0.447799180962814 0.433116411508733 1 1
0.423900188958588 0.411047584214105 1 1
0.459834578532499 0.446080757046526 1 1
0.488299581218232 0.473468992047465 1 1
0.699823849767933 0.679150086560579 1 1
0.392153129949975 0.379975671858001 1 1
0.271333585337367 0.263512389107191 1 1
0.676460806142829 0.657242077345065 1 1
0.316973303913387 0.308549390475341 1 1
0.558480957317295 0.543390010881458 1 1
0.579067173397811 0.560665036051434 1 1
0.671122599177914 0.652334653861404 1 1
0.319867021492417 0.312201059810758 1 1
0.341278965514739 0.331661910520608 1 1
0.565342888491691 0.547331620201956 1 1
0.270315024217796 0.262407387492677 1 1
0.398372174120446 0.386038058248182 1 1
0.391111033550459 0.379770306619955 1 1
0.405711104053953 0.394816763613674 1 1
0.485326456536895 0.471344232386236 1 1
0.577689726780343 0.560100710925472 1 1
0.451325688046041 0.436323609471507 1 1
0.444548079897992 0.429972881182004 1 1
0.208153830728289 0.202284324951057 1 1
0.372951875587374 0.361300646962061 1 1
0.676377103109824 0.656219659291253 1 1
0.581596964986308 0.566066226877588 1 1
0.323008249405352 0.314869194106189 1 1
0.54779616749881 0.532625960536184 1 1
0.4158294863057 0.401841461158766 1 1
0.361587482646073 0.351568061925054 1 1
0.402898411462708 0.39152626141566 1 1
0.485365965280456 0.471032638506019 1 1
0.381601270819296 0.369966282886559 1 1
0.346812591899011 0.337251759649334 1 1
0.249541277487183 0.241544916294747 1 1
0.526932231326002 0.510983958685948 1 1
0.553091599600314 0.535568841558985 1 1
0.39489467600151 0.383614597878473 1 1
0.57580971814827 0.560481845385934 1 1
0.569923339370343 0.552690017676547 1 1
0.636192017975196 0.617867048998458 1 1
0.451081551550619 0.437232348346552 1 1
0.379661824451704 0.369086416358083 1 1
0.922932142292908 0.893607559223253 0 0
0.580059275403691 0.562920371158144 1 1
0.340162716899806 0.330639824924628 1 1
0.60879795697458 0.589556876320001 1 1
0.444530167213536 0.433361621413229 1 1
0.3264963401885 0.317710280123863 1 1
0.611003602672204 0.589631837672776 1 1
0.48497071220624 0.471001428734802 1 1
0.349154132131853 0.338624361310749 1 1
0.550563614303527 0.535041013912845 1 1
0.655946845928361 0.636401494095262 1 1
0.425166742408675 0.414701784983768 1 1
0.458720202145623 0.445766052001578 1 1
0.509945379681932 0.494804384646083 1 1
0.288416168964401 0.279369480998143 1 1
0.672736591899026 0.653193532211298 1 1
0.424509976762602 0.412615784486663 1 1
0.327432102610422 0.317318719826541 1 1
0.297437202691412 0.28825048119043 1 1
0.282192587375861 0.272334597250684 1 1
0.518016504924053 0.505797385903062 1 1
0.404872433823543 0.394134113305688 1 1
0.465235721430707 0.450763551015275 1 1
0.302630070101446 0.293625246931099 1 1
0.387588464346064 0.375186832200302 1 1
0.510619474886306 0.493763743536661 1 1
0.585498136961811 0.569213087628845 1 1
0.262220351426347 0.256058685041664 1 1
0.385419832557838 0.374475104454582 1 1
0.54217517500288 0.526510780336573 1 1
0.310287550301999 0.303184675961253 1 1
0.382064553693165 0.371482302650334 1 1
0.539820220843746 0.527296764301254 1 1
0.521772147382412 0.505063158254166 1 1
0.465320930161647 0.449802562580489 1 1
0.664125888301692 0.643785508328367 1 1
0.527690489496066 0.512706508458437 1 1
0.215225939070937 0.207581287926248 1 1
0.407948101340427 0.394973267968342 1 1
0.333089426020405 0.323772452274081 1 1
0.454712003562607 0.440874247104674 1 1
0.377463611429358 0.366703954068473 1 1
0.691668358145308 0.671982856330428 1 1
0.278117456696977 0.270434696137476 1 1
0.501855531217152 0.487906262006352 1 1
0.535078681130391 0.521431923025145 1 1
0.596295403595937 0.57810503478333 1 1
0.77077483168726 0.747748704394887 1 1
0.456580370076312 0.440599640031072 1 1
0.55515872571984 0.540545189910884 1 1
0.660547223344467 0.642228890891613 1 1
0.454884507147415 0.442652630764919 1 1
0.177596445195473 0.171605887286293 0 0
0.405427107609223 0.390825799647559 1 1
0.289024069300295 0.280150570260796 1 1
0.640361639161409 0.621917885095068 1 1
0.613725960776023 0.596957748032421 1 1
0.643553792484863 0.624894595835429 1 1
0.371890216650985 0.360830281081191 1 1
0.192467726332677 0.188318304312763 1 1
0.41678171740437 0.403701933364747 1 1
0.395539890719861 0.386388557599267 1 1
0.393999147927915 0.381767953481216 1 1
0.562791613621179 0.544235910608992 1 1
0.421430508035268 0.406613822901473 1 1
0.422980134156173 0.407655240992457 1 1
0.696820097396817 0.675338197973079 1 1
0.428865151435938 0.417328339264573 1 1
0.670647509109832 0.650066672237634 1 1
0.390288370925242 0.377990647285206 1 1
0.315498594556341 0.306588424489801 1 1
0.498788433908365 0.485664173021143 1 1
0.595663737380096 0.575841048728404 1 1
0.464314222694227 0.448735737192864 1 1
0.488130261876659 0.475199803716549 1 1
0.326825308287224 0.317607616539172 1 1
0.699086475784472 0.67877313988096 1 1
0.555167194852367 0.539499968466047 1 1
0.466954891907136 0.454275813165202 1 1
0.275660519279335 0.268088934870707 1 1
0.435675850366707 0.426823413012965 1 1
0.595570042698997 0.580488826689552 1 1
0.383060258881387 0.372313727247422 1 1
0.477054598136274 0.460605083899741 1 1
0.389830176017483 0.378189437120754 1 1
0.6428691215583 0.623797430576286 1 1
0.345261185603461 0.334970311992871 1 1
0.325763490946994 0.314528475343566 1 1
0.406407909485999 0.393697236122956 1 1
0.502758797373029 0.490015359698499 1 1
0.462968989591446 0.449460080436718 1 1
0.496205864751125 0.480635940555254 1 1
0.487530529631444 0.472459714492106 1 1
0.25099985867425 0.244113649792315 1 1
0.4177172177299 0.405250291243304 1 1
0.465562217600713 0.4538964539786 1 1
0.44738019917567 0.43359409782193 1 1
0.576803931067644 0.560750151067039 1 1
0.429303859294169 0.417336944359787 1 1
0.448428409924851 0.435060804093454 1 1
0.674553656471033 0.654760270612806 1 1
0.621935236387325 0.602275047027546 1 1
0.486893231877288 0.472871813267841 1 1
0.81966378980013 0.794377812125052 1 1
0.554675659055715 0.537838784320449 1 1
0.69618219254497 0.677434724269984 1 1
0.701614877134338 0.68247139704072 1 1
0.417271813964759 0.405084444516821 1 1
0.405999179449238 0.393975704709918 1 1
0.601583865611691 0.584098936273245 1 1
0.751196641973759 0.725909214648573 1 1
0.62631274170293 0.608892694363948 1 1
0.507167543106612 0.492608560202472 1 1
0.465971414064503 0.453171779433393 1 1
0.356377769880431 0.345916178359138 1 1
0.472472985009928 0.459303833794282 1 1
0.416844868245599 0.405696420215805 1 1
0.45471736157553 0.440334285794241 1 1
0.689189906319609 0.669340929922749 1 1
0.520349399202332 0.507620763112188 1 1
0.398876627799153 0.386786979931298 1 1
0.631078236738933 0.612716483074458 1 1
0.70605091284577 0.685728689114932 1 1
0.363473573318148 0.351735831712122 1 1
0.629858974064769 0.610467479521843 1 1
0.514201478232875 0.498025426160587 1 1
0.722646718858062 0.701947253233399 1 1
0.348733407836566 0.337943609852749 1 1
0.284895261955841 0.275559698834047 1 1
0.263150545115127 0.254024323457125 1 1
0.43483291341591 0.423205330216956 1 1
0.747057677371401 0.722959717781558 1 1
0.352904300855191 0.343244352544023 1 1
0.320678185939343 0.311814002147937 1 0
0.301228942216246 0.293226479101818 1 1
0.423266105430619 0.41086397236327 1 1
0.387782043963927 0.375825464258443 1 1
0.526355362463737 0.512163764672761 1 1
0.564901270420954 0.549103914401518 1 1
0.683784553794135 0.662859187153278 1 1
0.380072341383515 0.36562421306395 1 1
0.611777314561389 0.593978738804883 1 1
0.349619922884518 0.341793395837203 1 1
0.436528261123728 0.42265554270782 1 1
0.480759634762512 0.465057569790499 1 1
0.528017859298882 0.515173942716879 1 1
0.402875638517739 0.389521964249406 1 1
0.538635933920778 0.523605527595795 1 1
0.656324477402477 0.635998623074186 1 1
0.368640958019929 0.35811421252618 1 1
0.744251351445535 0.723451836598087 1 1
0.525043385102955 0.508909692821128 1 1
0.517535016150208 0.50386626233175 1 1
0.631510835283793 0.614703290050874 1 1
0.725630614422768 0.705294532170785 0 1
0.660304266761313 0.641316111386914 1 1
0.327763805341171 0.317544858888661 1 1
0.413394608775759 0.400425813975446 1 1
0.192560813672016 0.187167501185713 0 0
0.440490648403172 0.427447786588527 1 1
0.709229005578536 0.687681283387647 1 1
0.415774393382439 0.403707399841051 1 1
0.486804664368493 0.47406886976517 1 1
0.385597351026529 0.374214206452171 1 1
0.489074882999347 0.476551572330377 1 1
0.462166527792918 0.448263097746841 1 1
0.517791470875733 0.50334671839605 1 1
0.577651466783897 0.563072469664917 1 1
0.552303551101185 0.536819766057888 1 1
0.409361462662337 0.396956785304989 1 1
0.674049594982527 0.654902277848755 1 1
0.872317697292189 0.847047775275906 0 0
0.655124032819091 0.636518560421412 1 1
0.628958510990482 0.610819025298205 1 1
0.646732046017332 0.628462103597309 1 1
0.758091350478617 0.735534880942219 1 1
0.493360996009937 0.479325934114123 1 1
0.359717850985748 0.350394348028237 1 1
0.541497330188223 0.526384656196168 1 1
0.576661775226933 0.560080542427331 1 1
0.345695809774274 0.33507118797214 1 1
0.574483961358005 0.555595082299216 1 1
0.385489044250883 0.37528846722763 1 1
0.459686163039525 0.446409596289344 1 1
0.596068634930006 0.579097373555674 1 1
0.464635515586226 0.449503446392935 1 1
0.488796458976113 0.475247227763961 1 1
0.439874506949685 0.42641216875302 1 1
0.493169114974172 0.478084945977285 1 1
0.406653212854731 0.395335620219935 1 1
0.563720018058867 0.546308739867429 1 1
0.697938020063175 0.676287365436171 1 1
0.574710872430158 0.557806034067851 1 1
0.350512868493406 0.341951739393652 1 1
0.404877503824058 0.392422326967848 1 1
0.481176386858832 0.467072115835689 1 1
0.37960100364655 0.37064398351527 1 1
0.515843110951295 0.500234410629433 1 1
0.690914201590162 0.67240151038022 1 1
0.455618570458938 0.442171886679376 1 1
0.433524927953793 0.421067665014311 1 1
0.606068372868893 0.588238780685922 1 1
0.722974257015701 0.703497581425216 1 1
0.602245200034081 0.584803543105956 1 1
0.747940103401552 0.725908350467549 1 1
0.354589890848828 0.344299151576845 1 1
0.49374506372012 0.481920710026764 1 1
0.611777269501787 0.595178463117257 1 1
0.384374798688486 0.374398630001717 1 1
0.392960546308498 0.381299020028465 1 1
0.314258605092723 0.304784683477432 1 1
0.575656440668381 0.55885112768606 1 1
0.456959720119621 0.443946719867903 1 1
0.451752119089738 0.438999184307053 1 1
0.53406484127456 0.517980457309404 1 1
0.481482920929537 0.46903473583576 1 1
0.514486917860219 0.499459782165003 1 1
0.424751466485393 0.412173516477543 1 1
0.568821418619705 0.55493270164896 1 1
0.498780227938465 0.483023487498971 1 1
0.542089241366409 0.526669823359348 1 1
0.674932583885964 0.65253520855311 1 1
0.426040691223455 0.413742131041237 1 1
0.502005602360003 0.484544793331432 1 1
0.521021213061951 0.506173672211056 1 1
0.504741518747631 0.490663591123376 1 1
0.411463936633751 0.398997227223096 1 1
0.337538196981328 0.327015602479522 1 1
0.678783877405365 0.658659587621268 1 1
0.239506010052118 0.231250925354428 1 0
0.388536659677381 0.377652631541953 1 1
0.379330474849629 0.368659059423379 1 1
0.79889487920896 0.773265479475719 1 1
0.377631036468953 0.36554856447685 1 1
0.390300858022389 0.378209312448489 1 1
0.52291765003291 0.508688023535176 1 1
0.481272352949286 0.468746034065105 1 1
0.460483878212962 0.446011799993839 1 1
0.604001187415054 0.586743243142885 1 1
0.512590540500812 0.498730374928963 1 1
0.503982784304002 0.488018349289151 1 1
0.313482376189802 0.301859995831848 1 1
0.3706127479761 0.360443036350755 1 1
0.503345894683378 0.487507641580229 1 1
0.645536663555434 0.625624609327219 1 1
0.686680036481959 0.668862415539888 1 1
0.144813698862242 0.141940555775328 0 0
0.498172052795091 0.481206937647243 1 1
0.517283392616186 0.502328643343863 1 1
0.649123064162012 0.629890516172646 1 1
0.623296743963798 0.605092181201903 1 1
0.571000592845717 0.556161342114432 1 1
0.247455383844609 0.241239528443101 1 0
0.389944133136441 0.378204499614948 1 1
0.400925800752341 0.388334636028289 1 1
0.62742250216565 0.607728542122829 1 1
0.660488617734407 0.641808089004406 1 1
0.286416598303227 0.277357660935312 1 1
0.319540806442851 0.3099281845108 1 1
0.539804389935367 0.524525216861901 1 1
0.628012935623039 0.608712965661056 1 1
0.750400223131162 0.72830940588737 0 0
0.565484805001435 0.549589506783253 1 1
0.524006536310755 0.508436129327413 1 1
0.59935472170757 0.58159674799538 1 1
0.406383803609192 0.394296123721825 1 1
0.512005187892368 0.4983038189665 1 1
0.431494880427724 0.417313459878735 1 1
0.747574516774415 0.725430645643832 0 0
0.548708559468581 0.531798740081145 1 1
0.524935978204579 0.509107031367611 1 1
0.59207514803232 0.576356029786822 1 1
0.350195548845151 0.339025701439951 1 1
0.556480526433106 0.54095935649135 1 1
0.313989438248365 0.305128870181034 1 1
0.402519832101367 0.390249458582083 1 1
0.830477908224734 0.803400589787679 0 0
0.28848475389304 0.278439227286252 1 1
0.298831131068731 0.290432843034244 1 1
0.387981100557923 0.375057223818962 1 1
0.147297714782364 0.143132328669555 0 0
0.44475508811487 0.432704299851576 1 1
0.629301832829544 0.609559685126371 1 1
0.515284197637892 0.499975506420365 1 1
0.348299824897666 0.338129171836369 1 1
0.270816696946731 0.266039994494016 1 1
0.598407397738167 0.58001719883273 1 1
0.625707140291413 0.605436997693041 1 1
0.621194375290482 0.604302669513596 1 1
0.628094977920311 0.610996712471516 1 1
0.281883207500187 0.272935228762013 0 0
0.711886427963376 0.690708533766491 1 1
0.390584624526245 0.378871293997841 1 1
0.422911648063854 0.410102223965223 1 1
0.547704687674114 0.529354657144425 1 1
0.566532606781953 0.550054023283883 1 1
0.350106668227884 0.338501617899448 1 1
0.655543090167982 0.636193791806225 1 1
0.339696174062045 0.328911011758003 1 1
0.495237962722523 0.479267945190584 1 1
0.433894452902858 0.421698808996346 1 1
0.380469992598642 0.369461211554671 1 1
0.558874861009871 0.543040931417775 1 1
0.420921095803263 0.409856366485783 1 1
0.700198647888985 0.679187291991796 1 1
0.220070023002082 0.213890493144965 1 1
0.562839889328681 0.546759378559322 1 1
0.699446507534811 0.677381460857053 1 1
0.38078271445217 0.368637533967219 1 1
0.554321795321323 0.539118187363529 1 1
0.547278304538314 0.530477660622037 1 1
0.461817355615134 0.449297581868566 1 1
0.483184060074254 0.467510951805956 1 1
0.764658857963402 0.742710213479322 1 1
0.510810697778733 0.494883498996956 1 1
0.297860996903022 0.289585036532538 1 1
0.439473961912696 0.424517736009102 1 1
0.503339188898771 0.486282048834949 1 1
0.481078361654866 0.465283511427851 1 1
0.313921318964181 0.304943511828564 1 1
0.390500090375582 0.378653971535119 1 1
0.342434740197842 0.333743535821823 1 1
0.560782970884426 0.544851734786657 1 1
0.258172009304241 0.250683803040639 1 1
0.329685703004193 0.318096067137595 1 1
0.319548748754492 0.310795608383568 1 1
0.36708991226984 0.35760073298161 1 1
0.437017780490336 0.423665970616095 1 1
0.399059808887947 0.386916243085849 1 1
0.274425566390596 0.267914614099832 1 1
0.365271025338579 0.355135880764725 1 1
0.440612382815639 0.428656299849004 1 1
0.392118730675487 0.381364648785771 1 1
0.212564388884429 0.207640163538135 0 0
0.469692530403148 0.455978391214382 1 1
0.37231926491816 0.361211815485154 1 1
0.395176531616326 0.382695731060114 1 1
0.494986576898983 0.480845524323867 1 1
0.574138786530908 0.556548645281846 1 1
0.534834876816027 0.519872666817517 1 1
0.429627958905683 0.417661456025852 1 1
0.603403554691017 0.585849605665684 1 1
0.524166327428468 0.507923154933441 1 1
0.718672313103228 0.69646958433663 1 1
0.562125001563878 0.546535530533105 1 1
0.419075279792566 0.405300671713937 1 1
0.457826466616777 0.444567995660042 1 1
0.360028203010432 0.350752700340218 1 1
0.558082540215959 0.541057467937426 1 1
0.475742702355888 0.462444445252481 1 1
0.368944171082071 0.360317319929892 1 1
0.658860618609403 0.637638203672885 1 1
0.37864126393005 0.365665903894714 1 1
0.639892896030184 0.621175604324155 1 1
0.778556004525586 0.757046040554294 1 1
0.65186421501665 0.632965536193483 1 1
0.388052265593792 0.377201560377681 1 1
0.325989656538833 0.317117715979209 1 0
0.326856736129616 0.317153662015364 1 1
0.48933786739474 0.476534506598046 1 1
0.569557458657503 0.552339863430352 1 1
0.535342974470359 0.517939278401115 1 1
0.414559283260287 0.401342240980157 1 1
0.497061361944134 0.482475443835918 1 1
0.523050852201612 0.506465054982255 1 1
0.451330442078027 0.437087667409218 1 1
0.659090763360897 0.638759041860662 1 1
0.727463560636072 0.705509227648853 0 1
0.591549126786735 0.574073905346246 1 1
0.518036558499344 0.503062203517027 1 1
0.472969111086384 0.459581280542637 1 1
0.459828099069078 0.444164001989803 1 1
0.366881266835574 0.356592495300502 1 1
0.320319652682947 0.311586513645473 1 1
0.511887775997358 0.498327952452422 1 1
0.495376017386738 0.481511083610422 1 1
0.574452673440745 0.557717917592313 1 1
0.524288814900385 0.508121700420846 1 1
0.4217599766273 0.409911095538309 1 1
0.109613367296283 0.107268845892625 0 0
0.69980613006077 0.677936867366455 1 1
0.495118690814125 0.481028387353221 1 1
0.481020811692846 0.466480509263566 1 1
0.507938026196998 0.494241374059398 1 1
0.593211413125732 0.575883394420311 1 1
0.513811034702526 0.499118741355438 1 1
0.404899806050982 0.394525027505255 1 1
0.5946219876349 0.577890047182237 1 1
0.372039514372167 0.360584646612456 1 1
0.768540127291259 0.748691206055811 1 1
0.312748649342436 0.302929600720633 1 1
0.270399110780669 0.262857451646118 1 1
0.64812204038501 0.627185142020176 1 1
0.598406412657932 0.580955631300078 1 1
0.39311617679197 0.38122590735359 1 1
0.562772066105065 0.545045581763815 1 1
0.468384168638023 0.455243709447233 1 1
0.424632186565629 0.412431120365983 1 1
0.511895044602391 0.494951391334844 1 1
0.388153994621722 0.377751916904141 1 1
0.853783881216873 0.827311566909735 0 1
0.400451402697014 0.389707906938546 1 1
0.495200984486183 0.480413311541748 1 1
0.704751297848084 0.685874482613011 1 1
0.367844842950761 0.35581957131416 1 1
0.543123834067901 0.524845045538466 1 1
0.535670636435807 0.52099390725411 1 1
0.522891037254609 0.510053285710759 1 1
0.422665646349338 0.411047299677931 1 1
0.532892669612622 0.515026326271323 1 1
0.432948829435305 0.42039751452651 1 1
0.246148484347114 0.239291777457558 1 1
0.324092328530286 0.314799436045204 1 1
0.14660032087605 0.142410729169555 0 0
0.58177902213817 0.564306075206077 1 1
0.281909197275584 0.273175672566649 1 1
0.353178935090384 0.342021946199277 1 1
0.195789924522067 0.191459278684033 0 0
0.543145193460534 0.526928994002874 1 1
0.708270770817089 0.686399617823062 1 1
0.31663031369858 0.30887771108105 1 1
0.705108235877929 0.681796449298735 0 1
0.596587300261214 0.579450858497436 1 1
0.46012618767451 0.446488128850664 1 1
0.494512383888087 0.480148094035189 1 1
0.391130560752229 0.38033676751871 1 1
0.734514598575016 0.712330272513074 1 1
0.272552156302737 0.26546795708459 0 0
0.813959328755671 0.788498905888279 0 0
0.696780218876945 0.676524654248906 1 1
0.674885725685217 0.653761977788026 1 1
0.257445082723938 0.249504964309287 1 1
0.484497899181961 0.470056771004618 1 1
0.664473815593282 0.643840453800777 1 1
0.602542878091522 0.585956312228154 1 1
0.407749095805996 0.396257073600247 1 1
0.753936686810573 0.732058229706216 0 1
0.39358436507983 0.38135092915353 1 1
0.539866110160436 0.524481981624158 1 1
0.471080994338537 0.4557591554458 1 1
0.512414394258651 0.497405763857304 1 1
0.734311917604372 0.713674287383125 0 1
0.555240126299523 0.535919722657856 1 1
0.424622320816912 0.41298101867393 1 1
0.188956639134224 0.185825147324542 0 0
0.435363601616442 0.421046582701092 1 1
0.485265238851665 0.471113081780888 1 1
0.598852549104548 0.582453143133594 1 1
0.248020716117275 0.240648108780363 1 1
0.555482049752965 0.537549959071862 1 1
0.554313317788984 0.537512501278046 1 1
0.51688497065436 0.500367145766275 1 1
0.395003016151932 0.383211680636155 1 1
0.459871953735516 0.446533967302244 1 1
0.444382933240578 0.43303099960923 1 1
0.565411463382518 0.548193939168483 1 1
0.668635434952445 0.649396399777078 1 1
0.74908975286432 0.728324071035511 1 1
0.76282732896291 0.740951860350302 0 1
0.56567459648348 0.547116336616717 1 1
0.324619757440027 0.315079509399367 1 1
0.363090130262599 0.352678518964486 1 1
0.527090598923829 0.512566984571936 1 1
0.253436068038016 0.245787452650232 1 1
0.671190831552413 0.648558460847009 1 1
0.373277731331912 0.363914568353307 1 1
0.617550057868794 0.599744854238043 1 1
0.481512685428356 0.466843750097028 1 1
0.554178773144132 0.538128200281483 1 1
0.523360985620499 0.509577745860713 1 1
0.625316736784626 0.609521677246366 1 1
0.257949369419202 0.249500379366747 1 1
0.60108096261831 0.582744306029384 1 1
0.67158477098097 0.650762559582604 1 1
0.593747309633434 0.575770700468075 1 1
0.712535279954802 0.692517416313131 1 1
0.55367500749778 0.539436976349061 1 1
0.953049642623141 0.921988262382819 0 0
0.295239201687396 0.286217277683194 1 1
0.485559066780824 0.471548572643779 1 1
0.607651764869756 0.58893230851039 1 1
0.439191226196918 0.426298727276831 1 1
0.648996468039521 0.630711572817717 1 1
0.403203795054634 0.393186080571395 1 1
0.457652514962155 0.444241106219236 1 1
0.593212206317188 0.576750643502824 1 1
0.439759841461629 0.425171463672078 1 1
0.611646687225418 0.591522598084306 1 1
0.523302988412203 0.507999562096041 1 1
0.570812841895941 0.553152214859703 1 1
0.642064344784259 0.623384006093983 1 1
0.504356389000065 0.488679137219119 1 1
0.695076392988899 0.674634713408276 1 1
0.614391967582445 0.595291215591736 1 1
0.538139812147612 0.524122648874978 1 1
0.698614810171741 0.678377783351452 1 1
0.438177768908469 0.424209359830296 1 1
0.531145309440087 0.516319814059993 1 1
0.729715574226277 0.706539673856066 1 1
0.61088266314727 0.590923308091006 1 1
0.598058912388967 0.582708265058815 1 1
0.390585897268071 0.378384410133429 1 1
0.541984661190714 0.526683980887604 1 1
0.558369376765387 0.539467096911128 1 1
0.476704787202893 0.46230443958592 1 1
0.882569368991796 0.858693043668611 0 0
0.635289810979786 0.617609663535159 1 1
0.528027562642931 0.513241416045168 1 1
0.535223798830837 0.519587987904878 1 1
0.619796865919323 0.600917997168234 1 1
0.623663530040071 0.606954109016498 1 1
0.633141816964867 0.616112683887218 1 1
0.51061970771869 0.495305290478508 1 1
0.543010907722925 0.527486865477165 1 1
0.641469126864158 0.623188107815514 1 1
0.767410317993592 0.744779921942531 0 0
0.511907359010344 0.49645226734748 1 1
0.410892822118748 0.400358324747683 1 1
0.574247475691102 0.560101791343719 1 1
0.378504311655239 0.36861452660924 1 1
0.468627582732051 0.45606416590138 1 1
0.385956481769254 0.374264762735093 1 1
0.651667663619111 0.634066267295157 1 1
0.188203287748766 0.181655445227483 0 0
0.389109613758652 0.376798900373714 1 1
0.432648321340386 0.421065819972798 1 1
0.529368417378021 0.513743277297507 1 1
0.44828624999698 0.434850114155229 1 1
0.712660348967432 0.69149887264469 1 1
0.36110906100535 0.350592921467958 1 1
0.228118454793487 0.219665080740058 1 1
0.416932154530881 0.404069221694329 1 1
0.282124278253141 0.274786180068569 1 1
0.664636996913513 0.644746053402703 1 1
0.605320984297238 0.586150198410165 1 1
0.503859806251466 0.487025954739348 1 1
0.349518871102702 0.339790410626152 1 1
0.522472831347479 0.505445501477394 1 1
0.438141860866838 0.42622164052001 1 1
0.653002823057563 0.63176137988285 1 1
0.575267279549568 0.55922159454146 1 1
0.584356738775196 0.567639956165716 1 1
0.518179107451623 0.501907880210416 1 1
0.310879975859567 0.30180817316558 1 1
0.237714325613069 0.230680862807698 0 0
0.443205512259133 0.428213145620205 1 1
0.442966017992058 0.431658808354388 1 1
0.495282694923217 0.480102397391202 1 1
0.83968447071486 0.816371794585408 0 1
0.555396745735593 0.541016396221214 1 1
0.514076194493969 0.498184614839702 1 1
0.599649219531852 0.582098213508841 1 1
0.659360591380196 0.64090260690019 1 1
0.287104085433982 0.278718493972797 1 1
0.392349177851845 0.379848520933084 1 1
0.494911108646842 0.478867276038798 1 1
0.377009178358899 0.362689475984543 1 1
0.407369935347943 0.396765618655606 1 1
0.457246607958307 0.444482888951209 1 1
0.366482577472558 0.355774063679258 1 1
0.480882710216235 0.467613975049746 1 1
0.753240478987886 0.729651404667028 1 1
0.655149553523257 0.636382722731012 1 1
0.545989128229719 0.529626654894124 1 1
0.520327064867676 0.50221043606283 1 1
0.468417643246579 0.453275309180923 1 1
0.465629172800302 0.452032469283722 1 1
0.382162612930927 0.36972363466763 1 1
0.247653711915845 0.240611583227698 1 1
0.473155777045588 0.459610735034705 1 1
0.420637085731986 0.407857802905723 1 1
0.517483875254398 0.502600023528426 1 1
0.465788996787159 0.451363263309857 1 1
0.248473696477738 0.241306388109507 0 0
0.570151805002877 0.552860909534374 1 1
0.644399694830531 0.627225874275127 1 1
0.488626505616099 0.474119698038916 1 1
0.362666449530884 0.351655712634125 1 1
0.330819007848811 0.319332758578875 1 1
0.379530219479234 0.369194058568651 1 1
0.655463472148399 0.636707414628265 1 1
0.81900770390485 0.792369170529314 0 0
0.510680452327082 0.49735252453306 1 1
0.45558249498277 0.444400693561406 1 1
0.663075752168293 0.642527515524919 1 1
0.473190228050794 0.458960814146235 1 1
0.604694808933681 0.587442715209183 1 1
0.46058204187656 0.446360738631618 1 1
0.467532429406371 0.454678680825223 1 1
0.602840844884594 0.584946961337847 1 1
0.609625258103044 0.591468423466605 1 1
0.595398999987182 0.57870102425704 1 1
0.468879533078958 0.453650959343824 1 1
0.543955943743783 0.528438451511423 1 1
0.439637415423608 0.425700242769373 1 1
0.691547824125553 0.670567415188641 1 1
0.398010405604626 0.385541513686992 1 1
0.455705879614597 0.441647256207168 1 1
0.422666608231323 0.411057014778323 1 1
0.344420804143243 0.334714060679468 1 1
0.650211129079386 0.632950258624347 1 1
0.304975455196654 0.296789851686857 1 1
0.614283239924911 0.595099696979779 1 1
0.524085923083609 0.509558149461162 1 1
0.611619071858416 0.594714148671977 1 1
0.511419671951577 0.496173955754247 1 1
0.507114109472849 0.493259156509624 1 1
0.278402334553526 0.27113330879725 1 1
0.639687727829991 0.62221834468599 1 1
0.391631513078984 0.379946957974124 1 1
0.534551911703969 0.520180963652648 1 1
0.364890626124813 0.353998156991027 1 1
0.587997226228989 0.569199086876377 1 1
0.623808701786719 0.604833864205973 1 1
0.395073181145881 0.382858877956461 1 1
0.363718875773954 0.353978969184198 1 1
0.597860256788205 0.579556843314625 1 1
0.359067030185864 0.349849169169115 1 1
0.230672960294595 0.22262478660366 0 0
0.54664465129809 0.531411871618062 1 1
0.464496130321394 0.450867452725494 1 1
0.523449203487528 0.50486648885985 1 1
0.496683007410152 0.482790750512713 1 1
0.221345162503657 0.214479948164113 0 0
0.530551729691448 0.516046007009082 1 1
0.495743144830356 0.47933380062836 1 1
0.47448732266377 0.459592571823647 1 1
0.35481746843751 0.345018424274237 1 1
0.380714483986215 0.36912874461624 1 1
0.43206718745616 0.418602967531663 1 1
0.420869686191996 0.405247030550539 1 1
0.317512405696031 0.306789387606429 1 1
0.381287602501514 0.369058793525946 1 1
0.51027916013798 0.49669366212396 1 1
0.426101659930122 0.413719646546556 1 1
0.53378764946736 0.517815600832465 1 1
0.503690443877934 0.489274146644853 1 1
0.542910104055108 0.529393055125608 1 1
0.713103859502615 0.692016906759069 1 1
0.378162677241405 0.366747179631139 1 1
0.636352432865758 0.616509363809574 1 1
0.615794277956436 0.598873468975122 1 1
0.447698780142173 0.433245565125425 1 1
0.293114039312551 0.284147909430417 1 1
0.486429431139583 0.47084353428564 1 1
0.586768280974568 0.570393431469017 1 1
0.498432990352945 0.484100826292182 1 1
0.487943662074718 0.472908695417833 1 1
0.414126450422976 0.402280021083506 1 1
0.491440745185814 0.476243628538993 1 1
0.398445636343895 0.385945245562009 1 1
0.453294595871608 0.439442340438885 1 1
0.61007278361892 0.592241780786831 1 1
0.317088751503958 0.30786101907971 1 1
0.369340001333158 0.360756599677642 1 1
0.575198979312552 0.557528718796226 1 1
0.619527109552924 0.60310018578271 1 1
0.337703713068097 0.329515309007504 1 1
0.42766801716703 0.41398289182565 1 1
0.612509269161755 0.594918650178892 1 1
0.54416166151679 0.527795582169557 1 1
0.504222038368816 0.490103094146577 1 1
0.510413978665316 0.495571316016819 1 1
0.412263200596062 0.399463991375757 1 1
0.667583949572401 0.648845131510771 1 1
0.615158643827929 0.598691710413504 1 1
0.505964862097383 0.491810644816069 1 1
0.661946915147627 0.64218653225634 1 1
0.568727900986462 0.553526519074931 1 1
0.36994774686852 0.357331067818202 1 1
0.0923822216523094 0.0907509276447979 0 0
0.606880098121967 0.588978166754158 1 1
0.595164249093594 0.580020864936804 1 1
0.686663694802514 0.666622752154528 1 1
0.532570973067113 0.516352982438775 1 1
0.597188189294138 0.581296640918294 1 1
0.739126367688876 0.717030552917885 1 1
0.463942186640429 0.451833909868327 1 1
0.388722657218142 0.376127190892844 1 1
0.684435995477138 0.664110383091499 1 1
0.434032634740341 0.421546467984944 1 1
0.201144192921316 0.194769813149443 0 0
0.487335091204428 0.470466597816669 1 1
0.628196893721074 0.610422508981682 1 1
0.395941964868112 0.386079882419462 1 1
0.447644577155757 0.434011634510538 1 1
0.869155543595117 0.84187499240789 0 0
0.563655474326895 0.549495713390834 1 1
0.493348057815943 0.478369979655863 1 1
0.350611959559089 0.340185806759151 1 1
0.588072605360127 0.570978305304724 1 1
0.369474115519243 0.358632576197164 1 1
0.465010103073909 0.450099929424708 1 1
0.330786081444828 0.321429780937014 1 1
0.590836360620558 0.57074485564299 1 1
0.55352726162026 0.535828726251323 1 1
0.555718088070926 0.538669074459505 1 1
0.463426096108129 0.450287836230584 1 1
0.680108155384133 0.658295994447283 1 1
0.506876524659862 0.492318417547182 1 1
0.363455301013845 0.353945901609942 1 1
0.414967433969507 0.403683412812241 1 1
0.333888169397168 0.325118760623798 1 1
0.344040376222125 0.335148311557925 1 1
0.357454192071709 0.345192031568017 1 1
0.537715202315176 0.52147110911429 1 1
0.61855299892459 0.600504642162355 1 1
0.193399743776254 0.186602843279709 1 1
0.154555270700194 0.149930957700651 0 0
0.666765364544249 0.646124432608615 1 1
0.655264180743192 0.634880197787223 1 1
0.684350812188524 0.663539470360264 1 1
0.295573817383965 0.286945776987398 1 1
0.484278616198578 0.471924996842664 1 1
0.557606710205514 0.54161108040977 1 1
0.449138140214177 0.436301420407388 1 1
0.534377599873757 0.519029260362454 1 1
0.532448903825602 0.517202876492351 1 1
0.445005336605653 0.431380912440609 1 1
0.608179454837784 0.590260620930963 1 1
0.56005247839692 0.542755579508502 1 1
0.545567416458072 0.530736590549899 1 1
0.351481942161661 0.342236089168286 1 1
0.471934103172358 0.457472013906474 1 1
0.71851223060802 0.69607764284385 1 1
0.363865699038963 0.353545291227484 1 1
0.138091848148695 0.134789447166096 0 0
0.314344466392549 0.303594013072836 1 1
0.579429394879135 0.561931203216172 1 1
0.401262180838633 0.388393711529384 1 1
0.575507535260727 0.558816579391305 1 1
0.378062054181379 0.367392054477082 1 1
0.65117704322031 0.633122492171374 1 1
0.515901241910385 0.501148866281757 1 1
0.153745296428348 0.147943616993925 1 1
0.444096200082471 0.42993209597573 1 1
0.655170492040817 0.636104632367079 1 1
0.569005305494292 0.551800641493742 1 1
0.740842250847245 0.718668819211867 1 1
0.480468142668011 0.46698582961715 1 1
0.706354213964076 0.685824935941408 1 1
0.421449985973505 0.409172694509737 1 1
0.273587161033319 0.267249004047916 1 1
0.631517380868563 0.615304574635292 1 1
0.461014205876931 0.447685406059716 1 1
0.317913106548209 0.30799599891831 1 1
0.435010302871232 0.421964098510775 1 1
0.374104037393094 0.362780358774356 1 1
0.495914450322412 0.484244367962332 1 1
0.639227114471175 0.618570689942795 1 1
0.448440965414068 0.436592597649152 1 1
0.473508657204217 0.459013308983369 1 1
0.467230821148293 0.452905371653095 1 1
0.489528781025512 0.474482558220159 1 1
0.438272504927572 0.425130302111873 1 1
0.432969462730493 0.418643135495883 1 1
0.380175727808774 0.370431564046567 1 1
0.401415013134481 0.388272120966533 1 1
0.364495640957854 0.354062804584458 1 1
0.32055501724043 0.310928599392543 1 1
0.44822394764771 0.435614031610045 1 1
0.330129573386665 0.318469864395103 1 1
0.3891799408952 0.375523985200451 1 1
0.401755394896974 0.389865128444306 1 1
0.366121296602209 0.35582477627032 1 1
0.372292165420929 0.36204584020767 1 1
0.648678154551729 0.630098186267358 1 1
0.519206426161741 0.504045736436072 1 1
0.667929940435313 0.649455040147712 1 1
0.424006703921262 0.412055957263961 1 1
0.613417146423964 0.595782693333192 1 1
0.547037427779171 0.528809211066832 1 1
0.334795667819369 0.323009970469582 1 1
0.271869451293707 0.266330634926194 1 1
0.413225013068447 0.400974395043734 1 1
0.72441435143137 0.703801156862045 1 1
0.430767821744823 0.418007367658944 1 1
0.353671749903659 0.344781450623448 1 1
0.476145415606151 0.462665525622992 1 1
0.226527180769944 0.220269465021456 0 0
0.836177703203772 0.814858425145326 0 0
0.414514174416733 0.402084074391642 1 1
0.386364535006086 0.375268979748693 1 1
0.379467446536872 0.368046867735712 1 1
0.786777100458108 0.763004007561327 1 1
0.732554351332954 0.70920124658372 1 1
0.533980130412991 0.5192947775545 1 1
0.540183437248556 0.523196538897771 1 1
0.524104796505641 0.508000410899194 1 1
0.617340974321438 0.597965103256085 1 1
0.693994687209568 0.674429389983193 1 1
0.311225416183148 0.300712524296698 1 1
0.519249858331257 0.504879316022542 1 1
0.621107429631685 0.60087672898848 1 1
0.419431971518983 0.40835587190612 1 1
0.681489414814939 0.660477227168267 1 1
0.419347499834081 0.406456997550573 1 1
0.538108781001951 0.52205270836048 1 1
0.0912941806750862 0.090694153465716 0 0
0.429046189297605 0.416484115149007 1 1
0.211560664297728 0.204851263888699 0 0
0.63926037715694 0.621134915786224 1 1
0.483317141003713 0.470165343852827 1 1
0.67140001688745 0.652363222679021 1 1
0.573508837303891 0.556840661354013 1 1
0.505454986525846 0.48912734587835 1 1
0.337546605529257 0.328635667082257 1 1
0.570695848713836 0.555404720830907 1 1
0.233600321570365 0.226905299283357 0 0
0.677571363810406 0.657344694517777 1 1
0.610893660003877 0.593332833424589 1 1
0.48069102077597 0.46718420410041 1 1
0.541826468846765 0.525116917179166 1 1
0.642811048445046 0.622790987757706 1 1
0.343419587227476 0.333282664503497 1 1
0.337913943431195 0.32770874444856 1 1
0.396412326776361 0.385417385684428 1 1
0.498618449498869 0.483252881902057 1 1
0.454505494757591 0.440838286858705 1 1
0.554848184937741 0.539427353754155 1 1
0.174937540748199 0.169173357359947 0 0
0.426880676869777 0.413789066960976 1 1
0.279366701470341 0.271699054068808 0 0
0.365310208655163 0.353389977181188 1 1
0.472433726596736 0.458460966140354 1 1
0.357329051354778 0.345914747849944 1 1
0.428273686830269 0.414868391681259 1 1
0.322767880348151 0.31416475972638 1 1
0.501580034671524 0.486607291621193 1 1
0.693387003945861 0.674577358673549 1 1
0.499992014273103 0.487579449100449 1 1
0.33987126670893 0.328078706582157 1 1
0.443217787779857 0.430636633826175 1 1
0.523076580602207 0.506345714480085 1 1
0.524306054535432 0.5081573027451 1 1
0.462100687923377 0.447649424929341 1 1
0.707476039745947 0.687877995884174 1 1
0.637645870204086 0.619299746969165 1 1
0.292537031426586 0.283201333019933 1 1
0.502681342360739 0.488129885745491 1 1
0.63321074760996 0.614520102867425 1 1
0.612894351987865 0.595206358261824 1 1
0.493766099981871 0.478496155025172 1 1
0.615930667768814 0.600194044695021 1 1
0.0841689633453737 0.0831901402558559 0 0
0.57454359150672 0.557775355608982 1 1
0.43116314960854 0.417649170569839 1 1
0.551648299442206 0.53621668791219 1 1
0.558638569887079 0.542071852364615 1 1
0.477005328582201 0.461514080028472 1 1
0.564398009814354 0.547002793096306 1 1
0.543254099259961 0.527114638339265 1 1
0.437653553167499 0.424827699428076 1 1
0.365342910453018 0.355663007370817 1 1
0.281424609709778 0.273769113365137 1 1
0.160567150170593 0.155665056775151 0 0
0.366288928021863 0.353885361968506 1 1
0.549567917670206 0.531950946635675 1 1
0.759351597099196 0.73705941098211 0 0
0.407727154502 0.395743663545502 1 1
0.397013127238526 0.386218345937618 1 1
0.727111094629125 0.70368124461476 1 1
0.340705359850916 0.33012135421429 1 1
0.430246349374494 0.419536567367166 1 1
0.661647988565503 0.642766009645947 1 1
0.520916254329338 0.506152295860071 1 1
0.501725017520897 0.487596097412749 1 1
0.724567153705818 0.703458437485053 1 1
0.579377406022627 0.561618461999811 1 1
0.475660888198727 0.460045240144248 1 1
0.546217475128248 0.530767379682293 1 1
0.447715614007481 0.435295571433677 1 1
0.827920880112034 0.802463750337762 0 0
0.505588869460203 0.490169820346923 1 1
0.566152803735409 0.551019883276978 1 1
0.582330693535126 0.56526956918428 1 1
0.556620380029208 0.54111584060204 1 1
0.357831728913897 0.348085721095002 1 1
0.591327660050849 0.575602908427199 1 1
0.26396608185578 0.256171505825755 1 1
0.318020411903042 0.309879212114814 1 1
0.456861975789936 0.442712632408708 1 1
0.289622773436103 0.281195985124303 1 1
0.408008988768104 0.395544048751545 1 1
0.658821142315738 0.641184732509109 1 1
0.482931793465383 0.470150765836694 1 1
0.322478886239965 0.312010686361153 1 1
0.471248381673066 0.457733310692288 1 1
0.407821707950406 0.397563751198133 1 1
0.716441171295586 0.696317821858753 1 1
0.54744365877976 0.529494761828588 1 1
0.592496163708204 0.574984224268783 1 1
0.430536766788598 0.417844113225429 1 1
0.196491872203725 0.19064783696192 1 1
0.617127835580277 0.600160827034536 1 1
0.622698808557234 0.603917206340714 1 1
0.286547193868057 0.280893417056494 1 1
0.438142667390186 0.424798086817051 1 1
0.472956708918985 0.460753983846502 1 1
0.592139573893652 0.576432527656968 1 1
0.0660352408858095 0.0639040388420008 0 0
0.470907693995154 0.455786027313173 1 1
0.427671036890571 0.416130084003384 1 1
0.251299996735153 0.244403616247912 1 0
0.518538032128552 0.503831993276554 1 1
0.540460302372077 0.524388129514671 1 1
0.61142422491775 0.593274951056397 1 1
0.373022076240749 0.362027678435341 1 1
0.313140669990111 0.304991685590324 1 1
0.566766767519415 0.549348014874443 1 1
0.646240144045319 0.628554352141202 1 1
0.504328997370082 0.490188824733708 1 1
0.2644859964929 0.255437648493585 1 1
0.462835945110183 0.450632993518142 1 1
0.550150990343883 0.532475307062996 1 1
0.555053923430442 0.539137186698025 1 1
0.72128821901233 0.701023438098629 1 1
0.45908320971598 0.444996069528372 1 1
0.563874402367168 0.547194452761044 1 1
0.552162790638483 0.535723722583595 1 1
0.547680203009768 0.531414610618176 1 1
0.454441478345432 0.440724110142765 1 1
0.602585747622196 0.583067465845595 1 1
0.360314822625108 0.350927101336349 1 1
0.497135563164524 0.48157216952813 1 1
0.240052584001217 0.23496865126335 1 1
0.407771581514579 0.394637939449238 1 1
0.332638017643675 0.322684575229841 1 1
0.493238493235355 0.478923875199451 1 1
0.394220330029355 0.384352819782466 1 1
0.600751595877335 0.584308054248395 1 1
0.557062461854581 0.54030312234067 1 1
0.449142947283709 0.435909000026318 1 1
0.413639477033292 0.401724023791248 1 1
0.381070501399434 0.371420859910251 1 1
0.15062699526732 0.144896761528292 0 0
0.460612681633797 0.446929056151247 1 1
0.448165485840825 0.434014599253241 1 1
0.574662264019533 0.558415288547131 1 1
0.629738987005142 0.611800538107423 1 1
0.414265638600953 0.400857335589063 1 1
0.318116150166877 0.312079539323967 1 1
0.540095680125439 0.523248609172298 1 1
0.527633974369386 0.513040289238756 1 1
0.5173779733587 0.502449061356713 1 1
0.569013195003631 0.552579288014691 1 1
0.428074156305024 0.414596487504553 1 1
0.398358227668849 0.387603557519285 1 1
0.561197995563577 0.545274117879577 1 1
0.495269038083314 0.479661917665608 1 1
0.667698373605281 0.649208443119345 1 1
0.300951310758272 0.292974172870042 1 1
0.47881413198401 0.465030677333587 1 1
0.565731389816191 0.548416110442277 1 1
0.104953639368967 0.100872718732857 0 0
0.607273105159181 0.588471331732221 1 1
0.205507098475524 0.200638133301247 0 0
0.478577253750546 0.464806275135534 1 1
0.518316948676537 0.502566625312185 1 1
0.759012379287736 0.736351790653702 0 0
0.534793314957345 0.519731537788727 1 1
0.709997027515605 0.690816784268634 1 1
0.859882007831661 0.835600050925649 0 0
0.609562305382575 0.590134784052636 1 1
0.358989297431867 0.349622447686974 1 1
0.599133848781196 0.582906799113709 1 1
0.53439511293016 0.518097874689918 1 1
0.509769301894932 0.495484528455484 1 1
0.542462865482216 0.527327780186348 1 1
0.43571219278736 0.422475975180275 1 1
0.503857692131207 0.48944618952325 1 1
0.382379428848044 0.371684761778244 1 1
0.496870678127772 0.482747789729253 1 1
0.613033227977639 0.594532519071883 1 1
0.260607469445521 0.252529699002024 0 0
0.674052203438955 0.65581796211985 1 1
0.570074480833022 0.551691653062122 1 1
0.58246478000799 0.564025970958018 1 1
0.435373061729566 0.423024528317072 1 1
0.53485632607863 0.516999590918587 1 1
0.498431129916828 0.485708074293343 1 1
0.225932451339071 0.218345758475492 0 0
0.497131631113365 0.481866223498044 1 1
0.582691006724469 0.56429819625814 1 1
0.414612156562113 0.401280387294164 1 1
0.135970139968662 0.130279674943345 0 0
0.499553973975272 0.485201488407181 1 1
0.641032146679439 0.621953825821987 1 1
0.645185150612122 0.627944066369635 1 1
0.496871250656545 0.482923151998121 1 1
0.537389076921923 0.520048610316799 1 1
0.47560512191212 0.461513647405152 1 1
0.601270593259849 0.580554871648486 1 1
0.221775031262056 0.215689894765364 0 0
0.321925974433724 0.314821500587965 1 1
0.579239277711197 0.563890951456934 1 1
0.271636483723994 0.262576566490242 1 1
0.332109604197011 0.323864179983824 1 1
0.499862636736843 0.485111617579049 1 1
0.538594242633324 0.522448183741498 1 1
0.570933252133342 0.554270188449511 1 1
0.522419993245703 0.506352866395575 1 1
0.185927753206401 0.179949131393801 0 0
0.434668987624577 0.422062652547567 1 1
0.541691232569944 0.526026830060069 1 1
0.633483740816394 0.614909141980726 1 1
0.420192965980788 0.406386424146705 1 1
0.346278119634414 0.335447675397209 1 1
0.543706552411445 0.527942610342409 1 1
0.374744322773534 0.365034820562375 1 1
0.462872820003985 0.448555590217944 1 1
0.526410020991712 0.510469379694744 1 1
0.646332219445269 0.627661857638314 1 1
0.615336729191179 0.593956277524769 1 1
0.427000137176589 0.414386822467671 1 1
0.67952911440728 0.659623192542512 1 1
0.522650537478347 0.507777098618304 1 1
0.273821788948088 0.265814878393402 1 1
0.457792362020176 0.443567237700292 1 1
0.61741028060511 0.598191379984315 1 1
0.57320269594549 0.555549462597605 1 1
0.595872729053238 0.581251754746577 1 1
0.442426671368087 0.429843288480663 1 1
0.601988014820947 0.584446434069573 1 1
0.320105055821612 0.310911394598136 1 1
0.607820456914668 0.590084022848114 1 1
0.56290373608104 0.545852156871012 1 1
0.637462541075762 0.618492912070115 1 1
0.245536944647838 0.240380807761101 0 0
0.469027948841997 0.454045094465939 1 1
0.652902754131634 0.633025011397112 1 1
0.792460437237166 0.770041595503294 1 1
0.502405371336363 0.487775865590118 1 1
0.41926366373664 0.407471855103026 1 1
0.543438653619065 0.526928762427778 1 1
0.57037093727381 0.553917217734361 1 1
0.65618901712645 0.636150226233335 1 1
0.677216449252091 0.657219509089558 1 1
0.415203001239816 0.403747157561841 1 1
0.41807882043564 0.407933240380786 1 1
0.388299767515668 0.374898575557508 1 1
0.393373790932895 0.380901176839778 1 1
0.47336373671757 0.458645154790985 1 1
0.551968324245886 0.536558674499108 1 1
0.580505685656676 0.562145275622274 1 1
0.631710062362915 0.613120051812678 1 1
0.420604866241783 0.408589403074103 1 1
0.430093083989625 0.417617829889717 1 1
0.310464353442316 0.30137047606457 1 0
0.474850162180318 0.458724341630467 1 1
0.428043564842599 0.415507805095174 1 1
0.54356249600041 0.527750092456213 1 1
0.21807111640971 0.210404484425399 1 1
0.43596412153769 0.422529666826234 1 1
0.65692824912652 0.638515393935033 1 1
0.713273849948788 0.690110233600017 1 1
0.4067279329541 0.393226643266486 1 1
0.537070836760567 0.521139065355236 1 1
0.244324020191624 0.236898313470898 0 0
0.664036731201673 0.642967039833332 1 1
0.478868351680926 0.46420750260736 1 1
0.563178654406725 0.546246488270653 1 1
0.455549324052833 0.441661194309935 1 1
0.380493528155688 0.368568376042613 1 1
0.395690858424434 0.384438147209941 1 1
0.399063239122852 0.388947824197407 1 1
0.325432239586569 0.316951987830317 1 1
0.371037045500034 0.36202716851931 1 1
0.33170068808694 0.322815025295902 1 1
0.642653461077363 0.623522321593325 1 1
0.502529766083036 0.487094928258608 1 1
0.363946178891866 0.353881053520549 1 1
0.636508307017044 0.619311716064648 1 1
0.396686996798753 0.384428752526744 1 1
0.24538830354197 0.238505385945541 1 1
0.453808311167702 0.440768398578898 1 1
0.464454026614268 0.451997809256772 1 1
0.474884095482879 0.461345729766994 1 1
0.583517311768449 0.566542931616665 1 1
0.33587988664021 0.325434014995905 1 1
0.656599666100604 0.638020841914442 1 1
0.509954662486682 0.495352516079539 1 1
0.407573542816593 0.395443259765668 1 1
0.656982334563848 0.637281516319825 1 1
0.25601074263865 0.249376439162647 1 1
0.451092138103761 0.4384074350609 1 1
0.515223720528544 0.499434626974369 1 1
0.323938709944979 0.31562598445899 1 1
0.383194889279925 0.373400026231183 1 1
0.790539033602549 0.768007228247907 1 1
0.361928386112117 0.350632779364385 1 1
0.523744021211763 0.507339997374649 1 1
0.482926453370563 0.468586524615812 1 1
0.480398082592975 0.46734891423789 1 1
0.506280951295122 0.489360940697296 1 1
0.600985563883468 0.583161102849785 1 1
0.347845618628562 0.33692040067202 1 1
0.41460787937341 0.402860768556856 1 1
0.470557713339471 0.456222159151385 1 1
0.379434812533733 0.368254955338564 1 1
0.396325411192567 0.382361739669999 1 1
0.567963878443723 0.551128516105699 1 1
0.733692317333017 0.71194726920168 1 1
0.653503277806688 0.633897753861004 1 1
0.593251519440609 0.57599218215986 1 1
0.465553208749793 0.452976756814711 1 1
0.354532534455947 0.343435445048146 1 1
0.528590133251978 0.512962373774198 1 1
0.52784552453701 0.511688520277336 1 1
0.382953147172663 0.373004701686274 1 1
0.507595112425143 0.492794464406711 1 1
0.486539601414282 0.471672568253371 1 1
0.409896108585349 0.396616082560159 1 1
0.420934192667243 0.406608275039803 1 1
0.505690987293064 0.491363938405869 1 1
0.291492450657894 0.282537832719799 1 1
0.370467480654543 0.35895716575131 1 1
0.61629651755056 0.598560391725785 1 1
0.629826051867302 0.610031287497374 1 1
0.529470956778173 0.513807306381863 1 1
0.639998948550381 0.620902682863561 1 1
0.354661809630414 0.34292422138084 1 1
0.645587386491646 0.626165168333539 1 1
0.759041704558783 0.73582668968108 1 1
0.702590482072601 0.681911746502958 1 1
0.507941304311189 0.492091463936108 1 1
0.506818701978304 0.491998070056596 1 1
0.445326795942052 0.431852464503299 1 1
0.428701060795872 0.416822415184212 1 1
0.463925469710778 0.450956041788296 1 1
0.520756551962909 0.507785205084139 1 1
0.42972337530393 0.417249712015419 1 1
0.624105360362804 0.604214320113802 1 1
0.395421191974167 0.382753253727269 1 1
0.510926062794772 0.494899169562754 1 1
0.83999204931529 0.816919869011263 0 0
0.406798880555218 0.39525025310059 1 1
0.413007926625551 0.397527388710173 1 1
0.686142050700428 0.666270478502081 0 1
0.482997308332099 0.469580946225465 1 1
0.512591582142443 0.497364517902978 1 1
0.388801233316935 0.378237007720304 1 1
0.380027771723737 0.36914764956265 1 1
0.290452930056572 0.28301701554144 1 0
0.46344104881204 0.452540551183806 1 1
0.683447755163058 0.661785359105336 1 1
0.290371929045717 0.280553244381526 1 0
0.595124092562412 0.575776221453988 1 1
0.646036751596306 0.62773395200859 1 1
0.723680639350035 0.702907285540137 1 1
0.351440669059142 0.338810844491756 1 1
0.687687898450988 0.664048918226815 1 1
0.610029962146641 0.591407171364568 1 1
0.543382711758249 0.52898800113518 1 1
0.122485197327939 0.11997323241816 0 0
0.560820997786144 0.543363562100531 1 1
0.458378357169356 0.445329185121075 1 1
0.356427019073827 0.344678443060819 1 1
0.540258491823372 0.525375337251548 1 1
0.415311550819518 0.402258238673153 1 1
0.536338141184162 0.52061461699502 1 1
0.365500524043685 0.353945291782676 1 1
0.544056544413086 0.528172013444299 1 1
0.399186654240408 0.38631081300096 1 1
0.408236892040684 0.39558023048067 1 1
0.674471461427969 0.6548545803528 1 1
0.526110188751099 0.511155141634424 1 1
0.719632173309944 0.698380577039214 1 1
0.508517207990264 0.493699585377376 1 1
0.634243004389684 0.615054394932954 1 1
0.422142078540824 0.409664546106865 1 1
0.579215616769626 0.561738116463277 1 1
0.455542235893357 0.440151209188758 1 1
0.625447223520702 0.606525668093469 1 1
0.765809776640434 0.744848391507197 1 1
0.304592855934088 0.295786075535179 1 1
0.346827686048317 0.337009061661674 1 1
0.3887593043199 0.376864650365313 1 1
0.165390838865876 0.161180323609728 0 0
0.177376847591752 0.171422745979955 0 0
0.439468827670364 0.427297637418444 1 1
0.643223758096166 0.623614616301481 1 1
0.462714049986336 0.449051236361681 1 1
0.493347044194638 0.477489872904515 1 1
0.66808366171044 0.646511852729297 1 1
0.685045339229894 0.664672400053974 1 1
0.566664782965604 0.551013592848722 1 1
0.305664040780651 0.297263575545883 1 1
0.69655256407685 0.677512164683889 1 1
0.377695624032819 0.367773448000535 1 1
0.511503680695176 0.497542884091496 1 1
0.519189423191276 0.504789526400589 1 1
0.678875430150486 0.660709336930515 1 1
0.539616695716699 0.52233519174171 1 1
0.492019710115631 0.477284448421142 1 1
0.397948703244963 0.386027683212727 1 1
0.679821698220974 0.661352374143682 1 1
0.608326034883108 0.589549391928147 1 1
0.517458711952091 0.503310491948888 1 1
0.304680358726999 0.297705163599238 1 1
0.44342936206086 0.43205450507775 1 1
0.646122767320697 0.628417009970223 1 1
0.580730977943003 0.561980596345152 1 1
0.290122905090491 0.280523833002408 1 1
0.393607667037047 0.38294487937386 1 1
0.584848390030499 0.567926631479094 1 1
0.477832653723103 0.462713257031389 1 1
0.394007929493179 0.385352240618007 1 1
0.629929351290478 0.613278752143944 1 1
0.706263525712903 0.684033056139956 1 1
0.607446351236417 0.589210299260533 1 1
0.288356647191081 0.280095604290087 1 1
0.465175174286333 0.449732308118994 1 1
0.36480946204969 0.356103074101615 1 1
0.527551344379794 0.51391454723069 1 1
0.26990998522763 0.261648342995124 1 1
0.41446122305268 0.402540707678076 1 1
0.539631637606764 0.523220928358609 1 1
0.540413640129728 0.523930999751806 1 1
0.667159891783441 0.647583683285179 1 1
0.486760129763604 0.471285320121717 1 1
0.4758364442859 0.462248312395837 1 1
0.485184436950885 0.469573092221288 1 1
0.751010935107208 0.730984567745697 1 1
0.598161646164747 0.57788668183558 1 1
0.376768138845978 0.365690462172937 1 1
0.439306896957589 0.427928189298972 1 1
0.207648440508616 0.202315513936305 0 0
0.695648571533495 0.674909468401678 1 1
0.401269417644962 0.389854847286649 1 1
0.561733893815441 0.545831840080258 1 1
0.582498991899416 0.567370456298875 1 1
0.426896430694574 0.416070866401416 1 1
0.538757738617077 0.523980914259196 1 1
0.459423278843018 0.446287479568239 1 1
0.566456147223945 0.550406285044785 1 1
0.537309912650314 0.520697932061035 1 1
0.598173971509676 0.579015834028989 1 1
0.482445526144716 0.468931266463865 1 1
0.427972332470748 0.414753082836172 1 1
0.29339958552348 0.283859993586888 1 1
0.248368369559357 0.242481409240954 1 1
0.681321325085284 0.658059412737146 1 1
0.26818888611691 0.259938706917182 1 1
0.462992603115024 0.450628089444326 1 1
0.642405547563099 0.623846401993019 1 1
0.63980999467329 0.619600708631454 1 1
0.901399165897131 0.875556563551868 0 0
0.665380574729371 0.644473822930341 1 1
0.643117905726934 0.624816688295579 1 1
0.605285259287489 0.585742277372309 1 1
0.241192531776125 0.231266440964851 1 1
0.631998902690073 0.613118363174218 1 1
0.362137945937939 0.352167117382396 1 1
0.492262819943095 0.47721514465889 1 1
0.616738845491816 0.60049543404089 1 1
0.337623859430388 0.325897930634166 1 1
0.533509686939529 0.518658664088339 1 1
0.450563881039469 0.437547033245686 1 1
0.67743052414641 0.658225148817813 1 1
0.390987436587642 0.380724602329965 1 1
0.237198761474157 0.230129688154022 1 1
0.479884253551308 0.467175616312231 1 1
0.289929355266599 0.282164231753442 1 1
0.605080294660245 0.589271310524473 1 1
0.589554410726606 0.571475913868225 1 1
0.526167325507424 0.511560647041867 1 1
0.66666779391495 0.646953304079457 1 1
0.608757157127738 0.590267084866771 1 1
0.329972223724627 0.32143227170665 1 1
0.436101550055542 0.423769917745851 1 1
0.516113330909602 0.502039469968385 1 1
0.462284463149533 0.4472418995493 1 1
0.477824535302006 0.462896005269299 1 1
0.532886952257415 0.517551115667381 1 1
0.636806224325765 0.61768475188409 1 1
0.314204949879581 0.305257836283276 1 1
0.330917707265626 0.32152875624753 1 1
0.569418152979922 0.554438891789452 1 1
0.598139416414854 0.58216405279793 1 1
0.457714038674007 0.441337611738272 1 1
0.640547815995712 0.6215459818273 1 1
0.670421626137201 0.650971218436884 1 1
0.299011130841759 0.288561766404829 1 1
0.406804477708561 0.395974443052324 1 1
0.718304909379833 0.696647983727627 1 1
0.821272229353408 0.799532300286938 0 0
0.506549946047982 0.49170303615354 1 1
0.479939164277197 0.467612969906817 1 1
0.309661560062088 0.301710689515368 1 1
0.401023238361151 0.390579867344386 1 1
0.777979460736275 0.756608755099287 0 0
0.60924313562495 0.591519200672002 1 1
0.313863961966389 0.30493894003031 1 1
0.273257513478787 0.264842844473446 1 0
0.214528406853322 0.209384604373717 0 0
0.625798703307715 0.609003186190877 1 1
0.397275362682158 0.386178258234253 1 1
0.618359822160498 0.603003893119169 1 1
0.652483304311012 0.633199710040979 1 1
0.449379485343217 0.435327075573473 1 1
0.525762209111515 0.508521971972656 1 1
0.644696351958592 0.626663745572734 1 1
0.704789848834776 0.683529431455671 1 1
0.287984597241662 0.277873857949595 1 1
0.54851707209534 0.532559424764191 1 1
0.523426788836456 0.506162412487467 1 1
0.507649807788494 0.491746264968637 1 1
0.707337860568987 0.686082269951215 1 1
0.488773199764151 0.47470213771373 1 1
0.512352068921002 0.497170525773169 1 1
0.720270762556917 0.699149883834639 1 1
0.545302425013596 0.528273391450578 1 1
0.449235535202116 0.437409304514731 1 1
0.394792307799177 0.38264304103833 1 1
0.404744901618633 0.394269949531088 1 1
0.509166151310098 0.495225313808265 1 1
0.565603125207497 0.546115797782336 1 1
0.450364064201238 0.435381697059786 1 1
0.747893032591105 0.725304561092911 1 1
0.364331080659665 0.352398495202656 1 1
-0.117576621250264 -0.113456024991836 0 0
0.312409871947852 0.30478306018096 1 1
0.54106552615283 0.526987527268533 1 1
0.456554572466165 0.443709583849504 1 1
0.539267760677575 0.524106380690173 1 1
0.539894014749796 0.524020708336956 1 1
0.266447858646027 0.259588175306079 1 1
0.442356823236365 0.429268178662325 1 1
0.488054835761456 0.474045239380792 1 1
0.469591241688669 0.456818593939115 1 1
0.308463207850825 0.300256443676116 1 1
0.46030895724736 0.444086559553063 1 1
0.592766713491209 0.573966950475503 1 1
0.392652613596508 0.379384791518994 1 1
0.427478323316838 0.414354639723654 1 1
0.29824055702318 0.288260668837637 1 1
0.41160718668495 0.400694265466121 1 1
0.266156209602775 0.259557668877974 0 0
0.433133706794098 0.41964172415809 1 1
0.308928517373093 0.299119978558584 1 1
0.38481884950309 0.373241450799112 1 1
0.458915598368737 0.444631077023804 1 1
0.496087796854417 0.483069208425199 1 1
0.160916147319163 0.157103589734118 1 1
0.13348920527042 0.128920527518358 0 0
0.456710698622946 0.44224007650853 1 1
0.4491186344661 0.434324711375578 1 1
0.625958852935603 0.607680105932684 1 1
0.618979032788709 0.601903622115044 1 1
0.603010467401195 0.585037303900772 1 1
0.632745665358774 0.615078441959252 1 1
0.424708111629368 0.412336653663767 1 1
0.737038037427519 0.71449238598919 0 0
0.312576564701828 0.302567091487572 1 1
0.435694696894119 0.422286122200498 1 1
0.674928383113007 0.653775101354811 1 1
0.455961168545555 0.441988459044858 1 1
0.517399222076719 0.499993307317298 1 1
0.42066451921612 0.408899326086951 1 1
0.393054912376211 0.382198387416048 1 1
0.326022246512601 0.315349927103071 1 1
0.365161351662683 0.351506518805798 1 1
0.489154378956389 0.473881684912063 1 1
0.144708824612049 0.140844557877736 0 0
0.440228664809534 0.427092346462912 1 1
0.243889256846833 0.237056891485529 0 0
0.402790207967141 0.389984999426458 1 1
0.418442284328385 0.406076276386147 1 1
0.380925891069975 0.370790149911729 1 1
0.429418200652823 0.41823182181612 1 1
0.481056492888419 0.468999417846893 1 1
0.474096274067684 0.461089271580531 1 1
0.580214138342258 0.563839564627826 1 1
0.485150403803948 0.469806029245604 1 1
0.733664360190933 0.711874852376317 1 1
0.37559386483178 0.365721720462461 1 1
0.320758345110074 0.311906800038381 1 1
0.490855769414599 0.475106027979934 1 1
0.567825374311802 0.552497235896423 1 1
0.387099158803239 0.375635905899977 1 1
0.574984399641508 0.559557860116522 1 1
0.276444501651053 0.267538926105112 1 1
0.904140232151274 0.877272794138236 0 0
0.547141578550969 0.530855595162774 1 1
0.594698915113217 0.577230173772685 1 1
0.478059584487234 0.463888157649418 1 1
0.331778462579287 0.322557789266725 1 1
0.559800761990676 0.543305415969663 1 1
0.669733108770082 0.64827101504008 1 1
0.624404914564882 0.606580869333677 1 1
0.71949773513105 0.69841340890161 1 1
0.905738427969722 0.877565721954536 0 0
0.361405389831759 0.350316975534977 1 1
0.565160332672105 0.548550316822796 1 1
0.218718484635351 0.211867074874568 1 1
0.400438086242627 0.388759444135494 1 1
0.351796050699126 0.341333688028403 1 1
0.666840248989961 0.6467623159798 1 1
0.354207786158376 0.344306507197627 1 1
0.623159634345493 0.605022448431199 1 1
0.780344962919467 0.755691782204023 1 1
0.491176859917151 0.476934548050451 1 1
0.703175644868253 0.68068748536725 1 1
0.419796280972358 0.405969719917203 1 1
0.455248722758924 0.441575387923915 1 1
0.621804745686972 0.604470986310107 1 1
0.524565319406783 0.509231686607641 1 1
0.491355229847082 0.477999810762977 1 1
0.367749804777365 0.358054699674121 1 1
0.498644542620848 0.485238016053174 1 1
0.735696689318573 0.713617361573502 1 1
0.369890051144878 0.360868859449951 1 1
0.520373066244532 0.507696167941737 1 1
0.48418001532545 0.470185725061878 1 1
0.933109348475889 0.908294913297931 0 0
0.36550046840696 0.356587522838415 1 1
0.600827122934798 0.583953517542686 1 1
0.199003693277084 0.191630866363531 0 0
0.429499576445601 0.417338869657866 1 1
0.573559930721545 0.558239281156498 1 1
0.426268343280811 0.41471550448275 1 1
0.346252330671743 0.335900795224856 1 1
0.637006974564798 0.618425042869155 1 1
0.491363472229867 0.476770314471395 1 1
0.319019578833724 0.309391972109116 1 1
0.397612570952177 0.383993948322858 1 1
0.683351714203466 0.664227991695166 1 1
0.330395221591345 0.321868391367281 1 1
0.313915979121315 0.303441439263946 1 1
0.338277110844774 0.327118084414727 1 1
0.396224881077299 0.384152274756383 1 1
0.65700761045085 0.639021535930811 1 1
0.306609608101903 0.298725496429027 1 1
0.632719874867722 0.613172971298845 1 1
0.541714150788306 0.526743396854797 1 1
0.680133596947004 0.660918936445658 1 1
0.606432110380514 0.588624411643126 1 1
0.602476336985729 0.583799790736028 1 1
0.325892984232871 0.316223455607663 1 1
0.409165772625293 0.39879414701669 1 1
0.708981848752038 0.689729526053329 1 1
0.331919576328235 0.323844950760587 1 1
0.575591484139416 0.559357758116672 1 1
0.545636050805069 0.528685566745393 1 1
0.407146466936175 0.394283507343745 1 1
0.454073062497374 0.439301626020164 1 1
0.461935617086259 0.44802234356632 1 1
0.558646588723066 0.540481727968784 1 1
0.439351541263684 0.428315854572769 1 1
0.419529964038862 0.408966840736537 1 1
0.426248142557063 0.413639413266435 1 1
0.359690372807943 0.350342685809319 1 1
0.544496980040728 0.528331342011153 1 1
0.634332362115231 0.615790070598239 1 1
0.469271431534516 0.456698352573368 1 1
0.484584868542842 0.470663971281995 1 1
0.317936838625062 0.308148606692776 1 1
0.337628319752584 0.328247764191255 1 1
0.534450350101809 0.516625554229634 1 1
0.65257235049697 0.632785030812468 1 1
0.673155100942008 0.653026551101233 1 1
0.688297992217086 0.668603943863218 1 1
0.491673740822463 0.476052360652139 1 1
0.361160095145586 0.350935964426623 1 1
0.449816126789478 0.435662356129392 1 1
0.35642835902184 0.346283384414955 1 1
0.324317229180092 0.315709849756518 1 1
0.666259106347656 0.649134845976571 1 1
0.470335833655862 0.456335979195606 1 1
0.715750985225988 0.695855639895476 1 1
0.631748520910764 0.612757877218371 1 1
0.62182876709607 0.605253136048525 1 1
0.321108190385193 0.310967570607318 1 1
0.608776318674036 0.590657199457474 1 1
0.102804456594752 0.099086802564958 0 0
0.494389009335989 0.477018317031638 1 1
0.585251843727195 0.566695774345304 1 1
0.418834410468516 0.405917690048491 1 1
0.612321160533241 0.59643581545317 1 1
0.46189071303823 0.447972684321043 1 1
0.771525813977012 0.746579782691976 1 1
0.480998825192407 0.466815577940013 1 1
0.489371656021621 0.473973604592499 1 1
0.681607902319539 0.662635979813899 1 1
0.562657095497121 0.547306865186896 1 1
0.88254568027681 0.856060855590767 0 0
0.609215452990103 0.590565224753332 1 1
0.467203546270114 0.454105861005857 1 1
0.541506760833959 0.525678855087505 1 1
0.562038404400683 0.545673319736351 1 1
0.686688952856291 0.669208875876919 1 1
0.662698219208911 0.643271243290757 1 1
0.614057727952215 0.596997623579269 1 1
0.330160007296446 0.32199534973754 1 1
0.57537220448817 0.559326560474495 1 1
0.590583166283741 0.572566402598872 1 1
0.411994245404345 0.4017763760465 1 1
0.330371745772578 0.322148841141433 1 1
0.506462399286513 0.49278050683997 1 1
0.472688687895745 0.459567183595863 1 1
0.508458519851448 0.493622254056699 1 1
0.453477451201631 0.440560259572378 1 1
0.592663295274061 0.575204466118734 1 1
0.392742339874824 0.380695789466691 1 1
0.432605766550597 0.42159222682417 1 1
0.462838851202419 0.448512671674736 1 1
0.490021451909742 0.476783307403316 1 1
0.436381885269845 0.423910175036814 1 1
0.478132116629632 0.464333987710176 1 1
0.626612330176552 0.609203697518696 1 1
0.4434334427457 0.429117110741222 1 1
0.468490074656473 0.452539639629659 1 1
0.425541147996469 0.413382980877113 1 1
0.4504043753683 0.436282745756506 1 1
0.38364910154044 0.370155668264074 1 1
0.6674772305785 0.647755334489955 1 1
0.484113748441807 0.46992627852106 1 1
0.611404068919197 0.593628528616043 1 1
0.217905344827071 0.212168097068425 0 0
0.405533266718821 0.394234687102067 1 1
0.544811494712025 0.529699991178789 1 1
0.498185106871337 0.48331671611688 1 1
0.490213425790431 0.475457942163117 1 1
0.395969306040359 0.387239043103131 1 1
0.508789196556371 0.492756250348816 1 1
0.462734535304202 0.44767243704454 1 1
0.762751383973987 0.736801855446941 1 1
0.443459522255373 0.429754046749343 1 1
0.331161117973578 0.32270193651618 1 1
0.731003698802368 0.710282710935316 1 1
0.497753323168122 0.48343726462699 1 1
0.0548947679276514 0.0539100935669355 0 0
0.48689380752984 0.473034806134148 1 1
0.274266787360674 0.265272460358875 1 1
0.607343588961427 0.588949804228996 1 1
0.45583874129517 0.441858722896814 1 1
0.690529448228147 0.670694688124551 1 1
0.360389457791751 0.351273650604624 1 1
0.629235730617976 0.609613143452597 1 1
0.393896071042304 0.383280785999768 1 1
0.512489120979597 0.496210912837016 1 1
0.447796480650614 0.435160547079054 1 1
0.590023128650358 0.573550145675293 1 1
0.513567562730003 0.498440604895251 1 1
0.373589953803894 0.362779567720384 1 1
0.328811424237606 0.318489870739405 1 1
0.533901230881305 0.518268387213155 1 1
0.312711560433843 0.302181479093254 1 1
0.763784020593801 0.738621417963175 0 0
0.400575812730281 0.388391200518323 1 1
0.457054765507509 0.442508150905896 1 1
0.640815610005962 0.622087003823914 1 1
0.634910440899006 0.617212383902564 1 1
0.469511762407165 0.455492002131018 1 1
0.638187419408637 0.620019435096299 1 1
0.207881490375376 0.201761692831201 1 0
0.523446100599481 0.509671132480077 1 1
0.599131283222597 0.57952538257396 1 1
0.622936000068199 0.606177532093066 1 1
0.380490299064519 0.367091551031204 1 1
0.436052752572844 0.4212020131825 1 1
0.360777931659992 0.349206766188847 1 1
0.458387675425077 0.445155067853998 1 1
0.530797606248414 0.513721900906256 1 1
0.659437171053793 0.638340996516552 1 1
0.400942968110409 0.391005948596818 1 1
0.449975620572715 0.438046014260135 1 1
0.633706845340553 0.611693129605171 1 1
0.681126017502538 0.661048730720953 1 1
0.550610753304828 0.533905994007449 1 1
0.424478613833694 0.412461790550226 1 1
0.496696489645181 0.481604310808513 1 1
0.329822803995706 0.320840314926867 1 1
0.485068707269214 0.469747664852414 1 1
0.282552542666312 0.274864988092828 1 1
0.452980602643704 0.439058949782311 1 1
0.453566839116828 0.44097522641587 1 1
0.38124864493262 0.369210943573075 1 1
0.551719009454627 0.535083781828541 1 1
0.588242018495755 0.570229579510224 1 1
0.332188254346608 0.320181983811425 1 1
0.477074169110026 0.463744987864743 1 1
0.545016561244649 0.529761654391589 1 1
0.345666835144187 0.335743832898936 1 1
0.65740195031627 0.636695137699132 1 1
0.496554572797436 0.482399948391713 1 1
0.456332539184892 0.443325581599431 1 1
0.461406854444538 0.445033126849302 1 1
0.24421098372493 0.237043897873189 0 0
0.450136076259834 0.436408210295565 1 1
0.664408360582194 0.644270027169022 1 1
0.449844394797795 0.437597288050636 1 1
0.397234696196736 0.384395639029162 1 1
0.581311374942459 0.56413261819227 1 1
0.256855826862635 0.249832936441005 1 1
0.382267700792798 0.372340013051048 1 1
0.417950115553806 0.406934446680927 1 1
0.44083566983606 0.428155447271415 1 1
0.350725427863799 0.33848061640912 1 1
0.576292326173415 0.559933020946732 1 1
0.292274762084548 0.283082833381095 1 1
0.505915876942278 0.491124389680123 1 1
0.273754218086995 0.265642399676581 1 1
0.457566298642199 0.444024959303245 1 1
0.59571833009289 0.577336575786564 1 1
0.490136940947405 0.474567249763739 1 1
0.51437958467273 0.499633859941685 1 1
0.654591002464191 0.6358198606255 1 1
0.243572236317634 0.237125777536646 1 0
0.483837323420605 0.469133098690978 1 1
0.611983484074297 0.592427886615113 1 1
0.400256179271038 0.388446308635006 1 1
0.458419884265349 0.444298431082503 1 1
0.474513904758133 0.461700138340297 1 1
0.725259985293026 0.703048578350438 1 1
0.686204405056247 0.666428169537965 1 1
0.450423643605748 0.437073915486797 1 1
0.741194352263593 0.720525674174731 1 1
0.818395817175762 0.791834977142461 0 0
0.485159473630503 0.470026991234784 1 1
0.441243139218148 0.428591955886042 1 1
0.40278728811277 0.391954254636844 1 1
0.881021932922113 0.854946496910612 0 0
0.470811166220935 0.455242660507472 1 1
0.654241985727003 0.63718737686935 1 1
0.626062465561245 0.60793942236143 1 1
0.604794314527884 0.585885839723897 1 1
0.603157146730808 0.58551480443275 1 1
0.587583324522629 0.569271666476276 1 1
0.604094755567211 0.585546780686551 1 1
0.424811035103546 0.412611910650746 1 1
0.654433360321866 0.634610122469464 1 1
0.481956849697449 0.467215206494022 1 1
0.336293728156173 0.325523473944325 1 1
0.392689247731546 0.381950856336146 1 1
0.35601409792045 0.346924323844834 1 1
0.57288885319859 0.556079868025844 1 1
0.720306274243781 0.699584892355128 1 1
0.666584269028571 0.647746061196708 1 1
0.76429469950027 0.74326163579522 1 1
0.0944000017287666 0.0932936691690615 0 0
0.525958087259412 0.510182562522502 1 1
0.396965774978067 0.384739010335999 1 1
0.456464349582365 0.441840891480969 1 1
0.715958643661661 0.694678562552849 1 1
0.803872999946844 0.778929748893051 0 0
0.366878774463044 0.354499836331762 1 1
0.788119732348468 0.76401736554729 1 1
0.673020696393104 0.65263437622885 1 1
0.582818045658292 0.566307223319669 1 1
0.584158144383573 0.567275704533707 1 1
0.555208535275898 0.538610561301389 1 1
0.305570615759472 0.294784625564645 1 1
0.635118664982632 0.616233747454566 1 1
0.559166910217399 0.542497542276373 1 1
0.190198819655352 0.184429004846653 1 1
0.477514559787539 0.463726208950016 1 1
0.517529025858035 0.502380354959915 1 1
0.461034589948372 0.44869475395537 1 1
0.498565470788773 0.482965831113045 1 1
0.503930783714852 0.489111061694203 1 1
0.715932183977907 0.694916518788545 1 1
0.530172256970711 0.516086531938787 1 1
0.19293804366759 0.186240802214998 1 1
0.45941854034259 0.44754588067336 1 1
0.641667068991402 0.622310816463549 1 1
0.280630306010245 0.272180926522782 1 1
0.439352798748092 0.425595735117008 1 1
0.255398335781289 0.247613675158484 1 0
0.52356326120102 0.508211736819497 1 1
0.411751528549292 0.399834201555476 1 1
0.574659028399486 0.557201093917648 1 1
0.436278350085403 0.423027393612993 1 1
0.547972475515724 0.53107370233954 1 1
0.462447284360261 0.448463407894257 1 1
0.476265852174008 0.462700644440052 1 1
0.399284956661858 0.388129950052129 1 1
0.627804296345431 0.611248461781432 1 1
0.428199606138324 0.414813552740453 1 1
0.367965967074231 0.358804884504838 1 1
0.491759592637768 0.476477222834727 1 1
0.57410307952574 0.557246780246459 1 1
0.507833616197154 0.494066745682338 1 1
0.407051983281581 0.396520389252216 1 1
0.309122558022204 0.29928543958639 1 1
0.223942927963782 0.21789085462564 0 0
0.505657347711252 0.490558619311539 1 1
0.451264182152197 0.436398683388012 1 1
0.624581361122739 0.607047351924851 1 1
0.634654740194119 0.614678105766698 1 1
0.429194431477272 0.415439385271555 1 1
0.58447870278552 0.567357200175047 1 1
0.51212710660058 0.497985672859387 1 1
0.523138370870372 0.508280161200704 1 1
0.47291564275297 0.457537800813056 1 1
0.498553269350374 0.483495657642454 1 1
0.478244159582891 0.463041081094648 1 1
0.731953209840713 0.708810508747081 1 1
0.739946864197008 0.718864222136039 1 1
0.527366605604069 0.511189065819203 1 1
0.425090725291643 0.413178257970676 1 1
0.666566395311832 0.647400705205895 1 1
0.693173886490497 0.674040663633516 1 1
0.501093959025663 0.486222179665504 1 1
0.470199970757731 0.455044357031182 1 1
0.4541758039282 0.441550180256882 1 1
0.623137897873423 0.603680796553967 1 1
0.307540243286894 0.298124803726977 1 1
0.511348356251967 0.497310791719371 1 1
0.527112292740309 0.511872792555441 1 1
0.339678536280882 0.329073677706757 1 1
0.42468531195268 0.410285785274604 1 1
0.448850644704993 0.436719313268324 1 1
0.560600282738636 0.54178029629941 1 1
0.982275733561047 0.952709873099714 0 0
0.58705554591939 0.568464370109351 1 1
0.544583393805312 0.52825344675483 1 1
0.355011037077097 0.345299732266459 1 1
0.447876800210999 0.434502457782175 1 1
0.552905540614523 0.536017386429994 1 1
0.692921360734717 0.672841395207118 1 1
0.547078573213942 0.531172806914159 1 1
0.618176572978877 0.599688633626809 1 1
0.720318543180011 0.697513343516079 1 1
0.499442834596106 0.483621773512746 1 1
0.38942852716772 0.379030703806019 1 1
0.431164387068243 0.419502777527763 1 1
0.68653726121353 0.663616172390691 1 1
0.420104682625919 0.407465567899663 1 1
0.57496850122579 0.556896671787418 1 1
0.535264531027297 0.519482125957291 1 1
0.573275454339822 0.557201237363196 1 1
0.608063692562603 0.588943791075256 1 1
0.567267234408361 0.551437336340446 1 1
0.717435597530781 0.695506302497134 1 1
0.527326450331782 0.510174861836445 1 1
0.388611775534976 0.376208210541117 1 1
0.294415718332677 0.286080164492485 1 1
0.522104943738866 0.506043580948312 1 1
0.245047270922694 0.236345077513295 1 1
0.243254392050269 0.236686108221694 0 0
0.51048328656013 0.497431851543051 1 1
0.585284790882041 0.566879320878669 1 1
0.611274687098397 0.592062089146192 1 1
0.340016343179431 0.330737105851799 1 1
0.462437427699146 0.450464021163081 1 1
0.656558098699221 0.635555267814562 1 1
0.638739287632325 0.620509436835976 1 1
0.535555048397392 0.51886079913944 1 1
0.483528145434998 0.469394850137949 1 1
0.488489096572006 0.47237048781389 1 1
0.253782962078147 0.245622871904477 1 1
0.396668472665841 0.384510582531931 1 1
0.492982146810592 0.478548924905573 1 1
0.267231466677505 0.257917882965997 1 0
0.602204716188223 0.58425651042632 1 1
0.450344540450695 0.437918661097902 1 1
0.689241878593704 0.668710091447234 1 1
0.139060869436819 0.135391036241091 0 0
0.347800689960266 0.33847663923394 1 1
0.556534625066893 0.540882030397608 1 1
0.517138893489973 0.502799906336436 1 1
0.748345972234813 0.726242621666358 1 1
0.251566497795533 0.242210897476742 1 1
0.494576604063317 0.478747930378817 1 1
0.394411781075904 0.38380793794776 1 1
0.0854789681177296 0.0843874926341864 0 0
0.653614328999887 0.635096995709127 1 1
0.420154240939383 0.409364356273336 1 1
0.269877427335426 0.261033553448816 1 1
0.339249000609862 0.330110478250839 1 1
0.615370168048211 0.594059042378487 1 1
0.502696104759433 0.487131633128074 1 1
0.572724159367009 0.554688366353572 1 1
0.0651571447751032 0.0623221773517539 0 0
0.565317673374751 0.548124607076462 1 1
0.390755711162825 0.378995910924895 1 1
0.679037279017982 0.659220835687242 1 1
0.545328472211103 0.531340626801538 1 1
0.538198360840488 0.523166557201569 1 1
0.350624649533917 0.339263791275347 1 1
0.328015503998254 0.317909008750604 1 1
0.514811914563569 0.498794965651012 1 1
0.520475596313571 0.505873413856256 1 1
0.392716279528594 0.38086244627635 1 1
0.482653709458406 0.468740464397473 1 1
0.375413463960644 0.366640099948451 1 1
0.446597009173495 0.434281596312858 1 1
0.515711872554185 0.500203643017428 1 1
0.282304477728348 0.274435558347886 1 1
0.3099787235534 0.29984181324435 1 0
0.613055335725922 0.594913260998369 1 1
0.307543499991422 0.300124348765839 1 1
0.383910152749628 0.373236224573258 1 1
0.654890069986351 0.635408752972951 1 1
0.469615589618094 0.454617893172662 1 1
0.609162848982153 0.592030342846622 1 1
0.682521849492138 0.661329425041723 1 1
0.715468561789656 0.695218048053092 1 1
0.424196556074042 0.414302844652808 1 1
0.465247983826503 0.450317809161389 1 1
0.45257214868295 0.436249958361577 1 1
0.50291590012899 0.487391542279872 1 1
0.400132854495438 0.38711126611719 1 1
0.500936305281863 0.488179332462366 1 1
0.579415187618639 0.560766994163793 1 1
0.596393935674058 0.578657830815682 1 1
0.430825370436962 0.416436007529343 1 1
0.697569240962825 0.674396809879114 1 1
0.684403819141081 0.663956045300584 1 1
0.705832955067232 0.684872324725542 1 1
0.660627788760896 0.64133563352567 1 1
0.583583480827072 0.564880812484178 1 1
0.204771684227338 0.19739624315783 0 0
0.443492286274687 0.430583772202293 1 1
0.598984012988283 0.58240961497916 1 1
0.547473329734045 0.533557612365317 1 1
0.612528657971281 0.595350918538667 1 1
0.27036927781378 0.262300718709886 1 1
0.557798343714038 0.541830091899274 1 1
0.615503800193763 0.597862070428476 1 1
0.558151917765803 0.541643284045269 1 1
0.485288142182713 0.47041201014713 1 1
0.754488030272237 0.731843880125496 1 1
0.336162421672676 0.32576183595623 1 1
0.335150161453343 0.325134716935547 1 1
0.604268494235065 0.586770518578443 1 1
0.47518830284616 0.460496170629537 1 1
0.381910352218709 0.371565502694946 1 1
0.555321575636619 0.538585816310493 1 1
0.684463815435914 0.665463198013768 1 1
0.573734076035571 0.556640246068399 1 1
0.661144085157554 0.641503108146897 1 1
0.714827318946363 0.696927011934364 1 1
0.432038122862215 0.419129596560243 1 1
0.245543092770108 0.238545871797858 1 1
0.646865873522863 0.625903225619935 1 1
0.388039176525161 0.378059309261826 1 1
0.677186629081835 0.6581399654319 1 1
0.444068521529519 0.430505925014986 1 1
0.392257175375963 0.377741506083824 1 1
0.564856813350658 0.548703357882482 1 1
0.453640622559619 0.441099015690204 1 1
0.563384658663005 0.546019796413314 1 1
0.537267997596802 0.52232938749983 1 1
0.604223627769477 0.582402343709282 1 1
0.340291963906955 0.331668035554914 1 1
0.577390535808568 0.562491312674899 1 1
0.327476184002487 0.316718137180337 1 1
0.601413179166656 0.58391705803437 1 1
0.511559171407524 0.496009637033225 1 1
0.476586748366961 0.462420063216209 1 1
0.406012260376653 0.392775212581185 1 1
0.77593466023548 0.752904299316602 0 0
0.651319453053885 0.631496405004298 1 1
0.455746026565248 0.443234010846152 1 1
0.47839596858801 0.464750119569371 1 1
0.607257419160691 0.588820950458667 1 1
0.240077136289813 0.232387110005609 1 1
0.46535765771887 0.45192766284497 1 1
0.342472665762077 0.331808811162576 1 1
0.550082091565032 0.533452589841346 1 1
0.359965393599339 0.351123466059434 1 1
0.580987786481964 0.564198651270665 1 1
0.441084583810646 0.426923844949165 1 1
0.510977406694041 0.495864094039233 1 1
0.485329694763912 0.469261393414307 1 1
0.72199111078295 0.702865746905086 1 1
0.419434054664903 0.407085261199911 1 1
0.604887380802424 0.587030287256313 1 1
0.353810504941039 0.344090642325318 1 1
0.610998158909036 0.593665558452674 1 1
0.466721079031094 0.452034736248999 1 1
0.408924696773205 0.397217682328213 1 1
0.558775976381453 0.540911934180069 1 1
0.518674815751303 0.501775110019618 1 1
0.441900807707324 0.429088931173308 1 1
0.475772291868756 0.464704626708431 1 1
0.53569551396568 0.519533853987749 1 1
0.563802436821544 0.547962778969603 1 1
0.716079598786188 0.695513391582465 1 1
0.537949603184859 0.521419927918668 1 1
0.486429436059984 0.472706435295113 1 1
0.434372421108821 0.421830840228675 1 1
0.372427806199284 0.362525787152907 1 1
0.392290097645741 0.37906010129629 1 1
0.547073732575215 0.531789613960846 1 1
0.630964449764057 0.611637422956217 1 1
0.643571203217238 0.624023444020265 1 1
0.341106696621844 0.331761417028537 1 1
0.182677928942961 0.176736856690468 0 0
0.791098526744881 0.76813468964936 0 0
0.460285637325324 0.446010211099267 1 1
0.71668095634946 0.695854714905728 1 1
0.654664670936442 0.633668558162867 1 1
0.643877132064822 0.624051910698787 1 1
0.570636851048286 0.553870512862496 1 1
0.754260878202566 0.732592159722252 1 1
0.63104972402775 0.61114390270773 1 1
0.472697589347171 0.459498601978225 1 1
0.47039467592852 0.456238951869147 1 1
0.631145351707562 0.612128510077464 1 1
0.517063490369046 0.503279809320996 1 1
0.396055461034964 0.384409543812481 1 1
0.449368816588402 0.437022423312924 1 1
0.528240164478385 0.514033851140793 1 1
0.419290920924694 0.407005993296285 1 1
0.483784928848127 0.470219783576262 1 1
0.350337664936665 0.341009620430862 1 1
0.504454174743352 0.489665429851123 1 1
0.485762137190445 0.47175437074683 1 1
0.775011973221217 0.749587906243004 1 1
0.284381623482556 0.275933744510205 1 1
0.638911423886421 0.62037146372813 1 1
0.655768801652676 0.633668080333483 1 1
0.400052250938375 0.387515362652179 1 1
0.712372554222504 0.690859997260342 1 1
0.253337697344709 0.246655488708079 1 1
0.564693969847275 0.547187060686358 1 1
0.557507332168295 0.539974191579614 1 1
0.684152660624348 0.665254773206272 1 1
0.528853838682976 0.512695034820729 1 1
0.437851416816455 0.425181475099388 1 1
0.402223671108395 0.390286377403974 1 1
0.430447464704163 0.418569671052903 1 1
0.427800234178665 0.415537801355871 1 1
0.400763508384581 0.389327498069774 1 1
0.524783816329832 0.508721995980286 1 1
0.537363876385994 0.522297023447659 1 1
0.438073951112197 0.424770552405307 1 1
0.52330035788862 0.508144926643566 1 1
0.485230785959764 0.471885751504977 1 1
0.443749771087155 0.432391304545536 1 1
0.604156322649133 0.585923419932999 1 1
0.460869020050649 0.445887668921259 1 1
0.472965776925246 0.457994653849703 1 1
0.749939172554349 0.728864961562296 1 1
0.495881636203754 0.480786160180008 1 1
0.309705534480261 0.299479212826134 1 1
0.599039377841385 0.582481733825557 1 1
0.173730044795107 0.168255999839806 0 0
0.340616558363696 0.331429829227923 1 1
0.669156383828523 0.65034255046578 1 1
0.547892917876644 0.531669125776493 1 1
0.336043661450964 0.324867627370643 1 1
0.390361441578963 0.380536881788967 1 1
0.549138467060123 0.534819411777309 1 1
0.481158509891267 0.465052461423295 1 1
0.546207699385507 0.533057006024422 1 1
0.382946896226218 0.373225462333837 1 1
0.589177126057044 0.570175665636482 1 1
0.524245866690124 0.512175807918619 1 1
0.509915992363896 0.496408987044245 1 1
0.278905313728313 0.269472477919598 1 1
0.328157408175397 0.317436320037912 1 1
0.188266812354482 0.183788224301494 1 1
0.26987216802671 0.262211534066956 1 1
0.698941232028723 0.679933106537066 1 1
0.56066826348097 0.543858716859026 1 1
0.553725004783401 0.537528152455249 1 1
0.73667443219786 0.715370707128904 1 1
0.424091498489125 0.410013802960556 1 1
0.415766623984322 0.405360019702048 1 1
0.38782871645403 0.37621814528412 1 1
0.327750989461285 0.318251136851192 1 1
0.805177011019784 0.781338697939302 1 1
0.300063893685801 0.289984229874827 1 1
0.609056091102851 0.592076326605863 1 1
0.441559840866827 0.426354574249636 1 1
0.49319905967864 0.478430286774176 1 1
0.614461225051838 0.59725635564923 1 1
0.550663711180501 0.53609200671494 1 1
0.490287030752669 0.474463219372632 1 1
0.614032997931344 0.598155569793714 1 1
0.303539733201813 0.29331238448652 1 1
0.430940167280855 0.418456401146384 1 1
0.61884900832251 0.600513348260494 1 1
0.336129966686415 0.32902339122569 1 1
0.35952823930048 0.346125366614592 1 1
0.417433092528437 0.40399312992536 1 1
0.579413157245678 0.562329359374867 1 1
0.463351608101219 0.449768580666334 1 1
0.481834970332364 0.467378295551399 1 1
0.377023372480213 0.365699169927219 1 1
0.641051043689341 0.624183838806586 1 1
0.595513841752845 0.577661558084721 1 1
0.36606064461499 0.354018899751984 1 1
0.664607837301768 0.646052077716823 1 1
0.569821498012898 0.552518516176061 1 1
0.474495884743047 0.461117668038387 1 1
0.644982799990842 0.626406576080463 1 1
0.598540070459034 0.579708036322562 1 1
0.493570075526964 0.47933897828282 1 1
0.462046386009251 0.447175468068646 1 1
0.345983053448282 0.336671010019242 1 1
0.521864537302213 0.504610922916748 1 1
0.56666150848965 0.550106881015318 1 1
0.462309838190724 0.447799224063509 1 1
0.458821066781102 0.447534547988672 1 1
0.380002642672705 0.369359087921886 1 1
0.562245157855568 0.544964978368305 1 1
0.694808837159666 0.674349417274968 1 1
0.340796434554592 0.332895410581646 1 1
0.431532359217915 0.417784670199144 1 1
0.246916460110662 0.240126399434942 1 1
0.600105571464612 0.581611730818906 1 1
0.371361047168841 0.361152512774204 1 1
0.462724325919986 0.450196519210832 1 1
0.400425656793246 0.388737311862279 1 1
0.220634093569454 0.213715163884227 0 0
0.547878452973344 0.532012129944429 1 1
0.675975551493792 0.655631989204583 1 1
0.601139222422883 0.583379466659456 1 1
0.575418300185991 0.559304115004012 1 1
0.630983521453983 0.613009069112934 1 1
0.475845154383555 0.463928020068952 1 1
0.597568674307205 0.581441691252117 1 1
0.368427182094577 0.357930914601015 1 1
0.393779761506674 0.382159826761459 1 1
0.633821624292001 0.615532158780719 1 1
0.795744332067266 0.771535801003508 1 1
0.532987755632447 0.517293453344549 1 1
0.307482912386237 0.299082292080043 1 1
0.184866562795071 0.179273270706522 0 0
0.295408839158503 0.287532540414645 1 1
0.471249302963387 0.457395630604446 1 1
0.498871586300012 0.483186676356507 1 1
0.708462654898233 0.686013229762883 1 1
0.489822234504516 0.475190384009952 1 1
0.468008970964999 0.451824513074654 1 1
0.152717558083757 0.148415893214875 0 0
0.490230868832251 0.475719145281158 1 1
0.504273261568556 0.489126254452924 1 1
0.493933531963521 0.480128071260863 1 1
0.533076581987974 0.519538954594725 1 1
0.280172353643807 0.272601616816609 1 1
0.512046619972301 0.497391035532779 1 1
0.620327993340305 0.599245281729847 1 1
0.535235367753556 0.519495774960154 1 1
0.510492939702015 0.496764955864058 1 1
0.315296666224236 0.306097716622717 1 1
0.555912238568212 0.540937506319153 1 1
0.496260798545345 0.480590330663074 1 1
0.658199637912176 0.639608883305538 1 1
0.357601221135564 0.347003238726506 1 1
0.562210128796241 0.546464254191218 1 1
0.552472833849321 0.535303892180514 1 1
0.554805163414927 0.540107171568449 1 1
0.669653980007789 0.649608106057661 1 1
0.506455606539039 0.490957277545295 1 1
0.402667959791228 0.391367231706474 1 1
0.423483573750876 0.408750283469345 1 1
0.364377591558398 0.354230265842979 1 1
0.567047256794127 0.548677761700894 1 1
0.613030912977449 0.593400590201315 1 1
0.589347318065214 0.572694818556605 1 1
0.424736144774406 0.414069578667253 1 1
0.523023059406319 0.508269035791172 1 1
0.288691610141373 0.279167315343515 1 1
0.400575867539952 0.388975126627893 1 1
0.53577690030225 0.520841578737327 1 1
0.555941520551663 0.536818931781037 1 1
0.431948557252646 0.419652302109134 1 1
0.350758554736244 0.341965490522433 1 1
0.482877116925935 0.467065938186387 1 1
0.327487622819477 0.318417489800357 1 1
0.531986273851401 0.515736760938021 1 1
0.360128847181159 0.349558917866686 1 1
0.651949545849997 0.632353561182889 1 1
0.561111053061669 0.544727544696075 1 1
0.453420972824951 0.440522731920318 1 1
0.485799605305486 0.471635725239753 1 1
0.720471360882971 0.696113507764661 1 1
0.68111017036687 0.660210636294789 1 1
0.716419464388565 0.694969248981464 1 1
0.369546905000217 0.358467841832385 1 1
0.389076572302764 0.377455310970737 1 1
0.718036605077095 0.697381005350766 0 0
0.622922380418289 0.605701510519782 1 1
0.530418422231484 0.515334170426374 1 1
0.867129141523437 0.845273595286453 0 0
0.604911250978068 0.588793503076085 1 1
0.38653297802165 0.374604390763657 1 1
0.457675783770341 0.444293083077008 1 1
0.427406707719031 0.414672435208651 1 1
0.701895656730058 0.681714210301449 1 1
0.480384454264637 0.464400701886008 1 1
0.42811997435343 0.414882245073803 1 1
0.749389736814309 0.729631019797224 1 1
0.739442770364703 0.717338929024107 0 0
0.317027033230842 0.307081199570268 1 1
0.820029157687107 0.796420118960526 0 0
0.358379998870664 0.347089679312016 1 1
0.505826175536153 0.490390341871057 1 1
0.660293492189317 0.638838838797279 1 1
0.380545184614116 0.368889873994287 1 1
0.361581646817331 0.355214952198151 1 1
0.533631457439049 0.520366742563163 1 1
0.663153521285155 0.644390614674493 1 1
0.426068833281598 0.412723888570915 1 1
0.661252188363838 0.640796692579579 1 1
0.370788122805499 0.360012688141593 1 1
0.28507540576191 0.274984162145766 1 1
0.576591076590465 0.560433577052013 1 1
0.73472308101963 0.713898871629867 1 1
0.451920855144137 0.437447380601785 1 1
0.42777927449785 0.41387719267842 1 1
0.639664428813772 0.62277803711242 1 1
0.391820388338747 0.382704487486251 1 1
0.452268669513365 0.440055905718164 1 1
0.371521629053706 0.358783049842234 1 1
0.637262117894926 0.619918071939115 1 1
0.63705438785783 0.619561150406648 1 1
0.37491266514732 0.363013581244855 1 1
0.638865317010326 0.62062773467073 1 1
0.535561599826684 0.519457613646772 1 1
0.616364885493427 0.598542866447757 1 1
0.42533539285997 0.414015736975779 1 1
0.715222520855914 0.694021942504997 1 1
0.576039695603596 0.559904825569244 1 1
0.693571795870248 0.670973823031188 1 1
0.223820902855771 0.215646453484716 1 0
0.744448869791816 0.722800397900772 1 1
0.546933721747775 0.532465890374335 1 1
0.531178818555184 0.513807579339501 1 1
0.668163536958577 0.649012783352946 1 1
0.0761523061992737 0.0743905350776275 0 0
0.723851474086364 0.701526201026519 1 1
0.25612763996173 0.249838409468352 1 1
0.68549049557079 0.666306680705555 1 1
0.226525810037089 0.221340327474034 1 0
0.458054307660784 0.445918775107788 1 1
0.535860246763282 0.520259864531207 1 1
0.549105142429555 0.533465361621121 1 1
0.488320641162212 0.474820500004599 1 1
0.302290376938295 0.293202044560454 1 1
0.436048919666769 0.422607095034383 1 1
0.51563301697017 0.501347461898117 1 1
0.234299388443199 0.228381998792308 1 1
0.497499153346304 0.482522464376657 1 1
0.625037869037445 0.607877001699864 1 1
0.543755597558825 0.52570182349033 1 1
0.465195646377978 0.452201345602542 1 1
0.60477279344386 0.587705488758425 1 1
0.541569412309132 0.526769244171463 1 1
0.491666590097336 0.477786789744139 1 1
0.585624126948494 0.567989071804628 1 1
0.681143313356552 0.661144460879299 1 1
0.404641718143297 0.393036023452332 1 1
0.423543613366577 0.412591117478411 1 1
0.663361983786776 0.644523483893943 1 1
0.413721007141129 0.401306266885846 1 1
0.594903848885416 0.577012148306605 1 1
0.565783467513936 0.549391809666179 1 1
0.526721976124022 0.510117814665971 1 1
0.468279209459686 0.452595179786046 1 1
0.494392671474904 0.479317638058058 1 1
0.446388277246072 0.433408871410137 1 1
0.492489082550945 0.478433906922208 1 1
0.427881153526641 0.413999708491718 1 1
0.55067555485822 0.535263857427838 1 1
0.519478972571335 0.504474871066824 1 1
0.518553112610385 0.503346817309102 1 1
0.292843552933366 0.284775539964945 1 1
0.396980725864292 0.386198754412141 1 1
0.605817170854101 0.589426420654123 1 1
0.606710296134219 0.589583087510668 1 1
0.56385058083308 0.546992402277886 1 1
0.650917338870481 0.631718073226232 1 1
0.490346015338613 0.475247191855335 1 1
0.638327427627002 0.621565313335846 1 1
0.446477436431741 0.43263902871449 1 1
0.364794510991161 0.354019189448876 1 1
0.527893311184664 0.511878966128978 1 1
0.461236059065101 0.446738908507338 1 1
0.499548506313307 0.484795106481085 1 1
0.526241264494409 0.510975318383427 1 1
0.699640752956625 0.677169256746401 1 1
0.571617263379318 0.554402351153236 1 1
0.402703552291782 0.390585758784932 1 1
0.380294487030385 0.368401688335569 1 1
0.27800495950276 0.270000143755808 1 1
0.498387343962755 0.484645437959243 1 1
0.492423469263599 0.48061576315513 1 1
0.423908590504811 0.4116232685348 1 1
0.677667411219006 0.659479326594226 1 1
0.329472739704294 0.320728181708065 1 1
0.382524916713621 0.369770749282611 1 1
0.458405265651121 0.444919143616692 1 1
0.816141248776822 0.791123757396617 1 1
0.0939731836822449 0.0907648580877336 0 0
0.302498010805505 0.294570562296514 1 1
0.636241876947234 0.616834478641741 1 1
0.632511109132146 0.615180857524924 1 1
0.50060112206061 0.48379767784524 1 1
0.423174186190697 0.41208793690924 1 1
0.440815402418076 0.428492449065573 1 1
0.855831708554414 0.83230672372678 0 1
0.455652610519504 0.442022169534153 1 1
0.335311065298851 0.327606628170569 1 1
0.812468517373992 0.787486344190462 0 0
0.466725224075998 0.452439850957018 1 1
0.304479236155094 0.294855824616758 1 1
0.398891773348291 0.387303299370209 1 1
0.502916319906545 0.490105311572332 1 1
0.639983668307668 0.618974606982409 1 1
0.410476771446909 0.396982855794089 1 1
0.340797101295522 0.331301622539446 1 1
0.153069811199341 0.147545528701036 0 0
0.27628854450333 0.267201990430025 1 1
0.366283327880537 0.356688407219362 1 1
0.343209730554002 0.334885791650437 1 1
0.607789160822172 0.588684092442809 1 1
0.460859418660485 0.449147416120555 1 1
0.384610219728335 0.374668157709737 1 1
0.708911741693256 0.68798728266838 1 1
0.727481418261431 0.704808748019558 0 0
0.574264542715388 0.559087063775373 1 1
0.441940017764509 0.429151287791513 1 1
0.453576674219739 0.439812452258877 1 1
0.529290405539091 0.514527167502607 1 1
0.389856974816534 0.377675196716126 1 1
0.416031717588404 0.403208429193654 1 1
0.478242785196905 0.461634458904963 1 1
0.308638735613071 0.299092985401319 1 0
0.642093616611422 0.624070251011951 1 1
0.770994082211597 0.750022999145937 1 1
0.527530363031629 0.511878909272911 1 1
0.469287955258391 0.455997513329449 1 1
0.303926736251279 0.295799538692269 1 1
0.420293479242307 0.407785062343842 1 1
0.692426554794145 0.669081276739322 1 1
0.64758174761935 0.629486829012152 1 1
0.27502033309696 0.266688395334715 1 1
0.343315755080459 0.333074798482583 1 1
0.5615858325657 0.54539846230216 1 1
0.479607384023435 0.466684128672633 1 1
0.443681079215973 0.430775986987855 1 1
0.786566206396508 0.761872297651702 1 1
0.477884705152254 0.46499473071528 1 1
0.519199693516053 0.504177350760342 1 1
0.368923831516266 0.358434972205187 1 1
0.441912614487711 0.427969429800212 1 1
0.605494694305923 0.587723903512813 1 1
0.478885840821777 0.464907634217052 1 1
0.634947955726804 0.617570487314508 1 1
0.530664683078885 0.514393563971543 1 1
0.404175173267938 0.393466343984595 1 1
0.340372791253817 0.331352511205653 1 1
0.526835821557206 0.509965976928542 1 1
0.677625211418739 0.655588802407546 1 1
0.692875388683449 0.671564887712928 1 1
0.442601432374766 0.429349472867377 1 1
0.575015226359757 0.55623756043691 1 1
0.594041511472232 0.575500920910312 1 1
0.767803434660256 0.74767728909739 1 1
0.37785998159934 0.365043884769887 1 1
0.494046426760041 0.480498328570318 1 1
0.394298705332772 0.383516092218081 1 1
0.909774007069128 0.88504879974626 0 0
0.605473465318827 0.586895701199657 1 1
0.0772675987027383 0.0741697115912241 0 0
0.618635595381261 0.599600566708146 1 1
0.420227159043533 0.408698318939124 1 1
0.490607899982655 0.475496428897669 1 1
0.487489213624349 0.473908538358026 1 1
0.509262680147355 0.49292712927154 1 1
0.572553035318631 0.555314918594114 1 1
0.621066710054797 0.601942139075119 1 1
0.525506382875014 0.51008406212689 1 1
0.635618395838623 0.61855662605235 1 1
0.352724933923533 0.343478421748958 1 1
0.17512125459739 0.169084522460678 0 0
0.594849242435766 0.57730704777031 1 1
0.317595569806035 0.308591129646942 1 1
0.440270057020896 0.428461140928536 1 1
0.425006129722817 0.411440510205975 1 1
0.430385973914698 0.418059461147349 1 1
0.394359398554225 0.382601429604403 1 1
0.387966694663321 0.375481927774591 1 1
0.190342315682591 0.185026705715023 0 0
0.41001434944206 0.397751452808129 1 1
0.492331573251628 0.476352471100282 1 1
0.396165058349582 0.38455076709949 1 1
0.484869380379285 0.471537992574142 1 1
0.520498716965169 0.503752840542241 1 1
0.568819356494164 0.550920346186461 1 1
0.468469006883614 0.453529466740759 1 1
0.499721052704458 0.486321046486076 1 1
0.619874949962654 0.603379853267979 1 1
0.429071934552355 0.416242187278948 1 1
0.620527568072548 0.603845870864686 1 1
0.451359415266795 0.438561210366785 1 1
0.449626220702138 0.436132611095812 1 1
0.549530718176038 0.534749299941938 1 1
0.668487487363563 0.647584757311309 1 1
0.832351982990731 0.80960856130553 1 1
0.672086124823368 0.651710456470749 1 1
0.559752949265308 0.542384713159809 1 1
0.74117188150661 0.717943077252514 0 1
0.318205522370978 0.308076699609236 1 1
0.395469409931775 0.385175617287262 1 1
0.58043843327859 0.564176161661658 1 1
0.499374462366126 0.484126427173961 1 1
0.474593760191095 0.459867490227512 1 1
0.698400586490196 0.676514578435223 1 1
0.337944609738879 0.326595141245799 1 1
0.540682030493506 0.524847169924686 1 1
0.708500889476714 0.685797253170904 1 1
0.584044727697111 0.566144842174602 1 1
0.766084928323457 0.743525757837912 0 1
0.497071894035055 0.480260095527155 1 1
0.678899371337629 0.657888112566085 1 1
0.749417904663571 0.7269364182351 0 0
0.46782354214838 0.453990982266477 1 1
0.362079811694426 0.351159702131392 1 1
0.449845610819448 0.43639645682942 1 1
0.340263649464546 0.329780879483394 1 1
0.500208178231139 0.48816262788171 1 1
0.754500522510016 0.732360855941937 0 0
0.430189041209876 0.418896496178239 1 1
0.735496612238123 0.712232611817371 1 1
0.565089187580586 0.549779039545627 1 1
0.581623157481569 0.564795823397836 1 1
0.412357000213057 0.400998901523292 1 1
0.598032262739646 0.579770497042591 1 1
0.150345738622881 0.145671511702169 0 0
0.422051311799458 0.410131713492284 1 1
0.318114324207222 0.308310113907039 1 1
0.400116626681904 0.388718091716309 1 1
0.490768928464127 0.475621358215851 1 1
0.520292939811084 0.503612892445976 1 1
0.522313306070621 0.50822119022172 1 1
0.558758344964561 0.544375836412239 1 1
0.490285692724786 0.474265291966537 1 1
0.615735278994341 0.597620233580004 1 1
0.704966157181625 0.682647485435728 1 1
0.451220738959755 0.437983954784921 1 1
0.687571079719019 0.668387231684133 1 1
0.319020311992287 0.309517176171637 1 1
0.558031449715284 0.540042203573688 1 1
0.475083342806955 0.459584920322679 1 1
0.495504845338192 0.479859922057044 1 1
0.595694674192733 0.579920267377533 1 1
0.560091025244196 0.544482757909773 1 1
0.666201541136306 0.648132462470591 1 1
0.607800170887932 0.5883697483804 1 1
0.397471330057141 0.38761540202157 1 1
0.573245077362081 0.554530785206165 1 1
0.418610364153522 0.406232987089849 1 1
0.499905116619846 0.483286680052802 1 1
0.370180620470168 0.360206551082036 1 1
0.190721683616055 0.186338902212881 0 0
0.42618019847366 0.412902402149877 1 1
0.528831396028321 0.512019242154837 1 1
0.20759980059819 0.201469924154881 1 1
0.542373542359722 0.524969451413678 1 1
0.548721531592749 0.533539361500676 1 1
0.349170671050342 0.338506305176899 1 1
0.393291625143105 0.381958338157794 1 1
0.599410507617434 0.582935211666505 1 1
0.582441936057903 0.568553879383631 1 1
0.442794741485906 0.431724849416933 1 1
0.364056823580689 0.352650407182732 1 1
0.430399362224505 0.417329089781969 1 1
0.312573816978637 0.301889860696873 1 0
0.663609845573742 0.643393735335668 1 1
0.245067335804231 0.237291020720596 0 0
0.291860182102542 0.28140802537216 1 1
0.414013061076949 0.402276931517849 1 1
0.460177731321939 0.445291210125465 1 1
0.520780216284652 0.505835671881269 1 1
0.33825436390123 0.330633681383746 1 1
0.564976579755879 0.547538910828839 1 1
0.51420977057546 0.499582771850625 1 1
0.450842230101734 0.437695607440967 1 1
0.406502599024226 0.394711297628287 1 1
0.282188927867731 0.273155758865843 1 1
0.469129949156065 0.457902944666035 1 1
0.545997308805736 0.530091107095579 1 1
0.630870742853691 0.612349356067059 1 1
0.895208759275633 0.868441088211781 0 0
0.458582513520644 0.445674416630938 1 1
0.713889025506274 0.692379719526907 1 1
0.717301860055424 0.696206897319974 1 1
0.54266538712591 0.527079500854683 1 1
0.24340223594251 0.2364957364984 0 0
0.530791215991041 0.516429380984555 1 1
0.613948292039738 0.595695680487906 1 1
0.442284539500587 0.429200253448563 1 1
0.417700113862483 0.404592316007193 1 1
0.263563794736865 0.254172654089064 1 1
0.534557794209993 0.518112627751732 1 1
0.531126345454658 0.515859528233641 1 1
0.348185631064837 0.338377075294569 1 1
0.509988027480172 0.493290253847794 1 1
0.507153391398303 0.492779788256346 1 1
0.455363281196382 0.443493090227903 1 1
0.386692252933987 0.376119996697953 1 1
0.58500726999312 0.567445405370089 1 1
0.271829996580774 0.263423736593618 1 1
0.675638201895545 0.657088165831758 1 1
0.230031823435671 0.223902726449603 1 0
0.367555215525477 0.356044550525131 1 1
0.360800046507949 0.350624914952451 1 1
0.63469660063209 0.613057970207497 1 1
0.453214656496318 0.440965515464713 1 1
0.473970521842076 0.460198561061005 1 1
0.487109811564273 0.472783578892075 1 1
0.233193067933311 0.226453118983091 1 1
0.371236449438909 0.359756503012895 1 1
0.55237152760146 0.535729334943918 1 1
0.589112304948457 0.571271990439085 1 1
0.523084114205266 0.507073584096508 1 1
0.361170684362547 0.350934068910927 1 1
0.318763320250864 0.309125068410931 1 1
0.543865949048739 0.527972627707764 1 1
0.559218965738516 0.544388264784915 1 1
0.270665793723062 0.262551022979891 0 0
0.61976582500099 0.600924499836629 1 1
0.626983160356242 0.608802751461285 1 1
0.387211100425325 0.377862911656435 1 1
0.209736601319272 0.203692679065981 0 0
0.515761611706899 0.500261562013615 1 1
0.429875838269466 0.417698257193962 1 1
0.503628452656828 0.48712956185931 1 1
0.39624692541507 0.383557671738004 1 1
0.593837328491119 0.576557292260406 1 1
0.3388618825273 0.32932080421628 1 1
0.455801369879403 0.443085335163022 1 1
0.681039522084543 0.661654802278233 1 1
0.675548439184521 0.655374642655352 1 1
0.561792334524715 0.546148498602912 1 1
0.517676000998554 0.501788782579303 1 1
0.380778208969585 0.368986521792048 1 1
0.37106138647504 0.35791359706334 1 1
0.337841323851993 0.327858415866718 1 1
0.564458903848021 0.546562038146501 1 1
0.638731130387366 0.620576864216815 1 1
0.691880362191164 0.671423291286154 1 1
0.49874527493623 0.482715738785343 1 1
0.304526296510217 0.293600656565813 1 1
0.638869047803157 0.61798534554958 1 1
0.812835178107329 0.787242590976172 0 0
0.631511470325877 0.61385389086321 1 1
0.350671818320985 0.339693363981954 1 1
0.833051301160224 0.811220454348955 1 1
0.382496602613662 0.37175396577328 1 1
0.625261695652012 0.606954203599865 1 1
0.540915568050066 0.524341792497767 1 1
0.41010639999623 0.397925144279309 1 1
0.301461507537941 0.293394338602163 1 1
0.364371578043803 0.357050321759546 1 1
0.606505790819231 0.586585809069442 1 1
0.434635591377414 0.423031166426617 1 1
0.5562597892743 0.538718731941943 1 1
0.654612622395055 0.636668388645285 1 1
0.527996097085726 0.513415545871256 1 1
0.545836097475994 0.527519686447722 1 1
0.575579831109335 0.55992346543977 1 1
0.595130532273958 0.578178386587502 1 1
0.381235586585434 0.369331516482541 1 1
0.501274018528014 0.484613206904931 1 1
0.48882816446503 0.473398347206804 1 1
0.320496356394766 0.311595274411464 1 1
0.629176560146695 0.610509695695527 1 1
0.715606279836084 0.691379883903187 1 1
0.344562998267354 0.334823383441069 1 1
0.657297708191726 0.636031458638366 1 1
0.408146574580172 0.395174393131092 1 1
0.54952203812483 0.534259609625556 1 1
0.344654929939452 0.33442274341384 1 1
0.447041510339264 0.432553800319679 1 1
0.442441971662479 0.430189003805344 1 1
0.340392940995775 0.330433990001028 1 1
0.761108585946632 0.738486876873764 1 1
0.306216064169561 0.297570264159015 1 1
0.632823747716023 0.614870788755844 1 1
0.450059798859347 0.436371014951466 1 1
0.683283312467648 0.664043990846037 1 1
0.573055931045871 0.556049388564032 1 1
0.618836244096463 0.601085874226296 1 1
0.580334398574313 0.565132556680429 1 1
0.25164414863967 0.244309525418383 0 0
0.322106572128814 0.312373277979203 1 1
0.308559067563488 0.301348081739565 1 1
0.685955765552726 0.666468025687995 1 1
0.810878649520693 0.787144572235694 0 0
0.526282019733367 0.509134442578742 1 1
0.477080672859245 0.464674046145864 1 1
0.441462103233043 0.428447938718443 1 1
0.451796628478059 0.438220034005964 1 1
0.332682961546189 0.321357883500042 1 1
0.368841463200121 0.357635285070163 1 1
0.692897140640286 0.673125743888997 1 1
0.796401946967119 0.769753059759992 0 0
0.613811097771807 0.595700761412282 1 1
0.442293681306073 0.429826892761734 1 1
0.318830632206218 0.310875710860021 1 1
0.557012679478274 0.542926940891257 1 1
0.456666770169894 0.442626251680649 1 1
0.479889093836472 0.467699742304813 1 1
0.330327971149272 0.320242811144074 1 1
0.566733858252819 0.550327486233469 1 1
0.85757588797111 0.830548329938267 0 0
0.168874187771417 0.165373905347252 0 0
0.398193980154511 0.386729427179186 1 1
0.485763823000971 0.469019394992279 1 1
0.388336845480557 0.377807129072322 1 1
0.371226645364248 0.360155050929773 1 1
0.426735957475666 0.414361960150987 1 1
0.5886571110574 0.568667710461144 1 1
0.621229011078327 0.602222174532558 1 1
0.458286806715395 0.444438378759362 1 1
0.631201449103569 0.614782321477398 1 1
0.705323147612246 0.683426285898082 1 1
0.673872573311054 0.651496842384534 1 1
0.405728635957369 0.393539282246089 1 1
0.392026491793539 0.381766307250693 1 1
0.501615655331396 0.489048459040437 1 1
0.610858944108231 0.592956194809517 1 1
0.327478654600802 0.317865210259815 1 1
0.709254026941699 0.690393690584017 1 1
0.533710224017086 0.520066245198979 1 1
0.441780108593273 0.428347719875849 1 1
0.425076266942611 0.410664297062741 1 1
0.407106204017776 0.396511597554639 1 1
0.295065653671014 0.288007327393518 1 1
0.521519668282324 0.506376207223103 1 1
0.549818642572881 0.533497372029945 1 1
0.340809180225048 0.331640271684773 1 1
0.661237034217476 0.642593134954894 1 1
0.475303486909055 0.459818134930002 1 1
0.624642179121603 0.607968819525132 1 1
0.581584906473144 0.564253435319408 1 1
0.501539578830025 0.486186587093382 1 1
0.53823812009338 0.524254813140994 1 1
0.341371127416913 0.330691269130674 1 1
0.463488340235438 0.448846279002915 1 1
0.586831129946798 0.569115193440989 1 1
0.41841262777113 0.405467432782123 1 1
0.469240344220485 0.454544559717265 1 1
0.295754476081609 0.287844157847005 1 1
0.566183346868617 0.548251698170404 1 1
0.535596957167616 0.519978800411996 1 1
0.657706616243594 0.63823985551019 1 1
0.566041138648493 0.550072057008784 1 1
0.479439902298316 0.464037290326502 1 1
0.212067979130276 0.205245347601082 0 0
0.438603018169667 0.427183359201315 1 1
0.715315727709081 0.694247321145222 1 1
1.05646634473462 1.02521846283182 0 0
0.500171449919719 0.484593820983981 1 1
0.686637886048433 0.668473047217199 1 1
0.28157718588395 0.273715907771988 0 0
0.484533075936666 0.470404028415701 1 1
0.668240914190946 0.647143097457195 1 1
0.748747377851482 0.725885983547016 1 1
0.385503089259607 0.375146012729539 1 1
0.558491575992444 0.543034707123205 1 1
0.543317667279672 0.528123030556167 1 1
0.501410526790173 0.486169281755452 1 1
0.412153544048886 0.398600391395761 1 1
0.844643735713114 0.818116739282115 0 0
0.494370871040871 0.480001928984182 1 1
0.674658765126038 0.65619762197315 1 1
0.211850870751182 0.206835654401977 1 1
0.583754310386407 0.568390990066194 1 1
0.317735976408919 0.309142614711682 1 1
0.362477243741248 0.35103290726392 1 1
0.65058335360508 0.632096863218102 1 1
0.290734032835532 0.281469184070113 1 1
0.65386846697948 0.635695040377999 1 1
0.471408612925253 0.458674911092345 1 1
0.2843739864062 0.275420328083848 1 1
0.369375545834514 0.359712884097189 1 1
0.272999856009333 0.265213997090947 1 1
0.703103321890694 0.682037970701541 1 1
0.566945860089283 0.553080421676337 1 1
0.536616782605007 0.523035347905845 1 1
0.584599046403567 0.567130679597812 1 1
0.533897494163687 0.51851081194298 1 1
0.475770331049589 0.459478177310188 1 1
0.505058492042437 0.490749752219087 1 1
0.39154956610788 0.379556499312854 1 1
0.569814971075421 0.551749276502592 1 1
0.370494503556834 0.359154248533113 1 1
0.552897340683577 0.538489648863842 1 1
0.473884228738199 0.458880525786843 1 1
0.628732345266052 0.609721155836022 1 1
0.262063134976355 0.255702244216859 1 1
0.520001523307303 0.504610795245947 1 1
0.393964079741479 0.383066081010993 1 1
0.540816766753065 0.525964491004356 1 1
0.409909414501226 0.399554250927847 1 1
0.771325952168174 0.74834829191665 0 1
0.448800282524908 0.436410559846038 1 1
0.453695646180796 0.440501963628493 1 1
0.276041124704162 0.267318133474005 1 1
0.24461372888155 0.236145859357956 1 1
0.586883715520569 0.56864476434341 1 1
0.193144592242292 0.187138529540344 0 0
0.377350878610484 0.366280411776395 1 1
0.329763260538977 0.32161326170965 1 1
0.427884262965242 0.413590018370651 1 1
0.634163841984416 0.615328102700906 1 1
0.422439140653951 0.410074764803611 1 1
0.514112568170396 0.499934756324883 1 1
0.492718055439677 0.479469587056669 1 1
0.448391567769936 0.435535708464954 1 1
0.734469036379595 0.713029950360911 1 1
0.409596768917775 0.397333424942701 1 1
0.471171336163147 0.459317559480751 1 1
0.545656463598137 0.530521864977183 1 1
0.461656682884689 0.446640968449352 1 1
0.512716749816276 0.49596678790163 1 1
0.321866710391754 0.311664386331968 1 1
0.220608737669933 0.213188255298081 1 1
0.771719724877139 0.749817458618854 1 1
0.330799585114615 0.323133446042523 1 1
0.193779518606555 0.187879911048957 0 0
0.531324733044971 0.515922317388604 1 1
0.509996461093702 0.496773338195825 1 1
0.183267763803261 0.178937267484533 0 0
0.510530767047674 0.496823551144808 1 1
0.590996700357566 0.572504246480446 1 1
0.65537586995348 0.636584042139496 1 1
0.426119561132905 0.412198352853925 1 1
0.526170716911297 0.509882979601017 1 1
0.828819704362486 0.80217113072554 0 0
0.450148440840786 0.437716876634936 1 1
0.397555528469513 0.385529871609026 1 1
0.368647525206742 0.356698378688417 1 1
0.441198573334663 0.427405012784213 1 1
0.529165871149229 0.512170712057124 1 1
0.553491797811707 0.535951007033222 1 1
0.563830486845923 0.545828924821213 1 1
0.544161308963417 0.52958778728385 1 1
0.602749965103483 0.585846282171682 1 1
0.329117170687567 0.319739905679934 1 1
0.711394870033259 0.689696191817 1 1
0.273517761035346 0.263709748849235 1 1
0.341616063916598 0.330346946611213 1 1
0.54004055485168 0.525242551439566 1 1
0.253628128284258 0.245915406760251 1 1
0.309886633643124 0.299796483640719 1 1
0.667534609987981 0.646206260597695 1 1
0.484484723825601 0.470305557339699 1 1
0.371934684856862 0.360581256252977 1 1
0.719506043131451 0.698100169530633 1 1
0.789929371521038 0.766673671413639 1 1
0.739585719383583 0.716856879758325 1 1
0.610143510867269 0.593147206889186 1 1
0.739084381495248 0.717267874897202 0 1
0.544173075632937 0.529649792464878 1 1
0.585213927102477 0.568118667235312 1 1
0.526234115504179 0.513107405647722 1 1
0.596450556865931 0.579107889713936 1 1
0.696512017875708 0.678145318766978 1 1
0.51698245429859 0.499787147640154 1 1
0.457747259827797 0.443704721754265 1 1
0.230203884800391 0.225661891351171 1 1
0.503489868081695 0.489831076399952 1 1
0.360248685976921 0.348200493014826 1 1
0.551075395387721 0.534504860574405 1 1
0.582546516956241 0.566099414222282 1 1
0.511700018813911 0.496055955699641 1 1
0.237237408951691 0.231292502847267 1 1
0.480214510902249 0.464417274288264 1 1
0.498861569778537 0.484019816902797 1 1
0.58322511668557 0.56877875142519 1 1
0.515750644588536 0.500501302502446 1 1
0.621777231294824 0.602452244750383 1 1
0.488798155549905 0.475952101313499 1 1
0.471107347832941 0.456974620798115 1 1
0.333848136268481 0.324477739519703 1 1
0.18406005478025 0.179445531233074 0 0
0.473828038271608 0.461670442259005 1 1
0.464204203685177 0.450475653515314 1 1
0.485940679217587 0.472000439204576 1 1
0.470273454332165 0.458381089280224 1 1
0.311580638575776 0.301280642021202 1 1
0.383268814743835 0.373746529089815 1 1
0.514933465287959 0.501533661466676 1 1
0.749448917417896 0.728620261933285 1 1
0.553990008670899 0.539657049381556 1 1
0.56857660477772 0.552410796076871 1 1
0.680520687636017 0.660860892761699 1 1
0.313640877378387 0.304149380501216 1 1
0.534896308867127 0.520063203604946 1 1
0.512337645895396 0.497762238860687 1 1
0.261471040603596 0.253426946826246 1 1
0.573151914966613 0.558910136989874 1 1
0.690148911208883 0.670722354878642 1 1
0.41456658813228 0.402836836691979 1 1
0.342804083234633 0.331190005571108 1 1
0.441694304635632 0.429486910424896 1 1
0.531795950640449 0.51580406836425 1 1
0.361672781002794 0.351182028152171 1 1
0.33093164045536 0.322800787470173 1 1
0.284885820523178 0.276573078856502 1 1
0.526461277914613 0.512095184597593 1 1
0.475888362455722 0.463877272441693 1 1
0.582531995754247 0.565428618116616 1 1
0.561597678013852 0.545910165448501 1 1
0.462707424391519 0.447317213569124 1 1
0.333758097818181 0.326647000714533 1 1
0.53285493054269 0.51802813739562 1 1
0.475614022870912 0.46134267085314 1 1
0.435336038250006 0.422878274281741 1 1
0.728470016696329 0.708522852886224 1 1
0.624616550281842 0.605789289736074 1 1
0.624380557487771 0.605981391252828 1 1
0.286066774111058 0.277337252421423 1 1
0.568401709562644 0.550510674232021 1 1
0.384864666224416 0.371409613425522 1 1
0.340421368036928 0.331916876449986 1 1
0.644931005300328 0.627129716316454 1 1
0.579702850727544 0.564718155757807 1 1
0.487056634314313 0.472157840966199 1 1
0.526776555991948 0.512141063640842 1 1
0.772821346657323 0.750264873590651 1 1
0.343184564204281 0.333359225256954 1 1
0.588203518757004 0.571264880016713 1 1
0.566809378637623 0.550176748878697 1 1
0.535544844640015 0.519285245161415 1 1
0.617332767057509 0.599207179687485 1 1
0.409708602695435 0.396187598398576 1 1
0.747429317207712 0.724177505160383 1 1
0.27615305679362 0.267078933055494 1 1
0.720491674194041 0.69647351824593 1 1
0.327986506611069 0.318715899249079 1 1
0.44980150315544 0.437523141481053 1 1
0.444674657828025 0.433022512778279 1 1
0.384176426632925 0.372506593218175 1 1
0.566004296130792 0.54948526065466 1 1
0.480063718412985 0.46700631754164 1 1
0.647608434827893 0.628378986271766 1 1
0.38516788912318 0.37388521431735 1 1
0.498277118596513 0.482976504426042 1 1
0.549196046000466 0.534466009884947 1 1
0.324241677062237 0.314619209052847 1 0
0.463769386388598 0.450491298759726 1 1
0.511238881074443 0.495574349274269 1 1
0.485957293026401 0.471397373952618 1 1
0.580552358512926 0.563124472281062 1 1
0.470060260840039 0.455531942858291 1 1
0.699871536239683 0.676202645167273 1 1
0.689645471416881 0.669692881727677 1 1
0.547435323963961 0.532223469610061 1 1
0.487449543504274 0.473722607436631 1 1
0.463575840743996 0.450543245761539 1 1
0.563668793091935 0.545805349794091 1 1
0.4007174944661 0.389322133110239 1 1
0.545101377253692 0.525968425423502 1 1
0.660439979407964 0.63981747800884 1 1
0.229629708119714 0.222420708932996 0 0
0.496811612483436 0.481126009830668 1 1
0.744716685327054 0.722294754572421 0 0
0.565949041981814 0.547731632671322 1 1
0.697101623287054 0.673613733974011 1 1
0.426385186074537 0.414181250596423 1 1
0.569910474027073 0.550990838702445 1 1
0.33255333645594 0.321732983289632 1 1
0.646698104770848 0.62806969388306 1 1
0.46340769428679 0.451002047240621 1 1
0.189903906006198 0.183462555317951 0 0
0.50532282293464 0.49112464991675 1 1
0.399161881341676 0.389503455914856 1 1
0.810595340139548 0.78786084281337 0 0
0.413984289862808 0.40145405689182 1 1
0.746657764783315 0.724490663132137 1 1
0.204827291667229 0.198446350352944 1 1
0.590210422919111 0.570883908131661 1 1
0.604587649366153 0.584412205588825 1 1
0.429384966181629 0.417089596936007 1 1
0.395938589104936 0.383924391726451 1 1
0.718894101288574 0.699574212965054 1 1
0.28002548371463 0.273056011171229 1 1
0.753818546925035 0.730981614524088 0 0
0.426493430152538 0.413642650506318 1 1
0.736792055302572 0.715346081963219 1 1
0.696194134850902 0.676550449441552 1 1
0.535101769721838 0.518536032611259 1 1
0.391363239754319 0.380017540874675 1 1
0.410536844356286 0.400323023585702 1 1
0.614790370262005 0.595418000417076 1 1
0.494389865327586 0.479893765198071 1 1
0.114035875179847 0.110067087668559 0 0
0.737150000976159 0.71607832502208 1 1
0.467377875425653 0.454623525508064 1 1
0.732789649781496 0.713373686321183 0 0
0.905081041967138 0.878384872375593 0 0
0.603614568029493 0.585600252661538 1 1
0.740639098743171 0.718583726127885 1 1
0.522511527007815 0.506813032101304 1 1
0.560737383980415 0.544521687039395 1 1
0.699564237531601 0.679307204820476 1 1
0.473138704091998 0.459608372686823 1 1
0.575213156423352 0.558033211571475 1 1
0.600293263130361 0.581974749936017 1 1
0.760208427573646 0.737761560477751 1 1
0.578078110762219 0.561249852182626 1 1
0.56369348595439 0.549119353535981 1 1
0.733165881298596 0.713870412285633 1 1
0.432185441213041 0.420242253641876 1 1
0.523773285970792 0.506326977080613 1 1
0.527101649233103 0.510729766989963 1 1
0.55165348557837 0.536020116612495 1 1
0.605811229797572 0.588217926330505 1 1
0.435861941371637 0.424827274276233 1 1
0.711052370310177 0.689440062846317 1 1
0.580828057311344 0.563592808975801 1 1
0.348154274877066 0.337798966305799 1 1
0.370100702162853 0.35708716292787 1 1
0.406472868382555 0.396468452838401 1 1
0.251961752053235 0.244603808033366 1 1
0.386719055032087 0.37465227869225 1 1
0.507444641906237 0.49175557904363 1 1
0.819170378613011 0.793202631061785 0 0
0.417504721232375 0.406488825282091 1 1
0.389840718650723 0.378140834687913 1 1
0.56918577709371 0.552485133358373 1 1
0.747900823475797 0.727366197366354 1 1
0.646051827448634 0.627659559657432 1 1
0.690515247112865 0.671358720747236 1 1
0.576782592225692 0.559393094983765 1 1
0.323129947639606 0.314783123211552 1 1
0.540971364873808 0.52531791203315 1 1
0.501324797794269 0.485991675900637 1 1
0.293422963805636 0.285466157911416 1 1
0.589984886706653 0.57310347109073 1 1
0.291200285978724 0.281244756193571 0 0
0.584179734575997 0.566096433109249 1 1
0.597660156881387 0.580609436737319 1 1
0.42490059740801 0.412161650633429 1 1
0.523561313210227 0.508322413640029 1 1
0.685941988970129 0.663593769760745 1 1
0.443533073870719 0.431583295570169 1 1
0.77139206304167 0.748520048379686 1 1
0.525263983995347 0.508681291437772 1 1
0.383463294879446 0.370531111326397 1 1
0.398223122416343 0.38834084704198 1 1
0.706872587757492 0.683504506844751 1 1
0.614757936316953 0.597414568968378 1 1
0.472088094911273 0.457783236007531 1 1
0.303176583284343 0.292672217312403 1 1
0.374499005495224 0.361044234900125 1 1
0.656738108700241 0.638336590115074 1 1
0.364647178892451 0.351876291660517 1 1
0.616840027117267 0.598967167204531 1 1
0.530141734731785 0.512881831606909 1 1
0.506904513712529 0.493032080990249 1 1
0.605198015997158 0.587301441102657 1 1
0.50116248522284 0.490871097713635 1 1
0.609898581753336 0.593615757145738 1 1
0.608442454173318 0.590502954680246 1 1
0.473178842893912 0.459413895551069 1 1
0.436159151317937 0.423825277743847 1 1
0.572210075532526 0.55578387011929 1 1
0.776198998496017 0.754056905920379 0 0
0.465470865347284 0.450570076380875 1 1
0.464800824298488 0.450324085005878 1 1
0.428139116669511 0.416375842614888 1 1
0.459987387089189 0.445744173601553 1 1
0.304745074244923 0.296855619164648 1 1
0.265948368975409 0.260216960701277 1 1
0.540348034719738 0.522819498706748 1 1
0.706254212244154 0.685889454176783 1 1
0.435366461788213 0.423397364703982 1 1
0.671453494371504 0.65118798338428 1 1
0.521945472467982 0.507307969706656 1 1
0.442316195014655 0.428427294748514 1 1
0.764119927413582 0.741552342804739 0 1
0.601949138789482 0.582206767774245 1 1
0.483421738935439 0.469315121504543 1 1
0.367321362834284 0.357930783157883 1 1
0.480390390217425 0.462924620272378 1 1
0.331863882324194 0.322958029727184 1 1
0.253123534422244 0.245677536584149 1 0
0.436560558289828 0.422378801185727 1 1
0.442950116160185 0.42971441854911 1 1
0.616986241446946 0.600671197080282 1 1
0.441227656607397 0.427337143205662 1 1
0.535004126039902 0.518768569734387 1 1
0.4088799405425 0.398201315918797 1 1
0.458541749249457 0.445536723968063 1 1
0.309483150920959 0.300941079934417 1 1
0.547556280731921 0.531981015177899 1 1
0.296069612822424 0.286715908904217 1 1
0.381960137223974 0.372708493124459 1 1
0.451699139228795 0.435971676245708 1 1
0.59208698033843 0.575288834672996 1 1
0.448692987264552 0.4365451211383 1 1
0.60307605236304 0.583344974145503 1 1
0.222157945297035 0.214842470812127 0 0
0.458772496086966 0.445168994197046 1 1
0.749416193373831 0.728440214420879 1 1
0.336930983314733 0.326969501001149 1 1
0.62571281000622 0.606464830491058 1 1
0.497898581124499 0.48416671591586 1 1
0.121949519479953 0.116823877561302 0 0
0.272059562937017 0.264806732188037 1 1
0.568044600850216 0.550898566553182 1 1
0.742442530579216 0.71858406901774 1 1
0.406831233003316 0.393157726455694 1 1
0.487849364783329 0.473177385286153 1 1
0.438616173800185 0.424598531152103 1 1
0.536121849941809 0.520445654849087 1 1
0.36297293260334 0.351822692698878 1 1
0.499204384390505 0.484130366513589 1 1
0.590598174529177 0.571855920514162 1 1
0.438060971074516 0.423091877197591 1 1
0.698614994246527 0.678708470360584 1 1
0.284964297076131 0.276344251239494 1 1
0.87597388098457 0.849134765398557 0 0
0.408265274755169 0.395165646919032 1 1
0.389913754377135 0.378067558416232 1 1
0.56960367905452 0.551047629004736 1 1
0.388786835402777 0.378679404886132 1 1
0.366453722344539 0.355137038499087 1 1
0.501772542869944 0.488013389289442 1 1
0.434393495552557 0.420662484806018 1 1
0.38441891369412 0.371913473000558 1 1
0.515792880665578 0.501489097964871 1 1
0.781117344916579 0.758794390227476 0 0
0.643882996498321 0.626604761639916 1 1
0.65257635505495 0.631509718040237 1 1
0.341638129246039 0.331358841189037 1 1
0.532013817642219 0.517634398122421 1 1
0.627151326450333 0.60833060122287 1 1
0.319665877482308 0.310127802608594 1 1
0.630766366137747 0.611088838605591 1 1
0.47655738796997 0.463463416328647 1 1
0.352730528697879 0.340696337849009 1 1
0.690729232155222 0.6698172538072 1 1
0.550892244489535 0.533202969696839 1 1
0.496374602598381 0.482778831000272 1 1
0.401835266788679 0.390969083780867 1 1
0.284718924284715 0.275581030620123 1 1
0.455516731131015 0.442640841935479 1 1
0.381452911673876 0.370129803702526 1 1
0.564944455886786 0.547695411542763 1 1
0.503034984849011 0.488704532566397 1 1
0.291040152325356 0.283010612586436 1 1
0.323658633624377 0.315172669251676 1 1
0.41325859030371 0.400503219383052 1 1
0.685082010761583 0.664302116568734 1 1
0.306066012722524 0.299069275938819 1 1
0.422149551572519 0.411772441678386 1 1
0.647043868804784 0.628986376181332 1 1
0.560427494302002 0.542536916625907 1 1
0.63306618312644 0.614594652505571 1 1
0.407671436278441 0.39576084309804 1 1
0.790907166180004 0.766483707080981 0 1
0.489011453846614 0.473330379613309 1 1
0.498199453125804 0.483482681955678 1 1
0.389671722686877 0.377718561560198 1 1
0.653715322042624 0.634948866574947 1 1
0.643453568970427 0.624668284094628 1 1
0.3106274751861 0.301949408470376 1 1
0.583734070526522 0.567391120906117 1 1
0.491203620234873 0.477863437678726 1 1
0.430863696498191 0.41644373130547 1 1
0.543760067413917 0.5286447142522 1 1
0.389561178164792 0.377333800277454 1 1
0.621975127983142 0.602057100317313 1 1
0.495826498353643 0.481690473218509 1 1
0.332062119752381 0.323496518633683 1 1
0.256069058709359 0.247878809374358 0 0
0.405802556138471 0.396202009799296 1 1
0.77603737961464 0.752135737403238 0 1
0.423624671075834 0.412488487755622 1 1
0.559661303279153 0.544080426935394 1 1
0.484420256878149 0.470728886255776 1 1
0.384645571421501 0.371982067453472 1 1
0.498119137631187 0.484510761373813 1 1
0.414001370971828 0.401367265440753 1 1
0.465775820681648 0.451639625066683 1 1
0.286785926885949 0.276832021515272 1 1
0.507187870355236 0.492991246364615 1 1
0.733466886455229 0.709740053883025 1 1
0.486872946498525 0.471680060277776 1 1
0.306666664298753 0.298030700396418 1 1
0.6169023069863 0.598679184006191 1 1
0.577065531507742 0.560219662355188 1 1
0.465099684229945 0.452006506803337 1 1
0.679681946552414 0.660759682061796 1 1
0.397744940745372 0.386472663060762 1 1
0.352317979024921 0.342673702566153 1 1
0.368945120060741 0.356334466340046 1 1
0.36690534954333 0.356353052031282 1 1
0.726425680743137 0.703195936866652 1 1
0.384761275211993 0.374479641359702 1 1
0.41189748457886 0.397565742761927 1 1
0.633495992262268 0.613068979102564 1 1
0.654772449808938 0.63448947505543 1 1
0.359277502889486 0.348775302846012 1 1
0.374262780467024 0.363582768268655 1 1
0.580890166223886 0.564553682754535 1 1
0.324261134866762 0.314790016446928 1 1
0.35954647061008 0.349626362847237 1 1
0.353878373630787 0.345024865154685 1 1
0.468041235004711 0.455818459611907 1 1
0.47958748706163 0.46411253071255 1 1
0.381129114296248 0.369046512346343 1 1
0.454060804232853 0.442199419126069 1 1
0.450451193518344 0.43798193916416 1 1
0.372248485415589 0.360242419404782 1 1
0.704661341515434 0.683719180736527 1 1
0.536261870146561 0.518176173008188 1 1
0.718547409749894 0.697150439504837 1 1
0.610921357481199 0.591654899994768 1 1
0.480259971011715 0.465520960331202 1 1
0.650058300504954 0.629666781496116 1 1
0.642661939062447 0.623271188942975 1 1
0.181197481790589 0.174753896225241 0 0
0.528308091471087 0.513147090113098 1 1
0.24734402253357 0.238698353844784 1 0
0.251159043820562 0.244812966297529 1 1
0.329606981085796 0.319212589906121 1 1
0.591614881810787 0.574668532655397 1 1
0.527915935164416 0.513853321453981 1 1
0.39402574276409 0.381967609034866 1 1
0.659534170051042 0.640963110495164 1 1
0.676508022931517 0.656417883642449 1 1
0.757532709904792 0.736232952272818 0 1
0.479922249762759 0.46753264770563 1 1
0.56987044481801 0.555079649701335 1 1
0.513018645568604 0.496462501836157 1 1
0.476207135850204 0.462116840605585 1 1
0.493483159631062 0.477173756306224 1 1
0.276627563973726 0.267205970665927 1 1
0.25801237641429 0.247939503368916 1 1
0.513960081030316 0.498223110008569 1 1
0.282124090480944 0.274788822989901 1 1
0.374161776362319 0.362820588803252 1 1
0.181201225686666 0.177061713471095 0 0
0.243599184502537 0.235745029368064 1 1
0.676227202970406 0.657112374416935 1 1
0.514100785620062 0.498725043195687 1 1
0.437645271197289 0.424997784168681 1 1
0.373189770914012 0.360599678330626 1 1
0.573591456889081 0.554340925978242 1 1
0.573247920752067 0.556526797630286 1 1
0.359348721137722 0.349302289182122 1 1
0.549477542648883 0.532202302002201 1 1
0.505152703492777 0.48911831457429 1 1
0.607604752855934 0.591873631137255 1 1
0.47960891376441 0.46461891678009 1 1
0.398021825061191 0.384664575786754 1 1
0.887708832477514 0.862680376301582 0 0
0.230738939413383 0.222990068521786 1 1
0.497418376613864 0.482545336330762 1 1
0.592482244108174 0.574045304071536 1 1
0.567896846609985 0.548652379870284 1 1
0.35801587565478 0.346718817806765 1 1
0.633054385742613 0.615502492447634 1 1
0.529445282662398 0.512539111712303 1 1
0.497449454531266 0.482194183006516 1 1
0.417450377051791 0.404551345731326 1 1
0.333182357833748 0.322452645165084 1 1
0.656187652502589 0.636302552595953 1 1
0.552988058788914 0.537313892009867 1 1
0.719463187514427 0.697531028597566 1 1
0.559197663144558 0.542496068966828 1 1
0.32775680549264 0.31759035241035 1 1
0.659192284732805 0.639667215372446 1 1
0.701533056250239 0.679477699939485 1 1
0.511678705172572 0.497987179360839 1 1
0.539320971895861 0.521214115915387 1 1
0.455272753694649 0.44261667157818 1 1
0.275298103983597 0.265700193296584 1 0
0.219359003577052 0.214552472031932 0 0
0.474446355627721 0.458992988077225 1 1
0.359817472855062 0.348748381796016 1 1
0.713881010090892 0.695218013017876 1 1
0.418023690694857 0.40706263280383 1 1
0.550759324689508 0.534719345112491 1 1
0.538036904789057 0.523093490932008 1 1
0.388209683451562 0.379594417700851 1 1
0.508246050227302 0.492941716885082 1 1
0.503853170174927 0.488789728354269 1 1
0.561156276713168 0.54256399617752 1 1
0.547688577561878 0.531615838539787 1 1
0.357729091545983 0.348827607986757 1 1
0.450685131432743 0.436896931278935 1 1
0.755153177303755 0.732439177731127 1 1
0.640518671895107 0.619441861718082 1 1
0.42885351922367 0.41409982517779 1 1
0.821068893278406 0.797059060166798 0 0
0.425207435235044 0.417211119634973 1 1
0.434933866092711 0.422600296024544 1 1
0.167034255792253 0.16309521129671 0 0
0.49823510100297 0.484005965396813 1 1
0.425810089395052 0.41459921294639 1 1
0.277124275138784 0.268611538801669 1 1
0.387514236049585 0.37579578121525 1 1
0.383942169305082 0.373468679986867 1 1
0.447787023603457 0.435256230626431 1 1
0.613875826476559 0.597406251310176 1 1
0.522814919511274 0.506481212156208 1 1
0.562566277079793 0.546662121889274 1 1
0.719483609280923 0.698782128645855 1 1
0.559389695607708 0.543355669351198 1 1
0.303680488209976 0.295134481627811 1 1
0.436451858416671 0.425547956146862 1 1
0.544587627501765 0.529055620068632 1 1
0.355880996907157 0.344694709379219 1 1
0.568030688634434 0.55150956483107 1 1
0.700670781924727 0.680738890595093 1 1
0.396184323124163 0.385566245656964 1 1
0.463924310170071 0.450591068695901 1 1
0.540295313905906 0.523617076657324 1 1
0.606077978526598 0.590292784247837 1 1
0.607697684054675 0.590169555521467 1 1
0.497441285884178 0.48146366277416 1 1
0.451854137479193 0.439349802172475 1 1
0.324120025908599 0.316017719007463 1 1
0.254670600175486 0.246445909491063 1 1
0.696092950610998 0.677234793282979 1 1
0.421908735284441 0.40837646968241 1 1
0.396769608584672 0.386152375142738 1 1
0.445191240804482 0.433760754315253 1 1
0.441222959545669 0.428359848424308 1 1
0.209773430386936 0.20281340443902 1 1
0.350094992099744 0.340134883260741 1 1
0.662431657325227 0.643152801877162 1 1
0.437639781317544 0.424149770966011 1 1
0.489325892796837 0.476034352287299 1 1
0.622727288758401 0.60919215036916 1 1
0.801686195893955 0.776225273363539 0 0
0.432104737535363 0.419321735524935 1 1
0.583998005246073 0.566084359513257 1 1
0.268991698879724 0.262145890805798 1 1
0.536546457649641 0.518616427913592 1 1
0.576729010919448 0.557805152388593 1 1
0.507972846100012 0.492883420000629 1 1
0.494613649989013 0.478947412668238 1 1
0.536705998241041 0.521946427023836 1 1
0.360146453615626 0.348513525731742 1 1
0.419528632562246 0.406631944906663 1 1
0.278768403839895 0.271308240003043 1 1
0.392460982763804 0.381259706107511 1 1
0.637672979651871 0.617796254043473 1 1
0.66894105072646 0.649802671649292 1 1
0.795243236550254 0.772669986596674 1 1
0.439019375268541 0.427690915561737 1 1
0.489458161187851 0.475685520126748 1 1
0.575050994494729 0.558542006017068 1 1
0.361221856233722 0.349662778972265 1 1
0.529556215398768 0.513881437157847 1 1
0.634010442873782 0.617112968503101 1 1
0.322490851178488 0.311790848885906 1 1
0.606866522629923 0.589306660065305 1 1
0.43591160527305 0.42366197060186 1 1
0.504217458755373 0.488362597186782 1 1
0.706314587111178 0.687198854978686 1 1
0.600440020646231 0.581210977834439 1 1
0.499741433327849 0.485063359082835 1 1
0.465611912269636 0.450704073009677 1 1
0.580075900533608 0.564113956502011 1 1
0.822850036087021 0.796899251546609 0 0
0.648182370772312 0.628629080987319 1 1
0.762990051142987 0.741280264909488 1 1
0.446699145390039 0.433553523409427 1 1
0.281016269504242 0.273582798812879 1 1
0.399857157232668 0.389066978254014 1 1
0.856466442509722 0.829565446397866 0 0
0.355010109087251 0.343512893055153 1 1
0.392703622181728 0.379582279651936 1 1
0.404435087417665 0.392582457071634 1 1
0.379816695474807 0.368521776361068 1 1
0.423349432230246 0.410918061946069 1 1
0.354746239384211 0.346007018676404 1 1
0.503589932872061 0.4870259935059 1 1
0.658235719008179 0.63932965845601 1 1
0.600914445715944 0.583383421174828 1 1
0.396226513890027 0.383866725073472 1 1
0.556499558356453 0.540580692418377 1 1
0.671014929355803 0.648433652166687 1 1
0.482461223352701 0.467584893290617 1 1
0.246071766400985 0.237884018273167 1 1
0.32297639748141 0.314082172494247 1 1
0.58158297840906 0.563922604383608 1 1
0.335392232585339 0.326717045620857 1 1
0.759003915771835 0.737753636727659 1 1
0.519076638488399 0.505711460377286 1 1
0.67045791736129 0.650882156004019 1 1
0.434980039752385 0.420854042885364 1 1
0.382108371271195 0.369114469111158 1 1
0.526971417534386 0.511404252712993 1 1
0.358149121349607 0.348661669024072 1 1
0.439138060375358 0.426613533092197 1 1
0.212897162092674 0.206913984844972 0 0
0.251094383986738 0.243593824551069 0 0
0.3053367906606 0.296703402201348 1 1
0.593752512032205 0.577808422049899 1 1
0.506438163287661 0.491273214033855 1 1
0.479234355423539 0.465367534279801 1 1
0.6972460647831 0.678304041492095 1 1
0.334775069978826 0.3259658263751 1 1
0.616858738370961 0.598362060021877 1 1
0.678347779923201 0.660286723829721 1 1
0.438127922592785 0.423991621145341 1 1
0.589402303045905 0.570809584499901 1 1
0.505534841887055 0.492589846192362 1 1
0.449249157674062 0.437623924168039 1 1
0.316872066555163 0.308295814706916 1 1
0.440228230357351 0.42834436252421 1 1
0.641346083199979 0.622886844832543 1 1
0.649011869017031 0.628193707353149 1 1
0.459229777917347 0.446136363696502 1 1
0.563876791417793 0.548712125470373 1 1
0.614751525403832 0.596412269662237 1 1
0.593346623295383 0.577290085115589 1 1
0.392416100969075 0.381657740754589 1 1
0.264485544291474 0.257361385356699 1 1
0.464272773867695 0.450048696224823 1 1
0.45298568235663 0.439949083876271 1 1
0.314029682911317 0.305589111225132 1 0
0.459790534041369 0.445726838826665 1 1
0.658703832305317 0.638992108900045 1 1
0.593199569187444 0.576174488208508 1 1
0.586634947213201 0.567765167990047 1 1
0.407227830803045 0.393578857499873 1 1
0.494139789963353 0.478491515604402 1 1
0.343311576947448 0.334486702403395 1 1
0.596574036820142 0.578504555744026 1 1
0.433331963302759 0.420915514471539 1 1
0.124411201885802 0.121559044813723 0 0
0.554860147756229 0.536276885074943 1 1
0.834142381072003 0.80926653100161 0 0
0.498133221205639 0.482871522535806 1 1
0.537387960020944 0.522550209793145 1 1
0.610817047591591 0.593723207697076 1 1
0.525706956335583 0.511984573112088 1 1
0.655648444946648 0.636489270610263 1 1
0.724783344839754 0.703678376940843 1 1
0.424539484981116 0.411824327730782 1 1
0.524795786231914 0.509856628805395 1 1
0.456020907604968 0.443690445432871 1 1
0.334837217751523 0.324379089028821 1 1
0.702014298221456 0.680635493553801 1 1
0.770007357389175 0.747170455267019 1 1
0.486755620514525 0.472623211734628 1 1
0.698756379383851 0.67853513132501 1 1
0.431968257293686 0.417393633274737 1 1
0.479719356063302 0.465770091132668 1 1
0.568124452230115 0.552024252531321 1 1
0.433735818980184 0.42030740239293 1 1
0.480095999104174 0.46369900886454 1 1
0.567714789796234 0.551773538611012 1 1
0.858238372419915 0.832615135244682 0 0
0.69522166924217 0.674686093674228 1 1
0.574104911340154 0.559494925578639 1 1
0.432128289096087 0.418701096466302 1 1
0.47664019317807 0.463219532013419 1 1
0.573883562993906 0.555872090447495 1 1
0.488014873115655 0.474190022095271 1 1
0.703733382042918 0.680791067805909 1 1
0.436040279970453 0.423274046044654 1 1
0.491556772771056 0.478067961239946 1 1
0.580110491605325 0.563793422264596 1 1
0.394774511328546 0.385216510414561 1 1
0.687496191595872 0.668050111352887 1 1
0.32797709466524 0.317783699702419 1 1
0.564306825273421 0.549030492878391 1 1
0.560857573940452 0.546119523102791 1 1
0.427467465664708 0.415221887199507 1 1
0.607226582615326 0.590915208368266 1 1
0.464000319456216 0.452165146569763 1 1
0.593037832542145 0.576048268255877 1 1
0.704103075657384 0.685035479451055 1 1
0.552875258092616 0.536245358351287 1 1
0.505424494660921 0.489639540141253 1 1
0.728751231240677 0.708972402672835 1 1
0.488450692676038 0.473314147975061 1 1
0.514066228287134 0.497267731160199 1 1
0.7355251303449 0.712976741479649 1 1
0.374540365074141 0.362921808172499 1 1
0.593209040826399 0.575531494276248 1 1
0.595634992808305 0.577899015668486 1 1
0.696262356665926 0.675186450094901 1 1
0.642010396627979 0.619837288784501 1 1
0.325535526461913 0.314671734522357 1 1
0.513514994455974 0.49795024398558 1 1
0.57313140689074 0.556794486980359 1 1
0.597746792241798 0.579682245396915 1 1
0.407475354741952 0.395344873168447 1 1
0.55315128032123 0.536045627271175 1 1
0.509370605849053 0.494045817689983 1 1
0.617690932969648 0.597326473499164 1 1
0.591997783471157 0.575173414656283 1 1
0.593823543891356 0.575094968230155 1 1
0.467715227699639 0.455138865719181 1 1
0.407816346529971 0.39704108185848 1 1
0.345365258776265 0.334286407074544 1 1
0.616940094198072 0.599896960739638 1 1
0.681601803300157 0.65988909154957 1 1
0.51108244794705 0.496703279601994 1 1
0.34343409636222 0.332762680782774 1 1
0.696242137497423 0.675264778204339 1 1
0.35337498779087 0.343063444074073 1 1
0.644299510434176 0.625104885802962 1 1
0.459527036625644 0.44785603040707 1 1
0.557469341574832 0.542450392852288 1 1
0.47043230159263 0.456855022727603 1 1
0.491090564422238 0.478002239406002 1 1
0.456936675960329 0.446043757178635 1 1
0.617506152626287 0.599174176856108 1 1
0.608128668487783 0.589843836482418 1 1
0.469074242309748 0.454542370218944 1 1
0.655894344364461 0.635083022523338 1 1
0.490663225262778 0.475560335156432 1 1
0.925287179326673 0.898019726666292 0 0
0.45751796778034 0.443620940015829 1 1
0.331471779713313 0.323450769291501 1 1
0.596947877709862 0.579308537316494 1 1
0.767356841077692 0.745833063912003 1 1
0.530628105572295 0.512687923917981 1 1
0.517870097229704 0.501524251208509 1 1
0.406659373119568 0.395402720349757 1 1
0.170593817259955 0.165885084595097 0 0
0.457247060488801 0.443540915916009 1 1
0.361275234799003 0.349767641671023 1 1
0.407490209305911 0.397248654430347 1 1
0.441177381046372 0.429043840891417 1 1
0.535814197770157 0.518893990963937 1 1
0.49251663208979 0.479204030416191 1 1
0.352411559941211 0.342171423495055 1 1
0.583885074900446 0.568410283565068 1 1
0.256585964302455 0.250384150217698 1 0
0.46386950305516 0.449028630991562 1 1
0.491848507156563 0.476666045464299 1 1
0.267190480196501 0.258110469706039 1 1
0.605664841907524 0.587609187742489 1 1
0.402684831829281 0.390824789445123 1 1
0.462691437715264 0.44692860413045 1 1
0.544636728598116 0.526970960174385 1 1
0.582904177420717 0.565395594054942 1 1
0.528650669808147 0.511649410032459 1 1
0.720388303465206 0.698004756471539 1 1
0.201357491483476 0.192950274557998 0 0
0.696056795106974 0.675327671698264 1 1
0.4864832577339 0.475430999757331 1 1
0.579571455513202 0.561653280533127 1 1
0.67062832392225 0.650669906655236 1 1
0.246575524190873 0.239528629450619 1 1
0.664087609306909 0.643685855054915 1 1
0.415719953017741 0.402101491955855 1 1
0.7902860127838 0.767320985767804 0 0
0.338895552562512 0.331076678692764 1 1
0.56517157655558 0.545138193974904 1 1
0.660631859417502 0.639617435512041 1 1
0.54368582690363 0.528479601434668 1 1
0.638712539869833 0.618696927948478 1 1
0.556039971259044 0.540694952323997 1 1
0.521334370849491 0.505261951276954 1 1
0.457769142388372 0.443449762635465 1 1
0.51401847196209 0.498188432121123 1 1
0.461883347692335 0.448967544648221 1 1
0.50794367291446 0.493482912160606 1 1
0.347799602868898 0.338296575735805 1 1
0.594358356115619 0.575183952450322 1 1
0.23898905841589 0.232698317977026 1 1
0.545607326834422 0.530712838406799 1 1
0.483632521634711 0.470211828248246 1 1
0.665552784193694 0.645141508746789 1 1
0.530569481103547 0.515260786388173 1 1
0.60875756387502 0.590320974247774 1 1
0.381730304607053 0.370009802360098 1 1
0.487025580807395 0.473205023963615 1 1
0.371299274077754 0.360678703428345 1 1
0.610974573579803 0.590973667538275 1 1
0.664563754625631 0.642544980728457 1 1
0.701472519451652 0.681117554662964 1 1
0.534114915106507 0.51810877918123 1 1
0.395210636523494 0.381377339758894 1 1
0.496200381443529 0.479321504440252 1 1
0.594552318820702 0.578433962228554 1 1
0.402266615024726 0.389861842339751 1 1
0.403869003905733 0.390598691722455 1 1
0.520720016148274 0.505692225256041 1 1
0.490039379601614 0.476278924150772 1 1
0.276631423591401 0.268677053675421 1 0
0.479282449947375 0.466146491830543 1 1
0.609559422165222 0.592510058564605 1 1
0.381899281035486 0.370501160565111 1 1
0.606973886607938 0.590040259787784 1 1
0.548600035920088 0.534253745973087 1 1
0.555774831692992 0.539708969923252 1 1
0.640073353731256 0.622736610431773 1 1
0.490941767389202 0.477258861058164 1 1
0.629225842158122 0.611174093540576 1 1
0.629390574927822 0.610471112652854 1 1
0.586893900465563 0.570082585230986 1 1
0.341238375925458 0.331393507198511 1 1
0.444661301435258 0.433010853508605 1 1
0.17352140040498 0.169954378646829 0 0
0.597602932318052 0.580774980788327 1 1
0.631023608652143 0.613259662464058 1 1
0.592375885832837 0.577086132664964 1 1
0.494468036291387 0.481063218216069 1 1
0.757814060025094 0.736034138296333 0 1
0.373743921340524 0.362411876626729 1 1
0.416053227478452 0.404188117048964 1 1
0.448581037887769 0.436301777111588 1 1
0.47342829077545 0.459767575211022 1 1
0.682428436096014 0.661303682558691 1 1
0.788233842272795 0.766504707318948 0 0
0.38480718753798 0.373128279406148 1 1
0.598455197465068 0.579902631792109 1 1
0.330240541256168 0.317950640788118 1 1
0.302410288667249 0.293763446544252 1 1
0.647481107274536 0.629747053397503 1 1
0.602890550763159 0.581651192734352 1 1
0.759895563057035 0.737587430260249 1 1
0.462808031040466 0.448505981597711 1 1
0.55402071590663 0.538483003876743 1 1
0.316717714557959 0.307383915813085 1 1
0.52053451582056 0.504660940754202 1 1
0.522014346280333 0.508635622061481 1 1
0.49247316287906 0.477583387459884 1 1
0.673583724603662 0.653851731441556 1 1
0.414846729613183 0.402111165390526 1 1
0.492474645319459 0.478492051611305 1 1
0.395618397780948 0.384348209742494 1 1
0.662792297213193 0.644689694623102 1 1
0.410828533210663 0.399368328879075 1 1
0.560406695898185 0.543959287415875 1 1
0.484748765104219 0.470627871169901 1 1
0.568757481505629 0.551261042945323 1 1
0.369395523096094 0.35775090900794 1 1
0.255724278545385 0.247689624817725 1 1
0.582308740902111 0.564787246343169 1 1
0.811413454389069 0.787513371399663 0 0
0.24860528244186 0.240698932389898 1 1
0.2528083321712 0.243849826801746 1 1
0.267835731709809 0.258810496557608 1 1
0.520469605370082 0.50444282887599 1 1
0.646543524733121 0.627164585223419 1 1
0.560541631410234 0.543923538135885 1 1
0.633438315390089 0.615617368008491 1 1
0.523571254590288 0.507024173766239 1 1
0.40614826798099 0.39478940843304 1 1
0.521959959973541 0.506017725223392 1 1
0.50722072671923 0.492218572464714 1 1
0.712141747903046 0.69365160117187 1 1
0.781029282575096 0.756077669687332 1 1
0.426681937545298 0.413658263328012 1 1
0.377199517086251 0.363930556832115 1 1
0.303844704379041 0.294878857380721 0 0
0.369972145007172 0.359133881423718 1 1
0.722799509806632 0.701965323296087 1 1
0.737948294581522 0.716262088397684 0 1
0.603509725512279 0.584723269535334 1 1
0.48389916903035 0.470577039622072 1 1
0.641745094324841 0.622937165290646 1 1
0.311847003892823 0.304030932429299 1 1
0.33923635054686 0.328066542886561 1 1
0.38614188164504 0.37425925225301 1 1
0.579403764652965 0.563149468965857 1 1
0.320548151098414 0.311647728665772 1 1
0.453406274212399 0.439671704820959 1 1
0.595939815556411 0.579141172031987 1 1
0.271079238573595 0.263609777827784 1 1
0.371690781048413 0.36161181952382 1 1
0.554002148150644 0.538293254040018 1 1
0.37376393359331 0.363645350781682 1 1
0.616466269220803 0.599118472673584 1 1
0.324716415501231 0.31642392383734 1 1
0.428814712166816 0.415871852849396 1 1
0.26525061564328 0.255176057297187 1 1
0.356197039762984 0.345584037728968 1 1
0.376192824281868 0.363720821204206 1 1
0.412192183231453 0.401607408216862 1 1
0.552512551757377 0.535642314680975 1 1
0.473881285045328 0.46064252946192 1 1
0.433825387870408 0.420543668338939 1 1
-0.110413130259398 -0.107181562043687 0 0
0.601775359449604 0.58489549311734 1 1
0.702481576518164 0.683758671620482 1 1
0.526664878440311 0.5117323102016 1 1
0.411700598897811 0.401439777444099 1 1
0.436966631281269 0.424583035329696 1 1
0.381745818210299 0.371994617283997 1 1
0.480925454993198 0.468003935768944 1 1
0.587548895020094 0.570847449988814 1 1
0.564460612418475 0.546217297924003 1 1
0.558491471791242 0.543946502200092 1 1
0.645968190435622 0.628733343602719 1 1
0.663795542091854 0.643221581442821 1 1
0.735131410359291 0.712828809182387 1 1
0.345214395096748 0.335979793776785 1 1
0.324825378726025 0.315128993325056 1 1
0.384536278552113 0.37294289149417 1 1
0.588378822589163 0.56866515724992 1 1
0.611600559573261 0.594102404865631 1 1
0.345576904227766 0.33571170389503 1 1
0.700468664238885 0.681101480114257 1 1
0.56613873775444 0.550139314811088 1 1
0.15696905259504 0.151504463877428 0 0
0.15118701527241 0.148133645085894 1 0
0.45305069698076 0.439626871325 1 1
0.782179599710285 0.759597817240088 0 1
0.584337971111676 0.566161023943159 1 1
0.590304182782475 0.573630078485001 1 1
0.194636515899246 0.188739372534093 0 0
0.527483025926419 0.512049443628929 1 1
0.535933371005341 0.520429872186011 1 1
0.466430386224887 0.451445738295015 1 1
0.428657965716734 0.416796000488244 1 1
0.412619020950372 0.400338539211067 1 1
0.485317428284701 0.47153456177212 1 1
0.540003747681524 0.523752764992972 1 1
0.45181374434394 0.438365791403205 1 1
0.612567672960498 0.595145285046058 1 1
0.512049928344188 0.495535944517579 1 1
0.534544364273382 0.522234396429337 1 1
0.596157699532728 0.581424624802464 1 1
0.450453277396291 0.4370443041881 1 1
0.758713558588419 0.734028584022533 1 1
0.330537093791987 0.319870328805887 1 1
0.534847527466635 0.517863202798506 1 1
-0.154418401796527 -0.149626837648938 0 0
0.525378151442401 0.509990883405017 1 1
0.501104876042882 0.48680762378098 1 1
0.461402643045461 0.448634438920712 1 1
0.450275921001804 0.437205456886065 1 1
0.415678790825281 0.404952533331297 1 1
0.452641484210377 0.438102786497953 1 1
0.449051795995258 0.437829221877516 1 1
0.387281796327736 0.376205543516578 1 1
0.314797255368286 0.304419930277014 1 1
0.43244873215062 0.419705842237978 1 1
0.340248682172539 0.330100429122683 1 1
0.39420231361482 0.383156590350607 1 1
0.612441425869508 0.594866456510383 1 1
0.656732161903604 0.63609744162833 1 1
0.735669047844492 0.717088858282651 1 1
0.574058178472836 0.557937559562813 1 1
0.589468440292457 0.571392532370442 1 1
0.515180910581985 0.500017285391456 1 1
0.627358124425013 0.608809854445052 1 1
0.508832446626439 0.494141898963915 1 1
0.402844833579615 0.388309592168535 1 1
0.394885800537473 0.383014997890055 1 1
0.604727501301884 0.587083705039664 1 1
0.574028800685498 0.557520939766609 1 1
0.685981513479471 0.663321917240215 1 1
0.555489778625347 0.538411418391756 1 1
0.431284230332514 0.418320077594585 1 1
0.334454764944389 0.325066619350113 1 1
0.585807375054466 0.568862616023788 1 1
0.48480351271802 0.470753330069994 1 1
0.676830091659318 0.655825952813381 1 1
0.574424553922045 0.55692971703641 1 1
0.649468667520935 0.630401792586202 1 1
0.597442158114131 0.580518767036049 1 1
0.780005552409088 0.756766424957617 1 1
0.33594820101758 0.325049197735544 1 1
0.625102203528837 0.606951698517835 1 1
0.453003330485288 0.438395824944308 1 1
0.451986827863168 0.438164977637914 1 1
0.462849172964149 0.448281204613709 1 1
0.611960508506687 0.595109519129972 1 1
0.701164837936194 0.681389002953923 1 1
0.63739985400191 0.61781147669107 1 1
0.230353486124294 0.223494596162078 1 0
0.234396870701203 0.226552453777219 0 0
0.422377510007131 0.409307564416226 1 1
0.358173925665352 0.347390102398119 1 1
0.414470392600277 0.402479065157539 1 1
0.542939823246013 0.529005380205488 1 1
0.484179779601193 0.470733134789976 1 1
0.566857587246631 0.55182996082692 1 1
0.523243773230871 0.508138625287806 1 1
0.7714599041671 0.747229926544394 1 1
0.38046556855937 0.375662250654137 1 1
0.793399691277707 0.768449440021245 0 0
0.554306924533741 0.537898760372134 1 1
0.306348479313941 0.296712634053881 1 1
0.577824276076381 0.560173282522943 1 1
0.632262108961756 0.614719272770551 1 1
0.600344835334732 0.584846521620306 1 1
0.409992899598013 0.398435238128783 1 1
0.564172136322983 0.548561133157859 1 1
0.467045104051573 0.452356101013745 1 1
0.524061603461887 0.509502090686914 1 1
0.876342676660541 0.849806838259769 0 0
0.653077535243279 0.63503688089671 1 1
0.642948095645196 0.625240428320978 1 1
0.547581987240077 0.532979765748695 1 1
0.658034377370512 0.63891847010492 1 1
0.640971553005039 0.621219348820965 1 1
0.509741752309185 0.493936179595996 1 1
0.649174485952623 0.628364337558527 1 1
0.443081918526696 0.430169279799655 1 1
0.514793465811816 0.49928351350519 1 1
0.377375437310436 0.364749555173507 1 1
0.283137804358991 0.275118718687467 1 1
0.594526567559889 0.57906653917244 1 1
0.632917704575876 0.616793763937702 1 1
0.428300171363665 0.416680934721657 1 1
0.614550677094671 0.596063844330388 1 1
0.469256768860008 0.45666461643905 1 1
0.510206970587796 0.495728060447981 1 1
0.349628324655247 0.339196724727253 1 1
0.720910961646851 0.700190758164795 1 1
0.641830203740519 0.623183364298271 1 1
0.473433933808224 0.460664473121215 1 1
0.772341501356516 0.749624618190626 0 0
0.385741801209266 0.373487675857731 1 1
0.560195221700863 0.542968766662973 1 1
0.463174512175378 0.450101317521267 1 1
0.706177408431251 0.682904231205173 1 1
0.431313205000198 0.4201681136687 1 1
0.430526330889858 0.419004534910139 1 1
0.824474491713013 0.800935899336209 0 0
0.517073188655715 0.502685170980409 1 1
0.295448508700889 0.286179387038207 1 1
0.501490269237563 0.487869894643943 1 1
0.619398300604803 0.603106856165062 1 1
0.419055115588418 0.407115554565452 1 1
0.328982007451717 0.320178272673818 1 1
0.700160535513893 0.678004321786707 1 1
0.525330351332604 0.509382789111777 1 1
0.421463040472058 0.410557467482831 1 1
0.404734834441218 0.39310756270195 1 1
0.585626052720505 0.569472167827997 1 1
0.225800576068163 0.218335877426703 1 1
0.519690081315569 0.502987363415361 1 1
0.50183222574263 0.487068985158667 1 1
0.343298829705163 0.334245017234312 1 1
0.376909585149341 0.367168892971494 1 1
0.377788301445796 0.367033012246852 1 1
0.655926640336929 0.635912681890964 1 1
0.760442560277548 0.737917041825832 1 1
0.784843080658243 0.762824455411126 0 1
0.560233922869066 0.544287060668172 1 1
0.443737266436949 0.430895361424108 1 1
0.494958056900534 0.478931506870331 1 1
0.460237831873087 0.447669498675694 1 1
0.540218878058833 0.526291678839864 1 1
0.553550462748746 0.538247903577272 1 1
0.676406954614015 0.657476894136803 1 1
0.431946600122617 0.419230000896697 1 1
0.406952047167425 0.39436593731379 1 1
0.561175400791341 0.54480993831013 1 1
0.552420135808871 0.534031231337849 1 1
0.333400371451669 0.320973626528252 1 1
0.434214414767398 0.423902252990524 1 1
0.830588896094945 0.805713789961513 1 1
0.420886055231794 0.409231735482419 1 1
0.523107472673621 0.510645059803997 1 1
0.523684710906762 0.506089631777331 1 1
0.459827456665937 0.443591987466465 1 1
0.267521931365679 0.261510685817511 1 0
0.53510209913444 0.520130401197715 1 1
0.244591192800481 0.236704039474433 1 1
0.396026551011554 0.383912056066807 1 1
0.648462964521319 0.628174554814575 1 1
0.524382579031868 0.51023962084798 1 1
0.503659477698079 0.490133605684517 1 1
0.481447567671995 0.46788421399112 1 1
0.527617052339203 0.512185260525151 1 1
0.446864263647763 0.432769476777818 1 1
0.261816643134059 0.25604653663831 1 1
0.381829516805857 0.36889427611337 1 1
0.445985602705369 0.434184940232244 1 1
0.34757000511617 0.339904906504172 1 1
0.64621535793189 0.627674922674844 1 1
0.394997937753825 0.382861254760638 1 1
0.624195214495648 0.60668608758623 1 1
0.444975087360586 0.431112762941467 1 1
0.422777545482162 0.408930198564018 1 1
0.200265760314286 0.194445946436056 0 0
0.540301415280852 0.525557756034325 1 1
0.517959196411628 0.500743554826045 1 1
0.334494171543904 0.324132901870508 1 1
0.33290653840723 0.324039625998353 1 1
0.478447132950498 0.463343394830528 1 1
0.0785796479669686 0.0770469411553231 0 0
0.267090088432263 0.259699705261023 1 1
0.305679902707081 0.297963759421606 1 1
0.184748697435624 0.180171047231717 0 0
0.506247040613952 0.491101348910732 1 1
0.545167249610776 0.528531760439388 1 1
0.473631876762415 0.45843594187972 1 1
0.3571927590313 0.346518820856827 1 1
0.554900533492544 0.539861493058906 1 1
0.583937152899751 0.566831397212277 1 1
0.584107976505163 0.5654856481688 1 1
0.534873160149808 0.520795544151526 1 1
0.391156782096527 0.381219602347185 1 1
0.58962003419177 0.570722023503724 1 1
0.678602738364705 0.65746242450552 1 1
0.498818539516271 0.48419450181431 1 1
0.217122482786618 0.20915922204228 0 0
0.61422891821746 0.597007536054445 1 1
0.281407754920794 0.272115822762983 0 0
0.721581968680856 0.699286618496503 1 1
0.169366604072267 0.163762756467519 0 0
0.4912005997967 0.475460674838686 1 1
0.499563859236403 0.484775101959783 1 1
0.344842685927443 0.335398781987657 1 1
1.00649101469995 0.972429370493264 0 0
0.425296244740589 0.412561236158775 1 1
0.363379202051109 0.353476573253349 1 1
0.50352199224137 0.489995437839708 1 1
0.656871452510855 0.636487252178936 1 1
0.519433538275885 0.503435574879591 1 1
0.469658341616354 0.456911064957428 1 1
0.477081483042714 0.463378962772162 1 1
0.57518705936212 0.557500231585131 1 1
0.535917058077976 0.517359475137886 1 1
0.750658979371122 0.729690546443631 1 1
0.395225627194699 0.383755511114378 1 1
0.567135753040966 0.552569058602905 1 1
0.521131058925794 0.507360778063563 1 1
0.724817817800129 0.705796174406075 1 1
0.547798599444405 0.532472057926933 1 1
0.357802123780913 0.345637786918961 1 1
0.459566613081676 0.446323051695264 1 1
0.357618197406405 0.346461196263025 1 1
0.272315471322464 0.26356668162481 0 0
0.300874629797692 0.294240154904357 1 1
0.437028342203516 0.423229708028144 1 1
0.344611117654598 0.331791465504042 1 1
0.672499251951804 0.653797918034103 1 1
0.409676750971795 0.398265376312302 1 1
0.526332651796365 0.51086580003708 1 1
0.562670342435497 0.545679810467762 1 1
0.635451675485538 0.617098045605288 1 1
0.548918317548666 0.530982466912373 1 1
0.102315545735132 0.0990852637904821 0 0
0.724256546905861 0.702696531619295 1 1
0.685347359060039 0.666043206976763 1 1
0.509678143768084 0.495714566370797 1 1
0.15998723699552 0.153963364621953 0 0
0.596425421861791 0.58032016774974 1 1
0.472795797435637 0.458627680520865 1 1
0.547965736607853 0.530998506355359 1 1
0.533672882674956 0.519131321857282 1 1
0.386611242855306 0.375620467646778 1 1
0.544301252027063 0.528438929295606 1 1
0.570941814516065 0.554606741187493 1 1
0.252918112043075 0.247125364373078 1 1
0.325293123249352 0.315565092844001 1 1
0.650170506696903 0.630730798098028 1 1
0.276758786205698 0.267477505622144 0 0
0.52017296717153 0.506035167056992 1 1
0.608209149160489 0.589689530910169 1 1
0.500119443683571 0.484070116633604 1 1
0.499071625235664 0.484956743240987 1 1
0.615037785379029 0.596538981870282 1 1
0.404059721356053 0.393186222180493 1 1
0.385713325490407 0.375691290096397 1 1
0.499881294361246 0.485668645573064 1 1
0.676684683465187 0.657654919835367 1 1
0.523582622711647 0.509069332592968 1 1
0.505107727146318 0.488045995213023 1 1
0.639877210404001 0.62142661961374 1 1
0.502010538047658 0.486922021676879 1 1
0.72672251224582 0.705900608809499 1 1
0.596642777664037 0.577838026802144 1 1
0.43224965545051 0.419106098269643 1 1
0.557923345287236 0.541675844914285 1 1
0.295610513113429 0.289009171973687 1 1
0.734026676254771 0.713091019756715 1 1
0.608481235638537 0.591525724998586 1 1
0.637414461001633 0.618420399396598 1 1
0.677647071959542 0.658196964820801 1 1
0.421075860218096 0.408597151014271 1 1
0.566472961518025 0.550616243353967 1 1
0.543316315829568 0.527123917785356 1 1
0.504521967582831 0.488062973975862 1 1
0.442894742252154 0.430185273188776 1 1
0.313071297196117 0.303915368009763 1 1
0.354097668857156 0.342046593182452 1 1
0.489241711191175 0.475798514096338 1 1
0.418070599384127 0.405389450397286 1 1
0.444788013943489 0.432449827974693 1 1
0.547859979082114 0.530312090612049 1 1
0.501957937427827 0.486756999954251 1 1
0.504434061023993 0.489432461917117 1 1
0.784124381164931 0.760552559705156 1 1
0.534134255738833 0.51768235220497 1 1
0.335140770295155 0.324867254212742 1 1
0.644199087652936 0.625429107584183 1 1
0.550766970315882 0.53480652435662 1 1
0.367254721711795 0.355997484467102 1 1
0.800775224568484 0.774205035388398 0 0
0.509202946731942 0.493368527944287 1 1
0.454270612821541 0.441990984037344 1 1
0.497821508643002 0.481772260896755 1 1
0.662266729109002 0.642454083403187 1 1
0.469385549205556 0.45278682163691 1 1
0.379750027662682 0.369285463630066 1 1
0.350432214412553 0.340955768344131 1 1
0.379498739263091 0.368425101056567 1 1
0.819660131995802 0.796735491381166 0 0
0.357286304910494 0.347063363264345 1 1
0.344356498790043 0.333741956731729 1 1
0.22316960217975 0.217091450196793 0 0
0.340405151815442 0.330508393043995 1 1
0.260074866678623 0.252330844386576 1 0
0.680345449540896 0.661297718818958 1 1
0.478241154009905 0.462464072857662 1 1
0.332774678758612 0.322897948930776 1 1
0.529751332793494 0.514928914855174 1 1
0.551950701820291 0.535003695646372 1 1
0.493021998559212 0.477527380258737 1 1
0.875421566769691 0.850991058968698 0 0
0.612533471509121 0.595516477351456 1 1
0.590535381326419 0.572920611108566 1 1
0.599211120734717 0.582784167656574 1 1
0.573938794358946 0.556741312190858 1 1
0.412971551547358 0.402172093693903 1 1
0.75353166301245 0.732387184160841 1 1
0.330623798164118 0.319047851289912 1 1
0.339375920135307 0.327764518456675 1 1
0.515088330922474 0.50021622829211 1 1
0.311410515859069 0.303754693972194 1 1
0.71278039457922 0.69282920638472 1 1
0.64138717851939 0.621693778511266 1 1
0.433344938476815 0.42212808784413 1 1
0.425746025050871 0.412727727911742 1 1
0.49416840785115 0.479496733274449 1 1
0.365051880244582 0.353191744273658 1 1
0.564571861945523 0.54672067779272 1 1
0.50091865254879 0.486741471645004 1 1
0.344391351011693 0.334121749121078 1 1
0.624549417602675 0.605074008649124 1 1
0.689406323234497 0.671456766437759 1 1
0.543860310407049 0.528789500086941 1 1
0.59743101225671 0.578824263920638 1 1
0.264677928344462 0.256246878307405 1 0
0.650664092270462 0.629457569378207 1 1
0.866386982124592 0.840936832190236 0 0
0.317352126357195 0.310263547252611 1 1
0.648621049533002 0.630165472661377 1 1
0.604981810966706 0.586483455200625 1 1
0.29864059229641 0.290327719838917 1 1
0.246320427724423 0.239229049115099 1 0
0.6246055794254 0.6077418816397 1 1
0.381498748486975 0.369504052359735 1 1
0.44300606500636 0.431298992540732 1 1
0.53685179071845 0.520058624288908 1 1
0.309975146333777 0.301731934646645 1 1
0.358547536106654 0.347415367790587 1 1
0.731523943420694 0.712142734773443 1 1
0.378793853874573 0.368456801921606 1 1
0.821795783718493 0.797495164598871 0 0
0.42799071600203 0.416329275760031 1 1
0.516309865128358 0.500172851743571 1 1
0.548709404725438 0.532642399770004 1 1
0.450463863574336 0.436063394993841 1 1
0.509800890128613 0.494172681520535 1 1
0.318442754794988 0.309828153143751 1 1
0.627892448930297 0.612587505868061 1 1
0.564096037055638 0.548951856610079 1 1
0.472426606207353 0.458721761228764 1 1
0.604551399500009 0.586730125698034 1 1
0.178846937426719 0.17300419638392 0 0
0.358552620042409 0.34623796735496 1 1
0.516734832232364 0.502195959507827 1 1
0.651936299352269 0.633074398494927 1 1
0.520511726937251 0.503841756968256 1 1
0.436865106263743 0.422592269119508 1 1
0.381069640672974 0.369791760168266 1 1
0.385702799034823 0.375285021402253 1 1
0.359826393876774 0.348394431126178 1 1
0.481931057985833 0.467067082587328 1 1
0.489625584757203 0.472930270104098 1 1
0.517261550594416 0.502579274602349 1 1
0.472306186313388 0.458940253034278 1 1
0.511905722592593 0.49890343490043 1 1
0.426054100308542 0.411583797293819 1 1
0.333642745234923 0.323846537491021 1 1
0.501213070015413 0.488005478240449 1 1
0.332228901414408 0.322109082174018 1 1
0.436082373629224 0.422298683489828 1 1
0.195115706761643 0.189364328129743 0 0
0.541862743111171 0.524535642208991 1 1
0.715321740343933 0.693775003781033 1 1
0.494556701047779 0.482524360028233 1 1
0.292941517210561 0.284099144856312 1 1
0.470234479952977 0.456248777056594 1 1
0.48603722722173 0.472800904646899 1 1
0.380666766257573 0.367710929976578 1 1
0.238904034610186 0.232028403374737 1 1
0.618968655051222 0.601645686405564 1 1
0.633987388093191 0.615323396697573 1 1
0.358558834195415 0.349986381726819 1 1
0.164707358569264 0.15780977511616 0 0
0.523010612063286 0.508178683706119 1 1
0.290890294719859 0.281248745935087 1 1
0.312592785761198 0.304943111979875 1 1
0.538858724593678 0.523707003823405 1 1
0.517924617221387 0.500667729765804 1 1
0.55401658756229 0.536631343085976 1 1
0.487751946920997 0.473652172275026 1 1
0.378624664986977 0.3678846647992 1 1
0.276615939661537 0.269924416954159 1 1
0.528683445107443 0.51205852256536 1 1
0.366489785196535 0.354769577421019 1 1
0.343999813669162 0.333269129121313 1 1
0.435498738559025 0.42263062716801 1 1
0.557969889436566 0.541785147418192 1 1
0.625825156666911 0.609420050221141 1 1
0.378006496080375 0.36534432634555 1 1
0.486825038300296 0.471456363082891 1 1
0.667931227119997 0.64715654290288 1 1
0.372567459593877 0.36290437525603 1 1
0.620261326158189 0.602213257200557 1 1
0.438424664266257 0.426086936973682 1 1
0.349349685761502 0.339665719859891 1 1
0.353434091554778 0.342439649995664 1 1
0.542424632542101 0.524532551940705 1 1
0.465463874050843 0.4509197659859 1 1
0.449359348305846 0.433253535825311 1 1
0.382294222849978 0.371375002899937 1 1
0.319949780843343 0.311533740088992 1 1
0.400102358367068 0.389465833392421 1 1
0.428961458088933 0.41702486465544 1 1
0.370275357354816 0.360662550088723 1 1
0.646898235244316 0.629343593309949 1 1
0.537686854102355 0.523045264375588 1 1
0.499035864379886 0.483719634941809 1 1
0.523479652961878 0.508710660922171 1 1
0.507809353371715 0.493601160231787 1 1
0.37291364482362 0.361140605810285 1 1
0.58155002607005 0.562112587926908 1 1
0.656103884715985 0.635936218562871 1 1
0.746019539214118 0.725085374341545 1 1
0.61682454175713 0.597232510037164 1 1
0.556492981339211 0.541145052068081 1 1
0.279575110261089 0.269829251023911 1 1
0.699957180022991 0.679407050536125 1 1
0.65755197755695 0.638570146044057 1 1
0.639340576511596 0.620610897545767 1 1
0.647625714250766 0.628708487704607 1 1
0.505666867671387 0.490710801649865 1 1
0.551297196544706 0.533928652386303 1 1
0.41420421808257 0.402657249358542 1 1
0.661375936662404 0.641890196352918 1 1
0.410734891266617 0.397537710247359 1 1
0.457683164301497 0.441523785140976 1 1
0.500486780757855 0.48600624580326 1 1
0.457369594143227 0.441856390077931 1 1
0.767393866860678 0.746424678266667 0 0
0.370812819190217 0.359456396961796 1 1
0.537946073857264 0.522365624841787 1 1
0.477970890051256 0.462488570301204 1 1
0.505412454232581 0.490836819136387 1 1
0.77083114239385 0.746255713636871 1 1
0.652242587643494 0.630785271841755 1 1
0.471098215978608 0.457084982481236 1 1
0.421437548168548 0.409770119253315 1 1
0.52623461247917 0.511111952336211 1 1
0.67538171097525 0.65491333017693 1 1
0.75232085391055 0.729954322374178 0 0
0.71239288259658 0.69134913971888 0 1
0.216699297328673 0.21018693681392 0 0
0.380710821215736 0.371115683944195 1 1
0.622906197434005 0.604944640402116 1 1
0.39250535294378 0.382125812622533 1 1
0.553981112726534 0.54035841968418 1 1
0.421209053835549 0.411050270501201 1 1
0.252897070104734 0.245078934408814 0 0
0.391832958813768 0.380734013250844 1 1
0.290398755316601 0.281467801035505 1 1
0.719390121702864 0.696862730424384 1 1
0.550033067549707 0.533556052311325 1 1
0.668865917396716 0.647059555169428 1 1
0.393016826189841 0.382945345540861 1 1
0.259319123530129 0.252104857782489 1 1
0.452118283619597 0.439285491550166 1 1
0.48006988131226 0.464366598712625 1 1
0.626634618883296 0.609417454516875 1 1
0.371330208436005 0.360901228760104 1 1
0.680303939827755 0.658763651244872 1 1
0.415979825974314 0.404587245538651 1 1
0.53947443809775 0.522810632191213 1 1
0.450643945485947 0.436537272180366 1 1
0.505854823219722 0.49097110726809 1 1
0.631517424077767 0.61480287362433 1 1
0.345382782525527 0.33436549682782 1 1
0.49705687266114 0.482553031928456 1 1
0.568078826984886 0.552468553761088 1 1
0.774060678291275 0.75118563498732 0 1
0.362714801274828 0.353863145546222 1 1
0.551734852923427 0.538316289443694 1 1
0.632234009302412 0.614215239688941 1 1
0.44638533329275 0.433734427606296 1 1
0.522675827421588 0.505665520572313 1 1
0.458885423053175 0.443934485728865 1 1
0.234665364080046 0.228137447877513 1 1
0.765313656181946 0.744067407324151 1 1
0.394974560869131 0.384312727180582 1 1
0.571710461566333 0.555606072360408 1 1
0.637457107233907 0.620114504839075 1 1
0.469729523041874 0.456489218656026 1 1
0.427571753903673 0.416800534062827 1 1
0.788705013647798 0.766190281005604 1 1
0.537589182341903 0.520295198069555 1 1
0.702910554735575 0.682981621064587 1 1
0.420451568871946 0.406986246092472 1 1
0.439296086212557 0.425583508472792 1 1
0.658273721751338 0.638875747667838 1 1
0.39240672614906 0.382234256470862 1 1
0.356864256536863 0.347398932914952 1 1
0.57020129867759 0.553635547256758 1 1
0.315409270335241 0.30724087636926 1 1
0.293153303715265 0.284822892257275 1 1
0.268161625576263 0.258554181785702 0 0
0.480367672850573 0.465315856537446 1 1
0.530808569645195 0.515841501437455 1 1
0.482689913710179 0.469114672320842 1 1
0.689512300710149 0.668721588334272 1 1
0.53535664119895 0.519855839010482 1 1
0.458357967366513 0.443866017598623 1 1
0.428202169061532 0.41595881252798 1 1
0.584057838646131 0.567807944564541 1 1
0.356803313719021 0.345373105894633 1 1
0.486739242657189 0.472829558198304 1 1
0.098932070513288 0.0972616285880894 0 0
0.443330749834975 0.428890384654342 1 1
0.670184241078567 0.651569716701737 1 1
0.657605700926223 0.638054212106987 1 1
0.792229861314771 0.76953582659458 0 1
0.330465495767056 0.321713395783328 1 1
0.477080253810242 0.462047395833148 1 1
0.385137432871155 0.37467174109191 1 1
0.613861929953361 0.595194118943067 1 1
0.437926265229174 0.424357287852363 1 1
0.640698324939285 0.622025477037225 1 1
0.201626828637787 0.196249085805283 1 1
0.398044539655199 0.384903081815284 1 1
0.474864637843242 0.458919177827856 1 1
0.562322840653083 0.545284526416194 1 1
0.304878086591563 0.296413414765355 1 1
0.557609079198256 0.541505731591349 1 1
0.504650161407488 0.488844511030956 1 1
0.454217007546546 0.440964066814704 1 1
0.342720720873071 0.331720069782134 1 1
0.555346668921527 0.538746245642176 1 1
0.357938621054147 0.347251839800234 1 1
0.390482850722599 0.378782644358872 1 1
0.78427388924409 0.76509869768761 1 1
0.476437817595564 0.462248114701477 1 1
0.285768292393495 0.278399071972524 1 1
0.486644996874612 0.47216178855656 1 1
0.298025343839208 0.289448203566095 1 1
0.470637841663488 0.45665607008125 1 1
0.215217588461423 0.209796746606351 1 0
0.408906961367 0.396245802897608 1 1
0.856664796811608 0.831399123036161 0 0
0.606408931352394 0.587795543041686 1 1
0.394306060750039 0.383817054895669 1 1
0.415312078519778 0.403988181208598 1 1
0.573069612264357 0.557170504216503 1 1
0.41301702256574 0.399395584567096 1 1
0.557702771522697 0.540435875000562 1 1
0.528191944388532 0.512424116872155 1 1
0.489228992237297 0.475400287384906 1 1
0.401817366419946 0.390363161298798 1 1
0.566717378422622 0.549926736266825 1 1
0.715560524111145 0.693330977972724 1 1
0.44521273805962 0.431464618048756 1 1
0.50562570895294 0.493450297304548 1 1
0.481534699521334 0.468974585994502 1 1
0.566499177558018 0.549609410473354 1 1
0.435631338050199 0.423510530576736 1 1
0.590596548707902 0.574251916875626 1 1
0.416854480468802 0.402986566945384 1 1
0.521938836751376 0.508036562598519 1 1
0.488991494878091 0.474658750821978 1 1
0.666516818297879 0.648049050659011 1 1
0.520533109511147 0.504806403704099 1 1
0.373388498490813 0.362659039343127 1 1
0.604921553630438 0.587086673126449 1 1
0.654169285330665 0.632790989246688 1 1
0.759792496101325 0.734294230428174 0 0
0.538674450664405 0.525380928068496 1 1
0.395734448588483 0.383283214823143 1 1
0.382364987922718 0.370805207179538 1 1
0.446045866813355 0.43288669532027 1 1
0.621213211531197 0.60192755605838 1 1
0.692534393488637 0.673598942886223 1 1
0.292248625242689 0.283087617779132 1 1
0.377106513676278 0.366000846579337 1 1
0.576109183025441 0.559162956481323 1 1
0.720635402211554 0.699140324426281 1 1
0.436727618112566 0.425649003778937 1 1
0.697697309662025 0.677711165287189 1 1
0.55002181049016 0.532788992941595 1 1
0.638511905637659 0.619359604787241 1 1
0.31473056334242 0.305805033920223 1 1
0.398187434299261 0.387140360674853 1 1
0.473516900336902 0.461478319168188 1 1
0.630404632725101 0.610480278856413 1 1
0.56105507510894 0.546548987613475 1 1
0.41275433989613 0.399698803969927 1 1
0.352444555148742 0.34286714212379 1 1
0.55133000473123 0.534523877265963 1 1
0.399817621392403 0.386562836485331 1 1
0.708418368171442 0.688564096494025 1 1
0.61741434190604 0.59982107821827 1 1
0.520570853473552 0.504670485628819 1 1
0.358166488103472 0.347228555299989 1 1
0.821708402371426 0.799312921371235 0 0
0.57923760544615 0.56344755402293 1 1
0.34114363827949 0.330088689393527 1 1
0.380225410824677 0.369401450410375 1 1
0.50460076399098 0.490273561924598 1 1
0.667788671504784 0.650569456309505 1 1
0.510223642843349 0.494813955240379 1 1
0.549739965204256 0.530722237294434 1 1
0.467762285353031 0.451793159395614 1 1
0.528724065457325 0.513372597004556 1 1
0.527518277265599 0.511845417787389 1 1
0.497359564786539 0.481585388012604 1 1
0.510933682603007 0.49616384716727 1 1
0.597878041955484 0.579461423003516 1 1
0.283512314488693 0.274486415444543 1 1
0.34342166956248 0.332929927561483 1 1
0.403418497328475 0.391504534564905 1 1
0.64978474450427 0.630894237431113 1 1
0.398233003027315 0.385226926822101 1 1
0.483944999908158 0.469871173985754 1 1
0.549445977788073 0.532176858230725 1 1
0.445893517642118 0.43324695626327 1 1
0.236562477044483 0.228578602678809 1 1
0.322634910934228 0.313719963804449 1 1
0.911174853511669 0.884750205036869 0 0
0.37465709026933 0.364553840380082 1 1
0.466618570591026 0.454380719575812 1 1
0.539259924780368 0.521906626630045 1 1
0.424937493342415 0.411254616015372 1 1
0.733282812722446 0.71150324157891 1 1
0.65411234497136 0.636273134365256 1 1
0.42841541242977 0.415254100046683 1 1
0.717243370051036 0.695435000763202 1 1
0.287839039738292 0.279153220031475 0 0
0.653356151902559 0.633578658697449 1 1
0.62708462917621 0.607542070078867 1 1
0.438282762852667 0.423456711301934 1 1
0.468478764652813 0.456844154792533 1 1
0.63219819050079 0.613389492171349 1 1
0.390873384172187 0.378344806572911 1 1
0.446731971945408 0.434504145933104 1 1
0.435164575074418 0.421498636009647 1 1
0.665724022396741 0.647550705528833 1 1
0.513915923967442 0.498727868389839 1 1
0.573713172648837 0.556599277693325 1 1
0.550333201812635 0.535575037108194 1 1
0.35593340967683 0.344289600808386 1 1
0.227586052650503 0.221826795427315 1 1
0.633992866021347 0.618558544424774 1 1
0.324916613783011 0.313822220124682 1 1
0.649108441263972 0.630478419665807 1 1
0.439026118310016 0.426885911067101 1 1
0.298949172260286 0.290236218199867 1 1
0.294470332649627 0.286469566690341 1 0
0.351307166067695 0.341520822130631 1 1
0.662475137097685 0.644546680967039 1 1
0.474422334624524 0.458161285353341 1 1
0.350961193553649 0.339593406559372 1 1
0.632217135548177 0.61396156828075 1 1
0.718357747872067 0.69988017449104 1 1
0.708531141804237 0.687773787107196 1 1
0.512455632168883 0.498331894842944 1 1
0.429728680858212 0.416192706261059 1 1
0.591915715145953 0.573973320480665 1 1
0.329521129489161 0.318642695773854 1 1
0.590498129344508 0.574790978819299 1 1
0.3870464850003 0.377706956244215 1 1
0.50916711473793 0.494519739188598 1 1
0.504214365978485 0.486745419364044 1 1
0.437104950565678 0.425625702000907 1 1
0.506144526251177 0.493459221112401 1 1
0.64804918161002 0.624022354033131 1 1
0.304440202791421 0.296856695905172 1 0
0.354433861878767 0.343561449985724 1 1
0.650501304561112 0.632073120189661 1 1
0.451751126984666 0.435401989298734 1 1
0.340089918724444 0.329504838717779 1 1
0.441157277766619 0.428084900315827 1 1
0.439957306331095 0.426541604959279 1 1
0.376947275751011 0.367574270114115 1 1
0.462596712647153 0.449575240360614 1 1
0.588054311891762 0.569776452954819 1 1
0.501848233618514 0.485551911347932 1 1
0.274094955183682 0.267328187431736 1 1
0.342394368966957 0.334590318141543 1 1
0.595914432969132 0.57807590432528 1 1
0.558822877330418 0.544089604951122 1 1
0.507259471285923 0.491328305830553 1 1
0.34011190950308 0.331545674538935 1 1
0.605748096131388 0.586092509240562 1 1
0.419347199655294 0.406565429878614 1 1
0.543673050026708 0.528216427138224 1 1
0.589471692390496 0.572381475766035 1 1
0.357129669475678 0.347589465942754 1 1
0.575194314969328 0.560436877619812 1 1
0.602904159688592 0.583774372988609 1 1
0.631628157978298 0.61120557696713 1 1
0.750835285641675 0.730289519597357 1 1
0.613388967667001 0.595698069495906 1 1
0.499451138694048 0.485308428658219 1 1
0.360974762657136 0.349974001123865 1 1
0.247494464002775 0.240072225258208 1 1
0.478638128274343 0.465856321523225 1 1
0.749206660315503 0.726910184549236 0 0
0.719781095352436 0.700099987371588 1 1
0.216001516488412 0.209756889737364 1 1
0.255444690179058 0.248332418108437 1 1
0.577441048453832 0.560866932905003 1 1
0.499190867223422 0.486212409271313 1 1
0.464441820456655 0.451928861660983 1 1
0.260668237526372 0.252719880690129 1 1
0.611717717633865 0.594491048834597 1 1
0.566019359486175 0.549228000709337 1 1
0.716847418579283 0.696368963005177 1 1
0.392483942074372 0.380928333180882 1 1
0.845233599829618 0.819683284913645 0 0
0.494877455789481 0.477560219451816 1 1
0.457404924518823 0.444421354965889 1 1
0.500808232372454 0.484742058105223 1 1
0.711623936418416 0.690456635660281 1 1
0.465691378208297 0.451317116109148 1 1
0.48818604421136 0.474184169649714 1 1
0.431795933381518 0.419823255164542 1 1
0.564649624420375 0.547966375093429 1 1
0.354114575557781 0.343604408664422 1 1
0.470936659286139 0.458074893995492 1 1
0.581634274134828 0.565846624622882 1 1
0.403161497110987 0.39009372979355 1 1
0.227659064417881 0.220684584702594 0 0
0.29665779996014 0.29015023867379 1 1
0.529957842087415 0.514033059143961 1 1
0.29387950370773 0.285851097642587 1 1
0.34991977788604 0.340461792400478 1 1
0.537517546345951 0.521164437763591 1 1
0.409503067847812 0.398025793611868 1 1
0.667553320743329 0.647539560148701 1 1
0.514430678289892 0.499506210997415 1 1
0.415470504811494 0.404368680476344 1 1
0.642423817372747 0.621986983442455 1 1
0.513539919445879 0.498453930772875 1 1
0.431522345159401 0.41964656046251 1 1
0.566471784896469 0.549840647667079 1 1
0.482497157567062 0.467455048084167 1 1
0.628273441491675 0.610496367532851 1 1
0.206102959294403 0.199078085545232 0 0
0.538833919346767 0.522149569588366 1 1
0.641903165630801 0.62348453813406 1 1
0.606709369647546 0.588082351459693 1 1
0.448365292516882 0.436232291689993 1 1
0.543816456339239 0.527731217267713 1 1
0.335918221713826 0.327210598459152 1 1
0.598297700486648 0.583191486308258 1 1
0.611879686222134 0.595010404793824 1 1
0.593794519769669 0.578481230406851 1 1
0.450448991601534 0.437717022035461 1 1
0.523885509672484 0.506508129429032 1 1
0.495764574791557 0.480177625669464 1 1
0.620447889331135 0.602909259375037 1 1
0.90666446690622 0.881575570808339 0 0
0.573849332469792 0.557426328465763 1 1
0.462654968937736 0.451147672757738 1 1
0.600270334150004 0.582630606428343 1 1
0.593812091327798 0.576217384802708 1 1
0.768681249581814 0.748523949078392 1 1
0.426178441187701 0.414243749892742 1 1
0.516808952129546 0.502723679897534 1 1
0.482250925067446 0.468382677035978 1 1
0.34317757414205 0.332850349902593 1 1
0.833225310718318 0.810600215800654 0 0
0.503747207222172 0.488127444144029 1 1
0.551234077410422 0.534264818788188 1 1
0.762517642465944 0.741473092090517 1 1
0.430223650577812 0.415551011048903 1 1
0.582959374642043 0.56448822281893 1 1
0.375218609074149 0.365448216055583 1 1
0.405567447215061 0.392139149566216 1 1
0.544982653727446 0.527677664303878 1 1
0.425493195940042 0.413291217155467 1 1
0.45373315644284 0.441741406135867 1 1
0.364861914550242 0.354395683350959 1 1
0.500031477150015 0.488064850494746 1 1
0.631918750991825 0.613449962326676 1 1
0.607299111680395 0.588619226943605 1 1
0.648484532139215 0.62899164316086 1 1
0.395645938196314 0.385180062339111 1 1
0.258863491771237 0.250784619125234 1 1
0.428293253750394 0.416557567411179 1 1
0.68108121885424 0.662742363710079 1 1
0.395191623254195 0.384622801012202 1 1
0.536004615649304 0.51973854980037 1 1
0.493928389633091 0.480297168710619 1 1
0.577791760669613 0.561413119460315 1 1
0.454731375034946 0.43980130133688 1 1
0.565196043471842 0.549349722331485 1 1
0.2888446201591 0.281059969725318 1 1
0.491202742643576 0.476271265675061 1 1
0.295675649787508 0.28653793328654 1 1
0.422683521973454 0.410921395775822 1 1
0.364308060540861 0.353650437825188 1 1
0.550567949346363 0.535261298677572 1 1
0.268765941221208 0.261437731475343 1 1
0.57912152366424 0.562255386080773 1 1
0.699437020475805 0.678549811144482 1 1
0.366974182557824 0.356595389349469 1 1
0.522810961867957 0.508975157555667 1 1
0.394777888384043 0.382522456445051 1 1
0.543591462958859 0.525850798332807 1 1
0.328764013846768 0.317963775250237 1 1
0.424954293226814 0.4123307795536 1 1
0.427819775559203 0.41596668087582 1 1
0.689994698323085 0.66941488887449 1 1
0.546936764440646 0.531123657828823 1 1
0.501625273349668 0.486752468077581 1 1
0.502270715998411 0.485917721253724 1 1
0.517331453560351 0.504044802095657 1 1
0.525134207809181 0.508837198827508 1 1
0.548069121667863 0.532029800821013 1 1
0.475027713204262 0.462377230913609 1 1
0.479935300214255 0.465950276145881 1 1
0.44546848455318 0.432837899426827 1 1
0.811573038482543 0.787660818236868 0 0
0.258218320435223 0.250869167278308 0 0
0.731359720682017 0.708954917448409 1 1
0.506338329461486 0.490626300964694 1 1
0.553141829694722 0.534693003977338 1 1
0.608917846958572 0.591676624887822 1 1
0.497188794571201 0.482509255912422 1 1
0.413519788069559 0.400410553388998 1 1
0.640148744123059 0.623554721707953 1 1
0.643338183705162 0.625152036370774 1 1
0.54735017065484 0.530128667148624 1 1
0.649250537840288 0.63125835483933 1 1
0.267716777567583 0.260230844781517 1 1
0.503224752253223 0.489051234686748 1 1
0.233543882869299 0.226918572471111 1 1
0.527442632312121 0.512576637834529 1 1
0.422659946547489 0.411136886174603 1 1
0.669012990251591 0.64936414548407 1 1
0.491461296082992 0.477218842380867 1 1
0.738784882954718 0.71760259551895 1 1
0.301806189664696 0.291120862803563 1 1
0.603012330928568 0.586131923075609 1 1
0.456644345229603 0.442333153408773 1 1
0.52476481697721 0.510167344549792 1 1
0.231100705499751 0.22251180616614 0 0
0.404788468648145 0.391120438913158 1 1
0.60269829960715 0.585825960437354 1 1
0.580849820625782 0.562953466293014 1 1
0.64309428130794 0.62500306023095 1 1
0.435229049820021 0.422718774926639 1 1
0.391290858990723 0.380141776490513 1 1
0.422749258355406 0.410404462560047 1 1
0.48780502234466 0.47386330664701 1 1
0.432545180292401 0.420899387651666 1 1
0.532618050053852 0.516265765538621 1 1
0.561414588987064 0.544350857802212 1 1
0.406212125336441 0.393831546555462 1 1
0.459891330871956 0.445312420688254 1 1
0.345553087258259 0.334738002621357 1 1
0.574332604150605 0.5567830663176 1 1
0.510564218064211 0.49529434736718 1 1
0.402952041183199 0.389093558648537 1 1
0.551769452631571 0.534649874592961 1 1
0.494232249604145 0.479812803874388 1 1
0.78809093632693 0.765698744737161 0 0
0.478184988953122 0.46400560021225 1 1
0.373744999450318 0.360691106939477 1 1
0.599865259600999 0.582785103143259 1 1
0.454767334342575 0.442004570140188 1 1
0.470354055872453 0.452931189421987 1 1
0.53799385195073 0.522848023350774 1 1
0.331384973546823 0.321536575812811 1 1
0.285135428271083 0.277425094899777 1 1
0.747100483087415 0.725185540875683 1 1
0.661232459531119 0.644317338294295 1 1
0.543992274220085 0.528295610345764 1 1
0.713827195444444 0.69045714427722 1 1
0.476625827422377 0.462138174993994 1 1
0.730454957721161 0.710103030278685 1 1
0.507240495049149 0.49273859087735 1 1
0.376825305623337 0.364898098446683 1 1
0.499020276655864 0.484196292302436 1 1
0.498385670009165 0.4840957038661 1 1
0.567534582314396 0.54994115107455 1 1
0.266899041186297 0.259809279773951 1 1
0.470083805153107 0.455400612777123 1 1
0.495620012309719 0.48113501479368 1 1
0.56076871272388 0.544705461024732 1 1
0.65965783833923 0.639691188835737 1 1
0.2323331779342 0.225007903723682 1 0
0.43837618321557 0.425592356639511 1 1
0.534758412046926 0.519397725922905 1 1
0.443092599081874 0.429377332525309 1 1
0.710960465284572 0.689794604055639 1 1
0.3498696978656 0.340078052709805 1 1
0.589073269413829 0.57077461450536 1 1
0.431579573365214 0.420274650832227 1 1
0.320583594629083 0.312209680081342 1 1
0.395090193548949 0.384290189654922 1 1
0.47568065215426 0.461367229830614 1 1
0.465508548658362 0.451105123837549 1 1
0.477128509374428 0.464942163293997 1 1
0.721765642159615 0.698795324260572 1 1
0.431911109575191 0.420445979834022 1 1
0.740378232062192 0.718638140719224 1 1
0.520737617321337 0.504682724399884 1 1
0.445472473795307 0.429808801911761 1 1
0.516465456411827 0.501727851243254 1 1
0.462144746768657 0.449578139780469 1 1
0.495120854006358 0.479742586104686 1 1
0.368149197694307 0.357731074878691 1 1
0.462000879375897 0.448091712790518 1 1
0.530965953787934 0.515689379210527 1 1
0.455020157556328 0.443070253300898 1 1
0.217332272377346 0.209074560982569 0 0
0.585621202869738 0.569139939652279 1 1
0.537489825121251 0.52212423816448 1 1
0.345508284097673 0.336054951358698 1 1
0.378510216954233 0.367621309743358 1 1
0.675844391513985 0.657638079038979 1 1
0.48456058103741 0.468823258184192 1 1
0.63367476939695 0.614253821279145 1 1
0.472537254518747 0.459709246569243 1 1
0.438713976265077 0.425583190154729 1 1
0.257970078324629 0.250704305619367 1 1
0.772170101290189 0.74865610456593 1 1
0.406185302292613 0.393452444946973 1 1
0.471520603541594 0.457506182074856 1 1
0.832251941220749 0.808518538469712 0 0
0.518031166793076 0.503158784522107 1 1
0.788021598625955 0.765189142233557 0 1
0.319652615000628 0.309383496993526 1 1
0.476365581832026 0.462194226888081 1 1
0.471972723631752 0.45838352438669 1 1
0.255342612025073 0.246880502260983 0 0
0.405017624541025 0.394269135114575 1 1
0.71866884222754 0.698126156426805 1 1
0.398404962068512 0.385671958737626 1 1
0.523409024644839 0.506925083448746 1 1
0.255657361273488 0.247536074282701 1 0
0.338472965046392 0.327851021783781 1 1
0.625278943560609 0.605414451478435 1 1
0.440557087398993 0.428044662960915 1 1
0.351446255966566 0.341625714004996 1 1
0.175110866044692 0.170783851837021 0 0
0.515906054930376 0.498395804951131 1 1
0.474871232986419 0.464179842073684 1 1
0.465203040228819 0.451364648792412 1 1
0.405456864877476 0.391575466857169 1 1
0.67551214259984 0.654986491250666 1 1
0.344734035411142 0.334584081912861 1 1
0.42874753275572 0.416534591253056 1 1
0.551368330971935 0.53626209851383 1 1
0.573423185606928 0.557789206244015 1 1
0.422995472943996 0.411837346746592 1 1
0.484174249616113 0.468575654368207 1 1
0.446635379619991 0.434693229290641 1 1
0.55226209538283 0.535576489649544 1 1
0.422082623907892 0.410201119250954 1 1
0.48670380115615 0.471240198206219 1 1
0.346694647489025 0.335646043784235 1 1
0.336078426741144 0.326865273218798 1 1
0.312834940283343 0.301570228835757 1 1
0.668326952725942 0.649300487838551 1 1
0.417509270692792 0.406716880716442 1 1
0.367661852161492 0.357423155379744 1 1
0.565272401706737 0.549367909831484 1 1
0.817326597770147 0.790490471533017 0 0
0.410845806865935 0.394303523056986 1 1
0.509793015738257 0.495103883617325 1 1
0.275112460629229 0.267087997438551 0 0
0.31819645454678 0.309164976468558 1 1
0.315206449835512 0.304874110061045 1 1
0.269251750428652 0.262387089253279 1 1
0.307981599136763 0.299033288216778 1 1
0.60820471743139 0.590852456242503 1 1
0.5034671331714 0.486577543933531 1 1
0.619433561757553 0.600462566653506 1 1
0.822894436390399 0.798651779002272 0 0
0.651605899519886 0.632484357299575 1 1
0.690326025311647 0.66858430216532 1 1
0.966253983997939 0.93779520510872 0 0
0.297562000610293 0.287998229748266 1 1
0.470565607828376 0.456763828198293 1 1
0.413615156741057 0.401935700223113 1 1
0.370072892089968 0.36040661783821 1 1
0.521801280095907 0.504108760880427 1 1
0.468050122603207 0.456436194912875 1 1
0.547967566425043 0.53228202800407 1 1
0.437952766962457 0.426329425736133 1 1
0.326884431224158 0.316126566707776 1 1
0.438823579994406 0.42665777933039 1 1
0.416612320430833 0.403538643840822 1 1
0.448583140739352 0.438124913509953 1 1
0.436908259531412 0.425140514689095 1 1
0.625661778511247 0.607428400311231 1 1
0.516405824837617 0.501367578768383 1 1
0.629532278694394 0.61282303615406 1 1
0.633372898621304 0.61621080203034 1 1
0.578489025568679 0.562441388085012 1 1
0.249445617316836 0.240069483450998 1 1
0.661219917955848 0.644394499116903 1 1
0.476714788182692 0.461796301684683 1 1
0.486478847632602 0.472379566529405 1 1
0.496319478030981 0.482106174555119 1 1
0.596286054799662 0.57635928083802 1 1
0.774544741952449 0.753339465858655 1 1
0.44500583855171 0.433217353692036 1 1
0.405070275467181 0.393302664449402 1 1
0.39324156257883 0.380828531949613 1 1
0.547871675135741 0.532933392500744 1 1
0.53065677115114 0.517217892986018 1 1
0.214223506888952 0.208416404935474 0 0
0.522272453297931 0.505614866848744 1 1
0.508013156376305 0.491431592870204 1 1
0.307811879897966 0.298838435323657 1 0
0.650387718611047 0.630624850450328 1 1
0.0518344023444746 0.0502234505804169 0 0
0.448352717134838 0.436484791032996 1 1
0.308716829023754 0.299963338439669 1 1
0.506108619705684 0.491339081647751 1 1
0.536784059408143 0.522368759763736 1 1
0.650787910061537 0.630896989479837 1 1
0.436036400375604 0.423574741561114 1 1
0.261776078734374 0.254230189368818 0 0
0.827170583329246 0.805193671994924 0 0
0.695278089955569 0.675681959265536 1 1
0.355188678117752 0.346226298802073 1 1
0.532494293127711 0.516584944140925 1 1
0.413128303387676 0.403284421327882 1 1
0.567525308653788 0.551102405190963 1 1
0.881802026541682 0.856158780922231 1 1
0.590175490110113 0.573099612342551 1 1
0.346028205749246 0.334880822332501 1 1
0.566089445617839 0.549665734546923 1 1
0.28238008190013 0.274027913343353 1 1
0.617448182738933 0.599757888408959 1 1
0.536616776493713 0.521022483516142 1 1
0.48158328764238 0.467959216765432 1 1
0.7157499236369 0.695553027777941 1 1
0.806698687433637 0.782258440352624 1 1
0.527747660251752 0.513209978198167 1 1
0.469532005213901 0.456717888694489 1 1
0.678098819772261 0.658442401952197 1 1
0.652737099072175 0.634014492217795 1 1
0.350428294352444 0.34075152721972 1 1
0.529138885849673 0.512781729008235 1 1
0.402586275733672 0.391545063509597 1 1
0.689020333024172 0.670555241817641 1 1
0.357424174979916 0.348501474259849 1 1
0.546968069861368 0.530713938791022 1 1
0.51217453404387 0.495320914567423 1 1
0.409395606372712 0.396489506502288 1 1
0.643096382533975 0.623539619006686 1 1
0.316364768233257 0.305840431207674 1 1
0.37201470728538 0.360438004990857 1 1
0.399630509717912 0.388792558017225 1 1
0.516464691310597 0.500511348236487 1 1
0.629229242141942 0.610693849937836 1 1
0.199425113375081 0.194210674558509 0 0
0.410620407257829 0.398521126421393 1 1
0.57349997297002 0.55710109426434 1 1
0.449507352464214 0.435841396091509 1 1
0.201992097095262 0.19651898584162 0 0
0.489231880996255 0.475199689488991 1 1
0.56424628950406 0.549293873164932 1 1
0.49195243525156 0.478104968491038 1 1
0.382357140748807 0.371996447648791 1 1
0.316436395007746 0.305575832293727 1 1
0.421460435418253 0.409781488301728 1 1
0.631510379412526 0.612579724343969 1 1
0.475456340923667 0.46275013504249 1 1
0.679666271244895 0.660566826495495 1 1
0.513876490987586 0.498120417959041 1 1
0.359770309838872 0.34866524287458 1 1
0.342985378684658 0.33722979393611 1 1
0.511140675608135 0.496430324857677 1 1
0.345033851595304 0.336095298547183 1 1
0.5486708751126 0.530523384112832 1 1
0.70686133776839 0.685824271443252 0 1
0.655033653966847 0.636327981017028 1 1
0.552693162045092 0.5370427899891 1 1
0.730237838177671 0.708604862248923 1 1
0.453057616295357 0.436566419435576 1 1
0.273144213390902 0.266816539751762 1 0
0.384712909862823 0.371440796793278 1 1
0.550872838253592 0.536156815654054 1 1
0.609880596509994 0.591213393636546 1 1
0.537377552602232 0.522849834484476 1 1
0.352572868631684 0.342531623373767 1 1
0.537548135805997 0.522179751300938 1 1
0.640173230094006 0.620626833319367 1 1
0.297382079653584 0.288216629272126 1 1
0.438591560030543 0.428739492361616 1 1
0.342611387421952 0.332933024833062 1 1
0.349441610225649 0.338983065210476 1 1
0.378072616357461 0.367701939160245 1 1
0.402692677799129 0.391641786540172 1 1
0.629011001748529 0.609995857656807 1 1
0.599111038449368 0.580669979870738 1 1
0.416943108581806 0.405731660180975 1 1
0.506742719402571 0.489856045726783 1 1
0.250612346119177 0.242356138970874 1 1
0.506878971444503 0.493372697189857 1 1
0.400995296421655 0.390140634307521 1 1
0.449288386212546 0.436042180351132 1 1
0.54850705395663 0.531796722318728 1 1
0.515280900791947 0.499822801986268 1 1
0.397847715650698 0.386770984358834 1 1
0.620845390032378 0.601340047611774 1 1
0.447339999291734 0.435998321165645 1 1
0.428973389490212 0.417844899246904 1 1
0.829628669358081 0.805642478393073 0 0
0.295045888973658 0.28448015137948 1 1
0.419057691731213 0.405726987705394 1 1
0.457295124162661 0.443805791896403 1 1
0.801092344183002 0.778384886382788 1 1
0.666604010941159 0.648527842954554 1 1
0.392147536451999 0.379229130314525 1 1
0.244724010120767 0.238681027625162 1 0
0.454720874048398 0.44165537159453 1 1
0.545444577385292 0.528261889684615 1 1
0.528634735366896 0.511961566120026 1 1
0.446937321459982 0.43257945431103 1 1
0.331087566524004 0.318952112345151 1 1
0.496028497794594 0.480286691021187 1 1
0.626213390361986 0.608624309863762 1 1
0.624057522563939 0.606438740506534 1 1
0.603430558900422 0.584638544173134 1 1
0.227827354373066 0.220212621445499 1 1
0.463091442370287 0.44896171043286 1 1
0.638753639495682 0.620278113508052 1 1
0.335910646565934 0.326416095297468 1 1
0.618911940477444 0.60173508370601 1 1
0.666186520610483 0.64557458468647 1 1
0.433127397360335 0.419670920968506 1 1
0.575658721121206 0.559002686340841 1 1
0.418008146153252 0.406464807416065 1 1
0.493497701354471 0.479918261428392 1 1
0.563445458498485 0.546252969894828 1 1
0.384905509747532 0.374871304363777 1 1
0.463772691661374 0.448079099894862 1 1
0.41086719461422 0.399760852462788 1 1
0.629146329911192 0.610483918878755 1 1
0.446576978894078 0.43261147835981 1 1
0.608999034240141 0.59225298784577 1 1
0.482818372330948 0.468854962436666 1 1
0.433023651475334 0.42019780767731 1 1
0.593063402839411 0.577370507427198 1 1
0.470643950952446 0.456815840447465 1 1
0.652047832535714 0.633962712985181 1 1
0.490656942578201 0.476131804333658 1 1
0.598707806489911 0.580671582713522 1 1
0.492416449801359 0.476924829573137 1 1
0.499138656496481 0.484715323023838 1 1
0.410542090502649 0.398973296981295 1 1
0.732112041815783 0.712525064428262 1 1
0.446549417493845 0.433576274560206 1 1
0.878239196121827 0.852698244465728 0 0
0.438023923068233 0.423559880125179 1 1
0.896023239978005 0.868752128507133 0 0
0.601573595505701 0.583533275839111 1 1
0.464069427730906 0.450215606466596 1 1
0.604310780808844 0.585530186357578 1 1
0.332877776113356 0.323023943765102 1 1
0.74056429567833 0.719983139518256 0 0
0.509548651726879 0.494767984909038 1 1
0.68612543476963 0.664917137754657 1 1
0.432285133295309 0.418396829775967 1 1
0.355044540421674 0.345770483571881 1 1
0.408891182203176 0.396119049161378 1 1
0.667492235746683 0.64613599063286 1 1
0.622316424975887 0.603159600139262 1 1
0.875724085393914 0.850819998366708 0 0
0.740997293041381 0.722970721178234 1 1
0.54384168647121 0.529450511644407 1 1
0.282072867255143 0.273232442103182 1 1
0.54288902235997 0.526900970044949 1 1
0.725371106077998 0.703611999072681 1 1
0.489173719923677 0.474246350521118 1 1
0.628790802651242 0.611879351364011 1 1
0.582838330671255 0.566641037479181 1 1
0.551172701975319 0.535810420826886 1 1
0.670323994936348 0.650114787917519 1 1
0.415300249602686 0.403416566800286 1 1
0.418267956810988 0.405250171895673 1 1
0.506087830946848 0.492267515654764 1 1
0.704751562870697 0.68515060081976 1 1
0.102358473618358 0.099116657446658 0 0
0.525648239869386 0.511709406179994 1 1
0.321194149462967 0.312256926183202 1 1
0.487391931448374 0.47338841764183 1 1
0.439050862760397 0.42759301561471 1 1
0.427752743345752 0.415465354630978 1 1
0.356783840112722 0.345156849297495 1 1
0.521573446196006 0.506978906420138 1 1
0.424545252642513 0.412132313779905 1 1
0.504185813355685 0.490185006410429 1 1
0.574076976058681 0.5569288987435 1 1
0.463921639079693 0.449440165954169 1 1
0.286671418912785 0.277165858579427 1 1
0.533857811378613 0.519555684292189 1 1
0.244687377701515 0.238085037515892 0 0
0.495716466330947 0.482519873689468 1 1
0.631685315874289 0.614697400463102 1 1
0.653382977863142 0.633619799851792 1 1
0.445310214923028 0.432444132600466 1 1
0.244669123952732 0.23737293968727 1 0
0.340623729064614 0.33202119324797 1 1
0.409361888599494 0.395429433039698 1 1
0.530846110888734 0.51545901293583 1 1
0.537328492225771 0.521664429417355 1 1
0.480467981870309 0.466148962951374 1 1
0.509278393633695 0.495462325638426 1 1
0.272638227293955 0.264439509382448 1 1
0.460503834619093 0.444920606931455 1 1
0.318120468782074 0.309228949534729 1 1
0.25640326524841 0.246856953165712 1 1
0.220863290584626 0.213942527736625 0 0
0.400993806467627 0.389480964319231 1 1
0.595090471820835 0.578657344251194 1 1
0.476912674873447 0.46370332124049 1 1
0.598060981594247 0.580643715895225 1 1
0.573823545871243 0.556184473021634 1 1
0.637422126318861 0.620056551090447 1 1
0.607913077543894 0.589540613194206 1 1
0.535429176910017 0.517101257219718 1 1
0.697390740743305 0.676294104309255 1 1
0.4543895925915 0.44114588068739 1 1
0.444532554346373 0.432424798917192 1 1
0.6134150427331 0.595107190298035 1 1
0.561130772015903 0.54424029202467 1 1
0.532125754708983 0.517157608631581 1 1
0.357550656952237 0.346588339568701 1 1
0.377933436425273 0.366715634774293 1 1
0.305506318575728 0.296914111961574 1 1
0.692577475876041 0.672582976705921 1 1
0.443730996770049 0.430624757156603 1 1
0.393674705035155 0.381979938242893 1 1
0.525728600557442 0.509342620800227 1 1
0.500554347862869 0.486421107617149 1 1
0.702358575491499 0.679577399029811 1 1
0.492664796297381 0.479183443472077 1 1
0.398267851852833 0.386781686501826 1 1
0.583050954739666 0.566352067321307 1 1
0.525344602106963 0.509107610400242 1 1
0.407707377708065 0.39693568950585 1 1
0.569352292774375 0.552149498984993 1 1
0.535671155369282 0.52003352698565 1 1
0.248190345022131 0.242526366618046 1 1
0.485115911209645 0.472611118301751 1 1
0.372244989117626 0.359349478416916 1 1
0.414346322483621 0.402877525895711 1 1
0.557605459553293 0.542674695665882 1 1
0.640445799766238 0.621837293916105 1 1
0.625249918193016 0.604487438421858 1 1
0.591840875558063 0.574538404335803 1 1
0.437301770048865 0.425504323547102 1 1
0.363786558900759 0.354162182409615 1 1
0.403067971992371 0.393223299097442 1 1
0.19459075571088 0.189129962057823 0 0
0.588162033779164 0.570878797131897 1 1
0.482661207353846 0.467494125550111 1 1
0.493134420814985 0.479684917852521 1 1
0.502041711451204 0.485531002230686 1 1
0.708495574529976 0.687498384590355 1 1
0.476160611002933 0.462459446154476 1 1
0.256282638978348 0.24697333594339 1 0
0.312299118993469 0.302473579950525 1 1
0.426858707030677 0.414501945195342 1 1
0.731263613478263 0.71138974527296 1 1
0.219553983666981 0.212567954345238 1 1
0.502920728653622 0.486555843973415 1 1
0.493686503791172 0.477429789896113 1 1
0.585092892385418 0.566846926979197 1 1
0.557862148664201 0.541000818421195 1 1
0.524072472727543 0.508242308482367 1 1
0.260132561388703 0.255142877965568 1 1
0.611700478484755 0.59331911302388 1 1
0.447520752411845 0.434233483001041 1 1
0.479625856496823 0.46650009967195 1 1
0.56741210062161 0.548670014872982 1 1
0.325638019211703 0.315991074481482 1 1
0.456593068539964 0.443908925605569 1 1
0.584487761382756 0.565695388917836 1 1
0.419246536229009 0.406661809357561 1 1
0.468923375446844 0.453209887445411 1 1
0.594016323898456 0.575123356481573 1 1
0.672444301452761 0.651537490767975 1 1
0.510157608108234 0.495231243634113 1 1
0.207172264346387 0.200125686311619 0 0
0.404208819599973 0.391552808607591 1 1
0.583845247253913 0.56622106371999 1 1
0.697600453148121 0.677054268859532 1 1
0.317755266059781 0.308494334141131 1 1
0.433994181716973 0.4202516405893 1 1
0.6242231190979 0.606084744164058 1 1
0.265391145254607 0.258345168180072 1 1
0.44077602714539 0.427031545340823 1 1
0.496921380092339 0.480692706418617 1 1
0.584942959896223 0.56554105036329 1 1
0.409536430635145 0.397628429264258 1 1
0.576848700563764 0.559716316793051 1 1
0.639849064221124 0.62082479283123 1 1
0.408453841063831 0.396957035400901 1 1
0.898248354936476 0.872119225474958 0 0
0.55384873300329 0.536101920113869 1 1
0.275734702967525 0.268006481102517 1 1
0.338875184917453 0.328380491691706 1 1
0.551539416779983 0.535871257288511 1 1
0.673610171940281 0.657776237698727 1 1
0.517837503186147 0.502757007517632 1 1
0.425412456689587 0.415282590162837 1 1
0.483354256225947 0.467898741991176 1 1
0.475641250059043 0.461588046743173 1 1
0.271234406174932 0.263744121762133 1 1
0.291225480827222 0.282605316537432 0 0
0.395494432869337 0.38411048653486 1 1
0.337248802455448 0.325930012143201 1 1
0.738458383927327 0.716855813246721 1 1
0.33200305680263 0.321727610004217 1 1
0.615556717361189 0.597411386920276 1 1
0.656723525687475 0.637810445246179 1 1
0.538030469528434 0.521570154858581 1 1
0.63032713807927 0.611876583217727 1 1
0.560062212741272 0.54292291387825 1 1
0.465356581534832 0.450343850266909 1 1
0.509709497825281 0.495546792415487 1 1
0.509203664487539 0.494429599886231 1 1
0.470231357943964 0.457705825677009 1 1
0.431425882540058 0.418493985058384 1 1
0.653696616490006 0.63480487957021 1 1
0.728173241624953 0.704774069158313 1 1
0.662855090186819 0.643118240809922 1 1
0.582981427210595 0.566900769398751 1 1
0.611619405655385 0.58945206828088 1 1
0.511490888912819 0.497383453396087 1 1
0.408975538211077 0.397611588042604 1 1
0.480722438519487 0.465240592639487 1 1
0.723104044547478 0.702583705280484 1 1
0.71439458955981 0.692374292266452 1 1
0.634759487575272 0.616957710919381 1 1
0.479244175339628 0.466026433172904 1 1
0.434903067933224 0.423009838177135 1 1
0.263224416974149 0.256243336330516 1 1
0.395016177682538 0.3838272850536 1 1
0.691818346286986 0.668920614107477 1 1
0.409370006667931 0.398996524829071 1 1
0.402818390858336 0.391294743620091 1 1
0.617805949469759 0.601129970720461 1 1
0.639707539096863 0.619457769707825 1 1
0.567298620589564 0.550730839102597 1 1
0.521388252044894 0.507644705426396 1 1
0.742216461721166 0.720400479927997 1 1
0.555434357138406 0.539394184729926 1 1
0.778663243365611 0.75717694095768 1 1
0.707503254992387 0.686493078642507 1 1
0.732412411568245 0.710808184883093 1 1
0.687501397491993 0.665665129680726 1 1
0.44101654841057 0.426617480479612 1 1
0.209897816439684 0.205626474105922 0 0
0.582128776764418 0.565523966389766 1 1
0.480237395290142 0.465275189225814 1 1
0.394230727548983 0.384733230104021 1 1
0.257726256526868 0.250614913713639 0 0
0.314584273319719 0.305431660203233 1 1
0.566302000794266 0.550691401708804 1 1
0.56642828972478 0.551157657807042 1 1
0.458952023157361 0.446124589803784 1 1
0.19137916235388 0.185230954449366 0 0
0.464435723376691 0.449819978977725 1 1
0.4542106965254 0.440383253946044 1 1
0.499022556580945 0.484219613369639 1 1
0.465895873673694 0.453883630258744 1 1
0.46819521640319 0.454476290467123 1 1
0.573988740558011 0.556397918458592 1 1
0.522324292511794 0.509276509554009 1 1
0.427149123372464 0.413825798017471 1 1
0.354290883677456 0.344010636195867 1 1
0.339806716518407 0.3297581455884 1 1
0.57076083896844 0.553265076591605 1 1
0.475801211555179 0.461128846904024 1 1
0.394891813968099 0.383612357261606 1 1
0.511564322292461 0.4945318963541 1 1
0.24984669211584 0.243111915053504 0 0
0.485548299698731 0.470331317765484 1 1
0.446084832878028 0.432279193496266 1 1
0.384913505505833 0.371270245559752 1 1
0.33465668832538 0.323362672378475 1 1
0.557854306864834 0.539938594153404 1 1
0.583516300928716 0.565139770512923 1 1
0.36173105365757 0.353298336085598 1 1
0.337309301112947 0.328085812912682 1 1
0.555668830678647 0.537572384468342 1 1
0.602118087928397 0.58267376725087 1 1
0.564920969539461 0.54917603019864 1 1
0.606711178900698 0.589956366958425 1 1
0.509603149770984 0.494921086354143 1 1
0.315795737093418 0.309033514031032 1 1
0.682031272883914 0.66117890088629 1 1
0.782858316911679 0.761997763044462 1 1
0.351665355178759 0.341555221205792 1 1
0.367370028265512 0.356084721653718 1 1
0.43235762468709 0.41813510857283 1 1
0.463777366103618 0.451730190917727 1 1
0.53947934274168 0.522761414239642 1 1
0.679136227375677 0.660457250422776 1 1
0.539949155400787 0.522781018932159 1 1
0.443148827110194 0.429234939572903 1 1
0.373941427006828 0.361440114614514 1 1
0.822490856264827 0.798721710982415 0 0
0.404138789123764 0.389710157009868 1 1
0.488035564837939 0.471069527192096 1 1
0.705565148694206 0.685268710249368 1 1
0.476459211923853 0.462255280468595 1 1
0.342822989580102 0.333569942030795 1 1
0.268586070775669 0.260834679040907 1 0
0.538235003806803 0.522905699157203 1 1
0.609324400789322 0.589293104484919 1 1
0.499917680775219 0.484179138994919 1 1
0.738130910651707 0.71763608722325 1 1
0.597669005931685 0.579424795651222 1 1
0.579378260221295 0.559800956011179 1 1
0.568967917125999 0.552703253734979 1 1
0.651711246287137 0.633672546629458 1 1
0.294948681996714 0.285149647163477 1 1
0.365219942678367 0.35498197584726 1 1
0.529436329810232 0.512457218225803 1 1
0.533738008672438 0.518539912383015 1 1
0.495025561274914 0.482737478655572 1 1
0.569120026430534 0.55212009470511 1 1
0.332660759763004 0.323091363312591 1 1
0.561508252802332 0.547121209208873 1 1
0.505162125141639 0.490873376389603 1 1
0.637048762482303 0.617176082945888 1 1
0.468084343322746 0.453468067972781 1 1
0.578143449067269 0.560904052916047 1 1
0.225636976188394 0.221014055262482 1 0
0.396739710804764 0.383797057761728 1 1
