# Supplementary material for: Bias caused by sampling error in meta-analysis with small sample sizes
Source: PLoS One. 2018 Sep 13;13(9):e0204056. doi: 10.1371/journal.pone.0204056 (PMC6136825; doi:10.1371/journal.pone.0204056)
Supplement: S4 File — (ZIP) [file pone.0204056.s004.zip › results N = 20 theta = 0.5 tau = 0.5 sz = 30-50.txt]

"cohen.dl.theta" "hedges.dl.theta" "cohen.dl.cp" "hedges.dl.cp"
0.397855292383161 0.390587117585073 1 1
0.2830809647912 0.278189333182736 1 1
0.47121254035111 0.462301795705462 1 1
0.57451726353788 0.56350402536629 1 1
0.334337838885046 0.327554813743055 1 1
0.66796082255485 0.656570749973003 1 1
0.46559881897769 0.457498285061788 1 1
0.318350171430914 0.31280245740906 1 1
0.240518547347712 0.236453099413526 1 1
0.647770835530582 0.635985968734779 1 1
0.481961097843972 0.47322263936122 1 1
0.628182214177225 0.616291386230863 1 1
0.534585088835135 0.525407262840278 1 1
0.577630095487089 0.56656969965038 1 1
0.781998207222682 0.767356225080854 1 1
0.478200843479177 0.469160711563819 1 1
0.472041407492613 0.464259625764018 1 1
0.376384715225285 0.370147538851991 1 1
0.36440478129781 0.357043148815345 1 1
0.45915596183566 0.449775164403584 1 1
0.516627201632351 0.506528238450706 1 1
0.532594752100029 0.522307946006492 1 1
0.686791201234034 0.674833242296668 1 1
0.420185904924331 0.412809586671098 1 1
0.464607937120422 0.455540337064533 1 1
0.633345238425323 0.621990526597317 1 1
0.515678146354618 0.506475020388032 1 1
0.38747012421067 0.380255967470178 1 1
0.605222480235408 0.593096055422876 1 1
0.318919822962653 0.314460229040115 1 1
0.602355836163308 0.591263442811892 1 1
0.398120421500078 0.392236638747548 1 1
0.511409457693544 0.501636641393853 1 1
0.666163932032503 0.652648828115877 1 1
0.569810612119548 0.559552586163762 1 1
0.297980672004827 0.292094084642741 1 0
0.39405458832347 0.387617937914684 1 1
0.637618391487347 0.626062686973515 1 1
0.696383046792968 0.685073567611003 1 1
0.586565709358148 0.575167622895709 1 1
0.580177971004836 0.57080107810569 1 1
0.181799934246079 0.178962202602577 0 0
0.619302736221955 0.606664589583347 1 1
0.624962342778016 0.613782185894799 1 1
0.467832153401885 0.459648644158581 1 1
0.348749485572011 0.342295009272114 1 1
0.605913311472 0.593788972487712 1 1
0.648981974752613 0.636683323631261 1 1
0.462369142880567 0.453082097922664 1 1
0.587681948038459 0.576739523718255 1 1
0.464671652422113 0.45551315198577 1 1
0.468716962625073 0.459490618715942 1 1
0.272604259669028 0.267714764695084 1 1
0.733208303051098 0.719020273711815 1 1
0.445869827761971 0.438490396797718 1 1
0.780735154426718 0.765667616306369 1 1
0.342956569072979 0.335380742356587 1 1
0.610566886810637 0.598798204445229 1 1
0.482843171441666 0.473791021319258 1 1
0.463151480263864 0.455537143971265 1 1
0.500404342089006 0.491542567166927 1 1
0.399230506380954 0.392235889519492 1 1
0.505352597178971 0.495167858181588 1 1
0.451829907753443 0.443155427951707 1 1
0.361291765255469 0.354535991307879 1 1
0.669459087550321 0.656768061599358 1 1
0.737192442395068 0.723371265368981 0 0
0.569558221771675 0.557581021461226 1 1
0.385101825273873 0.377913395101908 1 1
0.465320182230306 0.455701215857961 1 1
0.294042441451024 0.289261411399653 1 1
0.628601491996983 0.61492000087724 1 1
0.502949471123593 0.492732511489329 1 1
0.397534333413009 0.390806807028077 1 1
0.55994533916965 0.549470912079562 1 1
0.361789096956833 0.354571755949123 1 1
0.34937781494049 0.342770400196665 1 1
0.639024191520505 0.626952565459878 1 1
0.456285164780568 0.448570319898211 1 1
0.328249375153827 0.321990827110623 0 0
0.703515049627695 0.689810652466538 1 1
0.461561127904982 0.453457779184306 1 1
0.533051439556855 0.52420696162914 1 1
0.777725584179939 0.763826014537197 0 0
0.452467194821372 0.443914264543204 1 1
0.442404051529555 0.434169766109275 1 1
0.464837605811722 0.455297632133625 1 1
0.60950914568999 0.598240213609819 1 1
0.502928298596891 0.493339538560045 1 1
0.604217334648044 0.592395473812724 1 1
0.536141454444128 0.526328859534247 1 1
0.559195734813779 0.549496906603783 1 1
0.371376956677479 0.364311611780502 1 1
0.648258272229589 0.63500869725842 1 1
0.464695882768013 0.456972611206615 1 1
0.515017703288599 0.506900607479618 1 1
0.446004909932542 0.437345525347787 1 1
0.514405459915923 0.504775769575949 1 1
0.582507405892609 0.572623285351168 1 1
0.303709253042416 0.297293893490366 1 1
0.669344866334834 0.657844754672615 1 1
0.60922163037995 0.598646259664932 1 1
0.524206152392153 0.513564077931995 1 1
0.55459597846521 0.545207285382803 1 1
0.465644506089421 0.456555415511659 1 1
0.480335680778351 0.471421424831031 1 1
0.34891000770862 0.341139308596991 1 1
0.464821312801718 0.456077578743616 1 1
0.263325551723636 0.25848735127957 1 1
0.392702356502049 0.385022001022316 1 1
0.519865493219381 0.509138610331336 1 1
0.606227600811326 0.594849627141517 1 1
0.610739157292593 0.599687158511048 1 1
0.62464182377328 0.613698713624105 1 1
0.546431934614937 0.536147318466497 1 1
0.710672668025819 0.696237450843114 1 1
0.584135134074614 0.572294334024948 1 1
0.471267141046411 0.462308601448238 1 1
0.423834504459121 0.41561879415843 1 1
0.349775318068371 0.343738460127052 1 1
0.456974284296557 0.448774795786381 1 1
0.553140441358233 0.541914387563695 1 1
0.506559262984923 0.496534023342619 1 1
0.514624280238255 0.505529794025674 1 1
0.361957759107779 0.355604656838603 1 1
0.60113677509083 0.589126189864378 1 1
0.480126580169237 0.471417960706493 1 1
0.258208124906614 0.253835349331757 1 1
0.506631321791915 0.496689134593389 1 1
0.461053000875222 0.452915100563002 1 1
0.378257405484044 0.372163693732773 1 1
0.792689962406278 0.777825180337536 0 0
0.465286196708563 0.456731540376028 1 1
0.434065776975933 0.426486869560802 1 1
0.458536819342897 0.450196851576297 1 1
0.233633591582139 0.22802385348554 0 0
0.587349540047411 0.576210254975713 1 1
0.43937711612021 0.430677680093589 1 1
0.62140684754965 0.611123621706146 1 1
0.667046716272996 0.654881270833375 1 1
0.530739322896809 0.519644872159803 1 1
0.80074535271792 0.784559367015822 0 0
0.462989160747116 0.453045094613051 1 1
0.83473331139625 0.817786392759914 0 0
0.759941195297209 0.746244711796401 0 0
0.431195341220124 0.422652344939537 1 1
0.418682887217868 0.410895197071989 1 1
0.641154254418713 0.629875655957639 1 1
0.473465892375319 0.465366348291074 1 1
0.301468148562425 0.295973560705114 1 1
0.509728770662994 0.500200746900525 1 1
0.647565894233947 0.635772311050204 1 1
0.586382737307564 0.575174601749762 1 1
0.494711052169116 0.484030039090807 1 1
0.481787694687037 0.473551133240795 1 1
0.478433567947605 0.469103725328215 1 1
0.503822580196928 0.493528510270193 1 1
0.504725730188897 0.495675291474474 1 1
0.41404631580903 0.405714595343777 1 1
0.49829691186621 0.489569411347416 1 1
0.54735220550553 0.536756923739453 1 1
0.487487992960457 0.479207671186821 1 1
0.42539838291082 0.417927856064127 1 1
0.674969164990219 0.661735946910491 1 1
0.391927562025717 0.38559804306645 1 1
0.386727134774024 0.378873332503324 1 1
1.06842834415727 1.04647893728128 0 0
0.647720437907747 0.636399048908786 1 1
0.641131961046705 0.628539839852869 1 1
0.370223405264331 0.363106789576144 1 1
0.444814197742388 0.437266596697158 1 1
0.266928244541545 0.262374691244535 1 1
0.484019200989473 0.474040718114739 1 1
0.681081692285843 0.667886641470073 1 1
0.706362869265367 0.693103176331944 0 1
0.496824396360191 0.48718847653621 1 1
0.259047992102586 0.254899715990892 1 1
0.201578111041814 0.198052754732215 0 0
0.515004845114116 0.505100658981193 1 1
0.25030289806838 0.245158758670415 1 1
0.348878297862609 0.342948823663861 1 1
0.339924208289373 0.334177228917132 1 1
0.601054144204971 0.590312996292543 1 1
0.51141327307498 0.503007503317135 1 1
0.433477354002104 0.426075270773203 1 1
0.567144920225851 0.556964311714731 1 1
0.639195033179948 0.626723082992464 1 1
0.454903394507022 0.446854215448571 1 1
0.630965462234086 0.619014801608328 1 1
0.623464328120076 0.611795276705306 1 1
0.503097229197007 0.494382665962873 1 1
0.567051699035061 0.556590697244475 1 1
0.348321429736116 0.341698313308572 1 1
0.83103191531537 0.814765546629097 0 0
0.660598107438444 0.648733285382035 1 1
0.261331366468815 0.256159962379608 1 1
0.309878796468132 0.305487427801041 1 1
0.357226218895641 0.350155763525135 1 1
0.66476873862138 0.651168718425027 1 1
0.734469877731665 0.720879326978192 1 1
0.455876642637949 0.446089434978011 1 1
0.191106914886009 0.187594838034996 0 0
0.752357741580302 0.739163615605705 0 1
0.317706893196686 0.311150934169669 1 1
0.401511722529531 0.393545158148955 1 1
0.434033413566892 0.425456451322515 1 1
0.296889997202869 0.291250263336053 0 0
0.637686628376955 0.625843784066978 1 1
0.525178418226393 0.516424360081338 1 1
0.343135954978182 0.337792812918186 1 1
0.70430080175921 0.690245730441095 1 1
0.878793988031054 0.861818288258448 0 0
0.452296801732135 0.444293556516393 1 1
0.543892676597884 0.532649863252203 1 1
0.534229456747967 0.524012494085363 1 1
0.368170432757593 0.360593391145308 1 1
0.582029334291651 0.570924415375893 1 1
0.671790687719211 0.658791270971741 1 1
0.377581637478114 0.370991335699454 1 1
0.880859336980511 0.863581316469895 0 0
0.4297421031329 0.421470727321678 1 1
0.575179233852102 0.564616499579698 1 1
0.457581724664998 0.448756514473918 1 1
0.67414609341078 0.661987717583984 1 1
0.574634154450957 0.564810568112764 1 1
0.507985758219263 0.497406721830947 1 1
0.662671189676165 0.650567000401308 1 1
0.351656717784179 0.344890761647064 1 1
0.518225735893035 0.508037613741454 1 1
0.55194919443045 0.54180587938398 1 1
0.64691999985551 0.633884791208233 1 1
0.432886621050628 0.425102674498238 1 1
0.568014000221657 0.557976094096539 1 1
0.552497652206262 0.541911043604461 1 1
0.563824038675403 0.553793049010584 1 1
0.570399091134427 0.560740783544889 1 1
0.346252073052112 0.340259821393544 1 1
0.55537871371041 0.545808545851317 1 1
0.785333679963358 0.770355395548377 1 1
0.450832008924183 0.442791287840583 1 1
0.377864585812171 0.371055944663628 1 1
0.518055727877394 0.508311756016075 1 1
0.6321349309714 0.618756829302314 1 1
0.26638857915797 0.261771664829927 1 1
0.367969319603834 0.361143618471169 1 1
0.344345070255821 0.339074341132343 1 1
0.547769911801975 0.538150713702954 1 1
0.659252363968163 0.647270238261601 1 1
0.532326240871627 0.523389378943888 1 1
0.449911832320481 0.441570355429786 1 1
0.615104076344588 0.603601156016976 1 1
0.475919467458402 0.466144877937619 1 1
0.285836152196127 0.279898699061703 0 0
0.735707623792748 0.721323019783039 1 1
0.546524288844512 0.536553572579227 1 1
0.558847906303289 0.549171259033685 1 1
0.526851109377249 0.516540315673222 1 1
0.529349781861057 0.520582694172968 1 1
0.691557380496925 0.678031765721979 1 1
0.46193517420574 0.454311109663153 1 1
0.389321948202828 0.382763889899565 1 1
0.599015448394217 0.587859409385125 1 1
0.554144005802464 0.54279674643883 1 1
0.570422194594257 0.558714084867798 1 1
0.492005035644645 0.482265612832842 1 1
0.418031544884834 0.410337707904525 1 1
0.452256320281132 0.44444156855359 1 1
0.559616020692143 0.549425924316128 1 1
0.315565556092095 0.309636203580244 1 1
0.475017004908978 0.465904371082921 1 1
0.523312151280829 0.513494970241141 1 1
0.585651465775882 0.573969744225763 1 1
0.411837227163183 0.404880106126859 1 1
0.58589578601804 0.574501907603261 1 1
0.432523851981589 0.423636492693505 1 1
0.636910226689955 0.625976873957078 1 1
0.573239750894495 0.562171103155385 1 1
0.351547680281678 0.345158890258786 1 1
0.634841175330477 0.621693128976128 1 1
0.573253207123033 0.561581784019307 1 1
0.342513921489495 0.335626228922039 1 1
0.573363143449002 0.563521432857393 1 1
0.618618756824619 0.607372761697785 1 1
0.556971009420198 0.545630997793532 1 1
0.339539758992693 0.332708932502376 1 1
0.593777388627984 0.582960032559191 1 1
0.484932136722764 0.475594847208704 1 1
0.600560614179356 0.589075912429837 1 1
0.323011991144127 0.317307117240791 1 1
0.44504733138259 0.436644907786666 1 1
0.502981699857847 0.494235627882496 1 1
0.620435558405328 0.608464085115814 1 1
0.458095572898205 0.450726707210286 1 1
0.546599868916717 0.534674662186191 1 1
0.473747837301319 0.465912876840193 1 1
0.33319168387251 0.327326038424726 1 1
0.626457699503666 0.613855931613964 1 1
0.422958265786602 0.415392875985027 1 1
0.550975559477435 0.541039746980032 1 1
0.505418208190595 0.496046582169334 1 1
0.690388059051223 0.677645860806495 1 1
0.490170087135346 0.480409113215636 1 1
0.609508791412152 0.59913313469683 1 1
0.436478252532808 0.428808414183066 1 1
0.314906416297869 0.309722026082998 1 1
0.743994756015818 0.731106622594566 0 1
0.396914786555054 0.388697464016414 1 1
0.586993893808528 0.576524937655412 1 1
0.29524351637694 0.29019705447772 1 1
0.491681557765118 0.482896457970847 1 1
0.393300858612716 0.387108044343875 1 1
0.593907493339798 0.582494971619503 1 1
0.697397239374035 0.684157362731012 1 1
0.39875081613677 0.391974969760249 1 1
0.500296709909329 0.490552958964023 1 1
0.440604650063664 0.432496127032514 1 1
0.503181021422532 0.493299567500997 1 1
0.56675636716356 0.556299025708031 1 1
0.205390490633412 0.202323135193665 0 0
0.472070527793941 0.463161479602839 1 1
0.488150991035787 0.479885299416376 1 1
0.32757482147933 0.321593210894758 1 1
0.671067294836935 0.657924767041303 1 1
0.794315466609824 0.779982861766771 0 0
0.581934935468943 0.57058029269997 1 1
0.652050675268409 0.639513701669914 1 1
0.466216767543558 0.456868982954393 1 1
0.588291262051375 0.576306985121593 1 1
0.524865746126775 0.51461531968922 1 1
0.540505066947671 0.530641968388431 1 1
0.484535100017388 0.476137453246595 1 1
0.487209981061061 0.477615392812633 1 1
0.517296675969282 0.507070996839204 1 1
0.758822276375839 0.746077008546967 1 1
0.424768236441453 0.416429954216127 1 1
0.609153343858084 0.597414070084495 1 1
0.539046697995526 0.528724279439588 1 1
0.493154358896645 0.483218444549202 1 1
0.673559886070134 0.660654058355902 1 1
0.576111662995043 0.564951343041011 1 1
0.495316796398426 0.486523758733424 1 1
0.671059721881166 0.659038802942518 1 1
0.304960978088784 0.299599550280267 1 1
0.575503639220629 0.56430125013811 1 1
0.574162749545864 0.562927999559982 1 1
0.694004685878834 0.682218557289529 1 1
0.432222377254068 0.423584166144183 1 1
0.132591658459842 0.129510361075719 0 0
0.417145830778448 0.409320788147334 1 1
0.676926541571512 0.664304373314353 1 1
0.725137508164915 0.711539035073553 1 1
0.305188642048346 0.299386082830479 1 1
0.430662883348046 0.422565179605047 1 1
0.349841764270145 0.343052085851713 1 1
0.210633162823995 0.206484800835102 0 0
0.416136306265747 0.408006585760868 1 1
0.479629096046118 0.471258737055094 1 1
0.542425815969324 0.531842611797193 1 1
0.464524221177004 0.456141333672111 1 1
0.404169563658906 0.396186243332634 1 1
0.439328720041293 0.431204470874686 1 1
0.772806528049038 0.758045323075962 1 1
0.514428322593302 0.505080645515734 1 1
0.399570794471448 0.392214252215869 1 1
0.448692495141166 0.440477888178295 1 1
0.435585060173976 0.428524684439767 1 1
0.499220402921688 0.488583495430921 1 1
0.575184466139044 0.565084485722271 1 1
0.548459536564122 0.538857594039813 1 1
0.278145469344163 0.272751060372551 1 1
0.329903765479233 0.322812401750673 1 1
0.45291620995044 0.445242929297875 1 1
0.679733398065257 0.666102047308621 1 1
0.591963735421405 0.580873110136556 1 1
0.544632903375766 0.534607838917459 1 1
0.621627572574405 0.610432339678351 1 1
0.43742201126273 0.429657962974401 1 1
0.417770433363434 0.40964139705653 1 1
0.510799144733874 0.501739883195933 1 1
0.555928650496822 0.54608119565986 1 1
0.616571959348593 0.604172659379866 1 1
0.545821054018719 0.536797381451185 1 1
0.635899704378955 0.624199225336734 1 1
0.380059939028252 0.372212814809547 1 1
0.537635776510574 0.527745476565218 1 1
0.388607919978266 0.380167117415868 1 1
0.307852125586653 0.300354225335549 1 1
0.551419842959895 0.541876551908998 1 1
0.222599556152208 0.218524706675953 0 0
0.456177799836741 0.44676701714471 1 1
0.362000246038251 0.356321718665738 1 1
0.76615125807034 0.752184935950626 1 1
0.579514480379332 0.567948600539396 1 1
0.454720675537842 0.44534734974281 1 1
0.706442161659308 0.691720323631949 1 1
0.457135150538504 0.448359055647092 1 1
0.402247225408946 0.394184725978168 1 1
0.5213407150502 0.510640248118876 1 1
0.623506718603262 0.610891597187682 1 1
0.455497656224225 0.447055047701458 1 1
0.547474454883273 0.537122313833659 1 1
0.328379366631718 0.321428793110396 1 1
0.665863251938336 0.653600490886304 1 1
0.36776280010663 0.360871077732647 1 1
0.430713260471656 0.422128295115595 1 1
0.576150074857633 0.565514730670256 1 1
0.232448198457425 0.227432697583982 1 0
0.693817335908978 0.680279404472512 0 1
0.444887805656249 0.436534588493637 1 1
0.771959811198986 0.756806724382549 1 1
0.785430771545897 0.771984381806033 1 1
0.542993755192506 0.531880887796892 1 1
0.307968367012215 0.302018746871721 1 0
0.301545994297202 0.294845971366842 1 1
0.625451291834096 0.61386807765156 1 1
0.580891029761999 0.570285640222565 1 1
0.643866528373575 0.631711951935612 1 1
0.593811578436196 0.582085530285516 1 1
0.420180399803382 0.412902026830425 1 1
0.435862941372604 0.427534528162012 1 1
0.408690398447193 0.400338592110224 1 1
0.51532237135454 0.505672307493647 1 1
0.564848355473457 0.554317550159637 1 1
0.506781033815012 0.497412677856578 1 1
0.469239113651061 0.4608044676484 1 1
0.569469708052493 0.558235059359009 1 1
0.765763409833151 0.751175308176931 0 0
0.496347480606732 0.486290155929211 1 1
0.52957168910355 0.520773543099583 1 1
0.599233050231148 0.589108184623485 1 1
0.432377969918635 0.424052970733947 1 1
0.226830435636801 0.223078280201383 0 0
0.391193936207713 0.384031858471444 1 1
0.651195158473957 0.639174350632518 1 1
0.425775163029679 0.417138682664367 1 1
0.428065436881133 0.418396793396366 1 1
0.315654749476252 0.309105463958039 1 1
0.34541834829534 0.339210152126935 1 1
0.400879119605293 0.393662068428197 1 1
0.36201626919188 0.354544505812931 1 1
0.329816779965457 0.324418322443357 1 1
0.445319317908192 0.43699050937283 1 1
0.440177164081261 0.432791651790444 1 1
0.566008665669967 0.556441834451169 1 1
0.625846083868666 0.614311292106733 1 1
0.425812354585665 0.418105544936406 1 1
0.37006879454939 0.363914469976048 1 1
0.658782417100489 0.646902215843227 1 1
0.563813124945961 0.553352646620351 1 1
0.378298889345567 0.370863720829972 1 1
0.472742889117845 0.463577995816576 1 1
0.410951115127831 0.402502355229893 1 1
0.654963493230233 0.643460597169634 1 1
0.393897508942519 0.386112749493902 1 1
0.387130894184066 0.380556505568988 1 1
0.376541200267235 0.370498516098639 1 1
0.233040876911228 0.228881594014435 0 0
0.553010872717879 0.543132797590826 1 1
0.445048926185429 0.437705403211864 1 1
0.594329072444119 0.58426052026223 1 1
0.432165820731311 0.423787196100706 1 1
0.558147006867684 0.545967014550818 1 1
0.591897132941654 0.580528960012696 1 1
0.54042244592332 0.530165239492732 1 1
0.666095525321241 0.654649865250882 1 1
0.613418710577191 0.601972754145861 1 1
0.510781364744817 0.502008667973017 1 1
0.289795561894772 0.284420409680996 0 0
0.212525768649691 0.208851295117987 0 0
0.329192585644268 0.322226975892204 1 1
0.093829813623588 0.0916585763496002 0 0
0.737966877258009 0.724810350211373 1 1
0.636377968526325 0.624705486711314 1 1
0.555073568562688 0.544652014198372 1 1
0.469066070444014 0.460572490473444 1 1
0.39307637564191 0.385185856934977 1 1
0.430431490539263 0.423206881436037 1 1
0.261578892909445 0.256855062521488 1 1
0.552841021204429 0.542319421293205 1 1
0.624008768582384 0.612243208458685 1 1
0.549199389694362 0.538319566726252 1 1
0.386066256333604 0.378962437925919 1 1
0.428430963880984 0.420562533767973 1 1
0.38320717799821 0.376501162658127 1 1
0.357692072409611 0.35118460893799 1 1
0.310086981577207 0.303842531964832 1 1
0.467753272538606 0.459490988558029 1 1
0.541552780513394 0.53123079439123 1 1
0.378776877878464 0.372242525552884 1 1
0.405996485657352 0.398541503360602 1 1
0.571623023460993 0.561268969756048 1 1
0.711934970459131 0.698563722545372 1 1
0.360870905169819 0.353994184354151 1 1
0.456422310968184 0.449211920746045 1 1
0.553464313978955 0.543108918733804 1 1
0.536973619562148 0.527057934443887 1 1
0.530712808526408 0.52078762730956 1 1
0.45069716356872 0.443094515266872 1 1
0.286359546847557 0.281042498476148 1 1
0.503753753708859 0.494860576244526 1 1
0.259059963804804 0.254901684452921 1 1
0.357092131540836 0.349954139559728 1 1
0.34152133208452 0.335994054502649 1 1
0.453242773069602 0.444647570913869 1 1
0.430948348673827 0.423529463715344 1 1
0.452238744759539 0.444123187952038 1 1
0.605453647127521 0.594716189179132 1 1
0.555833329648341 0.545945782305116 1 1
0.51158718208235 0.501763353222467 1 1
0.522508747543565 0.512624967770912 1 1
0.448093333126728 0.43900044089354 1 1
0.431328698121298 0.422787192006802 1 1
0.447677001036233 0.43841722050831 1 1
0.615946447221131 0.60494353131418 1 1
0.516502855209837 0.506443671119409 1 1
0.550568264409148 0.540609149471005 1 1
0.57880416105739 0.56783264331505 1 1
0.627270003074711 0.614766624029538 1 1
0.567230629804244 0.556591092218934 1 1
0.655451954736215 0.643187217506697 1 1
0.502022177159103 0.491708600252064 1 1
0.578041777852651 0.566668877273568 1 1
0.543251193038915 0.532346699166135 1 1
0.456310408920207 0.447671995156345 1 1
0.490702752405836 0.482034045523555 1 1
0.585887801659864 0.574969648037438 1 1
0.40071532489038 0.39377425335381 1 1
0.481005256616893 0.471257428481664 1 1
0.388195478617506 0.381148865653156 1 1
0.545200865621118 0.535106930872339 1 1
0.37687827121781 0.369148511784302 1 1
0.545101231422596 0.534040780150643 1 1
0.553279350427169 0.542466372390431 1 1
0.45850787565139 0.449238717680232 1 1
0.450252474759138 0.441478072232514 1 1
0.345620842123737 0.339320206401425 1 1
0.865342513520228 0.849882837168781 1 1
0.174120946390678 0.170586571292676 0 0
0.354679445449335 0.347716612807614 1 1
0.357437865321363 0.35005879186289 1 1
0.670490558763582 0.659074806470166 1 1
0.551708436503006 0.542294508415707 1 1
0.606836054728014 0.595983536780664 1 1
0.541764734956353 0.531443235404767 1 1
0.540318001471761 0.532159132829478 1 1
0.380102857898308 0.372244746196437 1 1
0.362876522691418 0.354741012981925 1 1
0.524258229693964 0.514408464294979 1 1
0.206434285482615 0.202626049084535 1 1
0.340858302502287 0.334424722556854 1 1
0.354000521098404 0.347250908115908 1 1
0.539176879738594 0.528127710056423 1 1
0.624824000451346 0.612920755206077 1 1
0.81845649727828 0.802788840493189 0 0
0.330706933914163 0.324348549584405 1 1
0.397022224768868 0.391124377325584 1 1
0.664851438391906 0.653363420544881 1 1
0.20509148577925 0.201171004696132 0 0
0.686943904582399 0.673079706363773 1 1
0.453061450510159 0.444654092834176 1 1
0.641220468544442 0.630375658351076 1 1
0.497610484306189 0.487479256488174 1 1
0.447270560648685 0.437705151725254 1 1
0.340471933126276 0.333908595924273 1 1
0.656180223785794 0.644357245660728 1 1
0.593542961454199 0.58230199788878 1 1
0.422327010015083 0.413873554723712 1 1
0.678074346128128 0.665502306050967 1 1
0.671200914639994 0.658416169153365 1 1
0.44067961029622 0.431044423943135 1 1
0.405056411197601 0.397407542666907 1 1
0.327590266122384 0.321205069104404 1 1
0.381320071033913 0.374405491344747 1 1
0.420040604570426 0.412844296096538 1 1
0.650625155386955 0.638264608625478 1 1
0.418500007563728 0.410840663991149 1 1
0.511247994679023 0.501484385119375 1 1
0.321130373430607 0.314923798488919 1 1
0.296019717517592 0.291873587135478 1 1
0.726029414129422 0.712009053763896 1 1
0.394443129943883 0.386799473393314 1 1
0.492718176245513 0.483336809767483 1 1
0.539697097224897 0.529711837064532 1 1
0.761200369824556 0.746900622924461 0 0
0.491097546641269 0.482053099666238 1 1
0.543100317537643 0.532655013713603 1 1
0.484747676568028 0.476285475221949 1 1
0.200841267962757 0.196778831134949 0 0
0.500558148867942 0.490093985682416 1 1
0.5290134429787 0.519079904085867 1 1
0.446549260505823 0.438361205314741 1 1
0.626754775982148 0.615292272864795 1 1
0.361688140129517 0.354559217671234 1 1
0.698186945730797 0.685194751632574 1 1
0.571280249850253 0.559909482905438 1 1
0.476048380552304 0.46782207379746 1 1
0.474750664494599 0.46519505299035 1 1
0.480032248227632 0.470542136097742 1 1
0.67714764365852 0.664298676037421 1 1
0.544311988837643 0.533220161028118 1 1
0.525785568639413 0.515873227368469 1 1
0.394914415113804 0.387213246834992 1 1
0.527088011353213 0.517198493604203 1 1
0.447967754591935 0.439333121274095 1 1
0.435398777830416 0.427775068274298 1 1
0.566499673153622 0.556012764500146 1 1
0.451043042885597 0.441683467877567 1 1
0.443534235301372 0.436255819174572 1 1
0.484561814991668 0.475499836045392 1 1
0.323035208147802 0.316547078867405 1 1
0.7345802056008 0.72150687148558 0 0
0.383748911166572 0.375458384969423 1 1
0.636680392070464 0.624211849480626 1 1
0.509142834200639 0.501169126293438 1 1
0.596345596947496 0.584563677106397 1 1
0.592452255409613 0.582066591240077 1 1
0.313625821225184 0.307339404104624 1 1
0.558253211504971 0.548949029262902 1 1
0.498224024413446 0.48905349719402 1 1
0.440828193632077 0.432222293376283 1 1
0.57134846099239 0.560332881868915 1 1
0.733831522274752 0.719610733488675 0 0
0.571485688387658 0.560147636246681 1 1
0.527321043867833 0.517785046942057 1 1
0.578800089462815 0.568187832999532 1 1
0.536462658808972 0.527191673740337 1 1
0.466862778047109 0.457662046501678 1 1
0.699380058792124 0.686717482893433 1 1
0.668438853173836 0.6550580686946 1 1
0.3830811894193 0.377356625287158 1 1
0.580696497525411 0.569757404698393 1 1
0.651766162676166 0.639431556945441 1 1
0.597971759148793 0.586255678473279 1 1
0.485636652248028 0.477362986378039 1 1
0.829175982141224 0.813648056093096 0 0
0.370630451956498 0.364209310482273 1 1
0.622713093464858 0.610442063087453 1 1
0.399448968712218 0.392190398527671 1 1
0.467815583861038 0.459223985356373 1 1
0.434731318183074 0.426470488738434 1 1
0.366970843795323 0.360538322102086 1 1
0.537842378619249 0.528101547481974 1 1
0.747264938475071 0.734391554088849 0 0
0.587202932474957 0.575479808437323 1 1
0.461725446824027 0.453041622510193 1 1
0.376630647803463 0.369863091959486 1 1
0.421949803766817 0.414511812885085 1 1
0.678683901477505 0.666858836013555 1 1
0.4263473566695 0.418752697357162 1 1
0.400598240358087 0.392930323912957 1 1
0.614690445897758 0.603395335879868 1 1
0.444516224972048 0.436579523323201 1 1
0.474026947346509 0.464401112445633 1 1
0.471825806191592 0.463123977425221 1 1
0.654900515047399 0.641819054950373 1 1
0.383043873192088 0.375336262854464 1 1
0.47838174571755 0.468406425947561 1 1
0.398546483297368 0.391544491344195 1 1
0.575201464259956 0.566070134196356 1 1
0.389772597628271 0.382421630200646 1 1
0.542440194141342 0.531480329139941 1 1
0.315635367515989 0.310051644641151 1 1
0.6203214138251 0.609433881234945 1 1
0.501697881459025 0.49364025596773 1 1
0.61215838358234 0.602223485270013 1 1
0.449758853764471 0.442555718646338 1 1
0.516117577035463 0.506224355821457 1 1
0.583173876134344 0.574493336204783 1 1
0.526892061889702 0.51520323824106 1 1
0.52314777573624 0.514453713352928 1 1
0.646529057620067 0.634295574537697 1 1
0.398729232505442 0.391712586647535 1 1
0.346600485430427 0.339478173660402 1 1
0.618325738374685 0.606724712188521 1 1
0.29821223158999 0.292176244870965 1 1
0.730510466487472 0.715941535207824 1 1
0.31384856721932 0.308368319795423 1 1
0.586409004247781 0.57611812884611 1 1
0.392783237005905 0.386730046171993 1 1
0.654260937609853 0.643481245310629 1 1
0.224823167556968 0.220580770423511 0 0
0.419693160905419 0.41177469708502 1 1
0.426311519613233 0.41816108557827 1 1
0.281776516499923 0.276704133595004 1 1
0.475648613874155 0.466133009392162 1 1
0.582598292528226 0.56957594915366 1 1
0.47295021723076 0.464069223933188 1 1
0.403279427573061 0.395928954711664 1 1
0.339243178664709 0.332285673729859 1 1
0.42586956004888 0.418565040927836 1 1
0.428075873332742 0.420185240274155 1 1
0.680286288205596 0.668278915514152 1 1
0.530650615168398 0.521393392228944 1 1
0.423981339403198 0.415127163957951 1 1
0.645303350654702 0.633547829214568 1 1
0.286293733322618 0.28047077163677 1 1
0.385509855711518 0.378139296600984 1 1
0.533981260486647 0.523756923668715 1 1
0.611910949363411 0.601103417398033 1 1
0.255196664477826 0.251475682306863 0 0
0.627492648316283 0.615683062635964 1 1
0.579725983699736 0.567590008500459 1 1
0.745882054486932 0.731132655750979 1 1
0.586985400888006 0.574716437832865 1 1
0.654135156214751 0.64211647821573 1 1
0.647075566676021 0.634647627240565 1 1
0.313861285591929 0.306881256641227 1 1
0.482895207297329 0.473019268574631 1 1
0.782372403912425 0.766179582524634 1 1
0.40398649849748 0.396830779757137 1 1
0.526963960572572 0.516141676695101 1 1
0.413811037898974 0.405899033599809 1 1
0.401489078736213 0.393176757552591 1 1
0.377493474749688 0.370310815723752 1 1
0.566775105653103 0.555533578506451 1 1
0.24882618886244 0.244407213294761 0 0
0.260932014541902 0.255488671310133 0 0
0.559101105298448 0.55088418847843 1 1
0.559314977716446 0.549479135559993 1 1
0.624178093471853 0.61188751285679 1 1
0.599056196427435 0.587410986821994 1 1
0.466742548527779 0.457953370528748 1 1
0.382738565801514 0.375543362262835 1 1
0.439823653553769 0.431736581152812 1 1
0.487956581917398 0.479341344444035 1 1
0.656952187093392 0.644670259092735 1 1
0.438588818450041 0.43134285550985 1 1
0.605961101459004 0.594221492775598 1 1
0.571574530979884 0.560728932757886 1 1
0.400052543795924 0.393445324303907 1 1
0.320149763047179 0.313631163360546 1 1
0.312646915526379 0.307086514802627 1 1
0.374083272342395 0.365258534455812 1 1
0.400117238706989 0.392346896307509 1 1
0.76077219576276 0.747076922938178 0 0
0.290481682289404 0.284449291895453 0 0
0.661215002456787 0.648415162853929 1 1
0.407515945104047 0.399516266387848 1 1
0.478501429746316 0.469806624330785 1 1
0.385112445740499 0.378699411264572 1 1
0.557537435405484 0.545777227329538 1 1
0.560799444365364 0.550035299703256 1 1
0.203332145183754 0.199344938789451 0 0
0.411164980595411 0.402308000111946 1 1
0.576609841404492 0.566328354937177 1 1
0.520412232115582 0.509859409359949 1 1
0.530775758303636 0.522172106627034 1 1
0.76165176472655 0.7475111343068 1 1
0.57319633704805 0.562374292976325 1 1
0.352601346361339 0.346683870178138 1 1
0.519978143583238 0.509132059955791 1 1
0.575603665477476 0.564558445512097 1 1
0.501948477951073 0.492372841997309 1 1
0.62231533712146 0.610783664122174 1 1
0.52624342294181 0.515281213661414 1 1
0.403313048508182 0.39618724266855 1 1
0.838093542696775 0.821865792944083 0 0
0.347766478281655 0.340108565681673 1 1
0.280120136193074 0.275193859802469 0 0
0.350228412776337 0.342513016609219 1 1
0.408368595845001 0.399731687852 1 1
0.419063687149624 0.410841221962696 1 1
0.374264571560791 0.367431190379166 1 1
0.502284563872086 0.493466682469108 1 1
0.652268626034839 0.64120746548582 1 1
0.441523348493927 0.433678349094827 1 1
0.549200278837306 0.539534185676187 1 1
0.519298830079649 0.508527452262615 1 1
0.452684141537792 0.443885479510467 1 1
0.274028128915417 0.268833140092115 1 1
0.384083656583927 0.377363574313729 1 1
0.692137297187778 0.678512623246658 1 1
0.610401850203909 0.60001755911516 1 1
0.627040082346892 0.614958080392474 1 1
0.124407186340999 0.122091391425496 0 0
0.349003256246464 0.342436253695341 1 1
0.580056455256717 0.569785556110454 1 1
0.490293449207927 0.481164688770386 1 1
0.39704443199882 0.389033157872851 1 1
0.482979806559143 0.473225112368789 1 1
0.387286634893938 0.380551899952431 1 1
0.445224912971827 0.437049550940211 1 1
0.543655264901725 0.533354960479393 1 1
0.719614054976241 0.705859649664428 1 1
0.329491223678816 0.324207603387748 1 1
0.367849536736619 0.360994708938734 1 1
0.690491246043477 0.676920699448815 1 1
0.347145425441479 0.340647554954065 1 1
0.629045332169263 0.617253596668292 1 1
0.555582786853485 0.545488953110543 1 1
0.529313956392176 0.519795101459225 1 1
0.455357925646013 0.447829647752184 1 1
0.353330766262031 0.347583313215481 1 1
0.990589305948331 0.971863932047063 0 0
0.732201563429202 0.719484536236133 1 1
0.408836165723862 0.401083218496756 1 1
0.586055326028067 0.574754468396731 1 1
0.342180334750321 0.336162983659538 1 1
0.414815219504502 0.407119148394279 1 1
0.400606329483571 0.394151245191561 1 1
0.571821169979731 0.560485165936467 1 1
0.49037902219457 0.482174146063011 1 1
0.443918040567906 0.435529105173863 1 1
0.511760360899003 0.502208391517976 1 1
0.578449094582729 0.567616910862781 1 1
0.516927006744692 0.506936311706115 1 1
0.241180607849613 0.236546208963578 1 1
0.592881458606838 0.582819102594122 1 1
0.735242879035847 0.722282292189096 1 1
0.539388348305267 0.530285506600547 1 1
0.445644202438013 0.437705911085377 1 1
0.615237309422907 0.603976302758329 1 1
0.578981917066557 0.567516880363522 1 1
0.428883150716551 0.421071769993197 1 1
0.470692545172242 0.461807657298626 1 1
0.460930271389031 0.452349418932036 1 1
0.675292673206533 0.660882627276136 1 1
0.47696010450748 0.468414425647365 1 1
0.517906953869686 0.509193410547189 1 1
0.426696703758136 0.419253776779541 1 1
0.531151132249482 0.522046693381233 1 1
0.400442982637913 0.393653945158067 1 1
0.640051086200642 0.628196723466761 1 1
0.541132695380295 0.530470666275179 1 1
0.571855548182158 0.560796165431557 1 1
0.587521390949106 0.576688945657129 1 1
0.409639733759282 0.401749728761451 1 1
0.622047475758471 0.610720866214353 1 1
0.680556997818914 0.666946419735173 1 1
0.674843965600811 0.662217765440355 1 1
0.472419120594895 0.464421284243661 1 1
0.791147702643333 0.77715157739416 0 0
0.303957805567047 0.298161818218973 0 0
0.190485339348632 0.187562020617382 0 0
0.643673963929233 0.630859614563717 1 1
0.85893901392105 0.843253534779326 0 0
0.710945252889698 0.697334143841309 1 1
0.461335957850644 0.452562103051762 1 1
0.472836824460851 0.463323347478783 1 1
0.200788556981642 0.198093660861301 1 1
0.413579150004443 0.40725510615302 1 1
0.281365829659297 0.277353627360261 1 1
0.66246779153896 0.649969253226044 1 1
0.455653893563103 0.447484905735899 1 1
0.335235523576878 0.329579926174119 1 1
0.58296155375731 0.572882495782313 1 1
0.631580250196935 0.619929881620726 1 1
0.655862596584005 0.643806977704289 1 1
0.501645753603569 0.491821136575148 1 1
0.43388364779188 0.426017282432009 1 1
0.590079790512217 0.578328744424243 1 1
0.354337766186843 0.348509096513231 1 1
0.580070422494722 0.569853730984967 1 1
0.480348880101247 0.47146811834009 1 1
0.787549581585861 0.773642854295407 0 0
0.534132185034863 0.524547298967512 1 1
0.350525484278027 0.342404559651849 1 1
0.254906246181289 0.25042133507754 0 0
0.60442264852013 0.592419138028035 1 1
0.654645244304915 0.641424970484479 1 1
0.487651614401086 0.478244078937091 1 1
0.693974302596391 0.681320396074559 1 1
0.358140707281706 0.351242110962094 1 1
0.416060123164067 0.408823774192308 1 1
0.0843232884992187 0.0832141781114799 0 0
0.337496687577963 0.331928294723703 1 1
0.411723784042688 0.402507248782034 1 1
0.402683855490997 0.395078671297208 1 1
0.541658583185891 0.530431855186155 1 1
0.724221442984202 0.709945590057699 1 1
0.611926727877787 0.600536713300636 1 1
0.312674162102736 0.306235833341928 1 1
0.612389462981398 0.600709480278196 1 1
0.284174550664486 0.278990415804193 1 1
0.53995506274346 0.529537001504936 1 1
0.697753388675166 0.684987233550723 1 1
0.59348479264355 0.581363471847274 1 1
0.640418467542418 0.627776472466136 1 1
0.620576442860146 0.61082942178513 1 1
0.442282562516984 0.434538399445738 1 1
0.464137142898584 0.455083114954141 1 1
0.284860890419615 0.28017730112888 1 1
0.491869952890005 0.48331523682694 1 1
0.434610527916398 0.426214125223893 1 1
0.228108636994421 0.224269041837385 1 0
0.289824630467071 0.283628279109972 1 1
0.390310662163505 0.383471397080944 1 1
0.487840736396026 0.477628275358116 1 1
0.426101613880104 0.418909858466334 1 1
0.443340916863658 0.435008927522848 1 1
0.466581357050158 0.458265966115784 1 1
0.792104936488627 0.776992819006559 0 0
0.604676550757646 0.593621909373965 1 1
0.392659679650658 0.385213138845255 1 1
0.583247720759662 0.572752156400118 1 1
0.621996448245174 0.61051537249116 1 1
0.436687508479636 0.429861509499288 1 1
0.600667306229617 0.589632087704632 1 1
0.481419827149747 0.472305115705186 1 1
0.466501101759481 0.457639341896658 1 1
0.608414736507925 0.598590629078445 1 1
0.269800487513506 0.26488442471699 0 0
0.60423191487753 0.593140993338475 1 1
0.244795708341245 0.240673274465383 0 0
0.524001357243775 0.515013368292918 1 1
0.532796575166166 0.522551677612661 1 1
0.461812223461033 0.452486404395572 1 1
0.528292095638468 0.517941138528521 1 1
0.547292693982752 0.536305774512306 1 1
0.552453467044484 0.541916879005882 1 1
0.370708165192996 0.36390882452943 1 1
0.453289395679499 0.444167889938349 1 1
0.773804870384137 0.759360415021816 0 0
0.360580093151094 0.354131223553683 1 1
0.423236316468078 0.416998171090231 1 1
0.67211804682523 0.658565598450134 1 1
0.568793358943375 0.558355564836282 1 1
0.557963769195825 0.547405439233279 1 1
0.542155859624542 0.532720134384892 1 1
0.74159455060067 0.727181630100456 1 1
0.305151489830617 0.30060549090666 1 1
0.371057158861978 0.36432023509823 1 1
0.554756814609438 0.543956129532337 1 1
0.413636627714816 0.406050897660664 1 1
0.368493783999758 0.361532675905727 1 1
0.56742603340022 0.556360953529011 1 1
0.741704686120295 0.72825831675337 1 1
0.475707159400283 0.467217171666424 1 1
0.558371152215183 0.54776824829856 1 1
0.494091741966723 0.485426444306597 1 1
0.345967377753696 0.340148150186818 1 1
0.5239972016466 0.514308335216129 1 1
0.646422744550862 0.635120441805737 1 1
0.356442438637762 0.348672174166194 1 1
0.442559983358739 0.433624002015014 1 1
0.616333302437127 0.60462831658538 1 1
0.567377349524959 0.555392002676426 1 1
0.46313340359964 0.45364779149183 1 1
0.71198434465822 0.69778295724922 1 1
0.341698483240118 0.335411262039574 1 1
0.663166221718952 0.651419454354006 1 1
0.397388964900198 0.390632206329512 1 1
0.533504783683865 0.523644610011247 1 1
0.657167581705647 0.645394804573978 1 1
0.534427995011578 0.525816815443001 1 1
0.715994970169646 0.702141635162341 1 1
0.391342150930461 0.383750988977116 1 1
0.414139715700421 0.406976429635529 1 1
0.628443604136002 0.615762386279732 1 1
0.527068326796949 0.518366900880293 1 1
0.531668449223173 0.520837107250205 1 1
0.595225345749154 0.583425235711918 1 1
0.668007773670152 0.656396371868602 1 1
0.606406679246574 0.594035089329258 1 1
0.461296844485317 0.452869585905162 1 1
0.509918694314207 0.500742537576935 1 1
0.652348906231619 0.641009145872848 1 1
0.485923175131515 0.477274540541242 1 1
0.647754956848631 0.635821685627494 1 1
0.50130219711134 0.491553571632008 1 1
0.383931378833222 0.375919002929856 1 1
0.46435531387206 0.455329114613547 1 1
0.431296292546957 0.423827453691889 1 1
0.549681673612814 0.539248537425355 1 1
0.527222989983506 0.517538349672694 1 1
0.666567998610325 0.654055805030546 0 1
0.683963674626139 0.671047409349358 1 1
0.467896110613688 0.459650394823526 1 1
0.490510248205793 0.481897088022112 1 1
0.604767148070911 0.592587231378825 1 1
0.45878141020348 0.449875985381809 1 1
0.471235942477381 0.462799100649253 1 1
0.421332523765732 0.412036790110936 1 1
0.69179965759667 0.678160594223828 1 1
0.363549891813633 0.357164968204179 1 1
0.349511498319531 0.342519222247485 1 1
0.483110468493333 0.47459562332069 1 1
0.341758864675014 0.335391749870132 1 1
0.788877799728485 0.775398831334754 0 1
0.457364821629529 0.448637336907169 1 1
0.588635572788102 0.576895212977552 1 1
0.650849209900816 0.638849092888457 1 1
0.597029810251635 0.585983456325175 1 1
0.488721860063518 0.479295111522811 1 1
0.482095982207302 0.472932216108666 1 1
0.590773165019058 0.578669341871277 1 1
0.58411108054864 0.573746265292426 1 1
0.406897436809774 0.399762967179937 1 1
0.444087843539366 0.435198282782295 1 1
0.603900478740863 0.59314686912555 1 1
0.552831043345217 0.542153743851146 1 1
0.422359966164074 0.413997205413452 1 1
0.350395792454503 0.344576694356667 1 1
0.404690478469054 0.396948633491355 1 1
0.242111247128294 0.237687098713172 0 0
0.579313731487225 0.568503942506985 1 1
0.497175735217956 0.487783347217885 1 1
0.510493633210811 0.501373565976505 1 1
0.566298649331823 0.555398432260406 1 1
0.523572774267438 0.513452841390797 1 1
0.536625261568975 0.526751661491229 1 1
0.666741620276048 0.654754935506362 1 1
0.504490498722931 0.494970756303458 1 1
0.532794020800344 0.523177201537442 1 1
0.754314756969684 0.739647834764565 0 0
0.519708912586942 0.508309972465961 1 1
0.352039667328664 0.345023776629397 1 1
0.71142143417995 0.698407601725003 1 1
0.424529441502629 0.416788501127841 1 1
0.632634775505619 0.621351551276288 1 1
0.547790104838857 0.538145437902091 1 1
0.755739931534582 0.741933336329586 0 0
0.317137222410598 0.312151309693658 1 1
0.408555705271099 0.401220637670269 1 1
0.489695730640892 0.480539193523334 1 1
0.655537654888171 0.643224881100948 1 1
0.478849838509457 0.469844351558997 1 1
0.60760813443632 0.596090762851016 1 1
0.319237687594285 0.312387053089712 1 1
0.512481374628972 0.502748357464903 1 1
0.661872736566793 0.649303424492787 1 1
0.263421056465147 0.258036314908319 0 0
0.211672640479809 0.20795345724577 0 0
0.487978661522021 0.47928349470287 1 1
0.330327924737918 0.323648772369112 1 1
0.6120903147608 0.600786247164983 1 1
0.600217363934418 0.589201989707311 1 1
0.49218841542371 0.482278076518133 1 1
0.345878467555541 0.340350205024532 1 1
0.423488195154832 0.41594642599091 1 1
0.43930292610113 0.431227705558057 1 1
0.738588714657111 0.724948510537347 1 1
0.495773229604954 0.486751293506299 1 1
0.64741219535468 0.634034955482854 1 1
0.431139823708142 0.42431573634011 1 1
0.711086414082525 0.697983757166824 1 1
0.558312907503524 0.546746431478279 1 1
0.221928262011118 0.218200242338391 0 0
0.504973115255057 0.494848220738154 1 1
0.484491098225639 0.47551429430969 1 1
0.608432268293748 0.596617844576272 1 1
0.446120743492202 0.436514701380196 1 1
0.363211164430243 0.355346440143034 1 1
0.430124981050172 0.422105885255371 1 1
0.446973644157602 0.438868092704621 1 1
0.531662110953405 0.522775852424392 1 1
0.673354786036761 0.662060629478847 1 1
0.388944631393798 0.381590334782077 1 1
0.446781989479538 0.439104355496969 1 1
0.509520744678797 0.499279427947627 1 1
0.456738855664559 0.448755384247892 1 1
0.805316334117046 0.790411628920548 0 0
0.236529035622733 0.231987339474254 0 0
0.518321608558992 0.508502886519228 1 1
0.432868623714042 0.424848158370207 1 1
0.5364684859286 0.52596789565483 1 1
0.772405861662862 0.759354655585189 1 1
0.562202896158881 0.551422319062212 1 1
0.375158445138531 0.368239377868759 1 1
0.555409888310585 0.543512049441006 1 1
0.529202565907406 0.519826215103488 1 1
0.46660442625947 0.457391623125132 1 1
0.32147233944229 0.315831023771394 1 1
0.387853513708132 0.380034128608687 1 1
0.376143797215145 0.369191914711377 1 1
0.721791956365082 0.707268352983738 1 1
0.534638393638293 0.524933909158256 1 1
0.400287852091113 0.393723853717346 1 1
0.319089995584994 0.313530489090758 1 1
0.489601241909877 0.481102882609326 1 1
0.539286078040954 0.529741953446374 1 1
0.701566485796531 0.690622682218524 1 1
0.519513577559047 0.510084016584343 1 1
0.461111828092904 0.452468219976829 1 1
0.57592068673272 0.565385395402452 1 1
0.214306900068977 0.209760365539243 0 0
0.512305478618591 0.502876555034805 1 1
0.437196624835714 0.429625398067682 1 1
0.269585826755113 0.265334406943679 1 1
0.556305890266926 0.544692450667002 1 1
0.649385735746903 0.636645459149305 1 1
0.524540092870292 0.515627808157641 1 1
0.419056601116925 0.411101349143022 1 1
0.434227392613999 0.426151525832612 1 1
0.496003839363287 0.485945079709699 1 1
0.344900402578483 0.338839714783963 1 1
0.582316863340091 0.572893366807169 1 1
0.619186553378724 0.607720253602971 1 1
0.678471077888513 0.66383462471954 1 1
0.4901991800477 0.481566118928943 1 1
0.53561036060851 0.525713614711749 1 1
0.395116288693751 0.387535139170704 1 1
0.583566409758125 0.572342252401824 1 1
0.414048806886686 0.40629528112742 1 1
0.427155806987487 0.420147709692964 1 1
0.595389001294333 0.585636445138855 1 1
0.508571717629541 0.498944473988147 1 1
0.485898756315311 0.477775651422068 1 1
0.512640454056097 0.502484313266202 1 1
0.659532347364491 0.647202263713608 1 1
0.632072356995594 0.621110059453425 1 1
0.212961211198419 0.209118827981751 0 0
0.677895416788404 0.665617880650369 1 1
0.444135822731286 0.436056922556115 1 1
0.352311615499421 0.345520490020667 1 1
0.558836051566143 0.548353310319151 1 1
0.47721128798714 0.466783902559774 1 1
0.327416759240002 0.321278943885581 1 1
0.643814868133836 0.632155625764471 1 1
0.376305266454138 0.370037973425174 1 1
0.559391209472272 0.549560870162247 1 1
0.556871233759758 0.546273927547193 1 1
0.506776027141647 0.497662703034912 1 1
0.503591211487911 0.493747714244448 1 1
0.534688805859511 0.525783026504126 1 1
0.497951274226599 0.488407593949751 1 1
0.385632991800252 0.378347176292957 1 1
0.508924418779854 0.498957543339221 1 1
0.458816719103676 0.449944164697679 1 1
0.360622634158904 0.353832583113409 1 1
0.408862475451297 0.401473483560897 1 1
0.466979816682105 0.456319166801067 1 1
0.452930588517864 0.443791799865164 1 1
0.442082350976142 0.433531713973713 1 1
0.470098852033291 0.46212565102111 1 1
0.571409675928022 0.561224733507144 1 1
0.446305078801531 0.437543012953483 1 1
0.378097169214281 0.370216915467435 1 1
0.412131106361369 0.404265201303597 1 1
0.430057712508466 0.422690138757333 1 1
0.459303937219219 0.450862319963791 1 1
0.333286419862627 0.327490661928939 1 1
0.435410643980605 0.425901497809994 1 1
0.279900465015938 0.276116832136663 1 1
0.414313390681133 0.407462203968552 1 1
0.547201848828747 0.537797085586035 1 1
0.39807978693731 0.391350554755396 1 1
0.410087485720121 0.403181264152936 1 1
0.590140418504722 0.580001372055342 1 1
0.443904776768451 0.435309023111409 1 1
0.520998829293711 0.512446492889108 1 1
0.660543507505694 0.64747118576772 1 1
0.639980462134558 0.628065909008784 1 1
0.567954643557211 0.557056896242765 1 1
0.561550843815463 0.551306331090977 1 1
0.446504460378349 0.438397431119726 1 1
0.581914667758574 0.568914778830316 1 1
0.562402630346269 0.551591615447206 1 1
0.420141846059587 0.413444125046904 1 1
0.549661656467531 0.539806389817984 1 1
0.713942124961395 0.700715525093761 1 1
0.525625314920918 0.515951211324168 1 1
0.443727989208249 0.435831394754315 1 1
0.836205156546944 0.820264457492512 0 0
0.63679812823194 0.624060101467249 1 1
0.264919180785186 0.260087750168371 0 0
0.554227194429116 0.543967618583205 1 1
0.436917096803762 0.429138668447864 1 1
0.65811082075005 0.645809328623013 1 1
0.146181423024834 0.143966877520834 0 0
0.513697360903633 0.504158684931235 1 1
0.360706114763038 0.353576296023049 1 1
0.488014521254327 0.478384570053636 1 1
0.404714231725379 0.39714010039528 1 1
0.550636346484833 0.540106117279219 1 1
0.649975118879738 0.638909126977551 1 1
0.426022558255573 0.418038617265725 1 1
0.537969448297937 0.528307573557966 1 1
0.419783493721656 0.411640200925506 1 1
0.646187088660342 0.633843624254864 1 1
0.476045346473415 0.466380599857277 1 1
0.414093044719899 0.406984972238759 1 1
0.430320041518435 0.4220730698098 1 1
0.52650774870871 0.517354000529211 1 1
0.237204708676912 0.233441452387893 1 1
0.376667442514213 0.369117843097939 1 1
0.394051255241834 0.387686685571172 1 1
0.561062145930595 0.550431711766058 1 1
0.559835131647962 0.548028252273669 1 1
0.501941408687137 0.492873726664565 1 1
0.46442210569705 0.455354910517948 1 1
0.493009376621922 0.483714543636673 1 1
0.535122513093396 0.52548303031015 1 1
0.606279550486186 0.594163887387118 1 1
0.622847579988019 0.61100427919494 1 1
0.496605076908408 0.487525048963586 1 1
0.49819786493551 0.489195666803304 1 1
0.917890623566948 0.901464744295898 0 0
0.648571915252244 0.636288816917587 1 1
0.477550294803569 0.467699421727798 1 1
0.472898868698285 0.465030315829961 1 1
0.328062193609619 0.322713368653908 1 1
0.684034342892875 0.670868458601368 1 1
0.673194891223635 0.660316860928826 1 1
0.595456815839338 0.583127607852832 1 1
0.46730287215304 0.458280090968755 1 1
0.57900105546129 0.567025935298044 1 1
0.575079175424559 0.564698881938542 1 1
0.591577286571376 0.580119173533013 1 1
0.435811808475889 0.427112230550562 1 1
0.588462340566861 0.578389583545401 1 1
0.202045243100695 0.198582563333129 1 0
0.715851102721161 0.701477535641232 1 1
0.616073674445467 0.604999651904775 1 1
0.510679046042125 0.501889238434015 1 1
0.376469408782649 0.370278105321143 1 1
0.576515517003511 0.565671395442076 1 1
0.553206014930968 0.54328461475097 1 1
0.315595427963575 0.309483102242533 1 1
0.311616868933184 0.305381773389807 1 1
0.349410293298271 0.342182788277395 1 1
0.48059672908062 0.471289846824031 1 1
0.528337539009198 0.51875125068928 1 1
0.371434384356337 0.363243881205839 1 1
0.443179407859046 0.435539832533018 1 1
0.449376526667712 0.441095590283398 1 1
0.515978872026499 0.505932791608599 1 1
0.483406342240191 0.474015686429002 1 1
0.510889269825982 0.502047064758443 1 1
0.523182187765144 0.513922920323529 1 1
0.71750492877138 0.703524866570547 1 1
0.668220179223505 0.65512619889295 1 1
0.408765544672393 0.401076702348358 1 1
0.626990712963383 0.614888664721714 1 1
0.74629840597578 0.731324860089624 1 1
0.437073218153263 0.429012735690422 1 1
0.623770419642874 0.612146555972589 1 1
0.396439751801077 0.389430430145007 1 1
0.295738598362475 0.290449013116509 1 1
0.440462629320854 0.431290658587779 1 1
0.626736803676879 0.615257906305484 1 1
0.645112320492353 0.633283380198235 1 1
0.446791968758434 0.438808770798496 1 1
0.228209008319062 0.223292237550001 0 0
0.317161252837999 0.311306206222281 1 0
0.559230585217617 0.548749106365224 1 1
0.315930207279923 0.310937003324333 1 1
0.486331689332851 0.477038845536825 1 1
0.702549261589975 0.688956244973606 1 1
0.467129780192923 0.457860281476411 1 1
0.499238610248743 0.489744039139319 1 1
0.623561829284562 0.612471064176061 1 1
0.485932374270881 0.476482250289222 1 1
0.614790121417455 0.604183140894711 1 1
0.38128610742512 0.374542951974147 1 1
0.364785420998306 0.358656829847201 1 1
0.504400153301021 0.495162791770534 1 1
0.40407352782175 0.395898030301156 1 1
0.347465768492818 0.341150672667315 1 1
0.366428915136903 0.358503221299712 1 1
0.625854387465025 0.615241239802226 1 1
0.472386873892046 0.463709737400206 1 1
0.595995105711874 0.584017713096331 1 1
0.503251717939235 0.494996062882905 1 1
0.615912015234896 0.60549097253086 1 1
0.342082496106582 0.335776214277699 1 1
0.435526002166123 0.426732187367348 1 1
0.57985934976092 0.569213619517559 1 1
0.498948675338584 0.488601065407661 1 1
0.241884850339222 0.237285066188432 1 1
0.287962326798608 0.283603302864936 1 1
0.769461781181694 0.756030757409376 0 0
0.473277051466217 0.463976242346003 1 1
0.409418655946947 0.402445008646466 1 1
0.60026687770299 0.58864821844337 1 1
0.45999917132619 0.450718494940036 1 1
0.394552257400398 0.387661065214234 1 1
0.667164983433322 0.654974508564236 1 1
0.387393073935479 0.380000242465461 1 1
0.44521108433807 0.437442462520595 1 1
0.666961565146406 0.654532448713659 1 1
0.429447393938581 0.42126944529631 1 1
0.344387717542631 0.337619289489513 1 1
0.565009369289318 0.555745435446626 1 1
0.441914278966966 0.433968945549873 1 1
0.384225339259028 0.376032230078835 1 1
0.551564255841993 0.540979450853618 1 1
0.533962128261034 0.524650828958305 1 1
0.43298467321251 0.425374808840029 1 1
0.488699439662645 0.479908893069247 1 1
0.508173839077546 0.499238230522342 1 1
0.366868195747572 0.360507722090624 1 1
0.775233923918101 0.761710626276068 0 0
0.616867800521964 0.605389859736347 1 1
0.507186745481246 0.497300820266011 1 1
0.650989468335364 0.637643859470623 1 1
0.771957630067508 0.756762535870482 1 1
0.384433447028236 0.376550454672904 1 1
0.247008313933224 0.2419135956016 1 0
0.409990468766986 0.40241105356595 1 1
0.266390408335191 0.261349338542208 1 1
0.496349804366955 0.487001607939503 1 1
0.603088269767005 0.591761441063868 1 1
0.358718723062751 0.352325714735566 1 1
0.289311552324099 0.283713412016737 1 0
0.413353539080868 0.404301652395315 1 1
0.609296613536151 0.597704676189479 1 1
0.281206059336392 0.275888861930097 0 0
0.595390971685632 0.584601401487297 1 1
0.627415967254144 0.615268239913139 1 1
0.305681557486975 0.299313870656863 1 1
0.592903137006538 0.580299943086303 1 1
0.228446158654798 0.224580278223684 0 0
0.227870097740444 0.224755763252049 0 0
0.275372701482301 0.269139450356907 1 1
0.620885583571798 0.608551749501012 1 1
0.49587220866973 0.48623759533403 1 1
0.583103720709099 0.572723056366039 1 1
0.560414866098967 0.549227945031358 1 1
0.71264695319779 0.698310050840438 1 1
0.29242083556462 0.287463996338262 1 1
0.710750925133785 0.696722009225224 1 1
0.815050062135736 0.799589849839802 0 0
0.643781483261 0.631202762871149 1 1
0.783098997032506 0.768339502721267 1 1
0.37393169064687 0.36764013290396 1 1
0.651874177428555 0.64059035308228 1 1
0.383093138056873 0.37572366378396 1 1
0.558775329624449 0.54886925766829 1 1
0.628842730989223 0.617738176346068 1 1
0.452599811803179 0.443614314958828 1 1
0.780263364625188 0.765976199723813 1 1
0.42931944962617 0.421410303058313 1 1
0.39219123611793 0.384408238095567 1 1
0.535668885641475 0.525525456349244 1 1
0.634813351837015 0.623157710273941 1 1
0.499434896820596 0.490990995451279 1 1
0.512589761853598 0.502541164924585 1 1
0.455240822490982 0.44714855754119 1 1
0.32902896817608 0.323088471047105 1 1
0.343259040995398 0.336256975060037 1 1
0.507450888205331 0.498078460307311 1 1
0.549507813731678 0.54004833958159 1 1
0.456642934609335 0.448864841022161 1 1
0.241866958124935 0.236749403363889 0 0
0.448098951466925 0.438527331781049 1 1
0.428363787407191 0.421521305472356 1 1
0.342567244582876 0.335143902534028 1 1
0.308873279045907 0.303090543845144 1 1
0.419527571385851 0.411147417182646 1 1
0.542787976918201 0.53243992126195 1 1
0.416112734314048 0.408461158924122 1 1
0.730342091699739 0.71665895559178 1 1
0.542259020086303 0.532324871598314 1 1
0.354683800130926 0.348096686269783 1 1
0.368939937147624 0.362982771176179 1 1
0.740377780340067 0.727128675709972 1 1
0.562835717115724 0.55329293544271 1 1
0.654656350712864 0.640965771159584 1 1
0.396474813453823 0.389567172908478 1 1
0.536298475499066 0.527509255087551 1 1
0.629631198916222 0.617707049679531 1 1
0.55450377012643 0.544137402463106 1 1
0.437766458694696 0.430487582617912 1 1
0.655952536454875 0.643012594896699 1 1
0.216205503005312 0.212792718869082 1 1
0.48154443574439 0.473099149431455 1 1
0.391432440671086 0.383336887284732 1 1
0.444970346008463 0.435315581109158 1 1
0.45590189128163 0.448118550914958 1 1
0.42404002486178 0.417105022115515 1 1
0.408025430250915 0.399003934932869 1 1
0.636114755850737 0.62354813238659 1 1
0.566126480062932 0.55594449418647 1 1
0.580500457094915 0.569158229089292 1 1
0.398878858412981 0.389864883589237 1 1
0.354811192335239 0.347905864192625 1 1
0.344754782765556 0.339612393525738 1 1
0.488977627861727 0.479621066662945 1 1
0.43705171443585 0.428439375153021 1 1
0.527479441406631 0.517240230309272 1 1
0.986757564756586 0.969982459025909 0 0
0.40759078140952 0.401189751637925 1 1
0.30796527011273 0.301595572100553 1 1
0.515669512385222 0.505706908697458 1 1
0.343687253511909 0.337626716057128 1 1
0.596440800751295 0.584958915902319 1 1
0.691301738763045 0.677446250318373 1 1
0.342699475832088 0.336054589567355 1 1
0.439372409022602 0.431575586643784 1 1
0.723613117334877 0.710479581362132 1 1
0.575707209664481 0.56516593915229 1 1
0.735652753744829 0.722042244634766 1 1
0.665312081370002 0.652639774965772 1 1
0.230567905353916 0.226470468098054 0 0
0.575381403613926 0.565407627343722 1 1
0.505353251573753 0.494889221485631 1 1
0.411321446858033 0.402428277036302 1 1
0.406524693484312 0.400447592110505 1 1
0.509943583049861 0.499650113768827 1 1
0.597289247153446 0.58583896513938 1 1
0.615728343905408 0.603648644933064 1 1
0.388971249902753 0.381245604533551 1 1
0.660924219553315 0.648144697248277 1 1
0.388160194277105 0.381068184170281 1 1
0.423939465998264 0.416749077725817 1 1
0.588591649780833 0.575313161850897 1 1
0.226034058445696 0.221720497576776 0 0
0.302082393293965 0.297688224871881 1 1
0.582660950551901 0.571767468030042 1 1
0.669953442140005 0.657682024560244 1 1
0.415012349030968 0.407075518062208 1 1
0.43577208146842 0.42773756476801 1 1
0.511815253551291 0.502718607163861 1 1
0.305148591560185 0.298940453572948 1 1
0.440369364566118 0.432261478728135 1 1
0.57742387886158 0.566508727468413 1 1
0.439799984182425 0.431585133913218 1 1
0.523594769704491 0.513305760353695 1 1
0.673659183798296 0.660877267576585 1 1
0.36828862246905 0.361899809513155 1 1
0.349733861394351 0.341780347609406 1 1
0.527888578113293 0.518593806338114 1 1
0.71844924394146 0.704104959500571 1 1
0.332756420818169 0.324381392688738 1 1
0.771309916759891 0.755533795510107 1 1
0.444156658034601 0.436076096707685 1 1
0.429881602769285 0.421733617690507 1 1
0.553517393055382 0.544321289709503 1 1
0.536175694246306 0.526476767201344 1 1
0.66881206897907 0.655463902535211 1 1
0.400252448994701 0.392637562878354 1 1
0.461608380180796 0.453560546978676 1 1
0.506562202602048 0.497837893318234 1 1
0.380748498530707 0.374087584982428 1 1
0.501210106584169 0.491983784489592 1 1
0.221116412219713 0.2173936450293 0 0
0.318558053172177 0.313398422000184 1 1
0.389716763274722 0.383047780738275 1 1
0.661247722245883 0.649202979230713 1 1
0.477653673158913 0.468375199326561 1 1
0.553967266953539 0.544064187724527 1 1
0.402086630422145 0.393940034712732 1 1
0.401079340128803 0.392876657449235 1 1
0.585517770517091 0.575568792943083 1 1
0.343741880992257 0.338875709754214 1 1
0.424187958132656 0.415993765632582 1 1
0.585737605018711 0.574561814145701 1 1
0.693092789079771 0.680097074186125 1 1
0.640743129810211 0.628672162612053 1 1
0.523317917061421 0.514589651146386 1 1
0.547904799517147 0.537926749040124 1 1
0.478571261117978 0.467916316369852 1 1
0.452554750703898 0.444091016326007 1 1
0.321851598458131 0.316441719855544 1 1
0.369130948943911 0.362079011890813 1 1
0.507980197599267 0.498845577804892 1 1
0.813535276468617 0.798104061203004 0 0
0.369186424226291 0.363013801578505 1 1
0.517449367722226 0.508243019155129 1 1
0.500262432081788 0.490617915391437 1 1
0.693944681588655 0.68078424651236 1 1
0.134985562212499 0.132748519886684 0 0
0.672330168485607 0.660226389600996 1 1
0.339616583947734 0.333461067479656 1 1
0.508586871093666 0.499032954174212 1 1
0.59968512079018 0.588827278485176 1 1
0.538324183454889 0.52856364956761 1 1
0.623082650145139 0.611882178334407 1 1
0.445520213815614 0.43753940886531 1 1
0.449496824060371 0.441490908198809 1 1
0.304247591684742 0.298441358166524 1 1
0.653032625165819 0.640965687508239 1 1
0.568295505857798 0.558393716211269 1 1
0.278941479695763 0.273031182246025 1 1
0.608725446611893 0.596357326447194 1 1
0.594922048734402 0.584437793980064 1 1
0.37687673818232 0.369905653682709 1 1
0.410372857215242 0.403118170925303 1 1
0.503907991395319 0.495295877397636 1 1
0.304370512430294 0.299721812365097 1 1
0.507906873683193 0.498409960733635 1 1
0.431130882377681 0.422977317612103 1 1
0.474985135772166 0.465851266917085 1 1
0.567770949891825 0.55786261670569 1 1
0.383384082141358 0.377035543009425 1 1
0.481609028200105 0.472188032309637 1 1
0.597999645085097 0.586219100387066 1 1
0.601340684733533 0.591057709584745 1 1
0.477249711005093 0.467250992835828 1 1
0.462515526777266 0.454673176983192 1 1
0.729300609199543 0.716197527804979 1 1
0.614624402247367 0.603361394969335 1 1
0.412130610236209 0.402623530334564 1 1
0.531001377417841 0.521059132770781 1 1
0.468945755433451 0.460404812441769 1 1
0.426965403778149 0.418817326379489 1 1
0.71647948862106 0.702175882270669 1 1
0.56645403878511 0.554952275031427 1 1
0.715228840397805 0.701806673051088 1 1
0.533629456255562 0.523263334092777 1 1
0.506590505182894 0.496740946915503 1 1
0.309068262697907 0.303931923420579 1 1
0.485442483056064 0.476154533582783 1 1
0.498197857988126 0.489657653118773 1 1
0.332328428658022 0.327157680239006 1 1
0.452704265251778 0.443186753405366 1 1
0.26429105856384 0.260229450126054 0 0
0.464704663595444 0.456939429061866 1 1
0.441401217616987 0.433541555908891 1 1
0.541619261660617 0.531943023546095 1 1
0.526307128459386 0.516393345862587 1 1
0.47448543781697 0.464794352219696 1 1
0.668235898744525 0.656447878648997 1 1
0.488994660727402 0.480179089402432 1 1
0.493334864516808 0.483879660323971 1 1
0.607109527192775 0.596080582500912 1 1
0.368085783875426 0.361406761162815 1 1
0.746098236940346 0.730937667956364 0 0
0.583286148155464 0.572022822758796 1 1
0.246152933132356 0.24097980619983 0 0
0.441730478259758 0.432664552482432 1 1
0.365015766855695 0.358054227600092 1 1
0.472915173461299 0.464043762165004 1 1
0.519907507346872 0.510227989858996 1 1
0.659615635125363 0.646904589698037 1 1
0.430481919161888 0.423313910273045 1 1
0.391484349150493 0.384434121566996 1 1
0.518064533887748 0.5084203713688 1 1
0.223988585657919 0.220143077073033 1 1
0.41702545326964 0.408471379900337 1 1
0.591442895887288 0.579172163848036 1 1
0.534713640659002 0.524552666934307 1 1
0.615610710430344 0.604199322949751 1 1
0.451679385747247 0.442845291382992 1 1
0.360438130066364 0.354321022112639 1 1
0.768520470477684 0.753413755771494 0 0
0.675347069239649 0.662575441172163 1 1
0.401714771344933 0.393278073028255 1 1
0.551324190477928 0.54100708323094 1 1
0.547770318352406 0.536165958101309 1 1
0.599371410691204 0.588114502754514 1 1
0.358983267973418 0.351551258946839 1 1
0.464400951960074 0.456180245786387 1 1
0.630227763471278 0.616989713271493 1 1
0.442260551243588 0.434566537412538 1 1
0.337937066200793 0.33084779193501 1 1
0.578892979775302 0.568157644709433 1 1
0.476635786342259 0.468398816986106 1 1
0.331238783721403 0.325567469165725 1 1
0.191127901263751 0.18784132746282 0 0
0.108770233969672 0.107311026142919 0 0
0.29597444255856 0.289504250646088 1 0
0.705353172442488 0.690421508161664 1 1
0.573044572956947 0.561878220314731 1 1
0.541318796239867 0.531156277991188 1 1
0.554904301848102 0.544114589719737 1 1
0.550460455783023 0.540079360694037 1 1
0.641171905140882 0.629408268793938 1 1
0.65310736368906 0.640775208788944 1 1
0.850270289407771 0.834834114061383 0 0
0.70647580760327 0.693246786120233 1 1
0.507238429472955 0.497919349702397 1 1
0.40022406552405 0.393321953025759 1 1
0.567801470650971 0.557237296049595 1 1
0.507491263873004 0.49857428886471 1 1
0.522585034957244 0.512873712462226 1 1
0.491279166799726 0.482072879130152 1 1
0.481203738154207 0.471883210794198 1 1
0.439752443493412 0.431065624106598 1 1
0.57866450449934 0.568047308822427 1 1
0.570648196079224 0.560088337246133 1 1
0.657735266576489 0.6447168756016 1 1
0.295883234086033 0.291036275453008 1 1
0.25084214956981 0.246826753807887 1 1
0.565292664182067 0.554919427167421 1 1
0.379624187358753 0.372203972433985 1 1
0.50916442969258 0.500412734448046 1 1
0.464458827098298 0.45454411299579 1 1
0.507704460044403 0.498598825401673 1 1
0.515319416761753 0.505714757407544 1 1
0.346378224996665 0.339561610449198 1 1
0.347154061565855 0.33994905927032 1 1
0.576677821804322 0.565154264898285 1 1
0.412635615701205 0.403960655068806 1 1
0.491700551661199 0.483244552647988 1 1
0.526638560181507 0.516672372998054 1 1
0.457049818172337 0.449128301219518 1 1
0.328955175483598 0.323075363276506 1 1
0.511547633312911 0.500930742304158 1 1
0.573455196534059 0.562830953906549 1 1
0.715793315932382 0.701809209231249 1 1
0.355483183961711 0.349392394763623 1 1
0.538697995447618 0.527462406242254 1 1
0.621732976658705 0.609470874925617 1 1
0.402201976479894 0.393703263670322 1 1
0.483917096340269 0.474814143361727 1 1
0.364358156544572 0.356641307004356 1 1
0.649973131384019 0.63768691811631 1 1
0.632996378027346 0.620810322485052 1 1
0.506215870971157 0.496733842926736 1 1
0.531647034251625 0.521564790849042 1 1
0.711280722321279 0.699505571604077 1 1
0.59902737659409 0.587749568701452 1 1
0.371441031088991 0.364572576121992 1 1
0.423054694001493 0.416097241526446 1 1
0.498758627611325 0.490448334290898 1 1
0.360709592415893 0.352696463401551 1 1
0.0884105426539464 0.0881149817721097 0 0
0.446258986973552 0.43972174609893 1 1
0.661257809523644 0.64982960662897 1 1
0.490766712137057 0.482051915059106 1 1
0.529860095315267 0.520579459771074 1 1
0.695210417690718 0.683278801745346 1 1
0.6390117222457 0.627504540375837 1 1
0.400199217739522 0.393263479150076 1 1
0.412203021355879 0.405230328882723 1 1
0.593656436830748 0.583601124038999 1 1
0.708709696037898 0.694783132772884 1 1
0.26114116253044 0.255455216030977 1 1
0.564929854335799 0.555272408921822 1 1
0.538518837439852 0.527589014052077 1 1
0.361895186349021 0.35411880634232 1 1
0.735285895728493 0.721285118153727 1 1
0.669716176456722 0.657114168450969 1 1
0.478355014849614 0.470395666058638 1 1
0.503400182746623 0.494411107689175 1 1
0.518010616988097 0.50771620138014 1 1
0.559116980004438 0.549238519930209 1 1
0.18001307752472 0.175837550462186 0 0
0.546557916999682 0.537352114864796 1 1
0.359292669675355 0.352242678762483 1 1
0.436125953989761 0.42741924388141 1 1
0.625305239537342 0.614654739104069 1 1
0.571510557009309 0.560360283195126 1 1
0.609339880215688 0.597627308668713 1 1
0.134835692315325 0.132694403808555 0 0
0.339045199306137 0.332979459631723 1 1
0.558985220556631 0.548098246580488 1 1
0.605455346718928 0.593319233834437 1 1
0.467070633035393 0.458695531479451 1 1
0.388836397980426 0.381554762099082 1 1
0.365402699473845 0.358477502203632 1 1
0.490693914132311 0.482065089384777 1 1
0.627639684863677 0.615587159909789 1 1
0.397003311375609 0.38992842950867 1 1
0.755697642721939 0.742352744687191 1 1
0.524742400491413 0.513937968732312 1 1
0.542134128108181 0.53213256867862 1 1
0.34851894601063 0.341245270261324 1 1
0.523785491886445 0.51363131626754 1 1
0.500159007770888 0.489797441256112 1 1
0.49815925443586 0.489399070309258 1 1
0.505853852725822 0.496403511335616 1 1
0.628144244781719 0.617093825419662 1 1
0.60234597052274 0.591860064111998 1 1
0.76696160006576 0.751529007338151 1 1
0.458096565136226 0.450114008877795 1 1
0.478050480468041 0.469453269689428 1 1
0.748009715307069 0.734669904762193 1 1
0.380678609998212 0.371880861427988 1 1
0.386066731352548 0.378790183210084 1 1
0.404201570059604 0.397027076406181 1 1
0.604375009016225 0.593272462293732 1 1
0.493325484628781 0.484540505593404 1 1
0.452435472110241 0.444104618814354 1 1
0.362618221941507 0.355551834364538 1 1
0.638171548795915 0.625750276124831 1 1
0.27305665557936 0.267931507816159 1 1
0.351923046158274 0.34436118895629 1 1
0.17874703386864 0.175961800134275 0 0
0.413111779536066 0.405576832593827 1 1
0.529093295116566 0.518630308057672 1 1
0.530935618446848 0.522589950950677 1 1
0.660105529845033 0.647862257595456 1 1
0.46657729530945 0.457807762851125 1 1
0.361998943374803 0.355393475503194 1 1
0.734644383460041 0.720235765231559 1 1
0.624326825007256 0.612860587270243 1 1
0.349849120449983 0.343416238146751 1 1
0.548971322506799 0.538610887868235 1 1
0.537522740842617 0.527836401905056 1 1
0.635128189926479 0.622678468344731 1 1
0.606210659947778 0.59468478520744 1 1
0.748572045285985 0.734837322756223 0 1
0.574278595217761 0.563981102300058 1 1
0.384648532470263 0.377322860461315 1 1
0.793463493519445 0.778606431025441 0 0
0.773641098110961 0.759836965244671 0 0
0.739754524687834 0.72672998684651 0 0
0.584302199016711 0.573154636017627 1 1
0.553045324807604 0.543094555971111 1 1
0.589259730301871 0.578662079389574 1 1
0.715619266738758 0.702791153668305 0 1
0.519287239557847 0.508589724490954 1 1
0.464613903619847 0.455612886147563 1 1
0.499531276339291 0.489148820656284 1 1
0.467558363617668 0.459536232053917 1 1
0.391200532534106 0.383268429379038 1 1
0.448465783225398 0.439503789998905 1 1
0.55166595982302 0.541423806604213 1 1
0.676656599458619 0.664637165295739 1 1
0.483234786431709 0.473864122052251 1 1
0.763157965957164 0.749565379808925 0 1
0.686627559656721 0.673194498061379 1 1
0.512305207503323 0.502508924990516 1 1
0.641838708650593 0.630165086939474 1 1
0.447840930939619 0.440906658166256 1 1
0.410466080386451 0.401582339935927 1 1
0.127097819657499 0.124832121570376 0 0
0.505538530817809 0.495411597777182 1 1
0.471984629625485 0.463302324311873 1 1
0.422005581442872 0.413687665799852 1 1
0.392408440770311 0.384293662819837 1 1
0.474335543815578 0.465471322074062 1 1
0.265250078665567 0.260302721179816 1 1
0.707859627743402 0.695259044322177 1 1
0.411416994816212 0.404617716351168 1 1
0.32577590929837 0.31956951090566 1 1
0.311272020195878 0.30546796844648 1 1
0.507314269467638 0.497560314099105 1 1
0.463124545172798 0.453896689546647 1 1
0.541617587091771 0.530824273701766 1 1
0.480229283135425 0.471767488616075 1 1
0.254771918753932 0.249872321492629 0 0
0.639536010889214 0.626673956235862 1 1
0.601301906758707 0.589436582291547 1 1
0.552654346537456 0.542390536348275 1 1
0.549751543930175 0.53950862334419 1 1
0.427840522000173 0.420436146508974 1 1
0.503839575624945 0.494353792697046 1 1
0.390395573462174 0.382908844790778 1 1
0.648159561379733 0.636700568052716 1 1
0.190491194683202 0.186566368570943 0 0
0.427150369544499 0.418754604493595 1 1
0.473922915276836 0.464968581636913 1 1
0.388244534233433 0.380817680905278 1 1
0.290970876782662 0.285454726003388 1 1
0.615834739796968 0.604112608527356 1 1
0.463309690745399 0.45477058671433 1 1
0.712017837582849 0.700324361125437 1 1
0.405057608485341 0.396712005182266 1 1
0.599965871127851 0.589239425717984 1 1
0.628641002258665 0.617247406619252 1 1
0.45774681771714 0.449806986405267 1 1
0.512014469276909 0.502645373899082 1 1
0.483567317190049 0.475249372407826 1 1
0.818489717241894 0.804078173219208 0 0
0.627056074877902 0.615040586955879 1 1
0.806430546817337 0.790910757574598 0 0
0.785844361157844 0.771312526334889 0 0
0.547004200592501 0.537938478109349 1 1
0.510703087799943 0.501585499586938 1 1
0.384396593335109 0.376951682663446 1 1
0.29482631891161 0.288110513080476 1 1
0.462729810366826 0.454123745523495 1 1
0.444996049535442 0.435569262797859 1 1
0.413524182590153 0.404934047399677 1 1
0.422373998851519 0.413319793431157 1 1
0.319675866983772 0.314601056869213 1 1
0.428091511600296 0.420262122350877 1 1
0.520386611813494 0.511496208764397 1 1
0.571443683353599 0.560921491928582 1 1
0.749418148591885 0.734507743970659 1 1
0.481127459828908 0.471566209993642 1 1
0.590111132358256 0.580694470295174 1 1
0.472724401619483 0.46386386426963 1 1
0.544643373323557 0.534656643211269 1 1
0.477671761864609 0.468223199397978 1 1
0.661353912185191 0.649779163696493 1 1
0.496500074722751 0.487060394687329 1 1
0.326352780399245 0.321468892488335 1 1
0.793060899989563 0.77853000344377 1 1
0.216744620372605 0.211921282237322 0 0
0.560571831963574 0.550176874564156 1 1
0.477530180620055 0.46883739038347 1 1
0.472052414962921 0.463112524858561 1 1
0.485172996693034 0.476034005427285 1 1
0.495152400416393 0.485526647909913 1 1
0.389462293083651 0.381094102105084 1 1
0.611771818788778 0.601201771976115 1 1
0.70327271728024 0.690092604957486 1 1
0.894819794902159 0.875802764458235 0 0
0.461755173501101 0.453690653067245 1 1
0.345059381471152 0.339097420973566 1 1
0.555742304292907 0.546303916874318 1 1
0.692136135615412 0.680181515491503 1 1
0.560088969466231 0.55024114440594 1 1
0.502298789428467 0.493020332554579 1 1
0.368115188137148 0.361307037552678 1 1
0.647000338085699 0.634326688145638 1 1
0.477740318588219 0.469128268996094 1 1
0.480041112348032 0.472044838870393 1 1
0.512130520497033 0.50245141150928 1 1
0.566253677507239 0.555661524505204 1 1
0.715812245099274 0.702970501168399 1 1
0.479376330953246 0.471270512886872 1 1
0.62380440924488 0.611313388104542 1 1
0.488895477682597 0.479347120501218 1 1
0.256281719906225 0.252255777358964 0 0
0.381084275975048 0.373552569262649 1 1
0.582683951448902 0.572244914433477 1 1
0.754578744419152 0.742688299126695 1 1
0.487575489742576 0.479055572291007 1 1
0.237749977748888 0.233816946877472 1 1
0.522725641353379 0.512880771552455 1 1
0.570003189929126 0.558338437106732 1 1
0.614081805954497 0.602649073331649 1 1
0.468724671280903 0.459950021813948 1 1
0.601030185233062 0.589670469791382 1 1
0.540030546404926 0.530330230104489 1 1
0.58638214790751 0.57520318477469 1 1
0.435653686733675 0.428615860251592 1 1
0.463994167225072 0.456547720713582 1 1
0.618431842102651 0.606936131908701 1 1
0.475885323467449 0.467265689882772 1 1
0.421718561475019 0.413551924547389 1 1
0.355167131667796 0.348183104638561 1 1
0.276914037546422 0.272412374015019 1 1
0.207251043078408 0.203448061590254 1 1
0.417655357658801 0.408794836723642 1 1
0.634571208051692 0.621875802211789 1 1
0.358218314859931 0.352145971432371 1 1
0.548422307398766 0.538287352871428 1 1
0.47660733838834 0.467855588235899 1 1
0.374219331135821 0.368100607546881 1 1
0.409863462648251 0.401853219260998 1 1
0.353243149206791 0.345762578496069 1 1
0.310694515430487 0.304445136286568 0 0
0.383298851544425 0.375821810194612 1 1
0.534950868826931 0.525361019125085 1 1
0.358796448756914 0.351978054827177 1 1
0.703804407481074 0.690600480358434 1 1
0.619876593611482 0.607794871485777 1 1
0.430954198182084 0.423189279420448 1 1
0.458521069522968 0.449236423357596 1 1
0.30015385359043 0.294287045904724 1 1
0.451451831469123 0.443433043221463 1 1
0.484945140220229 0.474922548182351 1 1
0.363113352052974 0.355332800394319 1 1
0.481606545719016 0.47291177282121 1 1
0.561603410850848 0.550088774181616 1 1
0.281754914111079 0.275638060744069 1 1
0.596352226576793 0.584959420395291 1 1
0.569249561763615 0.559090520182118 1 1
0.44001963618679 0.431974910068661 1 1
0.271819352372928 0.266442812843288 1 1
0.419600483560992 0.412398487631531 1 1
0.494090672482272 0.484996609281444 1 1
0.556275504232933 0.547289140399337 1 1
0.280586157112673 0.275322345290778 1 1
0.226210081831091 0.222434637999962 1 1
0.503592607693976 0.49407860415297 1 1
0.527368355107703 0.517315478798101 1 1
0.55113034423002 0.541123754933005 1 1
0.461248667644203 0.452591262827476 1 1
0.928542568865488 0.910059583632559 0 0
0.592946376964442 0.582238489642425 1 1
0.513062369459501 0.502742508114117 1 1
0.520844945651561 0.511061672832044 1 1
0.641308754925325 0.629107633808612 1 1
0.284759136107368 0.279215017796924 1 1
0.455965358748196 0.447258919446849 1 1
0.49348153810813 0.482714041936271 1 1
0.69743581708749 0.68394617706857 1 1
0.396886562770374 0.389910898444619 1 1
0.549580499233541 0.538699601282038 1 1
0.595798449078517 0.584266579449694 1 1
0.419283980958256 0.411725236934322 1 1
0.36823396040805 0.361962336979125 1 1
0.566184933869235 0.557012178530223 1 1
0.410237195113747 0.402655912091679 1 1
0.448216534546853 0.440399949997494 1 1
0.365497538673724 0.359684109782252 1 1
0.457262332318835 0.447698443466721 1 1
0.331182798286024 0.325406560154481 1 1
0.661715270082289 0.649705977363325 1 1
0.553988450381929 0.542779472450929 1 1
0.384981245715076 0.378116116415601 1 1
0.4674223897318 0.458389535395224 1 1
0.4608531537333 0.452336555339743 1 1
0.500926842824984 0.490373996244758 1 1
0.534133567604986 0.52519565462998 1 1
0.480826723467586 0.472407386450045 1 1
0.343483730978788 0.337515190336499 1 1
0.409728927246419 0.40045454306432 1 1
0.382989829347256 0.375997953707925 1 1
0.390005275112976 0.382537482473805 1 1
0.534686862522582 0.524351083638985 1 1
0.444193631700704 0.434861387488021 1 1
0.364522145676537 0.357445837076075 1 1
0.549507584671831 0.539898765642572 1 1
0.646322875546414 0.633402071073503 1 1
0.534227619584624 0.524649575635488 1 1
0.38643105373029 0.380335873293021 1 1
0.385611635927057 0.378555154703561 1 1
0.178890602533733 0.175604836883472 0 0
0.496967179942023 0.488932474554575 1 1
0.219081816984843 0.215368518970143 0 0
0.583202625260065 0.571756562827211 1 1
0.429189844082294 0.421532359600236 1 1
0.251738519826956 0.246800457723693 1 0
0.316817037552829 0.310996739017241 1 1
0.535823592236251 0.52586317128859 1 1
0.69882855036607 0.686420231496418 1 1
0.476058870821033 0.467506073222975 1 1
0.426945776005137 0.418704702730676 1 1
0.367681373698119 0.359905813064795 1 1
0.398371263842963 0.391246454211245 1 1
0.38643841032475 0.378933344574201 1 1
0.517355167528541 0.508096064937686 1 1
0.495592590414653 0.486250434336085 1 1
0.2433267516471 0.23914760195612 0 0
0.341375580332452 0.33493656213325 1 1
0.334340643250946 0.329587957287794 1 1
0.575823896744014 0.565785151769852 1 1
0.195160287636044 0.191753840888395 0 0
0.557651405479049 0.548176419492239 1 1
0.378498700882021 0.371959488591583 1 1
0.505327172644364 0.496906241025677 1 1
0.787513125435777 0.773398418642073 0 0
0.634916651385876 0.62273070406817 1 1
0.397111829754408 0.389381379922095 1 1
0.611674319228429 0.601171834425254 1 1
0.482643718569089 0.474787201488151 1 1
0.627076757357673 0.61502566730042 1 1
0.485862256391162 0.477957183033481 1 1
0.5195981929301 0.510239453303988 1 1
0.290798584366403 0.283864023153566 1 1
0.402664219483944 0.39581887613556 1 1
0.452121302213553 0.443618029206069 1 1
0.833208238812587 0.816082715963386 0 0
0.514498072858217 0.504689801922158 1 1
0.661626058108254 0.649143205618237 1 1
0.63188698659452 0.619470988398636 1 1
0.508822700007746 0.498405876468242 1 1
0.575600933653571 0.563319814202776 1 1
0.411747156256207 0.404855327205646 1 1
0.283131549200414 0.277411584632478 1 1
0.613169372696319 0.601271524923438 1 1
0.461492712012138 0.451957392951651 1 1
0.382903944989849 0.376529924481923 1 1
0.662794827260922 0.649935122161633 1 1
0.430444427503432 0.423556555509446 1 1
0.562287204464312 0.551760787807497 1 1
0.380901610144243 0.374160235217404 1 1
0.440488118778839 0.431115878812565 1 1
0.376459215131362 0.368915461555832 1 1
0.339448239568288 0.333358379170377 1 1
0.31952574443476 0.313222396803913 1 1
0.530275927347062 0.52052816614774 1 1
0.348276327513317 0.342546753456641 1 1
0.557229975709448 0.547818873185089 1 1
0.47085722367459 0.461867943235073 1 1
0.790044451696896 0.775289239924731 1 1
0.628551212417302 0.617110956252461 1 1
0.288828540060317 0.283006873143644 1 1
0.423289423353406 0.415288155449109 1 1
0.637143850046334 0.624497493142636 1 1
0.370120090475488 0.36421245432408 1 1
0.310014764418868 0.304412695170297 1 1
0.652021249202289 0.64028446043699 1 1
0.459153877345465 0.452007670230169 1 1
0.622677328908826 0.611383377493022 1 1
0.36718021321123 0.360672135045872 1 1
0.642079021011029 0.629673637774383 1 1
0.593724414643866 0.582435554217482 1 1
0.23144792180447 0.227376208545144 0 0
0.403319801380621 0.395695618343181 1 1
0.135489746973506 0.133163179687162 0 0
0.521654224087942 0.5099748153005 1 1
0.725329889014796 0.710939452330609 1 1
0.296316768158199 0.290441065771168 1 1
0.495409897672174 0.486188947300929 1 1
0.25750964351636 0.252935368602836 0 0
0.443469470344454 0.433949957226512 1 1
0.410567053543575 0.402852580182534 1 1
0.689724705205113 0.676747591977848 1 1
0.61500264641428 0.604544943501089 1 1
0.306146249363039 0.300445025840247 1 1
0.21926247817954 0.215594156959969 1 0
0.652798509516143 0.641127897470352 1 1
0.557649835495993 0.546841649068764 1 1
0.635324092584745 0.624451693905534 1 1
0.508240164192872 0.49973356775916 1 1
0.303066200961998 0.297962972066015 1 1
0.535626896154149 0.525728856647451 1 1
0.48498063532747 0.474828254141382 1 1
0.385761503860093 0.377432575160794 1 1
0.254506655330296 0.249750536837868 1 1
0.442403853400912 0.434828945175351 1 1
0.378560127427737 0.371034733418854 1 1
0.524110835248029 0.513842600348433 1 1
0.321434086533695 0.315517235128773 1 1
0.60824960937944 0.596574311522507 1 1
0.406427554496175 0.398692136708893 1 1
0.685359015687783 0.672444718457576 1 1
0.276195405158095 0.27092205522511 1 1
0.309026047195926 0.303968349234435 1 1
0.654844279016242 0.642345590177228 1 1
0.411228663631518 0.402701260653301 1 1
0.391848198041731 0.383998019360103 1 1
0.334732229226712 0.328563789555506 1 1
0.512858771373604 0.503378119521534 1 1
0.553985700541971 0.54371552610817 1 1
0.567193595920548 0.556151168384244 1 1
0.426547533723891 0.419152295340715 1 1
0.64189923511382 0.629891132778158 1 1
0.458363225475831 0.450011887482725 1 1
0.535773679895211 0.526476728453021 1 1
0.612620232031 0.601332787718044 1 1
0.458867104718981 0.450563212406542 1 1
0.328219519485985 0.322513244133309 1 1
0.326370385023537 0.320494526659923 1 1
0.531587211612989 0.521940008829199 1 1
0.369535443706606 0.362858926939781 1 1
0.416033510200244 0.408206117070782 1 1
0.886597357928466 0.870410509102173 0 0
0.641706578605882 0.629674656389992 1 1
0.55208223024441 0.541432893316218 1 1
0.625340106304995 0.614197545066596 1 1
0.450564918360982 0.442354946623177 1 1
0.664591263695318 0.652277632312023 1 1
0.466713096496946 0.458113315385307 1 1
0.378777048545876 0.371860360696213 1 1
0.309861025765396 0.304055481353209 1 1
0.608993447374876 0.59723262083725 1 1
0.455916279899581 0.447353647398771 1 1
0.396083343142026 0.389578427805808 1 1
0.588470875766017 0.57739323317318 1 1
0.398669778925228 0.391155648860739 1 1
0.508699410065152 0.498316354491371 1 1
0.778294070338759 0.763309643259599 0 0
0.527612563315026 0.516321047515784 1 1
0.310761908043556 0.303751825267224 1 1
0.583124815681472 0.572794804684625 1 1
0.512817688670785 0.503344925023935 1 1
0.432622785861714 0.423315344217953 1 1
0.610113269165712 0.598009607495574 1 1
0.626028210376553 0.613756473033234 1 1
0.691069098810339 0.678707037855309 1 1
0.503975310064518 0.495575903716801 1 1
0.648850395773311 0.635486082434503 1 1
0.576205631487665 0.563300815875715 1 1
0.331811677708315 0.326095438360217 1 1
0.399829457765165 0.392444338644756 1 1
0.556394431975491 0.546254573532163 1 1
0.556531588183767 0.545261275699817 1 1
0.587910213669342 0.575807381619401 1 1
0.48694815590308 0.477118447895894 1 1
0.742452307214224 0.727075216899034 0 0
0.616558735988752 0.603735689906754 1 1
0.325196306811818 0.318927022513099 1 1
0.579297798876394 0.566912166334636 1 1
0.400151067786561 0.393210317821925 1 1
0.49272459234061 0.483210171440824 1 1
0.50771141245503 0.498378766948484 1 1
0.405181722991709 0.397185805833548 1 1
0.537556799652891 0.527677657931194 1 1
0.380757150401098 0.374344446844857 1 1
0.274117679234064 0.269387243498796 1 1
0.470371029481641 0.461908145342359 1 1
0.435070076335365 0.426854102645106 1 1
0.427211156052463 0.419349638378839 1 1
0.445936304810089 0.437408428807038 1 1
0.346225724246962 0.34033849955965 1 1
0.541143575376643 0.530280971532183 1 1
0.135128747783233 0.131498035995483 0 0
0.705260381519679 0.692024378194945 1 1
0.601134057444088 0.590446470403585 1 1
0.404888377121467 0.397989985696996 1 1
0.661880607646104 0.649569505692634 1 1
0.317562692498736 0.311422379480355 1 1
0.640099777411106 0.628186574048967 1 1
0.642964013994289 0.631383959636569 1 1
0.516319584722902 0.50681423008411 1 1
0.589152304610203 0.577418233849295 1 1
0.529266446010474 0.518898505160678 1 1
0.449195641961881 0.440599786974567 1 1
0.536072974896916 0.526033369443287 1 1
0.542471625786247 0.533001004659931 1 1
0.183136903377967 0.179531307682651 0 0
0.513861277939029 0.505200940223415 1 1
0.605914959118541 0.595523383463701 1 1
0.514562927381598 0.504682706057084 1 1
0.80795423287437 0.791627451325134 1 1
0.508072623022314 0.499234620177527 1 1
0.524261009889403 0.51518186872414 1 1
0.544607918856672 0.533545952032816 1 1
0.518152673289941 0.507621986471035 1 1
0.22642435535423 0.22254980593332 0 0
0.345093258710811 0.339028806747209 1 1
0.437825481700782 0.429523355600685 1 1
0.468508660232551 0.460181183714331 1 1
0.664125704919217 0.65179651512471 1 1
0.499291516520017 0.489117211799464 1 1
0.499750104414289 0.491089933999702 1 1
0.426713168577655 0.418382446191704 1 1
0.452954063726002 0.443535584318518 1 1
0.466001081636052 0.456076777535104 1 1
0.535979908979368 0.525515609858461 1 1
0.634840728122637 0.622328530105204 1 1
0.433391080544263 0.42574718389073 1 1
0.430296010192676 0.422287244292972 1 1
0.753980693245564 0.738404896825327 0 1
0.657824787530209 0.644890791344027 1 1
0.27772165511372 0.272672018541831 1 1
0.603276090441292 0.590003538418105 1 1
0.605610500167684 0.594044077617075 1 1
0.655083282610465 0.642995778339633 1 1
0.436478619879857 0.429098161572703 1 1
0.431893707303312 0.423685757206817 1 1
0.448133372949594 0.44112863096888 1 1
0.420466762176357 0.411985970923427 1 1
0.524580980743843 0.51512485510742 1 1
0.623772942718074 0.611706355414382 1 1
0.502254164642924 0.492808296815419 1 1
0.309308855992409 0.303767082215972 1 0
0.758385531353244 0.743660335006343 1 1
0.534214746687168 0.522616458510942 1 1
0.225526005611947 0.220693075842757 1 0
0.45643889003305 0.447310247242789 1 1
0.467407857434347 0.458265633838281 1 1
0.333859692100164 0.32744582555342 1 0
0.794321914168717 0.780700217514663 0 0
0.498389185310729 0.489167381733951 1 1
0.76145862079853 0.747325852736613 1 1
0.466035780275242 0.455856109640958 1 1
0.470364728022785 0.461276898313117 1 1
0.551143081849454 0.541038080135097 1 1
0.429407194820164 0.421525756983972 1 1
0.276964593344599 0.270482973151914 1 1
0.737212908886526 0.723999757800106 1 1
0.359722386010489 0.35332747947201 1 1
0.415122449983406 0.406544956559209 1 1
0.365916659900957 0.358860444827815 1 1
0.612698433200423 0.600477661559748 1 1
0.577227685477864 0.567138825265085 1 1
0.43010549323793 0.421571328432344 1 1
0.463528351197259 0.45343044048746 1 1
0.446593425703255 0.438889525051654 1 1
0.554166629852383 0.54393963428965 1 1
0.263518930927605 0.257937860091521 1 1
0.40218863743651 0.39484826812487 1 1
0.477877156678532 0.467907393650187 1 1
0.604644329557644 0.590917308553124 1 1
0.414761244857762 0.407879748898203 1 1
0.731438776515621 0.718474038067909 1 1
0.472748735865786 0.464370146250261 1 1
0.456255152400361 0.448517576857047 1 1
0.39523626943994 0.387289741025041 1 1
0.541867605300135 0.531928371438564 1 1
0.585990424162704 0.575785378957935 1 1
0.67293910988041 0.659839413850027 1 1
0.544096035528532 0.534003849312869 1 1
0.687468118519169 0.675114352788811 1 1
0.480736870302776 0.471641483380397 1 1
0.473812219476936 0.463510993939776 1 1
0.666555353610794 0.654510341524164 1 1
0.456685945081634 0.448901107494889 1 1
0.575806846313895 0.564251799874128 1 1
0.579335388473975 0.569815626537915 1 1
0.511323773696043 0.500802173432262 1 1
0.524750062484124 0.514297393379032 1 1
0.48854332805749 0.479268921337666 1 1
0.341363445832003 0.33455520412405 1 1
0.585139484798955 0.573728182208652 1 1
0.625569439525544 0.614802298309504 1 1
0.547369931681139 0.537267822785529 1 1
0.85964833936089 0.843349160854114 0 0
0.433790892976478 0.425676458009378 1 1
0.638404848774152 0.625861640113329 1 1
0.561721213760108 0.551368430360584 1 1
0.786471571036054 0.772709709269822 1 1
0.683838811674942 0.672188803345796 1 1
0.493781327360902 0.485045245254903 1 1
0.628368261577558 0.616317378721135 1 1
0.541873652240352 0.532550469093308 1 1
0.513337436070184 0.503360915676883 1 1
0.7021854952252 0.688805621817398 1 1
0.43277304967082 0.424582125606728 1 1
0.46036771083642 0.451266501555098 1 1
0.25840625302303 0.253736559378426 0 0
0.5826349584468 0.572365539317277 1 1
0.40072054619766 0.393816350596817 1 1
0.421349726290475 0.41412155084868 1 1
0.60521972264583 0.594243668793862 1 1
0.408916558942359 0.400710416538846 1 1
0.545470725232993 0.536207820070519 1 1
0.407423786724639 0.399752372300568 1 1
0.362807421037302 0.355976781640229 1 1
0.464027479910883 0.456044860318918 1 1
0.600379562532838 0.589957457820315 1 1
0.431751884635599 0.424685692985363 1 1
0.579340028211466 0.568791812721913 1 1
0.452261416698245 0.442959526260039 1 1
0.525595569631257 0.516513449198306 1 1
0.544036297280282 0.534125150471448 1 1
0.532373350760377 0.522588245075501 1 1
0.45656540250592 0.448261915898269 1 1
0.483125854730858 0.4746797112026 1 1
0.66186696931126 0.649001875205964 1 1
0.422614102947981 0.414435356619389 1 1
0.314626509641351 0.307979614307853 1 1
0.473241981541885 0.464436963937356 1 1
0.450629412626317 0.442103318990565 1 1
0.509291907107251 0.500039162238579 1 1
0.540544143205925 0.531475709648169 1 1
0.53145556678433 0.522071228557939 1 1
0.419590912319575 0.412032145040926 1 1
0.370408751121323 0.364420968129527 1 1
0.543105087242278 0.534798282225883 1 1
0.3077837378488 0.3014826440924 1 1
0.534122803373172 0.523903195013467 1 1
0.385954611880937 0.378501368173394 1 1
0.482476730979628 0.473552780173806 1 1
0.319618257756423 0.313796479453754 1 1
0.333710293480019 0.327564637460774 1 1
0.514941370861262 0.505612187937138 1 1
0.333511938690132 0.326901874966627 1 1
0.458606230794063 0.450075348677711 1 1
0.751234769812363 0.7364564003492 0 0
0.465328285146469 0.456879730296959 1 1
0.376032911602216 0.36959388128778 1 1
0.505073949628867 0.495831702511574 1 1
0.741617383218981 0.729075110894791 1 1
0.570694657311421 0.560789875347839 1 1
0.518567165222226 0.508712848508649 1 1
0.574189341544823 0.563617781232351 1 1
0.520658261857783 0.510405389443699 1 1
0.657898377808924 0.64611169212418 1 1
0.52337510211814 0.513137842660006 1 1
0.49540513859017 0.485377219034383 1 1
0.574440035510101 0.563777434747837 1 1
0.624309773075168 0.613243591309926 1 1
0.745800518163147 0.732672118425768 1 1
0.466109274382305 0.457482844941541 1 1
0.484222173713883 0.475323513382097 1 1
0.463608592628125 0.456061429610294 1 1
0.488207558336601 0.479493613566686 1 1
0.383627276181671 0.377813875376925 1 1
0.476694788382772 0.468395203179021 1 1
0.447867608411372 0.439674203647011 1 1
0.511276195915274 0.501044202938507 1 1
0.550783874851646 0.540641040484546 1 1
0.48248627705439 0.473090859104176 1 1
0.620518732468206 0.6083395623318 1 1
0.378512748844774 0.37120296865016 1 1
0.279305203591912 0.274446062946323 1 1
0.408679657218618 0.400480287127916 1 1
0.677962515590173 0.665780174532216 1 1
0.424875633333931 0.417898659017832 1 1
0.510197025102739 0.499699341714413 1 1
0.523630166512223 0.512860916532364 1 1
0.369552718086965 0.363389732220027 1 1
0.381045335242867 0.373493628531892 1 1
0.328979264607129 0.322523983522335 1 1
0.604017762662444 0.593227071820009 1 1
0.327577851809609 0.321439052405661 1 1
0.465240817203559 0.456350277254197 1 1
0.608456109447429 0.597466460028236 1 1
0.446256299089171 0.438114590765538 1 1
0.471660295744678 0.463314270212714 1 1
0.624161777479299 0.614817509655323 1 1
0.539350894168268 0.530434287001559 1 1
0.418827063201047 0.411071925472304 1 1
0.314474790941654 0.309381936822093 1 1
0.41204920153334 0.405069229337986 1 1
0.519140149100695 0.510307892288738 1 1
0.547830516427858 0.539269240897122 1 1
0.473486702730167 0.465333178732145 1 1
0.494471670167242 0.484853512555925 1 1
0.483722695855483 0.476769910977455 1 1
0.543952442255801 0.533971224404326 1 1
0.0499979579624951 0.0483596922969891 0 0
0.429054288313963 0.421817118747293 1 1
0.487261067636085 0.478586142706538 1 1
0.403415816307995 0.396218514342558 1 1
0.410352235051147 0.401867573943187 1 1
0.541474585834271 0.532101390831283 1 1
0.573564249862894 0.561776585153582 1 1
0.692483387012382 0.679328057445861 1 1
0.455931203923677 0.447084317947804 1 1
0.586984705198526 0.574888045397507 1 1
0.459305225152727 0.450469921417504 1 1
0.568203095651707 0.556490251806008 1 1
0.557196684445917 0.546577210270907 1 1
0.382649344694798 0.37541498857264 1 1
0.581837264528789 0.570157421207272 1 1
0.410380252318285 0.402166010751141 1 1
0.229865004525962 0.224673111499339 1 1
0.283833588482802 0.277994975519574 0 0
0.807730796739691 0.79289333943917 0 0
0.538903370973986 0.529154404915174 1 1
0.642391680108805 0.630513377079716 1 1
0.716231311650041 0.704101227715704 1 1
0.475066854924463 0.466153703234687 1 1
0.482484273510648 0.474024469089916 1 1
0.4609463977755 0.452698224189473 1 1
0.398902002474994 0.391443956589662 1 1
0.515173453946039 0.505747024982493 1 1
0.539007245487728 0.52897425204098 1 1
0.640341744922592 0.628392220250766 1 1
0.350935650847544 0.344687822259978 1 1
0.543283773256031 0.533541017177655 1 1
0.527943166843701 0.518270208119171 1 1
0.365518409390994 0.359425340178225 1 1
0.469344446167803 0.460080077453983 1 1
0.462578339228738 0.453844851694448 1 1
0.403478190198155 0.394909009404171 1 1
0.517436944019224 0.50737783746757 1 1
0.483155034928421 0.473470749129756 1 1
0.391344043200694 0.38430301046389 1 1
0.610924181665521 0.600058807864548 1 1
0.553829065222116 0.543190175170604 1 1
0.387601748221246 0.380199168622264 1 1
0.661382879335562 0.648881965045175 1 1
0.572125578536755 0.562388344636175 1 1
0.660308507628926 0.647246208075254 1 1
0.464088115956052 0.454486592997286 1 1
0.515929776563357 0.506768517997177 1 1
0.366711317793859 0.359293464541599 1 1
0.744790944231868 0.731562394550152 0 0
0.192477442689867 0.188670324560411 0 0
0.558552943787946 0.547958834116083 1 1
0.474529456241158 0.464816550224915 1 1
0.390098527966409 0.383300862796248 1 1
0.413628455444833 0.405175796451835 1 1
0.450090594977086 0.441290094319345 1 1
0.370984883354118 0.363349051567521 1 1
0.549952366893047 0.54007179343027 1 1
0.541921448975039 0.53250379618227 1 1
0.435301689425357 0.426747024385819 1 1
0.369039933364062 0.363727895972814 1 1
0.303379883250453 0.297229951936991 1 1
0.623413043394828 0.611142902674851 1 1
0.478223757947912 0.46777095920426 1 1
0.818358772513526 0.803559355038351 0 0
0.398781689594131 0.390934430272562 1 1
0.539560265379307 0.529303578625654 1 1
0.577332592467096 0.565970202384113 1 1
0.351222125683886 0.345086485512443 1 1
0.47800718968463 0.469022703914311 1 1
0.575621129813864 0.563604658031159 1 1
0.384529370468717 0.377738711045152 1 1
0.622286177296998 0.610502735301945 1 1
0.394271301429153 0.386490821612086 1 1
0.640263368265556 0.628709353996193 1 1
0.501257999765702 0.491794699955485 1 1
0.665657822796239 0.653603728967343 1 1
0.476980119645957 0.467353347252031 1 1
0.629366016475139 0.616841493675876 1 1
0.294665417907201 0.288637152297518 1 1
0.502653577990733 0.494403927601035 1 1
0.524041773979759 0.514543348018102 1 1
0.259664705375217 0.255105671382458 1 1
0.341799842200866 0.334563542935592 1 1
0.441359179618073 0.43282066065564 1 1
0.385554527884079 0.378063741963854 1 1
0.19908251946965 0.19572373695543 0 0
0.453395700789156 0.444765762254716 1 1
0.47121201486677 0.463139081453454 1 1
0.29827315257361 0.292946042708985 1 1
0.343176741744535 0.33637858281855 1 1
0.755391137926175 0.741900862759923 0 1
0.522527438537194 0.513548622669808 1 1
0.480928241378639 0.472403792736096 1 1
0.370892484410524 0.365094613429315 1 1
0.484661201402098 0.475852495200034 1 1
0.56528197510193 0.555390198518827 1 1
0.392591790800208 0.384733769086119 1 1
0.641601166170065 0.630495169888326 1 1
0.43536769252695 0.427519499239122 1 1
0.616857802528 0.605768170653823 1 1
0.58566975065797 0.574869093203187 1 1
0.478428905986094 0.47018310648655 1 1
0.454580346926253 0.445399264949035 1 1
0.47334599188849 0.463639624495878 1 1
0.614770512572374 0.603860236242575 1 1
0.537742981286426 0.528677592613686 1 1
0.608716499612677 0.596226249188347 1 1
0.533236786679257 0.524110630681297 1 1
0.662591313659432 0.650592453435407 1 1
0.45500997033937 0.44631791297441 1 1
0.219503030187277 0.215209160794972 0 0
0.624962277010183 0.613312129337134 1 1
0.531896819717546 0.521893517071215 1 1
0.386510552067757 0.37978004393972 1 1
0.542792336703705 0.532489713006396 1 1
0.527680979442949 0.51891878083617 1 1
0.6428782646123 0.630836090156916 1 1
0.409470159718296 0.401279906524047 1 1
0.472370953912344 0.462914278893579 1 1
0.39962997233673 0.392244920408446 1 1
0.492726749192509 0.483559515493422 1 1
0.353991031506464 0.347548432275996 1 1
0.608397613683602 0.596753602053099 1 1
0.383570372430134 0.376802086350426 1 1
0.521485899908964 0.511532452138474 1 1
0.520522172623219 0.510466379076951 1 1
0.512760393006763 0.502005414408766 1 1
0.400814560568352 0.394105307196283 1 1
0.266708661180539 0.260738170385071 1 1
0.548545954708473 0.538266492375467 1 1
0.418652748076675 0.411412520770591 1 1
0.407930262892255 0.400068287963902 1 1
0.633313772665559 0.623068337334121 1 1
0.652514404004884 0.640573740927116 1 1
0.5681670404366 0.558017181961839 1 1
0.647626081704492 0.636338076636094 1 1
0.352636970791027 0.345544468140935 1 1
0.550493236638114 0.539963101953365 1 1
0.587914136621634 0.576941829472299 1 1
0.597664224992025 0.586298844769802 1 1
0.341052023430961 0.33570431073445 1 1
0.514096819290652 0.50383592196155 1 1
0.55287995837212 0.542722587806745 1 1
0.46145121117251 0.452624311208009 1 1
0.322199697705334 0.316326468899279 1 1
0.33492099564919 0.329454056554155 1 1
0.457596246388552 0.449139538044556 1 1
0.48363172567764 0.474130233948053 1 1
0.657690895752964 0.645517988003448 1 1
0.453183934052972 0.443683284537854 1 1
0.543253029082626 0.533192562517894 1 1
0.371183627987915 0.365135450500959 1 1
0.328135613427405 0.322545584709581 1 1
0.569013662560211 0.558167786062862 1 1
0.553598336400364 0.541942233677856 1 1
0.689590662002276 0.677485522080251 0 1
0.272867549390054 0.268277377286908 1 1
0.734561028057055 0.721175445748932 0 0
0.380560842255609 0.373446465102864 1 1
0.369829997813218 0.361896534888717 1 1
0.483108454181192 0.474479472003505 1 1
0.583677813856729 0.571564229934615 1 1
0.243170400831188 0.23806022045238 1 1
0.246828974257428 0.242020450382687 1 1
0.439988096905739 0.431312342046784 1 1
0.502359544251469 0.49280783866287 1 1
0.532298931042722 0.522605347891538 1 1
0.537124626784438 0.527434743378674 1 1
0.51812817941538 0.508442102323498 1 1
0.485090049977562 0.47562744182476 1 1
0.344019213383983 0.337740093700691 1 1
0.366220598977022 0.359757865256156 1 1
0.429239065366027 0.420622483119481 1 1
0.535051759314707 0.525718569688674 1 1
0.469280180009465 0.461076347773696 1 1
0.483986967656933 0.474998434651217 1 1
0.848119092083719 0.833662619358252 0 0
0.655382157566144 0.643303891880539 1 1
0.623824518141678 0.612012331415974 1 1
0.50894441732334 0.499539366149897 1 1
0.588128571365619 0.576096912328379 1 1
0.448461886784589 0.439692466191148 1 1
0.412353885734863 0.404973019479774 1 1
0.631253468939876 0.618096973403518 1 1
0.539334220554936 0.528236208362006 1 1
0.544663474302774 0.53329922624016 1 1
0.544890352211773 0.535572114007584 1 1
0.440525504489342 0.432440240330062 1 1
0.443062674968269 0.434415539092979 1 1
0.504488045751497 0.495467732660262 1 1
0.424254222484287 0.41617938828432 1 1
0.440736608701086 0.432171710595461 1 1
0.537747540963772 0.527878812522366 1 1
0.0813236885636301 0.0807662075582673 0 0
0.612794358788641 0.60248177716732 1 1
0.602884971425234 0.592317385059077 1 1
0.215318212980462 0.21032581481405 1 0
0.512571471234758 0.503666829438745 1 1
0.554827168900348 0.544617517469826 1 1
0.389968302362845 0.383028090434331 1 1
0.654332248796011 0.641917350350405 1 1
0.54796779023055 0.538870116374675 1 1
0.471170456968633 0.463314721150398 1 1
0.428291452834981 0.420168690024858 1 1
0.533535174568026 0.522799531284713 1 1
0.684596076624805 0.671604766425986 1 1
0.501274795541435 0.491293744831822 1 1
0.55302864758736 0.543230780505332 1 1
0.5782007535306 0.566975240484821 1 1
0.654212172658155 0.641673679507868 1 1
0.548340258662252 0.538013822085257 1 1
0.70616098619435 0.692907071059237 1 1
0.34264138160048 0.335754229305793 1 1
0.636851658743223 0.624737115884322 1 1
0.451669786786199 0.443404802585689 1 1
0.39770409704454 0.390556953146778 1 1
0.365077818586368 0.356454015739447 1 1
0.742146952180394 0.72835760152324 1 1
0.318039672865242 0.312439497885086 1 1
0.575497266242612 0.563259005605998 1 1
0.662962925641372 0.651505857430521 1 1
0.483855377224389 0.474499810760274 1 1
0.529313593273395 0.518846307113504 1 1
0.36558176038411 0.359276240135755 1 1
0.649895909920673 0.636559229448632 1 1
0.466308135055496 0.458981641192962 1 1
0.54285110772293 0.531988740090879 1 1
0.489836391501518 0.480959046749748 1 1
0.406697697747998 0.398331163837367 1 1
0.433128701865197 0.425336508935615 1 1
0.335568706541052 0.329860817479585 1 1
0.646865217841858 0.635408488961452 1 1
0.424487954970605 0.416531240513849 1 1
0.579215261807848 0.568299214352478 1 1
0.551945266150754 0.540140166087101 1 1
0.367909077065361 0.361315571225455 1 1
0.538710304776157 0.529538129255972 1 1
0.504165655044449 0.494929852023119 1 1
0.801595940513294 0.787237997411316 0 0
0.526486428016418 0.51662364954993 1 1
0.425489373773753 0.417877773128827 1 1
0.706722727743614 0.6947286654166 1 1
0.44405338042736 0.43708224944089 1 1
0.45893934887968 0.450580164789525 1 1
0.399521366347698 0.390548420452953 1 1
0.353453834853231 0.346614562553848 1 1
0.351902891800069 0.345304272735822 1 1
0.482400059081846 0.473006970953862 1 1
0.579838836866495 0.569473412824539 1 1
0.525943850782685 0.516300532435651 1 1
0.589835996678293 0.579279231134598 1 1
0.309075088387653 0.303773915066857 1 1
0.631693416592338 0.619470727476098 1 1
0.456052110453337 0.447095649979502 1 1
0.626633482093818 0.615973605639702 1 1
0.399988132855502 0.393324660902201 1 1
0.387001244390083 0.380332371201146 1 1
0.419944151944752 0.411474511270605 1 1
0.398044493773818 0.39181610100749 1 1
0.494156628049195 0.484422086421939 1 1
0.495256960608019 0.48668098312505 1 1
0.315878014593431 0.30985431405569 1 1
0.562979830409861 0.552875461899037 1 1
0.558465488061017 0.548645601189999 1 1
0.480982894568602 0.471298003602454 1 1
0.553495746453015 0.541615872860387 1 1
0.423352872321442 0.416172359829207 1 1
0.615382849577329 0.603764449398394 1 1
0.454568163629592 0.446825246201209 1 1
0.690939397925097 0.679056449158627 1 1
0.638475590729397 0.626753418508662 1 1
0.545654205963639 0.534579569303951 1 1
0.472011788224493 0.463205308971058 1 1
0.520586250861834 0.511975698617043 1 1
0.498577843315622 0.488557625006939 1 1
0.64484882066925 0.633597522425014 1 1
0.352892588546985 0.34678662053062 1 1
0.557026097405684 0.546559534598451 1 1
0.429108988088399 0.422388554843816 1 1
0.482703996036407 0.474443881337799 1 1
0.511253608098173 0.501396720109814 1 1
0.629370204138146 0.617753897366904 1 1
0.559828258917245 0.549286778665273 1 1
0.537353079123576 0.526826835148576 1 1
0.449143649946271 0.440908991226708 1 1
0.7968984669727 0.782569735442553 0 0
0.316944469852816 0.312094561537552 1 1
0.502135586570002 0.49382854974399 1 1
0.571622525330815 0.561659102658893 1 1
0.527473311503359 0.518289167054864 1 1
0.573253822129775 0.564042409368455 1 1
0.547744789218956 0.53730456952841 1 1
0.564528903346852 0.552985790891998 1 1
0.509875835073214 0.49946405603992 1 1
0.781222907406897 0.767321388610668 0 0
0.482781815541827 0.475347726369292 1 1
0.602496202873121 0.590460061951036 1 1
0.623823410121215 0.612224141321352 1 1
0.369938597434138 0.362844159354889 1 1
0.383529058730951 0.376520429048002 1 1
0.482688144199959 0.474001199632328 1 1
0.709277510433924 0.696301670511217 1 1
0.278124208635871 0.273047050285249 1 1
0.487320937494563 0.478203515649735 1 1
0.472369537366992 0.463168919964884 1 1
0.34764857085969 0.34170265345673 1 1
0.313771695173646 0.308813478469894 1 1
0.33732766129183 0.32944383701924 1 1
0.46299601872757 0.455714949178059 1 1
0.492348246147888 0.483300336178867 1 1
0.559547347689045 0.548908251876499 1 1
0.697667177641004 0.684219385056101 1 1
0.552189583988378 0.542025853466688 1 1
0.561855723200175 0.551026285163021 1 1
0.425205008359809 0.418025397535246 1 1
0.491672059439837 0.483036298059635 1 1
0.55471961859365 0.54374540934877 1 1
0.398608271867019 0.391413568488661 1 1
0.452954026881304 0.443952852326035 1 1
0.477770600989627 0.469170538009657 1 1
0.483685637655409 0.474172061716228 1 1
0.568924601988945 0.558312741240509 1 1
0.373695769313184 0.366876410901612 1 1
0.332519720178069 0.327133377544479 1 1
0.483068571491438 0.473690714373512 1 1
0.284800976572792 0.279207577157885 1 0
0.504865814432486 0.49579104999925 1 1
0.449468754923727 0.438894229767253 1 1
0.315068669687683 0.309599642851239 1 1
0.577251881343748 0.566347813615119 1 1
0.310726744005168 0.305909704032564 1 1
0.527924005609527 0.518658543171413 1 1
0.617794615310648 0.605325854879082 1 1
0.434495658736442 0.425375458791488 1 1
0.457410916862355 0.449678552838726 1 1
0.687403923075414 0.674949876718025 1 1
0.583665749373395 0.572729150982672 1 1
0.487153025591411 0.478144483886965 1 1
0.433949998969438 0.425703224395354 1 1
0.521316147795859 0.511531584942435 1 1
0.422073392752932 0.41477154388762 1 1
0.483291926295276 0.47413706256944 1 1
0.441685793284528 0.433871258448999 1 1
0.519876204766272 0.510323225143633 1 1
0.409361954973274 0.401269436315361 1 1
0.356595985217998 0.350068166142783 1 1
0.548600586811787 0.539165492019385 1 1
0.449774979537129 0.442423650784772 1 1
0.31991919544422 0.313787189454492 1 1
0.454404573351614 0.44521860170449 1 1
0.77873659037693 0.764621567822292 0 0
0.607037226329954 0.596709530184678 1 1
0.441578761355637 0.434046825675944 1 1
0.395491073460789 0.388251725146923 1 1
0.622317395581814 0.610602276718162 1 1
0.542429818035065 0.533317780176544 1 1
0.542590377599521 0.531404445243522 1 1
0.643159753054626 0.631134972111115 1 1
0.581207737732183 0.570457262910931 1 1
0.547939790829986 0.536483652198425 1 1
0.810251833169765 0.795513375587524 0 0
0.495912314701441 0.486448315346964 1 1
0.120552121612443 0.117785887909973 0 0
0.203700369350793 0.199975440438941 1 0
0.399973458077182 0.393256871777017 1 1
0.31860263572217 0.312229926172051 1 1
0.418299503190955 0.409593301707462 1 1
0.57126612528634 0.559828892198227 1 1
0.244439994548068 0.239432225909446 0 0
0.383211169108463 0.37607643776609 1 1
0.507738986298398 0.498193419684883 1 1
0.488109189032364 0.478919711279015 1 1
0.534485294429419 0.523396025537301 1 1
0.397583958454392 0.391054056013415 1 1
0.515852765301448 0.505539565559165 1 1
0.50712034399192 0.498273635012668 1 1
0.506436805659068 0.497667120105634 1 1
0.490500524443487 0.481497357925115 1 1
0.7669882632523 0.754481618741983 0 1
0.468114034944318 0.459290633748226 1 1
0.859217933958366 0.842862949622424 0 0
0.563514053093315 0.55271733317289 1 1
0.656751102887514 0.644292944907978 1 1
0.320770877878768 0.316032207171708 1 1
0.293382761479747 0.287976568620804 1 1
0.457396682717801 0.449238072339448 1 1
0.549983343887813 0.539338410379811 1 1
0.541387889641183 0.53117176069412 1 1
0.362668839329233 0.355433793626475 1 1
0.416358914810637 0.408866775623681 1 1
0.452950426883705 0.444456751723594 1 1
0.409385991341644 0.401407332538492 1 1
0.369235517227511 0.361615009931125 1 1
0.57210682967163 0.562639377315334 1 1
0.424284355304789 0.416879975547689 1 1
0.418938693424467 0.410971235807344 1 1
0.648131475294395 0.637480097210052 1 1
0.678300234332136 0.665133760759912 1 1
0.568512419028278 0.558941715075846 1 1
0.416944269675137 0.409441481673615 1 1
0.48115350612006 0.472179456339668 1 1
0.450781675347588 0.442590894053322 1 1
0.469252921734543 0.459180812418419 1 1
0.504713580451964 0.495032831642493 1 1
0.866409254318586 0.850245179915614 0 0
0.507459725259742 0.497780216120803 1 1
0.445690565936109 0.436521290342347 1 1
0.532495163984612 0.52314666602294 1 1
0.561319387708844 0.550443866708325 1 1
0.481599138724196 0.473377500739817 1 1
0.409023021510082 0.400920309346066 1 1
0.403820044648017 0.396577046378629 1 1
0.602239612190903 0.591112214376391 1 1
0.346154549224762 0.339542853877716 1 1
0.499881730272458 0.490513736531246 1 1
0.489993291240839 0.480243335022669 1 1
0.553914319280243 0.544066271820948 1 1
0.508263152865924 0.498774963524814 1 1
0.659305878434014 0.646449086549861 1 1
0.533581442813656 0.522910274731792 1 1
0.408265420265801 0.401366252969386 1 1
0.304338591296126 0.300225678032724 1 1
0.414597999224678 0.406987567643588 1 1
0.759499209207535 0.746656219224101 1 1
0.486670017842782 0.478290083605414 1 1
0.441790991188161 0.433901076825091 1 1
0.864377638142532 0.847734946745026 0 0
0.560505246104057 0.549551978400756 1 1
0.388479912289401 0.381956823607363 1 1
0.703864602902771 0.690695151777887 1 1
0.529827709571902 0.520594644785042 1 1
0.580095879406413 0.568351229165677 1 1
0.597925067516875 0.587688664805346 1 1
0.728857013666855 0.716368846430114 1 1
0.613236861897125 0.602386163541264 1 1
0.481830300881648 0.473120985132952 1 1
0.385992943550293 0.377233249995443 1 1
0.416025580226781 0.40781054107164 1 1
0.458027538079356 0.449043011479573 1 1
0.527104686961096 0.517688699842648 1 1
0.280854574734042 0.275035993655129 1 1
0.687202721999389 0.674739316754579 1 1
0.649387520555267 0.637504353672328 1 1
0.520253989644047 0.511091380029153 1 1
0.501436966510537 0.491763782983839 1 1
0.416122144273322 0.4080240331965 1 1
0.618750664024697 0.607606776434947 1 1
0.562532927322665 0.551133253518445 1 1
0.323970948603577 0.31726718682165 1 1
0.533716955337965 0.523328974324758 1 1
0.680818415445789 0.66886135775327 1 1
0.37139355481171 0.364714124755984 1 1
0.591605050309828 0.579404448585657 1 1
0.565212585223863 0.555037541160955 1 1
0.653155724952462 0.640002972594848 1 1
0.344172936238242 0.336459934405528 1 1
0.544378380267072 0.534054622636763 1 1
0.503686814633783 0.494315633392875 1 1
0.300103499500462 0.293549354797512 1 1
0.569209681498731 0.557972213986879 1 1
0.480191125335547 0.469767513220835 1 1
0.323142933836622 0.317052954255503 1 1
0.478748155622099 0.470185575570335 1 1
0.555616722614317 0.544558463978169 1 1
0.464718782767276 0.456569133136369 1 1
0.532534677341026 0.522426620435348 1 1
0.430800836983595 0.423466378451171 1 1
0.338825127686863 0.3327434820728 1 1
0.598779388086741 0.586628810443097 1 1
0.575778177398781 0.565233740964546 1 1
0.435749962281966 0.428415210117531 1 1
0.295140658833119 0.289379605859567 1 1
0.574859604943538 0.564474265412123 1 1
0.367583579821251 0.359816434535188 1 1
0.624515991121051 0.614083542329199 1 1
0.169284855934155 0.16653016977398 0 0
0.583849110220181 0.572319313012252 1 1
0.446236148305769 0.437262227193779 1 1
0.363345942693447 0.357310519986808 1 1
0.472170999641396 0.462746655035792 1 1
0.743795240801371 0.731075115936409 1 1
0.515474627122613 0.506091812053953 1 1
0.557850471313819 0.547365530075977 1 1
0.572583072619539 0.562846661047178 1 1
0.484766270282784 0.475211916640518 1 1
0.5238758684398 0.513556092859939 1 1
0.465527513536398 0.455521764976513 1 1
0.329516658149077 0.323826827324434 1 1
0.449855383885888 0.442329652923634 1 1
0.448786304591456 0.440833519181511 1 1
0.552431873246667 0.541900283637898 1 1
0.498601416610567 0.489290912757503 1 1
0.548281519120417 0.53901310152512 1 1
0.561796179753477 0.550923342080908 1 1
0.576360830173815 0.565057476093472 1 1
0.46094470752449 0.452974065370565 1 1
0.455510984919715 0.447107520381529 1 1
0.495161664201051 0.48652354043043 1 1
0.416979423462356 0.409646831594583 1 1
0.399069845714761 0.390932404031814 1 1
0.446768924170139 0.438113591767442 1 1
0.563909654938468 0.553260497334421 1 1
0.605563578036302 0.594674248732863 1 1
0.52444914266243 0.514492269194563 1 1
0.228433293888629 0.223961186674726 0 0
0.497167365149121 0.488446721355443 1 1
0.341085038314431 0.334854722773622 1 1
0.518008953410427 0.508553558599878 1 1
0.583930723761793 0.573181396496771 1 1
0.403074796569114 0.395582861129436 1 1
0.549404580157449 0.539590258069766 1 1
0.645725506151921 0.633181688985823 1 1
0.809253821902786 0.7936434140359 0 0
0.535151128297796 0.525947443129233 1 1
0.586697389486826 0.57368568199843 1 1
0.446484378360786 0.438322176551407 1 1
0.663878609017343 0.650616957124217 1 1
0.624688330121622 0.612747076436168 1 1
0.605415740421521 0.593642697418066 1 1
0.353244168148626 0.346394242553605 1 1
0.756457016916635 0.741818735142627 0 1
0.579779911070622 0.56909382560941 1 1
0.308848453332776 0.301782025375948 1 1
0.274947532879334 0.270988046790119 0 0
0.406195797554865 0.398562251732898 1 1
0.503636254185646 0.494270353182822 1 1
0.470521821230814 0.461365189317526 1 1
0.638897416804737 0.626040304573086 1 1
0.65015450116851 0.63749058793686 1 1
0.743494568776428 0.730784367855955 1 1
0.651968954081882 0.639316639014669 1 1
0.357517791279524 0.350628241540021 1 1
0.465440280995753 0.456778183241298 1 1
0.574730619813379 0.56309068661092 1 1
0.429481506034771 0.421179422246153 1 1
0.409331066978721 0.401160296447321 1 1
0.74618683344397 0.732915914406082 0 0
0.323600472624598 0.31736265674191 1 1
0.517857478427243 0.508964151941122 1 1
0.524939015483073 0.515847698756329 1 1
0.560345878484633 0.549955297329198 1 1
0.713086055480357 0.699409069456376 1 1
0.552921795299082 0.541075108749665 1 1
0.768917930955924 0.754320236469276 0 0
0.635945348063544 0.623868861213005 1 1
0.495572867906436 0.485680918218489 1 1
0.386532651556361 0.378309052040223 1 1
0.565088885411169 0.555105217136031 1 1
0.480778368698486 0.47195003653214 1 1
0.598544975071954 0.58704460290235 1 1
0.706824810917296 0.69295637561188 1 1
0.482198612912406 0.473059739620006 1 1
0.520119462463847 0.509236417874976 1 1
0.404643373128099 0.396832725339415 1 1
0.701970625931258 0.689206664360481 0 0
0.425861298591194 0.418086942095313 1 1
0.493849590435468 0.484624380737374 1 1
0.535649566353033 0.525082024043424 1 1
0.462558510694532 0.454590183277536 1 1
0.307292986473846 0.300954312621798 1 1
0.41126936097041 0.403056686399563 1 1
0.355690627120319 0.349714274325434 1 1
0.521876923166626 0.512256963292794 1 1
0.442975958095518 0.435845481956715 1 1
0.455391534625825 0.446199835895423 1 1
0.747142038392228 0.731577867065636 1 1
0.698102067476112 0.683721708564283 1 1
0.420602793118834 0.412900928753589 1 1
0.316825188507327 0.312438467382339 1 1
0.507772635860389 0.497082341600717 1 1
0.569764957927851 0.55918993168047 1 1
0.787481293625769 0.772280058444761 1 1
0.343508910364762 0.337081924659775 1 1
0.540581028789412 0.531157858267103 1 1
0.612115449434122 0.601193859274723 1 1
0.593369427027166 0.583324881184423 1 1
0.661656226899645 0.648700487402248 0 1
0.680160206129107 0.66785023459862 1 1
0.32038495869456 0.313286608829038 1 1
0.59322847671699 0.580901377802752 1 1
0.416068184635544 0.408453482547324 1 1
0.739609862619409 0.724672471653294 1 1
0.547410128056599 0.537820238634705 1 1
0.588593994481018 0.576608894542299 1 1
0.526438029957671 0.51643319130129 1 1
0.485734147851882 0.476459212626362 1 1
0.719111783902181 0.706377252078898 1 1
0.659585047738368 0.64794340953225 1 1
0.405518159766195 0.397737330358662 1 1
0.436040778658938 0.428697029419247 1 1
0.517436846282483 0.507413177390993 1 1
0.272835726464364 0.268057015804778 1 1
0.590781699912946 0.579212895469452 1 1
0.307112941033165 0.30046293311397 1 1
0.570469233212895 0.559524069093683 1 1
0.422501126517105 0.415079768538126 1 1
0.488155893071826 0.478160964289039 1 1
0.477952398741853 0.468664775920577 1 1
0.507133647527928 0.498722555116744 1 1
0.735010248567159 0.720711568403072 1 1
0.239627303676502 0.235208619682543 1 1
0.721397972417538 0.70966627244615 1 1
0.441074071023746 0.433048975669691 1 1
0.666566399989682 0.654714028044259 1 1
0.364040717576625 0.356909727622636 1 1
0.380797280397099 0.374145785933188 1 1
0.458471995666569 0.449770053298906 1 1
0.578065938766045 0.567648284543577 1 1
0.29168896727346 0.286017789451475 1 0
0.603658459472845 0.591230020575052 1 1
0.746934616230014 0.733144642971508 1 1
0.634795317805179 0.622918427709207 1 1
0.328674628137152 0.322423376876715 1 1
0.585514976143405 0.574894973041613 1 1
0.331112008917809 0.325238294474195 1 1
0.537586396791799 0.52728729385158 1 1
0.468847754470107 0.45948529513244 1 1
0.371240473761873 0.364872051197426 1 1
0.596045986004142 0.585541876037141 1 1
0.523498699255211 0.513991996158163 1 1
0.445769703090132 0.43886814060118 1 1
0.737742865883001 0.724347317146618 0 0
0.514546299788422 0.505023072779037 1 1
0.416600006197769 0.408829041111882 1 1
0.323187439843077 0.315958061950191 1 1
0.370366520888731 0.36339898404291 1 1
0.363265654170654 0.355884338426088 1 1
0.602704608355924 0.589737948507938 1 1
0.434934229392279 0.426324972058299 1 1
0.688492108454561 0.675168364315108 1 1
0.388625244148534 0.380806484445135 1 1
0.456870038921745 0.447698524499644 1 1
0.616376456250325 0.60498677329864 1 1
0.549287905228915 0.537418451169759 1 1
0.289434326246075 0.284074855346321 1 1
0.507707814445973 0.498226597240554 1 1
0.673807995129347 0.661751824604076 1 1
0.578507810473419 0.567394866234684 1 1
0.595839272358928 0.585313151944086 1 1
0.671383511630491 0.658280711279598 1 1
0.477603365440733 0.468333752251933 1 1
0.442486315199289 0.434570267187739 1 1
0.584063935249192 0.573347366496672 1 1
0.361170743034747 0.354548767873938 1 1
0.568580363756439 0.556700373490953 1 1
0.493737120274172 0.483156295803548 1 1
0.438148510735144 0.430258228559111 1 1
0.551093775083339 0.541363729538054 1 1
0.342953929465853 0.337543269802629 1 1
0.619453909922804 0.608812561866833 1 1
0.334161329485386 0.328074200732259 1 1
0.54865011603948 0.538934875632309 1 1
0.489958625232043 0.480013811123359 1 1
0.609645329732023 0.597884684023607 1 1
0.368332719265408 0.361639796126368 1 1
0.35038073892385 0.34355443716433 1 1
0.627388974653483 0.616116701021268 1 1
0.500505544021366 0.491484629610566 1 1
0.771146949872555 0.756969740034486 0 0
0.522852185350349 0.512880613613462 1 1
0.40970638145344 0.401783991845814 1 1
0.653131321578792 0.64078432782397 1 1
0.406903074200391 0.400349395800975 1 1
0.742253155986728 0.727556126836458 1 1
0.604055747281267 0.591635529376911 1 1
0.638887433542809 0.627617638711658 1 1
0.388531601005285 0.381998816140701 1 1
0.603227929143174 0.592470671687594 1 1
0.563551455482126 0.5542221607922 1 1
0.486290721306464 0.476996573223054 1 1
0.655833489757291 0.644535045094149 1 1
0.404233990102694 0.395617530821153 1 1
0.613655693519692 0.601325417814 1 1
0.412672615004692 0.407112377567066 1 1
0.688205544389612 0.675190814287075 1 1
0.284283267688815 0.279828790933692 1 1
0.444664195487145 0.435327395496308 1 1
0.42895884939531 0.420996115008256 1 1
0.469519989894341 0.461584621213612 1 1
0.387704396092617 0.380965005284687 1 1
0.499142298861599 0.490155090063621 1 1
0.39427826165123 0.386911429025517 1 1
0.481006777589631 0.47267142975469 1 1
0.442816558608907 0.434698308382665 1 1
0.751456259378888 0.736272741877801 0 1
0.496782094198729 0.488482047561018 1 1
0.494149365010053 0.48448281711936 1 1
0.318320190484432 0.312978178568895 1 1
0.651275936479541 0.638625323692647 1 1
0.328544373547311 0.32294631424899 1 1
0.506931784735034 0.497518476539756 1 1
0.644635478345207 0.633298020652325 1 1
0.408331202870559 0.400755119452471 1 1
0.713622983707638 0.700385544150789 1 1
0.56965843085306 0.558812106219504 1 1
0.532022293872895 0.52208489558746 1 1
0.392006750305564 0.385233805284956 1 1
0.666964375011823 0.65527797915965 1 1
0.622717851270447 0.611046931132536 1 1
0.441155845165374 0.433622083235578 1 1
0.677972920032277 0.666422712738692 1 1
0.537925183151167 0.527398079174636 1 1
0.504597568900897 0.495351598613112 1 1
0.545196062172431 0.532864360642438 1 1
0.463561669250802 0.454835915431848 1 1
0.558062011313797 0.546682430535224 1 1
0.50544245312543 0.496933299663424 1 1
0.672142193898883 0.65932843667742 1 1
0.441076662274125 0.431904276423734 1 1
0.456215791064708 0.447493173927459 1 1
0.51197201993978 0.502878263923343 1 1
0.675131376068074 0.66191643307621 1 1
0.359492020688391 0.352772090579066 1 1
0.627779506284905 0.61479123555715 1 1
0.336659690337485 0.330110451561497 1 1
0.525495206993855 0.51596820469971 1 1
0.561938186890994 0.551810991132631 1 1
0.514194413950714 0.504421938910422 1 1
0.422361871425607 0.414204641430266 1 1
0.142034607719865 0.138868615827411 0 0
0.233997082484829 0.229620819072869 0 0
0.505284028556318 0.495485681098737 1 1
0.379231410023866 0.370092982248198 1 1
0.279404916529069 0.273394459650243 1 1
0.739547287515807 0.726588596288612 1 1
0.503731792803394 0.49521716583406 1 1
0.655994309362963 0.643244787385836 1 1
0.516028319648161 0.506901083744714 1 1
0.556023565834157 0.545464621975458 1 1
0.489802163187432 0.480526300413064 1 1
0.383850949132456 0.376644767728521 1 1
0.498445959538511 0.489241638078364 1 1
0.373541106651466 0.367556795461117 1 1
0.502543532170332 0.494306230557355 1 1
0.448690374354079 0.440433165532823 1 1
0.676578909339493 0.66444471268689 1 1
0.333553345973884 0.328089764182773 1 1
0.196819887282838 0.192458991029414 0 0
0.521339519738515 0.510680196539048 1 1
0.538529324586568 0.528013443064219 1 1
0.322867096138791 0.317207223050536 1 1
0.36301374296323 0.355555891676685 1 1
0.471233353747265 0.462664139671815 1 1
0.650254652849024 0.637725729804075 1 1
0.626003714053133 0.614381571969971 1 1
0.485269328265944 0.475581134717538 1 1
0.239548808751653 0.234396098169658 0 0
0.656849996466913 0.64450754734215 1 1
0.662248115772932 0.649081029136404 1 1
0.628842022330161 0.617285525569184 1 1
0.366088837613022 0.358692935684922 1 1
0.489685984882151 0.479839923678482 1 1
0.495406630939193 0.485858721819527 1 1
0.577759245072547 0.56644713742006 1 1
0.779435202095773 0.764478844873549 0 0
0.638755463796222 0.626632859281529 1 1
0.548350746057279 0.53778846628972 1 1
0.587034583909436 0.575611493920851 1 1
0.376061302501129 0.369023133196928 1 1
0.251075257630107 0.245745244036819 0 0
0.645899029875084 0.632882456582121 1 1
0.55111993555884 0.539920272610394 1 1
0.367716967714272 0.360970476064311 1 1
0.554057644296714 0.543283711522083 1 1
0.225871963918764 0.221964712828218 0 0
0.588286875348154 0.576846497871254 1 1
0.594631110676698 0.582233763780121 1 1
0.597043310033011 0.586399309959906 1 1
0.410313034441389 0.402902946454712 1 1
0.398863501195508 0.392048158829957 1 1
0.345088071752585 0.338363332318759 1 1
0.644593495547787 0.631597929480627 1 1
0.533130231694133 0.522958316563257 1 1
0.57808874371247 0.567215744604919 1 1
0.401835532883472 0.393945237436849 1 1
0.108228593596151 0.106076593632964 0 0
0.493316813181578 0.484463506509927 1 1
0.381490478473278 0.374055858485191 1 1
0.606440513350787 0.59392351696733 1 1
0.443383205551526 0.434372485292628 1 1
0.52676082576798 0.516301861549863 1 1
0.469084800793516 0.46104815482451 1 1
0.342301388401922 0.336518432298798 1 1
0.555974113112558 0.546619239629414 1 1
0.537043704250141 0.526851512657985 1 1
0.439149993041107 0.430417632973251 1 1
0.503023034684094 0.492587065814797 1 1
0.688519747383254 0.675623572620717 1 1
0.153856955680821 0.150522205795128 0 0
0.397782432739612 0.3890082464142 1 1
0.336505225204379 0.32960273166456 1 1
0.543581050201757 0.533984613305005 1 1
0.369064956029465 0.362027105232961 1 1
0.349001661996017 0.341717407226326 1 1
0.617579610849187 0.605999897238327 1 1
0.551614721042611 0.541613085797298 1 1
0.299555592697465 0.29374675607712 1 0
0.477211443837737 0.46830496190119 1 1
0.511807312895184 0.502608419207819 1 1
0.190232784296608 0.187458729767977 0 0
0.489268224931147 0.480865861584846 1 1
0.521592672245425 0.51158511857328 1 1
0.531259010559167 0.520900157093215 1 1
0.574710389852626 0.564121017951515 1 1
0.491287204609256 0.481735939092022 1 1
0.989607603197435 0.971482122982966 0 0
0.692424806783821 0.679842879653157 1 1
0.260502361838279 0.254762489792443 1 1
0.380619464095942 0.372870649915864 1 1
0.395706583892085 0.388164681131877 1 1
0.39691951836938 0.390328735142831 1 1
0.333445231158084 0.327162121246638 1 1
0.31679436328175 0.310753848156267 1 1
0.461345562612962 0.453973949310018 1 1
0.664576362820791 0.652238346668287 1 1
0.43033834126504 0.421434441772608 1 1
0.334016457619485 0.327722961577287 1 1
0.365870653469813 0.359396157532384 1 1
0.530068651930406 0.519258514676115 1 1
0.380608343560583 0.374448864604451 1 1
0.567610621037392 0.556867310452865 1 1
0.225451397567897 0.222457397935768 1 1
0.577861199061734 0.567618481576578 1 1
0.402225579548517 0.394500835555152 1 1
0.634898657853732 0.622289369957152 1 1
0.604974380559569 0.593496482081872 1 1
0.379901288306652 0.372693466353706 1 1
0.647004408279027 0.634093776865535 1 1
0.319642194521214 0.313079614659705 1 1
0.540488795611762 0.530254218902957 1 1
0.678575194066761 0.66423196755829 1 1
0.419812663736065 0.411507521338737 1 1
0.30606453220045 0.300017037407911 1 1
0.529209315831856 0.518635672066971 1 1
0.34850989175869 0.341833885050299 1 1
0.364136914582642 0.358154502970031 1 1
0.561856663371246 0.551516440878285 1 1
0.206115284260894 0.201556718785649 0 0
0.725403969302556 0.712222103217681 1 1
0.411413136409473 0.403980289964573 1 1
0.466588898712862 0.457397608546087 1 1
0.658731147977832 0.64642112307596 1 1
0.457197109453854 0.448520850817643 1 1
0.523359533501564 0.512629331459116 1 1
0.53552949818721 0.525714543806243 1 1
0.546640029777878 0.536907835803014 1 1
0.655881725722657 0.642652248163123 1 1
0.578917652872414 0.568442941484426 1 1
0.452687261851483 0.445409163352574 1 1
0.282205883824213 0.276121852084432 0 0
0.55557213151936 0.545798734843878 1 1
0.528751270839808 0.519267771741383 1 1
0.592838701119662 0.580906474023188 1 1
0.305087598867654 0.299602719731628 0 0
0.484037893131779 0.474883882548804 1 1
0.683844857604436 0.671220999111325 1 1
0.654408564948715 0.641636513430129 1 1
0.34286543769915 0.336798793450364 1 1
0.44191558973797 0.434002310534089 1 1
0.334315891339111 0.328599063411491 1 0
0.376820618398804 0.369744940093066 1 1
0.232405279569111 0.228206597658337 0 0
0.644035297030984 0.630924784855683 1 1
0.459896748366254 0.451535937962655 1 1
0.466260899277807 0.457274741296199 1 1
0.493338376477909 0.484536811998791 1 1
0.42576605103352 0.417534025513573 1 1
0.552267390896223 0.541398982199054 1 1
0.39830796415474 0.389982355367375 1 1
0.410782404329443 0.404392177931061 1 1
0.54014305082275 0.52922298972203 1 1
0.513227868913187 0.503549956341381 1 1
0.407442602207595 0.399274332341072 1 1
0.391767398916601 0.384607830385788 1 1
0.676187118690171 0.663923242197115 1 1
0.583197329570483 0.571915522310482 1 1
0.647704274569695 0.635095806929793 1 1
0.303713389704589 0.299003470358272 1 0
0.533867271859948 0.522947385938042 1 1
0.483576373606977 0.473739580774477 1 1
0.528648387238761 0.519377735148232 1 1
0.352218029723327 0.345403887882692 1 1
0.458207484640272 0.44904191083313 1 1
0.499337565785153 0.489187547050392 1 1
0.295627590461802 0.289068465890609 1 1
0.562294261042898 0.550706352743512 1 1
0.578358893401177 0.567622659163817 1 1
0.728736219141234 0.715833181743575 1 1
0.29574518611611 0.290803113339055 1 1
0.458138874920838 0.449293468823886 1 1
0.310372422412055 0.304735649959099 1 1
0.41734679533041 0.408827626291063 1 1
0.409210772171056 0.401802302550036 1 1
0.606027192419703 0.594861440385248 1 1
0.441638716059351 0.433273223046784 1 1
0.616292590346618 0.604923603790542 1 1
0.449495088470182 0.441590549390914 1 1
0.523567850910553 0.51353627103137 1 1
0.551550121185301 0.541537966161846 1 1
0.295355508149839 0.289881131363074 1 1
0.545414448397259 0.534920661942196 1 1
0.57251249745559 0.562279869677612 1 1
0.579481509430531 0.568833043649778 1 1
0.432866683118367 0.42560415853355 1 1
0.534563604902459 0.524882836248876 1 1
0.38226075398828 0.37591610936974 1 1
0.481271089233585 0.471633821114241 1 1
0.556990722549559 0.545281313329869 1 1
0.450819068374615 0.442089940616212 1 1
0.809000551535561 0.792642161220077 0 0
0.419215712365681 0.411963684014372 1 1
0.361315804816458 0.354510470913194 1 1
0.634302005984808 0.623544435545045 1 1
0.560765050906 0.550251792993895 1 1
0.62124203037575 0.608815035338649 1 1
0.40561744183111 0.39715202752671 1 1
0.611330497298294 0.600351714881 1 1
0.669591059561485 0.656290671812201 1 1
0.821019749109669 0.805286415885009 0 0
0.712868552457079 0.69951748395649 1 1
0.565996534183503 0.553699043540247 1 1
0.481437299859801 0.471620518877794 1 1
0.503482166461008 0.495229592597251 1 1
0.579047671449654 0.568540433200833 1 1
0.514871059528663 0.504941276161056 1 1
0.613299191586583 0.602075126835889 1 1
0.586915652560926 0.575939401325541 1 1
0.548770797305908 0.537986715926015 1 1
0.540501882728094 0.530655622372678 1 1
0.50668018598436 0.497725631290959 1 1
0.337242810778258 0.331794490170451 1 1
0.447546242646687 0.439383528438465 1 1
0.59573332831771 0.585708087664788 1 1
0.396361185934152 0.389284937188919 1 1
0.45628177676977 0.446813919051292 1 1
0.51202458196017 0.502424292692053 1 1
0.330302007937608 0.323851744570044 1 1
0.505702311401733 0.495962320084384 1 1
0.555384317184007 0.544255720952249 1 1
0.511774830993875 0.501507140443631 1 1
0.576898201495109 0.565433865316306 1 1
0.408244716390045 0.400366303676618 1 1
0.423475606224955 0.415094170009954 1 1
0.655255221691356 0.643077792602232 1 1
0.540317627088075 0.530003539469271 1 1
0.372050933265583 0.364962980957847 1 1
0.619984078384009 0.608566602983064 1 1
0.528185260860384 0.51719449013498 1 1
0.52811626741805 0.518993921288216 1 1
0.496921178822209 0.487774473747495 1 1
0.580739370512003 0.570070214594497 1 1
0.69057139405331 0.677805347534365 1 1
0.376586739918195 0.369665837902856 1 1
0.327259163972375 0.321518902865528 1 1
0.396856829447353 0.389549670350968 1 1
0.466446204254487 0.458078227273638 1 1
0.386894317042698 0.380405015057834 1 1
0.34629145951699 0.339603893567913 1 1
0.683637160696878 0.671120411379336 1 1
0.548715467856644 0.539115929897899 1 1
0.477599627902964 0.468513646719293 1 1
0.290030714036715 0.284326978470634 1 1
0.424302702866353 0.417150479042653 1 1
0.269334767382821 0.264986531115944 1 1
0.359900463033099 0.352829905521345 1 1
0.210013130140803 0.206838939856055 0 0
0.255820069850661 0.251648177064122 1 1
0.383275193936024 0.377021485970505 1 1
0.527328155493349 0.518256617538428 1 1
0.64298502480672 0.63069545553946 1 1
0.459388041090971 0.451759147282914 1 1
0.676126037651152 0.663445805318619 1 1
0.509819061265164 0.499447824243831 1 1
0.583291305534466 0.572966470492663 1 1
0.181463166657342 0.177805607453183 0 0
0.368948109332265 0.361534995526836 1 1
0.578167558997624 0.568247059364812 1 1
0.439464108498901 0.431947467999705 1 1
0.64902825472944 0.636639370138253 1 1
0.567945412144334 0.557329911397802 1 1
0.416194109569542 0.408874936364313 1 1
0.590760949724056 0.579360540727579 1 1
0.436032337543962 0.428188870030456 1 1
0.632566749514488 0.619761983585124 1 1
0.340613708099988 0.334033113942694 1 1
0.488128738460073 0.479216105921123 1 1
0.669964249063336 0.657825357065365 1 1
0.315200737292913 0.309955006088837 1 1
0.48836671183655 0.479674050094055 1 1
0.261709929001213 0.256461349430729 0 0
0.471475162445877 0.463406431849861 1 1
0.522411235044007 0.513768735524868 1 1
0.734853682035143 0.72207935265753 1 1
0.560757354501764 0.551490787484309 1 1
0.696186017319377 0.683412333435542 1 1
0.614523801713143 0.60245603026353 1 1
0.595762886241625 0.584574776568026 1 1
0.541158002636296 0.530751375373893 1 1
0.267923276288998 0.263307246798174 1 1
0.489866851397141 0.479209481781851 1 1
0.630784948252735 0.61877553070045 1 1
0.405093494521901 0.397837680414151 1 1
0.403986461684271 0.394902483644928 1 1
0.560251424036725 0.549684513505458 1 1
0.503695952333227 0.493918697432576 1 1
0.4733955838196 0.464928043333776 1 1
0.686648590090087 0.673626896314216 1 1
0.299830365407581 0.294620552760894 1 1
0.433066086102233 0.424607621055049 1 1
0.450140127407287 0.441528326747036 1 1
0.467864318943223 0.459286690290822 1 1
0.503837587040491 0.495376845223519 1 1
0.595970736617751 0.584847694288326 1 1
0.448533865603518 0.440875190778154 1 1
0.579607124529431 0.568764903147203 1 1
0.526224602284234 0.516015064424453 1 1
0.808625534082769 0.792823384664787 0 0
0.34074972153744 0.334688558984498 0 0
0.659851146388823 0.647482743169938 1 1
0.542510843720137 0.532679327457239 1 1
0.383335769798278 0.375478188389506 1 1
0.72502801981711 0.712364907379197 1 1
0.350729109474363 0.344489273292059 1 1
0.62881348206363 0.616432342916208 1 1
0.408211587177551 0.399398384114882 1 1
0.589368606647057 0.578263929883135 1 1
0.662900656028282 0.650459380919195 1 1
0.450776312140216 0.442580898254988 1 1
0.60492082630287 0.593285628599581 1 1
0.209557921789045 0.206230444507566 0 0
0.462326601388295 0.453970105166597 1 1
0.471709395995716 0.462083695551908 1 1
0.484746790265181 0.477606976521461 1 1
0.633833612511864 0.62081252460543 1 1
0.798003524219664 0.784374709984793 0 1
0.630411221850433 0.617988311744843 1 1
0.509011030658568 0.499275987455852 1 1
0.390609140215002 0.382216055672226 1 1
0.499360838573071 0.490936279442498 1 1
0.698508679919919 0.686000243675863 1 1
0.480082213864996 0.470962152308549 1 1
0.632509509683964 0.619399758902561 1 1
0.570098520346597 0.559974221889485 1 1
0.409664762698441 0.403194535464115 1 1
0.412791192095021 0.405193048088842 1 1
0.52486048008959 0.516041750972223 1 1
0.524523586547873 0.515012154781092 1 1
0.174578092673514 0.170686666182919 0 0
0.511513686782108 0.50148634102904 1 1
0.632472201202658 0.620238375563244 1 1
0.430137069224788 0.422425984011766 1 1
0.494093326229868 0.484589957953514 1 1
0.33578448989942 0.329565397968279 1 1
0.387704360105001 0.382123986881826 1 1
0.505768503966347 0.496332605636624 1 1
0.49276917792452 0.483067741336116 1 1
0.766368412188906 0.750892144676277 0 0
0.449340311251962 0.440741119684945 1 1
0.447290465950439 0.439015299507393 1 1
0.574653567179967 0.563214634276098 1 1
0.569140479097893 0.557778366130861 1 1
0.572940014883352 0.562077068531469 1 1
0.39619566308998 0.388593763122612 1 1
0.576649147957067 0.567071108698698 1 1
0.384893268693221 0.377312682991676 1 1
0.683123599382176 0.67001210091876 1 1
0.456670862565521 0.448066897559103 1 1
0.421414851744598 0.413945384733598 1 1
0.331998746842494 0.326131589802582 1 1
0.386063781327281 0.379182326579497 1 1
0.391104284660966 0.384652668010433 1 1
0.685987585771562 0.67252683185155 1 1
0.559499888268563 0.547929696074862 1 1
0.508400606494087 0.499221489985726 1 1
0.232290973090894 0.227400885246304 0 0
0.661139219192481 0.649379148781648 1 1
0.551329463149911 0.542284296807939 1 1
0.474361176463667 0.465252211495618 1 1
0.485503248711289 0.477116478207132 1 1
0.502523486768544 0.494057485711701 1 1
0.47829301834142 0.469489080171991 1 1
0.300581376670498 0.2945224123842 0 0
0.297881033811424 0.292769574169872 1 1
0.671104325729103 0.659350726388916 1 1
0.535479170937137 0.525599690853904 1 1
0.200144001081083 0.196220384160284 0 0
0.716807714456403 0.703029118314158 1 1
0.325820997276762 0.320348395590889 1 1
0.697871278371607 0.68400436250843 1 1
0.716070330503629 0.70298622970655 1 1
0.377828202658551 0.370447358096043 1 1
0.396005184436161 0.388327117284768 1 1
0.446096082254982 0.437993917128691 1 1
0.519448753552808 0.509333752375541 1 1
0.737240134683073 0.724210473248557 0 1
0.348100414207644 0.340596563600863 1 1
0.456518535037124 0.446852116689144 1 1
0.33277978054812 0.325821011603213 1 1
0.702543941386962 0.689834696299738 1 1
0.637123600390123 0.624927094864427 1 1
0.443677027674755 0.434300961978809 1 1
0.670597649999291 0.657962950116567 1 1
0.530786613578997 0.521156029338112 1 1
0.317339290333993 0.311465258353885 1 1
0.265848927743264 0.261221903179404 0 0
0.470827181533355 0.461528150847492 1 1
0.746118482094662 0.73290350495332 0 1
0.224729806514972 0.220283566526436 1 0
0.312023852241614 0.305807904815394 1 1
0.563625502723114 0.552060590004567 1 1
0.509229216160496 0.500641558835624 1 1
0.589699529800171 0.578707768309509 1 1
0.554108305809757 0.543365994154241 1 1
0.296140017214294 0.289532563939079 1 1
0.535844932322172 0.526755876210896 1 1
0.511509692890918 0.501760520235088 1 1
0.594958960421197 0.583785211789622 1 1
0.48745291576802 0.479283786113943 1 1
0.496129966397572 0.486705203046847 1 1
0.41051319195351 0.402968199616537 1 1
0.531728633453654 0.521790219551256 1 1
0.451952860040408 0.44319670518455 1 1
0.54296643896656 0.532350810334334 1 1
0.571248975931494 0.559511788016097 1 1
0.47633811123072 0.467070444133537 1 1
0.402807335381738 0.395788123990919 1 1
0.539389643693381 0.530292057967712 1 1
0.402178223293344 0.393965373650747 1 1
0.481779904000025 0.47132253620026 1 1
0.472153410991577 0.462460833032918 1 1
0.550500989492686 0.54112518403823 1 1
0.425370265363179 0.417284036473744 1 1
0.582622308220048 0.571482586751339 1 1
0.53678015148687 0.52620077756767 1 1
0.526091019986004 0.516679403486306 1 1
0.344049633937768 0.337833162396468 1 1
0.674090335963968 0.660088180668642 1 1
0.703998789464133 0.69195597671114 1 1
0.36635889247836 0.358362630405116 1 1
0.519435889720496 0.508884739054781 1 1
0.602271678063238 0.590046270427929 1 1
0.479761892056121 0.469440565199758 1 1
0.659407198065077 0.645977438184534 1 1
0.506489116679336 0.496167122823702 1 1
0.331876584146417 0.325797737308192 1 1
0.444619021284932 0.436438053582582 1 1
0.666257759265148 0.653693130388645 1 1
0.335592633484545 0.32933715175645 1 1
0.695502935545603 0.683445360556731 1 1
0.601474962513238 0.5900837937588 1 1
0.394198429165847 0.386154885550819 1 1
0.760295273560976 0.746984321186074 0 0
0.581762984349422 0.571395982751006 1 1
0.352875616793251 0.345647071963063 1 1
0.448039568210774 0.439648488351316 1 1
0.507109726454328 0.497377024364468 1 1
0.535624716879388 0.525847774335537 1 1
0.439989351792256 0.431531915803859 1 1
0.437534760549495 0.430636171934569 1 1
0.434733227893021 0.426515170364824 1 1
0.21632320026575 0.211853192855574 1 1
0.388525307895489 0.381369078046047 1 1
0.608355111155272 0.59695823353953 1 1
0.543620202175267 0.533498969419315 1 1
0.60432483393845 0.593489598600024 1 1
0.760347949213148 0.746841496123084 1 1
0.407272332345268 0.398708600759268 1 1
0.284295658498783 0.278860309964077 1 1
0.559784629037147 0.550206561868138 1 1
0.286800810125964 0.281588990011291 1 1
0.491681680016384 0.483378471930989 1 1
0.326647628450229 0.319379420163058 1 1
0.424229715660494 0.415041187357564 1 1
0.396433222546261 0.389297320062503 1 1
0.584076093694488 0.573877310798667 1 1
0.523556655076231 0.513514949701579 1 1
0.601982833057237 0.590148208050396 1 1
0.468060125839731 0.45873236060957 1 1
0.513570114002598 0.503047888212717 1 1
0.32161263997152 0.315339300521628 1 1
0.348931483906822 0.342313015646496 1 1
0.483589795184836 0.474510896923444 1 1
0.487850254338976 0.477304781186259 1 1
0.467540455868698 0.459259303075712 1 1
0.530515541742251 0.519044258974822 1 1
0.599794536555087 0.589088457809778 1 1
0.449585063010364 0.440777206246164 1 1
0.606857131711297 0.594101939451769 1 1
0.438049964556558 0.42904000858638 1 1
0.445065785351642 0.436884340975389 1 1
0.575743612390269 0.563998104865362 1 1
0.225122749760331 0.22236286329364 0 0
0.397837831896461 0.391184276416525 1 1
0.633598224593468 0.622488299769181 1 1
0.29395977332478 0.288575732550045 1 0
0.53752506304994 0.527364881737943 1 1
0.556983962170774 0.546476396947564 1 1
0.494868575240426 0.486448250224886 1 1
0.369514510281674 0.361546959488745 1 1
0.701742908150219 0.688452472983232 1 1
0.514254245516599 0.504651275903444 1 1
0.725403057879042 0.713024145905205 1 1
0.47974164190091 0.471857281703948 1 1
0.40219449763138 0.395637770915798 1 1
0.474021496517309 0.463807070383771 1 1
0.494239978943177 0.483948405985001 1 1
0.514664482133991 0.504929070875713 1 1
0.445447730199736 0.437449673699245 1 1
0.206244542089581 0.20220111278787 0 0
0.529484073454344 0.519194839125067 1 1
0.401597768853126 0.394511198231554 1 1
0.528388827754355 0.518577024730391 1 1
0.196575488803465 0.193307798407907 0 0
0.608859713431785 0.59728433960439 1 1
0.515741468497223 0.506171749757582 1 1
0.612043632838506 0.600661428306564 1 1
0.508776638974928 0.498458060250544 1 1
0.567396649053422 0.556879876174616 1 1
0.391515514007553 0.383577931861701 1 1
0.400311770186283 0.393090853244265 1 1
0.563751202359731 0.552647346290926 1 1
0.459920576887868 0.45135036141632 1 1
0.432111741871282 0.424343817618405 1 1
0.60095254340316 0.589130067117988 1 1
0.476262762958691 0.466459312816515 1 1
0.502188007149831 0.493846160970853 1 1
0.536949753657287 0.527566549166442 1 1
0.427664124814325 0.419447720755317 1 1
0.486755664839782 0.477856951803122 1 1
0.386933209536018 0.380131817134009 1 1
0.343764443179708 0.337524738292652 1 1
0.391132587159512 0.383376672790786 1 1
0.42696151610172 0.418627346012044 1 1
0.387643684567418 0.381179886388761 1 1
0.390686937635941 0.382909447980802 1 1
0.687579106242339 0.674735525291117 1 1
0.50907272316834 0.498414277741721 1 1
0.452655651141243 0.443278534031555 1 1
0.351900945453269 0.345099510159145 1 1
0.333415177811929 0.327594349429715 1 1
0.486975739790488 0.477181873631758 1 1
0.46812238998661 0.459618912572155 1 1
0.582356291075108 0.57170274180842 1 1
0.460679453130123 0.45069215385382 1 1
0.396017044274187 0.387696385978867 1 1
0.382996481629728 0.376109174411133 1 1
0.519059935221998 0.509108456565461 1 1
0.302898539418423 0.298088372680303 1 1
0.636197095334202 0.624505834721677 1 1
0.351623561086722 0.344923860958268 1 1
0.602627183352102 0.590866686023974 1 1
0.60000149223105 0.588922784002345 1 1
0.673977485135513 0.660153519860831 1 1
0.409156164941747 0.400523756478677 1 1
0.672973491928316 0.660222250480034 1 1
0.544563863389206 0.5338818027222 1 1
0.113152815544296 0.111618346537504 0 0
0.551497200896752 0.541697522891894 1 1
0.446951232246547 0.437876478152689 1 1
0.562750916754337 0.552977903987856 1 1
0.588057087030599 0.576908885665303 1 1
0.715333397755381 0.701813249096423 1 1
0.611085729442141 0.599127503483214 1 1
0.294723593417924 0.289189988017177 1 1
0.456582743123016 0.448295841328864 1 1
0.468859072626078 0.461138916405278 1 1
0.668896073089797 0.655588758716967 1 1
0.435087200400036 0.426232364782066 1 1
0.651067060435274 0.639384568541123 1 1
0.504506817255396 0.495533781588954 1 1
0.474972034733543 0.465256274536063 1 1
0.539380369013039 0.529522502230559 1 1
0.72600257721592 0.713978796248902 1 1
0.419445669455514 0.411872830351596 1 1
0.343682744914307 0.336223808321497 1 1
0.618801282515813 0.607504854622128 1 1
0.453975277868989 0.445102268741507 1 1
0.656773878004512 0.644018498623007 1 1
0.632496413725996 0.61990483718466 1 1
0.283837136525478 0.27826508763987 1 0
0.423160855907979 0.41599696787886 1 1
0.427509642802346 0.419920228564335 1 1
0.212533114242633 0.207735752037248 0 0
0.533899127172535 0.523703183473907 1 1
0.63696209098386 0.624698893617964 1 1
0.558707085985922 0.548042374263914 1 1
0.355066553074564 0.34835323572906 1 1
0.372115639700367 0.365321441427756 1 1
0.279446486917523 0.274563508201049 1 1
0.521841405919173 0.512783256361465 1 1
0.324371174554725 0.318285123013151 1 1
0.686942617721285 0.673767522599157 1 1
0.325100709545798 0.318263769202188 1 0
0.478697849811015 0.470041709261855 1 1
0.525249930858572 0.516215117359782 1 1
0.54433899270817 0.534849166943712 1 1
0.613421086789389 0.601937922381737 1 1
0.591202664326829 0.580559498107783 1 1
0.378761818777239 0.372879896122966 1 1
0.568721769935245 0.559001249751323 1 1
0.593574684678228 0.582871690632463 1 1
0.439600975724173 0.430751432111107 1 1
0.672833897518259 0.659415948461259 1 1
0.3652507671851 0.358763470141801 1 1
0.365150022686057 0.358450535849933 1 1
0.402149303877971 0.39464134991172 1 1
0.422375035519015 0.414371569432752 1 1
0.567262995437459 0.556846483618668 1 1
0.661294052330034 0.648652133607806 1 1
0.400872325257678 0.393275762135083 1 1
0.350436054126812 0.342520606323212 1 1
0.387376136895849 0.379398133590465 1 1
0.650142709168635 0.638130251940758 1 1
0.558573564672175 0.548211536601127 1 1
0.428993455348514 0.420538343781955 1 1
0.511943202005495 0.501532585578097 1 1
0.41756279888711 0.410423816478066 1 1
0.4951643892752 0.485354669803582 1 1
0.42537806188842 0.416702939105922 1 1
0.669658531081468 0.657402363381075 1 1
0.491220131835612 0.48142053127315 1 1
0.523622048329767 0.514321166250907 1 1
0.359210528507574 0.352810839398679 1 1
0.549058066875105 0.538492207958227 1 1
0.489383771058035 0.480267826420525 1 1
0.738813078338621 0.725221691291724 1 1
0.628706315366655 0.616426580087893 1 1
0.421375409089591 0.413581103877934 1 1
0.239508048428976 0.235079253596155 1 1
0.50779735826065 0.498597287742119 1 1
0.618562375671841 0.606618536547984 1 1
0.535410061339709 0.524706222104335 1 1
0.53226936373494 0.521406156169206 1 1
0.601791635465714 0.591651643977265 1 1
0.117433504786687 0.115397056504949 0 0
0.474940580444069 0.46685377775765 1 1
0.634510234171819 0.622653923636904 1 1
0.48285203255906 0.473824523467433 1 1
0.236293564676185 0.231998596968974 0 0
0.579684374682007 0.569325861473728 1 1
0.561051028190519 0.549978682933445 1 1
0.459632915243193 0.450845370379897 1 1
0.781996933140766 0.767324757750945 1 1
0.307355057952271 0.301251744114839 1 1
0.295928919427918 0.28896872064722 1 1
0.406647987406529 0.39895247020978 1 1
0.431419710543703 0.424436350882496 1 1
0.53843017826576 0.529114388177854 1 1
0.459527941852139 0.451572917244556 1 1
0.655578907423017 0.643678049700508 1 1
0.686228381054345 0.672037560313768 1 1
0.689632002198382 0.675946791944489 1 1
0.707430269964529 0.693981729506514 1 1
0.251802486997697 0.246867127883643 1 1
0.417827396482889 0.409983780271249 1 1
0.508506372108184 0.497925168106471 1 1
0.541110322472473 0.530167282799222 1 1
0.30773470295294 0.300937147293456 1 1
0.68710030276539 0.674990854453002 1 1
0.554327120884005 0.545285599678724 1 1
0.368956061388925 0.362423700289391 1 1
0.429080199433066 0.421172907364734 1 1
0.524420017472417 0.515170568115268 1 1
0.408110146694765 0.398575204900072 1 1
0.628385386475062 0.616519051309725 1 1
0.676099163615088 0.663128415415444 1 1
0.525061022203711 0.515446405223485 1 1
0.460378236294052 0.451624669545013 1 1
0.401318104743136 0.394315204371588 1 1
0.402479860181154 0.395583041645589 1 1
0.636478835437815 0.62492249858193 1 1
0.358648031112436 0.351515281433879 1 1
0.548954637380702 0.53852601869215 1 1
0.539496976651211 0.530267430426329 1 1
0.702856887618711 0.690128628042228 0 0
0.409704985533075 0.40252383735166 1 1
0.429133262768139 0.420521381492464 1 1
0.456589659531149 0.449324570780681 1 1
0.55348049379702 0.543238795649915 1 1
0.39726468947635 0.390263384110049 1 1
0.573318965190778 0.56260988646856 1 1
0.56306234498067 0.552531102502715 1 1
0.604459384306091 0.592914726890489 1 1
0.242964071149751 0.238594975936599 0 0
0.325739658579093 0.319344647653199 1 1
0.590288018267671 0.579921944832139 1 1
0.391760396516381 0.383925861828523 1 1
0.703600765449799 0.690362017979409 1 1
0.474697479982372 0.467283703069905 1 1
0.467189500743194 0.459111711615143 1 1
0.226714198745486 0.221612675531807 1 0
0.27129160531324 0.266002592462207 0 0
0.501193568898966 0.491527141984765 1 1
0.749928344471157 0.735880650608073 1 1
0.451135707070846 0.442904648064812 1 1
0.579430324809398 0.568804319451648 1 1
0.678783836296771 0.665982272820693 1 1
0.705685201695939 0.692103723864225 1 1
0.312799389858748 0.306783628363415 1 1
0.440743402056491 0.432173838943214 1 1
0.505686225506052 0.496619903971273 1 1
0.526669198303658 0.516560125807744 1 1
0.597308152637333 0.586064152126373 1 1
0.315748330802415 0.310933507074495 1 1
0.477282098819468 0.468467693630258 1 1
0.491469221668738 0.482440684819778 1 1
0.234821770729665 0.229478631878835 0 0
0.41474166161052 0.406757384036825 1 1
0.377680771406753 0.370074929948037 1 1
0.736451519683216 0.723055891819781 1 1
0.3242151400019 0.318322107528189 1 1
0.538513616834563 0.528433084344342 1 1
0.324455527222033 0.3181345919607 1 1
0.397376279964054 0.388761720538131 1 1
0.806692327971447 0.791062378499671 0 0
0.497108052275626 0.488007740625579 1 1
0.356863598966841 0.349076041261314 1 1
0.421801956142247 0.415263877169446 1 1
0.651420517856483 0.639728624215368 1 1
0.412521390342951 0.403911656490437 1 1
0.565506559697979 0.55563273419559 1 1
0.450569204205172 0.442054961548708 1 1
0.120243917158068 0.118735457050204 0 0
0.299534991392374 0.29383144198181 1 1
0.417527448577544 0.408578782212956 1 1
0.507990316650922 0.499384225607844 1 1
0.507533801808683 0.497909416528615 1 1
0.381288551099651 0.374317080482183 1 1
0.518645486306804 0.50869604223432 1 1
0.411710636609276 0.404582007612332 1 1
0.456787842106653 0.448908902375295 1 1
0.491213197186572 0.481546225200062 1 1
0.393317280797279 0.385829173600437 1 1
0.567038798174383 0.55562386695519 1 1
0.574977504749185 0.565022131152952 1 1
0.527655195095163 0.51830065122287 1 1
0.40203089192678 0.394908900561745 1 1
0.600683308914744 0.58919725159349 1 1
0.520877891175366 0.511814040382067 1 1
0.408618441878619 0.401023487175977 1 1
0.725150600401377 0.711347611800248 1 1
0.589243066955629 0.577555845255711 1 1
0.665662168414158 0.652146586431582 1 1
0.702871610805305 0.689824824978035 1 1
0.395735474716255 0.388776943010847 1 1
0.256785185004911 0.253132918172859 1 1
0.641502768964331 0.62956581802329 1 1
0.338262561854783 0.332741303556672 1 1
0.629721755216797 0.618574105926077 1 1
0.526495892682369 0.51643523548788 1 1
0.160965635798502 0.158844124348133 0 0
0.485938486255002 0.477724435496308 1 1
0.587464109476936 0.575913530721907 1 1
0.434194345338044 0.425216636659761 1 1
0.334615373481402 0.328596996234778 1 1
0.584162715498578 0.573639935025776 1 1
0.525429378052312 0.515542471709768 1 1
0.677250434066271 0.664275549647156 1 1
0.578298029061468 0.568389741615102 1 1
0.759021590155191 0.743754667765207 1 1
0.475760655432195 0.467387035159681 1 1
0.413439152816 0.406528630373165 1 1
0.430213950395799 0.422801920468937 1 1
0.739415942069499 0.726096546532693 0 0
0.443496524368551 0.435067569619345 1 1
0.427308321417607 0.419826730723902 1 1
0.444014572829914 0.435355077341377 1 1
0.765501562338676 0.750355932848947 0 1
0.550454565538656 0.540756876872727 1 1
0.390316084364926 0.382649736793058 1 1
0.526032156562079 0.517246236035693 1 1
0.572637782048231 0.562060865840635 1 1
0.339891922266936 0.333224080778428 1 1
0.501451032016047 0.493111329744339 1 1
0.327205549935725 0.320465746322349 1 1
0.629001265880549 0.616563714013545 1 1
0.481749514429877 0.472386362074339 1 1
0.587759076297603 0.577927368856682 1 1
0.477734888244004 0.468728362501593 1 1
0.439999041015387 0.432329617811757 1 1
0.523275669857539 0.513957864631273 1 1
0.60668784577165 0.595169857023184 1 1
0.565549633061347 0.555450345322688 1 1
0.159795179450478 0.155651071917036 0 0
0.569823407642344 0.559901712729288 1 1
0.385498483974594 0.378669726790228 1 1
0.767064770291008 0.753412021083133 1 1
0.544143555072705 0.534173520535415 1 1
0.549853770394921 0.538706438080712 1 1
0.434274386230686 0.42608211451925 1 1
0.659742556704969 0.646712865853473 1 1
0.414017516155072 0.40565813456155 1 1
0.254655613488718 0.249753795524555 1 1
0.614249825663922 0.602482462182463 1 1
0.527131107720416 0.518017493160705 1 1
0.0344980337759124 0.0340172997185678 0 0
0.51071700667972 0.500920232226228 1 1
0.462511114168696 0.453213633632314 1 1
0.653689948374878 0.641520218366894 1 1
0.58070347997126 0.569365071724736 1 1
0.649216969838746 0.636722187027141 1 1
0.508930729808811 0.499323107989303 1 1
0.359836316707718 0.353774449859604 1 1
0.465207804421182 0.45677782639509 1 1
0.573590141098914 0.56240303070959 1 1
0.410816423414837 0.402763578865986 1 1
0.407913815386298 0.400324114652226 1 1
0.54177401669063 0.531337858773851 1 1
0.429447189758854 0.421596155959858 1 1
0.515223071626478 0.506425309634835 1 1
0.549967269708133 0.539644362611924 1 1
0.264120764738793 0.259335611596226 0 0
0.488861844535377 0.479506564471377 1 1
0.485969130822858 0.477193665501257 1 1
0.645322084100092 0.634146807820682 1 1
0.64620178330326 0.634429650292308 1 1
0.209216381074413 0.205622219487997 1 1
0.317453049058223 0.312356588966513 1 1
0.763902308395858 0.750430996695996 0 0
0.337653683477249 0.331205826140425 1 1
0.5450153056106 0.535248990021948 1 1
0.508477874172077 0.498333466924352 1 1
0.303244413173042 0.297351478322964 1 1
0.369033801068352 0.362838514276729 1 1
0.814475276413251 0.798228792725234 0 1
0.366094730286445 0.359242544542168 1 1
0.298421936453836 0.293290164632616 1 0
0.543724455339443 0.533131243041515 1 1
0.408626449680687 0.401233250510161 1 1
0.3405031016791 0.334448429181875 1 1
0.365518089172325 0.357874887239024 1 1
0.514324216138054 0.504325881727947 1 1
0.817660499812811 0.802640568349537 0 0
0.418221131600798 0.41144219922978 1 1
0.303643444319754 0.296873713268991 1 1
0.526718045433129 0.516909568077587 1 1
0.467676832918579 0.458274796543393 1 1
0.508088982949431 0.49836743475906 1 1
0.392595808572609 0.385517990241497 1 1
0.690457575365498 0.677639747176236 1 1
0.441602184010363 0.433181340391646 1 1
0.626040439223246 0.614652263490384 1 1
0.677270331278055 0.664608071924134 1 1
0.482607194879028 0.474169143225774 1 1
0.818727876981216 0.80239001701396 0 0
0.553066230735845 0.543133706992931 1 1
0.471401794989231 0.462594400126387 1 1
0.580555745987608 0.569453389277848 1 1
0.237879315801666 0.234049623198225 0 0
0.572171167722486 0.561729067324126 1 1
0.692571851264024 0.679070643611344 1 1
0.55811990302807 0.548583035087045 1 1
0.3618812226164 0.35441218742554 1 1
0.509869126523264 0.500446759322538 1 1
0.474812060463575 0.465569166079131 1 1
0.724677365472059 0.71055932107684 1 1
0.546220735725258 0.537143987507498 1 1
0.679603943148706 0.667896660792826 1 1
0.461367005463926 0.452691822158584 1 1
0.487098954103947 0.478315749745567 1 1
0.444837588520209 0.436452528849234 1 1
0.509089427040407 0.500225587555482 1 1
0.521960721203122 0.512749422771407 1 1
0.734227753901161 0.721673510205907 1 1
0.393323652384923 0.385570539604751 1 1
0.751127699149332 0.73683828423294 0 1
0.465181711686927 0.456729696256156 1 1
0.813514130401883 0.79775501617638 0 0
0.785381165234932 0.771311778545417 0 0
0.48356065158906 0.473805161000647 1 1
0.344754380619917 0.338315238743325 1 1
0.480668407352958 0.470690169258813 1 1
0.371595775503649 0.364453123881954 1 1
0.744504329663156 0.731112770890377 1 1
0.457704226546734 0.448885603778569 1 1
0.60872294068261 0.596343831962664 1 1
0.586119354030811 0.574838705434346 1 1
0.890515964790943 0.873408801985015 0 0
0.483191231233603 0.4748546137491 1 1
0.618019029142456 0.607493151947661 1 1
0.467647108181388 0.459614265099702 1 1
0.491571621711524 0.482134513006983 1 1
0.374997316380625 0.368738207197868 1 1
0.545585727661126 0.536225476366308 1 1
0.383946146235107 0.376683357150833 1 1
0.61060536406772 0.60031210186948 1 1
0.63491539302298 0.622589673462909 1 1
0.682226709241353 0.669394488553877 1 1
0.478026301724136 0.468655277580859 1 1
0.564113372718573 0.552873045942572 1 1
0.485217076532984 0.475542467976852 1 1
0.569867702632859 0.559035614983325 1 1
0.418800597402281 0.41037731477942 1 1
0.736161547038467 0.722845459652187 1 1
0.405054207812096 0.3968271015395 1 1
0.235683695708134 0.230919814601962 1 1
0.425006937405698 0.417207691385715 1 1
0.550873852357695 0.541624204262547 1 1
0.405379472201937 0.398020804599495 1 1
0.493942808680788 0.484147430466975 1 1
0.663063566800978 0.650497082928748 1 1
0.571940672131324 0.56155727001895 1 1
0.419422541190119 0.412157131160802 1 1
0.396781484454044 0.389826932116229 1 1
0.468445717397722 0.460273840775075 1 1
0.532864671744873 0.522486011659011 1 1
0.451064495659017 0.442656695407268 1 1
0.584874411419434 0.573588425341554 1 1
0.376068454705701 0.368463497264209 1 1
0.587462751961501 0.577404342691632 1 1
0.415166960937442 0.408264141440003 1 1
0.450952921503212 0.443467941367638 1 1
0.498140094238276 0.488933459487255 1 1
0.638170272648859 0.626862389947495 1 1
0.596622211276278 0.584823777912465 1 1
0.478843490693172 0.47027602646909 1 1
0.667408694773281 0.654335513370596 1 1
0.463333730178003 0.455123699109321 1 1
0.594822761276714 0.583776158067173 1 1
0.60729461842532 0.595602842842101 1 1
0.545151666477519 0.535028379880471 1 1
0.869044301025322 0.850773449116671 0 0
0.622993582058074 0.6117862302411 1 1
0.50920514947781 0.499734663528143 1 1
0.313159806189646 0.307264845586111 1 1
0.45196899754009 0.442515594627711 1 1
0.243221473499128 0.238183948946454 1 1
0.510542037493748 0.501215507260211 1 1
0.192549467391664 0.18901213093714 0 0
0.507856496243455 0.498632637597858 1 1
0.610907924496315 0.600192175727003 1 1
0.343955986990238 0.337358987239508 1 1
0.531372971011266 0.521012762059114 1 1
0.553062032780358 0.542873139374603 1 1
0.549509067482028 0.54070482255584 1 1
0.620256855079449 0.609147373400204 1 1
0.816345183224714 0.802576199021738 0 0
0.748468434054253 0.734172916372583 1 1
0.471643364213604 0.462906402474453 1 1
0.326718643758534 0.321141400897423 1 1
0.394249264817882 0.388024216468737 1 1
0.594128519936067 0.583610282986101 1 1
0.562915678180073 0.552359276806145 1 1
0.583992454059661 0.573738648839668 1 1
0.597359316777383 0.586570449208115 1 1
0.61885972742467 0.608273692445785 1 1
0.64663066175585 0.635795461211492 1 1
0.433478519099692 0.425404465066474 1 1
0.419505501475391 0.410495673202397 1 1
0.435878843807084 0.428353633069879 1 1
0.482790431609209 0.473209845618835 1 1
0.555265040933348 0.544910013373267 1 1
0.373231525056862 0.36631288099169 1 1
0.512244266590817 0.503939424028328 1 1
0.408515091985953 0.400730386874608 1 1
0.461309286487227 0.452682268604933 1 1
0.422070675743077 0.412421166078157 1 1
0.692435901220055 0.6791752184959 1 1
0.399282066889355 0.391182990955495 1 1
0.436429154713772 0.427970171665654 1 1
0.32612655356237 0.319418987615033 1 0
0.520652300341973 0.511010003378564 1 1
0.673047564554175 0.661203118328329 1 1
0.502878255498456 0.493323480431205 1 1
0.602632877841808 0.591231870288526 1 1
0.655116179436584 0.644244747913938 1 1
0.330304369369846 0.324226316018134 1 1
0.760890170052518 0.747218695238391 1 1
0.430498288045588 0.422251115386953 1 1
0.638159120164024 0.625790775679974 1 1
0.371272250213115 0.36387034770073 1 1
0.390186716653128 0.382640004359262 1 1
0.556008519357072 0.54582584683082 1 1
0.372070807545365 0.364131177766344 1 1
0.425500403068215 0.417527829695142 1 1
0.575059152921939 0.562906912860299 1 1
0.508509786093892 0.50024213001803 1 1
0.589392298994079 0.577906665782264 1 1
0.698292674719526 0.685852129146555 1 1
0.489965140011742 0.480038269226537 1 1
0.516055257501355 0.504962507518692 1 1
0.682908733511456 0.670651162340228 1 1
0.489046529453603 0.480820729936442 1 1
0.643860137707192 0.633072961772291 1 1
0.58286050865543 0.572338796750765 1 1
0.566899642292859 0.555953792733755 1 1
0.56134058528914 0.551864602838442 1 1
0.809086990118563 0.792022127262202 0 0
0.579571825184138 0.56860747287048 1 1
0.774759185828071 0.759564326027697 1 1
0.602293861339318 0.589989961320431 1 1
0.42129015518945 0.413455799606734 1 1
0.466547533283917 0.457557701722559 1 1
0.32783433215208 0.32158359674125 1 1
0.494956990889081 0.485497108917451 1 1
0.653578927855904 0.641621041915043 1 1
0.629631313557853 0.617653296361577 1 1
0.528925366117769 0.519304577881754 1 1
0.506039349186077 0.496792146163136 1 1
0.394846111758312 0.386709951017425 1 1
0.352415857228314 0.3462682919981 1 1
0.536526365140147 0.52630107775889 1 1
0.573580886914171 0.562963420494053 1 1
0.361308623405877 0.354573636801529 1 1
0.392060847706806 0.385528032037621 1 1
0.447649865800448 0.439418669435704 1 1
0.858216507234545 0.843020336577964 0 0
0.461353486409387 0.452647597867052 1 1
0.24678796962254 0.24137120214144 1 1
0.476766059685508 0.468087853864127 1 1
0.295116711146545 0.289344591970651 1 1
0.214852350014926 0.210179889825382 0 0
0.666728636867715 0.652701778097702 1 1
0.44123392842761 0.434182870822806 1 1
0.510364414553942 0.499876838048792 1 1
0.31078848036749 0.304921326893971 1 0
0.608389780662231 0.596943319193852 1 1
0.453182697082803 0.444221280857943 1 1
0.32298353033746 0.317217992824419 1 1
0.554985302367405 0.544645469641186 1 1
0.43786648826312 0.429850080437496 1 1
0.463322283564979 0.45369075142429 1 1
0.683655693602155 0.670799448852397 1 1
0.644319461410522 0.632743039803354 1 1
0.526237815787198 0.516652740783686 1 1
0.481632805386853 0.472302859360977 1 1
0.497236945153424 0.487140167693835 1 1
0.531126416377253 0.521619599835248 1 1
0.473707245959294 0.465290656542675 1 1
0.364292075729941 0.357508553999613 1 1
0.470273631753443 0.461614813046251 1 1
0.363705568000706 0.357379835907789 1 1
0.510028996633495 0.501314355836379 1 1
0.490734666332745 0.480531546649755 1 1
0.275183867583462 0.269895584444771 1 1
0.465894395230706 0.457888050081386 1 1
0.620908152284465 0.608721532901982 1 1
0.482480457448266 0.473446427059956 1 1
0.42261046504787 0.414802189638171 1 1
0.26048553206404 0.25635726521039 0 0
0.506431548865604 0.496923279884648 1 1
0.580970989770138 0.569628559969052 1 1
0.365485222392675 0.359350072912095 1 1
0.337885633064135 0.331617587775268 1 1
0.662724535177842 0.650305495080071 1 1
0.486805416765091 0.475560828352693 1 1
0.246538273117493 0.241531904138783 0 0
0.479931160158022 0.471367932503905 1 1
0.605299669282546 0.595508142315752 1 1
0.47315266687438 0.463564646357761 1 1
0.683949340414487 0.671320529377721 1 1
0.519504007399361 0.510266844476643 1 1
0.297258567617882 0.290741508902475 1 1
0.34827943935776 0.343668696276536 1 1
0.320978131400462 0.31500342990356 1 1
0.596392672011225 0.584421342603244 1 1
0.908155061768176 0.890803793380966 0 0
0.473082197478632 0.464214444911973 1 1
0.505998436877284 0.496293061432419 1 1
0.406456647906917 0.398685585788144 1 1
0.553520672175013 0.543396549320445 1 1
0.363646007033337 0.356922225073583 1 1
0.583031314936339 0.571459272725514 1 1
0.473598285039684 0.465476049789659 1 1
0.638866809641628 0.625788345162677 1 1
0.554362129341377 0.543706765638955 1 1
0.465167812389339 0.45735666987387 1 1
0.829491788442567 0.813438953073528 0 0
0.531715375854842 0.522435464197102 1 1
0.420999789523377 0.412128674462742 1 1
0.453674114671461 0.443998326394109 1 1
0.611768980978021 0.601341516203251 1 1
0.450448043989954 0.441213516649104 1 1
0.698306167905 0.686175033679025 1 1
0.436892319282569 0.428353283930493 1 1
0.353839875861928 0.346506329122303 1 1
0.43576600696349 0.427307857408243 1 1
0.414360988751907 0.406201451234483 1 1
0.752392092563776 0.738274623855168 0 0
0.401374007221909 0.393519631963425 1 1
0.594104905612571 0.583696178945765 1 1
0.124320157617887 0.122869497407199 0 0
0.629520075172476 0.617876616391477 1 1
0.703536805565115 0.690180250141993 1 1
0.536242629512804 0.526828189325885 1 1
0.502009784595494 0.493655700418233 1 1
0.38958723669966 0.382592312059291 1 1
0.691225743378586 0.677891709214154 1 1
0.516808301881318 0.505617875727184 1 1
0.444856455523973 0.435835266862524 1 1
0.751959295954018 0.738519913447568 1 1
0.469808073542436 0.461855066844758 1 1
0.649112805925989 0.635218369423246 1 1
0.752273865301669 0.737099776040331 1 1
0.52235058101762 0.511924454703592 1 1
0.447380844807217 0.439006374849883 1 1
0.472260733389503 0.462891806961526 1 1
0.603882762384021 0.592091354549378 1 1
0.642790333854583 0.630956975554311 1 1
0.570174624563815 0.560134207935896 1 1
0.456694788493861 0.449942973348081 1 1
0.532366795115301 0.52283643774401 1 1
0.57659267229175 0.565943998341049 1 1
0.535061358257983 0.525648103946146 1 1
0.334394388301753 0.326691908452866 1 1
0.458507436441872 0.44969255454692 1 1
0.266273430520746 0.261033203298814 1 1
0.405749747708842 0.398499888219053 1 1
0.465374858697624 0.456940896593272 1 1
0.580847547237821 0.569474464727123 1 1
0.545782387446729 0.536310486262216 1 1
0.44655256444586 0.437639658224599 1 1
0.761703409019751 0.748218518242491 0 0
0.616937334080233 0.605904775974932 1 1
0.7372154728984 0.723397342528852 0 1
0.623049790877456 0.611477044045272 1 1
0.260466519354721 0.25391822800794 1 1
0.691771969811257 0.679177637128999 1 1
0.583102675358468 0.572775838395722 1 1
0.28717016017512 0.281359399751494 1 1
0.683791049370785 0.671160459966072 1 1
0.64465703438609 0.633379483164276 1 1
0.519809592127058 0.509632682851836 1 1
0.395009700332839 0.387792011159229 1 1
0.476655810677457 0.468164785336596 1 1
0.390950939329006 0.383729583355397 1 1
0.580682848232712 0.570871685548364 1 1
0.474320597798596 0.464963590807286 1 1
0.446290896342997 0.437310394780992 1 1
0.47358225823023 0.465461418823795 1 1
0.575987501141412 0.565265727908988 1 1
0.445738035967439 0.437993753390001 1 1
0.453398737402261 0.444913807775539 1 1
0.294616458967611 0.288483422919505 1 1
0.578293989834929 0.567374325055736 1 1
0.636554689929363 0.625502560620146 1 1
0.405636116602545 0.398365147310482 1 1
0.495242499136872 0.4870513443035 1 1
0.328665192987337 0.322018941409088 1 1
0.543329807280418 0.532963415068022 1 1
0.735182449801033 0.721062829444139 1 1
0.545337559496001 0.536158149532189 1 1
0.440091710895631 0.430700625453058 1 1
0.684789287783372 0.672314962003974 1 1
0.46738601426645 0.458753228205036 1 1
0.51431807425084 0.504606633131103 1 1
0.536267757071037 0.526118827502887 1 1
0.576977073525612 0.566221864084135 1 1
0.576196629729665 0.565124657579141 1 1
0.839379932716868 0.822765595448382 0 0
0.640841344457632 0.628686196667022 1 1
0.335828465246702 0.329348721889261 1 1
0.549185353695711 0.537754979188646 1 1
0.359324408457319 0.352223576726755 1 1
0.59056682504419 0.579575778987915 1 1
0.354201088076002 0.348441043137071 1 1
0.318859179872942 0.313037002607566 1 1
0.407884482815093 0.39897902705368 1 1
0.482694948662731 0.473497238832125 1 1
0.389596102941511 0.382731034908124 1 1
0.510874867594486 0.500938637562326 1 1
0.462124679005404 0.453522423198363 1 1
0.632411648604285 0.620527164517881 1 1
0.566260053741376 0.556358785544955 1 1
0.581560383067383 0.572003981922368 1 1
0.233060277579825 0.228488420282744 0 0
0.604942708217059 0.593709241378029 1 1
0.413230546518287 0.406015140946869 1 1
0.255542869141737 0.25142859565691 0 0
0.318290969612801 0.312517461311806 1 1
0.36203670263044 0.353806139289768 1 1
0.280389154626859 0.274695116857939 1 1
0.679947703482953 0.667364778234717 1 1
0.688527401120396 0.675206884808455 1 1
0.518893840803728 0.51033202943772 1 1
0.217250978861297 0.213408050597614 0 0
0.321314116654036 0.315584832661073 1 1
0.521750787154699 0.51269311463873 1 1
0.279335524051818 0.274859741539704 0 0
0.460695267191423 0.452272148418048 1 1
0.585870665084193 0.575633597860238 1 1
0.566889885023258 0.556640027253504 1 1
0.389800152097746 0.383573401447955 1 1
0.867242347050279 0.850219296347803 0 0
0.477404776512889 0.469172413061773 1 1
0.342349200752772 0.336492795243931 1 1
0.4921768958634 0.483250867214733 1 1
0.402539120822552 0.39431350576644 1 1
0.458647796665937 0.450583294894378 1 1
0.740632487170775 0.726322155694353 1 1
0.328856398579252 0.321565034718794 1 1
0.530136413931117 0.518904986065983 1 1
0.545957797328089 0.534892407725707 1 1
0.467647237197028 0.458915663245097 1 1
0.441014731904447 0.432772907538614 1 1
0.515143373297468 0.504621011255583 1 1
0.390062591105698 0.383534412088876 1 1
0.48197028761561 0.472993311673151 1 1
0.534933083865154 0.524794437122836 1 1
0.451624241428163 0.442755748989444 1 1
0.29531850316474 0.2885548215175 0 0
0.73910915689537 0.724836231457248 1 1
0.286507047205576 0.280678057481409 1 1
0.351732357711796 0.345258768932565 1 1
0.591014685355512 0.579394452742652 1 1
0.349727803166595 0.342408161569933 1 1
0.455017977011108 0.445613712026289 1 1
0.574649819759444 0.563298012847746 1 1
0.486151724239708 0.47654496827656 1 1
0.524126994807907 0.514602630936782 1 1
0.360646525338289 0.354225678278824 1 1
0.577501568521473 0.566606950756178 1 1
0.259655171587208 0.254147286084005 1 1
0.573923022926722 0.563052241896591 1 1
0.308674095841543 0.303010230327705 1 1
0.881909579051463 0.865195662220518 0 0
0.462717247987938 0.45481499150898 1 1
0.453936538581417 0.445178075650606 1 1
0.375807424371028 0.368374741958975 1 1
0.62601599964041 0.61407172002292 1 1
0.443934410231268 0.43554863461354 1 1
0.366309642167291 0.358526467602199 1 1
0.640486594142357 0.628684922618659 1 1
0.372904992130155 0.366861082616283 1 1
0.633152489573623 0.620669315352379 1 1
0.508403887693803 0.499262155788728 1 1
0.289415086829186 0.284371111194494 1 1
0.554885919473511 0.544688555994177 1 1
0.435489864520211 0.427148346782142 1 1
0.574155024102377 0.562679393168345 1 1
0.476334089754916 0.4685881378476 1 1
0.459589424603482 0.449848088723163 1 1
0.395175412050097 0.387145018642372 1 1
0.447356556928085 0.439017765663232 1 1
0.53149066136632 0.52180793445654 1 1
0.582141024258017 0.571483313286749 1 1
0.54287335109694 0.532444695799505 1 1
0.469444215632124 0.460760678224136 1 1
0.68026401059633 0.667890454875684 0 0
0.587489712602653 0.575583228636395 1 1
0.528034509542643 0.518355969386066 1 1
0.660406395567397 0.648611554432668 1 1
0.411768775538628 0.40322005127961 1 1
0.630598706671335 0.619014034270624 1 1
0.656188478777158 0.64352918060482 1 1
0.388724871747348 0.382159572512422 1 1
0.496987532698159 0.488465423065297 1 1
0.7329035623326 0.720034654963567 0 0
0.380284453763835 0.373044310131865 1 1
0.515386588862181 0.506048248987698 1 1
0.499924550423147 0.490647893722644 1 1
0.464195531252481 0.455923513083964 1 1
0.520923237036458 0.512379784308657 1 1
0.649811724734118 0.637872636853631 1 1
0.487356269146839 0.47800860390373 1 1
0.522093896142442 0.511777399470451 1 1
0.721669584023506 0.708557933604323 1 1
0.571535105042412 0.561274254167189 1 1
0.626672020146323 0.615212314842889 1 1
0.50080330453005 0.491098901867953 1 1
0.600395549292463 0.589738880430785 1 1
0.550828387252351 0.539368784505962 1 1
0.397208241895075 0.389780516123392 1 1
0.401075634768287 0.394247005039627 1 1
0.300738175104501 0.295251429958526 1 1
0.382679521457952 0.375071266196136 1 1
0.611647641625054 0.598830038813414 1 1
0.370361689940682 0.36361020209843 1 1
0.364138499087206 0.358114430892736 1 1
0.612508174799796 0.600586044514464 1 1
0.606321085235342 0.595397031778047 1 1
0.27281014590854 0.267807688708532 1 0
0.401776423280868 0.393573175591447 1 1
0.554120212567738 0.543768302878872 1 1
0.265292383820289 0.259365540014596 1 1
0.454855142249989 0.446084522672314 1 1
0.508415705741233 0.499021734439209 1 1
0.512463765326258 0.50232686042862 1 1
0.356519921007455 0.349745562548286 1 1
0.542653729824122 0.531790861090427 1 1
0.565705482210679 0.553892837612151 1 1
0.606044771691419 0.593539121018236 1 1
0.371787442954292 0.3652211086921 1 1
0.707272728623887 0.693821176621566 1 1
0.401657734986721 0.393979844377671 1 1
0.622605948845223 0.611021403129599 1 1
0.700614176561282 0.68637995742207 1 1
0.506375950748944 0.496807269612566 1 1
0.22581707426852 0.22242093918475 0 0
0.265604697143646 0.261494250644463 1 1
0.45566234241784 0.447512035777101 1 1
0.549661758903599 0.539337505523964 1 1
0.44296686289181 0.435094196510601 1 1
0.495345942223474 0.486878132638838 1 1
0.673191691010621 0.659114542940934 1 1
0.455494323620407 0.44591491217923 1 1
0.517906000893472 0.50820997218683 1 1
0.49158989981462 0.481657218628713 1 1
0.436502732771645 0.428561012563653 1 1
0.394640008716528 0.387788680953591 1 1
0.611803092799454 0.600179885223593 1 1
0.382662059834124 0.375494912031015 1 1
0.535356847263218 0.525345729659876 1 1
0.580042988997408 0.568467768077991 1 1
0.617161414889676 0.605473254729857 1 1
0.495529359681445 0.486667885804492 1 1
0.196478422303615 0.19334851015025 0 0
0.646856562301253 0.636464839955343 1 1
0.483755864857166 0.474674123121785 1 1
0.449418196510561 0.440275158960031 1 1
0.400227783391979 0.392088598389261 1 1
0.415466864472873 0.40684020475014 1 1
0.553523244052785 0.54304050086945 1 1
0.387054169692148 0.378569200433286 1 1
0.211469782655352 0.20744498652833 0 0
0.317920079140188 0.312021811686923 1 1
0.379419319231844 0.372828562917955 1 1
0.613178812907646 0.601576699477899 1 1
0.582511209479554 0.571586161544607 1 1
0.663182435413181 0.651064937851515 1 1
0.484361937130293 0.474685424900135 1 1
0.545372819010283 0.534093526709447 1 1
0.803514269001774 0.788299579310766 1 1
0.564617195659607 0.554001720224673 1 1
0.670657675731612 0.658205414220722 1 1
0.529891271979564 0.520203466863702 1 1
0.608875115799894 0.598127390192397 1 1
0.394868827795035 0.38755101905622 1 1
0.380826241548457 0.373956936271082 1 1
0.745401190918238 0.730989263353198 1 1
0.692597014206016 0.679614483599746 0 1
0.656111706981067 0.642997768714713 1 1
0.753258188079212 0.740066567465455 0 0
0.569270616929629 0.558616059063056 1 1
0.524969537868354 0.515293401082539 1 1
0.480301614936139 0.471299102773321 1 1
0.472006710190659 0.464366657019637 1 1
0.620391679159181 0.608240728606315 1 1
0.689689334469953 0.677170533131101 1 1
0.567745541141906 0.557240800539276 1 1
0.515650904493956 0.507563157277257 1 1
0.496159167637673 0.486726648772475 1 1
0.285209733450229 0.280915125684212 1 0
0.305305925079766 0.298494840918339 1 1
0.34646571854349 0.340388125774019 1 1
0.460410671360293 0.452343296694254 1 1
0.603734884388611 0.592634941834783 1 1
0.434801040635463 0.426611715296477 1 1
0.340817465498858 0.335092356019239 1 1
0.572811158981638 0.561838412173579 1 1
0.763691594411615 0.750198159887449 1 1
0.442761571103534 0.434552870121746 1 1
0.323861030493079 0.31715094026863 1 1
0.533408576451467 0.523651516738751 1 1
0.644671242990931 0.632109238927624 1 1
0.7347118026491 0.720062882277994 1 1
0.404167721786477 0.39686332481843 1 1
0.441353540885841 0.433982646598299 1 1
0.560163945179361 0.549282796615339 1 1
0.545948813185275 0.534993786304858 1 1
0.37982418257899 0.372559720765376 1 1
0.37953363507151 0.371565944129882 1 1
0.306236756663014 0.299902499401266 1 1
0.388697665843332 0.382945186566618 1 1
0.486001440980333 0.477578950844867 1 1
0.442198437771602 0.432978960247362 1 1
0.565740187002751 0.55546667616454 1 1
0.624579270666575 0.613425462247641 1 1
0.634211857211533 0.622160006816392 1 1
0.415681004243002 0.407132298240958 1 1
0.498313630263091 0.48947508085861 1 1
0.392656710296477 0.386273910534455 1 1
0.510403627281322 0.50168115984128 1 1
0.580069277604671 0.567436327258269 1 1
0.553236414169616 0.543838047475072 1 1
0.287326020793846 0.281881340409302 1 0
0.536262616602778 0.524816506827244 1 1
0.531725657770553 0.521940822511002 1 1
0.478247569110686 0.46898803294326 1 1
0.471983349587198 0.463048775019943 1 1
0.508279905175207 0.499618832428413 1 1
0.866902039284227 0.851396093373409 0 0
0.442743387081074 0.433224909408143 1 1
0.308354569127336 0.303463605653812 1 1
0.413168321869431 0.4049029394986 1 1
0.475688906403343 0.466292536237809 1 1
0.534550217948608 0.523110922334376 1 1
0.465715786988344 0.456966074204805 1 1
0.670522042968735 0.65721548442676 1 1
0.610966824963022 0.598230803901733 1 1
0.567413508997311 0.55662200636305 1 1
0.392459576164633 0.385980716078665 1 1
0.446725759780453 0.4392130845798 1 1
0.725979079838311 0.711530798416103 1 1
0.566578774552008 0.55563889259854 1 1
0.560328214600452 0.549842025457063 1 1
0.364992840940144 0.358547183736805 1 1
0.345095168179182 0.339612225528399 1 1
0.853578341405914 0.837220175717357 0 0
0.616919988336046 0.605993032513331 1 1
0.471173410196535 0.462072399998277 1 1
0.408140679874068 0.400471521694387 1 1
0.185791747873688 0.182919763783051 0 0
0.487865535050407 0.478684655932202 1 1
0.383792030518937 0.376045582575683 1 1
0.287107374451519 0.280596445960757 1 1
0.468435330580667 0.46050524614378 1 1
0.431425689260974 0.423262023538478 1 1
0.347131362495553 0.340890333754338 1 1
0.679300432181122 0.66713624210798 1 1
0.419950085192062 0.411793980314755 1 1
0.480090205959801 0.471565320573725 1 1
0.520861692042225 0.511981617765518 1 1
0.516330394708695 0.506525414704242 1 1
0.444349057516186 0.436124382071449 1 1
0.554196100780186 0.544614951356902 1 1
0.752896250819986 0.73882621388183 0 0
0.657893041004939 0.644701128965015 1 1
0.700127071004398 0.687706135721666 1 1
0.621032508774979 0.609076914480165 1 1
0.321039193692209 0.314513618725733 1 1
0.29408626710539 0.288580877053771 1 1
0.442864383287639 0.433818523200504 1 1
0.464859629381322 0.457647683594295 1 1
0.438007059921883 0.429487291578905 1 1
0.453830596609797 0.444767748938448 1 1
0.608715472698563 0.597991996355575 1 1
0.361764659939123 0.355440501778648 1 1
0.467801980572433 0.458760079437754 1 1
0.561775663787294 0.551661331705209 1 1
0.348859898400795 0.342738687167917 1 1
0.701865792471442 0.68804766284125 1 1
0.416749055623053 0.409172029916787 1 1
0.480864202005947 0.471717928163556 1 1
0.634468563260841 0.623586362482134 1 1
0.452169398721363 0.444093076282078 1 1
0.41953099480656 0.41083850585342 1 1
0.515838790366979 0.506659434543062 1 1
0.306930351611362 0.30281528671603 1 1
0.681941038619057 0.668740840409864 1 1
0.556918068153514 0.546918680003345 1 1
0.561295533864156 0.552159570254747 1 1
0.571010851035976 0.560690388314058 1 1
0.413134734999999 0.406194476727194 1 1
0.397995259969111 0.390658666899524 1 1
0.531422192414984 0.520537496405268 1 1
0.434191328088168 0.425049121123962 1 1
0.772406819093727 0.758219794518514 1 1
0.426173305155435 0.417691579427586 1 1
0.541820589483483 0.531372112398418 1 1
0.820022309015924 0.804933507987941 0 0
0.577428094977074 0.567415573046038 1 1
0.498855455874871 0.490746817962502 1 1
0.563601072051371 0.553565107472574 1 1
0.482049700177649 0.473743087870549 1 1
0.531227287362513 0.520851224153672 1 1
0.629275533387801 0.618189710166389 1 1
0.53948996880542 0.529171521046113 1 1
0.52037395196303 0.510751237609988 1 1
0.297932943351462 0.293281509709636 1 1
0.572384141386213 0.562068456755863 1 1
0.5417220398334 0.532851511680687 1 1
0.349476494740081 0.342605489132768 1 1
0.466991970151508 0.458117450856041 1 1
0.631691983781879 0.619115569133574 1 1
0.633924618810512 0.622068285230728 1 1
0.43360779520204 0.424803736057562 1 1
0.554865869718252 0.545144395144131 1 1
0.59112748768301 0.580433216445208 1 1
0.148440091034334 0.146634093399313 0 0
0.535399886462337 0.525735962665297 1 1
0.437232833094823 0.428577320269418 1 1
0.282208153072348 0.276511724052084 1 1
0.345777387870128 0.339380677267862 1 1
0.255916204820178 0.2515342990801 1 1
0.598054509442455 0.587417495203274 1 1
0.52787403640322 0.518340363370714 1 1
0.211568396645065 0.208025739781888 0 0
0.586490132597754 0.576216405882611 1 1
0.463569932105867 0.455055071019591 1 1
0.629817761027891 0.619746648869208 1 1
0.459072553017738 0.449211088761992 1 1
0.507225245718263 0.497980628934827 1 1
0.592253783168314 0.581055592638694 1 1
0.461375103079945 0.452817434344874 1 1
0.423724965347622 0.415603873012861 1 1
0.406306886451846 0.399068691892124 1 1
0.577273982673506 0.567147097569128 1 1
0.431726058084644 0.423800412653195 1 1
0.384388406195091 0.378152978047116 1 1
0.40356137858024 0.396182201393595 1 1
0.586336017648206 0.575937994013135 1 1
0.478516967077441 0.470228634786986 1 1
0.316233120054856 0.30996844011066 1 1
0.188006354851637 0.184515770241232 0 0
0.454804779260305 0.446574007194603 1 1
0.424406197717609 0.417480636951305 1 1
0.319028135671159 0.313460902989034 1 1
0.945297814945158 0.927177371397767 0 0
0.356507653026343 0.34940598971648 1 1
0.432583424095522 0.424528848876861 1 1
0.527693241766264 0.518903654212652 1 1
0.437335131121986 0.429337842898346 1 1
0.589306521548267 0.577282488953885 1 1
0.465199670839592 0.456440026414546 1 1
0.513238722987404 0.504493345205671 1 1
0.391947318470047 0.384181299451312 1 1
0.544792787347632 0.534162516372326 1 1
0.2744536331633 0.269798031551261 1 1
0.525052795801546 0.515728994418572 1 1
0.359152642461036 0.351630675686867 1 1
0.510836006064668 0.502468616548739 1 1
0.64966682973797 0.63732737120275 1 1
0.518748508437558 0.510053623126485 1 1
0.329393833830006 0.323498466619425 1 1
0.185168369393994 0.182836337172998 1 1
0.239455786760772 0.234490099068676 0 0
0.508479597256582 0.498582067843897 1 1
0.596915134738703 0.585635456284073 1 1
0.600777319875345 0.58875686696935 1 1
0.364143465657377 0.356385312504801 1 1
0.476719126069802 0.467632395111203 1 1
0.679025401521017 0.667631016914694 1 1
0.561339592380232 0.551832453130364 1 1
0.360562343594235 0.354251279013481 0 0
0.407416061365339 0.400499605562016 1 1
0.311417899004996 0.305343887449816 1 1
0.405455466092604 0.397893005197555 1 1
0.510987369255811 0.500825084746089 1 1
0.30119832271256 0.295838287508261 1 1
0.297904244182537 0.292687079477093 1 1
0.315372234179486 0.310381706130528 1 1
0.363209735796319 0.357391338724275 1 1
0.464606407175167 0.455604465406569 1 1
0.655632822835586 0.644137606625431 1 1
0.512841421427502 0.502887310954225 1 1
0.641196566848794 0.629549586949653 1 1
0.399888626999867 0.392896420083195 1 1
0.589943989989228 0.578774923527664 1 1
0.408364524752998 0.401027194214205 1 1
0.466399894164286 0.457156158577102 1 1
0.40381246294438 0.395463714369242 1 1
0.599278741088919 0.58823901671419 1 1
0.493183822438359 0.483706967255714 1 1
0.445183073551045 0.437391879947688 1 1
0.332551867332141 0.325466918306006 1 1
0.342518238749292 0.335579347885289 1 1
0.608032045266134 0.59612848649601 1 1
0.803096888964252 0.787869117669238 0 0
0.42358853187459 0.416214072319009 1 1
0.559585108160741 0.549066148946733 1 1
0.390890330454835 0.38421579658398 1 1
0.795718416774563 0.78115257066402 0 0
0.619601809212696 0.607325959756969 1 1
0.738607360076027 0.723188743111167 1 1
0.264855348676119 0.260061571709634 0 0
0.45779855689366 0.449269966413096 1 1
0.625293099902815 0.612628840729831 1 1
0.553927572123223 0.542084070970629 1 1
0.43855068110823 0.429939039175636 1 1
0.437664490212817 0.428408178667097 1 1
0.625672386812217 0.613023306283722 1 1
0.458740655527989 0.450250894740633 1 1
0.444439319116517 0.435837848016972 1 1
0.478018774755113 0.468855303329449 1 1
0.552358192737062 0.541583936438681 1 1
0.696216523182699 0.682610327960776 1 1
0.294734048062133 0.288726822366624 1 1
0.678938532147347 0.667131985821989 1 1
0.601994284019737 0.590281342788649 1 1
0.53632801365954 0.527399449329512 1 1
0.282884057808681 0.277556755638648 1 1
0.66183737670085 0.650297862841462 1 1
0.328448349215192 0.323313903021995 1 1
0.707694634836856 0.695879926799088 1 1
0.39577340259132 0.389123738655393 1 1
0.520186952816513 0.510314077594139 1 1
0.918868904542843 0.902177063909277 0 0
0.411831983422049 0.404634709431572 1 1
0.697402213208206 0.68435786428598 1 1
0.51489521771149 0.505402598728401 1 1
0.69933380613811 0.684578459771772 1 1
0.450475838088621 0.442934326912125 1 1
0.703927580777121 0.691668783297207 1 1
0.447401804066337 0.440437089604066 1 1
0.202500684277146 0.199126297324361 0 0
0.640176492749536 0.627877732985621 1 1
0.406024925491076 0.398794501642211 1 1
0.349030171136671 0.343892165225971 1 1
0.408951449052866 0.400706540155969 1 1
0.304456203844764 0.299044470654533 0 0
0.676980575225242 0.664834221519377 1 1
0.445004363954197 0.43758759095336 1 1
0.452217833315323 0.443175437861188 1 1
0.702831786069915 0.688896908260234 1 1
0.560292156389808 0.550534897164483 1 1
0.234455136370177 0.229602806811373 0 0
0.494676145042351 0.485194273047073 1 1
0.299587311057705 0.29358322756393 1 1
0.464777242733407 0.456076093422905 1 1
0.550514212777064 0.54016528355938 1 1
0.398591512068828 0.392017805391393 1 1
0.249775914342803 0.24406651245231 0 0
0.569186735658707 0.558296108955846 1 1
0.740087718705585 0.725606876029215 1 1
0.409605435049024 0.402266233773131 1 1
0.364753973901193 0.357886433542276 1 1
0.326297157155708 0.320166428889953 1 1
0.574952398958306 0.564596069340074 1 1
0.63786542303056 0.626293023524843 1 1
0.357633588993231 0.351327872795448 1 1
0.405273831410615 0.397749759052797 1 1
0.642517820905421 0.630700654968782 1 1
0.608628928808553 0.598336692560238 1 1
0.536642518200751 0.525850551478903 1 1
0.822287007969655 0.807112303569359 0 0
0.558649193490059 0.54742384767267 1 1
0.54934351935439 0.540059950143816 1 1
0.583191467940755 0.571463097517286 1 1
0.454627828520323 0.446021407952863 1 1
0.820804640623976 0.804245855699173 0 0
0.655748616735859 0.642556767503804 1 1
0.502630197734088 0.492975449902395 1 1
0.721159659078988 0.707481985396314 1 1
0.32545385269233 0.319095008457842 1 1
0.214378964887745 0.210881162640376 0 0
0.357150092772119 0.350076211425415 1 1
0.449921870023474 0.441501909198574 1 1
0.67313373051215 0.661182151454794 1 1
0.410180218464362 0.402110217154201 1 1
0.531371613718243 0.522083996879135 1 1
0.487492591697344 0.478955190619528 1 1
0.576758222438414 0.566045604831659 1 1
0.443652247970824 0.436018932905256 1 1
0.443419558694755 0.434602817529268 1 1
0.386017363260476 0.379398058036026 1 1
0.608639980438595 0.597316954581646 1 1
0.527273681947339 0.518642817563299 1 1
0.541445326546592 0.530989211500273 1 1
0.371202650352416 0.363202468184406 1 1
0.637542625835831 0.626293981723349 1 1
0.606636266674814 0.595885770074099 1 1
0.670785768873592 0.658788780678816 1 1
0.627421962483829 0.615351095720553 1 1
0.545106369339159 0.535676613296196 1 1
0.430016250493142 0.421124811290291 1 1
0.725839444978805 0.712067763485955 1 1
0.534667399446784 0.524117623494697 1 1
0.595081721942745 0.583970663391632 1 1
0.682834780198507 0.670508903677353 1 1
0.598625552750424 0.587991160569491 1 1
0.503503966847049 0.494669481278524 1 1
0.384242428408444 0.37773856193533 1 1
0.485836860960556 0.477953373942131 1 1
0.514283097215907 0.503545972076525 1 1
0.5913290454899 0.58036704500831 1 1
0.566228276750876 0.555679858075516 1 1
0.390222948892409 0.382472923617148 1 1
0.520280179352404 0.509715456846422 1 1
0.390411413042721 0.383063737446063 1 1
0.490351320238951 0.481495959302954 1 1
0.570432396860656 0.560201190308927 1 1
0.55799161083762 0.548784613143811 1 1
0.468575148866085 0.460791464620614 1 1
0.721540508011877 0.707861287623762 1 1
0.512977804184749 0.503406252460255 1 1
0.392065120802755 0.384430295401628 1 1
0.391546202746721 0.384403414431783 1 1
0.649818894543164 0.63681908473574 1 1
0.579435942572776 0.569201018475798 1 1
0.351674789873777 0.344705293833297 1 1
0.456232179443328 0.447541278414573 1 1
0.475199441718404 0.466628504461015 1 1
0.221885509147693 0.218418478383902 0 0
0.680386541210177 0.668137261159999 1 1
0.473531903050836 0.465171868938279 1 1
0.459398483761887 0.450043859504399 1 1
0.630796338749712 0.619996625850333 1 1
0.482029804798843 0.474248050662939 1 1
0.678282069239033 0.665396380014575 1 1
0.54030040339512 0.529999090463447 1 1
0.627286102540763 0.61379885877447 1 1
0.321845207445694 0.316737961365271 1 1
0.579683417820019 0.569711679730741 1 1
0.391715182143692 0.385151266929697 1 1
0.740505167496467 0.726588287080473 0 0
0.531367489202827 0.521951196132054 1 1
0.479664423606392 0.470324726260963 1 1
0.48596438050645 0.476584062814186 1 1
0.465155378882781 0.456790710204075 1 1
0.564840828181122 0.554122842981233 1 1
0.591576371291748 0.579533284458311 1 1
0.305062661292097 0.299684378505614 1 1
0.245688947421114 0.241406629174056 1 1
0.368500128023357 0.361560362576197 1 1
0.541506031334078 0.530816387405986 1 1
0.369836168163935 0.361909787062113 1 1
0.488261310267456 0.478274855708782 1 1
0.429473298972431 0.421715504563897 1 1
0.571318415894838 0.560598054894518 1 1
0.194523489294832 0.190744137134611 0 0
0.503756188363174 0.494186976125804 1 1
0.42869039553206 0.420499172771738 1 1
0.195667126141195 0.191675491834231 0 0
0.598442230012102 0.58726974195681 1 1
0.431132066189653 0.423580766852151 1 1
0.636609920592117 0.625280178313453 1 1
0.509091115495535 0.499169458606825 1 1
0.457266041311804 0.447933664841358 1 1
0.352462809086811 0.345574269763257 1 1
0.23895889564333 0.234753468189088 1 1
0.554677485046502 0.544220838250425 1 1
0.389562191333263 0.382738157058097 1 1
0.564987016957243 0.554276308824919 1 1
0.555214243126299 0.54551836523656 1 1
0.488624446942619 0.480217698625364 1 1
0.480244091338769 0.471126629495261 1 1
0.671694452362661 0.659422509970153 1 1
0.521464697222476 0.511022164859147 1 1
0.475806663448186 0.46704778973023 1 1
0.417895848504598 0.410792811296514 1 1
0.576852046164933 0.566480144537514 1 1
0.371741296353265 0.36454373056366 1 1
0.379880968995938 0.37436569274637 1 1
0.393297031643715 0.386694775880751 1 1
0.515321144898307 0.505743798490403 1 1
0.449487527572723 0.440725486109249 1 1
0.365068147421334 0.358746605072884 1 1
0.586700678379115 0.575844602304043 1 1
0.309927403323589 0.304985407995396 1 1
0.451159314292059 0.441951457730346 1 1
0.580600726485285 0.569351748898705 1 1
0.510694283897866 0.500687277300867 1 1
0.348681624737407 0.341328191684967 1 1
0.575666742377339 0.56408398346085 1 1
0.644974712996937 0.633014859421908 1 1
0.594966169616991 0.583107448154154 1 1
0.439783973400254 0.430458233426758 1 1
0.663999505334933 0.652044831628804 1 1
0.693087811462734 0.68077224682157 1 1
0.166331330343013 0.164480229058627 0 0
0.440736359787943 0.432896209176624 1 1
0.617590180775277 0.60639303884199 1 1
0.444146844427055 0.435953770651748 1 1
0.358411963617839 0.352021054255962 1 1
0.401066280039306 0.393427232894291 1 1
0.545173919894232 0.535181993961161 1 1
0.647923771626992 0.635883642680625 1 1
0.350917589938497 0.344573295985371 1 1
0.519234218966563 0.510049461716724 1 1
0.532342233846739 0.522135044342574 1 1
0.699031113885213 0.687006445966766 1 1
0.61765044055445 0.606685867532733 1 1
0.619626995478012 0.608242165120023 1 1
0.253785085560752 0.248877775011794 0 0
0.716387765444986 0.702748214958659 1 1
0.480360709471339 0.471363201599213 1 1
0.313218990641431 0.30702079352972 1 1
0.382180773431241 0.374474478872088 1 1
0.269024885535842 0.264472069418861 1 0
0.544029313046642 0.533995873543751 1 1
0.430499787076858 0.422039409437719 1 1
0.263561874004905 0.258499505258594 0 0
0.606173799198213 0.594649527714804 1 1
0.459138347153156 0.450589513115216 1 1
0.411008974051109 0.404108182038865 1 1
0.378440346602551 0.370683418447965 1 1
0.311789471367126 0.304868424916659 1 1
0.305464823367525 0.300539247209982 1 1
0.548214175486426 0.537709411477285 1 1
0.571914321436874 0.561300762279608 1 1
0.237823587181857 0.234098658696349 1 1
0.369661150368312 0.36296517113841 1 1
0.613322358630132 0.600512119068817 1 1
0.356021013757752 0.349890816670333 1 1
0.454451210978105 0.445166401803693 1 1
0.545038923375491 0.534774785232303 1 1
0.714851894984121 0.700635461906813 1 1
0.506485130664808 0.496444349025268 1 1
0.24370516584198 0.239018432928238 0 0
0.557581112439793 0.546591435231324 1 1
0.696590493349924 0.682351946189178 1 1
0.636097443857593 0.624474505568538 1 1
0.642742243394159 0.63090089524591 1 1
0.481902920608513 0.473521995561268 1 1
0.455342127240321 0.446917533499208 1 1
0.50449213581714 0.495847268218717 1 1
0.376168113423752 0.368358453927759 1 1
0.351877229578532 0.346137507994044 1 1
0.494571194614419 0.485661236396213 1 1
0.617238676319438 0.6049596007922 1 1
0.677009535304553 0.66255388538503 1 1
0.388398015512599 0.381436488242526 1 1
0.447292686205654 0.437945197779015 1 1
0.444062378074936 0.436099343588008 1 1
0.462168539927707 0.453076042584096 1 1
0.525349041614649 0.515847493218119 1 1
0.538045554728176 0.528846997924147 1 1
0.355269124217411 0.349633630626135 1 1
0.657868376264856 0.645586099949137 1 1
0.400625060792 0.393456839974455 1 1
0.428518899623051 0.41960021826108 1 1
0.718673025190165 0.704044779547196 1 1
0.278455690692164 0.273524049542451 1 1
0.757284903514612 0.742033612375641 0 0
0.349124882440358 0.3432961360059 1 1
0.411815260646644 0.40366979433067 1 1
0.466918198567537 0.458080543193235 1 1
0.358003370431131 0.350469852773 1 1
0.698767707909631 0.686396317880269 1 1
0.531506744156654 0.522335890097924 1 1
0.657398633307354 0.645558937134463 1 1
0.566618700603646 0.555096678951175 1 1
0.536492771020905 0.525957365428995 1 1
0.546246219460291 0.535922201914028 1 1
0.286713096416743 0.281571335357295 1 1
0.465170593844375 0.456448200239415 1 1
0.438246022150665 0.429282293579056 1 1
0.431496970126918 0.424382278968274 1 1
0.422535481386909 0.414216387959132 1 1
0.57671493820303 0.563930317225089 1 1
0.686373294317621 0.673860133792952 1 1
0.234429643093157 0.229204834825885 1 1
0.286225361119671 0.281752629896042 1 0
0.29398074208587 0.288753210388719 1 0
0.434995650465901 0.426286031833332 1 1
0.227572433439983 0.22309718006117 0 0
0.380236473822075 0.372096234630613 1 1
0.638747169163513 0.627485280298026 1 1
0.496691355158617 0.486591519510839 1 1
0.543031004501312 0.533212636262828 1 1
0.470658945933595 0.46209694393409 1 1
0.584035709598896 0.573331045423926 1 1
0.395575649326298 0.387938997433772 1 1
0.61844968930929 0.606342890249343 1 1
0.383664259041725 0.377526209743316 1 1
0.518569087011672 0.509190913323999 1 1
0.53771231002753 0.527365441789823 1 1
0.327574523757616 0.321082971937391 1 1
0.673241477396427 0.660928029560541 1 1
0.499477672341848 0.48989039092895 1 1
0.434033311254739 0.426216633192052 1 1
0.420768809835102 0.412777183493802 1 1
0.429280850620777 0.421158063261817 1 1
0.486822059135866 0.476817199612054 1 1
0.269480099248946 0.264131611987344 1 1
0.611711981026012 0.601140859855865 1 1
0.568173360181859 0.557952243494584 1 1
0.595499627700398 0.583891356542712 1 1
0.527155973527852 0.517413931204347 1 1
0.450664326595288 0.442474620820298 1 1
0.268443777606648 0.264183209143011 1 1
0.650438864617328 0.638290938468115 1 1
0.498589433466503 0.490995610317875 1 1
0.328160489802415 0.321834406771114 1 1
0.397276193879068 0.389227987422479 1 1
0.59176957363399 0.581039330884076 1 1
0.416005219647804 0.408499592550495 1 1
0.579381130937741 0.568800648452999 1 1
0.386708740732904 0.37953590892286 1 1
0.494240017086163 0.485246824732197 1 1
0.527601363843677 0.518125545118788 1 1
0.73237115126594 0.719378043877052 1 1
0.352491546198109 0.345840542066503 1 1
0.260617584513622 0.256585169651104 0 0
0.581400225114235 0.573056138308819 1 1
0.373966540151235 0.367864483423559 1 1
0.676369939596503 0.662917344172948 1 1
0.43287890554032 0.424621631144378 1 1
0.516601546709133 0.506524064266185 1 1
0.231028286481401 0.227541667175034 0 0
0.437989707272984 0.430491829405441 1 1
0.557669588536194 0.546382880722067 1 1
0.643076600031711 0.631525159399963 1 1
0.394440431098288 0.387102636663794 1 1
0.457757535809258 0.450011958991386 1 1
0.335364424668035 0.32934576975348 1 1
0.588870039254834 0.576780597594275 1 1
0.331457493097936 0.324799773627185 1 1
0.419377109194593 0.412718858383869 1 1
0.32349373491849 0.31854794394965 1 1
0.517117180920301 0.508994770199876 1 1
0.476391185290202 0.46665006728643 1 1
0.594996429061522 0.583967859772467 1 1
0.41102636118204 0.404044300034246 1 1
0.338395044348984 0.332130946757329 1 1
0.529059577883302 0.519271821975667 1 1
0.479847940773263 0.471574514995728 1 1
0.514831673441237 0.506130724510456 1 1
0.483416740267201 0.474659132292214 1 1
0.407817642415882 0.400331635551354 1 1
0.539577954225007 0.530562849368067 1 1
0.384377464052855 0.376607076064672 1 1
0.440743378637548 0.432569356127659 1 1
0.459112200475697 0.450801053909844 1 1
0.397879104541434 0.390979615701376 1 1
0.482691425902189 0.47477214149878 1 1
0.429707021909915 0.422161116653389 1 1
0.450472831861363 0.441941102328234 1 1
0.375261349872939 0.368069770052474 1 1
0.615125940707116 0.60378350026225 1 1
0.5048462473147 0.496692574712696 1 1
0.637908250525346 0.626652874366397 1 1
0.482422643736606 0.474334636767037 1 1
0.46488859286251 0.456818655315222 1 1
0.585184440309455 0.5746347042535 1 1
0.687973609397904 0.674427291227846 1 1
0.500101858997917 0.490337555965001 1 1
0.71853685344035 0.705170314316648 1 1
0.353733909267711 0.34714648539382 1 1
0.362579167418242 0.356056668361137 1 1
0.534415352792472 0.525880450545054 1 1
0.563953312536045 0.554154615501288 1 1
0.55948598760667 0.548717820543942 1 1
0.448628191071943 0.440447089020987 1 1
0.547221939474776 0.536243480887115 1 1
0.395732841987195 0.388918613550437 1 1
0.601535991082596 0.590373424391774 1 1
0.473197558799689 0.463164869137909 1 1
0.468598451658513 0.459589896243145 1 1
0.402860271800019 0.395164263669922 1 1
0.445094163319606 0.436994329307026 1 1
0.659495770590866 0.647144551947465 1 1
0.507641517465732 0.498175603128373 1 1
0.499447651617343 0.491327733694911 1 1
0.561746965649929 0.551452091989174 1 1
0.639912372337614 0.628450752792808 1 1
0.4877758870982 0.478775651946569 1 1
0.34858718152341 0.341811866034341 1 1
0.539775618938297 0.530836548726585 1 1
0.565734827103036 0.555685039675401 1 1
0.652870355880286 0.641202955512506 1 1
0.384252292740393 0.377133261046804 1 1
0.497833824267677 0.487752073180297 1 1
0.372863295417677 0.365351636712642 1 1
0.3646683476616 0.358609122347734 1 1
0.678043801683704 0.664256313913197 1 1
0.585969213680576 0.5750605829185 1 1
0.399657337432875 0.3928116132066 1 1
0.60597532672392 0.593466597965137 1 1
0.564459435324707 0.553455222672445 1 1
0.609721995048926 0.599230935252481 1 1
0.576649142379423 0.565723639282204 1 1
0.607326805042453 0.596684118555659 1 1
0.310716566699629 0.304521251955225 1 1
0.574143854666745 0.562012660032996 1 1
0.310248106638799 0.305121077835284 1 1
0.525162635830764 0.515338376102113 1 1
0.596969458304489 0.585260724643737 1 1
0.47204442479322 0.463019531239136 1 1
0.46296569548771 0.454702839234756 1 1
0.479702141152183 0.471529775824943 1 1
0.614472181286315 0.603024720784798 1 1
0.579583806831081 0.567754691176645 1 1
0.376205965628047 0.369230726928018 1 1
0.617140827779137 0.604547157630632 1 1
0.446306662607413 0.438232437185155 1 1
0.259345271434778 0.253941203653941 0 0
0.222020609218439 0.217640596792284 0 0
0.568619311755663 0.556775118149954 1 1
0.487761874293461 0.478582831860625 1 1
0.534509187882579 0.524069551610458 1 1
0.630558466262856 0.619433642300472 1 1
0.470806341543393 0.461767318515724 1 1
0.684172339585775 0.672229364278535 1 1
0.451358290094795 0.442582905500407 1 1
0.285045633643794 0.279547400325589 1 1
0.791213063244415 0.776620009402408 0 0
0.443303556526018 0.433550213048926 1 1
0.18202430967379 0.178482925142975 0 0
0.600392854787202 0.588302189152818 1 1
0.730063510938507 0.717350197560944 1 1
0.483963927454843 0.474236493391112 1 1
0.537761020185225 0.527193449846492 1 1
0.58910880518712 0.579247967519001 1 1
0.513132111318602 0.5026204190652 1 1
0.355310054418653 0.348289769451458 1 1
0.448950644569972 0.440156406590692 1 1
0.536561047815056 0.526154232068538 1 1
0.644160762851228 0.631873065691097 1 1
0.452974403885456 0.445494068501169 1 1
0.55349223552338 0.542781899344178 1 1
0.56594207893329 0.556252728789804 1 1
0.5198419907705 0.509738411171133 1 1
0.81106709999847 0.795508989080193 1 1
0.484342310117221 0.47625669416348 1 1
0.626592161125154 0.614929015329208 1 1
0.576482069062517 0.565767031754582 1 1
0.388971191056546 0.382402606888035 1 1
0.692878249682434 0.68004269129286 1 1
0.53349687638902 0.523653480198142 1 1
0.534161761016062 0.525011785670276 1 1
0.636152195496104 0.622671046424851 1 1
0.197820936478915 0.194127991187885 0 0
0.576483032931404 0.566513099555277 1 1
0.474600970861222 0.464700605431334 1 1
0.586877907558685 0.575516353138839 1 1
0.355535450867699 0.349389517172265 1 1
0.589479163874974 0.579199716201583 1 1
0.628622755456377 0.617061638177148 1 1
0.64825117012831 0.636003525771701 1 1
0.843700433797714 0.827818115249351 0 0
0.607507819761289 0.596807201421598 1 1
0.323194653816918 0.315640179431363 1 1
0.441792224992059 0.432798999156477 1 1
0.727468912205672 0.71395911324015 0 0
0.491018482317434 0.481583573917268 1 1
0.544853396857777 0.533722128633473 1 1
0.573091125089645 0.563019673201932 1 1
0.394878195127428 0.387360965301818 1 1
0.541210028226886 0.530517301564387 1 1
0.445477064312323 0.437171678749845 1 1
0.402305738449865 0.394309759406946 1 1
0.302062899579301 0.296736787672655 1 1
0.604701287888016 0.594079916044518 1 1
0.725205175775901 0.71209346389541 0 0
0.434924854784615 0.426439510351653 1 1
0.639100776301962 0.627060600419771 1 1
0.288943216846 0.282724291323236 1 1
0.381856733044447 0.374853395961114 1 1
0.603360650041836 0.592486428927861 1 1
0.54255995548776 0.533181194323138 1 1
0.574940292206098 0.565039735104167 1 1
0.609136412082995 0.597693777488817 1 1
0.491014689822646 0.481400424405423 1 1
0.459241286104101 0.450425334423692 1 1
0.485540074549179 0.477240502943079 1 1
0.688871335038498 0.676069726704478 1 1
0.313185556723838 0.307537601583944 1 1
0.529297779141827 0.518651813144109 1 1
0.532728461003156 0.523085419855164 1 1
0.557254907171151 0.547060335236112 1 1
0.409202418354155 0.402030228375187 1 1
0.408075291426391 0.40052909338921 1 1
0.437676953932003 0.429785469185252 1 1
0.224003359222699 0.220319935295284 0 0
0.345674749987824 0.340017118633056 1 1
0.512661049308096 0.503374042229921 1 1
0.486298304215066 0.478245960871545 1 1
0.349424530449467 0.343342844142127 1 1
0.535941405335487 0.525539230183231 1 1
0.414860693186633 0.406131882887803 1 1
0.461179794089837 0.453040554426458 1 1
0.627022882208019 0.61503171159187 1 1
0.21712120022242 0.211896937610297 1 1
0.269436046278122 0.264070625733206 1 1
0.76775754696057 0.753303316563734 1 1
0.162926343988551 0.159722489035915 0 0
0.548433202413579 0.538175221135273 1 1
0.54231007161736 0.531231677573054 1 1
0.59620254826967 0.585649996190617 1 1
0.38833088515015 0.381942182573256 1 1
0.449876991597466 0.440982464211453 1 1
0.502643348954343 0.492958644269369 1 1
0.252760385135545 0.248328610762523 1 0
0.385676423602426 0.378306064290896 1 1
0.426243802864547 0.417123200853585 1 1
0.471449059985701 0.462274932659028 1 1
0.650016568802938 0.637963223879429 1 1
0.624432770487559 0.612778600214899 1 1
0.602819315015224 0.591068030057242 1 1
0.434267253704773 0.425360530571916 1 1
0.32747158020708 0.321624829678784 1 1
0.455970327866602 0.447250022301046 1 1
0.77761531574688 0.76337415390285 0 0
0.59805475361724 0.587242841652674 1 1
0.371206466398423 0.36511692227617 1 1
0.646426796416038 0.634383268706605 1 1
0.526041076777206 0.514910960384764 1 1
0.474160238511494 0.465425016183169 1 1
0.312758816784669 0.30701845741995 1 1
0.480143411588775 0.470888103630917 1 1
0.620929912368573 0.608106237551032 1 1
0.380461097761022 0.373396941416355 1 1
0.373928660213607 0.366485809572374 1 1
0.377380714992783 0.369875855832822 1 1
0.493593582723275 0.48492182969225 1 1
0.439336955377363 0.431483965993057 1 1
0.580773135497733 0.57067685654836 1 1
0.538204870166436 0.5281515418204 1 1
0.498024611379793 0.488838392489445 1 1
0.379176322299275 0.371493768788359 1 1
0.41425155279263 0.406518513221449 1 1
0.593690720631667 0.581841763047366 1 1
0.476136179697895 0.467158142093412 1 1
0.568923568550755 0.558290667101651 1 1
0.528737812461014 0.519330956148803 1 1
0.701273882552591 0.688117897947925 1 1
0.539257633936205 0.53047940057218 1 1
0.671152997943651 0.657963136486192 1 1
0.444278013036339 0.435546406497186 1 1
0.323199901050281 0.317137008672656 1 1
0.484228655860076 0.475692661669852 1 1
0.501765876992418 0.492117467699801 1 1
0.541789772763983 0.532551884135323 1 1
0.415575884486398 0.408451187715127 1 1
0.736023777531318 0.722050609819769 1 1
0.240116935707819 0.235842522148151 0 0
0.825230443750361 0.809697931791871 0 0
0.340846478340834 0.334823096416919 1 1
0.496719506836484 0.486891903594205 1 1
0.423633897491318 0.415562163586563 1 1
0.376405958106826 0.368502982825635 1 1
0.472005804228083 0.463224182854658 1 1
0.363340939847745 0.357435960182869 1 1
0.316031543698452 0.310210257816092 1 1
0.284005328585374 0.279012283676387 1 1
0.400155304846496 0.391923165612073 1 1
0.392195195494495 0.384440112079665 1 1
0.578165466637576 0.567700762191247 1 1
0.410781688955433 0.403564492130673 1 1
0.419546355733702 0.41172938311944 1 1
0.554055605019596 0.543676177647073 1 1
0.322464571344175 0.317388470760803 1 1
0.398641854074953 0.391197187291274 1 1
0.593208516192823 0.58409572598057 1 1
0.569536691890706 0.559144722104397 1 1
0.513105332958402 0.502703059628736 1 1
0.553487350054981 0.542713595784498 1 1
0.444773378012011 0.436807706104495 1 1
0.367459293407698 0.359652832329793 1 1
0.525942745650601 0.516020616716199 1 1
0.547165491235541 0.537257151968376 1 1
0.389567638099623 0.382788945914059 1 1
0.52391981661846 0.513816907066547 1 1
0.625100483522524 0.614104463116823 1 1
0.297326501168445 0.292382110658215 1 1
0.38648414863738 0.379604717986061 1 1
0.441029711476539 0.432641020844083 1 1
0.619257391987253 0.608204875836363 1 1
0.577772918103258 0.566077322195691 1 1
0.43257403039042 0.423023439104817 1 1
0.541367340463147 0.532182620788157 1 1
0.656403235555791 0.644828982229757 1 1
0.600351214888678 0.590392747219547 1 1
0.234942339308755 0.231034501688608 0 0
0.525651305105808 0.515236069068961 1 1
0.306801433290558 0.30052335103853 0 0
0.63780505262779 0.626218097312916 1 1
0.499078709824491 0.489856498488139 1 1
0.619999163712124 0.608980117572863 1 1
0.272063025589831 0.265853029811646 1 1
0.384463415549146 0.377760157862787 1 1
0.451446300630599 0.443451915834316 1 1
0.428253095939312 0.421207046688336 1 1
0.570469030404416 0.55938687150285 1 1
0.548143495052308 0.53757770332001 1 1
0.266753257648455 0.26072806618828 1 1
0.382562936593603 0.374534449508567 1 1
0.55739763497669 0.547142501045193 1 1
0.616201521288434 0.604597532898803 1 1
0.766539596707379 0.751913026471993 0 1
0.392314036944412 0.384919147896269 1 1
0.120496131907501 0.118303777493695 0 0
0.61511975069651 0.603950530571522 1 1
0.503635608520241 0.493335542522269 1 1
0.415839506397253 0.407975990976282 1 1
0.460677734480395 0.452786557376858 1 1
0.363595585305412 0.356141962512426 1 1
0.680382075357998 0.668285802075932 1 1
0.431724623054448 0.423833798611044 1 1
0.532648374472574 0.523752602350275 1 1
0.323013297817763 0.316628042753827 1 1
0.338786899556853 0.332648824051869 1 1
0.753409899404784 0.741133525821418 1 1
0.614600248264856 0.603021466208426 1 1
0.423538819615472 0.414970706494148 1 1
0.557064958928031 0.546266871694026 1 1
0.715836951880803 0.702529980417247 1 1
0.252611355603389 0.247567869814082 1 1
0.43505019341412 0.425479517581681 1 1
0.247825452184322 0.242639347646282 0 0
0.655330044234496 0.643400218107955 1 1
0.582083594739282 0.571773902571732 1 1
0.535761681259276 0.525353028212851 1 1
0.520359259292341 0.510953199720274 1 1
0.26485412064675 0.259890188489984 1 1
0.456808080360651 0.448103639857134 1 1
0.43175127270605 0.42464352793694 1 1
0.559624667408619 0.549491646872084 1 1
0.50693719744387 0.497644735591137 1 1
0.528225991647522 0.518602795426005 1 1
0.626917154105709 0.615838861003105 1 1
0.642870731175772 0.631374079267868 1 1
0.473905403059198 0.464646559885417 1 1
0.514991879338334 0.506425814769571 1 1
0.7733381322896 0.758239758708565 1 1
0.460894651117775 0.450870298077581 1 1
0.620756342608142 0.609323734146018 1 1
0.723829339314696 0.710573983722004 1 1
0.397872922700701 0.390014718106657 1 1
0.377583111921344 0.371503384926162 1 1
0.631471579806158 0.619821485990712 1 1
0.592727351731581 0.580198297632471 1 1
0.655398839268321 0.643685430696238 1 1
0.53503717706062 0.524204880550372 1 1
0.497444945192321 0.487548576096888 1 1
0.445035048041083 0.437629475551778 1 1
0.652028712926756 0.640141445049862 1 1
0.363342672916612 0.357226233951704 1 1
0.588598856352956 0.5776360323654 1 1
0.531905965290802 0.521942968505329 1 1
0.463112145941789 0.455268484693249 1 1
0.454576586853731 0.445776414169245 1 1
0.525366981097394 0.515805330369455 1 1
0.547856540242852 0.538106313903643 1 1
0.275204130468221 0.270250199387643 1 1
0.515355311618486 0.505102331385743 1 1
0.436695268680101 0.42721971499322 1 1
0.622419463950072 0.610519675734115 1 1
0.428350859256245 0.420153820996332 1 1
0.417970449828411 0.409434875399053 1 1
0.252988866244216 0.24802922138019 1 1
0.552733327660577 0.542255877398034 1 1
0.566322433255076 0.554664516928803 1 1
0.33271986022971 0.327080345484664 1 1
0.399429183549382 0.392258070939641 1 1
0.468202883195103 0.458300563836271 1 1
0.383072314660519 0.376874954469556 1 1
0.425804179522043 0.417481697689647 1 1
0.422307978899158 0.415201143290924 1 1
0.524989216648896 0.515783003346187 1 1
0.750052466408057 0.735248921083236 1 1
0.293039497805511 0.287131431548678 1 1
0.440015840115063 0.432961167564988 1 1
0.422209283104147 0.415680351038349 1 1
0.466913185899932 0.457910092703546 1 1
0.38802695875185 0.379594862368035 1 1
0.56760831516936 0.557868044561294 1 1
0.481026594708921 0.471435029449623 1 1
0.580711856578219 0.570819160242701 1 1
0.635597179373182 0.623579923704995 1 1
0.467504753843305 0.459173951722948 1 1
0.427932739783234 0.419745281131789 1 1
0.451633996099036 0.443536043659326 1 1
0.684547942674991 0.672269535829824 1 1
0.722701616857464 0.709416038431101 1 1
0.64010769018968 0.628692822057478 1 1
0.581427556988222 0.570922142260151 1 1
0.220249348619683 0.21638829666616 0 0
0.27035986296291 0.263844441326024 0 0
0.13106203820189 0.128342712125787 0 0
0.376018953385028 0.368895095236368 1 1
0.521310269013617 0.511544553082874 1 1
0.429112299411725 0.422527253743297 1 1
0.581649430127248 0.571660337017891 1 1
0.478080269889034 0.469414260210835 1 1
0.429676117673145 0.421536732524425 1 1
0.468276162063314 0.460307250561813 1 1
0.501730609854413 0.492750235862908 1 1
0.721821589270069 0.709408693647892 1 1
0.597868778456497 0.586374272496771 1 1
0.478074706798017 0.469579740856313 1 1
0.467626351715825 0.459152076692031 1 1
0.828268148619015 0.813663931427099 0 0
0.58080688740931 0.570392938561233 1 1
0.614333979497955 0.603252380564874 1 1
0.630308084382854 0.618695568293823 1 1
0.522489597781652 0.511249322673768 1 1
0.690215080020862 0.677023625128068 1 1
0.341278743146949 0.335693595218933 1 1
0.356192118847441 0.35051975870233 1 1
0.587327612734476 0.576461274189626 1 1
0.415842594766374 0.40840362796358 1 1
0.764172508322805 0.749308948613382 0 0
0.512322309758296 0.503739531731121 1 1
0.468884064195953 0.461254351003004 1 1
0.687751166623736 0.674176872194685 1 1
0.471420279091879 0.462203413292609 1 1
0.46875865550153 0.460121907646817 1 1
0.677951656018606 0.665207841936631 1 1
0.478404239111726 0.470066272694931 1 1
0.503527843863076 0.494002457743676 1 1
0.622386407607762 0.61145360142654 1 1
0.695967433386401 0.681962736054513 1 1
0.404242579843677 0.39726767798495 1 1
0.473856046347291 0.466190745807733 1 1
0.430540313199471 0.4225968166897 1 1
0.566134208501473 0.555848957645446 1 1
0.421069763527948 0.414349394056501 1 1
0.645497921177695 0.63252447597437 1 1
0.740118365241376 0.726925678256514 1 1
0.434102683487209 0.426192691032246 1 1
0.369465601662256 0.362680804181014 1 1
0.471396381051206 0.462599535979869 1 1
0.573530767683426 0.56381415893647 1 1
0.385754080043449 0.378905496566075 1 1
0.714473109960789 0.702181352098709 1 1
0.394013661629665 0.387070851988344 1 1
0.39073949460636 0.382749091825465 1 1
0.564465116417703 0.553663407734562 1 1
0.495434423244636 0.486791615663151 1 1
0.376907759557498 0.370522255957495 1 1
0.342548392569644 0.335883016123317 1 1
0.48858544434 0.479596790205288 1 1
0.454483348517947 0.4463018623314 1 1
0.393778969256752 0.386831835258881 1 1
0.42838348318813 0.420337910860258 1 1
0.427244471805629 0.419655401280209 1 1
0.438857381196677 0.430544154598407 1 1
0.350431745551607 0.343872106937209 1 1
0.674062966048706 0.661784202313354 1 1
0.377372376567546 0.370259003842095 1 1
0.592652712040134 0.581887564971421 1 1
0.552103997678689 0.540914463009857 1 1
0.451472469237942 0.443522933230463 1 1
0.427009639451845 0.418417690754007 1 1
0.534228798013156 0.522999807548222 1 1
0.513744088278503 0.505066471703899 1 1
0.30090697357812 0.295704359933663 1 1
0.5123577011082 0.502140617015856 1 1
0.721966307770409 0.708640938752237 0 1
0.156957315548875 0.154095736430351 0 0
0.580262089444387 0.568881777327164 1 1
0.667119483785339 0.654090721499631 1 1
0.779241160167137 0.763924105473032 0 0
0.541919493198608 0.531433645925621 1 1
0.515637863537769 0.50592811698935 1 1
0.436093356640103 0.428561086080898 1 1
0.428629639421368 0.42115863311098 1 1
0.502652578991345 0.493781402833345 1 1
0.500937504661573 0.491284248161077 1 1
0.480476749655586 0.472478022248839 1 1
0.39328497069218 0.384769500147256 1 1
0.314840670930421 0.308229825089539 1 1
0.464973025270312 0.456496493904697 1 1
0.440431464423668 0.432221297860993 1 1
0.496081448132498 0.486458365923007 1 1
0.602446322118636 0.590673053575986 1 1
0.210709016320533 0.207485815514958 0 0
0.444943405112305 0.435254142967648 1 1
0.499614082035107 0.489894112527412 1 1
0.573063858932075 0.562087749482695 1 1
0.663331501138154 0.651790284919604 1 1
0.581803802934547 0.571500531031004 1 1
0.361468538133482 0.355919937716911 1 1
0.254745610246989 0.249974348122452 0 0
0.488130326240077 0.480081545410429 1 1
0.530022905716897 0.519565820455001 1 1
0.735341488334939 0.721950136797977 1 1
0.427783726622188 0.420049971521729 1 1
0.427264171098926 0.418814563519551 1 1
0.584736624290937 0.574514579415243 1 1
0.644161359698253 0.632295777096359 1 1
0.652948803776685 0.641130220523463 1 1
0.503587523156659 0.49408895887542 1 1
0.747162324855979 0.733222186494051 0 0
0.57558013215846 0.563793003001565 1 1
0.476990937974673 0.467872682339061 1 1
0.668307680648552 0.656010744094006 1 1
0.356577544617418 0.349905009337788 1 1
0.664006783685291 0.651265435133749 1 1
0.447818020811592 0.439523701684521 1 1
0.514310544349056 0.503969309782504 1 1
0.54460333206475 0.535155117310966 1 1
0.405427487443265 0.397282141580156 1 1
0.525462357146515 0.516541930541723 1 1
0.365511861693282 0.358998642901367 1 1
0.41113484895403 0.403085772866421 1 1
0.776839469707064 0.761533865819253 0 0
0.302029905927922 0.297104963534918 1 1
0.374055610608773 0.366536433022467 1 1
0.540587514546913 0.52937544188404 1 1
0.270396807585548 0.265994060618432 0 0
0.515299982387284 0.50581388758415 1 1
0.459524500152476 0.450601061736273 1 1
0.53864559857297 0.52800825933194 1 1
0.1780511105646 0.174284074461692 0 0
0.323707920863955 0.318503179427209 1 1
0.582650129831269 0.571022787437394 1 1
0.562448423879386 0.551895850922471 1 1
0.516005902686848 0.50732510508572 1 1
0.629907183844281 0.617911702804117 1 1
0.459811889013912 0.451976081590466 1 1
0.606508693465289 0.594606033372556 1 1
0.551355457168138 0.541040757739175 1 1
0.400660903749712 0.392967164420517 1 1
0.551171659359556 0.54070799376781 1 1
0.650678928894074 0.639406438755235 1 1
0.340784759808419 0.334294552670085 1 1
0.595508551741548 0.584785628462679 1 1
0.354358860382271 0.347099676073225 1 1
0.579277653161702 0.567163824594098 1 1
0.273924032249854 0.269678392523744 1 1
0.429445028968446 0.420752744523075 1 1
0.55267697302345 0.542995382189929 1 1
0.333812700483393 0.327520740052182 1 1
0.69613954861617 0.682626550440196 1 1
0.325040610436073 0.318935958047144 1 1
0.483774263829465 0.474880559604629 1 1
0.65887396790872 0.646553945603293 1 1
0.517544275518991 0.507723029786412 1 1
0.436027063707149 0.428440247767375 1 1
0.510265507143975 0.501239268627441 1 1
0.475163329717023 0.46689570937047 1 1
0.571763837810348 0.560083661573204 1 1
0.79404645645265 0.779922466336664 0 1
0.519869348687883 0.509168811371969 1 1
0.194687792062143 0.191746933256475 0 0
0.429717875906049 0.420396006808652 1 1
0.610147299988016 0.598996154242049 1 1
0.533364880424255 0.523061329613147 1 1
0.370950372679298 0.363533617640359 1 1
0.434292260136691 0.425927352922193 1 1
0.572093486223617 0.562362427385427 1 1
0.65906564534802 0.646988478016512 1 1
0.356814404334776 0.350482620167935 1 1
0.252039856803971 0.247189055728991 0 0
0.420256799616434 0.412432836258672 1 1
0.356933860312664 0.351157775089294 1 1
0.451148331305318 0.442734362796499 1 1
0.310760188301336 0.304314594504957 1 1
0.417024877758735 0.409852879409894 1 1
0.459829524839499 0.451536130681656 1 1
0.429135085642254 0.421685262624161 1 1
0.397918923703685 0.391542746699418 1 1
0.307475700224918 0.3028192358675 1 1
0.35734937758645 0.350478288400448 1 1
0.308425508179793 0.302299034343505 1 1
0.447824648220782 0.439416072211765 1 1
0.562577157179251 0.553049680082536 1 1
0.575731134620984 0.564932877956953 1 1
0.540107844879028 0.52981560293989 1 1
0.537691447073018 0.527044367041521 1 1
0.492782674357096 0.483798973245595 1 1
0.675662806401176 0.663265008537106 1 1
0.542699815654065 0.532384130802642 1 1
0.458219424790673 0.449118349232651 1 1
0.598107671017813 0.586073267798819 1 1
0.464278302479851 0.456294429362826 1 1
0.505426254365673 0.496374846849906 1 1
0.489181504849083 0.479983360377419 1 1
0.366256764656882 0.358806993694734 1 1
0.626878770611382 0.615463730910556 1 1
0.569563450042258 0.557949563580483 1 1
0.405119088184256 0.396839200196326 1 1
0.701797061995971 0.688702989908083 1 1
0.596900256835134 0.586717873981416 1 1
0.623861665183808 0.61242977949834 1 1
0.648995670914348 0.636768476043026 1 1
0.583316760049748 0.571700452951793 1 1
0.21644224780548 0.212761128877971 0 0
0.72981138812452 0.716332356161791 0 1
0.524198853245401 0.51459603924117 1 1
0.587608310214313 0.576212095526861 1 1
0.450980651036846 0.440830898158136 1 1
0.663827214977163 0.65150297814053 1 1
0.413015968464259 0.404628692116577 1 1
0.485751244085922 0.476619569590356 1 1
0.612248888495344 0.599086438657102 1 1
0.705544088375187 0.692586825072125 0 0
0.741009638074358 0.727098834793222 1 1
0.501505109081245 0.491453877096881 1 1
0.622128431533506 0.610668786690677 1 1
0.594867326929428 0.583767427816092 1 1
0.523215878659275 0.512563107895632 1 1
0.368786439672642 0.362413588335947 1 1
0.521221915619816 0.511955571653909 1 1
0.567785610788662 0.556832383003513 1 1
0.573449558692073 0.562988156063092 1 1
0.538902677499615 0.528286252929719 1 1
0.640661855715428 0.628681757390911 1 1
0.345987286806677 0.340490573444577 1 1
0.712082831671656 0.697896738639985 0 1
0.603357805388084 0.59259607985154 1 1
0.360704761789632 0.354920092478369 1 1
0.561785011432673 0.552240482941873 1 1
0.413534536708803 0.405876989301848 1 1
0.577406842045914 0.567375578604837 1 1
0.489666024737304 0.481493989285115 1 1
0.431678076812117 0.423963321352048 1 1
0.450429899019948 0.442319558820426 1 1
0.533777448678324 0.524438616206898 1 1
0.325027021448232 0.319074918664415 1 1
0.289868110759488 0.284021325278211 1 1
0.490753050605188 0.481370739647961 1 1
0.657301959149783 0.645708312749934 1 1
0.491966342412697 0.482961538470348 1 1
0.631146758271725 0.619348367766213 1 1
0.567264541095182 0.556595019862053 1 1
0.128172660367848 0.125964486992953 0 0
0.685841737164759 0.672549204046222 1 1
0.398292904840548 0.391528708484733 1 1
0.673687008729817 0.659365491468434 1 1
0.458333278943608 0.450462987074105 1 1
0.511722633216253 0.502097340337376 1 1
0.783847618589148 0.770398258813991 0 0
0.511550658719442 0.500672261171354 1 1
0.433648602761104 0.424893989186967 1 1
0.204732721741018 0.200973038452412 0 0
0.578517889783152 0.566012451560704 1 1
0.398971720463999 0.391270691654793 1 1
0.570833996130625 0.559204699628586 1 1
0.51359855245786 0.504136757352903 1 1
0.355214816211629 0.348474736119775 1 1
0.413222098689317 0.40571468579979 1 1
0.373882070082795 0.367498154732289 1 1
0.588017772982847 0.576436431962417 1 1
0.432480191059981 0.423754690796981 1 1
0.591512611413969 0.579576459308532 1 1
0.36159777959934 0.355782095729939 1 1
0.686223265419329 0.674040434930102 1 1
0.672269609036954 0.660487322549515 1 1
0.332055701352368 0.325580814709762 1 1
0.568292954789402 0.556875879998296 1 1
0.680278566975645 0.667289303521763 1 1
0.4926991173821 0.483123425839192 1 1
0.463819698264856 0.455919824626844 1 1
0.411925718454104 0.405108858098425 1 1
0.494195078295868 0.485175614198553 1 1
0.416292878341759 0.408813604818743 1 1
0.824532747772974 0.808316385735882 0 0
0.603138655954239 0.591850025399702 1 1
0.549276360989668 0.538931179247961 1 1
0.326560391395316 0.320295061493415 1 1
0.566856919585148 0.556772123543079 1 1
0.667555549008155 0.654435947420041 1 1
0.641757580929574 0.630892220600581 1 1
0.520038603065093 0.510710585039611 1 1
0.625107582670223 0.614835111059927 1 1
0.414191407226341 0.405964281352326 1 1
0.476125388867075 0.467336288973049 1 1
0.650002652797778 0.637395892960744 1 1
0.649659887223461 0.636779005316951 1 1
0.560480220611423 0.55042637404634 1 1
0.492419549590096 0.482205229162554 1 1
0.404317936769247 0.396811928901596 1 1
0.251662798347101 0.247859359998043 0 0
0.559668425094655 0.548642790594667 1 1
0.406900895154752 0.398780971172234 1 1
0.553945581823505 0.543088297197676 1 1
0.244801002652853 0.24076824556521 1 1
0.519625601388428 0.509341194298409 1 1
0.358242133634612 0.351342017986443 1 1
0.522448175075123 0.512064308964702 1 1
0.479436492195464 0.470605803866214 1 1
0.496629130419414 0.486767411801353 1 1
0.475752896311841 0.467189276393386 1 1
0.491681033463069 0.48231120871729 1 1
0.560827233684334 0.550822808746063 1 1
0.63215372954907 0.620912476071107 1 1
0.592665291711609 0.581719019882482 1 1
0.556954754877565 0.545437213427057 1 1
0.457553111388794 0.448707652647623 1 1
0.444022346768968 0.436244531419745 1 1
0.542505670417818 0.532124649482547 1 1
0.204895432266399 0.201227944019482 0 0
0.657854569716503 0.64479175435162 1 1
0.406696281847433 0.39838649376745 1 1
0.480805801763113 0.471590612777065 1 1
0.446762293908987 0.438354900896197 1 1
0.504358504391697 0.495273257553907 1 1
0.625320222197538 0.614343700389469 1 1
0.586126607286849 0.576541947687681 1 1
0.240996069513055 0.235274946708352 1 1
0.605202769390573 0.594555028447718 1 1
0.645935118288619 0.633703898642001 1 1
0.520119244080257 0.509652022033895 1 1
0.54955493732025 0.539755180701885 1 1
0.688768991982822 0.676614263864143 1 1
0.858880293238961 0.842017783992731 0 0
0.420570410524136 0.412508193957241 1 1
0.591131460973239 0.58059470657117 1 1
0.534154764517444 0.524675640629672 1 1
0.610115108927088 0.598629007575787 1 1
0.628229667409028 0.616825518473273 1 1
0.576802682522789 0.566172255685957 1 1
0.388934927623692 0.381645075657732 1 1
0.499052131866495 0.490067405554786 1 1
0.489136210209283 0.47855326297696 1 1
0.640364526294748 0.62790583661878 1 1
0.446318613623712 0.437629285130754 1 1
0.543963650245146 0.533875562585913 1 1
0.473217332064422 0.464685893641936 1 1
0.608243259979522 0.596555739096536 1 1
0.849267425074247 0.83296652516693 0 0
0.535139404916199 0.52497631939917 1 1
0.57430535706082 0.563704855182609 1 1
0.676545042058341 0.664286285090456 1 1
0.510951513114118 0.500499632706777 1 1
0.824753339288618 0.809242266555456 0 0
0.646601725934462 0.633636671816272 1 1
0.416906011650592 0.409023267113166 1 1
0.599826407394723 0.588703804949492 1 1
0.257727473917182 0.252341211604082 0 0
0.33151345861194 0.325542795511509 1 1
0.558271245730829 0.546242290635682 1 1
0.430258142380609 0.422146949668244 1 1
0.685599860555868 0.673964395142289 1 1
0.587352743410355 0.576715470239686 1 1
0.231238840206771 0.227224220823029 0 0
0.483622232747004 0.474146305613283 1 1
0.584191012743575 0.572654864453045 1 1
0.456535428465615 0.44903969901181 1 1
0.549295186112768 0.538705399962582 1 1
0.476723018697275 0.467349312372948 1 1
0.480036096113436 0.471275412473154 1 1
0.437938159381653 0.429969021264409 1 1
0.693491485332593 0.680903935173082 1 1
0.598830585937527 0.587564120117291 1 1
0.493378501177783 0.485446630331864 1 1
0.649291066418066 0.637562862121879 1 1
0.319916279630379 0.314419056675421 1 1
0.377752938757574 0.370951798177255 1 1
0.481605430595641 0.47224629986297 1 1
0.49604362171791 0.486616299060356 1 1
0.299942649050557 0.293153147997227 1 1
0.297951592630495 0.292388793591041 1 1
0.384791389543213 0.377843963850828 1 1
0.427182956459553 0.419387388198684 1 1
0.479455966184221 0.469358544957653 1 1
0.697030083102089 0.683955193550848 1 1
0.508646349537341 0.498898286066952 1 1
0.53856790199715 0.527430774238332 1 1
0.453645150706076 0.444699018959331 1 1
0.383656664920994 0.375470398110674 1 1
0.423189977735757 0.415001652742661 1 1
0.50043182437812 0.48970054559487 1 1
0.536191401880671 0.525500445454516 1 1
0.413020463851567 0.404977145575299 1 1
0.609052658260541 0.597258286260571 1 1
0.455012554288846 0.44656178918923 1 1
0.586189887481094 0.574974418368126 1 1
0.586901352835181 0.576502655707572 1 1
0.466533991408219 0.457841029663006 1 1
0.435917169539459 0.427345855476969 1 1
0.418238514731668 0.410338848844231 1 1
0.294629980679432 0.288588393444655 1 1
0.466944159815479 0.457340940546127 1 1
0.65136610595762 0.639181186827293 1 1
0.496448961413743 0.486686056983215 1 1
0.683866732838517 0.671352670134952 1 1
0.757184262433153 0.743914573387492 1 1
0.433881268161572 0.425607909141816 1 1
0.763253351765295 0.748706084607292 1 1
0.548829015852013 0.539066586623205 1 1
0.215117541994196 0.2110896165882 0 0
0.609822547214417 0.598212869569074 1 1
0.456951012553395 0.447609480164913 1 1
0.441834777047492 0.431612244546784 1 1
0.317230628878537 0.31131669270906 1 1
0.595302315247111 0.584140685617399 1 1
0.539254183570099 0.529311223841417 1 1
0.569261818932483 0.558558209131412 1 1
0.742584029210721 0.728263187531058 0 1
0.80988312997165 0.795492884375663 0 0
0.458831528419834 0.448910555604461 1 1
0.566596588264746 0.554505926718582 1 1
0.541286736860961 0.529996310516029 1 1
0.321602701776735 0.315818818279053 1 1
0.481010616016723 0.471606953614579 1 1
0.361529246578261 0.355430004873655 1 1
0.523773135534771 0.514205705662297 1 1
0.570445210978366 0.558710057262766 1 1
0.53354647124928 0.523414567361063 1 1
0.381588289747306 0.373878668897593 1 1
0.355412350070284 0.349101790125811 1 1
0.46674209141429 0.457402184161078 1 1
0.390243414337745 0.383598892801777 1 1
0.375218744587969 0.368026453649132 1 1
0.481535696796102 0.472729912764557 1 1
0.352017224304488 0.344230346389646 1 1
0.502599333099209 0.492999224666716 1 1
0.460584698689258 0.452302955142187 1 1
0.451342299602707 0.441278301698581 1 1
0.36038574887568 0.354513725564072 1 1
0.515290153722906 0.506556504295305 1 1
0.492968650931429 0.482738429109171 1 1
0.432843291513032 0.424925485373885 1 1
0.595883319798204 0.584274537993573 1 1
0.672896596268805 0.660550865723733 1 1
0.485337253732413 0.477207972103835 1 1
0.528893805428684 0.518122455435583 1 1
0.48706363836768 0.478567229997427 1 1
0.493507126440461 0.484138690662365 1 1
0.398512970145651 0.39065961349976 1 1
0.471819567606799 0.463228097978916 1 1
0.565908789543195 0.555220793573424 1 1
0.582399517656756 0.571318187751767 1 1
0.369697791775244 0.361779761121191 1 1
0.490711646260621 0.481977465810745 1 1
0.405521151786828 0.397486874645261 1 1
0.263126096326733 0.259193960614331 1 1
0.55898963576715 0.548695221469918 1 1
0.257823607352307 0.253139375002518 0 0
0.617022311310064 0.604676876614697 1 1
0.507508770835142 0.497375594469289 1 1
0.609935020928976 0.598104590703237 1 1
0.635772134265147 0.623179877697573 1 1
0.413443979571064 0.405671551141311 1 1
0.406985660124708 0.39926040793211 1 1
0.541886396357199 0.532428266492936 1 1
0.307659875993583 0.302297044734509 1 1
0.543079766569835 0.534210424913017 1 1
0.496885156442441 0.487418710981803 1 1
0.433273736979981 0.425084009013489 1 1
0.472555175042272 0.463353310123982 1 1
0.368292753523219 0.361602365634037 1 1
0.426347917314756 0.41891456467652 1 1
0.507936704686241 0.498145496525067 1 1
0.439106784099497 0.432429859080208 1 1
0.326943844062854 0.32028883296329 1 1
0.467589380727543 0.460078383453301 1 1
0.496908602446805 0.487875862470707 1 1
0.512429515072418 0.502552534510133 1 1
0.53056542131911 0.520437123054108 1 1
0.38817631100709 0.381319553463481 1 1
0.444783124803693 0.437629189448296 1 1
0.573588980645364 0.56092592747247 1 1
0.433189535257227 0.424620188625339 1 1
0.404856844048412 0.397578698030996 1 1
0.46700404827603 0.457277413388784 1 1
0.322573421651297 0.316710115485161 1 1
0.648389572004704 0.635813485276495 1 1
0.507875882428446 0.498428694534945 1 1
0.403921016193102 0.396512716114101 1 1
0.367865647161943 0.361657824910039 1 1
0.374016475239333 0.367383544830571 1 1
0.552473548953231 0.542020269616081 1 1
0.408498460198393 0.399952816629249 1 1
0.692528421645809 0.680940709075095 1 1
0.799981332613053 0.784596859484911 0 1
0.399387505983726 0.391337214260162 1 1
0.518255234392946 0.509291825878131 1 1
0.643051652773121 0.631571912898665 1 1
0.245181808707066 0.239937570801004 1 1
0.292721945089816 0.286575148124651 1 1
0.44611156095382 0.436395835575284 1 1
0.548932198407608 0.539373078427786 1 1
0.363650459390279 0.356802391582611 1 1
0.505530859961648 0.495105531753223 1 1
0.415314874455192 0.40733830243443 1 1
0.510674286742977 0.500884732320373 1 1
0.421755780925484 0.414654619451321 1 1
0.540004669413906 0.530160187284592 1 1
0.530754807910008 0.520514392943099 1 1
0.147891188413583 0.145010989576386 0 0
0.445452568169723 0.438031881708704 1 1
0.346942369718508 0.340960003718721 1 1
0.653822371214402 0.642595052673729 1 1
0.367858199307915 0.361904630629805 1 1
0.352372303047681 0.345841933090785 1 1
0.476552132046656 0.467551778157582 1 1
0.529911509006532 0.519247055421146 1 1
0.529673071961403 0.519931174709763 1 1
0.51491267179993 0.505658203450479 1 1
0.417997462235775 0.409929202080346 1 1
0.53098922822291 0.521144914734098 1 1
0.441941239634654 0.433475907760646 1 1
0.46978782655925 0.461530899596288 1 1
0.537850592199698 0.528028826346977 1 1
0.493586357282583 0.48535153948855 1 1
0.265301716440988 0.259905399104336 1 1
0.191077901906183 0.187646834278591 0 0
0.57235871504082 0.561875891734444 1 1
0.777526737964991 0.763499939309414 0 0
0.589526892949664 0.579082225560773 1 1
0.68694877378532 0.674702964362075 1 1
0.666484853330558 0.653437324008076 1 1
0.62320444757364 0.611370045170509 1 1
0.488372101224822 0.479743141522399 1 1
0.580309523907686 0.567889144577957 1 1
0.667913259763439 0.655818459484056 1 1
0.488540229333923 0.479559505810799 1 1
0.55891174445019 0.547450902715606 1 1
0.420174798703495 0.410512539149339 1 1
0.565374163536609 0.55524133120919 1 1
0.546617631796817 0.537099915425493 1 1
0.656032592570163 0.643902846137593 1 1
0.813200805197305 0.797243606282139 0 0
0.606255372200291 0.59564840718932 1 1
0.427851511816421 0.419876355191067 1 1
0.252379285789347 0.247292882855702 0 0
0.624260896013306 0.612662530279863 1 1
0.485903372841765 0.476405527781042 1 1
0.52478496414601 0.515002893156629 1 1
0.255627448605429 0.250606594737494 0 0
0.720172608948735 0.705655010702157 1 1
0.67860037895209 0.66528412248824 1 1
0.481624972804817 0.472869677344603 1 1
0.502366907023196 0.49328382444705 1 1
0.477066006086773 0.466894730959324 1 1
0.442368242135525 0.432630357261213 1 1
0.585990049813694 0.575727943322517 1 1
0.628391640954876 0.617220770940035 1 1
0.45066888774696 0.442521417474087 1 1
0.477121374247352 0.468881709210622 1 1
0.424695052545189 0.416465959891761 1 1
0.547198604068446 0.536885267498632 1 1
0.596430244943708 0.584940514704518 1 1
0.331642102916966 0.325224927605802 1 1
0.469667640053032 0.459629371283728 1 1
0.528828206927779 0.518935637250361 1 1
0.466787632670686 0.457311851087748 1 1
0.629575337366062 0.618210457101127 1 1
0.283103231422992 0.277433327336506 1 1
0.417130798349626 0.40899015063645 1 1
0.504159082489767 0.494851730675887 1 1
0.3028363875634 0.296572272732595 1 0
0.394995677259332 0.38821575808062 1 1
0.716898545281198 0.70382752408351 1 1
0.407043172176605 0.398806100512561 1 1
0.690977525880723 0.677570772372138 1 1
0.681118268542719 0.667934020201468 1 1
0.397797298068027 0.390103829768113 1 1
0.477092613624519 0.469259366426293 1 1
0.51428883111183 0.504811683558956 1 1
0.521361797341123 0.511742395372856 1 1
0.520302769595952 0.510473919324416 1 1
0.276007041022692 0.270864346520151 0 0
0.483189902754365 0.47373349963322 1 1
0.543257047662579 0.532275605140409 1 1
0.400835239959909 0.393351597246509 1 1
0.635816796641387 0.624423165656157 1 1
0.554854758121248 0.544953100962331 1 1
0.534778186764439 0.525675511817943 1 1
0.542359342770445 0.532122441934774 1 1
0.352053254184855 0.344471338990814 1 1
0.333558639760402 0.326841993423022 1 1
0.618011914387013 0.606524398535061 1 1
0.470202548207894 0.461995769399953 1 1
0.655658879047754 0.642805103087723 1 1
0.509836354367109 0.500558380637555 1 1
0.646493601086282 0.634166740619053 1 1
0.391341624194958 0.384160976475049 1 1
0.322491754590421 0.317827352355348 1 1
0.525326711242517 0.515887984651091 1 1
0.474486909338332 0.465675193287866 1 1
0.219150612708547 0.21395050962755 0 0
0.637307880394803 0.624998082697086 1 1
0.470554497789997 0.461574128721118 1 1
0.314728034552584 0.309332089394393 1 1
0.603472740093351 0.591597673533802 1 1
0.386795332641231 0.380893717020981 1 1
0.349596932132493 0.343108425482049 1 1
0.515366773685721 0.505671799161875 1 1
0.417700606811531 0.409698324252451 1 1
0.556361735118896 0.546356823708449 1 1
0.451474650693077 0.441212806090142 1 1
0.417273321219352 0.409532542529656 1 1
0.378793078884668 0.37092904241433 1 1
0.47848148763128 0.470019901386308 1 1
0.426494852677977 0.41778738405837 1 1
0.470952061691718 0.461807070135807 1 1
0.327955494737844 0.32121857498576 1 1
0.233634290682249 0.228919121355827 0 0
0.411354762498742 0.40377826254342 1 1
0.401735870999851 0.39356894041987 1 1
0.371969405973743 0.365633793509676 1 1
0.403854221928599 0.396459197142444 1 1
0.624874470289634 0.613799894403582 1 1
0.488262590905155 0.480058791063809 1 1
0.45539152018284 0.447038652845126 1 1
0.714082484790022 0.700084650921643 1 1
0.644296505911629 0.630338000035335 1 1
0.533272768235984 0.522596442497199 1 1
0.425995841276034 0.419117837554492 1 1
0.615002479579624 0.60315772546579 1 1
0.500355510862824 0.490618225539267 1 1
0.516896333601849 0.507726267818076 1 1
0.387583502388684 0.381188562864875 1 1
0.514929367682605 0.505244702192979 1 1
0.545000351889668 0.533967805772275 1 1
0.653055058957476 0.641006701549271 1 1
0.470907530730794 0.462735539366803 1 1
0.629351376586289 0.616878664174455 1 1
0.474990055228791 0.465885186260879 1 1
0.801822875423559 0.786779978517203 0 0
0.595306384445698 0.583758117559317 1 1
0.476165637552158 0.467820968713982 1 1
0.756086637390885 0.739961281761122 1 1
0.608781351332583 0.596987728612976 1 1
0.615954410275931 0.603058625108041 1 1
0.61559408427328 0.604777123820081 1 1
0.446987178710107 0.438102278516637 1 1
0.384048070028774 0.376889591445999 1 1
0.601067845598362 0.589309756233499 1 1
0.420455578524533 0.412465683678915 1 1
0.545070873228651 0.534453012831701 1 1
0.513590559615788 0.503793911149447 1 1
0.488761568915205 0.479625810421585 1 1
0.351790684352869 0.345688340314022 1 1
0.500531997192472 0.492220046876408 1 1
0.298427484268584 0.292866866984119 1 1
0.758364294188443 0.744290242830711 1 1
0.394226388675354 0.386371125647687 1 1
0.575560977915452 0.565820630670714 1 1
0.661555460035623 0.649785280628714 1 1
0.629566513489915 0.617319619623878 1 1
0.293666060844736 0.28775067503608 1 1
0.605708275110868 0.595118527165247 1 1
0.463446234196112 0.454772544640917 1 1
0.66645762008457 0.654878549426608 0 0
0.753076215248089 0.738782381684633 1 1
0.685106870297175 0.672275825238442 1 1
0.480625169847514 0.47148957715684 1 1
0.789024128168841 0.77327250437166 0 0
0.411999796891618 0.4041570526696 1 1
0.332855782450304 0.326197221626061 1 1
0.4223397874728 0.415710966257384 1 1
0.582722219189331 0.571598520788307 1 1
0.570697319287427 0.559558231879378 1 1
0.629527725664593 0.618128358387637 1 1
0.32107318244306 0.314799000730346 1 1
0.301364239821291 0.295662295408458 1 1
0.294707645124775 0.289185834975117 1 1
0.456525858134482 0.447442486784866 1 1
0.391252531967013 0.383576861171141 1 1
0.485873634683388 0.476516594473807 1 1
0.445047261631002 0.436943472368239 1 1
0.362529214311408 0.356311944626135 1 1
0.696363227411051 0.683078207121023 1 1
0.72413824972924 0.711545388899878 1 1
0.468465962872767 0.460037101014995 1 1
0.210937019610718 0.206605500922157 0 0
0.460406501504411 0.452281133419539 1 1
0.552374348594989 0.541767954056333 1 1
0.600172604086145 0.588266161460896 1 1
0.388526108280572 0.380847874758374 1 1
0.541681569791999 0.530949242445963 1 1
0.644616156391254 0.632183054097273 1 1
0.27378664989211 0.269163785244295 1 0
0.602995938825718 0.591191529335186 1 1
0.642802975620792 0.630081130888716 1 1
0.542418650964691 0.532453404324614 1 1
0.641025560878712 0.629107607498014 1 1
0.625195091683157 0.614158701107785 1 1
0.189785068728308 0.186031341626913 0 0
0.438977212442123 0.431228441934942 1 1
0.605688037186499 0.593202504106871 1 1
0.368619937615427 0.362182498547722 1 1
0.579566981969402 0.56883725040323 1 1
0.594013070248724 0.582668454099578 1 1
0.411014535731531 0.403878334712878 1 1
0.525393049454721 0.515748772662833 1 1
0.509638001222338 0.499183602776306 1 1
0.377389218203896 0.370968183714854 1 1
0.487904616191611 0.478573927991271 1 1
0.443143494468734 0.434449345546867 1 1
0.463098325670903 0.455153391156555 1 1
0.507326074118884 0.496661642434208 1 1
0.682261915750024 0.669036295337176 1 1
0.449868720740084 0.442369406997695 1 1
0.320111089314265 0.314557310887439 1 1
0.642594963682164 0.629565284449007 1 1
0.448878469257858 0.440343796443472 1 1
0.535895822771384 0.52722493706988 1 1
0.675260184162148 0.662384534839591 1 1
0.373486948897989 0.366426792470678 1 1
0.44567813032222 0.437368350061317 1 1
0.899813187287714 0.882939685649081 0 0
0.492881234707452 0.483074610848828 1 1
0.602715722134173 0.590709187577253 1 1
0.711415133128332 0.69827831592469 1 1
0.350314774199209 0.344286800076317 1 1
0.678570111857895 0.666200843355555 0 1
0.454739821059498 0.445827549468949 1 1
0.703395605814508 0.690544606285664 1 1
0.669872642067768 0.657722408918782 1 1
0.547862587375432 0.538439336742883 1 1
0.421788587178826 0.414813923513514 1 1
0.447102125480394 0.439844863134341 1 1
0.480176443266994 0.471264946982261 1 1
0.314077495124656 0.308405987367469 1 1
0.515917266000314 0.50679687041171 1 1
0.388251831914113 0.38044705413098 1 1
0.440869170880315 0.433154825461443 1 1
0.618245251100311 0.607144212486086 1 1
0.422001536419013 0.413963075851319 1 1
0.376549415716181 0.368773868709874 1 1
0.525813744335194 0.515280940991359 1 1
0.526963456013665 0.518077047276965 1 1
0.494880382678658 0.485581443908578 1 1
0.571572358799429 0.558595195163824 1 1
0.763349224865643 0.748081176702239 0 1
0.522903680319658 0.512660739160503 1 1
0.258741989405796 0.254462630474736 1 1
0.513105799963848 0.504239366197694 1 1
0.654786979687544 0.643450720298505 1 1
0.596893858183441 0.585975685951096 1 1
0.437101264024544 0.428267059165572 1 1
0.443580706022931 0.434675400461279 1 1
0.542435468177552 0.533489164760237 1 1
0.156110481442122 0.152847703638987 0 0
0.568478228325692 0.558438797118525 1 1
0.500428026847269 0.491853207993203 1 1
0.435535194360876 0.427510051676732 1 1
0.610639260024248 0.598622684320749 1 1
0.571914665451991 0.561241131730146 1 1
0.585169389928026 0.572395116958061 1 1
0.394933935537679 0.387241772816411 1 1
0.514872265298354 0.506577102955789 1 1
0.625645808427615 0.613973417047081 1 1
0.650367548328518 0.637813766253516 1 1
0.508877002031409 0.500144948409666 1 1
0.400089131583944 0.392171670486255 1 1
0.498210508018075 0.488688157807087 1 1
0.479164552286393 0.469925571660346 1 1
0.503538752112439 0.494560628047228 1 1
0.515829287723657 0.506927370656213 1 1
0.376777425621685 0.369874292015803 1 1
0.599786541156239 0.589454316690209 1 1
0.410897994949615 0.40283418430775 1 1
0.559679659074198 0.5492620293106 1 1
0.605771787411582 0.594462293880104 1 1
0.791857244752178 0.776950240046965 0 0
0.579484906826306 0.568546666104915 1 1
0.434204736760837 0.425072139614974 1 1
0.349943575676585 0.343843007345809 1 1
0.377945930045482 0.370252138926086 1 1
0.386738058736782 0.379305266991813 1 1
0.527863594777236 0.51784303411602 1 1
0.434308230443771 0.427125701298429 1 1
0.50675871153952 0.49799769349346 1 1
0.521405245196474 0.512028327445421 1 1
0.499730477381478 0.489797731718436 1 1
0.497051188590181 0.488332360900725 1 1
0.381425993407357 0.374451376137559 1 1
0.350100811751389 0.342514493408304 1 1
0.451100163684908 0.442694631070371 1 1
0.411362303205265 0.402671279934104 1 1
0.496045699458306 0.486271551587325 1 1
0.627619641174165 0.616095105193459 1 1
0.539520528909707 0.528325734677114 1 1
0.457609327138873 0.45000418051228 1 1
0.523896979908413 0.51386843895134 1 1
0.689896968804273 0.676373976486814 1 1
0.548265726391685 0.538867767864661 1 1
0.550321366214763 0.539846850314443 1 1
0.510365298373645 0.501307212682911 1 1
0.461435974444474 0.452757227106451 1 1
0.550832195370026 0.540462266418548 1 1
0.576028226618404 0.56520946107368 1 1
0.664809561957927 0.65277026468757 1 1
0.368883826046097 0.36297663217634 1 1
0.550806676602911 0.541046525224318 1 1
0.597587456114769 0.58598977175353 1 1
0.28412101798342 0.27862622505073 1 1
0.548926582664336 0.536838399962226 1 1
0.317096025211575 0.311366100130832 1 1
0.512145524044772 0.503643463856018 1 1
0.550161284602319 0.540458035347526 1 1
0.528576279517403 0.519266247519945 1 1
0.536696541582198 0.526454714374674 1 1
0.636413517802642 0.624397509099971 1 1
0.787506809204388 0.773877985701517 0 0
0.661846675524553 0.648665617616471 1 1
0.546025212999568 0.535521685767781 1 1
0.643288434967901 0.631440435320797 1 1
0.352444585997957 0.346372141101711 1 1
0.536481946029174 0.526822429739263 1 1
0.556409374657676 0.545942662964493 1 1
0.305670571046471 0.300293837957486 1 1
0.592618270412834 0.581852476826658 1 1
0.241535815177533 0.23743653275212 1 1
0.654384102735622 0.641849925520924 1 1
0.702933244918304 0.68859827366115 1 1
0.284612725815334 0.279688029382963 0 0
0.530082809392715 0.520367247292974 1 1
0.433380680426478 0.425029092109801 1 1
0.617218509970319 0.60481239683775 1 1
0.466384429097075 0.458503997175099 1 1
0.541983006857897 0.530122801853415 1 1
0.486712786877115 0.476893027364282 1 1
0.371300994115281 0.363995568732791 1 1
0.487115552758065 0.477735663036518 1 1
0.57242563832487 0.560855267437666 1 1
0.41838159195061 0.410873071091305 1 1
0.302980111519315 0.296223869378408 1 1
0.66546802681389 0.653709406264573 1 1
0.63215867684121 0.619545205260604 1 1
0.642851617737091 0.631856968872887 1 1
0.374578513812437 0.367569364710475 1 1
0.588148733889242 0.576902582734782 1 1
0.566036373013816 0.555577287226441 1 1
0.58758490706504 0.575529610885184 1 1
0.514090384459708 0.504926259043345 1 1
0.527601727072037 0.51611795513938 1 1
0.590270218051361 0.580058803004909 1 1
0.577524113749197 0.566987621171053 1 1
0.296720537865232 0.291255530191441 1 1
0.514943376569843 0.505028421873942 1 1
0.473191578032605 0.463829564259671 1 1
0.584860946216375 0.574114831047816 1 1
0.46709256579139 0.457458241594561 1 1
0.444403003592916 0.43567541518671 1 1
0.60561575863839 0.594997416412256 1 1
0.571439980125301 0.561037610881288 1 1
0.524329320101751 0.515227469504485 1 1
0.630686151691694 0.618923871263279 1 1
0.438926090985414 0.430930279130986 1 1
0.519079406068604 0.50955951067398 1 1
0.655867990291323 0.644133424510626 1 1
0.432720296215583 0.424634921495735 1 1
0.542132223376833 0.531803717430298 1 1
0.400694585164062 0.393185132154506 1 1
0.569533695320019 0.557765855213637 1 1
0.60700939385028 0.596858848147672 1 1
0.723460802310246 0.709125292552895 1 1
0.656184882640671 0.644351244233195 1 1
0.452369169057259 0.444094663796008 1 1
0.294781140353264 0.288259640415361 1 1
0.485082656902796 0.475267269093538 1 1
0.582527766584772 0.572468803626908 1 1
0.664942197032125 0.653073681799823 1 1
0.619602897583218 0.608322012310829 1 1
0.455121962003297 0.447301172647238 1 1
0.190788751776914 0.186460842560702 0 0
0.763492248984122 0.748982339474833 1 1
0.553074140683097 0.543186742973033 1 1
0.604408504324485 0.593892219569019 1 1
0.232424536762421 0.227722053513721 0 0
0.609118517474352 0.598108758364023 1 1
0.664901832534307 0.652554393614578 1 1
0.681017053598859 0.66938816384386 1 1
0.563816664069153 0.553100823733323 1 1
0.463597689429764 0.454621298266758 1 1
0.620821868432114 0.608324504270395 1 1
0.488070693180851 0.479036913246787 1 1
0.619216823000277 0.607210832973533 1 1
0.470112349803315 0.461310544536493 1 1
0.627122529608886 0.615846959478628 1 1
0.289493212525886 0.28557469896727 1 1
0.329704493301873 0.323216295469272 1 1
0.39646776597048 0.389504365847745 1 1
0.428906599165259 0.420131375092912 1 1
0.418924913309261 0.411206431507981 1 1
0.293496320760556 0.288316718772425 1 1
0.591797596323407 0.581221537828673 1 1
0.477426669066931 0.467856773916443 1 1
0.48733639138758 0.478947382723698 1 1
0.358450015366053 0.351522141187706 1 1
0.531327668559706 0.520415917766233 1 1
0.514310129883116 0.504323548178655 1 1
0.679555128821774 0.666174219287372 1 1
0.20989074790846 0.205255792640966 1 1
0.347162433836101 0.34096736031173 1 1
0.522999344652998 0.513673186817674 1 1
0.797630110213046 0.782269309536714 1 1
0.457250173928469 0.448285006442682 1 1
0.482524045004124 0.474540296602553 1 1
0.22297132312233 0.218842330334345 0 0
0.562117091021614 0.551494976516264 1 1
0.523606423160847 0.513287073121011 1 1
0.531887843065346 0.522284572581303 1 1
0.677974711454383 0.665929810977098 1 1
0.543734108800922 0.533790855417244 1 1
0.466041952868032 0.457541719856645 1 1
0.333838649809741 0.328422678128709 1 1
0.317974966626272 0.310668376469295 1 1
0.488370131837527 0.480346281818618 1 1
0.223287430406998 0.218394890858498 0 0
0.652251519743853 0.6393642956998 1 1
0.554766619470438 0.544435165096872 1 1
0.393868761969108 0.387087672692112 1 1
0.674311837458208 0.661849029025065 1 1
0.489514003730127 0.48100416180038 1 1
0.191311860807987 0.187876512465007 0 0
0.563609364747288 0.553753682547636 1 1
0.372666291319854 0.366586924584766 1 1
0.710059816815517 0.697641431772599 0 0
0.580054816492031 0.56991251154609 1 1
0.3568508528607 0.349012120435719 1 1
0.569021720311958 0.557209832459416 1 1
0.55677198703301 0.545906722263203 1 1
0.59384308130044 0.582845311320503 1 1
0.484817224218104 0.475191042774962 1 1
0.147958285943995 0.145792183393121 0 0
0.488343996570418 0.479343258362551 1 1
0.510510299806003 0.500811553227938 1 1
0.36690170500883 0.360519317987755 1 1
0.583045867816896 0.572584796489823 1 1
0.63916371236221 0.62759567689951 1 1
0.260742496009148 0.255756965601893 0 0
0.585351365303883 0.574607356266331 1 1
0.549518980489638 0.539845006981785 1 1
0.542647563810055 0.533143898932021 1 1
0.610860407277968 0.599646168240158 1 1
0.411942708753437 0.404069611584659 1 1
0.186293557259198 0.182887928763321 0 0
0.389212996595198 0.381650522996244 1 1
0.498050460092013 0.488757949653503 1 1
0.385717178514509 0.377631834610737 1 1
0.412294197523233 0.403987583550597 1 1
0.667500236831566 0.654909554575536 1 1
0.690541737877955 0.676763127282463 1 1
0.604599966287589 0.592843398898209 1 1
0.639116591137665 0.628161131923015 1 1
0.409699427622534 0.401817701482899 1 1
0.369088203591747 0.36211500754018 1 1
0.590686833069941 0.579601678331325 1 1
0.481176732769179 0.472420018190174 1 1
0.521313510645236 0.510772148373569 1 1
0.634232756789818 0.623054518428817 1 1
0.749442023417367 0.735106444469919 1 1
0.412703726215046 0.404698965709157 1 1
0.412326264696384 0.404373083699377 1 1
0.426171084041449 0.418127360646311 1 1
0.399702904049312 0.392720652392851 1 1
0.306372737709157 0.30066113503165 1 1
0.432372466363477 0.424459936229212 1 1
0.550722447604146 0.539810282693871 1 1
0.448821626718042 0.441064123746487 1 1
0.596744577634334 0.585467620042595 1 1
0.37069548568541 0.363183737481948 1 1
0.528293013908539 0.517765118878543 1 1
0.67503180107536 0.661271844998858 1 1
0.684977242954999 0.672958530637267 1 1
0.362833029374246 0.356220746328612 1 1
0.458958553252229 0.449826824988232 1 1
0.28731496033563 0.28219288023753 1 1
0.372567758828325 0.365283735135433 1 1
0.425763715173195 0.417716131454447 1 1
0.57190129154296 0.56210280692554 1 1
0.607314023171933 0.595719481629006 1 1
0.502010161661845 0.492428066897309 1 1
0.436311993455183 0.427643363400095 1 1
0.577768450343589 0.566598233660828 1 1
0.724861652132879 0.711573379977789 1 1
0.534868001494143 0.525216742739817 1 1
0.298082766684576 0.291345733182498 0 0
0.616043330113132 0.603571848683392 1 1
0.506563950501541 0.497249722205233 1 1
0.547744678832177 0.537520517671463 1 1
0.540843668403298 0.530923318309976 1 1
0.266681831291181 0.26131110181739 0 0
0.463651172799676 0.456077387342601 1 1
0.48480823659293 0.47597689566847 1 1
0.663085842278187 0.649813620528548 1 1
0.417967558879128 0.409596893525473 1 1
0.432546153370711 0.424165556301907 1 1
0.57837693743548 0.569217609898341 1 1
0.634297197470741 0.622850522538769 1 1
0.423409068571732 0.416105214716238 1 1
0.701097031992836 0.686875659041686 1 1
0.432036213526079 0.424294292897448 1 1
0.493971830568859 0.485480530124708 1 1
0.217764829440295 0.214514869456489 0 0
0.66041578287835 0.647743990534207 1 1
0.480409928817509 0.471873974474516 1 1
0.413178169627267 0.40480717350008 1 1
0.584719133608666 0.573453536515437 1 1
0.281366913326486 0.276680670405535 1 1
0.500113361480371 0.490145802955693 1 1
0.420164682661818 0.411722478214038 1 1
0.672825508895345 0.660797294949671 1 1
0.331523009609485 0.324229986757758 1 1
0.486820220193921 0.47757266982144 1 1
0.566980552712146 0.556257759196982 1 1
0.540942605950547 0.531780610585444 1 1
0.567713118815165 0.55736385437912 1 1
0.568952383647918 0.557819317220722 1 1
0.575738361132978 0.564888770414782 1 1
0.33641326184616 0.330274275402203 1 1
0.761459064054666 0.746235373861448 0 0
0.510952240202336 0.500887604982573 1 1
0.681887037768236 0.669750289750746 1 1
0.568086042421304 0.558789186509839 1 1
0.37904487432051 0.371857422065351 1 1
0.308855093420806 0.303053154557455 1 1
0.413936466468031 0.406654238691625 1 1
0.269212302811694 0.263925015127187 1 0
0.233821115005723 0.229148406756039 1 0
0.690264159823463 0.67757336513462 1 1
0.632956532592018 0.621197464469971 1 1
0.353025684271412 0.346769059243839 1 1
0.581594897037761 0.568657578162826 1 1
0.618209539754827 0.605395452000356 1 1
0.620401348961732 0.608092940452859 1 1
0.393027714404306 0.38637448081351 1 1
0.476264998429502 0.467899797199596 1 1
0.526604359925902 0.517169992299537 1 1
0.556393616659279 0.545705983487412 1 1
0.506760877537431 0.498052693720114 1 1
0.527932507878889 0.519008858973652 1 1
0.671402390508105 0.659545927496918 1 1
0.424471680190913 0.416876895565336 1 1
0.443862315030618 0.435960656741984 1 1
0.439545507857723 0.431461116848468 1 1
0.843572572358609 0.82865790318867 0 0
0.521737284054832 0.512555400104504 1 1
0.618881634741687 0.608088589946254 1 1
0.278714286094557 0.274135308936447 1 1
0.573115282852823 0.562912533671582 1 1
0.47757918827873 0.469254828437463 1 1
0.317872741868056 0.312358059409976 1 1
0.168283014758511 0.164691234791925 0 0
0.417238091037501 0.409148681250999 1 1
0.678621403343098 0.664746617417589 1 1
0.519812884098297 0.510169863921626 1 1
0.403661039638279 0.397145615131183 1 1
0.401916490132364 0.394933707595882 1 1
0.617867880251258 0.605780919485977 1 1
0.542530563671445 0.533129128416534 1 1
0.35033626908418 0.34297333996478 1 1
0.589674852215306 0.578313250382288 1 1
0.347573120497023 0.341199553100513 1 1
0.512454266415941 0.504080498873182 1 1
0.303904060708356 0.298318239349815 1 1
0.352134557420201 0.346380945850403 1 1
0.517508868815993 0.508476378131271 1 1
0.691712908561432 0.678106284898364 1 1
0.555701139332115 0.54568773464669 1 1
0.41734340163667 0.408492053234371 1 1
0.605779271497936 0.594890623911118 1 1
0.434985596747127 0.427010412874085 1 1
0.663209227604638 0.650709869863487 1 1
0.550638788573678 0.540094018284671 1 1
0.275675937102852 0.270371433498225 1 1
0.423453046340475 0.416289153741469 1 1
0.178922385825851 0.175603459206419 0 0
0.390213582013611 0.383077565323524 1 1
0.33607221107107 0.330120758147982 1 1
0.356638015426931 0.349899836054428 1 1
0.552731556851832 0.543288245356321 1 1
0.417229493199103 0.410101566119306 1 1
0.522945014519471 0.514334644984576 1 1
0.441110248965167 0.432751078593086 1 1
0.490303444392825 0.480226475990049 1 1
0.46900684113357 0.461094230144673 1 1
0.742697741849824 0.728980849983153 1 1
0.45799909283135 0.449091490315486 1 1
0.385677718526366 0.377821686481356 1 1
0.198868270640883 0.194494867775652 0 0
0.270810688081441 0.265824450698261 1 1
0.51391991248081 0.504213735959856 1 1
0.441625079114267 0.432766257258829 1 1
0.299478274015391 0.29525513530972 1 1
0.77052346307696 0.756498627789457 0 0
0.528047402105426 0.516739838497913 1 1
0.727460957841752 0.714562149262363 1 1
0.552896998616348 0.541865758270374 1 1
0.616877767206699 0.605620162050103 1 1
0.640140742609355 0.626331793158233 1 1
0.0150951572611869 0.0144202925225233 0 0
0.532169008575837 0.522746451264827 1 1
0.326613953356785 0.321154730634462 1 1
0.633600291607761 0.622263600528337 1 1
0.267942701670627 0.263205455952873 1 1
0.508385085006382 0.498157029974409 1 1
0.539671833082419 0.529908321015049 1 1
0.390821585506393 0.383736171340954 1 1
0.730823223732209 0.718500167897727 1 1
0.309701377776418 0.303864044728664 1 1
0.333342745028159 0.326941108268334 1 1
0.466045552134973 0.457681407327488 1 1
0.276323601505841 0.271660482613577 1 1
0.575001499315177 0.564392356697157 1 1
0.668081338561981 0.655932702043291 1 1
0.499138150701931 0.489996938980321 1 1
0.652383517116244 0.64056634758432 1 1
0.56655966500087 0.556625883926231 1 1
0.385764468154211 0.37873796685935 1 1
0.421661745539228 0.413803824597925 1 1
0.571888814376778 0.562077685932353 1 1
0.792466091116007 0.776240395560859 0 0
0.499733656070241 0.489852495435661 1 1
0.363872416120288 0.357916776411877 1 1
0.522736649451395 0.512558329675472 1 1
0.317652034338238 0.312323598850345 1 1
0.533693944674581 0.523874696776551 1 1
0.531680515849826 0.521945981295599 1 1
0.578839870628826 0.569143252255265 1 1
0.56625240463224 0.553842386101794 1 1
0.471443008440546 0.462930513277312 1 1
0.543300512853497 0.534521025178333 1 1
0.385935626997969 0.377935523528328 1 1
0.539980942689693 0.529028065180056 1 1
0.444451959367913 0.436768004741754 1 1
0.631281108702748 0.619986224924667 1 1
0.620362407862703 0.608550270995516 1 1
0.432761311908466 0.425228920114741 1 1
0.335443388161681 0.32955911702653 1 1
0.298472700758127 0.292920037858191 1 1
0.554772479914713 0.544978254576504 1 1
0.649901916580499 0.636860648461333 1 1
0.365734331217917 0.357958911679794 1 1
0.443022162929813 0.433994281378427 1 1
0.511212239867452 0.501228987334065 1 1
0.551204493316981 0.54038238694788 1 1
0.47379005150541 0.465710190277697 1 1
0.376387341887732 0.369215860201981 1 1
0.61792675417484 0.605980708857697 1 1
0.432984330867005 0.424982737793299 1 1
0.425299212091882 0.416731359387122 1 1
0.566954507257194 0.556973922973207 1 1
0.739931116576125 0.72555230020355 1 1
0.274688027577671 0.26912445575563 1 1
0.538321771488244 0.527503793645093 1 1
0.672659030221222 0.659853770421448 1 1
0.513930106100066 0.503923141643972 1 1
0.520327143496308 0.510694289474151 1 1
0.491500005816597 0.482738841303909 1 1
0.432281049607986 0.423886294609827 1 1
0.650447141183849 0.637907856865905 1 1
0.472485457543564 0.462958837681556 1 1
0.483365348896058 0.475259178154985 1 1
0.753401079553152 0.738790520513358 1 1
0.34259057579324 0.336379317891806 1 1
0.816383479280611 0.802288133794667 0 0
0.444348768705926 0.435617086474736 1 1
0.381321119281519 0.373479703958565 1 1
0.731967078581948 0.718423508852573 1 1
0.685192245998524 0.671571949015866 1 1
-0.00760255635565838 -0.0074905472524781 0 0
0.644694148828744 0.632269916102718 1 1
0.507270070831664 0.498788161433904 1 1
0.503359757929166 0.494716937166198 1 1
0.678535497382237 0.665539162271129 1 1
0.630837356079051 0.618236181892112 1 1
0.374145916101678 0.368182716586086 1 1
0.472557384408415 0.464186772631386 1 1
0.433679760976338 0.42472966593465 1 1
0.447581412542877 0.439538488872159 1 1
0.607365865417308 0.596315700445708 1 1
0.498341577883189 0.487378150327058 1 1
0.515132976206466 0.505809068980215 1 1
0.372462968614751 0.365681177794125 1 1
0.557130878035971 0.546013775379829 1 1
0.550176638513648 0.539375667661666 1 1
0.375465989582798 0.369382215397848 1 1
0.387776993657283 0.380541935053004 1 1
0.647357817616105 0.635209563962541 1 1
0.395272802996231 0.38769587357221 1 1
0.460286912445392 0.450975732187023 1 1
0.43842038381744 0.430365851065828 1 1
0.458054906528527 0.449782007739848 1 1
0.27153215210859 0.266358705626151 1 1
0.233961264306728 0.229388476477225 1 1
0.583478751403888 0.572725806488399 1 1
0.504331007441816 0.494856021533774 1 1
0.400894955952514 0.392988638963136 1 1
0.682683511860173 0.671213821640497 1 1
0.586526670037756 0.575578944883953 1 1
0.755892083826007 0.742222350557209 1 1
0.477205888214492 0.467511673525325 1 1
0.550190890751196 0.540006798825417 1 1
0.498459196179132 0.488352046968454 1 1
0.495220251244239 0.487073670744289 1 1
0.544184957994477 0.533576393762613 1 1
0.43216837757147 0.42397799405089 1 1
0.473947668295771 0.464948581519237 1 1
0.372417649357717 0.365249311096514 1 1
0.421210254712619 0.413314569500608 1 1
0.324853295304045 0.318252498087781 1 1
0.363883167627079 0.355848464294971 1 1
0.468011498216849 0.459606024211204 1 1
0.313646063470778 0.308519327910359 1 1
0.516277039076708 0.506664386550557 1 1
0.310993048433832 0.3055547273667 1 1
0.266946274638047 0.261280488634448 0 0
0.354611969941579 0.34825093636067 1 1
0.545411674306093 0.535506480774995 1 1
0.602404857274079 0.591575333991469 1 1
0.467605170498165 0.459545382146152 1 1
0.300818080750373 0.294492918421029 1 1
0.539648908352543 0.529117242387189 1 1
0.445949204706676 0.436512343739492 1 1
0.635373422763208 0.622932778018969 1 1
0.474732242750194 0.466044117429718 1 1
0.202561604387226 0.198484277173787 1 1
0.482263534567267 0.47338007970416 1 1
0.700350651785275 0.688730584726761 1 1
0.236620852036078 0.23275573772099 0 0
0.444013456056286 0.436892721656867 1 1
0.378584196323502 0.370703497817127 1 1
0.696549453128965 0.683122840818147 1 1
0.750748545475952 0.73680176117166 1 1
0.55099778177346 0.540664430344519 1 1
0.521086278313738 0.51169382947705 1 1
0.394010338513897 0.38789478783906 1 1
0.511317999515512 0.50284594319346 1 1
0.554242189445721 0.543900884420618 1 1
0.800369120461503 0.786180516544307 0 0
0.396169936680054 0.389014717666035 1 1
0.721315408244613 0.707986749599772 1 1
0.393322508531092 0.385329064528572 1 1
0.544745938442903 0.535094493250406 1 1
0.424271780268288 0.416034832603982 1 1
0.446940109399367 0.438503636692253 1 1
0.460699558801587 0.45147889023436 1 1
0.352483186534617 0.345316231122934 1 1
0.33378421300121 0.328169740909331 1 1
0.600477008637864 0.588639179206964 1 1
0.644309901566581 0.632359060758145 1 1
0.54280700409752 0.532432760270919 1 1
0.543658316956641 0.533295694708259 1 1
0.425142466672485 0.416357240885836 1 1
0.608001916769684 0.595383888048653 1 1
0.648888264308682 0.637788048985895 1 1
0.607143309692494 0.595271515862277 1 1
0.545094176809658 0.535257687968458 1 1
0.387080970899517 0.380231929994776 1 1
0.55814584444356 0.547904260341699 1 1
0.488357770057614 0.478671254497993 1 1
0.353235011810844 0.347623762612151 1 1
0.572474689113498 0.562867141663867 1 1
0.477308433043058 0.468368004950175 1 1
0.908117524573721 0.892534130992372 0 0
0.488610006444193 0.480115457539585 1 1
0.605172495424922 0.594325951518964 1 1
0.365854534325777 0.359482694391096 1 1
0.585770650576094 0.575089753671013 1 1
0.63263093775385 0.620571178172247 1 1
0.604263963906613 0.593056616232013 1 1
0.370596796600038 0.363781231163766 1 1
0.413097288948308 0.404272034790096 1 1
0.445597850300952 0.438062617539494 1 1
0.264078214789887 0.259139825550982 1 1
0.388096704798227 0.380335552673182 1 1
0.630148217422867 0.619232489814037 1 1
0.466474215089235 0.456953377630044 1 1
0.458140348845625 0.449742528985208 1 1
0.327422680738959 0.3205500395996 1 1
0.389786219979325 0.381946479964313 1 1
0.639768684925428 0.627934890975183 1 1
0.58604078522243 0.575300346642479 1 1
0.512204870767275 0.502369908791074 1 1
0.761919710561667 0.747354073757554 0 1
0.461186039659483 0.452514516255315 1 1
0.72042611309627 0.707277313316432 1 1
0.637336057149321 0.62544910219615 1 1
0.523901934696307 0.514507789699962 1 1
0.20245422055136 0.199737098202586 0 0
0.436153286426741 0.429168733503339 1 1
0.339835691433236 0.334710647920415 1 1
0.500167875361166 0.490950781923606 1 1
0.708969788838154 0.695304172216194 1 1
0.412076355457597 0.403822417630443 1 1
0.441146657993872 0.432342404571142 1 1
0.48775674201911 0.47914932193371 1 1
0.517434184769251 0.50759540457623 1 1
0.337861087338006 0.331853154887461 1 1
0.402405685423442 0.394389205789965 1 1
0.564144580959734 0.554021232244835 1 1
0.438397884265529 0.430164611831542 1 1
0.461394556953898 0.452712093173064 1 1
0.44892020365999 0.44069113028868 1 1
0.650850032321828 0.63928578456139 1 1
0.601640767295428 0.590929027444187 1 1
0.548384111227351 0.537700192666532 1 1
0.2798844533836 0.273788745864394 1 1
0.517049236943729 0.50781282495923 1 1
0.739182580750246 0.72577843453643 1 1
0.614522488211473 0.602013642189864 1 1
0.633292388368501 0.622160547939969 1 1
0.480251205556177 0.471438530310478 1 1
0.472001949467589 0.464343212217724 1 1
0.434889751349954 0.42559743950985 1 1
0.277723890880156 0.273068013393637 1 1
0.391750593066821 0.38403401886456 1 1
0.520540975668493 0.511479435911883 1 1
0.442587120151201 0.433751662524561 1 1
0.644919827293824 0.633793012005737 1 1
0.602529568597543 0.59110831244905 1 1
0.596719122804091 0.586329744605313 1 1
0.282482491151446 0.276828747746304 0 0
0.772577230872259 0.758995217692904 0 0
0.263035756308247 0.257403156993078 1 1
0.442724902342861 0.433261235240103 1 1
0.629572245756035 0.618011963304984 1 1
0.450338299297002 0.440407043342273 1 1
0.673393911253471 0.661155533779649 1 1
0.438224811298192 0.429644505239535 1 1
0.711428440683582 0.697717497039019 1 1
0.371803929337628 0.364813134065047 1 1
0.555802554030461 0.545076644372613 1 1
0.521603029847779 0.510423591903342 1 1
0.46617207476192 0.458198723335919 1 1
0.602666916526639 0.590818454404612 1 1
0.699732204105443 0.685509070418747 1 1
0.641885703976081 0.629692067437016 1 1
0.481095159614489 0.471364737635099 1 1
0.448780236832654 0.440936472092879 1 1
0.599550427554 0.59006818890336 1 1
0.705360706915065 0.692115661216905 0 0
0.471355827279517 0.462804860961531 1 1
0.0815034257437951 0.0803501785685329 0 0
0.626669114284339 0.614376122316094 1 1
0.347171725305194 0.341020400331223 1 1
0.425078393019826 0.418041973099401 1 1
0.56308395647516 0.552626386695053 1 1
0.681294916571438 0.668226992500963 1 1
0.638205349376394 0.627169475680067 1 1
0.49668355472233 0.486994842913721 1 1
0.524318072411796 0.514714654414901 1 1
0.502662770609231 0.493636740543993 1 1
0.465101046015643 0.456167424473727 1 1
0.544888240133882 0.53609292539201 1 1
0.557171177321722 0.546314172286521 1 1
0.472114365844824 0.463775406717265 1 1
0.374592177325862 0.367567338433263 1 1
0.51625926768404 0.506748361094818 1 1
0.46210756740792 0.454242884364982 1 1
0.360454658385178 0.352490040093949 1 1
0.56671785782454 0.554900514057091 1 1
0.647661910153427 0.634918178746815 1 1
0.729084131115731 0.715953323603618 0 0
0.214776606330755 0.211497958295047 0 0
0.603645765189237 0.592006847351529 1 1
0.411059545155026 0.403432705658716 1 1
0.597381141444243 0.586667210478551 1 1
0.359923660270099 0.353502154516397 1 1
0.509570389362982 0.500267868749969 1 1
0.490014302447526 0.481371938863588 1 1
0.650890865953965 0.638420589199101 1 1
0.347091364435655 0.339809565162517 1 1
0.526022752247396 0.51560699928367 1 1
0.500157678598473 0.490553412853021 1 1
0.565819083862767 0.555108271792723 1 1
0.608864398032189 0.596839416821419 1 1
0.427033198667125 0.418520546165649 1 1
0.384738141975516 0.377256145364479 1 1
0.464294117678014 0.456046759893339 1 1
0.44228673619129 0.434356240456151 1 1
0.337751259094887 0.331164812411656 1 1
0.446740143448674 0.439316569152347 1 1
0.394948108589227 0.387106433807506 1 1
0.588648986467354 0.576893415369284 1 1
0.400689439949664 0.392998447324179 1 1
0.675603486529518 0.66363388509513 1 1
0.250178286020871 0.246459521218714 0 0
0.53851545707244 0.527242708446882 1 1
0.310992523170788 0.305678588822025 1 1
0.73499771830723 0.721364078549266 1 1
0.601538750659735 0.591037229029026 1 1
0.549142027996807 0.539656481117985 1 1
0.612383811581174 0.601226929427153 1 1
0.390785465299074 0.383651442117881 1 1
0.412248831642663 0.404243669105453 1 1
0.61015143803621 0.598142831395542 1 1
0.26675896528516 0.261329353895375 1 1
0.582439384355198 0.570979563010777 1 1
0.596473736454385 0.58610583470209 1 1
0.49849791256647 0.48828898533974 1 1
0.497189527171102 0.487822311579121 1 1
0.537035205535432 0.526697203318721 1 1
0.451152552046727 0.442847459680142 1 1
0.708908531756832 0.695488106999422 1 1
0.370299381663635 0.363553986511902 1 1
0.603168282958009 0.593007484701652 1 1
0.59013408275887 0.578062195133669 1 1
0.623650386851228 0.613399493753628 1 1
0.435033991488015 0.427457148185345 1 1
0.466867855212324 0.457677107576879 1 1
0.457648900077243 0.448963500516848 1 1
0.456247585168795 0.447302947598183 1 1
0.631428637184085 0.618043780826671 1 1
0.564292333782265 0.554506831916072 1 1
0.595842050397291 0.586067990513487 1 1
0.435431517530144 0.428062473271797 1 1
0.550058830142283 0.538973597828341 1 1
0.40001469142677 0.392843357726205 1 1
0.364171084108456 0.358090517515862 1 1
0.523533426679929 0.51396527832775 1 1
0.379103100482643 0.37196500235007 1 1
0.296509132608257 0.291193859954471 1 1
0.594198596826801 0.582199032117958 1 1
0.283288014771691 0.277878386182045 1 0
0.473394372922245 0.465364961311668 1 1
0.396058664266107 0.389372242416144 1 1
0.642899677467915 0.630213679220997 1 1
0.512172364915122 0.502002446796056 1 1
0.649335733260522 0.637581087678958 1 1
0.315199591399319 0.307813505936602 1 1
0.450484181773142 0.442544566015451 1 1
0.702588444043882 0.688958661301327 1 1
0.356487020429498 0.349360957561443 1 1
0.705928908880087 0.691920183695979 0 0
0.535669766352858 0.526307881831833 1 1
0.619453086856926 0.608973768566037 1 1
0.503238843577779 0.492670608526967 1 1
0.409220279563822 0.401266807063675 1 1
0.418007556907166 0.410285801134907 1 1
0.338454652634622 0.331842179421979 1 1
0.504250015196278 0.494929162192766 1 1
0.457186244751576 0.447707862428114 1 1
0.495971745806398 0.485297881138689 1 1
0.404799249015187 0.396553716830724 1 1
0.306793004432632 0.301800896335005 1 1
0.531698250284934 0.522324503804091 1 1
0.534026133683055 0.52444671653414 1 1
0.452720102633162 0.44409967761531 1 1
0.575981088308321 0.565536628665242 1 1
0.465307047708793 0.454970242884221 1 1
0.650833847257833 0.638976226257563 1 1
0.419132909993848 0.410644212807311 1 1
0.480864647679611 0.472237208315472 1 1
0.416258620722226 0.408690161680889 1 1
0.462626088818391 0.454029235272648 1 1
0.311136130269867 0.305714266616489 1 1
0.668149311623249 0.656025433637375 1 1
0.274294574468045 0.269429422177076 1 1
0.448552640976191 0.44068215771804 1 1
0.761764135761654 0.746110598181494 1 1
0.480234706347142 0.470715906222398 1 1
0.496220387348017 0.486400362938034 1 1
0.416638027730848 0.409014582327571 1 1
0.459921618995918 0.452070168258506 1 1
0.563533477851564 0.551225021608166 1 1
0.40192498498468 0.393855560978941 1 1
0.667178196530903 0.654986024390452 1 1
0.743191341483674 0.728387475551149 0 0
0.434115838409951 0.426053756838744 1 1
0.45852075477305 0.449520832068565 1 1
0.404699768357398 0.396675736416697 1 1
0.496416163297232 0.487661844516521 1 1
0.635010754651894 0.621643046162451 1 1
0.951866119042547 0.935771999602903 0 0
0.517837102423242 0.5089826176394 1 1
0.541720738422383 0.530475002547561 1 1
0.750963140700877 0.736051528853502 1 1
0.456775122348941 0.4490841703669 1 1
0.456052221968895 0.44841211580444 1 1
0.475092917581935 0.466498714355529 1 1
0.599114196803129 0.586967525370734 1 1
0.366949100361896 0.359702508683302 1 1
0.324056048039184 0.317657865750334 1 1
0.378492852223068 0.37159838715349 1 1
0.454936345150101 0.446013038436071 1 1
0.389812907322059 0.381794553414223 1 1
0.768082251386462 0.754129571355147 0 0
0.527998173674712 0.518159005807114 1 1
0.80030885840523 0.785598808543398 0 0
0.276188993297034 0.27181105031884 1 1
0.442731780275741 0.435025186183333 1 1
0.609971850619309 0.59813233416541 1 1
0.375688049331042 0.36802515773148 1 1
0.570999758242886 0.560593945236933 1 1
0.738074201878176 0.72342921957261 1 1
0.289319388096556 0.283323583986868 1 0
0.723952702336716 0.71020097327499 0 1
0.555318117013075 0.544733241957976 1 1
0.511993503968293 0.501701426657765 1 1
0.475804517178163 0.466586565041621 1 1
0.515669069887482 0.506030555944695 1 1
0.378767506550057 0.371311069493888 1 1
0.403344033225294 0.395160759003206 1 1
0.543383649342077 0.532415833862941 1 1
0.32083228017095 0.314749686870163 1 1
0.242781299782246 0.238257736777365 1 1
0.384997318989869 0.377255558401744 1 1
0.41598052323844 0.409211765743257 1 1
0.45731850698142 0.447354450885244 1 1
0.373134305376334 0.366128971042898 1 1
0.576099814515256 0.565143580077202 1 1
0.61408104884877 0.602908190711858 1 1
0.0917679552958594 0.0896965204419163 0 0
0.398596842887695 0.390483950688532 1 1
0.57500573663171 0.564383581026252 1 1
0.293621500406977 0.288557467838629 0 0
0.483313115852722 0.47470773616946 1 1
0.464743589709286 0.45662098530825 1 1
0.594459868032069 0.58356523082071 1 1
0.609676612917641 0.598840754859041 1 1
0.672216236177176 0.658737791004169 1 1
0.388107206270946 0.381503467203469 1 1
0.442115586275163 0.433152028918648 1 1
0.492551810330365 0.483596778978065 1 1
0.496894083688591 0.487902632054207 1 1
0.462350395696507 0.453855014317181 1 1
0.421906972190816 0.414968486472797 1 1
0.425019113605908 0.417178444937226 1 1
0.467257043827534 0.458758082984863 1 1
0.578880243147026 0.567755043395591 1 1
0.478263730981797 0.469344665619548 1 1
0.646585674819839 0.634208742710204 1 1
0.330119916000032 0.324079659701721 1 1
0.313124028692151 0.307803014019999 1 1
0.506480227754368 0.497038241643335 1 1
0.486641544433505 0.477561850253788 1 1
0.499850466201843 0.489861528266953 1 1
0.542546034548735 0.532291565635727 1 1
0.549480404150677 0.539445622332031 1 1
0.487401125440362 0.478169795623884 1 1
0.47021087544065 0.461353421325443 1 1
0.639232646151637 0.626549186314795 1 1
0.578169566912517 0.566247452682411 1 1
0.486015864238207 0.476537625486492 1 1
0.475555093244817 0.467060957470575 1 1
0.578586372115406 0.566070452370581 1 1
0.775513848605349 0.759858517515893 0 0
0.660642070129405 0.648833378991182 1 1
0.455364321144515 0.446837694081358 1 1
0.602974130329524 0.59248770013578 1 1
0.663190151117776 0.650986220819257 1 1
0.560138863946656 0.549381928856095 1 1
0.568047616734873 0.557267428551971 1 1
0.43561298057997 0.426972824209156 1 1
0.365654857185426 0.359311974061509 1 1
0.743379821265481 0.729163235270694 1 1
0.359131885920218 0.352207233475759 1 1
0.577738663636496 0.567221828549037 1 1
0.426871343060592 0.41872039594661 1 1
0.305982426151429 0.299883137864006 1 1
0.46221201398194 0.453446699700315 1 1
0.277401059815156 0.272191335468602 1 1
0.513005656003824 0.50202309469499 1 1
0.705985395847522 0.691699503018343 1 1
0.507565772934184 0.497552977316705 1 1
0.628968272600687 0.615977423617127 1 1
0.521081478924517 0.511822942598899 1 1
0.431847070194293 0.424072695218539 1 1
0.591767624473881 0.580032852364197 1 1
0.60684699303683 0.596752855954185 1 1
0.493360293423455 0.484268577124237 1 1
0.668378511329048 0.656497392650951 1 1
0.547185884510725 0.53627296840764 1 1
0.485964100743698 0.476990086158875 1 1
0.420774217152836 0.412743059627897 1 1
0.577662333068424 0.567341510379238 1 1
0.560135025906289 0.549147947553529 1 1
0.444558293979231 0.43677154480687 1 1
0.503083463891495 0.493697812724116 1 1
0.370743077852663 0.364600099713348 1 1
0.5823507051977 0.571589715840017 1 1
0.552771676498917 0.541956366024946 1 1
0.39002632466339 0.38313282846762 1 1
0.602984620817567 0.591176085077759 1 1
0.566357628803499 0.555125471521409 1 1
0.371880402811659 0.364758645244015 1 1
0.483791126050454 0.475080302006744 1 1
0.694829761369369 0.681372685376276 1 1
0.147962480681057 0.145256364891834 0 0
0.243592675401257 0.239103267601694 0 0
0.429293068490115 0.421109467635846 1 1
0.552029405912456 0.541860414312584 1 1
0.559987472329405 0.549416857723742 1 1
0.506211546942102 0.49834615587822 1 1
0.461781590978896 0.454006146911129 1 1
0.565991929792702 0.555462926540458 1 1
0.748000493642979 0.733856670586208 1 1
0.601446782669624 0.589300880314575 1 1
0.411208715940355 0.4041577413407 1 1
0.551749775858295 0.54121819302455 1 1
0.334797936733406 0.328139136646994 1 1
0.401486767748021 0.394451710795539 1 1
0.453003383621091 0.444367393099554 1 1
0.0997810217449996 0.0971594555316072 0 0
0.554725525232391 0.544291110243662 1 1
0.436281787650746 0.428522563407633 1 1
0.665955455261919 0.654083793475053 1 1
0.277173562502116 0.272137063550916 1 1
0.33141893719863 0.325566736439013 1 1
0.684092432766907 0.672282620946004 1 1
0.355999642550739 0.350518653326239 1 1
0.799799718606864 0.784603400174558 0 0
0.318038371211705 0.311517396293897 1 1
0.518659487229225 0.509942817803405 1 1
0.36132530041846 0.355829132708372 1 1
0.193272006614475 0.190146465031458 0 0
0.782273855437355 0.768397357610785 0 0
0.347801755026011 0.342589205064419 1 1
0.212656000278453 0.208982832466917 1 1
0.439331251705034 0.430996733823922 1 1
0.54485178028975 0.533145951257883 1 1
0.511289438492988 0.501279377458533 1 1
0.559745284256081 0.549495907105792 1 1
0.244552497871517 0.239296724275458 1 0
0.458766655456531 0.449835890514705 1 1
0.565234897604945 0.554727900873364 1 1
0.538389268801016 0.528933877945472 1 1
0.364239705298879 0.357751704213968 1 1
0.57533931405608 0.564392395175228 1 1
0.303258577006329 0.295950800040136 1 1
0.304492832049483 0.298501386180485 1 1
0.466837890564197 0.458411770650552 1 1
0.428285289107936 0.421305392125106 1 1
0.585943537118729 0.575457209972494 1 1
0.571094895622058 0.560915061981809 1 1
0.246149905123377 0.242056745789051 0 0
0.621366474163746 0.610687469491789 1 1
0.488994146632638 0.479907680835909 1 1
0.315592984618736 0.309830516362765 1 1
0.243926327317573 0.238591639485089 0 0
0.651158368247141 0.638672362076299 1 1
0.348788998782042 0.343158960115074 1 1
0.358833309532778 0.352084945451398 1 1
0.733308400976533 0.720285083259444 1 1
0.535804278940054 0.524638416355408 1 1
0.603601658743887 0.593074565889294 1 1
0.424520876713769 0.416185963299971 1 1
0.652964942233973 0.641538284430096 1 1
0.416219069614057 0.409305103917474 1 1
0.371171871533923 0.363315567978601 1 1
0.407384105802047 0.398616414094637 1 1
0.625374909806025 0.613085391128478 1 1
0.434629808710197 0.425611003973791 1 1
0.619530049293159 0.608243584592617 1 1
0.523968596198024 0.513322040814748 1 1
0.576133089020472 0.565307932909194 1 1
0.440230472323292 0.431818385307517 1 1
0.577845743750061 0.567060376704197 1 1
0.559758575498787 0.550261051248442 1 1
0.568425663823042 0.557944189411718 1 1
0.58297962320404 0.572171011384912 1 1
0.469665043167057 0.461278401945796 1 1
0.187387137007686 0.183411970134891 0 0
0.562189974025615 0.552014012420992 1 1
0.658049356732682 0.645782913061028 1 1
0.452511833384923 0.444637232297077 1 1
0.451782078584296 0.443486504848514 1 1
0.333479065824746 0.327342835585585 1 1
0.431696912739214 0.423937321526347 1 1
0.635964113108403 0.624155990525273 1 1
0.540971364085648 0.531036744589606 1 1
0.515279222147737 0.506048618369144 1 1
0.731659971048794 0.718264536566722 0 0
0.350417009355971 0.343476633708832 1 1
0.44324527695377 0.435700682986389 1 1
0.495055233284753 0.485631385978584 1 1
0.440544861556994 0.43174978144282 1 1
0.514499567900141 0.504840842002366 1 1
0.56101129200486 0.550312169659867 1 1
0.51526362907053 0.507487133947962 1 1
0.502758702644415 0.492526102203392 1 1
0.625352295698955 0.613293523321593 1 1
0.543748363069341 0.534483373806731 1 1
0.448513262497118 0.440675982492651 1 1
0.390346099075202 0.382529057975764 1 1
0.640255354180812 0.627415906979421 1 1
0.537959687401156 0.528589916352837 1 1
0.645025153853601 0.633711211263173 1 1
0.367265658291211 0.360065006655787 1 1
0.269906476489351 0.264735369662531 1 1
0.542551670074978 0.532609479150318 1 1
0.365788019141737 0.358493679128317 1 1
0.388036236062102 0.38010409270302 1 1
0.546993105879811 0.53702187067287 1 1
0.471311378027486 0.460551695288956 1 1
0.609212444024309 0.597269797428947 1 1
0.562514226826592 0.552298044778048 1 1
0.454788733156598 0.445637159908764 1 1
0.506727834546594 0.498306528242135 1 1
0.496096212197595 0.486143887970776 1 1
0.572470210579765 0.561649210527757 1 1
0.544539752945987 0.534015228059276 1 1
0.701670535490559 0.687931012103397 1 1
0.737975978434896 0.724687575648016 1 1
0.389314733853267 0.382433918261539 1 1
0.629045374049732 0.616903228212928 1 1
0.507462299202482 0.498415297659367 1 1
0.253153185204385 0.24845010420007 0 0
0.282540327483122 0.277437405512595 1 0
0.543167765438161 0.532922899593098 1 1
0.588192734043189 0.576910473640996 1 1
0.275732208136124 0.270858559052606 1 1
0.432630184007489 0.423970746121384 1 1
0.395518417116254 0.387186286435034 1 1
0.435250813420901 0.426900229155632 1 1
0.606798788759987 0.594065784543782 1 1
0.654805943275745 0.64482052164795 1 1
0.48643374309627 0.478224183720308 1 1
0.515982359564202 0.505579528179741 1 1
0.571674585007605 0.560897177917433 1 1
0.600125614330192 0.588483123293063 1 1
0.481962156980799 0.472702409501048 1 1
0.26976291620009 0.265346290772312 1 0
0.448696893503835 0.438903145620845 1 1
0.521604122725937 0.51148826513297 1 1
0.468614283255084 0.460267395437177 1 1
0.430845631573295 0.423345935756334 1 1
0.444880658358548 0.43584168488533 1 1
0.512771699011045 0.503525281621568 1 1
0.557144862587703 0.546965673934899 1 1
0.450252280815957 0.442541137513983 1 1
0.40355145745276 0.396959562539095 1 1
0.38174315681499 0.375041969139384 1 1
0.524020390528707 0.514524087934916 1 1
0.357764947370615 0.3503958397565 1 1
0.706442759414499 0.69400358567313 0 1
0.723402068688132 0.708866974666301 0 0
0.530330753579294 0.520680253975055 1 1
0.466958672070289 0.459050310266267 1 1
0.172507406165424 0.168804277030279 0 0
0.521155396071506 0.511281336973349 1 1
0.338113362856513 0.330674097136142 1 1
0.641645973386302 0.6293829698864 1 1
0.611074888294613 0.599760471641207 1 1
0.52430922177112 0.515050710031466 1 1
0.62791381143679 0.616587760504085 1 1
0.682138221203463 0.669739984350386 1 1
0.476326612179596 0.467260009583324 1 1
0.51213058353954 0.502991603497536 1 1
0.478599227757289 0.469338342774082 1 1
0.616675135888884 0.605351832631825 1 1
0.513337517427988 0.502695483399814 1 1
0.453083229583232 0.444778705388273 1 1
0.492099860115019 0.483569721610492 1 1
0.447415630403376 0.438733608596027 1 1
0.485083165660016 0.475657071726849 1 1
0.467806586863966 0.459802457064587 1 1
0.506306921881359 0.497404184630885 1 1
0.307259938360171 0.301490396624097 0 0
0.458421905753919 0.450682030549815 1 1
0.453201822645589 0.444081080069307 1 1
0.191963149184998 0.187958985086178 0 0
0.458681113198045 0.450558125267871 1 1
0.58060201242554 0.568054075593298 1 1
0.590128223291118 0.57805621236874 1 1
0.700011749029604 0.686444269459609 0 1
0.503911801554627 0.494355405619593 1 1
0.669662464181524 0.656599215369571 1 1
0.485024872907671 0.475609339670443 1 1
0.639955308685302 0.627968092395081 1 1
0.457625952619673 0.449100506882322 1 1
0.282884953455005 0.277615807128991 1 0
0.348472181873416 0.342003238168665 1 1
0.25850766247169 0.254376073247227 0 0
0.329165528763834 0.322749931904265 1 1
0.256550776005576 0.252248888828606 1 1
0.408870319123612 0.401029134157205 1 1
0.381533333669502 0.374296958418715 1 1
0.552937944248415 0.542922399865816 1 1
0.63859276680465 0.628097585196658 1 1
0.508835665512332 0.499991834745509 1 1
0.61056634574383 0.59921326151077 1 1
0.457697073837855 0.448706441895365 1 1
0.267792211095522 0.262850624933215 1 0
0.447197297639632 0.438543788583223 1 1
0.706467495146407 0.693265597908231 1 1
0.517901481185774 0.506553830586127 1 1
0.457153619898393 0.447896906427732 1 1
0.608435618068952 0.596957951923726 1 1
0.344398920734657 0.338061383061775 1 0
0.37165364708811 0.365562126347885 1 1
0.648268788990198 0.636576363216391 1 1
0.346789097510609 0.340495274540412 1 1
0.326567171512661 0.320768149833303 1 1
0.478956146004064 0.471102655943846 1 1
0.715089349177193 0.702056936783234 1 1
0.609701291728016 0.597668070033508 1 1
0.660154447670847 0.648528993051634 1 1
0.518496684073866 0.509440920995681 1 1
0.644140425062465 0.632528020869382 1 1
0.354926446427578 0.34855178070345 1 1
0.39388538396348 0.388010621316168 1 1
0.37822024487813 0.370859313384687 1 1
0.160453126808173 0.157355133692283 0 0
0.33973542667714 0.334358035203011 1 1
0.429668293609166 0.421271777263066 1 1
0.557360877243662 0.546843410294693 1 1
0.433118085353887 0.425677207716421 1 1
0.649781452299121 0.637380009148246 1 1
0.517933462419667 0.50877353629134 1 1
0.460799887413348 0.451635195618086 1 1
0.308061941828542 0.303191800133194 1 1
0.499641338088175 0.49034134122147 1 1
0.396903156350039 0.389156752845623 1 1
0.647654283282798 0.635624940930989 1 1
0.310951984040717 0.304343397080959 1 1
0.455343337110519 0.447417296167577 1 1
0.269576120451932 0.263640664112189 1 1
0.484420603303341 0.475771691983119 1 1
0.567945239065844 0.55762138693634 1 1
0.640562186854726 0.630355007514079 1 1
0.524505833373686 0.513510743534649 1 1
0.476165299434183 0.467569554295337 1 1
0.329626179549815 0.32349238134649 1 1
0.484883042751449 0.475333573963883 1 1
0.429505797734281 0.422395358732836 1 1
0.377352198472147 0.370991006070427 1 1
0.173424050374813 0.16977536418502 0 0
0.412775502420581 0.405205197804182 1 1
0.418482857643952 0.411143019605862 1 1
0.548652762852251 0.538573217587524 1 1
0.482428321777107 0.473292512523173 1 1
0.565889480836115 0.5563343425033 1 1
0.600879517533831 0.590502274048049 1 1
0.666373470456359 0.653684296841793 1 1
0.484721509785586 0.475111700248188 1 1
0.546187137989257 0.536135833941552 1 1
0.453850990976535 0.445711216982539 1 1
0.53466241947849 0.52524241841944 1 1
0.576777762419828 0.564957947092226 1 1
0.47640778859993 0.46894233148163 1 1
0.499890110378372 0.49037116465832 1 1
0.423290378254311 0.415502433627686 1 1
0.557932609141906 0.547095531086851 1 1
0.332590229205745 0.325092716842791 1 1
0.532355528722997 0.523589689950047 1 1
0.494607841638387 0.484852160874341 1 1
0.671739614798437 0.659481125446542 1 1
0.407718639312335 0.400106757474341 1 1
0.486844495971679 0.476243665881872 1 1
0.77858121078177 0.763893979629496 0 0
0.298719613280084 0.293747633517124 1 1
0.3861933667548 0.377363730364097 1 1
0.125325158648979 0.124087031075706 0 0
0.608108261508557 0.597067364311935 1 1
0.435292553581073 0.428042490519939 1 1
0.548354677446861 0.539180886487445 1 1
0.494992993535928 0.486487994354096 1 1
0.256535048460743 0.251751418672066 1 1
0.535769132136384 0.52625614519151 1 1
0.521798815032674 0.512858798042493 1 1
0.580951056934735 0.570257545848789 1 1
0.466289391909525 0.458637789186708 1 1
0.490633912657333 0.481561512686313 1 1
0.499735715774191 0.491130740170167 1 1
0.46554172588537 0.457550593397443 1 1
0.465795058544698 0.457965234745009 1 1
0.480847554467802 0.472259574796502 1 1
0.54464526110621 0.534684731787971 1 1
0.83990466598207 0.822484575334433 0 1
0.491516211701373 0.483146949397738 1 1
0.312614325827694 0.307213614512033 1 1
0.366125430308461 0.359827046745434 1 1
0.467041070359467 0.458797115097875 1 1
0.512670697944117 0.502490384660327 1 1
0.474146091022832 0.465683681792296 1 1
0.666683688327146 0.651884729537006 1 1
0.362006286700552 0.355501871733308 1 1
0.594443926089296 0.582111377051767 1 1
0.293580481029927 0.289190409817389 0 0
0.591771884322038 0.58087937212409 1 1
0.545788320370661 0.535206487363668 1 1
0.425092343394728 0.416825255247618 1 1
0.506693194096181 0.498689541309945 1 1
0.638282101483463 0.626094357702095 1 1
0.587651806509702 0.576667038916374 1 1
0.371192304168741 0.363717062907605 1 1
0.697025123450444 0.685086456930093 1 1
0.385825535702843 0.37895899720473 1 1
0.256364296058738 0.251092808197291 0 0
0.58346728387675 0.573583160697206 1 1
0.466287949912554 0.456873548707078 1 1
0.677965245556395 0.665335619090359 1 1
0.191962122635593 0.187858723485005 0 0
0.701330038301256 0.688691708560574 1 1
0.655452010716118 0.643871770883552 1 1
0.59831338652955 0.587677832199322 1 1
0.57921703698224 0.568026466034632 1 1
0.628636984175306 0.617254277150465 1 1
0.239617144711563 0.234816770463131 0 0
0.512915595352289 0.502793276349846 1 1
0.470585987238809 0.462215102267808 1 1
0.614953301416816 0.603019186241944 1 1
0.57472760260191 0.563118655649272 1 1
0.664301936307219 0.651856510351309 1 1
0.527880188360026 0.51765521339863 1 1
0.42562532219969 0.41834754244319 1 1
0.20588300784007 0.202113567453854 0 0
0.228413005446811 0.224323475710432 1 1
0.401706065767027 0.394562869219084 1 1
0.544522525011275 0.532026205659473 1 1
0.454657810605289 0.446861918167329 1 1
0.366314801365679 0.35845504796815 1 1
0.49031908468076 0.481206945771999 1 1
0.455005189407579 0.447495306134089 1 1
0.294027038337336 0.28808921176227 1 1
0.468733703978756 0.459956896245174 1 1
0.551910725659089 0.542568756666181 1 1
0.473034109971729 0.464377647456895 1 1
0.534168658826562 0.52433920753567 1 1
0.507453854695602 0.498390929445649 1 1
0.739607223532126 0.72401763327166 1 1
0.758285122496414 0.744205873443514 0 0
0.542263599783848 0.532920744382043 1 1
0.32196079107446 0.316401723857172 1 1
0.525842526138353 0.514971679642653 1 1
0.579551868255398 0.568970233051261 1 1
0.414018975263506 0.40668707000921 1 1
0.671823185601494 0.659223307231116 1 1
0.649761585152047 0.638748087299568 1 1
0.515126357696691 0.506149587172141 1 1
0.406620488155081 0.398229083401452 1 1
0.410508137459805 0.402353255513233 1 1
0.604236828195606 0.592760092368637 1 1
0.718154969927067 0.704954898123707 1 1
0.387868810621501 0.380270177143299 1 1
0.548197589534996 0.538281662379049 1 1
0.587282166288748 0.576610718377962 1 1
0.670961847114556 0.658354109002475 1 1
0.43085282676775 0.421839436195315 1 1
0.731908927426462 0.717237876346506 0 1
0.584964082858503 0.573927564147957 1 1
0.481956135342019 0.473143484596841 1 1
0.585099271968752 0.57257519690412 1 1
0.518356587906216 0.50837964125626 1 1
0.290803595498199 0.285213858929381 1 1
0.391834800092481 0.384980788921008 1 1
0.606471027532943 0.595143839079314 1 1
0.381640772785375 0.373777359696793 1 1
0.710909329815804 0.69736609821503 1 1
0.614208741759481 0.602667420714127 1 1
0.418333802477352 0.4093476404934 1 1
0.702523943377353 0.689434958025253 1 1
0.590201525485988 0.578059866783128 1 1
0.653822751932918 0.640882574800325 1 1
0.512219344424792 0.502331442969101 1 1
0.426242853056196 0.420038594208173 1 1
0.294203904640938 0.288963528000749 1 1
0.583639236251898 0.573659165250835 1 1
0.248513961509627 0.243854117805679 0 0
0.62852438017915 0.617657069228805 1 1
0.589283432875237 0.578685282677001 1 1
0.332118351376773 0.326018915527046 1 1
0.300862567506997 0.295209955791901 1 1
0.64081893197212 0.628624788405173 1 1
0.49272562395253 0.483286869289807 1 1
0.379646471414298 0.373481323998833 1 1
0.916581614194861 0.899010782902037 0 0
0.511580259766094 0.502713941368594 1 1
0.529133592182886 0.518919823453079 1 1
0.333631710953736 0.325292575193608 1 1
0.78340639979477 0.769639525004872 0 0
0.512864476810238 0.503708874252358 1 1
0.440547329760899 0.431343815657918 1 1
0.599429574826443 0.588842872296737 1 1
0.218437543105575 0.213873475368686 0 0
0.617882445002153 0.605682851309873 1 1
0.271998168832125 0.267954972579345 1 1
0.556387691548255 0.546378184471165 1 1
0.339356352177637 0.333268674036551 1 1
0.493302362566439 0.485637819917295 1 1
0.59637089004023 0.586238124931483 1 1
0.679502722616605 0.667581474236716 1 1
0.455236897709119 0.447204803388354 1 1
0.483386388668325 0.474670373526715 1 1
0.404610377430427 0.397458041977168 1 1
0.59066171135574 0.57926053877708 1 1
0.331918698304545 0.326535357934734 1 1
0.465042477014024 0.456305521009091 1 1
0.646909740308632 0.635998908661076 1 1
0.586453380236904 0.575085860032836 1 1
0.344937656113376 0.338240605119312 1 1
0.632539339461557 0.620460760328756 1 1
0.425424839458048 0.418322747710735 1 1
0.578301212602576 0.567888804712349 1 1
0.689294952552411 0.675132824887698 1 1
0.694497502816315 0.680841081806493 1 1
0.634954690062526 0.623257557547265 1 1
0.581276223940407 0.570285935601046 1 1
0.505856232772148 0.496888058483131 1 1
0.266301778107888 0.260776307391927 0 0
0.646717737312361 0.633248141786268 1 1
0.584610746675461 0.573377928553971 1 1
0.640259758425268 0.628126045829404 1 1
0.328018412945588 0.321373299304809 1 1
0.515048877106505 0.504657966409365 1 1
0.392159587449693 0.384952760306957 1 1
0.413879749330357 0.405624043326716 1 1
0.535042612689833 0.524914225757693 1 1
0.545212596005515 0.534898190838391 1 1
0.508959623219487 0.500495464667026 1 1
0.659835707829022 0.647324628591866 1 1
0.299896969437706 0.295279650543323 0 0
0.486585930294412 0.477634965111289 1 1
0.416071998603645 0.409001787984629 1 1
0.690161838396576 0.676739233493381 1 1
0.483691187600047 0.474913425149439 1 1
0.648138311982761 0.636054617530901 1 1
0.491172726822112 0.481766978539351 1 1
0.659442303551267 0.647480308603279 1 1
0.48389039413986 0.474623500127565 1 1
0.506448734021192 0.496915326244855 1 1
0.557588830524279 0.54760860867106 1 1
0.577112070526496 0.565774781370848 1 1
0.421760673450471 0.413250128726182 1 1
0.493783423365357 0.484318574372041 1 1
0.672009756197243 0.657839342498346 1 1
0.518080866256508 0.508665653085297 1 1
0.420762010830192 0.41327491594902 1 1
0.526377249079726 0.515966663513351 1 1
0.389777222781117 0.383098232504455 1 1
0.444873677762269 0.437348173278249 1 1
0.417890295674431 0.409916148506091 1 1
0.546437510142255 0.535925665700287 1 1
0.554968088667839 0.544950717900288 1 1
0.404693970197719 0.397136737372682 1 1
0.584381746748605 0.572467725897032 1 1
0.537499834717419 0.527339343768812 1 1
0.504138243542342 0.4934892806532 1 1
0.24605059138037 0.241897328148286 0 0
0.40266595138783 0.396053467880581 1 1
0.511536164387745 0.501684145657821 1 1
0.535932235940479 0.526352309151849 1 1
0.35129911818655 0.344291595411862 1 1
0.481893265223905 0.4724027585969 1 1
0.489232183361204 0.480672942127412 1 1
0.757650303951053 0.74439542044258 1 1
0.586176370800816 0.575632695800981 1 1
0.279702906391721 0.274439816611566 0 0
0.587352808785234 0.576956203715641 1 1
0.336530164014884 0.330766922902477 1 1
0.379421725441213 0.372856536124686 1 1
0.766317537802417 0.752260566817331 0 0
0.400165520237953 0.393100809790393 1 1
0.631068765121309 0.617835816534725 1 1
0.75257827131915 0.738335861621022 1 1
0.472360322018109 0.462746154253168 1 1
0.445508289127565 0.436621788419907 1 1
0.445509890426244 0.437029480722015 1 1
0.297574091686043 0.292697124451568 1 1
0.445918810180117 0.438575072286614 1 1
0.608748804233202 0.595807355465225 1 1
0.668333848479898 0.656657743838038 1 1
0.543061269129539 0.53304842470157 1 1
0.50259278673879 0.492905312495946 1 1
0.543421785370264 0.532805242398137 1 1
0.391860964266195 0.385101897007567 1 1
0.421524532497952 0.413548342722996 1 1
0.233141372143878 0.229594563587729 0 0
0.590377685028717 0.580122759081181 1 1
0.618913259688761 0.606739967127616 1 1
0.342423040099588 0.335101171834027 1 1
0.405289061949856 0.397376951558278 1 1
0.319595965592556 0.313516766708784 1 1
0.461272125323237 0.453362610940957 1 1
0.783589768014184 0.769031133739907 0 1
0.44797343519273 0.43844974338661 1 1
0.332744220166814 0.326566205630671 1 1
0.396088685923479 0.388911563145562 1 1
0.350631879207664 0.344654339249864 1 1
0.302892709399928 0.297072430330847 1 1
0.465896717161324 0.457308588491838 1 1
0.528264197432181 0.518848773055335 1 1
0.288885779079285 0.283634446351045 1 1
0.613775412815649 0.602405072458652 1 1
0.664918691845451 0.652891689020297 1 1
0.508084005045014 0.498971610657908 1 1
0.698338730421008 0.685024010937952 1 1
0.528802242171761 0.517813394008757 1 1
0.446433292023412 0.43790757554778 1 1
0.335271845945691 0.329440462765279 1 1
0.422974321866985 0.41399622757939 1 1
0.52548323230415 0.516099881296977 1 1
0.52649167576712 0.517318594825547 1 1
0.65489842116467 0.641320121040412 1 1
0.634720039976045 0.622636931962238 1 1
0.398658595709955 0.391810362122885 1 1
0.33942987449857 0.333522790982229 1 1
0.538710286854857 0.528815779912323 1 1
0.715808286395486 0.701349767985979 1 1
0.624791074159207 0.611808414818567 1 1
0.451475497000348 0.442740682700716 1 1
0.662404360706232 0.648906825929879 1 1
0.487528242968524 0.478684325690075 1 1
0.62416821604083 0.613467751534162 1 1
0.375954779414297 0.368725420047406 1 1
0.469002830723069 0.460421260783506 1 1
0.362235056519455 0.356464137735797 1 1
0.667138105797095 0.6557193485132 1 1
0.467501840622883 0.457478466404993 1 1
0.422710232114845 0.414313264586317 1 1
0.702517556167434 0.689692591987581 1 1
0.59001023579825 0.579365756158011 1 1
0.375809732645369 0.368505381451945 1 1
0.536405471360403 0.525908534116306 1 1
0.552877854468007 0.541670073991112 1 1
0.638134313387481 0.626126624391224 1 1
0.598204948256665 0.586045171282228 1 1
0.64045527468567 0.628730238879684 1 1
0.674411249598895 0.663117521084321 1 1
0.663512767610739 0.6502495547955 1 1
0.373403355005983 0.366617346700038 1 1
0.651554795363838 0.640239734723041 1 1
0.275230763852931 0.270748945834763 0 0
0.406163351725187 0.398815849964742 1 1
0.402499150610571 0.394775528380705 1 1
0.391088776512418 0.383760518906095 1 1
0.250156960978947 0.245704187046461 1 1
0.242124904041582 0.237226442128893 0 0
0.4284378912557 0.421475776580366 1 1
0.316401487894564 0.31059436604867 1 1
0.637382775723997 0.624693820388771 1 1
0.366653008660208 0.360152222536642 1 1
0.387261077642727 0.381128477792993 1 1
0.483421354273149 0.473772556701255 1 1
0.69237591371115 0.678705112476684 1 1
0.547215068861461 0.536346099493982 1 1
0.548116391133167 0.538590892388544 1 1
0.504148806874723 0.495353966639913 1 1
0.485542864271735 0.477591232003555 1 1
0.577316745753653 0.567373100369355 1 1
0.541009679390373 0.531587713808588 1 1
0.523033709273822 0.512108333804551 1 1
0.627314677628897 0.61587744704009 1 1
0.497866577610892 0.488758378904999 1 1
0.802343396745937 0.786911284798695 1 1
0.644389609114169 0.632383910218473 1 1
0.397373364909645 0.390742279318583 1 1
0.701385251408904 0.687854975031457 0 0
0.503467380384001 0.493400216896744 1 1
0.397126270161135 0.390200478453199 1 1
0.396963576617623 0.389851223176502 1 1
0.600008044430376 0.588557516734894 1 1
0.494715498174862 0.484919742117078 1 1
0.605474952929485 0.593315412583537 1 1
0.31297742532505 0.306618671015161 1 1
0.597681171335763 0.586025632439789 1 1
0.775030151988285 0.759048209200448 0 0
0.540417068470174 0.530259615706366 1 1
0.697119524064428 0.683649064911687 1 1
0.634837003103883 0.622485758786298 1 1
0.501752304124225 0.491044252114292 1 1
0.629951508886998 0.61740617666641 1 1
0.509426812734931 0.499578154755943 1 1
0.415291560018774 0.407062328618751 1 1
0.407430821276017 0.39981236743236 1 1
0.534241615201383 0.523656713844285 1 1
0.558086051015495 0.547684693947791 1 1
0.475047994156037 0.466310283140562 1 1
0.493187878420607 0.483924848912162 1 1
0.575099476753902 0.56425024584584 1 1
0.59314333958668 0.58264964776053 1 1
0.52645307307465 0.516938927022928 1 1
0.469154314564133 0.461225745161776 1 1
0.5348372898905 0.52422734913131 1 1
0.303018646204712 0.297872127918833 1 0
0.55008091822774 0.53916670689838 1 1
0.32601031018196 0.319574745806026 1 1
0.557437875786676 0.547205336748912 1 1
0.396974498430419 0.389060699075378 1 1
0.500405127311042 0.491679679989823 1 1
0.777935164561315 0.764136826400042 0 0
0.403943007349659 0.397002048053912 1 1
0.519108156011835 0.509047779154261 1 1
0.433730865109719 0.424837670581305 1 1
0.646430262761687 0.63428818343532 1 1
0.475738773165382 0.46550128764175 1 1
0.448191113587555 0.439594561723912 1 1
0.277345101330082 0.272674520212206 1 1
0.426559359785285 0.418718876433631 1 1
0.394291816762834 0.38661157200454 1 1
0.3837040078878 0.375470893063186 1 1
0.437814711924554 0.429247118350276 1 1
0.630369201280279 0.619321443887328 1 1
0.506117751852136 0.497890658236004 1 1
0.617679646194845 0.606314507073812 1 1
0.211139078809733 0.207520672198521 0 0
0.632712858339811 0.619891068748366 1 1
0.468969139290958 0.461116803495437 1 1
0.48022101035404 0.471067479552751 1 1
0.390061462229111 0.383008547782842 1 1
0.181680339983092 0.178573974174136 0 0
0.480880460169813 0.472750462277084 1 1
0.619185814903997 0.606875434337157 1 1
0.121297354065898 0.118710351987651 0 0
0.412549025637506 0.403776846858862 1 1
0.555989269986198 0.546080661515696 1 1
0.467140354473154 0.457353779910367 1 1
0.31698710800856 0.31115648571557 1 1
0.467999033938181 0.45952592513894 1 1
0.362060198135348 0.355816235565673 1 1
0.291655590438455 0.287311579190579 1 1
0.34019890523855 0.33267558381067 1 1
0.321123179505496 0.315549174123471 1 1
0.329451981954611 0.322294206418121 1 1
0.548199435400951 0.538470106388911 1 1
0.494057936535576 0.485419168603618 1 1
0.417258717248631 0.409752453608072 1 1
0.468165940331073 0.458900908783181 1 1
0.54864017189596 0.538174762608041 1 1
0.480966210871616 0.471567243892172 1 1
0.440436711116424 0.433249781538052 1 1
0.514039065402776 0.503306892666337 1 1
0.573390757691097 0.562303704847906 1 1
0.448662435084402 0.43961844409248 1 1
0.155839488637219 0.152779570748561 0 0
0.541030132884544 0.53084157833617 1 1
0.44561053659504 0.437662453198866 1 1
0.446403420625477 0.436784607922554 1 1
0.772404349903602 0.758906253958652 0 0
0.658054915571282 0.646908732393873 1 1
0.667841774597142 0.655609691238744 1 1
0.63650077665848 0.625395329748358 1 1
0.632128782909127 0.620619717399449 1 1
0.607367625306641 0.596603260442701 1 1
0.257684015928791 0.253683343915582 0 0
0.563604589003166 0.553469375332446 1 1
0.775997102662081 0.761740540440061 1 1
0.537791626905554 0.528491250332648 1 1
0.593251766020058 0.581743594923018 1 1
0.394954679011662 0.386427381110944 1 1
0.481560325706371 0.471758648795153 1 1
0.439749856477155 0.431892862726095 1 1
0.289904942707154 0.284233911077196 0 0
0.49384352298502 0.484220709625392 1 1
0.714501392025492 0.700708737003562 1 1
0.625503923378376 0.614429502451131 1 1
0.392708209777179 0.385459172574088 1 1
0.555842569552243 0.545844752330459 1 1
0.277394526758347 0.271872811246316 1 1
0.615883576078172 0.604593200037196 1 1
0.223111483097126 0.218522375079054 1 1
0.447263628940841 0.43809214554751 1 1
0.408087952313899 0.400440563787213 1 1
0.502498786546757 0.491979574532925 1 1
0.402803129061351 0.395752373492268 1 1
0.545273574484454 0.53554008226425 1 1
0.486468929945257 0.476872187929144 1 1
0.349380103393961 0.342885514854661 1 1
0.339654341696844 0.332063383655354 1 1
0.543888536524205 0.533570590302911 1 1
0.461085811874618 0.451457095869205 1 1
0.46534555072785 0.456293680621611 1 1
0.597212747582171 0.58552543271787 1 1
0.324807726878257 0.318818941035303 1 1
0.441529811886189 0.432719764334389 1 1
0.495784873589177 0.486819120972049 1 1
0.34701801983994 0.340529575657925 1 1
0.731567003696955 0.717323999027549 0 0
0.550459656161871 0.541234468578782 1 1
0.34726860463677 0.341200766464902 1 1
0.40579966466792 0.39877230680681 1 1
0.383479808907753 0.375586551714035 1 1
0.506425558254331 0.497232858240357 1 1
0.451263429836399 0.442120592202131 1 1
0.444540721347892 0.437040530080838 1 1
0.520111755574543 0.510891846128001 1 1
0.224628617836993 0.220303442898562 1 1
0.418913350512758 0.411005238561666 1 1
0.54885810808648 0.537739130843011 1 1
0.581103135247155 0.569791377395403 1 1
0.693619237581487 0.680271171492905 1 1
0.424433707325382 0.41624934730661 1 1
0.591159841278202 0.579911006347753 1 1
0.465568668837174 0.455129191275414 1 1
0.435361618744123 0.426582937785584 1 1
0.462758806810575 0.453158040814517 1 1
0.734311637279683 0.721365787713229 0 0
0.420168514798052 0.411990783344266 1 1
0.579764537260745 0.569297292139816 1 1
0.376330496555287 0.368064555454267 1 1
0.612874930367911 0.601629309234186 1 1
0.693972380788371 0.680330126821822 1 1
0.506731024321146 0.498512504026582 1 1
0.482302302095246 0.472686008847905 1 1
0.759122917183998 0.746678962452565 1 1
0.383264098169125 0.37571971207364 1 1
0.466179504299607 0.45770659402202 1 1
0.450072022063388 0.441366527333463 1 1
0.401422642903399 0.394456008301639 1 1
0.33635605929994 0.330392717470738 1 1
0.387608544248957 0.380895430702104 1 1
0.526839844032175 0.516405069950555 1 1
0.438856083302187 0.429740269295362 1 1
0.501132966868564 0.491609007555322 1 1
0.687293906881642 0.675049564201211 1 1
0.541515771131229 0.531513187966658 1 1
0.395987523506768 0.388997472023848 1 1
0.489045918747308 0.480522875189302 1 1
0.400522668001109 0.393468297644605 1 1
0.349061342838238 0.342244348548519 1 1
0.596298709533271 0.585133955228935 1 1
0.616132610305382 0.603787084500483 1 1
0.494563313067293 0.485183309659378 1 1
0.361663273621804 0.355519136423826 1 1
0.529528468781806 0.518790383687258 1 1
0.391814447207942 0.383248308254478 1 1
0.593183359826477 0.581872867032912 1 1
0.32530145725122 0.319148377345589 1 1
0.562134064929572 0.551979219647519 1 1
0.361010032804396 0.354212626440242 1 1
0.462499228321856 0.453399661750602 1 1
0.511907584769128 0.502383834842478 1 1
0.532202973585447 0.521204637199806 1 1
0.664312957936463 0.65162930354002 1 1
0.41663094363115 0.408250820530759 1 1
0.419498851313652 0.41201924109517 1 1
0.62248908932183 0.610726790645008 1 1
0.616651617784587 0.605706690854902 1 1
0.535015720742723 0.525236712975241 1 1
0.493415175043465 0.484518902229187 1 1
0.587438788604562 0.576177665235903 1 1
0.522369000591707 0.512957397628706 1 1
0.418709534546784 0.410439353387865 1 1
0.439432668550095 0.43230006194697 1 1
0.64696383569891 0.634552220357161 1 1
0.759298093518767 0.745808377182962 0 1
0.454654317114919 0.445120074627165 1 1
0.544064711373512 0.53477018767142 1 1
0.63371595135549 0.621344734259811 1 1
0.527666658342871 0.51753678824182 1 1
0.375853910192144 0.368068796896296 1 1
0.32692305557438 0.320336056234195 1 1
0.775685661013587 0.761779974435501 0 0
0.623163861507768 0.61035678237081 1 1
0.556993559901221 0.54712494095606 1 1
0.474785399437497 0.465686164693599 1 1
0.531693925744964 0.521769630382754 1 1
0.48387686669301 0.476130148481178 1 1
0.361135016945671 0.354325277548336 1 1
0.396963188788539 0.390226599844338 1 1
0.32837086069414 0.322348791462395 1 1
0.493346046326532 0.484068544074356 1 1
0.814334087425869 0.798337292233938 0 0
0.283169905418015 0.277136684809672 1 1
0.404438265766201 0.397568812764284 1 1
0.441126161569555 0.431883198408314 1 1
0.507886618468947 0.498968154670602 1 1
0.433024315876022 0.425565415004858 1 1
0.499125662406345 0.490203215629967 1 1
0.569871004093184 0.558186685018751 1 1
0.543778198872582 0.533974043996323 1 1
0.321533328648645 0.315377851963045 1 1
0.676231303765786 0.663934992921763 1 1
0.768179007883272 0.754353361246446 0 0
0.58254634589535 0.570449950348997 1 1
0.506891960532478 0.496277123042572 1 1
0.514633532432617 0.505563149664073 1 1
0.590482463677903 0.57929397279907 1 1
0.64056886028866 0.628680491045407 1 1
0.290356393682109 0.284924256749191 1 1
0.649405166548806 0.638253861371206 1 1
0.527413318687626 0.519117563508115 1 1
0.412218981216819 0.405276627603144 1 1
0.358412144782657 0.350703108047887 1 1
0.646257496569509 0.635480822566311 1 1
0.383844702271501 0.376409336447672 1 1
0.607939984856623 0.59574862621908 1 1
0.574656503399995 0.564170430213315 1 1
0.354011359666806 0.347093363028162 1 1
0.611797973093006 0.599463944689642 1 1
0.622920375730747 0.610751825558497 1 1
0.615918274692517 0.605314570986462 1 1
0.445026939051403 0.436599693085275 1 1
0.622184672911838 0.610050281289861 1 1
0.673659789145169 0.662063209248429 1 1
0.413977486677847 0.406236192027064 1 1
0.523387079405295 0.514056832772184 1 1
0.725961390643968 0.711489289266112 1 1
0.414510584394968 0.406879191953937 1 1
0.345842649540475 0.338216157176514 1 1
0.303296799774538 0.298057561240866 1 1
0.59089604514698 0.578746641015863 1 1
0.65976970596214 0.647445654268476 1 1
0.373325392890343 0.365783558450434 1 1
0.55248011098453 0.542521473737402 1 1
0.650874033113421 0.638375602392537 1 1
0.253274786151984 0.247232450339557 0 0
0.492079122585568 0.483851284362032 1 1
0.430706459022432 0.422132310268502 1 1
0.968655654520226 0.950373396022166 0 0
0.330811576429251 0.324324885758332 1 1
0.549470965532821 0.540145901876076 1 1
0.121721750213254 0.119941540693744 0 0
0.524045333694262 0.514598755853664 1 1
0.721163274298035 0.707889064312769 0 0
0.671424816308549 0.658423916019896 1 1
0.233643563777764 0.229448622400149 0 0
0.609347329425028 0.598196846521857 1 1
0.328412027810523 0.322093368458259 1 1
0.569093948903588 0.558339867458515 1 1
0.32598729016931 0.319059773609065 1 1
0.668641601661727 0.655853517795895 1 1
0.471069383002254 0.46277605611488 1 1
0.713576262854713 0.700312151896808 1 1
0.513567176320982 0.50497317446192 1 1
0.752064396130611 0.738116721847446 1 1
0.453100933998348 0.445795737200741 1 1
0.494168909697062 0.483923962796677 1 1
0.501174445610508 0.492620931350462 1 1
0.373982712059623 0.365991453772745 1 1
0.60716576237524 0.595831673690167 1 1
0.565477848047332 0.555373340907441 1 1
0.496666784334431 0.487256789631306 1 1
0.518926509946086 0.509785177621079 1 1
0.365076768405462 0.35845227724867 1 1
0.536987275740249 0.527038076267751 1 1
0.524394577840661 0.516413076581235 1 1
0.516501670675639 0.507764630761231 1 1
0.465676618807717 0.45563312795885 1 1
0.543685747922385 0.532953075222558 1 1
0.592331955559699 0.58066700945147 1 1
0.554431090701289 0.544444753740339 1 1
0.654519057654906 0.642723238728562 1 1
0.596609279702804 0.584659507720507 1 1
0.482686943289179 0.473063343304948 1 1
0.470624508515666 0.46269063764825 1 1
0.630977502642684 0.619694190398795 1 1
0.632105508655538 0.62031184929287 1 1
0.29247489038829 0.286739421764853 1 1
0.364498224368623 0.357849095152123 1 1
0.34438875032833 0.338053331986543 1 1
0.534074618465972 0.523933627668849 1 1
0.344231884763135 0.338463231241969 1 1
0.693827105440823 0.681600879073471 1 1
0.512655576365495 0.503119428330055 1 1
0.638613287849911 0.626515642734834 1 1
0.414510816485349 0.406513186457057 1 1
0.195229211982778 0.190725843351688 0 0
0.622439878903084 0.609692110752576 1 1
0.305469777847767 0.299634370974608 1 0
0.366335271822178 0.359677738681796 1 1
0.497040501176329 0.48872735789737 1 1
0.611420847760493 0.599348139175408 1 1
0.546615329187573 0.53644663685492 1 1
0.417535082573179 0.409029895289612 1 1
0.533946124409334 0.524414696314274 1 1
0.419714870497897 0.412996191590044 1 1
0.489117640513651 0.480910765400714 1 1
0.638591422353505 0.626765160677335 1 1
0.522893659060331 0.512759155173687 1 1
0.561289554726277 0.551392674861828 1 1
0.4694288981143 0.460253866012774 1 1
0.314783742958747 0.307322162952467 1 1
0.405344292895607 0.397792059515594 1 1
0.218267354234628 0.214042935636772 1 1
0.282119164771485 0.276303299772438 1 1
0.655121638696744 0.642536671680415 1 1
0.37565454442514 0.368712346123798 1 1
0.372167409510919 0.365329555940343 1 1
0.602101049322205 0.589827081738714 1 1
0.529492207906658 0.519605543058145 1 1
0.456923116327477 0.448020301675995 1 1
0.620405691460099 0.609517264373506 1 1
0.661976083933885 0.650333014703601 1 1
0.671286174501209 0.659731003125074 1 1
0.475993135194096 0.467065582650982 1 1
0.471349833072089 0.462514330469753 1 1
0.656671860577377 0.643488933477035 1 1
0.46113936059064 0.452078372601996 1 1
0.374336983431095 0.36612529176339 1 1
0.386656223427146 0.379023340258947 1 1
0.336745078278863 0.330497255824028 1 1
0.451824664590722 0.442897038197056 1 1
0.857257389548881 0.839884216849701 0 0
0.56363168952925 0.553413229326676 1 1
0.400975546036708 0.393418307120756 1 1
0.528586917937406 0.51958370644643 1 1
0.49223841285156 0.482289065636298 1 1
0.646606437807892 0.633388576286512 1 1
0.112866131865703 0.111503001581056 0 0
0.407643308782076 0.399403506155381 1 1
0.568543042232781 0.558951665448533 1 1
0.322147875852604 0.315831132447529 1 1
0.441019428146009 0.433022606172536 1 1
0.746473881725736 0.73111115214705 0 0
0.394841346393207 0.388244603209112 1 1
0.368962055093543 0.361374256370776 1 1
0.54348751624281 0.533565823542014 1 1
1.05606473881946 1.03567083341558 0 0
0.651453138694606 0.638750047077144 1 1
0.590055925621697 0.579865827611964 1 1
0.613890512859804 0.60204259621744 1 1
0.538929281558369 0.528835782426596 1 1
0.44772610037673 0.439231453313439 1 1
0.434888325028949 0.427281072604685 1 1
0.582893455693239 0.571953750142189 1 1
0.457986558509627 0.450392416555158 1 1
0.460586867194012 0.451801588591514 1 1
0.70855346943016 0.694391154414023 1 1
0.387145783175844 0.380567602809392 1 1
0.392894210812546 0.38527314507595 1 1
0.47875695366851 0.469746467328733 1 1
0.572331564616577 0.561899812768633 1 1
0.693853683055047 0.68090314779132 1 1
0.388095424323568 0.380291443029797 1 1
0.219542308533748 0.216051220488824 1 1
0.62183101335722 0.609470724977493 1 1
0.466176938520608 0.458058555403322 1 1
0.415552302898638 0.408818249901958 1 1
0.42646096680157 0.417828273541962 1 1
0.581773664591444 0.569747697356022 1 1
0.515370289862699 0.506462345703074 1 1
0.676905646973713 0.664898644077448 1 1
0.45903457972603 0.450956374506075 1 1
0.353571249492456 0.347768590036819 1 1
0.546624481508274 0.536577718145027 1 1
0.490886699781606 0.481491319875602 1 1
0.560945319502781 0.550004741152646 1 1
0.363370425626482 0.356837223753762 1 1
0.419372709626379 0.411349860596137 1 1
0.527992254243902 0.518614818446132 1 1
0.423537393846335 0.415712315299501 1 1
0.546143294203889 0.537368226152909 1 1
0.585970007871785 0.575848996553303 1 1
0.548002082435959 0.537918827808089 1 1
0.589492336589645 0.579242280448763 1 1
0.339957543386242 0.33387139453223 1 1
0.490311028371491 0.480633683541357 1 1
0.492053748882514 0.482646201261554 1 1
0.44753531698166 0.439272685689983 1 1
0.71508528826918 0.701308607999236 1 1
0.68178690470918 0.669558987845032 1 1
0.413787298557181 0.406198180139062 1 1
0.458430568823577 0.449437369437827 1 1
0.505286893760211 0.496315955439976 1 1
0.491188383232564 0.482227033380715 1 1
0.13283076982877 0.130695557191503 0 0
0.251611311176719 0.247154491083649 0 0
0.290299451916155 0.284311908455181 0 0
0.423811357694776 0.416311855367631 1 1
0.577456977900581 0.566744592668351 1 1
0.77314725101037 0.758745969195594 1 1
0.563042347094053 0.552566836636766 1 1
0.286125656939491 0.280103452449962 1 0
0.313208282386265 0.308124775977907 1 1
0.499267624547702 0.489607227666352 1 1
0.496243936339893 0.486359649811347 1 1
0.609617380850953 0.598665174457976 1 1
0.726713774863924 0.714315272193638 1 1
0.460363656164263 0.451302142253678 1 1
0.699298980031054 0.685899683592084 1 1
0.266046418768982 0.26081777350846 1 1
0.597771986868855 0.58609501989649 1 1
0.37169050530488 0.363623047752181 1 1
0.353517731840914 0.347267724215665 1 1
0.755382706009727 0.74195411020818 1 1
0.522584351857574 0.51387262668956 1 1
0.40722545336786 0.399504535324063 1 1
0.435744077123985 0.427652577779465 1 1
0.617382744024411 0.606355913521032 1 1
0.358700852226146 0.351680654067106 1 1
0.822889888129691 0.808040256344853 0 0
0.581127007006537 0.569375277336783 1 1
0.559307141003904 0.548570087865887 1 1
0.455315725878209 0.446975120713499 1 1
0.473077927223965 0.463278183538767 1 1
0.591994722566945 0.580105968641095 1 1
0.197510333631772 0.19313410696896 0 0
0.627838510478946 0.61589759179133 1 1
0.349928126883762 0.343504990856155 1 1
0.404922505610031 0.397114940104436 1 1
0.562176141039935 0.551474580379907 1 1
0.560761666852062 0.551177663606785 1 1
0.562111994453104 0.551307052667951 1 1
0.618252233571711 0.606413008531802 1 1
0.55797527818085 0.547168492801636 1 1
0.542081759763047 0.531937188734446 1 1
0.584795291327093 0.573687753963357 1 1
0.548263082139402 0.53881685924607 1 1
0.337525068011791 0.330100431963113 1 1
0.510260392400964 0.501233577514217 1 1
0.568538920829528 0.557408193651658 1 1
0.621797359246647 0.610270650522446 1 1
0.670109989529427 0.656885982102319 1 1
0.336745574098718 0.330667609564408 1 1
0.586172697644388 0.574167147563946 1 1
0.557088898285304 0.547463686223463 1 1
0.376940684596511 0.369535459232722 1 1
0.60631850479265 0.59515142937308 1 1
0.679453090711769 0.666723179619206 1 1
0.571356814593043 0.560212660423723 1 1
0.509809238202926 0.500548647309307 1 1
0.437394439027785 0.427646708530983 1 1
0.80051253904107 0.785459798399235 0 0
0.139732233496708 0.136211306444488 0 0
0.274244292937848 0.268854739841965 0 0
0.63796490348679 0.626384933925594 1 1
0.590517257364231 0.578494637448213 1 1
0.593009921057318 0.580166515109692 1 1
0.492590177415961 0.483166271045152 1 1
0.479264699954295 0.468912653395446 1 1
0.330520544632524 0.324210628242047 1 1
0.488622494649074 0.47899352344193 1 1
0.455032285693425 0.446814804573873 1 1
0.300871289126794 0.294187438237104 1 1
0.723306869714795 0.709267737543178 1 1
0.373062961513489 0.367346639283063 1 1
0.498647114369232 0.488983312010194 1 1
0.333368781740799 0.326938566652508 1 1
0.599120966775791 0.587962973448317 1 1
0.344201719037105 0.337632840188511 1 1
0.539255019859769 0.528344867993268 1 1
0.810810399730129 0.794284023636759 1 1
0.39645486695817 0.388832134403643 1 1
0.472072245926653 0.462783029594024 1 1
0.563195640742018 0.553094665572822 1 1
0.37771351697093 0.371226243803975 1 1
0.778306937910656 0.763853069726786 0 0
0.451221975357605 0.441602235266086 1 1
0.660781755855846 0.64812432308709 1 1
0.54933088214607 0.539508645037625 1 1
0.523987991297411 0.514440868179101 1 1
0.439537364897943 0.431831615710417 1 1
0.413156330319217 0.405417374714497 1 1
0.678765175163256 0.665975358790528 0 1
0.666519258993004 0.654021946789807 1 1
0.337031959066041 0.330504399408443 1 1
0.691594702520353 0.678802934790506 1 1
0.496493553606565 0.487706415961388 1 1
0.709254774172006 0.697498115944947 1 1
0.55447063132616 0.545060107529469 1 1
0.6496206677019 0.63679998922902 1 1
0.633902738693393 0.62236709266681 1 1
0.543373355742565 0.532695904934284 1 1
0.569711311299951 0.559878731097464 1 1
0.71160044442483 0.698853949013423 1 1
0.567012348268473 0.556079277015056 1 1
0.566512138265062 0.555812777250554 1 1
0.572828824668481 0.56114097077721 1 1
0.56701797055678 0.556389216110281 1 1
0.611253042991501 0.599199247308741 1 1
0.593569987508484 0.582526683053199 1 1
0.501543449727054 0.492813536172614 1 1
0.455723272489126 0.447556654416748 1 1
0.512709753876356 0.503150801517969 1 1
0.487685980384391 0.479006526120409 1 1
0.633026704976311 0.621262251169718 1 1
0.628129149201897 0.616223086519608 1 1
0.411620611724511 0.403935974584761 1 1
0.641342719594842 0.628097201679207 1 1
0.425917733957967 0.417565096147037 1 1
0.344088935029283 0.337996171949892 1 1
0.529380745079812 0.5181537269087 1 1
0.518200025264712 0.508868635286506 1 1
0.394813982786434 0.38756925910468 1 1
0.374685920137703 0.367533783847292 1 1
0.486583553100968 0.477647185503872 1 1
0.68667247293309 0.674334772371615 1 1
0.513485924652697 0.504567062231256 1 1
0.383133000582713 0.375674686163959 1 1
0.504411597203193 0.494534596126065 1 1
0.665454767387376 0.652683858925654 1 1
0.525664040961698 0.516296681954299 1 1
0.511086100975178 0.501973452208152 1 1
0.314423664919387 0.308694499159582 1 1
0.236686945380458 0.233257725676168 0 0
0.400381086029632 0.393210565363057 1 1
0.413377391474158 0.405186081962062 1 1
0.402005222702421 0.394972837724457 1 1
0.41572652294007 0.408811664196604 1 1
0.239211190306809 0.233983920143745 0 0
0.536086382322745 0.526242700537631 1 1
0.542287822873721 0.532699185741389 1 1
0.437066473661514 0.4286016687632 1 1
0.392103778405473 0.385406234847882 1 1
0.624621780258802 0.612188911835504 1 1
0.250211546892166 0.246258056161589 0 0
0.702631362001163 0.688905292997632 1 1
0.469467424239697 0.46055718573135 1 1
0.5054588480007 0.494979555590018 1 1
0.186614869199765 0.181946861621747 0 0
0.580277820475524 0.569580359977458 1 1
0.647238856283968 0.634205239423289 1 1
0.38494798225139 0.377453813447306 1 1
0.357757519720452 0.350367344859305 1 1
0.565115103840323 0.553820153949468 1 1
0.460990766223108 0.45309981600049 1 1
0.466740428681548 0.457729964247754 1 1
0.54372375707934 0.534242410437626 1 1
0.613248243929711 0.60223157586246 1 1
0.636794281622301 0.625019993485123 1 1
0.601140593013527 0.590146861385749 1 1
0.549938187478063 0.539315609105518 1 1
0.451979024955481 0.443960523109028 1 1
0.501235491238837 0.491013032153106 1 1
0.467378077295645 0.459830124788721 1 1
0.378676691944558 0.371985260514513 1 1
0.455726011801663 0.44691170099242 1 1
0.352765305470443 0.345854506305997 1 1
0.423403357729237 0.414975091170813 1 1
0.514022232154374 0.50385072959374 1 1
0.494217793085168 0.485440638400941 1 1
0.330512147810544 0.323786696928882 1 1
0.532179173079356 0.522921430469367 1 1
0.291155563401631 0.286216265399219 1 1
0.599528859555061 0.588013313269597 1 1
0.723636620717514 0.710549652995628 1 1
0.442143844743775 0.434025375358781 1 1
0.615843770417694 0.603736983437145 1 1
0.343141220657845 0.337038149511917 1 1
0.485043549804038 0.475348334353539 1 1
0.689424187053713 0.675666278308236 1 1
0.627185821195279 0.614590766715859 1 1
0.561532686623035 0.551619642086672 1 1
0.401373689411561 0.393354141294038 1 1
0.576920874500515 0.563617504986969 1 1
0.429949428851571 0.421459136052818 1 1
0.348669785195859 0.341234765629985 1 1
0.428965606231514 0.420281191205944 1 1
0.339736107949997 0.332490511244426 1 1
0.525992017880694 0.5169950726371 1 1
0.423648680764407 0.4159519988024 1 1
0.45059565860761 0.441682373352044 1 1
0.174707171524359 0.172013747229596 0 0
0.435657382490624 0.427647372339025 1 1
0.419979119705894 0.411754547154122 1 1
0.40848229303525 0.400284263277651 1 1
0.28153439918907 0.275718024412681 1 1
0.501980955417609 0.493560322203434 1 1
0.359739917150755 0.352664760846929 1 1
0.580388929732138 0.57019873270651 1 1
0.732736538764922 0.71931979643548 0 0
0.538438446158875 0.527995387743931 1 1
0.314857837789094 0.309287420794436 1 1
0.539249750294992 0.52908616626361 1 1
0.627523233128771 0.61587779413684 1 1
0.341465678055165 0.335079487934313 1 1
0.53140500703528 0.520801775482748 1 1
0.471259573201832 0.463605298450035 1 1
0.173102329973367 0.169053336105768 0 0
0.423414801380832 0.415320370400289 1 1
0.493605188038126 0.484181403461807 1 1
0.621439509377124 0.609676833239792 1 1
0.483752371373891 0.473952737478744 1 1
0.555334531978189 0.544394073842327 1 1
0.356579319510671 0.349486666138121 1 1
0.427777186817411 0.420053727901283 1 1
0.32625505945305 0.320836028101056 1 1
0.569534081291602 0.558949110865206 1 1
0.51891391970325 0.509196341149519 1 1
0.543290903102275 0.533388805495658 1 1
0.715609787623902 0.702230708992728 1 1
0.0986961366458066 0.0966969556785882 0 0
0.796418873966692 0.780008070645695 0 0
0.400043971550144 0.391619122085195 1 1
0.492036256946361 0.48206498046544 1 1
0.50248098835397 0.492551822616173 1 1
0.478458437417091 0.470103102828058 1 1
0.356287839010791 0.349925702125781 1 1
0.583800542163438 0.573488676224025 1 1
0.49729931968724 0.487411903029073 1 1
0.328589028250485 0.322951634792744 1 1
0.54976411856109 0.538876636295758 1 1
0.712909486475224 0.699200457283885 1 1
0.592795015645086 0.582158064532117 1 1
0.666121647381298 0.652724874369532 1 1
0.332144395036825 0.325877607966939 1 1
0.452664991503388 0.4439353356268 1 1
0.496962734876546 0.486772338094361 1 1
0.560248992100231 0.549557470889702 1 1
0.51656691139455 0.506074674562214 1 1
0.387159692609514 0.379477210111275 1 1
0.321485341457805 0.315264138236712 1 1
0.518932245605242 0.508612371347976 1 1
0.411612415814009 0.402483523724677 1 1
0.520678868154887 0.510440157026294 1 1
0.369937049199037 0.36324821602809 1 1
0.399342840006381 0.391414340396351 1 1
0.356855437080259 0.349297719628859 1 1
0.372396008183288 0.365630805017251 1 1
0.524912325378077 0.515395494971813 1 1
0.371459786855447 0.363942033525704 1 1
0.351391707433719 0.34615140962094 1 1
0.197734384936311 0.193687906390069 0 0
0.467549866351132 0.458173490892888 1 1
0.641922948463958 0.630245196854332 1 1
0.437836218938272 0.43083886569558 1 1
0.317231706304892 0.312575324101547 1 1
0.611025190774729 0.599598896932716 1 1
0.479418968300572 0.469564050393855 1 1
0.76664742868172 0.753080405138123 0 0
0.425099745088085 0.417333616764978 1 1
0.798419110071093 0.783481284073987 1 1
0.546053995152041 0.535898380283209 1 1
0.60409026458478 0.592713634793791 1 1
0.418801760722487 0.40972091488062 1 1
0.709347009789713 0.696321854473771 1 1
0.624715872769737 0.613545382603523 1 1
0.45823339841914 0.44942727817922 1 1
0.539087477859223 0.529153318746629 1 1
0.502058860468607 0.492576302287312 1 1
0.34562640679992 0.338070611288887 1 1
0.549957291076014 0.540605365403749 1 1
0.383582854583036 0.375996756547412 1 1
0.79941277075017 0.783687502922377 0 0
0.505514426948063 0.495794385194985 1 1
0.23395802331144 0.22896751396381 1 1
0.258911427420158 0.254375122625024 0 0
0.344018687588033 0.338858153961344 1 1
0.751810627390676 0.737857663607589 1 1
0.183329138806376 0.180325646627524 0 0
0.621309189058868 0.610919667764408 1 1
0.577754018030087 0.567209311555433 1 1
0.377666262783042 0.370222302990738 1 1
0.501046947705319 0.492272982398229 1 1
0.515714189615168 0.505584415143963 1 1
0.497770616740343 0.487932818102472 1 1
0.409153223187271 0.400588285581056 1 1
0.455531877020532 0.447356753471796 1 1
0.831002140844908 0.814176617327312 0 0
0.419593318571872 0.410582679400722 1 1
0.33820396208203 0.331822795657118 1 1
0.680553977250357 0.667195123461656 1 1
0.348771974760615 0.342548087813307 1 1
0.561619688976896 0.550186919690214 1 1
0.596430125767026 0.585519574570461 1 1
0.420924740598639 0.413061075878011 1 1
0.492642402057119 0.483436468955427 1 1
0.432754132838202 0.423824769598776 1 1
0.452450726468119 0.443826983094674 1 1
0.665363276641732 0.65245552890283 1 1
0.306448729777464 0.301199484357295 1 1
0.4228925301158 0.414120531376815 1 1
0.683709532880007 0.66953872712448 1 1
0.521786238017658 0.512018586927107 1 1
0.47137951569504 0.462761441906399 1 1
0.450373521695608 0.44275140823148 1 1
0.539132632431968 0.528974885324869 1 1
0.370447210577422 0.362916881631539 1 1
0.359464542665265 0.353591730070867 1 1
0.461743684627617 0.45388176845722 1 1
0.5962641863534 0.585576213124085 1 1
0.626642355466682 0.614484395313807 1 1
0.680954602464221 0.668020087339088 1 1
0.585992407869061 0.57532641062777 1 1
0.512773095965529 0.503682736159665 1 1
0.397582296169717 0.389393371243615 1 1
0.584236510497 0.572968943805427 1 1
0.652108302181433 0.638966843365881 1 1
0.518583060525446 0.50849406402336 1 1
0.370544364260693 0.363285840632495 1 1
0.512311426640661 0.502307832985922 1 1
0.742324618133933 0.727443881987485 1 1
0.641801044533612 0.629585604616032 1 1
0.336879677242399 0.33081036496951 1 1
0.643462353071499 0.631033909743077 1 1
0.296491416130659 0.29066186616228 1 1
0.280184023320819 0.274266085417983 1 1
0.221887332516146 0.21753619482345 0 0
0.541257700540995 0.530888575040284 1 1
0.484141246999284 0.475098599774887 1 1
0.522910879322244 0.513129823375496 1 1
0.46686307126489 0.458470588547495 1 1
0.772844725743137 0.758455280123246 0 0
0.551678619019933 0.541830797392287 1 1
0.684274205543393 0.671119030306055 1 1
0.46993034645613 0.461246680555834 1 1
0.663761232025304 0.650541206893918 1 1
0.372566160394772 0.365422045972812 1 1
0.542463259723649 0.532321727728751 1 1
0.134070767760565 0.130398011617296 0 0
0.27552943425361 0.269562134423984 1 1
0.548912438453566 0.538325951495693 1 1
0.458306185315656 0.449719445122388 1 1
0.630952016451108 0.619274646850921 1 1
0.236269965622117 0.232439738268888 1 0
0.42537079619667 0.417634904806715 1 1
0.583926090054779 0.574285111553414 1 1
0.589733738956898 0.578162513428141 1 1
0.394292087451924 0.387106372100485 1 1
0.30974880102337 0.303987475844907 1 1
0.40607511900636 0.397876074000463 1 1
0.607507619459737 0.596375066102621 1 1
0.411367148896671 0.403453909572166 1 1
0.583821479037707 0.573398357685649 1 1
0.382811910125099 0.374928752896722 1 1
0.576025194429464 0.56476116172872 1 1
0.47790840223128 0.469422796395999 1 1
0.524154804101825 0.513288091466688 1 1
0.583983445479607 0.573725327826414 1 1
0.347746279630106 0.341064491260532 1 1
0.473831771799212 0.466084121490987 1 1
0.597096137204468 0.585722978705488 1 1
0.475072078758519 0.465355300542101 1 1
0.448301866945976 0.439789405485325 1 1
0.570060076897891 0.559692627273438 1 1
0.582262062389179 0.571382054620915 1 1
0.380395965873858 0.372910748345219 1 1
0.435422885909999 0.426558212126332 1 1
0.280848391882142 0.275614542829961 1 1
0.624703608923383 0.612906179728157 1 1
0.490188483772259 0.482238886635223 1 1
0.511757455672635 0.501297124700599 1 1
0.792080171709429 0.776045033922746 0 0
0.437777383848654 0.429360379832433 1 1
0.677389146086254 0.665042514654867 1 1
0.473068801851437 0.464315578226693 1 1
0.602798197441493 0.591050124018547 1 1
0.53854627092368 0.527431181550812 1 1
0.544133724006001 0.534847663026883 1 1
0.447430240304917 0.439026717289357 1 1
0.317968010677785 0.312576004212915 1 1
0.625115898769333 0.613820491559105 1 1
0.626541262555224 0.613362884754145 1 1
0.79637757953435 0.781114930251813 0 0
0.377572707942312 0.370781382598341 1 1
0.698308434550147 0.685362283747055 1 1
0.676063336980055 0.664263744292307 1 1
0.61254081891339 0.602301389036412 1 1
0.513052904458223 0.503318921992579 1 1
0.527723788583659 0.517931314327192 1 1
0.532070647357856 0.520394836260642 1 1
0.517761082463036 0.507842494105441 1 1
0.305781802139268 0.300264383653826 1 1
0.488437611522348 0.479013485974241 1 1
0.403382163239055 0.395775112722922 1 1
0.531455984000748 0.520853397571844 1 1
0.496350598672936 0.486454651413955 1 1
0.607120481104179 0.595217561624159 1 1
0.383504958262769 0.376992097246334 1 1
0.677582435567167 0.664861977105571 1 1
0.292744717932575 0.28762177855731 0 0
0.575848094318779 0.564665390410555 1 1
0.137565265733439 0.135064194976211 0 0
0.425858567692524 0.417779385615886 1 1
0.317309999907902 0.311199558326679 1 1
0.497780218246552 0.489123862898807 1 1
0.400576421188303 0.392599416839318 1 1
0.560645029356217 0.551301577447433 1 1
0.350030635957496 0.342546765759241 1 1
0.471532063861518 0.462873973750379 1 1
0.377396542969005 0.370368352858474 1 1
0.478552156483243 0.469920270311337 1 1
0.545540449991462 0.535160341219539 1 1
0.381964734209077 0.37494227247554 1 1
0.705473359315804 0.692894298742545 1 1
0.502332105511692 0.492284494524122 1 1
0.671144052570594 0.659099934105366 1 1
0.757505367440582 0.74332865988596 1 1
0.381044780742928 0.373763386165476 1 1
0.36876640985218 0.360011026602332 1 1
0.533697738293501 0.523799388797438 1 1
0.685743492396862 0.673909594308289 1 1
0.550960347264814 0.541150617005112 1 1
0.555723511013592 0.544494900620947 1 1
0.417334670855755 0.409643781577054 1 1
0.39687040618285 0.389624969336711 1 1
0.30049161329605 0.294613201779878 1 1
0.834768585166312 0.820514012308889 0 0
0.484643290226234 0.476009021066202 1 1
0.396235600006703 0.388829729485368 1 1
0.547987457970046 0.537915102610191 1 1
0.561961296066952 0.551859666324672 1 1
0.305967535130842 0.300298679988106 1 1
0.518533005521773 0.509414603067326 1 1
0.756580092592658 0.742918557270674 1 1
0.277700038720709 0.272177635345914 1 1
0.488746943635156 0.480436161061488 1 1
0.633259236578934 0.624030732275633 1 1
0.555223204869262 0.54478193972175 1 1
0.430881351032985 0.422581708012498 1 1
0.536163047226821 0.526115486907485 1 1
0.328276290950899 0.323085538395596 1 1
0.470072442657439 0.460390733896219 1 1
0.529057975793674 0.517887407458169 1 1
0.601959557363685 0.590776073507103 1 1
0.377640400693632 0.370307245968124 1 1
0.587142314618952 0.577364605580521 1 1
0.440239319822655 0.43046140951573 1 1
0.426447955962126 0.418055925721912 1 1
0.254784125058174 0.251010573570263 0 0
0.375417785902912 0.368355664399446 1 1
0.713038031168552 0.699403272548904 1 1
0.592243965627928 0.582633780456826 1 1
0.683837073150021 0.671101476319785 1 1
0.536730250260462 0.527821360185625 1 1
0.481243695490911 0.472470002791137 1 1
0.525158569182905 0.51517167661733 1 1
0.568772748345442 0.558155761450073 1 1
0.422062637621951 0.414542907897772 1 1
0.688585391325899 0.67611225126169 1 1
0.542722087390722 0.532293571221644 1 1
0.621249232428567 0.608954825489668 1 1
0.412299958395299 0.40447759029731 1 1
0.284943645376014 0.280078457871709 1 0
0.675762781838475 0.663868978615455 1 1
0.6071810080868 0.595133066558055 1 1
0.408263939011856 0.400730696178818 1 1
0.487173353682161 0.477152554024019 1 1
0.467371929372651 0.458615020949608 1 1
0.681793240001138 0.6681248922453 1 1
0.548486475208488 0.538079352452037 1 1
0.829762304233638 0.814906276205188 0 0
0.412897168268542 0.404662467701603 1 1
0.348308156692146 0.342729324237176 1 1
0.734739366644579 0.721695630868751 1 1
0.947882983869474 0.92966365667847 0 0
0.430575577587738 0.421841051513025 1 1
0.478596356366457 0.469251130516248 1 1
0.400430731785041 0.392689332085587 1 1
0.252277251506046 0.247080639601131 1 1
0.635071297548973 0.623354618794273 1 1
0.3873535171679 0.381148412655254 1 1
0.476164770912503 0.465682687988651 1 1
0.470074398041771 0.462442372361083 1 1
0.497738482403696 0.487489088813041 1 1
0.32333258819356 0.317511578830819 1 0
0.769568208614752 0.756055092183703 0 0
0.596863142134499 0.584020674262467 1 1
0.637338772150719 0.626246977179506 1 1
0.36089196545618 0.354181128375914 1 1
0.297632926071699 0.292231692376343 1 1
0.701116433557255 0.687897560269035 1 1
0.556159297247767 0.545368639924949 1 1
0.727073648496836 0.714506571122582 1 1
0.362298279257522 0.35651081651144 1 1
0.681710718917717 0.668429400295921 1 1
0.540342872303572 0.529344587846552 1 1
0.400635050602525 0.393479409639457 1 1
0.319265287685722 0.312212968455767 1 1
0.652307066885218 0.640797492684694 1 1
0.41913196424095 0.410766331621519 1 1
0.199749156010738 0.195723699211335 0 0
0.320024510641564 0.314315226491948 1 1
0.489442591652702 0.480765916467451 1 1
0.525371723713476 0.515988784238733 1 1
0.380413144213767 0.373026925281796 1 1
0.582001770458889 0.570502139289252 1 1
0.637148229509884 0.626180093598248 1 1
0.431716565682601 0.423739221257584 1 1
0.614876114988503 0.602732935474453 1 1
0.535655766904004 0.526824166046769 1 1
0.518455077293989 0.507259833147841 1 1
0.63392458563583 0.620707279514852 1 1
0.422550482298304 0.415014884302605 1 1
0.471246883384107 0.462931037863394 1 1
0.588037961793622 0.577171730348038 1 1
0.492050624085171 0.483294109877751 1 1
0.649652129528017 0.637274240105317 1 1
0.606631385220013 0.594103354864822 1 1
0.461834724180075 0.453241464398108 1 1
0.658768295711951 0.647793293696714 1 1
0.716061035131051 0.702959322480502 1 1
0.466963111034312 0.4589207174213 1 1
0.228937697678065 0.225182337175553 0 0
0.345338791189021 0.338871671644336 1 1
0.617586611103698 0.606146974156439 1 1
0.533169003634952 0.52280018390593 1 1
0.269243979851679 0.264536944625759 1 1
0.474212436052161 0.465663313798969 1 1
0.587473111348064 0.576028930424462 1 1
0.77695227914001 0.762837358060794 0 0
0.54200891749871 0.531569204876037 1 1
0.513265560684948 0.503237706997859 1 1
0.417584741459988 0.409261096090022 1 1
0.192003624238376 0.189159741516297 1 1
0.664412339451237 0.652388113938449 1 1
0.480275554206711 0.471220591998817 1 1
0.278527594705117 0.273452337369942 1 1
0.547492175372333 0.536053893982502 1 1
0.616688433296463 0.605354575146335 1 1
0.359732655225147 0.352603092881735 1 1
0.543149611848631 0.532733208970996 1 1
0.473381912049598 0.465896358572797 1 1
0.559869219757142 0.549402882818941 1 1
0.601889113626603 0.590404584204173 1 1
0.594786909324858 0.583899238919514 1 1
0.440223730062654 0.432674011395664 1 1
0.5745997219217 0.563276574701412 1 1
0.627731564152322 0.617150549955593 1 1
0.324384653220005 0.31881379977935 1 1
0.736803395784736 0.723420545928252 0 0
0.566680179917762 0.555956335726249 1 1
0.539537165611734 0.529461306046396 1 1
0.547427250123779 0.537619266570349 1 1
0.351540584494461 0.343477092294148 1 1
0.504358508395064 0.494590389336249 1 1
0.481012309115935 0.472852814066854 1 1
0.296942463136804 0.291457534218754 1 1
0.489650480578606 0.479556569448707 1 1
0.584569086721648 0.573578007442011 1 1
0.669603178062484 0.657081503298712 1 1
0.677793465102096 0.665233338511862 1 1
0.538693146882772 0.528775721384966 1 1
0.43936493571977 0.431087101281404 1 1
0.448415633819336 0.439640692172151 1 1
0.587944752372247 0.575641547742995 1 1
0.417607118627289 0.410165104713114 1 1
0.661135418220344 0.647939285758769 1 1
0.470273733601293 0.461516058463423 1 1
0.673158127675888 0.660351574381411 1 1
0.623306502332155 0.6123609232697 1 1
0.446404949727691 0.437983149267244 1 1
0.615646523818274 0.604375721060029 1 1
0.559593481696679 0.54933290472418 1 1
0.395274523355524 0.388391783121005 1 1
0.548620405748488 0.538457498305059 1 1
0.259725812616575 0.254951762789496 1 0
0.401998922327813 0.394899125129634 1 1
0.50359974446848 0.494215740430659 1 1
0.589911784066135 0.578454755974228 1 1
0.453697765725445 0.446484703483578 1 1
0.547042271797351 0.536706160549219 1 1
0.421457263635984 0.41404395525287 1 1
0.678931507138038 0.667548020657659 1 1
0.397611680714178 0.390283408314637 1 1
0.539474416191485 0.529142031110369 1 1
0.744612005177802 0.729356344801948 1 1
0.366243260855219 0.359461437588512 1 1
0.621251011310387 0.610395030335777 1 1
0.695706413176013 0.682767440727049 1 1
0.563680854885515 0.552736383695227 1 1
0.667160998163834 0.653346002206385 1 1
0.418078109714451 0.41063747508548 1 1
0.753731027127451 0.739428004281451 1 1
0.688762047166228 0.676042575725858 1 1
0.573875424012761 0.563435346056455 1 1
0.488032013008797 0.478812008098037 1 1
0.232289608284396 0.227875758387263 1 1
0.564592026585628 0.554183494966665 1 1
0.747741090220417 0.732875422759414 1 1
0.489853258216684 0.480135512460371 1 1
0.672042452202034 0.658614484190579 1 1
0.332210524720223 0.325324442678285 1 1
0.642883593993241 0.630892822777578 1 1
0.348338567192606 0.342110252205106 1 1
0.619961245458259 0.609305068742438 1 1
0.440391485317635 0.432891416498768 1 1
0.552521634627813 0.542266445709259 1 1
0.475534992024018 0.46642115788616 1 1
0.451335645488837 0.443299723613109 1 1
0.345297615739853 0.339177334633508 1 1
0.581138505594916 0.569227297923127 1 1
0.344286614181831 0.338358188501852 1 1
0.68089217822707 0.668867111157033 1 1
0.587360864935236 0.577471021697642 1 1
0.484699880310762 0.476193127455038 1 1
0.445145798218942 0.437040025827007 1 1
0.558687119455254 0.547307210996971 1 1
0.72867188072453 0.714731205314035 1 1
0.640858331093312 0.628258146914948 1 1
0.533307973426181 0.521758477697076 1 1
0.324371095685903 0.317901221476089 1 1
0.740938905765219 0.727603557235357 0 0
0.428785289415598 0.420849899317484 1 1
0.325853417014824 0.320835766157681 1 1
0.360119007496506 0.354674478749761 1 1
0.670876982380745 0.659209579258533 1 1
0.360543181445357 0.353052826081202 1 1
0.669555796219888 0.657492346075312 1 1
0.390426917495078 0.383545842716124 1 1
0.433176450912298 0.425352035159764 1 1
0.354562092321363 0.347217138020425 1 1
0.295559221635612 0.289190017941626 1 1
0.491138457457062 0.48248911797116 1 1
0.680584391742605 0.667787648944597 1 1
0.682861389958825 0.670027070177176 1 1
0.321730114223174 0.316371450241052 1 1
0.376836477702905 0.370174737057075 1 1
0.648894042421748 0.637559744140655 1 1
0.326477415101186 0.320976017832245 1 1
0.420161676587477 0.412389838220445 1 1
0.357347916085945 0.349894402758524 1 1
0.12020131334096 0.117412293462799 0 0
0.587014944079436 0.575081400275846 1 1
0.39403195719624 0.386439526056115 1 1
0.554684134133739 0.542740061585454 1 1
0.444554174446722 0.435994194483204 1 1
0.51382452042365 0.503516951587698 1 1
0.511856954296293 0.502053401046098 1 1
0.776535709252027 0.76139884222197 0 0
0.158540343798348 0.154766196927735 0 0
0.698489959037764 0.685070488226874 1 1
0.461543469223255 0.45362946297306 1 1
0.634467861516287 0.62263966767284 1 1
0.629097287604534 0.616969262273766 1 1
0.348931350823021 0.342555644155476 1 1
0.477659976035246 0.468141621388636 1 1
0.400434749214 0.392550967867123 1 1
0.593790854854482 0.582402806143302 1 1
0.287988197088437 0.282951427693238 1 1
0.591248210760629 0.578643975916497 1 1
0.654777917659065 0.642382073832907 1 1
0.434178535105596 0.426452260742594 1 1
0.519093077786416 0.50860710602952 1 1
0.424682916289495 0.416178898566113 1 1
0.447942640223289 0.439494948998324 1 1
0.475838288029501 0.467221033713173 1 1
0.462591151233047 0.453738386272103 1 1
0.454793950162654 0.446545517728823 1 1
0.565323602774105 0.555069380035896 1 1
0.368944719248605 0.362846868238396 1 1
0.554779354203109 0.543637778691614 1 1
0.451488463379923 0.442858370208062 1 1
0.479165409223596 0.471295408225693 1 1
0.531960679117797 0.521922691805148 1 1
0.631747298465108 0.620076355899685 1 1
0.519519095361686 0.510028094164791 1 1
0.499393773335775 0.490305103617079 1 1
0.558891583090851 0.547495308262258 1 1
0.396582317815961 0.389410622008147 1 1
0.498015452406174 0.489141897754494 1 1
0.559740812396859 0.548529220010178 1 1
0.724599453764697 0.709868220420468 1 1
0.521016413957435 0.510763613235656 1 1
0.485174231749154 0.476298680566436 1 1
0.535787816359435 0.524861188449906 1 1
0.594685941975448 0.582945198875212 1 1
0.557797231540266 0.548002198811682 1 1
0.419947698317937 0.411257842909044 1 1
0.504225187191538 0.494262075567158 1 1
0.787694415121407 0.772137630862436 1 1
0.721545167763609 0.708150084950295 1 1
0.318711016724497 0.313316012475652 1 1
0.455704277410665 0.447726256931105 1 1
0.592056727140228 0.58094739041575 1 1
0.182640391103572 0.179798704068964 0 0
0.500825628165003 0.492341810246211 1 1
0.582496831502073 0.572007941955114 1 1
0.681249187159341 0.669091060836164 1 1
0.612243295222094 0.601508165327811 1 1
0.442578387028776 0.434191319453963 1 1
0.537104443916016 0.526738795271409 1 1
0.629364782375764 0.616566792769106 1 1
0.621245885285947 0.609851644863492 1 1
0.59764787517719 0.586192299486426 1 1
0.478134734005685 0.469148446931699 1 1
0.399689396063308 0.392783467885504 1 1
0.565470977835224 0.555163388372592 1 1
0.642517130129083 0.630997697159352 1 1
0.292025990275909 0.286669027550732 1 1
0.337498855699471 0.332180166347946 1 1
0.477140000827778 0.46913211303598 1 1
0.527107772537798 0.518201755290988 1 1
0.344812988132153 0.338486498310247 1 1
0.459447118163218 0.451316056717075 1 1
0.487650407035728 0.47774256140212 1 1
0.611484434106621 0.599132428691284 1 1
0.56654662275223 0.55687969521813 1 1
0.426426532801287 0.417987475628674 1 1
0.724804948794821 0.712129969826722 1 1
0.586389259974701 0.574012253888614 1 1
0.333205903306491 0.325890622082957 1 1
0.577334641932157 0.567149464505071 1 1
0.591105773620256 0.577858436698566 1 1
0.686118686630779 0.673272868286542 1 1
0.363686729556179 0.356226553732594 1 1
0.483007039548812 0.474378973508627 1 1
0.315836832271786 0.310897016443344 1 1
0.540798035250782 0.530668835195818 1 1
0.479526539345289 0.471610139470711 1 1
0.332170881180554 0.324937792351213 1 1
0.516807594906956 0.506620602150719 1 1
0.378820873286686 0.371591473397568 1 1
0.576588694872957 0.566490506288198 1 1
0.424973586579866 0.417746080737711 1 1
0.680933309940188 0.667857426583616 1 1
0.517190471291764 0.507228474691944 1 1
0.526357495700182 0.515145266491229 1 1
0.502980082863722 0.493540290746423 1 1
0.450972656859734 0.442606528192511 1 1
0.354708629834117 0.346407048057133 1 1
0.322118369236662 0.316132918322248 1 1
0.558374994046972 0.547553504110526 1 1
0.618911776661217 0.607049126052078 1 1
0.390411243998265 0.383519934833648 1 1
0.268237257014116 0.262628990230219 1 1
0.395241709092286 0.388406891674675 1 1
0.535399354752749 0.525530815321731 1 1
0.37582246442863 0.368555366367731 1 1
0.520750768049464 0.511390492121447 1 1
0.657930597324781 0.646739895556919 1 1
0.599312305379736 0.587627143470423 1 1
0.423677568696012 0.415223620326207 1 1
0.505706967486843 0.496678717583929 1 1
0.272768760096945 0.267078887874777 1 1
0.665826813907454 0.654481323164632 1 1
0.679437452552 0.666479099084333 1 1
0.452217655545153 0.443598467006718 1 1
0.701426579290842 0.685811786397172 1 1
0.361227339905323 0.355447655348403 1 1
0.516447682768344 0.507183032842262 1 1
0.601110208476737 0.589750426618032 1 1
0.582101190012311 0.572393745542915 1 1
0.672114799990711 0.659021262804856 1 1
0.389792862663393 0.382624268189831 1 1
0.491581528815354 0.482515832915456 1 1
0.284455805311443 0.279929610730452 1 1
0.462905276262043 0.454099716357738 1 1
0.477021870892969 0.468301429949245 1 1
0.462091147847417 0.452796620653563 1 1
0.387190675643365 0.379563449065252 1 1
0.334827762184091 0.328273466355808 1 1
0.667553735384407 0.655855824853559 1 1
0.405064068928787 0.398386235061077 1 1
0.286249266959988 0.281032652806169 1 1
0.578757545367533 0.567415919796312 1 1
0.475310525963802 0.466075472362699 1 1
0.724042689776695 0.71093804651754 1 1
0.574904574564091 0.564595263543772 1 1
0.339769899300549 0.332845792462982 1 1
0.399785598193044 0.391827853390815 1 1
0.349754181078933 0.343013260523072 1 1
0.340697521340131 0.333680969737798 1 1
0.543315982102125 0.533266737972162 1 1
0.686039253543474 0.672088313799397 1 1
0.576786365315141 0.566635578267779 1 1
0.620728294410275 0.609689611707891 1 1
0.338897296762235 0.333060243946207 1 1
0.511151297054817 0.502091847446851 1 1
0.859574904640795 0.845872310657435 0 0
0.539770731784994 0.529674360311444 1 1
0.320765522871231 0.315831493504339 1 1
0.383571636336744 0.37700000839721 1 1
0.305103980984794 0.298999437845627 1 1
0.543742942442521 0.533363798787005 1 1
0.525515671965245 0.516566850074397 1 1
0.715959660272171 0.702003774784396 1 1
0.722052048629906 0.70948468363068 1 1
0.791216796113103 0.776735771120116 0 0
0.634671681769616 0.622777071130826 1 1
0.652406683052907 0.640082421109066 1 1
0.285561587815116 0.280319253370306 1 1
0.549447728065186 0.538618836260853 1 1
0.406468390522431 0.399429286590049 1 1
0.585422128154876 0.573989314556244 1 1
0.58407683853287 0.57326484640749 1 1
0.291281260243375 0.285839477023591 1 0
0.784331348499747 0.770675614493012 0 0
0.664297894148847 0.653362335699504 1 1
0.211266692380887 0.207113261554914 0 0
0.214515619066763 0.210183773111583 1 1
0.367468834719723 0.361153763486527 1 1
0.57041258902089 0.560294828552565 1 1
0.545715011062283 0.535509133538611 1 1
0.480664724964719 0.470943038323255 1 1
0.336457839138984 0.330049796305095 1 1
0.525909106300833 0.515597864023739 1 1
0.546471325212274 0.536165949424923 1 1
0.508001926904551 0.498267716922563 1 1
0.277015987560482 0.272171551480267 1 1
0.347897121809303 0.3414357736121 1 1
0.537476005433025 0.527284479733897 1 1
0.464444439578818 0.456192372576872 1 1
0.473613053218854 0.464089635848728 1 1
0.789341313044667 0.774934885176092 0 0
0.555344375647559 0.544895345793608 1 1
0.501667080912681 0.493063797430553 1 1
0.612708222152291 0.602394743278436 1 1
0.43099962800104 0.423265440321892 1 1
0.571860707906117 0.561073615707207 1 1
0.272244494806662 0.266165312827255 1 1
0.276973337328987 0.271557818755701 1 1
0.318206473976293 0.311958068035193 1 1
0.480455384305872 0.470928941184636 1 1
0.714361558892283 0.7009810390369 1 1
0.537733297345878 0.5269866648777 1 1
0.587477838749945 0.576661826762029 1 1
0.491194427009774 0.482812321179639 1 1
0.570038295308446 0.558559828443475 1 1
0.570497699918767 0.561291026838207 1 1
0.362365374212445 0.35636661111407 1 1
0.337081440739651 0.330327277934559 1 1
0.355016541230972 0.347883088563776 1 1
0.547773514204707 0.536286009341268 1 1
0.389084314524738 0.382566121097297 1 1
0.549947249778037 0.540126197746237 1 1
0.639000201616135 0.626196698353341 1 1
0.603332602852688 0.593073387658029 1 1
0.514264230998061 0.504307515464575 1 1
0.464755427686029 0.455324828812273 1 1
0.553716033994296 0.543076530132785 1 1
0.456447397788173 0.448028011614897 1 1
0.48283817953442 0.473771733890454 1 1
0.346491351180714 0.339734527476644 1 1
0.341162123896247 0.335668555024847 1 1
0.566516446048818 0.556067810382121 1 1
0.741982690153204 0.728022555146507 1 1
0.724596692438928 0.709803933721232 0 0
0.525133533974261 0.515165658628583 1 1
0.379926990686629 0.372785140052523 1 1
0.305758746136727 0.301445150688942 1 1
0.524446113972052 0.514239156796805 1 1
0.481232939888434 0.472665979234838 1 1
0.576189076636696 0.56437239472745 1 1
0.445221477454245 0.436787527150969 1 1
0.750187789769359 0.736510419987428 1 1
0.525125662162974 0.516047883160524 1 1
0.608389698698731 0.59576722782374 1 1
0.408319895160602 0.39963981858905 1 1
0.658516460796375 0.646303038521737 1 1
0.192900599811122 0.188624479515905 0 0
0.491347030758106 0.481570532997127 1 1
0.536282962558202 0.526796475213752 1 1
0.815517555178497 0.800827528448463 0 0
0.60077035482959 0.590137561402576 1 1
0.473056194780244 0.464107202627439 1 1
0.350109736894479 0.344225921335947 1 1
0.315798995482764 0.309966103604447 0 0
0.509591439113715 0.49939268140054 1 1
0.351137557453112 0.345227675010171 1 1
0.363706446360867 0.356841480757072 1 1
0.410023622071394 0.403656605466036 1 1
0.448816881536427 0.440680235008912 1 1
0.580821263230727 0.570188471417534 1 1
0.561121874992218 0.55121590050737 1 1
0.602093361248234 0.590649447475449 1 1
0.295612764561914 0.291303144141968 1 1
0.83166359342531 0.815597407721768 0 0
0.645261438986408 0.63362462109388 1 1
0.525351560837517 0.515015791241747 1 1
0.539842505749563 0.530887682749526 1 1
0.546819550972552 0.537118500704965 1 1
0.672681054270901 0.66077314474416 1 1
0.278519476236604 0.27335642909265 0 0
0.603599049237048 0.592945615154073 1 1
0.62861077308669 0.617215003153903 1 1
0.645915413200817 0.634565595020195 1 1
0.884724614244902 0.866624182831161 0 0
0.688736577935024 0.676137397760239 1 1
0.512166549562438 0.503686912500796 1 1
0.390204454670782 0.382842484038853 1 1
0.642363285392565 0.630520028215004 1 1
0.421751419315951 0.413995662583653 1 1
0.481567628113068 0.471818304844816 1 1
0.440493547334596 0.432070093354716 1 1
0.441108826734294 0.433070889121499 1 1
0.334625515057302 0.328602849413775 1 1
0.465777084282349 0.456232273080138 1 1
0.422954727615432 0.415198978586695 1 1
0.577538137300531 0.567778481650754 1 1
0.445381027368221 0.438041636688619 1 1
0.488146674975756 0.479109280509216 1 1
0.560048152436859 0.549107890005616 1 1
0.470450664018214 0.462220646259019 1 1
0.544898324153433 0.535034544092294 1 1
0.310185013416025 0.303715674356197 1 1
0.572548912173806 0.562268377629757 1 1
0.538448947320146 0.528183509257695 1 1
0.47437589419202 0.465755384527811 1 1
0.574757245974412 0.563020814725781 1 1
0.421812327397454 0.413136796049502 1 1
0.597543345572877 0.585889538477567 1 1
0.457513610115398 0.448759223434839 1 1
0.478480717270372 0.468473056428388 1 1
0.715376285331572 0.702427656806675 0 0
0.412092670059157 0.405475609331199 1 1
0.821446971591569 0.80665751239903 0 0
0.40500492661815 0.397886343485947 1 1
0.315936607885561 0.310100422733167 1 1
0.414456364431523 0.407746585950302 1 1
0.697800481739431 0.685127785965407 1 1
0.25936824479304 0.254579330300524 0 0
0.139940477706219 0.137901123494856 0 0
0.678576167019875 0.66620387612511 1 1
0.484103304868316 0.474800194876548 1 1
0.50229484872331 0.493930129038345 1 1
0.253288638374168 0.248262392684888 0 0
0.394480969399987 0.387139053522659 1 1
0.477260435724863 0.468550245599882 1 1
0.64493875556793 0.632896138001718 1 1
0.672007794289673 0.659045034320222 1 1
0.403760297459182 0.396937845690125 1 1
0.250900964280947 0.246616772494021 1 1
0.471034569415188 0.463132712979877 1 1
0.51204952915059 0.50141314460576 1 1
0.739880372390025 0.725191142489184 1 1
0.781954461771399 0.767698525443917 0 0
0.566187401159481 0.555866585890473 1 1
0.399624788814204 0.392099251708367 1 1
0.475553841133545 0.466242263513181 1 1
0.470096767706592 0.461626215487578 1 1
0.481996777475697 0.473864453029239 1 1
0.493807781771423 0.484345336937386 1 1
0.523417521602278 0.514869392488549 1 1
0.298092862173791 0.292119282008258 1 1
0.425461685045832 0.416856977234371 1 1
0.633762741872922 0.62133826383803 1 1
0.526505909291843 0.515941847335699 1 1
0.398978016036415 0.389789206214843 1 1
0.595677706748086 0.585790970274158 1 1
0.814226364939094 0.798994158341013 0 0
0.498359543697768 0.489304378333077 1 1
0.494549834480641 0.486788566055071 1 1
0.530504369180947 0.519109229929286 1 1
0.557081918591528 0.546291268659242 1 1
0.202928016823544 0.199859237261596 0 0
0.484186682003499 0.475079412836551 1 1
0.372821669872515 0.365407648308377 1 1
0.53359050401079 0.523661566292616 1 1
0.536783123210631 0.526189115308843 1 1
0.335492499038851 0.330357552029603 1 1
0.445853210676959 0.437975301417568 1 1
0.255360509164213 0.250805332345157 0 0
0.475517319938222 0.466891795423482 1 1
0.377131212230602 0.369693299501374 1 1
0.34301471508076 0.336439186697286 1 1
0.394723176951067 0.387866313722546 1 1
0.581411782483207 0.571561706897103 1 1
0.435216406752435 0.427340005886434 1 1
0.536232353950359 0.526134227284121 1 1
0.499404772680565 0.489825149412676 1 1
0.544956752528596 0.535482792648257 1 1
0.260321425148633 0.254654970860971 0 0
0.554399648585525 0.542878146406036 1 1
0.47090028980037 0.462564524249675 1 1
0.623089694021377 0.612062353412574 1 1
0.273986299555171 0.268642439749508 1 1
0.578518909838781 0.567074598064693 1 1
0.655972110078551 0.644314374686097 1 1
0.663407441890819 0.650720169997632 1 1
0.146587023973827 0.143900205387586 0 0
0.329479004602778 0.323375281041036 1 1
0.522825752382043 0.512926683188489 1 1
0.143889075989642 0.14069041630495 0 0
0.425335324858577 0.41729457004426 1 1
0.516534250848162 0.505811129402941 1 1
0.493733561022086 0.482991424581318 1 1
0.2954255813553 0.290154440412599 1 1
0.649975166577699 0.638589509386941 1 1
0.574503904722339 0.563717929707126 1 1
0.664968869351345 0.651978974921322 1 1
0.636008199867165 0.62544920156136 1 1
0.460282569219046 0.451704314571327 1 1
0.466246356175363 0.457342484209464 1 1
0.507923166644646 0.498827606403816 1 1
0.426152622865689 0.417933892711885 1 1
0.23961072756578 0.234899256572336 0 0
0.569150740227934 0.558471411431704 1 1
0.427379995839222 0.418272034017337 1 1
0.744769216212816 0.730651783376034 1 1
0.287851411758917 0.281966107685768 1 1
0.422978241488523 0.414593586523654 1 1
0.59756521704447 0.58676165584762 1 1
0.378242459436006 0.371508955818729 1 1
0.766450175162781 0.751408163601067 1 1
0.387933344974001 0.380478365999482 1 1
0.47109081047637 0.463061363199263 1 1
0.456708242813813 0.449538315051727 1 1
0.608521027457616 0.597128546401195 1 1
0.565053063196319 0.553741426201945 1 1
0.550333362706089 0.539330694263048 1 1
0.437355365595914 0.428735736555492 1 1
0.638884316225723 0.626574700214133 1 1
0.482221651850728 0.472383095680388 1 1
0.559556673296196 0.548827753103941 1 1
0.290186775923022 0.285249258186911 1 1
0.684384714421261 0.672866861072464 1 1
0.515427393769515 0.505594375350178 1 1
0.651203546174342 0.638773625854685 1 1
0.378704581473594 0.372226982753412 1 1
0.323597040043112 0.317139422115628 1 1
0.422199652338022 0.41454911488753 1 1
0.254043729555004 0.249469212556405 0 0
0.565649256849694 0.553839011035707 1 1
0.295123727996395 0.290129821347237 1 1
0.351303568366832 0.343566066247671 1 1
0.432498845369426 0.422572318113547 1 1
0.690220548476143 0.676753118012797 1 1
0.361521919883085 0.354793045217653 1 1
0.392786869062456 0.385042028376149 1 1
0.562600475837938 0.551616777052018 1 1
0.678034553829455 0.665613409410411 1 1
0.432576964118914 0.423418145793854 1 1
0.154678862695673 0.150987552903491 0 0
0.682423509979141 0.669888777747398 1 1
0.672978045143732 0.659865238905733 1 1
0.508286325999539 0.499612528912961 1 1
0.304285774386171 0.298385645945512 1 1
0.67690375471068 0.66481484593575 1 1
0.509676322104157 0.500353320212081 1 1
0.652344799412984 0.639805608886497 1 1
0.248685755750951 0.24396981850307 0 0
0.433691076625981 0.426032578321793 1 1
0.601471533491895 0.58996016251077 1 1
0.536690542636437 0.526231336977662 1 1
0.402090594487025 0.394648223481947 1 1
0.522938603060774 0.513689744850477 1 1
0.506714780688595 0.496619302869709 1 1
0.350465028783119 0.343613389110537 1 1
0.565519895791876 0.554550727714475 1 1
0.669214822708516 0.656229719567893 1 1
0.649117960664585 0.636555250938538 1 1
0.532154755757953 0.52284099571806 1 1
0.46509186030871 0.45545402997872 1 1
0.338907785425782 0.333613795339135 1 1
0.331158025355254 0.325354370437261 1 1
0.368667147970733 0.362004994771247 1 1
0.522044302593231 0.512349535395645 1 1
0.533877661589319 0.524899298005514 1 1
0.455267298555075 0.446188162300064 1 1
0.605127722702726 0.593824369731148 1 1
0.532170916366522 0.522740891649733 1 1
0.638392239870783 0.625889782209473 1 1
0.399673273944606 0.391747008273345 1 1
0.416484334650089 0.408392012923558 1 1
0.390611476800231 0.38308638879284 1 1
0.273481274949937 0.268917164797647 1 1
0.584433649137252 0.573300055970616 1 1
0.607608387827693 0.597247859642521 1 1
0.58389947510088 0.572973997355238 1 1
0.694645404835867 0.681619351487162 1 1
0.562808288219358 0.552256738174934 1 1
0.619645237514561 0.608076906602118 1 1
0.438416675777485 0.430597336032188 1 1
0.59448245286955 0.58243868164448 1 1
0.406509973532224 0.399286550757708 1 1
0.156571261192225 0.15380345457576 0 0
0.455073049963996 0.4460159693263 1 1
0.54982921102224 0.539726543946307 1 1
0.454706480750571 0.444743325464586 1 1
0.509537938019488 0.500109172378982 1 1
0.492478718894242 0.482658648687948 1 1
0.635719250979413 0.623524005273854 1 1
0.510040732858405 0.500287488608776 1 1
0.745596393730289 0.730960336733067 1 1
0.464842735364301 0.455685692953997 1 1
0.620441458743862 0.608932261011428 1 1
0.533887400544843 0.524408094299311 1 1
0.59824155241455 0.587083155801237 1 1
0.252497679916656 0.246903415816129 0 0
0.761363282549475 0.745915501101158 0 0
0.542198850986498 0.531218631044882 1 1
0.277437878123519 0.273491839507774 1 1
0.55872817268607 0.546977785816041 1 1
0.571966966460196 0.561573269253329 1 1
0.268578278473073 0.263219477825815 1 1
0.338035411228225 0.331887640122255 1 1
0.170509113687679 0.167420377172419 0 0
0.495824259807023 0.487142560878309 1 1
0.717965357613748 0.705481071791553 1 1
0.235701164982099 0.23161945588752 0 0
0.331472794527922 0.324280618905112 1 1
0.155211191245101 0.152863560521365 0 0
0.219981256951294 0.215093373517494 0 0
0.151453352985481 0.14926138892979 0 0
0.72271215661594 0.709125042026427 1 1
0.456923412617269 0.448265422728285 1 1
0.521279571211815 0.510733914497923 1 1
0.603044283075571 0.591787862131183 1 1
0.551121327065252 0.541060818715924 1 1
0.558942261256808 0.547592478478694 1 1
0.669575806244331 0.657371570802223 1 1
0.488997505788754 0.480329774584944 1 1
0.444430606123942 0.434709797851256 1 1
0.686896423421414 0.675083715780956 1 1
0.688294678811358 0.676257458255879 1 1
0.456539480609039 0.448132305929384 1 1
0.931009887777197 0.914053100683688 0 0
0.358805150452656 0.351793147697661 1 1
0.534164430071259 0.524103788039389 1 1
0.284309502142172 0.278899327852176 1 0
0.408997136069901 0.400899534999089 1 1
0.614627766201444 0.601760295791875 1 1
0.617354653241522 0.606805208693995 1 1
0.53889722864949 0.529394855095386 1 1
0.529893101659089 0.519116885948668 1 1
0.426147134694775 0.418522212550939 1 1
0.421863944004528 0.414489583701583 1 1
0.474862281016368 0.464693860433806 1 1
0.547659907256737 0.536352603600733 1 1
0.447840371335338 0.439800794398512 1 1
0.507192396627565 0.49721919913427 1 1
0.538228047669215 0.52897213195887 1 1
0.595485486124648 0.584348825444375 1 1
0.56665804109621 0.555375743362287 1 1
0.340526286175332 0.332961210845895 1 1
0.455172000490515 0.445706794174166 1 1
0.627760680422114 0.616570868523733 1 1
0.503861353853756 0.495276140738487 1 1
0.614149934878254 0.603326129198979 1 1
0.464688535158622 0.456022420560972 1 1
0.390089026966475 0.382908638439068 1 1
0.306293047810099 0.300676917444234 1 1
0.50209859522181 0.493425516911878 1 1
0.433650785208076 0.425735746378567 1 1
0.608240251482495 0.597422926416291 1 1
0.262627314162917 0.257134131278252 1 0
0.271287553311846 0.266736023038265 1 1
0.436708154165803 0.42883206115204 1 1
0.595180966439241 0.584617276439367 1 1
0.274508607322803 0.270029244159393 1 1
0.758192772673734 0.744347404935786 1 1
0.495918067797862 0.487583492886254 1 1
0.631277278465182 0.618456311770881 1 1
0.589277062838751 0.578467125344493 1 1
0.586559844299752 0.57540716322472 1 1
0.583509258958961 0.572103223545991 1 1
0.515941986843582 0.506109759144964 1 1
0.676763521689251 0.66534895326943 1 1
0.45689025809218 0.44845461991164 1 1
0.320896305195905 0.315423516300174 1 1
0.648188164790378 0.635922913886172 1 1
0.423228067197882 0.416581335063186 1 1
0.375593921187537 0.367565323877518 1 1
0.55251967697612 0.542618187614306 1 1
0.457983581777368 0.44997510259279 1 1
0.642881669184243 0.629701998868423 1 1
0.528328089830451 0.518209317901729 1 1
0.594083401890686 0.582266634329629 1 1
0.442308356635403 0.434682167993568 1 1
0.486692270412292 0.477207065837603 1 1
0.364066263037425 0.357722259824232 1 1
0.529364007331136 0.518312833506414 1 1
0.352248956654835 0.345854257970478 1 1
0.596853009068304 0.58602706897268 1 1
0.685988952031169 0.675087183943367 1 1
0.23589525110751 0.230676233378201 1 1
0.352009006316581 0.345109191802957 1 1
0.515763069464379 0.5066510381646 1 1
0.519354361302635 0.50941569682619 1 1
0.477319235123466 0.467314201949819 1 1
0.427937981712803 0.420014723980714 1 1
0.471085827352423 0.461526862185151 1 1
0.680534609482144 0.668167686869992 1 1
0.625737501959608 0.615820563162429 1 1
0.395163822612052 0.387248910418191 1 1
0.518997621364876 0.509488948468113 1 1
0.500774465175619 0.491844217944471 1 1
0.365862629711216 0.35908435418726 1 1
0.424673285048996 0.416877568912643 1 1
0.601305440488801 0.591140435079222 1 1
0.640068996119214 0.627981226325702 1 1
0.65561341229317 0.643952078834973 1 1
0.15426176728343 0.151085772982195 0 0
0.264685211247053 0.260307709850146 1 1
0.460701635415085 0.451772702886907 1 1
0.393888512611054 0.386573836880788 1 1
0.618799356021342 0.607828767629148 1 1
0.563154103913481 0.551524503539685 1 1
0.537845603595416 0.527759601821064 1 1
0.564071666012154 0.553122081991237 1 1
0.436053027263981 0.428184192708667 1 1
0.204353533200099 0.201048019208169 1 1
0.400829816048709 0.392909831361551 1 1
0.43817233307115 0.430250410432747 1 1
0.486330466322932 0.47641427537115 1 1
0.5810818431123 0.571529051538637 1 1
0.306523149936968 0.300514898081167 1 1
0.630475123980732 0.618433915956263 1 1
0.351858162290643 0.345401988306333 1 1
0.413051878668351 0.405372306953754 1 1
0.569708736098931 0.559253250917515 1 1
0.493833301451795 0.485122358921586 1 1
0.564023518544073 0.553400916231223 1 1
0.458929233997961 0.450851165656854 1 1
0.381972216250941 0.374764486513634 1 1
0.475937760543198 0.466925273456788 1 1
0.569897494238111 0.558690807843454 1 1
0.552127949001969 0.541491643313128 1 1
0.389291809539164 0.380927424304137 1 1
0.359154381113457 0.352832548622911 1 1
0.41906974609341 0.411327178130544 1 1
0.408131546823876 0.401302358349852 1 1
0.421368258790443 0.413127714110151 1 1
0.416490829789225 0.409687880011561 1 1
0.762326569190542 0.749576410650476 0 1
0.504046295769103 0.494154692047601 1 1
0.464438748779572 0.455557713080966 1 1
0.591520725771848 0.581727457582602 1 1
0.409092610065217 0.401968376214821 1 1
0.384248714415256 0.376783805948862 1 1
0.63487508384139 0.622123658838937 1 1
0.705386897670902 0.691659490516298 1 1
0.801856274115369 0.78781005856113 0 0
0.519847846058387 0.51020504326549 1 1
0.651514458056149 0.6393308254645 1 1
0.321282315714388 0.314650554092133 1 1
0.604161851238049 0.594181432254141 1 1
0.677807031267229 0.66624839008871 1 1
0.535690236183623 0.526546586371646 1 1
0.60188846824316 0.59208411292486 1 1
0.584086391108986 0.572914455707276 1 1
0.597228019839435 0.586171682435551 1 1
0.499588221757055 0.490019333070959 1 1
0.526171621753895 0.515738948038436 1 1
0.465516989515277 0.456314293366987 1 1
0.380644634970875 0.37322734938774 1 1
0.476120204966615 0.467159078551163 1 1
0.595744557296396 0.583692700784911 1 1
0.675592199960738 0.664164695107512 1 1
0.278098150684467 0.271767100727156 1 1
0.763782284701609 0.7490279089426 1 1
0.539866730606488 0.528624415043709 1 1
0.534650806510709 0.525313955863585 1 1
0.754260529556305 0.739242596117725 0 1
0.623073143374981 0.610509187170897 1 1
0.222673525274219 0.218008318637513 0 0
0.456386166333679 0.448748852165538 1 1
0.491435368571123 0.48199989268804 1 1
0.437533700288495 0.429901060246823 1 1
0.7182724198004 0.7051575265702 0 1
0.645850324710747 0.633392663155286 1 1
0.294144513505177 0.288491201846459 1 1
0.416295347335581 0.409151617277493 1 1
0.630747409738613 0.619159444021175 1 1
0.376114035251385 0.368513285578953 1 1
0.546930293093584 0.536649930035382 1 1
0.437180050625428 0.42994811259477 1 1
0.355381462672008 0.348693152996831 1 1
0.438205284563837 0.430299243795053 1 1
0.388558610033473 0.381453421624864 1 1
0.906269575041932 0.888648682966662 0 0
0.655328382593867 0.643282600689306 1 1
0.506707259929924 0.495869896820291 1 1
0.310312152317709 0.305520627492094 1 1
0.406414373619719 0.399473990193067 1 1
0.396777382569748 0.389454852150689 1 1
0.51547251138005 0.505404585274785 1 1
0.682451586998323 0.669303920012536 1 1
0.366286839407561 0.359948783826517 1 1
0.519671962938008 0.509299383043948 1 1
0.402396564155295 0.394807171465434 1 1
0.519301093798961 0.509510203904468 1 1
0.295310632844884 0.28977188477727 1 1
0.490374638504703 0.482088019133311 1 1
0.45286627987341 0.44472059521098 1 1
0.362711559801454 0.356108200358315 1 1
0.535541621543874 0.525934159981691 1 1
0.418726325866478 0.4107314291676 1 1
0.754295386659848 0.740130702253794 1 1
0.325423902195148 0.320811892480065 1 1
0.550951785232897 0.541773555558776 1 1
0.825888649389688 0.810541171345051 1 1
0.420937386050815 0.413300837666014 1 1
0.34958877206111 0.342217659043065 1 1
0.577268524803263 0.565445309494007 1 1
0.323458727977312 0.316717152978067 1 1
0.641936902510067 0.630094479505199 1 1
0.551434832273606 0.541147391378421 1 1
0.512632131918791 0.50370686091813 1 1
0.555557027089055 0.545658745849684 1 1
0.479550769905568 0.470824102954611 1 1
0.592777380751924 0.582319714658786 1 1
0.41267394041202 0.404935234980542 1 1
0.555495659156217 0.544764569172868 1 1
0.536973938431064 0.527510897440825 1 1
0.464707246795953 0.455474930393485 1 1
0.546898969836476 0.537827876542139 1 1
0.681983196831283 0.669456878307602 1 1
0.437607225178593 0.42931242616818 1 1
0.471486629291376 0.462024565063832 1 1
0.564758054922835 0.554759433436682 1 1
0.524951084170433 0.515748626805691 1 1
0.284603202160158 0.279361932966997 1 1
0.43898743590147 0.429391425570295 1 1
0.516385168452891 0.505226236026934 1 1
0.489295293301122 0.4803404070191 1 1
0.541903768701412 0.532577452977165 1 1
0.645526815213272 0.633015790620758 1 1
0.511605347804962 0.502142511224811 1 1
0.500880085013113 0.489868536632248 1 1
0.497629067315066 0.48815905803434 1 1
0.540922245694491 0.530892725940767 1 1
0.418130767032126 0.411314136535199 1 1
0.686408948719175 0.673335656048777 1 1
0.254179551744207 0.250003069151227 1 1
0.54990167553918 0.538552721380503 1 1
0.410800871946451 0.403185175502315 1 1
0.686414928917903 0.673676503466155 1 1
0.657821780243127 0.645648685865416 1 1
0.538984486125254 0.528868121165215 1 1
0.565644900397997 0.554225733710738 1 1
0.478018856381107 0.470047955786773 1 1
0.495791947728873 0.486547708883046 1 1
0.342042782739187 0.335504815428399 1 1
0.489980229123678 0.480705487545278 1 1
0.177397285707763 0.174790041712233 0 0
0.219688395048657 0.215707772945504 0 0
0.528380643629348 0.52054717439827 1 1
0.576427924292037 0.566370243392743 1 1
0.484556817201333 0.475971947957157 1 1
0.553035649525064 0.543293991558901 1 1
0.731877699457149 0.718264828124517 1 1
0.535048424365237 0.525400141346098 1 1
0.339475887317485 0.333299133604878 1 1
0.733236377394904 0.718168368445773 1 1
0.510587891961928 0.501529084765142 1 1
0.465679915077693 0.456246585330161 1 1
0.758557396591054 0.746144952306421 0 1
0.506984010327767 0.497035011642255 1 1
0.354830834889922 0.348903273512997 1 1
0.420425283597675 0.411734107400529 1 1
0.562438617536339 0.551669049414349 1 1
0.547013082256778 0.536760469639395 1 1
0.441613703296907 0.433230724229463 1 1
0.380003103815131 0.371775898132603 1 1
0.878204977093232 0.862692813342385 0 0
0.538798787140636 0.528661876752108 1 1
0.409024858805963 0.401456256385949 1 1
0.476715140368933 0.468249603511552 1 1
0.694304431116468 0.681368320977549 1 1
0.500886013051182 0.490677450813628 1 1
0.421207092768393 0.413749760267684 1 1
0.352312979308381 0.346095065201206 1 1
0.512823899818409 0.503561597237328 1 1
0.39997199047692 0.392029952497124 1 1
0.60618108718775 0.594816557729407 1 1
0.692607201762249 0.678633946522742 1 1
0.352276866233842 0.345810924400035 1 1
0.649185505445665 0.637570782141819 1 1
0.555479974474993 0.546017844656155 1 1
0.626394509861026 0.614435008366542 1 1
0.621446066005995 0.60954352462523 1 1
0.594898828029114 0.584785521643259 1 1
0.604154070462087 0.592525640904952 1 1
0.553452268369271 0.544713494765161 1 1
0.317344948128763 0.31136370238148 1 1
0.695745706666094 0.683045638688807 1 1
0.611727892379932 0.600970854154984 1 1
0.408745065125837 0.401202914806166 1 1
0.564912882718883 0.554134296509803 1 1
0.62067613014826 0.608485038642028 1 1
0.554906660729845 0.543911976798622 1 1
0.492838155701817 0.484036073908457 1 1
0.489724299283136 0.479869426409462 1 1
0.311812807524564 0.306122337404253 0 0
0.49446761525806 0.485961927096336 1 1
0.509084339520549 0.499127548097078 1 1
0.552818486066961 0.542386275531202 1 1
0.518140463384078 0.507899245257534 1 1
0.514560532701314 0.50448167435467 1 1
0.667162144384414 0.654677371917363 1 1
0.482719739953526 0.474223888496928 1 1
0.50356352299671 0.494660885208561 1 1
0.690112480198859 0.67618134245195 1 1
0.630061635976835 0.617233757129516 1 1
0.569274013168764 0.558756218011921 1 1
0.534300253343024 0.524362284279362 1 1
0.597176715044791 0.587052891978058 1 1
0.61036665112852 0.600135202443604 1 1
0.535267105818669 0.524852613795108 1 1
0.660893871793594 0.649541294956749 1 1
0.326701479432808 0.320793524195121 1 1
0.433207610758119 0.425169474190689 1 1
0.488821859771712 0.481153327380862 1 1
0.427835639675619 0.419005554477406 1 1
0.661411046534391 0.649761497990617 1 1
0.501717268354878 0.493086043557408 1 1
0.554535035604574 0.544240463179637 1 1
0.370864831876615 0.363834957509321 1 1
0.549671417275672 0.540195563557489 1 1
0.419039032558044 0.411714737459055 1 1
0.437066384110869 0.428111405839055 1 1
0.209583418026872 0.206617989159942 0 0
0.569935923841303 0.558815856639359 1 1
0.640696549532739 0.629467743893064 1 1
0.788952637336663 0.773073376438076 1 1
0.473304091624241 0.463524947120841 1 1
0.432733887545399 0.423591086654014 1 1
0.524811690220952 0.51573568330895 1 1
0.348053497505792 0.341385684724841 1 1
0.438435397368615 0.429148632697757 1 1
0.589478978199272 0.578238221563284 1 1
0.414868148245493 0.407253924575692 1 1
0.362728517301682 0.354880676756029 1 1
0.399460201285687 0.391280282914779 1 1
0.299763190958906 0.294919571953688 1 1
0.526233103441087 0.515730773336082 1 1
0.351318098512943 0.344779043520314 1 1
0.522616434732536 0.513461210560984 1 1
0.251464377292294 0.246327382689791 1 1
0.516424937993427 0.506855414228566 1 1
0.262625221727646 0.257343246784867 1 1
0.331742898486165 0.325010513451938 1 1
0.769163181561441 0.756122522534344 0 0
0.313289964416998 0.308128501519286 1 1
0.588680984614626 0.578158815063942 1 1
0.694290025621974 0.680773912962018 1 1
0.387742037905659 0.380042411251208 1 1
0.655640557662374 0.643265217782118 1 1
0.680613552011348 0.668719844066234 0 1
0.52053138017018 0.510636624283966 1 1
0.418882123543434 0.410996439608884 1 1
0.339622238512511 0.333136439386169 1 1
0.662755519448531 0.650403296600421 1 1
0.632180366821292 0.619727005751447 1 1
0.554258880309826 0.54331898039349 1 1
0.621938523446016 0.610503480457832 1 1
0.610848872328878 0.60008120606463 1 1
0.310427430097755 0.304581482727584 1 1
0.290569432219439 0.286733922145797 1 1
0.613522031023001 0.602355063832601 1 1
0.64423818237385 0.632566709875225 1 1
0.411348157756595 0.404562717661818 1 1
0.340878203763065 0.33350175393925 1 1
0.577399328440974 0.567718800171512 1 1
0.527104917792953 0.516460976492858 1 1
0.352977064836247 0.346413876076699 1 1
0.50248130000436 0.493917914236111 1 1
0.35062094184645 0.342513443943646 1 1
0.521276336958091 0.511446210098593 1 1
0.404474677510285 0.397027654301605 1 1
0.512323018199143 0.502727129786839 1 1
0.345944652371467 0.340367966443298 1 1
0.391765875627861 0.384699343357328 1 1
0.610541908621596 0.599829420414388 1 1
0.642227124995792 0.628959105502934 1 1
0.293681963319892 0.288483828463414 1 1
0.668416486246587 0.655181627592799 1 1
0.593617722990976 0.582935892694058 1 1
0.735176742543185 0.7212678248119 1 1
0.466809962750821 0.458838941150452 1 1
0.368979567754599 0.361456387054222 1 1
0.404009355126811 0.395740031234011 1 1
0.251293390781135 0.245922011807377 0 0
0.66364673208749 0.652903749995861 1 1
0.367698826934779 0.361683348195397 1 1
0.498029927849738 0.488895802707222 1 1
0.582646341324486 0.571270630865183 1 1
0.441798592843538 0.434119242290558 1 1
0.66127248797627 0.649392601791093 0 1
0.693717813514638 0.681007124451201 1 1
0.215669957083907 0.211414655781221 0 0
0.0822782974340401 0.0807040408627242 0 0
0.594417781481335 0.584408720076061 1 1
0.47086315860121 0.460656398044432 1 1
0.552554697855649 0.542273243470033 1 1
0.50634017922722 0.496944779508225 1 1
0.573833622537426 0.56313133203521 1 1
0.599372554344557 0.588742581041017 1 1
0.446509406353889 0.438808180829459 1 1
0.556253144343554 0.545267562111031 1 1
0.456633680992233 0.447377506489082 1 1
0.567453158396734 0.557294304683648 1 1
0.367433087050272 0.36130515725199 1 1
0.337249982811571 0.330609616083873 1 1
0.389852970535161 0.382895598053763 1 1
0.542206576953495 0.53266392645138 1 1
0.292570038375347 0.286333053815245 1 1
0.579055952917488 0.566766521347553 1 1
0.593106835742467 0.582704473341984 1 1
0.550888445381804 0.540703945950088 1 1
0.584227657928203 0.574444148141178 1 1
0.357570919141464 0.351431739585679 1 1
0.363730786764883 0.358205406810326 1 1
0.63397615413874 0.621662145822127 1 1
0.550438512927096 0.539476774133517 1 1
0.629756547137392 0.618275920383698 1 1
0.60012137335128 0.589167486957421 1 1
0.361808509990086 0.35618918504706 1 1
0.394326655714956 0.387930482414219 1 1
0.434734794957146 0.426763925626081 1 1
0.364692880144986 0.35761794340803 1 1
0.718997625799554 0.704908313422838 1 1
0.533401489867596 0.523402127927882 1 1
0.357512029388956 0.351114423602351 1 1
0.414585303619885 0.406595543783061 1 1
0.574002083514612 0.563167344310668 1 1
0.575302012190689 0.565091987735133 1 1
0.317879776541097 0.312572838933076 1 1
0.326297574440821 0.319174538668116 1 1
0.571284522461252 0.560346587623646 1 1
0.547963379428212 0.537325344910815 1 1
0.754427689775026 0.740276544576053 0 0
0.405972290876864 0.39768519720761 1 1
0.503994110932661 0.494535678647134 1 1
0.524925334528104 0.513804520074823 1 1
0.499915019650508 0.49011716366263 1 1
0.43738705587048 0.428926071075953 1 1
0.520053197896474 0.510190493414124 1 1
0.347999722694624 0.341875596729074 1 1
0.607957446284267 0.59638788144497 1 1
0.528882832554823 0.519489452386108 1 1
0.500988866780992 0.492182885250924 1 1
0.347356123799789 0.341021301775797 1 1
0.450206368111518 0.441968366369602 1 1
0.569569955842213 0.560378669891095 1 1
0.449579117761606 0.439783228927608 1 1
0.407199237514481 0.399277093515534 1 1
0.337263356331212 0.331601912799964 1 1
0.346489438013328 0.339686021865923 1 1
0.37939903366141 0.372484986559527 1 1
0.405028408552545 0.39773012008127 1 1
0.441416028930506 0.433147266359703 1 1
0.449837808730639 0.441994073658974 1 1
0.547223010021797 0.537773776653144 1 1
0.517228281737235 0.508200092255626 1 1
0.438791325731609 0.43054041688891 1 1
0.568595062521538 0.557715459941294 1 1
0.649102316300262 0.636102303031859 1 1
0.385737434090234 0.378814912798024 1 1
0.425582775880062 0.417131352407266 1 1
0.484960466069578 0.4753128007878 1 1
0.534093934748485 0.524246448479618 1 1
0.345293067411837 0.338170836149201 1 1
0.568562990256183 0.557798884074807 1 1
0.683274237083925 0.670703212234777 1 1
0.668282616209133 0.655466439142396 1 1
0.328018096226574 0.322960983937999 1 1
0.485024409128243 0.476021439436128 1 1
0.46280304560977 0.454658770118677 1 1
0.702850619593747 0.689449574186616 1 1
0.440341402953824 0.43211550392673 1 1
0.550785633601255 0.541603151782188 1 1
0.45520650320463 0.447180209596385 1 1
0.566738531039527 0.555406230505798 1 1
0.55306117321574 0.541714410051558 1 1
0.587978403294354 0.576969735784273 1 1
0.773545623645206 0.759980211224902 0 0
0.617919491723137 0.606038682494929 1 1
0.466205602408132 0.457709538500213 1 1
0.758567077364844 0.744196543445181 0 0
0.673548853913021 0.660660781734487 1 1
0.644449473724166 0.632574633421784 1 1
0.568749907828627 0.557598727642753 1 1
0.605141891538663 0.593302476804708 1 1
0.370079617180904 0.363786822140583 1 1
0.333630637516258 0.327051145523229 1 1
0.565310863014104 0.555642953442001 1 1
0.552236377232512 0.542220583015722 1 1
0.43636157692693 0.428024869015775 1 1
0.70642284375911 0.694823304722886 0 0
0.61613402879947 0.603451138402826 1 1
0.538737683751159 0.528393476651099 1 1
0.372125194405351 0.364455130109304 1 1
0.339386893050485 0.332608004986971 1 1
0.574412754286535 0.564291001454333 1 1
0.392146710886818 0.384656666776235 1 1
0.518522368957034 0.509749526596139 1 1
0.25812576348605 0.254308706448589 1 1
0.410606818409334 0.403734434776689 1 1
0.810202328815678 0.796087525427657 0 0
0.48408163124398 0.475081574093102 1 1
0.423508349267351 0.415084028046972 1 1
0.426923537709178 0.419552261565925 1 1
0.470164332075563 0.462003472961879 1 1
0.513359475875507 0.503864462102831 1 1
0.516859141252185 0.508660348167312 1 1
0.3291141753468 0.324330307700498 1 1
0.439489225191664 0.431845483187359 1 1
0.493902397794574 0.484919741221015 1 1
0.566450244767476 0.556419620458251 1 1
0.470749197101602 0.462006078738174 1 1
0.57198662630158 0.56169144725581 1 1
0.540055078974141 0.529625786036488 1 1
0.446688219375708 0.438287971537496 1 1
0.321870183007983 0.315945155985186 0 0
0.427806715828066 0.4197609579576 1 1
0.501782851368049 0.493372833587918 1 1
0.529565420965925 0.520503088123616 1 1
0.415865992292411 0.409012965364581 1 1
0.731258524890042 0.717376184042313 1 1
0.744850466896825 0.732184502352645 1 1
0.438658670712563 0.43074339734741 1 1
0.525501240595505 0.516552417431558 1 1
0.552555352324067 0.542046465164133 1 1
0.558954381188894 0.548278140763801 1 1
0.441717894540262 0.433205801896046 1 1
0.462193981626319 0.453274002735379 1 1
0.446032386471688 0.43859415805346 1 1
0.503710874818203 0.494673718616658 1 1
0.670309300374559 0.658721138796388 1 1
0.400358712940351 0.392164045198907 1 1
0.557400254545324 0.546048582282191 1 1
0.566023621202964 0.556359564963567 1 1
0.345549489628751 0.338850905437713 1 1
0.73779689160197 0.723156178094381 1 1
0.563299650926228 0.553004800791858 1 1
0.394706356421948 0.387781201674908 1 1
0.318249746381724 0.311973470876286 1 1
0.747562368227735 0.734843894299223 0 0
0.269427979331951 0.263951326470304 0 0
0.648606847574668 0.636530671569955 1 1
0.446456825753892 0.437943698963809 1 1
0.419245066359664 0.410617946882948 1 1
0.434988686985511 0.427097626830448 1 1
0.401324866080629 0.394904174753043 1 1
0.485933541548721 0.476338505648677 1 1
0.616059083075947 0.60630097291209 1 1
0.553497954116405 0.543071988396822 1 1
0.580442448694808 0.569920607373542 1 1
0.813123520525856 0.797846569188144 0 1
0.193089099290993 0.189365068723687 0 0
0.314273167075618 0.308621941715791 1 1
0.397978602560647 0.391223302586124 1 1
0.523974559644179 0.514267579172577 1 1
0.463224410429116 0.454905964072402 1 1
0.657695966936671 0.644176670639271 1 1
0.371627450697734 0.364835959739143 1 1
0.583888623532933 0.573041834288243 1 1
0.285057695532356 0.279956758724661 1 1
0.55027003278892 0.540028998850142 1 1
0.594775364953882 0.583971992518773 1 1
0.520455583645449 0.512122692500428 1 1
0.378109724029068 0.36917990433001 1 1
0.383249502945987 0.375389952664399 1 1
0.616820073941313 0.605361944463227 1 1
0.499872189688114 0.490595393616292 1 1
0.613544673323571 0.60269694994043 1 1
0.494924397855945 0.484731498275557 1 1
0.42117335800717 0.413542653892128 1 1
0.485863065191349 0.477592659499561 1 1
0.331937255113786 0.326702084630771 1 1
0.369949008323786 0.362940658313739 1 1
0.519791803134809 0.508739781858787 1 1
0.407660330753877 0.398926330321966 1 1
0.471374437442228 0.462921942118236 1 1
0.221852253874253 0.217359704745763 0 0
0.227286002514715 0.223058114696924 0 0
0.465327091422285 0.455342212188541 1 1
0.445932296886256 0.437504867814258 1 1
0.35503373930041 0.347548076580896 1 1
0.688315996701093 0.674548284678524 1 1
0.39674442240345 0.389289273815375 1 1
0.628786028245499 0.616605968095291 1 1
0.643819006249467 0.631922040191852 1 1
0.340753464633563 0.333377263121466 1 1
0.573825473302616 0.563475762285429 1 1
0.612149054826385 0.599973782884156 1 1
0.546126334619311 0.534134368158994 1 1
0.611816853196975 0.601287999055107 1 1
0.443924585306838 0.436417585959006 1 1
0.351387169740896 0.344581197092272 1 1
0.732411111756265 0.718343656849735 0 1
0.573262146086709 0.561843754445616 1 1
0.372585231358457 0.365885867410063 1 1
0.474186848140736 0.465003745578179 1 1
0.360351512655433 0.353667767756242 1 1
0.754664374262565 0.74064909905177 1 1
0.513692365620582 0.505189504101148 1 1
0.395994121350262 0.387763069294229 1 1
0.350459958724377 0.343653301336208 1 1
0.514390950525439 0.504150528060487 1 1
0.601831315369254 0.589810720066568 1 1
0.354789347657298 0.348222902513884 1 1
0.634413655724196 0.622792705307391 1 1
0.393131584304649 0.385197817046188 1 1
0.727277279191033 0.714100096984725 1 1
0.530568689673491 0.520929771247063 1 1
0.339189560927481 0.332219996690605 1 1
0.479809077396957 0.470939581880369 1 1
0.674089819492765 0.661326249170253 1 1
0.278049672948282 0.272881264542955 1 1
0.520266794973617 0.509804588975463 1 1
0.432393980410506 0.424421267681959 1 1
0.577167492953441 0.565862014950356 1 1
0.431736362692012 0.42410110982918 1 1
0.0915843437139029 0.0907048235807133 0 0
0.382485583296601 0.375406833654784 1 1
0.406360335310305 0.398924901118573 1 1
0.446230646835902 0.436975129597784 1 1
0.504741887191776 0.496124884991568 1 1
0.906061731456592 0.888499852517273 0 0
0.430157191676337 0.423165442185833 1 1
0.768062191234651 0.753735469134993 1 1
0.397948853724663 0.389587466453602 1 1
0.470091450853241 0.459892378807578 1 1
0.581328265884237 0.571232256150409 1 1
0.426274137826817 0.418334615504013 1 1
0.340345393366949 0.333658350147865 1 1
0.534428274302085 0.524451179538167 1 1
0.476543344548083 0.466735787456937 1 1
0.526944047713485 0.517414382938124 1 1
0.419485492563163 0.412164181136308 1 1
0.364635603002432 0.357213823210773 1 1
0.55793122215668 0.547846283691807 1 1
0.520661301727001 0.511053998951423 1 1
0.439003636905699 0.430871556565724 1 1
0.427579467393633 0.419527375688022 1 1
0.498329477707659 0.489800233765079 1 1
0.655934454057196 0.642675406021734 1 1
0.580258322827873 0.568231909102464 1 1
0.373915564112911 0.367278175386082 1 1
0.623548603057731 0.612207960314962 1 1
0.163509764485652 0.160097852424232 0 0
0.652353765345191 0.638645595453365 1 1
0.394171469748271 0.387647220959902 1 1
0.429665030964967 0.422047777045314 1 1
0.577288023928319 0.566589847852624 1 1
0.503426065897956 0.493944939381947 1 1
0.892450673108036 0.876373708397391 0 0
0.326153124789536 0.320045056124742 1 1
0.566377348540581 0.555585010629201 1 1
0.487732104695448 0.478158263672956 1 1
0.3405336319386 0.333991853167335 1 1
0.374185383847073 0.367873090174898 1 1
0.563410203810884 0.553212489389766 1 1
0.433718473721792 0.425639043527734 1 1
0.512359933081507 0.502799852964924 1 1
0.36865370275504 0.360515931258736 1 1
0.367652284084833 0.361336347700134 1 1
0.630481251452216 0.617385303251593 1 1
0.391171036831238 0.384011719746594 1 1
0.602489135007235 0.591794253912742 1 1
0.286499311715513 0.280969562849402 1 0
0.481303067909964 0.470992770415495 1 1
0.441298888983139 0.432150849001915 1 1
0.483644901267648 0.474770961764256 1 1
0.352414303344293 0.345611073820589 1 1
0.585322916137852 0.574678986780026 1 1
0.370511018225998 0.362794405356512 1 1
0.445849459894983 0.437170760040233 1 1
0.715423548151796 0.70155739321567 1 1
0.355546603642244 0.349380935217075 1 1
0.396542525859429 0.387740019033305 1 1
0.408017506377546 0.399955160793215 1 1
0.261530682498241 0.257032652470276 1 1
0.626860687318351 0.61516871697888 1 1
0.511826482494964 0.501879412938455 1 1
0.402980532252549 0.395318139286622 1 1
0.404724012505301 0.397377121659182 1 1
0.327449221824146 0.321599828407141 1 1
0.468930954671062 0.459822970642003 1 1
0.719479722748291 0.706385879788354 1 1
0.621391962383663 0.609785756047418 1 1
0.512476169562317 0.50392011488283 1 1
0.411772878817523 0.404092511248202 1 1
0.698498268051543 0.684835568305997 1 1
0.248015121263408 0.243011885497279 0 0
0.429182424354753 0.421575103813319 1 1
0.306975953066144 0.301361487471447 1 1
0.446441750565019 0.438308047803882 1 1
0.407554756893133 0.39858032251605 1 1
0.539038722447768 0.528341222807443 1 1
0.19845679815321 0.194530934134449 1 1
0.616609571725997 0.605873654321217 1 1
0.472499399418415 0.463147930020993 1 1
0.480244498124872 0.470996886519556 1 1
0.670084656493818 0.657766922985364 1 1
0.599600222768383 0.588625424174737 1 1
0.630873975863131 0.618150379658446 1 1
0.889407902946267 0.871928695800404 0 0
0.514385619032319 0.504742178336349 1 1
0.356249601853324 0.349312144181955 1 1
0.486849491631978 0.477547069811463 1 1
0.446254663657823 0.438467682542851 1 1
0.506856119258258 0.496454975161629 1 1
0.571137125544359 0.561401563725986 1 1
0.374031427465742 0.367137192482732 1 1
0.700626792747966 0.686446808112776 1 1
0.132008946883882 0.129416464855867 0 0
0.348884032742646 0.342905945903902 1 1
0.460940663124023 0.451878581337314 1 1
0.678562806146357 0.667137613214762 1 1
0.368728931250795 0.362297662734116 1 1
0.451492143322016 0.442829714751198 1 1
0.493277093296649 0.483661801130056 1 1
0.540129885671587 0.530055516458695 1 1
0.532906443857462 0.523200312957599 1 1
0.551703134683419 0.540596512025173 1 1
0.468111715299795 0.456952031084658 1 1
0.591288991760276 0.58078075668571 1 1
0.635703919191586 0.623448536618295 1 1
0.429257413769005 0.421131456963974 1 1
0.441880737157721 0.433913349014954 1 1
0.757252506716763 0.742063887673883 0 0
0.758505761966026 0.745038251425156 0 0
0.328945953349715 0.323401107704471 1 1
0.543187437011565 0.53246027436235 1 1
0.618403391543681 0.60669659279502 1 1
0.460642901700712 0.453156694314369 1 1
0.42991234227471 0.422275445007715 1 1
0.315893389117754 0.308979756902024 1 0
0.572811477982827 0.560845136221984 1 1
0.644382455224911 0.631578597992952 1 1
0.398253408789818 0.390903881071725 1 1
0.731460597730846 0.717099389870092 1 1
0.45578532686678 0.44762226894542 1 1
0.609203385431428 0.598059585610219 1 1
0.48364351158565 0.474781953053918 1 1
0.419887809352986 0.412189801671107 1 1
0.484795495593586 0.475298471997744 1 1
0.717687367584443 0.703693801784558 1 1
0.570761776065366 0.559745339939179 1 1
0.306029352747087 0.299161541009991 1 1
0.745464594350818 0.731863409838813 1 1
0.700362911359226 0.687475508235434 1 1
0.401099427728555 0.394100436757784 1 1
0.46145891782835 0.453204902500905 1 1
0.543813006559699 0.535049497497927 1 1
0.349267588092113 0.342809411290166 1 1
0.69333986256932 0.68021844277498 1 1
0.59217587427523 0.581223649819865 1 1
0.585216785845469 0.573495538576777 1 1
0.571689844196486 0.562185455388898 1 1
0.270963282980528 0.265826869665442 1 1
0.469758425199518 0.461102933311102 1 1
0.597100193628932 0.586479037743836 1 1
0.631005956814624 0.61915458178892 1 1
0.512441227592025 0.502390268445541 1 1
0.549898023568963 0.539707873756481 1 1
0.382572484388185 0.375727472598467 1 1
0.59768577144085 0.585726970209258 1 1
0.560235768169682 0.549140694024515 1 1
0.459098109314843 0.450080075546187 1 1
0.308055726199932 0.302437327497116 0 0
0.506352450111846 0.496815860107954 1 1
0.549877677872496 0.538976641523839 1 1
0.713056068864008 0.699910768822701 0 1
0.201813115256694 0.198265536189266 0 0
0.43438509230138 0.426898168815039 1 1
0.365687905613006 0.359161669319529 1 1
0.430095987394009 0.421043558786657 1 1
0.5056327011498 0.496747602357616 1 1
0.418792461105583 0.41196087244414 1 1
0.657351468346646 0.645070571423661 1 1
0.50135810407229 0.492715126688957 1 1
0.606535439140568 0.594899131214556 1 1
0.804738239985358 0.790388685978839 0 0
0.270893822215104 0.265322252044055 0 0
0.479244351052709 0.471496588674438 1 1
0.613045807663141 0.602553799994087 1 1
0.458106570296935 0.449656201917156 1 1
0.227239338788905 0.221925173594551 0 0
0.616925588093368 0.606324741174119 1 1
0.488457146892274 0.479683229632066 1 1
0.292272224223586 0.285004478577003 1 1
0.564667085887632 0.554814380511665 1 1
0.320005656646434 0.312970173727043 1 1
0.409156177969824 0.402049917102836 1 1
0.781729832419395 0.767376376863637 1 1
0.548068161051619 0.538896317280911 1 1
0.588213222886132 0.577374254860224 1 1
0.518831282238964 0.507887322861278 1 1
0.319312124777867 0.312189729867541 1 1
0.463634576681816 0.455997504109421 1 1
0.455878008232269 0.447705571895716 1 1
0.370835536742976 0.364601402388038 1 1
0.67675124848142 0.663813120808864 1 1
0.536613087894433 0.526222553624303 1 1
0.618662555843204 0.607190241907022 1 1
0.56308203028251 0.552781708564688 1 1
0.700684302123236 0.686286959605231 1 1
0.473857384098846 0.464605120856041 1 1
0.350145033567117 0.344474312759261 1 1
0.425583993073104 0.417130679682596 1 1
0.583718641774021 0.572879626145455 1 1
0.721491945560732 0.706997639878901 1 1
0.479444489965157 0.470308977002588 1 1
0.353357498888986 0.347097415277104 1 1
0.684714157285623 0.671343896486815 1 1
0.583876531191066 0.573392618658198 1 1
0.253600146703923 0.248737972435686 0 0
0.481267356056034 0.47313300060186 1 1
0.300164501470043 0.29462580943319 0 0
0.453713949975462 0.445734790634289 1 1
0.514019581260476 0.505015439273843 1 1
0.431832687523507 0.424612241604369 1 1
0.228452419815949 0.224368423303596 1 1
0.6050226449552 0.593576786754356 1 1
0.497954125109368 0.490362720752971 1 1
0.67054479052735 0.657895697412557 1 1
0.427070478711071 0.418765511117196 1 1
0.481505323233344 0.472632441835119 1 1
0.520127719132824 0.511213464507974 1 1
0.463192572806174 0.455028621382969 1 1
0.455692227039045 0.447351601871806 1 1
0.518399002421496 0.508733163969215 1 1
0.454560334146805 0.446538416237718 1 1
0.624215451814443 0.612319466529887 1 1
0.504559923264 0.495580478751701 1 1
0.561015894037556 0.551982936744913 1 1
0.854393947156665 0.839029151512284 0 0
0.461992948520733 0.45268161648449 1 1
0.302019715062347 0.296189697187087 1 1
0.412784813566977 0.405487039523704 1 1
0.581124685735813 0.569314639722127 1 1
0.403925342016791 0.396932559948266 1 1
0.668526324475524 0.655760216746722 1 1
0.304617984249881 0.299506477024037 1 1
0.595193507984905 0.584040124088259 1 1
0.445670360640066 0.437298527875946 1 1
0.431189066785602 0.42330144999745 1 1
0.702923245299845 0.689412815901235 1 1
0.422457613823716 0.412604747787435 1 1
0.574515429747641 0.562805080808642 1 1
0.658694659193271 0.646446691395538 1 1
0.537720983914979 0.527826872456495 1 1
0.330804431224819 0.323924239649279 1 1
0.456088195093719 0.447405553698607 1 1
0.473231450171774 0.464469404819284 1 1
0.518398266205555 0.508768276867177 1 1
0.34334620740606 0.335812354946513 1 1
0.731671046248347 0.717548546952245 0 0
0.678932011474399 0.666320175835416 1 1
0.491364129031941 0.481644944875813 1 1
0.667639030208069 0.653928795019567 1 1
0.363591967017789 0.357235128493283 1 1
0.390566280391925 0.383347453581539 1 1
0.481584876040453 0.472730755537186 1 1
0.326736427144014 0.321273472104181 1 1
0.344186770829807 0.337916716905478 1 1
0.337773927655115 0.332461720133944 1 1
0.606623845891819 0.594911546764525 1 1
0.5186230296045 0.50968094287396 1 1
0.760444104508495 0.745762652782244 0 1
0.583933006757327 0.573548536109681 1 1
0.567735460988702 0.556633996885172 1 1
0.618611241110096 0.608641194964485 1 1
0.439080485909396 0.430710169247433 1 1
0.640943967777437 0.629086966624837 1 1
0.51460566114271 0.505022891235944 1 1
0.471811219476788 0.463387551561288 1 1
0.515499330393915 0.50440441709796 1 1
0.455741191199257 0.447542542417502 1 1
0.434787697626467 0.427321590332711 1 1
0.668487387452795 0.657267873875687 1 1
0.415657210445891 0.4076414970457 1 1
0.578300057071136 0.56791905127681 1 1
0.448915867239022 0.44102913447122 1 1
0.661078104717389 0.647986361347402 1 1
0.448721730255634 0.441022089563021 1 1
0.297640205089281 0.291166589479576 1 1
0.740067813736488 0.726702283085453 0 0
0.29073908967422 0.28504921189493 1 1
0.644096060702008 0.631964779798881 1 1
0.555302315139622 0.545679868316184 1 1
0.614296327063843 0.602110082237595 1 1
0.35478652530566 0.348304633356576 1 1
0.164288543291794 0.161316901576231 0 0
0.405383201201044 0.39796563720901 1 1
0.630315856843805 0.618040078136967 1 1
0.361975965836305 0.355736509358163 1 1
0.615053067525884 0.603680679963347 1 1
0.717960812980729 0.705747319709166 1 1
0.626123393608919 0.615615823655554 1 1
0.353132794253242 0.346151701812827 1 1
0.72017305384488 0.70623501723744 1 1
0.600362182083774 0.587916168354681 1 1
0.531721461095817 0.521310219406388 1 1
0.681785813324883 0.669943994413433 1 1
0.434067180696636 0.425595394762841 1 1
0.617979679312785 0.605663217560775 1 1
0.664122661958596 0.652030788446141 1 1
0.393397414718538 0.386791842821963 1 1
0.299180462403223 0.294054655746079 1 1
0.411739672597678 0.405343785025714 1 1
0.625290146025021 0.614179634715994 1 1
0.19825926224616 0.195435436587597 0 0
0.650687253522019 0.638626572373396 1 1
0.264167365668181 0.25920663999179 0 0
0.506360996868085 0.496503118887668 1 1
0.485793587149009 0.476586789178102 1 1
0.512306725048917 0.502812198858609 1 1
0.403759925924419 0.395981312713638 1 1
0.492067823588553 0.48282664955276 1 1
0.651831483061134 0.639817360293318 1 1
0.615142144732698 0.603674060965718 1 1
0.528278658054381 0.517889531389367 1 1
0.598969905675472 0.586518185354635 1 1
0.378940640883659 0.371815187098191 1 1
0.548486731202623 0.538636472923677 1 1
0.350450862937427 0.344010060369855 1 1
0.45033197646878 0.442778052336084 1 1
0.483979800182668 0.475490903454858 1 1
0.490856962750124 0.481823182960946 1 1
0.389637413804058 0.381841351002087 1 1
0.274520561995739 0.268894764345381 1 1
0.512885808115619 0.504072486450061 1 1
0.351384728516285 0.343777852696974 1 1
0.41834479137121 0.410352226285738 1 1
0.535444739099194 0.525328240753456 1 1
0.372854018671622 0.366225349883872 1 1
0.526039877049695 0.516971610826704 1 1
0.444750273053032 0.436621376223892 1 1
0.505343893851065 0.494913220170702 1 1
0.412080873454096 0.404595447317665 1 1
0.522811931617414 0.511833977053015 1 1
0.386325817802643 0.378046898646747 1 1
0.357229533633671 0.350573329504824 1 1
0.493468135079451 0.484009403295127 1 1
0.499076568744761 0.490217095671738 1 1
0.720853990003379 0.707473892252755 1 1
0.380985982362057 0.373392393507066 1 1
0.654899998947456 0.64242304104029 1 1
0.660118813359092 0.648098840675414 1 1
0.46693675423126 0.457113714560383 1 1
0.704025940965297 0.690492017722434 1 1
0.449130389902616 0.441380901028999 1 1
0.448752608477562 0.441202052651926 1 1
0.739367980252333 0.725820802370197 0 1
0.414100471235612 0.407207802971163 1 1
0.211362929512693 0.207477623685603 1 1
0.386299039046185 0.378934427004519 1 1
0.33900054639584 0.332882074274215 1 1
0.429482011436803 0.421536114506316 1 1
0.604626183708043 0.59354393541261 1 1
0.456749878265088 0.447961647108396 1 1
0.645476976368245 0.63324773502979 1 1
0.486924611872679 0.476946031631821 1 1
0.356137331895212 0.350014993904383 1 1
0.59191088144794 0.580715678436484 1 1
0.574851202667216 0.564391727701808 1 1
0.370135348583407 0.363655746757015 1 1
0.453178923445388 0.444658686770377 1 1
0.658242031803295 0.645660912714064 1 1
0.434455697635533 0.427431013642 1 1
0.492463541300813 0.482131131842861 1 1
0.36399996042763 0.356984997325223 1 1
0.361403412335328 0.355212042443647 1 1
0.478434336124046 0.470214520110355 1 1
0.368587110165847 0.360972419606112 1 1
0.498841856827037 0.489860458326899 1 1
0.487696400702506 0.479234027539536 1 1
0.428308409860326 0.420382639242956 1 1
0.489632291375232 0.480077118589377 1 1
0.629489061692352 0.616743090528443 1 1
0.51578533779698 0.505395284778771 1 1
0.388524869790478 0.381971426325661 1 1
0.542741108450354 0.534019330845122 1 1
0.322681185393177 0.315939732001056 1 1
0.684944254314268 0.67189600741389 1 1
0.458966150758665 0.450143533816697 1 1
0.529165671938228 0.519644099713017 1 1
0.474832255265612 0.465302070254352 1 1
0.663429116891485 0.651763187647665 1 1
0.561736569666753 0.551259094844619 1 1
0.335808625476526 0.328922929796108 1 1
0.427777703782659 0.41925242527909 1 1
0.467754162367867 0.458796273339846 1 1
0.458687672424562 0.450767973582712 1 1
0.271011594855415 0.265936106316449 1 1
0.57252125073028 0.561221763859996 1 1
0.423019507430753 0.414181590575685 1 1
0.50786070884501 0.498434638305655 1 1
0.714831142933156 0.700901285738484 1 1
0.482255982050767 0.473512271875374 1 1
0.31068131323781 0.306074177358339 1 1
0.452609520470037 0.445030107452098 1 1
0.569620075354671 0.559161925956689 1 1
0.590081809131667 0.579532778365269 1 1
0.622323211202597 0.6103015090576 1 1
0.502134889273281 0.492805911733615 1 1
0.427111473252751 0.41844462038226 1 1
0.886798605579016 0.870040983896969 0 0
0.466644208140034 0.458142763585835 1 1
0.312187050420746 0.30597311589188 1 1
0.680013096038802 0.667978000117576 1 1
0.691560229518774 0.677776150323836 1 1
0.651796440699149 0.639708831572869 1 1
0.131787823764042 0.128215174307887 0 0
0.467492217408138 0.458229384737127 1 1
0.563431316874621 0.552320042439738 1 1
0.655521931962733 0.642496266006059 1 1
0.456426921277087 0.448022087185638 1 1
0.496219978558413 0.487227546644906 1 1
0.704770030525281 0.69208842975984 1 1
0.25792979513857 0.254058712842964 1 1
0.425893387033848 0.417532179528316 1 1
0.668370758466964 0.655007287230185 1 1
0.578311339517625 0.567303770435025 1 1
0.179890346295764 0.176529171604609 0 0
0.440679187206615 0.432750354743744 1 1
0.645296882112763 0.633605780310502 1 1
0.585581335743634 0.574335328859626 1 1
1.0572742380904 1.03685577298238 0 0
0.474550241831171 0.465143703439422 1 1
0.37301914501217 0.367008602780659 1 1
0.249328994921207 0.244479723783879 0 0
0.556840118715468 0.547089980766685 1 1
0.684825630823938 0.672420131550245 1 1
0.503639950386348 0.493517087548908 1 1
0.480642200150954 0.472208470266745 1 1
0.484964717562192 0.475608979557474 1 1
0.493577898691517 0.484335790387656 1 1
0.398628487343215 0.390743090260454 1 1
0.199098591455595 0.194747556827402 0 0
0.449026875561219 0.440764298309866 1 1
0.34316393482797 0.335373386264962 1 1
0.655423045279903 0.643256177299617 1 1
0.395676866628675 0.389060876117745 1 1
0.539034855547425 0.529641216734609 1 1
0.648701942809588 0.63699552500731 1 1
0.572984387114252 0.563305856036668 1 1
0.562940488161105 0.553133501271493 1 1
0.653091664829926 0.640514336951321 1 1
0.506022680201532 0.495920358273272 1 1
0.540543078046471 0.530733440974158 1 1
0.469892917331318 0.460889545036904 1 1
0.527809014294691 0.517722826406507 1 1
0.624136391320646 0.612994114549658 1 1
0.597371046093623 0.587089673940313 1 1
0.584018101349091 0.572085446292756 1 1
0.673088656617604 0.660328069354594 1 1
0.511096934549026 0.502205844970777 1 1
0.558368073981932 0.546225048045873 1 1
0.398720186497275 0.391948472403674 1 1
0.461007456763537 0.452656660894917 1 1
0.495700937448314 0.485598785052234 1 1
0.61792776610117 0.60589935248989 1 1
0.504701516989223 0.494417436436734 1 1
0.605103477768309 0.594438197515952 1 1
0.439479930978511 0.432049618429847 1 1
0.363725402631726 0.357184213624585 1 1
0.424298564351087 0.416374201263031 1 1
0.379182386849905 0.371852291491036 1 1
0.836637513241897 0.820572025468168 0 0
0.512046669154202 0.503304235448746 1 1
0.592392560507267 0.581821590648173 1 1
0.546673548287286 0.537148431201268 1 1
0.383485157674911 0.376082886387359 1 1
0.46234816299474 0.452737535322964 1 1
0.385022463262466 0.378738112443629 1 1
0.683379994320838 0.670264426903156 1 1
0.52726185739213 0.517044065430193 1 1
0.733008204559819 0.719574014828769 1 1
0.628832955787041 0.616774868470732 1 1
0.645583770099553 0.633082097032736 1 1
0.718608616275577 0.705182777637402 1 1
0.417743161451225 0.409346660622993 1 1
0.243828608002077 0.239608805380846 1 1
0.605424313385835 0.594518984114869 1 1
0.530748759355286 0.520425655992911 1 1
0.315085218172683 0.309647894516693 1 0
0.419221257761615 0.411715015867693 1 1
0.40257632902564 0.395502037525085 1 1
0.672976334246058 0.660254616530533 1 1
0.527923900831967 0.518921951163966 1 1
0.383962488228133 0.377249123510072 1 1
0.220128332325481 0.215292715768716 0 0
0.437368142153434 0.429263301087434 1 1
0.342587222458328 0.336591747355994 1 1
0.545247054192511 0.535727706065951 1 1
0.37870561665188 0.372177695051352 1 1
0.493021719774013 0.484794115766005 1 1
0.481880387386466 0.472795240186203 1 1
0.54244842301499 0.533296934114077 1 1
0.371432581764281 0.363789382521713 1 1
0.487279671026433 0.478377042061482 1 1
0.382524230208166 0.374322292125783 1 1
0.3664540299855 0.359172420491745 1 1
0.326443370928361 0.320128450297102 1 1
0.37905206592181 0.372519546362909 1 1
0.438433920785816 0.428960652753972 1 1
0.255928243892988 0.251190734774748 1 0
0.369502221026743 0.36272022173975 1 1
0.554372955311381 0.543473998532343 1 1
0.290881349774035 0.28441334728032 1 1
0.462762237265576 0.454179450966113 1 1
0.621988646517303 0.609903106560194 1 1
0.497081087437756 0.48828527585739 1 1
0.373895395611364 0.366826965206341 1 1
0.339332443441347 0.3333732215142 1 1
0.559550874358442 0.547581287232218 1 1
0.540849531134259 0.530032700118549 1 1
0.596804247822046 0.586284211687975 1 1
0.560797429311389 0.550474321049466 1 1
0.454999178130184 0.446432272284496 1 1
0.442865476293244 0.434945175070822 1 1
0.478106629066502 0.467796489545221 1 1
0.663415037031917 0.651167013344334 1 1
0.235780475281379 0.231766192298772 1 1
0.432988712443134 0.425168341786567 1 1
0.396405690817718 0.388850430731921 1 1
0.464709649062498 0.456285504954626 1 1
0.542528064665573 0.532714074116538 1 1
0.748133380505113 0.735156815356077 1 1
0.568361198004841 0.557011348695605 1 1
0.395830647037408 0.387938186526852 1 1
0.321219879719217 0.314600426935357 1 1
0.599830740921684 0.588903335870662 1 1
0.408718614525085 0.400213574614385 1 1
0.417602507782561 0.408789487196324 1 1
0.456229288436417 0.449207330558203 1 1
0.63202605634348 0.619495011667661 1 1
0.412583852060168 0.403955902325627 1 1
0.175217989840933 0.172108928625062 0 0
0.704659031566971 0.691999280638903 1 1
0.466989023117828 0.457449492322122 1 1
0.512382133668403 0.503037382982434 1 1
0.722954015949697 0.70950225964588 1 1
0.774186904307226 0.759818531253033 0 0
0.676243271482945 0.662548396667644 1 1
0.575180186030692 0.564656394320651 1 1
0.670788724478101 0.65847391511851 1 1
0.424487488339072 0.415609663470123 1 1
0.334332746418853 0.328284597433906 1 1
0.508534549532886 0.498356089735943 1 1
0.45890540181001 0.45028352033089 1 1
0.702601602757998 0.690887094581925 1 1
0.51285851505544 0.502815675951164 1 1
0.380385571674227 0.374017969293986 1 1
0.459392087048695 0.45169576849146 1 1
0.509549286820162 0.500014658590585 1 1
0.484754088205607 0.475923508824153 1 1
0.427040949234737 0.419267562009947 1 1
0.57614656907563 0.564787888873025 1 1
0.390851887853008 0.384585918021041 1 1
0.68822494550502 0.675020111823638 1 1
