# Supplementary material for: Bias caused by sampling error in meta-analysis with small sample sizes
Source: PLoS One. 2018 Sep 13;13(9):e0204056. doi: 10.1371/journal.pone.0204056 (PMC6136825; doi:10.1371/journal.pone.0204056)
Supplement: S4 File — (ZIP) [file pone.0204056.s004.zip › results N = 20 theta = 0.5 tau = 0.5 sz = 5-10.txt]

"cohen.dl.theta" "hedges.dl.theta" "cohen.dl.cp" "hedges.dl.cp"
0.407564458603092 0.333239756078248 1 1
0.575538763621605 0.547413042578491 1 1
0.828553408659091 0.759875307920573 1 1
0.437621851067922 0.402891652502568 1 1
0.232677433414632 0.221568620295766 1 1
0.527744361769795 0.494231129610534 1 1
0.608008591480951 0.555638724710826 1 1
0.542068650421784 0.505077613329644 1 1
0.023670158329156 0.0236527545522003 0 0
0.868458866969271 0.805124589017554 0 1
0.645662180549737 0.584244034685911 1 1
0.502946873540921 0.467884253555543 1 1
0.244410048967382 0.210893155872752 1 1
0.63243008999362 0.54168158247168 1 1
0.839182070845166 0.763511942012373 1 1
0.370506393559377 0.291128127944829 1 1
0.545751592082896 0.492582207566808 1 1
0.477109694267272 0.438196670821797 1 1
0.603017769574659 0.561127794399366 1 1
0.298408433736087 0.272799725464507 1 1
0.284124743942019 0.227205904587706 1 1
0.231265534542233 0.196354244124299 1 1
0.749596135359227 0.690676147673638 1 1
0.435875554396943 0.359422815707367 1 1
0.329418869000617 0.288113968482624 1 1
0.546396605766213 0.500475987265743 1 1
0.672696520844396 0.61796912487914 1 1
0.454477567420443 0.421309149785341 1 1
0.0482952256738972 0.0264205382805552 0 0
0.229927507431679 0.21114820466186 1 1
0.45415151542169 0.421931003774069 1 1
0.43031826783696 0.430613782277976 1 1
0.409108663319299 0.307263205719002 1 1
0.873774624404456 0.797844814842837 0 1
0.382865800941557 0.351439567391043 1 1
0.315141197491911 0.282367743999476 1 1
0.493775639161954 0.432398944571828 1 1
0.369787447027283 0.338331766383431 1 1
0.537332628505862 0.471823020434108 1 1
0.34456510633821 0.311408968022502 1 1
0.761983848566888 0.702865415272816 1 1
0.556671145067959 0.506859694174389 1 1
0.271099683005782 0.254341123235169 1 1
0.534259053742714 0.486318782671905 1 1
0.331631283581278 0.321593009311767 1 1
0.367967826373071 0.350360283038699 1 1
0.48242937722938 0.429143751178894 1 1
0.480764332380543 0.410107406985729 1 1
0.46487034860399 0.411887671465813 1 1
0.418733640787968 0.361685696000651 1 1
0.583299762035919 0.532281484553931 1 1
0.0624752987220853 0.000500123374412811 1 0
0.265694029053358 0.23489038624685 1 1
0.745010179081324 0.700858123126225 1 1
0.502518726075875 0.445817693472362 1 1
0.802986094756989 0.736886841061856 1 1
0.319147510494212 0.280655811472795 1 1
0.609373607487898 0.52398430373638 1 1
0.380583558246614 0.366446842264512 1 1
0.502985322617829 0.436903147803748 1 1
0.290170429892317 0.268545754580418 1 1
0.458057801090808 0.423169753839215 1 1
0.47969751201054 0.418785418131921 1 1
0.436984356680747 0.403303085539215 1 1
0.212760117008346 0.205400245253425 1 1
0.628378333553082 0.586934844766743 1 1
0.909928655602385 0.817079318013439 1 1
0.43337443390927 0.374425437783881 1 1
0.303643615499118 0.289929335361999 1 1
0.478969248056378 0.443716745152312 1 1
0.382384800705662 0.326814883693091 1 1
0.546055844719534 0.490725559287684 1 1
0.311741977647881 0.269244656263666 1 1
0.431904250594653 0.384600185021352 1 1
0.496589841502446 0.439262293176299 1 1
0.36518704279488 0.327452963332151 1 1
0.46489957486065 0.428070187083467 1 1
0.674705279528443 0.651683470533814 1 1
0.22176146451577 0.236139905678896 1 1
0.211632684237216 0.208882571176677 1 1
0.975718005258002 0.884493685787297 0 0
0.45274795339178 0.413109079208393 1 1
0.699351346632058 0.643624413225229 1 1
0.832347037141278 0.723749074930073 1 1
0.466931153737083 0.429573195384151 1 1
0.579111227114949 0.509501123494721 1 1
0.238924696535841 0.209771685184138 1 1
0.541730797893171 0.503198519767098 1 1
0.614704025821881 0.551125272680203 1 1
0.576076326625876 0.508688455178954 1 1
0.452132044249533 0.444053337209427 1 1
0.60220455804113 0.556002255599826 1 1
0.190050301302769 0.196280915975726 1 1
0.734874043986579 0.637554117417559 1 1
0.546545888697938 0.492552910478754 1 1
0.616058289436802 0.568565107023182 1 1
0.510147770218596 0.443141616793297 1 1
0.215752571529726 0.18440578734928 1 1
0.560098836202169 0.51863986799435 1 1
0.312771882188924 0.265459975525478 1 1
0.664922773238605 0.616935462916402 1 1
0.637290320262305 0.578667992755188 1 1
0.585598357368516 0.526823969170134 1 1
0.387281796071329 0.367392319012924 1 1
0.36014502164005 0.303740322806548 1 1
0.36434286551474 0.347621910933052 1 1
0.134544354813752 0.12484163011717 1 0
0.524701799442531 0.484376132301478 1 1
0.386947260132899 0.352725590559705 1 1
0.326082388673406 0.286581977578603 1 1
0.748778723928134 0.681869867163138 1 1
0.168627963264045 0.198208841725696 1 1
0.568053230315858 0.528434852255743 1 1
0.748686593287228 0.691361640916561 1 1
0.278768841430298 0.257460844031926 1 1
0.407892095952757 0.393683907987807 1 1
0.662344232519671 0.588193680334486 1 1
0.390710277608092 0.372794068995695 1 1
0.549251000291234 0.482797620971883 1 1
0.490555461139461 0.455744605618659 1 1
0.35466693085019 0.315637695373452 1 1
0.441758180510015 0.396996050460694 1 1
0.638793820115325 0.55713956665442 1 1
0.677024592566011 0.620463893975971 1 1
0.186863839018142 0.185285162601251 1 1
0.652987963890646 0.556498300798578 1 1
0.408134700796062 0.343101541093343 1 1
0.297428562380152 0.26367806370644 1 1
0.593233339363112 0.524168682229136 1 1
0.692792041972099 0.643322671912605 1 1
0.539015600260911 0.482596891015333 1 1
0.82720683982926 0.738201853194226 1 1
0.276647243322589 0.250408831320676 1 1
0.676985976894362 0.606709615866171 1 1
0.372698032504791 0.323602364844554 1 1
0.548035418830198 0.512968005699525 1 1
0.664210787682486 0.593285362044841 1 1
0.407899609918185 0.405205409339874 1 1
0.559235241781308 0.522307128655308 1 1
0.440875732334631 0.39222020465997 1 1
0.380420481689568 0.339948798303985 1 1
0.698838250594271 0.63770905871009 1 1
0.431054442511239 0.388998223087666 1 1
0.955998824981106 0.8544121358484 0 1
0.705954713231518 0.640128527506125 1 1
0.590239015705709 0.531378565876112 1 1
0.349040137018883 0.321274479435958 1 1
0.669710228690059 0.602257974631467 1 1
0.337248176909039 0.318797080270378 1 1
0.361659821503259 0.349912090384404 1 1
0.452669721991827 0.409816958991292 1 1
0.308675170064651 0.272426677611858 1 1
0.545412866620207 0.518830954776835 1 1
0.524141804518562 0.45369336640946 1 1
0.40388218338127 0.384441777302404 1 1
0.371196532348372 0.380521777673667 1 1
0.563029392442164 0.532828137279605 1 1
0.564491810611338 0.517747830023283 1 1
0.617274879509579 0.549192614053248 1 1
0.544331249411688 0.486859083137793 1 1
0.40368064562501 0.391778076225842 1 1
0.881357448126944 0.810735055019522 0 1
0.274033632189851 0.255525784194119 1 1
0.438003753298527 0.382990964129853 1 1
0.354323581665401 0.311440352994317 1 1
0.472597991701166 0.440368558682423 1 1
1.05070536032012 0.939001677095908 1 1
0.428159451977247 0.401865974278076 1 1
0.741994822717345 0.65956551304004 1 1
0.311766165469225 0.25960540881243 1 1
0.890504243352025 0.824428872103078 0 1
0.380482579817268 0.358933378358671 1 1
0.654175371964179 0.587688018862495 1 1
0.784624072528951 0.714167005123953 1 1
0.64264019529435 0.569380761126711 1 1
0.235423243091294 0.225295027880569 1 1
0.448368302262171 0.416068428225453 1 1
0.231829937253327 0.197650864273055 1 1
0.387079346493537 0.347532494884326 1 1
0.323968538657074 0.291741860820106 1 1
0.225586055668239 0.190322964084335 1 1
0.219764248063935 0.197977925579716 1 1
0.564434759616195 0.517386427989581 1 1
0.190267845773472 0.183262776776534 1 1
0.579678157864015 0.528776171556159 1 1
0.522773211965487 0.481805288901401 1 1
0.354400350915878 0.34842020538467 1 1
0.590989218819725 0.541050128118464 1 1
0.802259314230205 0.7231075011375 1 1
0.433626931088071 0.416317177366016 1 1
0.232340604330552 0.215825219497611 1 1
0.593563475898985 0.571905031225584 1 1
0.284262706768739 0.259992920461896 1 1
0.747866994576268 0.68944371311011 1 1
0.455955173537027 0.418241712511164 1 1
0.691734225680806 0.639338328116375 1 1
0.283356225870022 0.257545796644523 1 1
0.349020338066047 0.360301667762706 1 1
0.527833831661874 0.531983848208362 1 1
0.639598509740988 0.567242112641616 1 1
0.701563378638217 0.623525477985722 1 1
0.383900752253486 0.353750359988422 1 1
0.735807125589168 0.685009055193284 1 1
0.452661315697411 0.434837990177124 1 1
0.414473507547666 0.351386028025851 1 1
0.740389507601433 0.671145778971047 1 1
0.395336462111598 0.361068862565827 1 1
0.597135784073785 0.550743056006675 1 1
0.263052795353274 0.244701358379388 1 1
0.127615218420036 0.106188357058063 0 0
0.497692012144679 0.465058626517583 1 1
0.499935783292343 0.461440873423425 1 1
0.193098699054105 0.187450140006025 1 1
0.542320012182113 0.505249336403602 1 1
0.325465834656443 0.289616631574894 1 1
0.422543886989783 0.401188773684266 1 1
0.403679594797878 0.340050682304582 1 1
0.36139040172794 0.322835711740037 1 1
0.0930352343826756 0.0819052087931916 0 0
0.687620462070797 0.60897224313583 1 1
0.572480346471518 0.5171777644126 1 1
0.316807125447833 0.292240102844454 1 1
0.454243328432498 0.417914787680656 1 1
0.768348865971392 0.685832626107359 1 1
0.555894348108403 0.528396723962417 1 1
0.357790448484389 0.354974809667472 1 1
0.761053872037979 0.680579603051603 1 1
0.46756573268652 0.410499426865574 1 1
0.517191672331359 0.507808858836348 1 1
0.474280359027535 0.460240857452471 1 1
0.62929976748787 0.580722748599834 1 1
0.647019447178503 0.600749456113411 1 1
0.717460408251103 0.631678632017413 1 1
0.312279346446199 0.254184451860148 1 1
0.517557899178687 0.497037625242754 1 1
0.460296365273558 0.44328360522207 1 1
0.364142999130669 0.33756051865505 1 1
0.580761952229578 0.52535794840885 1 1
0.616211142569277 0.548364816435287 1 1
0.329984295434825 0.293159621110021 1 1
0.251527882720948 0.213240146422521 1 1
0.610203339214283 0.570251380516832 1 1
0.553261418820591 0.52378027072521 1 1
0.794446967448512 0.7205821169805 1 1
0.629457901760679 0.578698427981661 1 1
0.266842366657746 0.215804654625189 1 1
0.602483981060264 0.539945398512637 1 1
0.600012268816364 0.566532393974868 1 1
0.305294616302832 0.269104995868313 1 1
0.415829263393448 0.398318080971901 1 1
0.853049218681055 0.778991891510896 1 1
0.343668007335205 0.328679566473262 1 1
0.1034934519106 0.0831924342382501 0 0
0.779770036121456 0.723401240607822 1 1
0.812371135282871 0.70756698204038 1 1
0.512803721348471 0.482570068108627 1 1
0.152974096996062 0.15902646983157 1 1
0.54597693644277 0.511208797437756 1 1
0.653739425292647 0.568196024475556 1 1
0.310776177100575 0.303660679235642 1 1
0.617582967425102 0.588822895878751 1 1
0.596142974181553 0.513572024532024 1 1
0.400343040742404 0.353585140748482 1 1
0.59708199144556 0.529126645629868 1 1
0.277506625776887 0.238696364107116 1 1
0.605722446764662 0.552972400730017 1 1
0.594147306030265 0.541510607236324 1 1
0.39742652218624 0.351923581228396 1 1
0.421772994775635 0.378236701028157 1 1
0.380447313054204 0.375385599217583 1 1
0.550678398938804 0.487090828808462 1 1
0.742108002898029 0.664779937591438 1 1
0.295056393249093 0.283256738112978 1 1
0.415382939201592 0.378756399637643 1 1
0.227964375341232 0.187753334065304 1 1
0.497938590648297 0.428526810466728 1 1
0.520985815897756 0.459276862742347 1 1
0.498838231478197 0.44497772913645 1 1
0.669472399107969 0.6181319530945 1 1
0.501214741264698 0.445447754093996 1 1
0.237058056425474 0.231037962437701 1 1
0.555650888814986 0.517198412709047 1 1
0.753242362943073 0.658576424906205 1 1
0.676397293720914 0.605922113528423 1 1
0.549963784574148 0.533484819221348 1 1
0.503383036585088 0.454868872298339 1 1
0.634290413352478 0.574835195050519 1 1
0.276631422178269 0.264754074753084 1 1
0.5015007973264 0.445473839942628 1 1
0.490572978805385 0.417833627951927 1 1
0.453313831183617 0.416417571556819 1 1
0.532844881526727 0.4822652368964 1 1
0.339673969753649 0.30616542775944 1 1
0.743494156287274 0.675339326175329 1 1
0.63528075311876 0.576708274803705 1 1
0.60305248592609 0.533176430586493 1 1
0.422164659924718 0.343064896707883 1 1
0.491725353898102 0.42123297420978 1 1
0.429614842035217 0.394139620973603 1 1
0.67248938730082 0.609529171725738 1 1
0.619200045322942 0.580456114998578 1 1
0.144458327696346 0.146839631300988 1 0
0.817063728493669 0.744062528450526 1 1
0.491594405747045 0.427516225994854 1 1
0.139922607315741 0.147031071096367 1 1
0.431526504879268 0.413402874289521 1 1
0.38286500949847 0.355848033456236 1 1
0.672259039768795 0.62902261675849 1 1
0.334446151079788 0.313432694536309 1 1
0.912563875774244 0.782514485559545 1 1
0.608494295521856 0.563753424113521 1 1
0.6328962765842 0.599155893163404 1 1
0.855583463968796 0.751703634681478 1 1
0.560011724123185 0.522339015410086 1 1
0.554826093191408 0.503319579090548 1 1
0.253933553289997 0.233049427529159 1 1
0.422966706858513 0.368493714598671 1 1
0.414000541008162 0.412959398397406 1 1
0.360770080163378 0.302555090257595 1 1
0.459319083983466 0.397014179595273 1 1
0.502119799488962 0.465159528245584 1 1
0.571589261211883 0.519344220622256 1 1
0.302552579818711 0.25109446079656 1 1
0.758366361676 0.668979710961223 1 1
0.745154402505666 0.676062723251487 1 1
0.55105658600169 0.513243703782309 1 1
0.222053470700817 0.191343226754918 1 1
0.532227495722037 0.501244979696154 1 1
0.671796545367556 0.612212082943558 1 1
0.262233025304529 0.253957003244878 1 1
0.368978909231096 0.320447900442607 1 1
0.524940771811748 0.487702972197533 1 1
0.398221759198772 0.343328667061914 1 1
0.551436553504374 0.528110897113436 1 1
0.43873861470106 0.381423161508065 1 1
0.513515297421911 0.457365840207118 1 1
0.526242938892195 0.478329316447936 1 1
0.609302366685153 0.559362282612578 1 1
0.919513884506876 0.825309383914441 1 1
0.210484678056082 0.155423679849114 1 1
0.404168652034666 0.38229956657728 1 1
0.40544264016426 0.356411010132656 1 1
0.190798719800925 0.180617489938755 1 0
0.496710526231974 0.463894166292579 1 1
0.351911084207642 0.317835931173895 1 1
0.586507266037944 0.545642599371539 1 1
0.264429386864124 0.243316476386602 1 1
0.318008070424782 0.272361466317427 1 1
0.567573397730028 0.497709203800006 1 1
0.556500914805344 0.495303437947524 1 1
0.560046652226758 0.493319364916444 1 1
0.0689312451897722 0.0653302829845016 0 0
0.103078362928902 0.131516405090942 1 1
0.391146823333521 0.357124007715398 1 1
0.397180450916366 0.370657627616362 1 1
0.445682027766442 0.431814522674254 1 1
0.626022574703072 0.57784432596556 1 1
0.478066621877125 0.43928711981872 1 1
0.510280276339283 0.471462013758503 1 1
0.4491261274419 0.397070371080337 1 1
0.188143902195925 0.174412842293854 1 1
0.54339068254575 0.491097891730349 1 1
0.51410133098562 0.463249612669949 1 1
0.574896137772646 0.520134558540025 1 1
0.622382338299482 0.587727789484879 1 1
0.435137187818099 0.390292270647246 1 1
0.827143616566014 0.722285420511264 1 1
0.495336232876497 0.448823711349709 1 1
0.295165860093785 0.269167361804209 1 1
0.285387309286528 0.265008104081202 1 1
0.176327188501463 0.173560703953884 1 1
0.446074816652636 0.389154758410276 1 1
0.34172306429577 0.298066311867917 1 1
0.707581334445272 0.63840527192892 1 1
0.448708029735578 0.409754849795474 1 1
0.681405756953583 0.614073797153891 1 1
0.963832059780412 0.87381572052886 0 1
0.410076610335556 0.35317503283827 1 1
0.548983825472322 0.498401822929394 1 1
0.246286084053129 0.234510163306285 1 1
0.558009432781753 0.487112338439175 1 1
0.391959496767508 0.336454698135706 1 1
0.725951882661613 0.655555720082678 1 1
0.726174456926767 0.665026240946666 1 1
0.93043861077751 0.837650074449454 1 1
0.501453332563106 0.452931158541357 1 1
0.234537127979296 0.205489024446175 1 1
0.436311214844786 0.401854255388108 1 1
0.215802162952684 0.193880183248623 1 1
0.40052832187402 0.33595917640678 1 1
0.149434056038607 0.168473324755338 1 1
0.46460521391367 0.414833836144004 1 1
0.309721198141467 0.302804490575609 1 1
0.367444248050697 0.336508226951959 1 1
0.512812908816667 0.455158919798156 1 1
0.452999139095385 0.396600230574912 1 1
0.207982834292061 0.177727906089194 1 1
0.375682432634676 0.342312769475201 1 1
0.222342085210258 0.166240794563717 1 1
0.513846120652718 0.483710514603046 1 1
0.619535794343683 0.55468338904084 1 1
0.285983834071718 0.26586768870452 1 1
0.477616247017661 0.439906538576098 1 1
0.26120313708254 0.258402987618008 1 1
0.443241291021566 0.38561179197237 1 1
0.631412641122737 0.574843471178619 1 1
0.0213365115331121 0.0251688702832373 0 0
0.477251869070718 0.437940059410416 1 1
0.00991762168265353 0.012243274545693 0 0
0.695915376341374 0.674013122733872 1 1
0.587631369828376 0.555472052530519 1 1
0.610235830824168 0.572010374925354 1 1
0.726110471787703 0.700510877169692 1 1
0.0761708283542614 0.052206347190933 0 0
0.614072176316933 0.513262053913103 1 1
0.396188898788231 0.339058241352787 1 1
0.647770076900831 0.575570875521531 1 1
0.310585241314174 0.291097611479117 1 1
0.131822269189283 0.127995092587915 1 0
0.177769883935127 0.188632692764116 1 1
0.421284111653938 0.401451500830347 1 1
0.616343689773009 0.569930166945392 1 1
0.315651193616693 0.309010131645295 1 1
0.567091166628305 0.526526398607615 1 1
0.557240217189746 0.502976938031477 1 1
0.535021849106325 0.4711138844134 1 1
0.63210924701724 0.556513140356766 1 1
0.145229055448232 0.10543264723115 1 1
0.661553363093825 0.632228912229348 1 1
0.517601927418038 0.476741368951583 1 1
0.285892060053202 0.25579793130676 1 1
0.113174582463797 0.0961308795035382 0 0
0.54630874500234 0.504266181080992 1 1
0.347685944364168 0.356076250139416 1 1
0.439251100619789 0.386214763442743 1 1
0.694093458645513 0.628645242918128 1 1
0.47676524432833 0.426062856977374 1 1
0.481370130334328 0.454682239469448 1 1
0.439110516553749 0.400970764950129 1 1
0.115159727877873 0.089071668359824 0 0
0.367617377890396 0.343833822560593 1 1
0.298886255454736 0.278115067579545 1 1
0.67391050281142 0.626080634137772 1 1
0.391130456010751 0.374594934532843 1 1
0.570143392476935 0.48650397372306 1 1
0.500737454635352 0.462251040875339 1 1
0.481604670279773 0.454755364596093 1 1
0.430591089285084 0.386341390544201 1 1
0.613315798111067 0.550167569490355 1 1
0.334720257804415 0.307473452891207 1 1
0.406516985116345 0.420616545513961 1 1
0.644279498817281 0.587478871966774 1 1
0.84336559808228 0.784548927528174 1 1
0.286869711425332 0.239477848887376 1 1
0.33566490360958 0.300595469218828 1 1
0.402566687216427 0.376060728966645 1 1
0.314949178804559 0.250293987176845 1 1
0.431838216825917 0.395601801825454 1 1
0.637726674860085 0.582369821902788 1 1
0.674078514865063 0.622245665575702 1 1
0.571950235757896 0.49605813657578 1 1
0.477420458138071 0.438690087142405 1 1
0.430621164611039 0.409595056737797 1 1
0.47285126921165 0.415570965036512 1 1
0.585588022804489 0.531697092430117 1 1
0.507838474814147 0.440638712977078 1 1
0.52525209436313 0.495846515430678 1 1
0.145297355428939 0.103683745483434 1 0
0.268506601332879 0.234775424174068 1 1
0.478262419083661 0.524323652538415 1 1
0.210766929151991 0.185683179076556 1 1
0.56670302341564 0.514491683043638 1 1
0.620839557871733 0.580256048207042 1 1
0.443958153386238 0.410934229577307 1 1
0.343781374233904 0.341866511751459 1 1
0.388189500921334 0.341638138965352 1 1
0.45924242219287 0.417006933509493 1 1
0.175974992703138 0.139822733062062 1 0
0.495849101344996 0.444065541682257 1 1
0.538206674072873 0.495074238748942 1 1
0.389667819242748 0.393002137270687 1 1
0.34524750139126 0.299007957770068 1 1
0.320909399750987 0.313972537075565 1 1
0.311931855212579 0.302570958748517 1 1
0.642143460523536 0.585049168450346 1 1
0.417624181749229 0.387373547260221 1 1
0.462072778846804 0.425943559473806 1 1
0.576283178059538 0.484051293171463 1 1
0.239328721888746 0.212578215492763 1 1
0.268203639482075 0.230049548600339 1 1
0.609649787736222 0.548774901143104 1 1
0.450985878244545 0.409229813749589 1 1
0.579099061875157 0.538118837617544 1 1
0.277916094361988 0.258764069435995 1 1
0.7333635435538 0.69063021046241 1 1
0.708565303513377 0.642080887660614 1 1
0.450204775816986 0.384409992031757 1 1
0.551220171426966 0.491198469005297 1 1
0.532210115693672 0.4538956259896 1 1
0.503389110197182 0.440626932604808 1 1
0.341702613216789 0.317074659448403 1 1
0.618424919267933 0.567274116081646 1 1
0.581835579284803 0.521180880764276 1 1
0.263734203804773 0.218361137471592 1 1
0.14799453896919 0.158969503202591 1 1
0.571728554649086 0.53362433156915 1 1
0.403614180640915 0.370196952125018 1 1
0.696724669771827 0.610658033007202 1 1
0.298664791627095 0.280202452371478 1 1
0.49023850800706 0.450975154781971 1 1
0.418536544181456 0.361480508359687 1 1
0.359527948885438 0.328664645269562 1 1
0.530796414919835 0.477233511526176 1 1
0.557116890985187 0.509880256120506 1 1
0.440602781895633 0.376080626916754 1 1
0.473080111795831 0.393126088315556 1 1
0.939586749670279 0.817334473975306 1 1
0.586237861055173 0.516843824671099 1 1
0.358330699527499 0.351981575641442 1 1
0.772786572236525 0.681503113656253 1 1
0.681348894738112 0.621466376313572 1 1
0.59576970247817 0.556882805182874 1 1
0.481465529368781 0.433324976455901 1 1
0.443922674032012 0.409196390844228 1 1
0.356539146114015 0.330006327792448 1 1
0.422659785727322 0.380461179238012 1 1
0.265862479642315 0.265389763598795 1 1
0.616879442237581 0.532234275099221 1 1
0.595699282094449 0.553425331092478 1 1
0.618179329290398 0.574883358801895 1 1
0.259115625851657 0.236601282678789 1 1
0.419145711156477 0.366156034490703 1 1
0.730205035524826 0.675111419256558 1 1
0.486878304019674 0.444247160197391 1 1
0.344317065127891 0.330307899336868 1 1
0.396079647836771 0.36923921584426 1 1
0.352391562015337 0.317082939908461 1 1
0.27418150762806 0.233124082806656 1 1
0.243853218254876 0.22414962310078 1 1
0.485724274348703 0.4548917881408 1 1
0.616777260983853 0.555303830650481 1 1
0.640188745166004 0.584185518178907 1 1
0.396867672380938 0.36412050008554 1 1
0.283413838917033 0.285155806295164 1 1
0.780489284770783 0.712347232298892 1 1
0.568381128456733 0.523740578502544 1 1
0.719944233251454 0.646453281930623 1 1
0.478772821303993 0.440714024968296 1 1
0.100536193884698 0.079634063296118 1 0
0.223514080114756 0.209022130913507 1 1
0.345836258436449 0.319310582055573 1 1
0.686900089158764 0.632282679925822 1 1
0.563536068889362 0.499840053340677 1 1
0.618416337140084 0.559659378287637 1 1
0.53575881204522 0.464061631804139 1 1
0.478682517713278 0.432767841830379 1 1
0.633342850138002 0.585820217884533 1 1
0.0447636440409752 0.0287782126270415 0 0
0.78180037033627 0.684803710183541 1 1
0.454133114304104 0.411678705761858 1 1
0.4928332767828 0.462221300956623 1 1
0.29826153516062 0.282154999209418 1 1
0.279702967912106 0.254114968573779 1 1
0.298053840542341 0.237497027935591 1 1
0.784653422577209 0.733247189472051 1 1
0.394002370553628 0.349041587306323 1 1
0.0957949419355784 0.0840893748394843 0 0
0.827052661300878 0.754931797019569 1 1
0.500204875172776 0.442648478394611 1 1
0.221486241967461 0.202712600320773 1 1
0.664252248173479 0.618382825796495 1 1
0.192320400768757 0.180342894626008 1 1
0.327758311610674 0.286162095208178 1 1
0.643095870590558 0.57868752570162 1 1
0.659665680815745 0.633611954356364 1 1
0.51272134436474 0.417365986463934 1 1
0.390390687693827 0.385841996779029 1 1
0.591108810088073 0.546871352421156 1 1
0.324903880076607 0.308046900618099 1 1
0.557025167165894 0.487249513910417 1 1
0.451268327790822 0.397077351146239 1 1
0.274003591400859 0.243264651611729 1 1
0.445342335008103 0.401949349290922 1 1
0.950093785775047 0.850701200403564 1 1
0.368546932114413 0.323412484341761 1 1
0.302779008561474 0.278561008457844 1 1
0.159643431533155 0.157048490362059 1 1
-0.062870164674413 -0.0531841509923525 0 0
0.327352251288874 0.287616070122219 1 1
0.572472907301163 0.512955641455408 1 1
0.673915944320716 0.616628652916853 1 1
0.305793003997498 0.28086738422346 1 1
0.327134227154276 0.312711417955647 1 1
0.649300918648778 0.547755263608801 1 1
0.540597656996104 0.481439037161702 1 1
0.289810040136415 0.280805194421898 1 1
0.715777398792121 0.630641437670319 1 1
0.209435729440797 0.202377415780744 1 1
0.403176191564949 0.36977646473793 1 1
0.787256040815572 0.707035785276398 1 1
0.59963615311095 0.555405001240338 1 1
0.459842647533128 0.432870847188571 1 1
0.626158715225259 0.604624135645272 1 1
0.400737641744129 0.345481708421273 1 1
0.533712407823443 0.497431211525639 1 1
0.454667095181853 0.426507870214683 1 1
0.26293201623393 0.233103986597982 1 1
0.379344517117598 0.346659572022899 1 1
0.450935605307534 0.408813631342477 1 1
0.14963161035611 0.122118792659169 1 1
0.386846199308973 0.379788655262859 1 1
0.160751430159553 0.12289678226527 1 1
0.419256491193842 0.404201793923708 1 1
0.469934204781639 0.424604205744378 1 1
0.350938358605014 0.321374183149183 1 1
0.729229138679032 0.676267926532105 1 1
0.0442702904244155 0.0379224952044746 0 0
0.835979908336715 0.780694953194153 1 1
0.786783917363806 0.723209017864486 1 1
0.435469262511918 0.428055046947231 1 1
0.223928867849911 0.203871596964365 1 1
0.608929707215599 0.538295421714914 1 1
0.378057569464453 0.332823407583897 1 1
0.236007699993234 0.208235018756089 1 1
0.474733740231066 0.445867162896096 1 1
0.55304649852623 0.50485337162717 1 1
0.56044012867906 0.477847907745083 1 1
0.623630078809274 0.563785439824911 1 1
0.468468243425584 0.404425058663236 1 1
0.250308567309618 0.230737056138328 1 1
0.679406982782948 0.617002814387332 1 1
0.553709318323736 0.521473593612404 1 1
0.31644190403726 0.289053873303872 1 1
0.571152434721132 0.517520983820023 1 1
0.867941060280552 0.785650689533215 1 1
0.511319701199993 0.454008090112313 1 1
0.48743990455678 0.48939064563093 1 1
0.290619445822777 0.296243634613301 1 1
0.663214761390938 0.628395589838521 1 1
0.671703300609027 0.593629896929168 1 1
0.429952006203189 0.390763510877889 1 1
0.525033703122474 0.473368256368371 1 1
0.848131403739116 0.781169721737916 1 1
0.681028312495771 0.629676531673851 1 1
0.371648629544465 0.346247249978336 1 1
0.162362104937268 0.14805170617596 1 0
0.177549226325859 0.163936523636347 1 0
0.513838100725446 0.468984234780487 1 1
0.616510220015933 0.546804337384305 1 1
0.300379513350669 0.268087106233616 1 1
0.658064303339536 0.598183831470543 1 1
0.596778319611693 0.510752320658145 1 1
0.510263404745121 0.421365215560491 1 1
0.443426383967067 0.41006801906708 1 1
0.417850356969713 0.359973228823158 1 1
0.339071358609483 0.284232764303677 1 1
0.30381183624897 0.251652375818596 1 1
0.41847891216445 0.413584949617169 1 1
0.636248588019659 0.565602144495751 1 1
0.625435630810664 0.56675831130183 1 1
0.410255498554108 0.360876901141699 1 1
0.482186017647291 0.427527014220241 1 1
0.21801727289871 0.207081682716583 1 1
0.461133103926932 0.424425679162226 1 1
0.558732722433845 0.48390369533873 1 1
0.796690987506147 0.719820401373777 1 1
0.278512746566272 0.251020019891177 1 1
0.678030664151756 0.616810710499948 1 1
0.609345938815547 0.528732967792026 1 1
0.406081565960122 0.353081159812291 1 1
0.462544139309153 0.457589185804992 1 1
0.433404923419459 0.382789489459869 1 1
0.251002481075546 0.216634856859369 1 1
0.416421127227885 0.367082162709933 1 1
0.448131626036868 0.409427282246468 1 1
0.954121556945788 0.854035364110144 1 1
0.383588857862893 0.374386948685052 1 1
0.706438819533869 0.655039662372423 1 1
0.396008538716341 0.379672197171174 1 1
0.465168933609268 0.432829946433779 1 1
0.286922913017799 0.26841657242884 1 1
0.335275366915678 0.351723974269646 1 1
0.540692626389028 0.499787630190997 1 1
0.390712593698441 0.363238313970185 1 1
0.602349380344731 0.551502364990111 1 1
0.478960700131819 0.478761684533546 1 1
0.354807491959729 0.327119521441274 1 1
0.166073036049341 0.15988123395487 1 0
0.269777869489363 0.233928093420585 1 1
0.2961892677549 0.263417021110821 1 1
0.535909317690323 0.481965512448306 1 1
0.593594913799281 0.556097067107731 1 1
0.414358893959998 0.352689003919046 1 1
0.401494074470205 0.405815512843859 1 1
0.46946759125187 0.419643247456222 1 1
0.588140267910614 0.511782550204473 1 1
0.0658974289537261 0.0563541666414985 0 0
0.703033378693928 0.644607118803629 1 1
0.553702117470175 0.512821973975682 1 1
0.202436362946644 0.198034374379816 1 1
0.327444524890254 0.303770899094604 1 1
0.516063198827305 0.464773721638101 1 1
0.222677756670122 0.191445097799565 1 1
0.56235065537286 0.505388969213847 1 1
0.275827529164971 0.242125013457838 1 1
0.47240193898654 0.437013586307116 1 1
0.550393754070531 0.489918659288222 1 1
0.386765082269834 0.350807571118095 1 1
0.690689370068697 0.597944269054175 1 1
0.449053047386024 0.402217156166071 1 1
0.510715873093407 0.488899157196849 1 1
0.336575532127644 0.320020732457166 1 1
0.421860121979728 0.372226024444661 1 1
0.60890254857034 0.549277193777293 1 1
0.480629802421419 0.44289683674554 1 1
0.358081116123602 0.33170681705355 1 1
0.365676631092421 0.334498892534293 1 1
0.461326209294915 0.418780479018737 1 1
0.302067241116966 0.276303341535894 1 1
0.35891644009337 0.319981300954125 1 1
0.74407794752845 0.671708850081939 1 1
0.409605563727382 0.385243807376874 1 1
0.154912278335065 0.12229726510172 1 1
0.432324232549091 0.422437093785544 1 1
0.407871269820956 0.363660151733904 1 1
0.117459666913777 0.108552891050453 0 0
0.94001655594385 0.827307101267428 1 1
0.485774750731536 0.448415684733346 1 1
0.568523178414436 0.49186465101581 1 1
0.329813802647281 0.300683036384813 1 1
0.276428821620764 0.23452041552808 1 1
0.464288952563399 0.428209450526673 1 1
0.205142286485264 0.169625423226994 1 1
0.0142798471932894 0.0303752263745226 0 0
0.477827832864219 0.459882207488544 1 1
0.488047144408596 0.429658764562318 1 1
0.837760264634676 0.756918963196382 1 1
0.320356475533662 0.292205043275077 1 1
0.683829838298302 0.639985754610803 1 1
0.525512419118905 0.497064018310281 1 1
0.523949258678182 0.473762488021291 1 1
0.481905313404333 0.425695816295455 1 1
0.5842890738158 0.528704870989733 1 1
0.353679100464779 0.309002624988232 1 1
1.05466086527367 0.960479354916611 0 0
0.516393371872108 0.450140743658378 1 1
0.938461852698579 0.860364035761349 1 1
0.552357724103484 0.50209981772572 1 1
0.390365816063858 0.368245751003939 1 1
0.496326573307 0.453942940692176 1 1
0.515112827688722 0.448418313719549 1 1
0.318962979808432 0.299828998896934 1 1
0.399422961102906 0.380871111586231 1 1
0.560907698402114 0.499418549974362 1 1
0.415424026243304 0.377094645515252 1 1
0.493580233497478 0.436591480236864 1 1
0.339343693875806 0.270237981251973 1 1
0.0706740767957699 0.0808167312526677 0 0
0.498297122864686 0.43389583026722 1 1
0.424553798957875 0.387730050533759 1 1
0.720183435178832 0.65971029869665 1 1
0.483675316029055 0.41059546327044 1 1
0.477475827206442 0.441613755212313 1 1
0.487930440240487 0.462720352844563 1 1
0.483609595585333 0.471647107666466 1 1
0.224080782382263 0.206823347247145 1 1
0.548995245384996 0.487571454398552 1 1
0.312808954743255 0.283773108711568 1 1
0.466835188060515 0.413562625993741 1 1
0.338838619722 0.290613949828483 1 1
0.723599965440323 0.652202904195486 1 1
0.734287334893175 0.681837509571718 1 1
0.677400978494053 0.630244396957431 1 1
0.532649452745297 0.492526940188636 1 1
0.151947238973893 0.141298983177652 0 0
0.49750108006915 0.456424252302941 1 1
0.516044107527906 0.485629297772916 1 1
0.609622344431673 0.543281697280714 1 1
0.134453046536807 0.144338174924238 1 1
0.525700645437983 0.475402841944518 1 1
0.529962116182211 0.476351007768892 1 1
0.524924036031014 0.472121388445042 1 1
0.469058062364785 0.43012932756173 1 1
0.551489137847054 0.471274353085807 1 1
0.354425463389395 0.322452150137415 1 1
0.136428739998538 0.0817120672505688 1 0
0.0473643828083536 0.0414218966005005 0 0
0.486246887661991 0.45037408229741 1 1
0.486800176592021 0.436104751191221 1 1
0.515171171859395 0.477794669679191 1 1
0.592030664544289 0.551137108788452 1 1
0.523866464264129 0.491162414698506 1 1
0.274653095215269 0.248706335373473 1 1
0.903371697222584 0.832338686222741 0 1
0.739481656655089 0.679211408102159 1 1
0.188707360072897 0.178053876241853 1 1
0.508063918017368 0.455472732484792 1 1
0.243081267524398 0.207872552985653 1 1
0.310771658866099 0.301968829032568 1 1
0.406856061921849 0.361641399117085 1 1
0.587172947428843 0.529737954454037 1 1
0.421178239236152 0.378105529082298 1 1
0.346530418680636 0.318868184407246 1 1
0.565496970462887 0.50012906582208 1 1
0.319241186349101 0.282368769499123 1 1
0.544774478349219 0.493573374376998 1 1
0.341617320686338 0.314523350888023 1 1
0.667057112665817 0.626020039911162 1 1
0.919282191161871 0.861290254714592 1 1
0.663813355227137 0.622464018857958 1 1
0.116942179725926 0.11209992992342 1 1
0.67649929021948 0.624217366484344 1 1
0.484626551989501 0.424911217547327 1 1
0.501035412123732 0.432937266073277 1 1
0.500718103930341 0.464933241295871 1 1
0.588128027928819 0.545589110298972 1 1
0.300430031087325 0.255856550810593 1 1
0.659722676416551 0.592974177036141 1 1
0.898618665054232 0.808041087977789 0 1
0.381335528712218 0.388306878056093 1 1
0.540964523302591 0.486933212943496 1 1
0.345864495646537 0.327534227576458 1 1
0.378052761870154 0.325993084431917 1 1
0.0777565529567402 0.092528233454838 0 0
0.629904539961382 0.578878542909257 1 1
0.578968485530187 0.532119008902828 1 1
0.417642952556303 0.372313188814682 1 1
0.596804789955462 0.552208513180449 1 1
0.752607281733452 0.690687448043533 1 1
0.30018849750597 0.286621916201855 1 1
0.468627540663679 0.41399462260218 1 1
0.590555359216224 0.54711889035115 1 1
0.166167021274364 0.165340985398373 1 1
0.194717176095855 0.19266430458773 1 1
0.74510865641544 0.70459974640671 1 1
0.625321206151573 0.581227235039675 1 1
0.575048965047031 0.545303067470234 1 1
0.301066350945229 0.257692698388281 1 1
0.494787722745086 0.448406976576394 1 1
0.0704191815682709 0.0612601299682986 1 1
0.380293845384646 0.341203584574736 1 1
0.129533919605573 0.13211767394496 1 1
0.560362828832889 0.48094917141765 1 1
0.144834498240621 0.131551420669259 0 0
0.394088628413514 0.362641394204435 1 1
0.593669632865119 0.538757584632296 1 1
0.601985503762456 0.567461842981756 1 1
0.697989216922418 0.627016884297631 1 1
0.454100260024174 0.418981389195111 1 1
0.304083209130722 0.305111016199189 1 1
0.607696083343137 0.531804593906685 1 1
0.342562469508691 0.311378612808905 1 1
0.563251196913306 0.505479913264891 1 1
0.261864091584003 0.258864033150543 1 1
0.619598827768165 0.5601878784691 1 1
0.436199637075813 0.378175717795803 1 1
0.420117511711142 0.381776049473559 1 1
0.419517089601895 0.339223783623247 1 1
0.515978483613065 0.484381994967398 1 1
0.900192102369139 0.822110903079146 1 1
0.141842053177761 0.123269201827959 1 1
0.41189173767435 0.352816831201952 1 1
0.313383152392373 0.282592511042244 1 1
0.430382268662293 0.371470968454336 1 1
0.326589917540977 0.305110122441234 1 1
0.302749411845555 0.294146746797885 1 1
0.176489323924767 0.111144889167774 1 0
0.322793610147335 0.28944134555061 1 1
0.356838194632998 0.371029540787468 1 1
0.554166343839855 0.493362994607114 1 1
0.504489125184738 0.474606614472699 1 1
0.203182221429327 0.186777429896207 1 1
0.493990665490421 0.473434923640025 1 1
0.0282781512341021 0.0208791041776597 1 0
0.666470597417744 0.609496526069825 1 1
0.450898088935482 0.416069256273853 1 1
0.60713053142259 0.552930833048669 1 1
0.334125076527975 0.29932162130736 1 1
0.677242532221028 0.606564269940933 1 1
0.221934277856198 0.207360750681312 1 1
0.178732424962335 0.154409304157602 1 0
0.132768900594669 0.129008494521802 1 0
0.350222998426187 0.342868663925612 1 1
0.728125335833718 0.672855699903497 1 1
0.144314598203906 0.130223961491228 0 0
0.395797294981487 0.370026362948313 1 1
0.0802172126845263 0.0738793278372058 0 0
0.472139713197653 0.4240217920112 1 1
0.261747139435697 0.228458045506493 1 1
0.179533592912011 0.186731259476345 1 1
0.485022394925062 0.437425192540698 1 1
1.10771011473606 0.974443250897978 0 0
0.3642591022015 0.300276808144111 1 1
0.540869953685083 0.499043096427783 1 1
0.55115031456264 0.533309472413282 1 1
0.112358134473414 0.076368736625969 1 1
0.305964978458392 0.270419150756755 1 1
0.496320116737545 0.474685933848837 1 1
0.675499860431514 0.623725320563101 1 1
0.401430857221977 0.327743678114791 1 1
0.228999028345391 0.183103898967057 1 1
0.634718406530971 0.567207201011232 1 1
0.440698825952653 0.405135431740735 1 1
0.290815294766953 0.274995036386689 1 1
0.426653603004869 0.402260695644552 1 1
0.589918581514194 0.526411787139889 1 1
0.346195575962987 0.292624465142076 1 1
0.490489903699167 0.429938190247426 1 1
0.722484941162082 0.663403512531387 1 1
0.497256275645001 0.451145028004713 1 1
0.187760293333473 0.162856547528042 1 1
0.486821293640438 0.421050867026933 1 1
0.630549163358559 0.56527219718279 1 1
0.199087724455657 0.182992565491622 1 1
0.246466783915774 0.225643705234469 1 1
0.774210252776753 0.675735815577777 1 1
0.485547019334642 0.44338272571276 1 1
0.706275643598881 0.587592650883238 1 1
0.0558513253225181 0.0509996835315615 0 0
0.411195060517737 0.368429407393187 1 1
0.222825283734169 0.223061035930445 1 1
0.448210184938904 0.442422792424874 1 1
0.476093579473219 0.444215062139527 1 1
0.294819674241794 0.284163390815789 1 1
0.416784789299897 0.361043931458031 1 1
0.22322303373709 0.211389893768626 1 1
0.453124616584388 0.421310928154121 1 1
0.709251789059815 0.647342804409497 1 1
0.316395919163746 0.291816054299023 1 1
0.501437912186739 0.462145271057446 1 1
0.554419759481814 0.491890393832959 1 1
0.551790878307717 0.499144089299676 1 1
0.82550043823761 0.761703043930133 1 1
0.236533419116075 0.210802285353913 1 1
0.263989251942509 0.242206309708602 1 1
0.483814620262743 0.44400579146917 1 1
0.499259140669245 0.451184782216543 1 1
0.139784512822272 0.131929638608832 1 0
0.649287640719421 0.582335620978757 1 1
0.346947304922573 0.313483711095282 1 1
0.48621250994877 0.42779811829682 1 1
0.27826926380856 0.261325293746357 1 1
0.46966011514013 0.420775738288362 1 1
1.04582972139832 0.960895331652795 0 0
0.614345246865044 0.542495792864338 1 1
0.580110127193769 0.522686085417773 1 1
0.381742355813292 0.343899567094343 1 1
0.484970235526863 0.451634806912821 1 1
0.380364341793008 0.339661413081343 1 1
0.513749246197103 0.465588250992506 1 1
0.367041155998142 0.299868362102747 1 1
0.3537745233432 0.314212950114588 1 1
0.730031111916186 0.663411372322709 1 1
0.457023485796695 0.426507875466333 1 1
0.560816377884321 0.495693808436123 1 1
0.71820965653103 0.661290510000128 1 1
0.475778618637573 0.44808174852832 1 1
0.52384581664013 0.481579737005935 1 1
0.586475926533176 0.532566309104527 1 1
0.636451316604743 0.571960978634538 1 1
0.271785971667759 0.264690543148933 1 1
0.595200117705743 0.536687504662232 1 1
0.260269990920685 0.236197883306896 1 1
0.946584433626039 0.839193368006149 1 1
0.355635665853695 0.3247818837141 1 1
0.843417171848566 0.766763819693623 1 1
0.220035583644915 0.200227187800838 1 1
-0.299520102916905 -0.263165095481592 0 0
0.335672200718017 0.343302175983783 1 1
0.41547435691104 0.365431939890297 1 1
0.252724245785449 0.213816035736198 1 1
0.331843774670925 0.31536451627276 1 1
0.181645166152176 0.17746938751244 1 1
0.475791501656804 0.439430704465684 1 1
0.439209531976988 0.401359688255865 1 1
0.462728692664161 0.403176243321354 1 1
0.543707806194372 0.482298120977693 1 1
0.0121030203662119 0.000975975769384237 0 0
0.733972951756354 0.677199692647221 1 1
0.655629107049066 0.56362718267003 1 1
0.417419688866487 0.397102704644051 1 1
0.784830983675372 0.71675732186841 1 1
0.378925918735651 0.374297436823243 1 1
0.476456238982586 0.455337362374646 1 1
0.450755669537936 0.404232943434635 1 1
0.786622566772954 0.734970402687001 1 1
0.237666841033076 0.207992275206889 1 1
0.464458905274048 0.429594928477752 1 1
0.584124480307786 0.494766351951769 1 1
0.598692409446707 0.533374187041478 1 1
0.864332973240988 0.752360023924043 1 1
0.503553279225473 0.456840035568613 1 1
0.274596840840795 0.264551772164535 1 1
0.0939756271684328 0.0954181868817231 1 1
0.423533214979043 0.387184750490164 1 1
0.423888069442376 0.377591044511273 1 1
0.302523097515877 0.274026273299303 1 1
0.419733509708774 0.403852147759464 1 1
0.28729811025169 0.239270534807792 1 1
0.412969922779555 0.389536298653197 1 1
0.420400051714259 0.333264623497087 1 1
0.641758731080589 0.582158696723499 1 1
0.247335851342602 0.226228275618159 1 1
0.184967298893654 0.200534817184195 1 1
0.605631422835359 0.544328114200964 1 1
0.526966798549155 0.470212901387356 1 1
0.240896397746362 0.212054681440765 1 1
0.552542590506124 0.484795709763635 1 1
0.291452447558439 0.262099044815748 1 1
0.564731025798643 0.527090432017832 1 1
0.33464905214766 0.332940002254518 1 1
0.544302776792604 0.52244966515647 1 1
0.297310506051621 0.274275113983776 1 1
0.555173642590742 0.511932108254817 1 1
0.678721157708728 0.637801222697651 1 1
0.529480498824377 0.501171606211086 1 1
0.527590546515304 0.483861119717198 1 1
0.711518511407112 0.645442194868639 1 1
0.482022041781911 0.458794366194031 1 1
0.565706979724915 0.512381502335272 1 1
0.575143125198921 0.52958204521068 1 1
0.231929407611007 0.217984807372128 1 1
0.155482193923662 0.148720495058024 1 1
0.327048862150394 0.301724546292622 1 1
0.383650835155886 0.358162159217886 1 1
0.789397492665505 0.762448891077252 1 1
0.301446402744648 0.260163818498931 1 1
0.288777297708943 0.237358431107043 1 1
0.389767815739495 0.381455028158074 1 1
0.616912797585549 0.558112231882288 1 1
0.270736760859182 0.25514060182599 1 1
0.758330017504468 0.665727675810385 1 1
0.576904234016021 0.516930245954497 1 1
0.638394714012627 0.602653460892114 1 1
0.43944010169384 0.399327480664361 1 1
0.705164182519678 0.626766901805922 1 1
0.469629764975076 0.409329704007794 1 1
0.295968305024455 0.283518445746996 1 1
0.199298753103259 0.198350675283213 1 1
0.262396644349383 0.229239834221555 1 1
0.770598466107392 0.696668189596159 1 1
0.364653618444111 0.351824487939356 1 1
0.586810404702935 0.527691264099304 1 1
0.359806747705325 0.34388234782582 1 1
0.40911803694847 0.378284470393094 1 1
0.308324553031732 0.291344545123735 1 1
0.460812597592355 0.392844745238763 1 1
0.483606821117794 0.439715722575987 1 1
0.475397171378932 0.445325538530203 1 1
0.729315150836181 0.690282839706626 1 1
0.449147912033688 0.4101725882587 1 1
0.646975643642373 0.596019976106045 1 1
0.560296645286872 0.517093510571418 1 1
0.290207615651434 0.276237480133547 1 1
0.311065161502963 0.27481172662811 1 1
0.708331442398044 0.701867100377805 1 1
0.697351626528731 0.628624259773669 1 1
0.380089517816901 0.356667524035983 1 1
0.173022458884823 0.156337909732571 1 0
0.523539173787757 0.480822107753288 1 1
0.555987052459354 0.515293142417581 1 1
-0.00248417021494972 -0.0198339895149762 1 0
0.26207933054985 0.250915145303526 1 1
0.579850468824559 0.503763197023484 1 1
0.177184029895649 0.169117587761635 1 1
0.443056565632156 0.446527995106599 1 1
0.724431808662057 0.634005962259278 1 1
0.391842213125006 0.340175474030873 1 1
0.022827091938479 0.0157386134827607 0 0
0.238313064001384 0.21298768201981 1 1
0.56329158687435 0.527325543711748 1 1
0.576156072556402 0.527293784095137 1 1
0.383234958076198 0.350452838607922 1 1
0.64889326344536 0.591446441294821 1 1
0.395912810828218 0.341412377157652 1 1
0.334000717768578 0.312309123638641 1 1
0.588095919900041 0.504450734828314 1 1
0.309209101583698 0.288329394973439 1 1
0.378787560989558 0.382850040427307 1 1
0.310168406517973 0.295927064120491 1 1
0.624828424243486 0.55058492253557 1 1
0.509424925066272 0.462071519113456 1 1
0.664908709881824 0.658552244815986 1 1
0.314329741593283 0.255879877131079 1 1
0.302007746018507 0.258943260450323 1 1
0.393993006765483 0.350863246457412 1 1
0.536861189481577 0.488995334665355 1 1
0.509690916871845 0.483372612292323 1 1
0.330622517730393 0.285909819956189 1 1
0.506863246163291 0.43542953372674 1 1
0.751638156532532 0.685513429413834 1 1
0.574635978426666 0.491644854071627 1 1
0.726273572512617 0.642652515851472 1 1
0.225351280401035 0.209893156953019 1 1
0.561532167936924 0.505627959041468 1 1
0.518115756549468 0.436305067645619 1 1
0.45378266268403 0.400797501721985 1 1
0.585466849350073 0.567299738498962 1 1
0.868417106890839 0.816697807650624 1 1
0.516252335828639 0.493617309966726 1 1
0.716853375046828 0.645686194366659 1 1
-0.233747990897303 -0.227884534602032 0 0
0.544477264607875 0.511163808643013 1 1
0.590333025861919 0.53499553750862 1 1
0.250672161826266 0.206235863980212 1 1
0.372694994183141 0.328111342826492 1 1
0.315599681927075 0.266789816465084 1 1
0.244509646352745 0.215853066272459 1 1
0.784215035633581 0.702361789107783 1 1
0.328081938020664 0.315373229551003 1 1
0.722238603037764 0.680545024283319 1 1
0.531862698558494 0.516644195744644 1 1
0.41399389135224 0.323820635433608 1 1
0.643459997248003 0.579615811313574 1 1
0.762404200667497 0.710395107101678 1 1
0.37982880475852 0.390324801295535 1 1
0.430386622592938 0.408025732444752 1 1
0.518581706766244 0.45157502892379 1 1
0.494942772933826 0.447741160356089 1 1
0.368740290350475 0.354811953712842 1 1
0.338884474314651 0.334155640984653 1 1
0.653307700786627 0.58033567448415 1 1
0.513576710080075 0.446860805452606 1 1
0.826345608502244 0.729704463763262 1 1
0.650883731801245 0.596476643533739 1 1
0.565554540976924 0.516305994659563 1 1
0.639871538239218 0.56915374715946 1 1
0.322285237081452 0.298698792404433 1 1
0.458096363395313 0.402922962324593 1 1
0.791961326461569 0.721914337479267 1 1
0.455719047351614 0.417892652847011 1 1
0.386733771968128 0.363847014998026 1 1
0.396319487218446 0.352341424255908 1 1
0.346612261063636 0.297441680506124 1 1
0.363812362207828 0.356569254236868 1 1
0.660090655451912 0.598947231277011 1 1
0.473368138210495 0.375111032581927 1 1
0.505952755699759 0.440539357294616 1 1
0.474472900502199 0.439146570816679 1 1
0.596910407562623 0.568890908671749 1 1
0.683387837666107 0.626709550739358 1 1
0.460431121370787 0.398756465838299 1 1
0.637871636101909 0.568755466023234 1 1
0.435766911844459 0.393437991881023 1 1
0.833032108590194 0.756394976718646 1 1
0.348106812293686 0.327206490406907 1 1
0.785000069005371 0.700549137327911 1 1
0.671113249379098 0.621205637877434 1 1
0.639332076080699 0.592198868898053 1 1
0.506270932625242 0.44230331893558 1 1
0.55049359310632 0.508371186779154 1 1
0.472506903153314 0.420777392761519 1 1
0.761490263814695 0.710317001894672 1 1
0.615499617520198 0.560393867060613 1 1
0.242832886517691 0.252400165102433 1 1
0.260082684937518 0.251848123298771 1 1
0.409305279229792 0.391553152780458 1 1
0.133290902897852 0.123862943848958 0 0
0.858264393239241 0.78394681765156 0 1
0.0655641706721728 0.0624286490599321 0 0
0.224200192732262 0.190912330709564 1 1
0.293243628271925 0.252822416207265 1 1
0.423904169797151 0.349706853497854 1 1
0.386479377800048 0.348267306924915 1 1
0.641564696796475 0.576169263932043 1 1
0.701774552021173 0.652991126363833 1 1
0.53740785406854 0.471946619428063 1 1
0.440965040211537 0.408547444319862 1 1
0.190581816097273 0.157689770751788 1 0
0.598366982885956 0.550583601863532 1 1
0.550975497529144 0.469274743489075 1 1
0.507750132357857 0.473258758833557 1 1
0.599569803858511 0.55823458515435 1 1
0.198230685029471 0.15774358728849 1 1
0.215417458277236 0.196346962484971 1 1
0.481495508884386 0.421296224011794 1 1
0.203968105153992 0.202523257587387 1 1
0.461869400363757 0.440014454636732 1 1
0.987357091481156 0.885664491884387 0 0
0.491796556410295 0.432252940379666 1 1
0.0140558709839321 0.00971723385296432 0 0
0.654714033367267 0.540732692303961 1 1
0.294104484237573 0.278435133500434 1 1
0.950528140578897 0.842742028539738 0 1
0.700296779467139 0.643146444102451 1 1
0.630571412120941 0.587971971298404 1 1
0.300892302055323 0.264841607047718 1 1
0.570633387577385 0.516031309903107 1 1
0.70280694280002 0.62948368830978 1 1
0.326896135963839 0.280093862855042 1 1
0.618195387607722 0.568884325880892 1 1
0.0901714779131181 0.0844333315567688 0 0
0.250320663025213 0.228793565479619 1 1
0.714917133745691 0.662881842732918 1 1
0.33098462542017 0.289254731181048 1 1
0.352048724487712 0.331322733767197 1 1
0.539475569179464 0.485982775736186 1 1
0.347498980634193 0.323223663761901 1 1
0.419161465633514 0.373241875441139 1 1
0.344413986965996 0.2911516714683 1 1
0.399703340576405 0.373791154700546 1 1
0.426831426597123 0.392148984453569 1 1
1.0356252166031 0.900523299509657 0 0
0.480111436809807 0.425874422003674 1 1
0.354051471572824 0.32518812479343 1 1
0.25544500197025 0.231001766515597 1 1
0.616187694356269 0.536322168108209 1 1
0.692994113733159 0.636207190848446 1 1
0.244707562715941 0.22290032441204 1 1
0.503849272749477 0.463029640682244 1 1
0.271067752966883 0.203205360102762 1 1
0.385187141091214 0.391281614464464 1 1
0.720236897899829 0.647628367266443 1 1
0.470340291977126 0.382838242883678 1 1
0.691327741955224 0.62376511884499 1 1
0.892399494061107 0.815199917200636 1 1
0.649583465695137 0.600274105055822 1 1
0.524886587764795 0.469364196848598 1 1
0.482412080504775 0.445105461513884 1 1
0.311194924411187 0.266890619369017 1 1
0.553795232072076 0.549684360504184 1 1
0.40612830672287 0.40342345213129 1 1
0.309781103365566 0.276603822614152 1 1
0.50374713411151 0.446487344037542 1 1
0.490629056389858 0.450817987901305 1 1
0.578278232343805 0.502757392931737 1 1
0.467418976987553 0.470902065034379 1 1
0.445285890150115 0.425223996735631 1 1
0.58531349324033 0.534996394381229 1 1
0.272712967154183 0.274082930712163 1 1
0.516809443985783 0.483619327511817 1 1
0.902449277153915 0.809158622418885 1 1
0.525847232111269 0.473293840336227 1 1
0.435921245536622 0.38912266539845 1 1
0.424329593502959 0.376803733940881 1 1
0.0550283678447875 0.0517319251751479 0 0
0.440838805853148 0.410797361431999 1 1
0.639097340372976 0.594726123096525 1 1
0.778525862653795 0.683032175209426 1 1
0.615904779807766 0.590569579812604 1 1
0.63503689985338 0.577329987255704 1 1
0.498382634154365 0.470718120228802 1 1
0.624250058026465 0.574694183902047 1 1
0.576157908366808 0.525745196635126 1 1
0.5395009611265 0.495633711714719 1 1
0.320154852359151 0.302785671672388 1 1
0.463053383115976 0.407724489477404 1 1
0.687650408382998 0.613405027673091 1 1
0.622471661687131 0.556056718541035 1 1
0.46988209905497 0.421500794697913 1 1
0.523387258458474 0.45605053092921 1 1
0.291450882434895 0.259953804111928 1 1
0.348300557253631 0.326750616566472 1 1
0.306190580133324 0.284733906291249 1 1
0.329401069697333 0.296190445662094 1 1
0.40280104615983 0.35182189323902 1 1
0.589523271807296 0.531467595082647 1 1
0.427419549804752 0.39655255368531 1 1
0.359383098072377 0.370353875746819 1 1
0.359249644912182 0.323493165154247 1 1
0.668880132750125 0.624131547314387 1 1
0.797192519642529 0.727505098555265 1 1
0.308909627836758 0.296324574182763 1 1
0.588918721166469 0.559690683806168 1 1
0.955760701967972 0.88068108926011 1 1
0.471206671194962 0.429655981607381 1 1
0.444313991588853 0.417133955231712 1 1
0.752163025544336 0.708465526879063 1 1
0.404350876711197 0.36543230631509 1 1
0.458866254791522 0.431161223226345 1 1
0.968527960040133 0.864104064343427 0 1
0.476700613445323 0.409124340974457 1 1
0.291106307805082 0.266685032606802 1 1
0.696165183716442 0.644940235440463 1 1
0.43378966735065 0.384137006803128 1 1
0.914802382039989 0.840021812668669 0 1
0.477366222345171 0.426851047273745 1 1
0.455033454309175 0.399828215113401 1 1
0.320715940043432 0.293067596853255 1 1
0.287489848682227 0.255576964375117 1 1
0.527014806029421 0.495597508538133 1 1
0.139544501050335 0.107457170697502 0 0
1.17739712534551 1.07486921561237 0 0
0.746467248952297 0.653697226604984 1 1
0.588397635906912 0.538292425239437 1 1
0.79671947457937 0.749555809785367 1 1
0.66242730522178 0.608746457258131 1 1
0.213997830144027 0.182168493739893 1 1
0.0429004424053706 0.0419660352571375 0 0
0.216546795310854 0.198680396724991 1 1
0.498809962563435 0.416465547574343 1 1
0.369809107728137 0.340349415923477 1 1
0.355847260048357 0.315986363581819 1 1
0.195958287693499 0.177469364599764 1 1
0.289123246971127 0.265306317456693 1 1
0.139538370494697 0.124540579206482 1 1
0.672969694710163 0.610096153376968 1 1
0.150739923639903 0.119248407033119 0 0
0.577646401127072 0.521265813595857 1 1
0.631912649590222 0.564109205086209 1 1
0.260538678096136 0.219734459132733 1 1
0.987008279884866 0.884790255658547 1 1
0.770329175128042 0.6986598388703 1 1
0.443620739740926 0.398077326113953 1 1
0.250503150275161 0.226723476116538 1 1
0.62465860694798 0.535666013023954 1 1
0.626710134357359 0.565536752225776 1 1
0.970981452369927 0.87038796973361 0 0
0.525820521809409 0.505779193743192 1 1
1.06160855280017 0.934908959833902 0 0
0.244278871812382 0.196875705334931 1 1
0.554249872275184 0.528838242394939 1 1
0.348726353634033 0.334490336779656 1 1
0.575902111278703 0.517911969453009 1 1
0.577844990967081 0.504619449066317 1 1
0.206281161424357 0.192676242322781 1 1
0.603906802496915 0.565139728756034 1 1
0.335522038391157 0.314291614140889 1 1
0.559808656265279 0.527386903485326 1 1
0.522196705945301 0.504359266951784 1 1
0.360877811919147 0.316912222623338 1 1
0.902283723941839 0.817921196944323 1 1
0.557485032932372 0.520554384637681 1 1
0.64792632536262 0.582586610310056 1 1
0.761961734349612 0.654630982219028 1 1
0.462572047973259 0.437803841262395 1 1
0.00967388138791971 0.023353033706479 0 0
0.479855690624277 0.429129948985244 1 1
0.391192059619414 0.373082205817902 1 1
0.48619091677533 0.466997010977582 1 1
0.233878752687347 0.224572308781985 1 1
0.266118560263626 0.234255515356255 1 1
0.503737318848568 0.468696432596133 1 1
0.484869703120479 0.423968695221792 1 1
0.243200681449143 0.196832319759994 1 1
0.398336689431564 0.358933397492941 1 1
0.52194133803184 0.479790095185941 1 1
0.299126376585769 0.257893679096785 1 1
0.647808693779383 0.570070081005371 1 1
0.230843419206494 0.21988917056502 1 1
0.415060695945596 0.359166568601661 1 1
0.345801392537196 0.321247362362973 1 1
0.591835346892563 0.545691444369918 1 1
0.351284318059495 0.348257288821367 1 1
0.287291723715349 0.262529532278261 1 1
0.299097400277095 0.280093757896942 1 1
0.741159435153381 0.67570572818697 1 1
0.803838848463568 0.759487304399812 1 1
0.430951952096558 0.424610469285997 1 1
0.28390083797765 0.277397281699749 1 1
0.570902737121346 0.528582440952407 1 1
0.486332021600494 0.436473710654851 1 1
0.390545337052569 0.353587151573634 1 1
0.54747233294557 0.501869046138865 1 1
0.522123232112458 0.471731308046898 1 1
0.542023446837596 0.492191379692556 1 1
0.631902553715771 0.590753471363365 1 1
0.42943269129618 0.370718168430188 1 1
0.155643079188255 0.130850226176254 0 0
0.430343920420096 0.391076566800001 1 1
0.475664914796896 0.425621215806705 1 1
0.557519693671057 0.522346509248443 1 1
0.470838471624556 0.417685787979404 1 1
0.810286019881347 0.720659073304662 1 1
0.60086407572431 0.504700702479371 1 1
0.557839168112039 0.527786168525967 1 1
0.265591965080139 0.257296824476402 1 1
0.410494727454938 0.380410741505478 1 1
0.760609275887 0.693579876672823 1 1
0.452012964626851 0.380029166915704 1 1
0.736838963428655 0.71879595731979 1 1
0.928460054054917 0.808134774888336 1 1
0.730083388150135 0.657790082522544 1 1
0.11724481796278 0.121010145343106 0 0
0.53335615802683 0.487382670513689 1 1
0.28611686195914 0.257159991778141 1 1
0.385759352764968 0.373339012425915 1 1
0.444482865278186 0.396501739052833 1 1
0.682335927847706 0.60551400381852 1 1
0.247360240715098 0.210301777908521 1 1
0.82676292575098 0.752680889429854 1 1
0.406990093759675 0.400752497755329 1 1
0.963826000071416 0.88372012410659 0 0
0.645503889268691 0.590118479889899 1 1
0.471109260677452 0.425056577210556 1 1
0.453265458373256 0.435029070261926 1 1
0.456514272519285 0.403729974347025 1 1
0.559564865232106 0.49594138202395 1 1
0.240536820418205 0.207576675165142 1 1
0.839743986211871 0.775068751795025 1 1
0.783513205632011 0.723253921870985 1 1
0.812038530890139 0.70831380989578 1 1
0.306704705228727 0.254222426735095 1 1
0.456967873404254 0.442332884967274 1 1
0.453238923736817 0.40195459951195 1 1
0.590906766625615 0.518398079388117 1 1
0.6241279637534 0.601802633383832 1 1
0.287131866176558 0.248147235891441 1 1
0.69363941249797 0.640809082455627 1 1
0.418039399959528 0.37850589289303 1 1
0.43483742865791 0.417182733509782 1 1
0.317003059349599 0.241660130825703 1 1
0.512221200222883 0.447576302419222 1 1
0.511439097960217 0.454599173779815 1 1
0.22476422915476 0.204534269733577 1 1
0.426925390927459 0.388873345542134 1 1
0.585672506728446 0.526921275461175 1 1
0.2091613691693 0.189048241364663 1 1
0.85494787805691 0.795374522920588 1 1
0.491881239739753 0.460321085388906 1 1
0.426056598150294 0.374277265645762 1 1
0.339713630334858 0.277638287106835 1 1
0.508802433943749 0.474788059489708 1 1
0.774791772340539 0.691539610527628 1 1
0.363303078652701 0.304610408208259 1 1
0.755399864295679 0.703611742248308 1 1
0.359962976905338 0.348680379438874 1 1
0.202990083685715 0.227160047465704 1 1
0.383585181566014 0.363258908078261 1 1
0.308059710002663 0.271091369759418 1 1
0.542361075489995 0.494174782412015 1 1
0.471575882413911 0.433190606969982 1 1
0.655077149022365 0.617911066804597 1 1
0.771242911612687 0.662284044486537 1 1
0.419243622135642 0.372233127011369 1 1
0.561222847959075 0.515844886932585 1 1
0.198516921506642 0.165313843092497 1 1
0.429911971392486 0.394266339815951 1 1
0.241696952418592 0.225461694806625 1 1
0.468632510105883 0.436423107616877 1 1
0.224111213855642 0.175980688534165 1 1
0.352568962938855 0.321473338272046 1 1
0.422325039329601 0.380271693385944 1 1
0.247930127437158 0.239427758577406 1 1
0.554642280207294 0.497609226422172 1 1
0.415149126302623 0.394687955929751 1 1
0.259127332337718 0.229252732287508 1 1
0.716778450640692 0.617217131708035 1 1
0.578689086704098 0.533190763959958 1 1
0.483769748267843 0.429268276347641 1 1
0.353071450614744 0.346687913238292 1 1
0.660095632043858 0.596125247024384 1 1
0.662042072385967 0.606186553977711 1 1
0.346222154834512 0.284309790542455 1 1
0.0373331574660481 0.0267183848711881 0 0
0.12504726147734 0.112409022310801 0 0
0.672807703046511 0.626138073225708 1 1
0.709995107500876 0.635541461508122 1 1
0.260922641327738 0.259724781307146 1 1
0.475819339693659 0.439979217658056 1 1
0.149993548961594 0.0873767433303367 1 0
0.60469976257381 0.572607207389496 1 1
0.281012481673219 0.247333930594308 1 1
0.52843510089265 0.514547494371098 1 1
0.774977052798249 0.725246917980192 1 1
0.2612439347794 0.221270047392745 1 1
0.497878316756945 0.48179442521061 1 1
0.497142515788693 0.457692285516903 1 1
0.599473034092691 0.565221464261683 1 1
0.578863436415906 0.522447017380202 1 1
0.594576348677877 0.536595568749151 1 1
0.190659503951942 0.177440567564079 1 1
0.771393806868987 0.729502998089125 1 1
0.572525697591334 0.527064294125562 1 1
0.514768031205739 0.446918190303409 1 1
0.338005627874166 0.326604205844287 1 1
0.542401195335708 0.45410785082415 1 1
0.0166119261517485 0.0179352811949585 0 0
0.654465151861757 0.558654372734201 1 1
0.454742774903261 0.417523961805978 1 1
0.618889069872519 0.555349794780539 1 1
0.111000741349108 0.120691115858963 1 1
0.613825118119646 0.551878325909788 1 1
0.229374841683256 0.246890928420609 1 1
0.602438037862772 0.560681504492985 1 1
0.104163588833557 0.123098247637079 1 1
0.576052484165587 0.519056736531022 1 1
0.447041596904281 0.387995663021451 1 1
0.206799818413665 0.187325582616767 1 1
0.374542527216878 0.315396457508407 1 1
1.01679585349389 0.940574800647749 0 0
0.627932665390904 0.562193605834948 1 1
0.856625862426213 0.771912845057178 1 1
0.427344067026219 0.406996190168383 1 1
0.540768607427508 0.47837011064886 1 1
0.777664849065435 0.731391226843842 1 1
0.0979873712342842 0.0784364104360343 1 0
0.785084395678387 0.708297567189921 1 1
0.206328580648779 0.188255107345467 1 1
0.462844309675345 0.407543375183138 1 1
0.589997179025678 0.545245955186057 1 1
0.301082500920402 0.264286232563606 1 1
0.299821717274118 0.271368406150937 1 1
0.352182676034597 0.353219714344158 1 1
0.208075085182493 0.202223512145505 1 1
0.222994502688125 0.225989514936722 1 1
0.593999289788592 0.539369177977286 1 1
0.314678876920773 0.300010743825345 1 1
0.358001280547595 0.345322738102722 1 1
0.631368260194369 0.56200764012219 1 1
0.692785644566994 0.670206405171894 1 1
0.445743005638059 0.414406895557386 1 1
0.201968890471335 0.191609541453891 1 1
0.741199083845128 0.672221602161765 1 1
0.655820711447016 0.590452785973215 1 1
0.404174356177082 0.372478303827416 1 1
0.480539958990119 0.423690300033356 1 1
0.544147515749829 0.530204258132961 1 1
0.853289845404338 0.767411568800253 1 1
0.290684577349563 0.259167048540061 1 1
0.483712019291157 0.435676212154226 1 1
0.464898352552552 0.434475286212788 1 1
0.381651676369314 0.352465397252724 1 1
0.461539657884991 0.409933685044742 1 1
0.709752313684689 0.666795114895568 1 1
0.561076740979861 0.496621038274926 1 1
0.467074747875289 0.443939033409547 1 1
0.397485299983174 0.350363587342024 1 1
0.401927183179778 0.341548812500163 1 1
0.245950841961794 0.229324755006676 1 1
0.475001131407493 0.427255478384201 1 1
0.676451106376635 0.590046696669155 1 1
0.565618966062045 0.503792630028231 1 1
0.808981477612523 0.757758516460489 1 1
0.573977228931601 0.518756928862494 1 1
0.165049003457754 0.165367181729464 1 1
0.942845889123064 0.851732497815287 1 1
0.38897534022547 0.342325236473184 1 1
0.388452214735109 0.372739934499111 1 1
0.509228162681384 0.460123389368414 1 1
0.586587420428934 0.491754795946491 1 1
0.333937485806089 0.29614923040578 1 1
0.314965968947288 0.281871980753512 1 1
0.362829576979339 0.334306896172107 1 1
0.636209773892963 0.570048432498158 1 1
0.373339675165467 0.356208704147017 1 1
0.240593353736253 0.221044845261538 1 1
0.665046682418418 0.589867191899204 1 1
-0.00306376103503334 0.0195048323851425 0 0
0.367541539405841 0.326694715160697 1 1
0.276008307356133 0.243031040830162 1 1
0.260912723296048 0.226275882870714 1 1
0.168018578088409 0.158698916028289 1 0
0.540083352666862 0.510900303127666 1 1
0.336579242788899 0.292307811627234 1 1
0.587901708263316 0.500404820513113 1 1
0.17578565246728 0.151846782507755 1 1
0.342724867237336 0.301157692077103 1 1
0.688661182924014 0.642908507567605 1 1
0.405913958550181 0.377209570333118 1 1
0.638833993054076 0.597049376005573 1 1
0.668112116938504 0.578857764383501 1 1
0.616053991516292 0.57550497753871 1 1
0.0456646312785899 0.0298392194882553 0 0
0.825412134116997 0.729971610222204 1 1
0.624667194516265 0.58205769009796 1 1
0.79240680297652 0.717644293521834 1 1
0.543196460378538 0.501176458565262 1 1
0.307176155039819 0.269327776569354 1 1
0.414265457077536 0.38385596042914 1 1
0.509369382105043 0.490398945948551 1 1
0.376944805316206 0.358368324155698 1 1
0.516826439118763 0.457462610966212 1 1
0.724508959012614 0.660503014980603 1 1
0.223557477272617 0.193747270460336 1 1
0.374505710238133 0.347368088836347 1 1
0.609704185464362 0.586747047336778 1 1
0.598464398854749 0.561277845656036 1 1
0.264860417412114 0.214268235583948 1 1
0.352381918637143 0.327975324647085 1 1
0.440989228921474 0.380245228744281 1 1
0.607295878633555 0.557653040783466 1 1
-0.0143711954810821 -0.0164385345542067 0 0
0.622732243154741 0.553788605448974 1 1
0.384325695516461 0.354954809542649 1 1
0.333565189370738 0.305018445399669 1 1
0.658164941863747 0.590909598274458 1 1
0.861744713835144 0.748789394920144 1 1
0.345135486777782 0.311958557543181 1 1
0.119460138818907 0.0914568036476497 0 0
0.500842721368816 0.444026113164817 1 1
0.536337771444125 0.466085682100336 1 1
0.328688061236536 0.295112696701579 1 1
0.675387180302756 0.632555813019966 1 1
0.894535977266183 0.779177500592551 1 1
0.479560335866845 0.430904631322094 1 1
0.519346135589472 0.483086008314842 1 1
0.381629566449906 0.344629853526916 1 1
0.342918462836587 0.341219875368788 1 1
0.775467969605096 0.700132583798704 1 1
0.482969438871995 0.455146621995432 1 1
0.538673781336665 0.49500749646939 1 1
0.957192541423786 0.883146630931809 0 0
0.52533764737486 0.463122491845674 1 1
0.387987412041638 0.347260443274461 1 1
0.356819562423521 0.364970418269429 1 1
0.651928992601379 0.552679622991655 1 1
0.317577692021937 0.280370038128358 1 1
0.440510430377179 0.424280819488168 1 1
0.528348720059906 0.49540772958018 1 1
0.821245244926536 0.741497170763727 1 1
0.370285697427735 0.334297258349611 1 1
0.345615954608182 0.29888095803711 1 1
0.41180603182718 0.38934236665105 1 1
0.492522083997159 0.453575056947614 1 1
0.183132301018776 0.17481481497724 1 1
0.39349138442157 0.353645039867912 1 1
0.298044798291251 0.267785328948133 1 1
0.514952689387186 0.480336856781407 1 1
0.480022518119152 0.436693182494822 1 1
0.63026833329966 0.576109618312997 1 1
0.780891794241458 0.701920466972651 1 1
0.266416476484527 0.241722629643948 1 1
0.473808723754376 0.427990085334882 1 1
0.38247910691382 0.351626138882113 1 1
0.549066529289159 0.49252702377276 1 1
0.463112591654418 0.412600353015456 1 1
0.26940729761867 0.236667403506184 1 1
0.508988576372994 0.471763006066817 1 1
0.472550146009782 0.42765714110997 1 1
0.393034542426666 0.363363251461989 1 1
-0.0167561432264697 -0.0032024672366398 0 0
0.226668456069151 0.224039440765006 1 1
0.502566442473414 0.440129883109283 1 1
0.403223111699657 0.372321441433443 1 1
0.12776273277501 0.146877676638101 1 1
-0.0807565126154013 -0.0716420801303862 0 0
0.196236609443852 0.166991232718918 1 0
0.723028867033787 0.649579600514779 1 1
0.235100100937993 0.209499113265525 1 1
0.485818170226081 0.43248441207697 1 1
0.26908500314978 0.239035325173707 1 1
0.261730818095526 0.297330394183558 1 1
0.15156553647673 0.132775379586231 1 0
0.529574336970605 0.46588662551234 1 1
0.454706477589395 0.381065050556888 1 1
0.737000820372359 0.678857490356778 1 1
0.875205377139672 0.861747635974908 1 1
0.425607411995243 0.392273736362984 1 1
0.172355201466735 0.16967790714293 1 1
0.530228577221376 0.475071460721743 1 1
0.458239661351246 0.409790776682961 1 1
0.348567531952677 0.329812110185072 1 1
0.311114196392267 0.269304224447003 1 1
0.437578248256468 0.412114744730716 1 1
0.475002481068295 0.450964115811356 1 1
0.520752663564778 0.428223802814022 1 1
0.337011961558212 0.294264608408781 1 1
0.722276021062595 0.665633615772884 1 1
0.672343116959179 0.606429157655088 1 1
0.247245124132411 0.210965254118822 1 1
-0.0427179858142779 -0.0505097546200388 0 0
0.602942327599208 0.52970227590883 1 1
0.545856286094813 0.490957998102682 1 1
0.303454091422707 0.31505485043905 1 1
0.365786544904893 0.356524997545159 1 1
0.329261142633962 0.307154978586808 1 1
0.544575927684052 0.497496311544648 1 1
0.599478818248673 0.559215937213641 1 1
0.389087756047329 0.311415153585944 1 1
0.00840219105186983 0.023508467955117 0 0
0.223259260597754 0.23897226407249 1 1
0.136319712448009 0.119869165530587 1 1
0.839154501305909 0.777161654490955 1 1
0.679897509196736 0.615591260822054 1 1
0.431393837223672 0.392594674307311 1 1
0.421899436665821 0.352292992004897 1 1
0.809754514142201 0.724652246723218 1 1
0.539430196594003 0.496420132266315 1 1
0.443036052074261 0.408073317123894 1 1
0.632662589840567 0.567635649814422 1 1
0.833442652217481 0.743868017988169 1 1
0.525595414798441 0.485998758224498 1 1
0.476542522844559 0.429017948538891 1 1
0.712538521271717 0.658089749320477 1 1
0.388115753974131 0.378521127625154 1 1
0.293457760660888 0.29679315365237 1 1
0.730642478548828 0.667280086772526 1 1
0.814453534990945 0.738432946038358 1 1
0.791342279525555 0.724801821032181 1 1
0.222205483474879 0.185890353765738 1 1
0.458828348265754 0.404870655527344 1 1
0.610475425261695 0.557418342580664 1 1
0.376343617976348 0.373680971578891 1 1
0.663918543065464 0.606909106611599 1 1
0.506163670844721 0.446482194050269 1 1
0.500932651535263 0.480852538214492 1 1
0.781691290425361 0.737301913764014 1 1
0.354973270499932 0.319820283963205 1 1
0.130543111404708 0.0415698774222122 1 1
0.416892802238183 0.376693847479831 1 1
0.658896686493604 0.60034917175793 1 1
0.279823225941078 0.237732036956795 1 1
0.818025826174958 0.733862261023684 1 1
0.698582101425897 0.626467471125296 1 1
0.732066376720631 0.683042163147538 1 1
0.949842817461523 0.863267173107009 1 1
0.220522590409482 0.199834572861884 1 1
0.49565993004757 0.417061947141097 1 1
0.337271761191258 0.323482449528977 1 1
0.772769122307175 0.68717698998947 1 1
0.610841152142064 0.517339947031414 1 1
0.831583426276115 0.757808156880678 1 1
0.470677106669343 0.424722062061733 1 1
0.603967543382618 0.545771931220366 1 1
0.256424216632677 0.224656352518769 1 1
0.617748749902234 0.575388454270618 1 1
0.272620364125624 0.257586446439059 1 1
0.324972244907069 0.306234400586181 1 1
0.357540711717832 0.312756966217729 1 1
0.400681123536825 0.367415261821981 1 1
0.348604843390627 0.309186942792072 1 1
0.434317930888216 0.404359181297511 1 1
0.533126816434508 0.500309222894924 1 1
0.120947574805695 0.10051745173096 1 0
0.401909394222834 0.376059013224041 1 1
0.646937017672966 0.607298435515955 1 1
0.490461137424444 0.45281619240342 1 1
0.355053020160288 0.320194135944726 1 1
0.396061948116139 0.365902428312736 1 1
0.554508333783402 0.50268266475476 1 1
0.502960686426409 0.473527468978581 1 1
0.733017808213988 0.659349575021951 1 1
0.131295271512399 0.114081673285701 0 0
0.516512395265264 0.464085140321156 1 1
0.321433621243921 0.319940263305534 1 1
0.455295021747822 0.399511705794374 1 1
0.394399787372991 0.403917565839291 1 1
0.189642433721544 0.187490401639308 1 1
0.109011195736183 0.10075459489644 1 0
0.353219379961815 0.321879302673729 1 1
0.322808724065196 0.285651582355793 1 1
0.730468972545118 0.654873635436516 1 1
0.760423050231091 0.692322722011391 1 1
0.467620552010035 0.408688280548943 1 1
0.755038877060817 0.64640178358555 1 1
0.738419179510301 0.646559482058603 1 1
0.461171699516694 0.422713236427956 1 1
0.541132037626647 0.496821455333795 1 1
0.418215250255323 0.392508830965335 1 1
0.915224808279355 0.838326863294607 0 1
0.493819074200137 0.441745212011198 1 1
0.310996709803178 0.299597806618996 1 1
0.548517614070609 0.470952303884628 1 1
0.308818366914897 0.273910047944313 1 1
0.862956746293456 0.764775550539172 1 1
0.343131131467851 0.319751898866428 1 1
0.780831086368159 0.717706052757341 1 1
0.406079396400824 0.362316987709651 1 1
0.232946381252727 0.209519550197917 1 1
0.623303211873065 0.551650534954645 1 1
0.265461359622089 0.284315985232077 1 1
0.450650511313875 0.417220676648547 1 1
0.910353106198457 0.80631289980661 1 1
0.419150684134848 0.404686390314668 1 1
0.568948759372005 0.518432096853267 1 1
0.575008843773932 0.521880833625072 1 1
0.557982525683479 0.503792166615099 1 1
0.576301222850761 0.506550240783928 1 1
0.424407834134966 0.363711514380877 1 1
0.445995263098536 0.40768346922724 1 1
0.279313698642405 0.264725433130508 1 1
0.809587422909989 0.731760263440437 1 1
0.444077947974067 0.407655392738407 1 1
0.619577156592184 0.56676391968446 1 1
0.252920579731827 0.216941126060206 1 1
0.577872560599174 0.535139171540944 1 1
0.424523035034141 0.389043873958957 1 1
0.795416324345386 0.736351788616372 1 1
0.032668714438127 0.0373775070299757 0 0
0.9654530829187 0.866032210033958 0 0
0.548932850910916 0.501615439523232 1 1
0.873393242548537 0.800991099124532 1 1
0.52518648427829 0.49218335593265 1 1
0.256178294459011 0.236935850470362 1 1
0.422354878660314 0.406641262289657 1 1
0.878221325194385 0.791650436663467 1 1
0.705186267351472 0.649680896036219 1 1
0.405857070421665 0.366318127254022 1 1
0.31389768754127 0.29371261539843 1 1
0.627842790527499 0.573465056723826 1 1
0.449623276736498 0.413183810560916 1 1
0.148669389391473 0.162878838883817 1 1
0.592218448110303 0.54776728565383 1 1
0.257310171621515 0.223007278221816 1 1
0.469008646411809 0.426114579250646 1 1
0.22258576177659 0.232770877538108 1 1
0.815154941291212 0.723704515105125 1 1
0.455639309695305 0.392315755019666 1 1
0.0640836376316443 0.0595817211038114 0 0
0.490404011814683 0.421863262998461 1 1
0.481481281193883 0.45370214273034 1 1
0.614356031146108 0.537775599664948 1 1
0.617614397361359 0.593979854800072 1 1
0.53408377696082 0.52768546813757 1 1
0.546675832680568 0.48091679182729 1 1
0.485368886772492 0.435165834052024 1 1
0.661612265019139 0.594434555009787 1 1
0.61424930838349 0.551029284079075 1 1
0.831428686897204 0.769175622548573 1 1
0.561295828539699 0.505676908179549 1 1
0.394831195239546 0.349459122018059 1 1
0.687600585653575 0.646691002983988 1 1
0.318763769899351 0.296843432472265 1 1
0.264494173485957 0.257414528074545 1 1
0.466510501093588 0.430083042997408 1 1
0.45693109752192 0.410824309247639 1 1
0.0862143182038287 0.071865473846419 0 0
0.338994707370311 0.297070448992141 1 1
0.137558473792547 0.113158675782121 1 1
0.214869452903018 0.236710393352075 1 1
0.40823255687064 0.373493909528373 1 1
0.285600650013513 0.2413315424139 1 1
0.432293410677565 0.369713070756525 1 1
0.620126923122119 0.566790741440986 1 1
0.477128632210817 0.438628137345531 1 1
0.193538352805146 0.166690434029872 1 1
0.373814450414347 0.356355121710513 1 1
0.380218193193587 0.334575609852822 1 1
0.407677742103485 0.369335399971851 1 1
0.475540803330682 0.378628604374406 1 1
0.282962102650436 0.279263994338158 1 1
0.552149176003272 0.493662971007422 1 1
0.578570207275922 0.564540093263686 1 1
0.827679457237701 0.744871050252095 1 1
0.640274201474441 0.561683482165865 1 1
0.392479905157454 0.368481603712337 1 1
0.610746274146213 0.560615741446424 1 1
0.580392091733351 0.514570825071735 1 1
0.362295377952997 0.340247704723003 1 1
0.352595435567697 0.325667683653281 1 1
0.312908463619106 0.285711148954982 1 1
0.28538329929244 0.245674826444495 1 1
0.672227026905617 0.612910033796131 1 1
0.505463640473408 0.476175811355053 1 1
0.31539012876738 0.275397823997024 1 1
0.193559235038712 0.170616782856029 1 1
0.716326435843515 0.643865007490647 1 1
0.574455571327593 0.513541096900046 1 1
0.329601647150469 0.295373361300396 1 1
0.308703615049647 0.265223004718698 1 1
0.119664002960618 0.112654900175695 1 1
0.68600277080551 0.630098118941347 1 1
0.402246516275041 0.356307275172029 1 1
0.494984898749903 0.434494159013205 1 1
0.278286522685374 0.245505398472325 1 1
0.686363940567069 0.585869006305796 1 1
0.323467957105119 0.277600752583765 1 1
0.535923752140938 0.497680058522523 1 1
0.632448831851862 0.545716457731797 1 1
0.573147965478057 0.523590399133862 1 1
0.356555701802968 0.343127637599524 1 1
0.534379852153181 0.488911394538239 1 1
0.522486422768479 0.490314192425381 1 1
0.669690471466084 0.593261689044914 1 1
0.600534434811086 0.552981638042918 1 1
0.640245041319766 0.587932833288946 1 1
0.555258352444183 0.51103627514253 1 1
0.347340859590949 0.341474341817494 1 1
0.592346792083088 0.50322245942907 1 1
0.68233593763697 0.630054433215543 1 1
0.700503858692754 0.624983928080535 1 1
0.343598753418372 0.334631773041577 1 1
0.220929233532743 0.180805354152906 1 1
0.346636105898218 0.324832813900152 1 1
0.587654007673698 0.510701677897942 1 1
0.283031081263036 0.253701124145645 1 1
0.595421869349622 0.548357081500691 1 1
0.503338890803752 0.480083295694529 1 1
0.402778987978326 0.379243845647009 1 1
0.526363716598466 0.468643403808563 1 1
0.576454334474031 0.508941853969728 1 1
0.452432082480088 0.416095564785716 1 1
0.755239385689535 0.70806744489643 1 1
0.364481068798139 0.304295047436193 1 1
0.0327515043658815 0.0116324686573827 0 0
0.432513718217322 0.379375568518256 1 1
0.579072631469619 0.529467728258228 1 1
0.233028673138248 0.224233013698768 1 1
0.502310839257044 0.455230854089679 1 1
0.323247239699941 0.303262816324457 1 1
0.732336919745151 0.66894374538115 1 1
0.192647052897108 0.206817183586076 1 1
0.373755880350208 0.384033911094427 1 1
0.399808776364509 0.382178148516399 1 1
0.291820124024903 0.274445685809819 1 1
0.458292195106288 0.400797628291234 1 1
0.516471701038074 0.477186581077009 1 1
0.308530407320423 0.297128695420676 1 1
0.792837950202052 0.698786765007197 1 1
0.503310787337675 0.46899541355622 1 1
0.162186006821985 0.129689110943024 1 1
0.646970657534573 0.559374269706565 1 1
0.299498008673644 0.248668290537073 1 1
0.442231418549548 0.408472158443984 1 1
0.403777843739894 0.339017853771738 1 1
0.595233015618292 0.539330085747968 1 1
0.775816108449119 0.724037177792999 1 1
0.506021352028771 0.450361825635926 1 1
0.363844807587773 0.3600249887977 1 1
0.842719295338404 0.747541487520898 1 1
0.825065055823065 0.743882534884126 1 1
0.119090795490083 0.118970304322748 0 0
0.615807931816297 0.585010593479499 1 1
0.320633931334887 0.303995876417088 1 1
0.453301549012233 0.406174941038782 1 1
0.508361297277179 0.454379457417626 1 1
0.710806422234301 0.654178688637584 1 1
0.302072626836803 0.283064452627435 1 1
0.303925846073646 0.285568262062686 1 1
0.467634383794891 0.441901739896157 1 1
0.459669332837465 0.422488536444736 1 1
0.363505522002921 0.332864172279192 1 1
0.688671101715644 0.621072048625833 1 1
0.684851127283507 0.633170424274518 1 1
0.416785096728519 0.370840945214366 1 1
0.466060549632859 0.437118243088354 1 1
0.56785624443026 0.509220649239042 1 1
0.406150623485655 0.40000792351049 1 1
0.289156840860425 0.262010598245481 1 1
0.445539861806548 0.433918064171793 1 1
0.732341622387708 0.692062275390422 1 1
0.74432258642499 0.681715522423163 1 1
0.534114270121498 0.501100844130157 1 1
0.491073880170413 0.462699369984185 1 1
0.684686154414187 0.617378431819881 1 1
0.70095621101197 0.602874309626199 1 1
0.399991623782127 0.37747592023389 1 1
0.509898013274508 0.479261611716492 1 1
0.321042116864033 0.290042804809408 1 1
0.455196645203867 0.392571659853141 1 1
0.328899256024076 0.316380694073055 1 1
0.663767626436353 0.601611695953987 1 1
0.278004985837955 0.260307601762901 1 1
0.556221518847281 0.504919767601618 1 1
0.371991444564282 0.316914387140743 1 1
0.362917420236785 0.319899878376999 1 1
0.36569466736481 0.318199683318436 1 1
0.584741683723486 0.494845151738856 1 1
-0.00789476611222367 0.0129688991914771 0 0
0.527805132604596 0.484237206386873 1 1
0.469255139447046 0.403811871044541 1 1
0.596445469753018 0.526883037572204 1 1
0.580805247446942 0.515862571983191 1 1
0.949949213138131 0.861667500578985 0 0
0.520629161929817 0.462677210667898 1 1
0.101642682887311 0.0784240672893456 1 0
0.474546197861501 0.400443629127547 1 1
0.476883332015608 0.428577440481234 1 1
0.433058436225947 0.40419410804071 1 1
0.184325139741887 0.164267285579014 1 1
0.416995948490734 0.395329370170375 1 1
0.406043141300043 0.375845864970664 1 1
0.80335774648803 0.731236267421625 1 1
0.161700206589843 0.154197369523564 1 0
0.755315704117538 0.658676387917379 1 1
0.545723185840465 0.512167407028874 1 1
0.296000557065368 0.276095993992692 1 1
0.51582561957931 0.45510693822324 1 1
0.372660439261224 0.334963691531382 1 1
0.389907419358736 0.354285049764285 1 1
0.71888975106046 0.673682453290285 1 1
0.319976080692065 0.302025940083683 1 1
0.196427375773708 0.17654280575535 1 1
0.217691350400023 0.20377593449396 1 1
0.20671029607933 0.176310995359204 1 1
0.384637155728041 0.348468893236862 1 1
0.626341157518576 0.582541877889949 1 1
0.39291808828714 0.383042444836697 1 1
0.420883309767888 0.398582628731326 1 1
0.265774731400281 0.250867956318775 1 1
0.619606192058264 0.533149863667144 1 1
0.447606810800321 0.394833473267437 1 1
0.324181314131582 0.305397902127907 1 1
0.223665875290834 0.225502919727198 1 1
0.375603372385993 0.345728206521695 1 1
0.431025094658326 0.425238390021412 1 1
0.401267242042361 0.352561616009427 1 1
0.661543139453303 0.610386149429174 1 1
0.0962076647644049 0.0924400956823045 0 0
0.433454864396864 0.397043110614129 1 1
0.527880901935635 0.495605927796632 1 1
0.578046592256587 0.508115066397329 1 1
0.587082485983974 0.520140372995707 1 1
0.534669059397247 0.486930133850742 1 1
0.234754865915892 0.208833429471021 1 1
0.72653768538992 0.651679307626863 1 1
0.32461583587271 0.276362366941175 1 1
0.445121465490984 0.398002908258637 1 1
0.685734272387937 0.607282620360871 1 1
0.475199648129539 0.422777825297801 1 1
0.222288445242894 0.203385189482053 1 1
0.472339695378214 0.421217950454764 1 1
0.367785372257489 0.354834056956158 1 1
0.348315104127226 0.31028541337042 1 1
0.248122414762682 0.237073783515991 1 1
0.502324389252424 0.462599428806367 1 1
0.47158576457143 0.434069006831805 1 1
0.368817314646624 0.340546122646783 1 1
0.634079451957049 0.561526180366891 1 1
0.532450043673674 0.450901028263183 1 1
0.703703773508467 0.635317352116661 1 1
0.264789491141458 0.249449221036796 1 1
0.422970381272152 0.369969857778433 1 1
0.637524670542653 0.502483087610049 1 1
0.220368124628839 0.154100774993026 1 1
0.193073413734908 0.173533475353802 1 1
0.682561228735367 0.642097698118426 1 1
0.624289946616783 0.59396702038074 1 1
0.639336929255657 0.586899845763829 1 1
0.325357183204102 0.281170157175068 1 1
0.171928802959672 0.138960880590856 1 1
1.09057494625569 1.00118307201456 0 0
0.536296100422121 0.488321273933854 1 1
0.404754368458775 0.356544539600063 1 1
0.114233292432287 0.120576091817963 1 1
0.819162889122064 0.738999573909537 1 1
0.651344246704077 0.605490673654994 1 1
0.129701091903969 0.123089773452854 1 1
0.44876637330316 0.437156805080728 1 1
0.401170429284544 0.405433681292654 1 1
0.346132693004322 0.309698089034174 1 1
0.739900819296807 0.657082111191035 1 1
0.0523943163210093 0.0238611158111169 1 1
0.478566603414477 0.490084157488465 1 1
0.99204943600843 0.901195532079006 0 1
0.600322345055118 0.554065307484581 1 1
0.464670191448352 0.411101097165039 1 1
0.377308381497801 0.329254570615929 1 1
0.40630894840614 0.353649256755579 1 1
0.441438652967427 0.399324717378799 1 1
0.187279997858122 0.171158432431732 1 1
0.592015187395506 0.518929696269543 1 1
0.434758311935996 0.397823546175914 1 1
0.447144822949081 0.441991470123768 1 1
0.349826232123102 0.323263802038337 1 1
0.612674091385819 0.559931254646298 1 1
0.336505113568601 0.320841057226447 1 1
0.785835780773364 0.719062734618402 1 1
0.321212309513955 0.304153581676888 1 1
0.695186489263249 0.635491600954975 1 1
0.393415801880949 0.352151060220048 1 1
0.433494322828624 0.413376483717468 1 1
0.52649279251993 0.480414522890331 1 1
0.531757399105392 0.49136399281841 1 1
0.511799690108317 0.487887603139627 1 1
0.358879215584716 0.319452146412922 1 1
0.451111938388639 0.428339494680626 1 1
0.560726552580411 0.513925187953789 1 1
0.498155743060604 0.457291860427586 1 1
0.352948087336069 0.328625633006271 1 1
0.468548650322667 0.445340861519339 1 1
0.376534890475644 0.364925978890221 1 1
0.776326292494407 0.713445944720276 1 1
0.268558710452587 0.243277165826191 1 1
0.303122392021791 0.285534109518892 1 1
0.452398643184983 0.409012388505949 1 1
0.316608520312458 0.296394779574141 1 1
0.37248985267372 0.357228222141956 1 1
0.489338503471078 0.441557252463881 1 1
0.490460068664059 0.466156689361647 1 1
0.662013116837678 0.60447239532764 1 1
0.196093941308443 0.214396719005199 1 1
0.711924837412155 0.642644904012435 1 1
0.801520905694129 0.730596619717287 1 1
0.643576454876355 0.579262282307522 1 1
0.596978798401733 0.539811527289375 1 1
0.411537435309252 0.364250363297049 1 1
0.172944490723301 0.162845797082138 1 0
0.211291429406877 0.202771998679093 1 1
0.620616038834744 0.562770617714884 1 1
0.46196301414456 0.421003135055083 1 1
0.475826646079166 0.432137118949747 1 1
0.839457285919038 0.766662390529674 1 1
0.481642594087405 0.435249447767251 1 1
0.602457997666543 0.536147725957729 1 1
0.464762733855988 0.425078116881921 1 1
0.818496772621955 0.708694067894232 1 1
0.165802118421461 0.144742469202636 1 0
0.332833973565063 0.291720495794027 1 1
0.228035621709766 0.199606612100087 1 1
0.361382310900439 0.318734311283708 1 1
0.408099201003216 0.345519662691795 1 1
0.399023209043976 0.360762713161327 1 1
0.874569310046223 0.821608852002226 1 1
0.402776811597822 0.388660667684828 1 1
0.48694755596783 0.417865824709939 1 1
0.475477616409304 0.436832567661725 1 1
0.334764836093382 0.269693360169328 1 1
0.26496372243473 0.231263248225515 1 1
0.800514340731448 0.754000348217103 1 1
0.166363666760738 0.128624360075725 0 0
0.584017264216987 0.524706654528427 1 1
0.406522704438756 0.3867689966376 1 1
0.3055427146638 0.265198942915128 1 1
0.848719834422965 0.767069913452724 1 1
0.442395156362933 0.468127412702239 1 1
0.566794965969476 0.52680439536801 1 1
0.538389668087522 0.513473632015127 1 1
0.630586404393088 0.559964378853678 1 1
0.402511362273739 0.362805756432178 1 1
-0.152607636235403 -0.101732300783077 0 0
0.305228458513109 0.294858323589891 1 1
0.0224020779789558 0.0303961858466045 0 0
0.770595021342345 0.696872976317459 1 1
0.614921520235484 0.563914515983718 1 1
0.837226513965022 0.759479773765745 1 1
0.548961392105779 0.510079441637627 1 1
0.484470491074702 0.418629426589179 1 1
0.269933752394222 0.232412079939286 1 1
0.441799077389006 0.384344897271194 1 1
0.678260547693879 0.619970359775705 1 1
0.539010594360916 0.501722918142507 1 1
0.173680801325374 0.182892138205619 1 1
0.57577923836404 0.540151354507461 1 1
0.501534795305388 0.438398268242144 1 1
0.753365332425515 0.695910083482337 1 1
0.454309796291353 0.412174627255624 1 1
0.558322103670205 0.526513175035807 1 1
0.594040519167369 0.544264632013651 1 1
0.491658979479019 0.458809556403102 1 1
0.257607807187829 0.228185917893694 1 1
0.411450706026034 0.406449788607729 1 1
0.574700218461677 0.519034687089895 1 1
-0.0373722254031816 -0.0275260749800695 0 0
0.415085868629852 0.396085883168539 1 1
0.248032130418012 0.191969945303563 1 1
0.569409583285435 0.527625139142816 1 1
0.247984050906378 0.241553089657585 1 1
0.303968816604475 0.29990512425899 1 1
0.233556131188146 0.204229012962415 1 1
0.545040168849625 0.469963649875572 1 1
0.398016056809007 0.339099792261439 1 1
0.528283705453794 0.494125792551884 1 1
0.560263968912051 0.546093194980663 1 1
0.590920017243826 0.524160193235195 1 1
0.173757488950522 0.165085648681641 1 1
0.324666208657565 0.31288541227584 1 1
0.440716538543297 0.396718793849499 1 1
0.368198903710094 0.320025687891542 1 1
0.382486467379951 0.361762238596369 1 1
0.655215617062651 0.587261274695876 1 1
0.542767117151221 0.502848510916568 1 1
0.845969379954621 0.758012707700138 1 1
0.703601012939531 0.621584647818318 1 1
0.580175508134674 0.540533180199555 1 1
0.238369774580531 0.23969618553142 1 1
0.312397381541529 0.294392959038447 1 1
0.542738411455145 0.502804433326529 1 1
0.438711513016005 0.414379746532936 1 1
0.649251543257952 0.589339218718993 1 1
0.30704190530233 0.26499327238477 1 1
0.586434688003759 0.522416414873041 1 1
0.540318128843114 0.484144812210687 1 1
0.347110404770864 0.300080307210489 1 1
0.380767546416544 0.363639573617105 1 1
0.645349145588934 0.590253719402022 1 1
0.644708921442727 0.590144740162568 1 1
0.292861695383613 0.268621741042099 1 1
0.368697540360437 0.362942234641828 1 1
0.509983384891362 0.473164545973438 1 1
0.292464090989191 0.252334121913975 1 1
0.633624479017909 0.570783181020694 1 1
0.717120877838094 0.624279811063734 1 1
0.806875912325189 0.745428919621599 1 1
0.414652670653379 0.392429033277148 1 1
0.4484176817256 0.399725208381154 1 1
0.799436378458143 0.725019302387729 1 1
0.202621238872816 0.168522840398623 1 1
0.665482037590136 0.59951452385513 1 1
0.640306142109619 0.588054997864098 1 1
0.678554448900966 0.605842424694312 1 1
0.54841711680072 0.517710111672549 1 1
0.81964094303015 0.729668937657984 1 1
0.229155946354251 0.207518634717156 1 1
0.372380857637989 0.341891817705045 1 1
0.151809391994407 0.163209800354843 1 1
0.67651336931068 0.616505939693444 1 1
0.557666694046417 0.532211494322352 1 1
0.629176461342684 0.579850206784994 1 1
0.734771050136789 0.680249073610287 1 1
0.456302224298911 0.401080433109799 1 1
0.62882057581826 0.549848783497974 1 1
0.885436333611636 0.815143691577265 1 1
0.510503709644956 0.456652494833287 1 1
0.376505445739619 0.342911630782218 1 1
0.507375479757171 0.465504582089943 1 1
0.683846528983068 0.609626850159879 1 1
0.533833421623166 0.495684716602792 1 1
0.571297676289323 0.514405514091759 1 1
0.391936485844693 0.337697381938129 1 1
0.833934257454991 0.7259241081866 1 1
0.35396199354505 0.352292653588605 1 1
-0.0341866670991205 -0.0361072740337412 0 0
0.236657751796648 0.213092964808593 1 1
0.32515233546965 0.292314760321789 1 1
0.442855761938721 0.40602928288761 1 1
0.597978756415852 0.562314087959985 1 1
0.221482485226953 0.209024317269638 1 1
0.491563203727974 0.456103570839332 1 1
0.34515618789676 0.293016240578843 1 1
0.413178625313684 0.372574804788789 1 1
0.092825265808004 0.0246201357055556 1 0
0.397233308074868 0.381328522518503 1 1
0.238094272703044 0.236627721271274 1 1
0.67286998289581 0.606322476536402 1 1
0.112807460816952 0.085496391139873 1 1
0.221896888080441 0.192495593324387 1 1
0.634448552460205 0.596014484832878 1 1
0.32874952755069 0.289464834036217 1 1
0.561436734930731 0.503417378006703 1 1
0.567053376852025 0.518779078944741 1 1
0.230634117240726 0.225856932440114 1 1
0.293487481675088 0.273976205534405 1 1
0.709078634881499 0.653621260257251 1 1
0.575096514462775 0.53570696959229 1 1
0.566412816842955 0.48802003938508 1 1
0.385127644931555 0.356583966542343 1 1
0.47164255501935 0.42881029529805 1 1
0.417137503323151 0.351481468560177 1 1
0.248788743363967 0.224709969419259 1 1
0.13672913721873 0.124371888462421 1 0
0.488550220992863 0.436723395468745 1 1
0.202278321634244 0.17917792143983 1 1
0.327587100099116 0.305965451768735 1 1
0.64229803265251 0.600335274172874 1 1
0.289649305840609 0.275845031925231 1 1
0.695617065150275 0.615012912154426 1 1
0.36781639648193 0.351853592398052 1 1
0.532348369485025 0.489796282998889 1 1
0.615612301384449 0.526997664004133 1 1
0.552213331138626 0.499356653343214 1 1
0.486743718279682 0.439179785584316 1 1
0.649875414172945 0.603968578211438 1 1
0.611531963345212 0.580070561871019 1 1
0.303156398871319 0.273011531674256 1 1
0.802229731909331 0.721229241905989 1 1
0.456383211678474 0.374919031128611 1 1
0.0947492965303635 0.0718216965135741 0 0
0.572334536650177 0.519324766425604 1 1
0.522374837312855 0.470104438133799 1 1
0.293239005790367 0.258588556682122 1 1
0.715709881815138 0.652830438868688 1 1
0.397813332840865 0.365795537259474 1 1
0.300961721927796 0.283362078277785 1 1
0.430613614679756 0.375062830108108 1 1
0.256603809842292 0.215935429792949 1 1
0.522404640586813 0.431707740805763 1 1
0.264842592203942 0.235902279440918 1 1
0.54468437359622 0.488955364739128 1 1
0.360904556956803 0.345265493146382 1 1
0.353372256350506 0.314765204273735 1 1
0.453118795045704 0.424974241948911 1 1
0.716143080650928 0.664001236589941 1 1
0.386353584325588 0.372451935781964 1 1
0.468795778353637 0.444028091826399 1 1
0.680733978625812 0.616580794181833 1 1
0.325165510817573 0.270993983255959 1 1
0.217962146738169 0.211121117963727 1 1
0.637754423391842 0.596635881756457 1 1
0.401901016573748 0.378860000640559 1 1
0.429459959369205 0.36734300344569 1 1
0.514523822947347 0.480567449697657 1 1
0.275270990777493 0.261033834321124 1 1
0.256826948289947 0.203829524396829 1 1
0.398618061643847 0.32630213399491 1 1
0.583727986349995 0.531812201370806 1 1
0.398663350191911 0.401011767238104 1 1
0.215967829658803 0.18514160814845 1 1
0.620587774328142 0.557238392900717 1 1
0.474687445374655 0.449290940480846 1 1
0.434118599610739 0.37582612110687 1 1
0.878405954101789 0.796099029181713 1 1
0.438903228118262 0.401282647688073 1 1
0.324508704126263 0.296168928015687 1 1
0.555575079369892 0.523173167138453 1 1
0.602089252858373 0.549763809220456 1 1
0.262453009361215 0.23411484318949 1 1
0.365946131663659 0.320662911541535 1 1
0.456179549032557 0.386455037623236 1 1
0.478877025764141 0.458116320828 1 1
0.226746524665027 0.189811720268217 1 1
0.610457218803441 0.52397805027211 1 1
0.127043260123006 0.123385464805658 1 1
1.10239102560707 1.0014724262861 1 1
0.683208984178005 0.614155112157965 1 1
0.209266109377441 0.182304512835703 1 1
0.453326274435332 0.408848398625696 1 1
0.393894386288453 0.386926773902411 1 1
0.312941848715201 0.275692574403532 1 1
0.461572052631896 0.411574361864119 1 1
0.41858121487336 0.384111638923232 1 1
0.466705781041962 0.415373901839539 1 1
0.216448745274319 0.205722888974282 1 1
0.569176401308161 0.523667293638421 1 1
0.558170286581887 0.51978484584919 1 1
0.141820484455933 0.143309410814323 1 0
0.266845667202287 0.268102279740439 1 1
0.555658339677227 0.515280811946343 1 1
-0.122554221659082 -0.104685697620436 0 0
0.379467402288476 0.377149125153133 1 1
0.592098811653538 0.55401048793966 1 1
0.22681830929855 0.216363779073416 1 1
0.553114042483703 0.515732994051481 1 1
0.822776122719599 0.731506902636578 1 1
0.486166940151959 0.457956904325272 1 1
0.396954147482462 0.387104412805708 1 1
0.387475513717892 0.331075375363073 1 1
0.464336567395093 0.444003437326676 1 1
0.483335843759803 0.518105424994753 1 1
0.314940558034369 0.289047032318857 1 1
0.253775243056403 0.234291367349489 1 1
0.807023044817788 0.751624196981674 1 1
0.280193375349249 0.26804404363364 1 1
0.422949763773661 0.372424672122971 1 1
0.256737724527567 0.254071477097013 1 1
0.420322416188923 0.424759684753674 1 1
0.370550172318643 0.366115786535668 1 1
0.595806615233434 0.533362930242454 1 1
0.108573363870589 0.129721094645321 0 0
0.524996237635848 0.489451418033359 1 1
0.169963760545515 0.163876975167912 1 1
0.217678321493177 0.207537198539109 1 1
0.471357055863659 0.450711439524441 1 1
0.158066017331711 0.145889819281524 1 0
0.437210246650929 0.390232232474547 1 1
0.517368933290314 0.461197013571764 1 1
0.597011835581458 0.545776041050237 1 1
0.29346163001711 0.2970455515417 1 1
0.382167802306609 0.383918773908845 1 1
0.526308618127705 0.48851832675718 1 1
0.33952560574734 0.310153586408873 1 1
0.528324249123737 0.487323958688379 1 1
0.436045051017793 0.409305621750504 1 1
0.479062336449314 0.44485240944547 1 1
0.444814924385453 0.38987725422957 1 1
0.420255633580867 0.375924777634637 1 1
0.217933477653071 0.165499601300062 1 1
0.362911430818495 0.34226386937836 1 1
0.765857650086562 0.665086387830027 1 1
0.386937995386249 0.333654026734763 1 1
0.643629777743746 0.578422803216771 1 1
0.661403021177428 0.606933539550397 1 1
0.694771619412709 0.642876521964063 1 1
0.646106016693672 0.566590588953528 1 1
0.173824169981734 0.131683657204357 1 0
0.554097263097595 0.493301455105774 1 1
0.37717906230134 0.321945463375649 1 1
0.399310070594509 0.35052020611707 1 1
0.270525401570272 0.227782335413656 1 1
0.522281999226543 0.465288890689709 1 1
0.587607931423976 0.508981989195967 1 1
0.594364005812724 0.527966772345667 1 1
0.558809355764974 0.522809596453046 1 1
0.640596666143795 0.583267835196626 1 1
0.38838699981404 0.364957733206405 1 1
0.343970238302922 0.298595404715132 1 1
0.234238282647005 0.199982035992594 1 1
0.271735477832147 0.256085670774059 1 1
0.519233001394491 0.494901036928094 1 1
0.401858830364282 0.366569619270554 1 1
0.845056505197194 0.780439262655949 1 1
0.524222816609789 0.486047979173571 1 1
0.880666507693602 0.827929632719936 1 1
0.674830702386925 0.623867120729188 1 1
0.395305170821772 0.367045075518006 1 1
0.589474714125928 0.535834685175214 1 1
0.425777323843742 0.387507009741007 1 1
0.861829446526933 0.796602579077687 1 1
0.616275090813158 0.564389598331465 1 1
0.365572297625708 0.319500033904703 1 1
0.258218608658879 0.255563265291338 1 1
0.120855853617347 0.0985935920779513 0 0
0.729464323003871 0.639334942889809 1 1
0.361114798354913 0.359243015495348 1 1
0.173139263239528 0.129452439991759 1 0
0.605761643032892 0.538726453057147 1 1
0.292898459329202 0.252911599705834 1 1
0.388748089128415 0.354601558735993 1 1
0.333292621031097 0.314173995618064 1 1
0.530772658952619 0.49169002204523 1 1
0.199742533231896 0.177729013486017 1 1
0.319691256306035 0.312288837226695 1 1
0.514018868461296 0.463703799698815 1 1
0.317663457756453 0.281069129962574 1 1
0.416205422907491 0.370952666945819 1 1
0.728272737543861 0.716134496405813 1 1
0.560040142170653 0.552259705783655 1 1
0.564762779799972 0.50069006031056 1 1
0.225510370741562 0.187863377214325 1 1
0.332556974766148 0.319887733737987 1 1
0.653163626597162 0.59965298080549 1 1
0.37751596327115 0.397145280745147 1 1
0.557589270644878 0.511388420926326 1 1
0.701192463918089 0.620209256971145 1 1
0.570739585338333 0.543268835481914 1 1
0.920306233937394 0.830144526986119 1 1
0.680427884240654 0.627030261290424 1 1
0.410239071423074 0.368392882786834 1 1
0.45698229005695 0.408045373945425 1 1
0.376702035232007 0.330425850786031 1 1
0.348036484709774 0.329760793910187 1 1
0.668071573136672 0.596690992188425 1 1
0.591495203684013 0.549974847923763 1 1
0.499368611052635 0.455998066181272 1 1
0.214299070665082 0.222956260023743 1 1
0.537579956123586 0.486696654745577 1 1
0.482755004372661 0.448910191241141 1 1
0.307265861018417 0.277520129903075 1 1
0.470846618305839 0.451392093990211 1 1
0.349870861641781 0.3320852293702 1 1
0.535514790957311 0.481852006393718 1 1
0.311771216971235 0.271776655426063 1 1
0.515747598376256 0.473879340670065 1 1
0.472433059642816 0.412794645827553 1 1
0.294417915592785 0.263468206847892 1 1
0.433429216851006 0.405762942982739 1 1
0.866749485750277 0.793786679977931 1 1
0.269758244173182 0.250957820833295 1 1
0.838602739056586 0.782090142791187 1 1
0.297842073773032 0.272486760300265 1 1
0.656409432352441 0.59240148995275 1 1
0.424628811964371 0.40460896127889 1 1
0.404648108894218 0.362321293281879 1 1
0.427570927761202 0.398309438748408 1 1
0.264458207018537 0.263622367395098 1 1
0.26951051885506 0.242800166177952 1 1
0.497024091126062 0.447023270508544 1 1
0.378420216413422 0.355563704493752 1 1
0.192247091555088 0.150216981733242 1 1
0.545017785719561 0.500811375363878 1 1
0.359632924056415 0.312270634943523 1 1
0.227717459579148 0.231420891179178 1 1
0.347099366108145 0.33526362422552 1 1
0.316644891310076 0.299957031802732 1 1
0.163021073544043 0.147081892508989 1 0
0.2853185220793 0.252140596096697 1 1
0.372420059349985 0.318835982284785 1 1
0.439992598057127 0.404388892116597 1 1
0.756132505829628 0.668311293796023 1 1
0.692288352228703 0.630040398451703 1 1
0.479631139401061 0.44766932026581 1 1
0.412088054462506 0.37583240540466 1 1
0.521723831950374 0.462812716991379 1 1
0.448696113178189 0.391501078456499 1 1
0.389183239615898 0.366767364132844 1 1
0.49537037024509 0.452743991659722 1 1
0.963887657395861 0.872775144490698 0 0
0.646287460223551 0.564486605883314 1 1
0.39851987282109 0.360094583399587 1 1
0.316151408413192 0.306297731799292 1 1
0.412133292304667 0.369389314609871 1 1
0.550798873934131 0.511331356983749 1 1
0.279425549851737 0.26595049045947 1 1
0.726005914317841 0.652337768568938 1 1
0.131270341221928 0.139886510671446 1 1
0.49707215039676 0.422908450735398 1 1
0.140484284744822 0.155807336816156 1 1
0.565781285269702 0.524197602660134 1 1
0.452850624567344 0.397525796380467 1 1
0.206402895069586 0.202011079073454 1 1
0.473376142563125 0.416098270941535 1 1
0.364952022236451 0.347606173920563 1 1
0.272679263098185 0.256285663201698 1 1
0.641865149850091 0.561509321562941 1 1
0.446585414971431 0.388794891688104 1 1
0.57971205032043 0.549356917118884 1 1
0.475482807322946 0.407685202969666 1 1
0.48687335050576 0.432479893616405 1 1
0.757054154329059 0.672499408635292 1 1
0.561288184923086 0.488499648435325 1 1
0.458160276612727 0.414915126939222 1 1
0.379041348503549 0.325785953358266 1 1
0.90641791146462 0.769189886112984 1 1
0.788861947302145 0.700307989778055 1 1
0.521871051431072 0.457786717231079 1 1
0.0372096053069445 0.0564663673183848 0 0
0.799965971169943 0.745764382421591 1 1
0.206864227578462 0.197680170647506 1 1
0.389812374672265 0.338958012532479 1 1
0.397255117182681 0.346951704850374 1 1
0.733341937452938 0.677212974949173 1 1
0.453185258671841 0.413281609726074 1 1
0.666439590473987 0.623063054045042 1 1
0.377601522005432 0.401928480494544 1 1
0.323473378780912 0.354249074124703 1 1
0.463554985750186 0.40503593336361 1 1
0.51734322862306 0.475007040037629 1 1
0.639760563951976 0.610373708342182 1 1
0.426616728690707 0.403160237797077 1 1
0.319388545876879 0.304090103788475 1 1
0.537413348125768 0.472102769093525 1 1
0.669608796083503 0.602036656980894 1 1
0.636008768293224 0.583551910887414 1 1
0.546766757551256 0.522754022609851 1 1
0.62205262857508 0.538247378153231 1 1
0.247989441739118 0.218012871888479 1 1
0.682156681133802 0.620482070569782 1 1
0.268740515544596 0.269545685681525 1 1
0.307553837622211 0.264039965277955 1 1
0.320787270029625 0.281091237100308 1 1
0.321047936603974 0.313894883519039 1 1
0.519985588856194 0.455852320716251 1 1
0.459771666494946 0.410793969296407 1 1
0.625837327259385 0.595025662966904 1 1
0.421873744045232 0.379847779469462 1 1
0.495317720418967 0.465099113713169 1 1
0.395272579724644 0.354983323267437 1 1
0.220026906140622 0.175204622026647 1 1
0.426813940134095 0.355385106514254 1 1
0.116627059875334 0.0961329968831699 1 0
0.204657500795677 0.188270729801691 1 1
0.498028133795155 0.45368333084226 1 1
0.556774837534124 0.482488061548894 1 1
0.447560405677032 0.400237579769678 1 1
0.421877722756303 0.394335874427984 1 1
0.556658024797178 0.495120980123158 1 1
0.379652721277699 0.373620162642915 1 1
0.613673391208032 0.580516101008757 1 1
0.587822729275056 0.544379366735597 1 1
0.373681624643026 0.350899136806051 1 1
0.228470580084711 0.218201267197352 1 1
0.384919312579904 0.355970294578599 1 1
0.856189934477535 0.789290511876242 1 1
0.420505119240047 0.368183588428207 1 1
0.364653371736576 0.3312421324415 1 1
0.590972015074196 0.545653376534352 1 1
0.589027169800094 0.51644374560144 1 1
0.233028953012834 0.192766633914737 1 1
0.434480154662941 0.363052931309661 1 1
0.363920986634469 0.331393846566115 1 1
0.317717788954885 0.307330653484199 1 1
0.543006152123103 0.507339541070619 1 1
0.625085027386729 0.577190218602469 1 1
0.613810180498947 0.54012267974975 1 1
0.312587237998783 0.292771691226727 1 1
0.423330152746601 0.378540039916159 1 1
0.485603772414157 0.467397689852131 1 1
0.366920965391541 0.328477363866187 1 1
0.450426221943817 0.412091406078448 1 1
0.19361365080727 0.16136829581904 1 0
0.597694143380633 0.51278234870014 1 1
0.399062307154892 0.373461011410778 1 1
0.478402721449573 0.449751292764982 1 1
0.342058247427946 0.275205265331701 1 1
0.743947462116161 0.681514041475993 1 1
0.405737094873553 0.373190570519815 1 1
0.523190716111087 0.470755248807612 1 1
0.717483884412673 0.658348053133476 1 1
0.608374116740225 0.516630369196423 1 1
0.272239044595 0.267370468777793 1 1
0.761264951153527 0.708984038374185 1 1
0.611428435001699 0.550798847106788 1 1
0.728100227424814 0.660780804936152 1 1
0.631172733872052 0.590496796898294 1 1
0.909818136047128 0.826755065371253 0 1
0.327601795124811 0.28394861697422 1 1
0.275950760509485 0.260652578041531 1 1
0.784668168926728 0.710559429868019 1 1
0.699005292880682 0.628892347033126 1 1
0.394207612491433 0.357648456922421 1 1
0.738334229359498 0.656853594219421 1 1
0.511779774982481 0.456427716063712 1 1
0.44893545978069 0.413124887940655 1 1
0.31584924756181 0.290909612856299 1 1
0.818279419078868 0.75505365066416 1 1
-0.00430230289123611 0.0263582530183852 0 0
0.66540130306661 0.606715879737279 1 1
0.68436972653147 0.605117237475322 1 1
0.130548554672107 0.130768382567655 1 1
0.202589702533968 0.188129306633409 1 1
0.0595617633811706 0.0358450101050052 0 0
0.45214849948219 0.424994322362792 1 1
0.526924967876913 0.494202762984161 1 1
0.640537789099103 0.563190632433462 1 1
0.557261341164299 0.485583006831068 1 1
0.508656066461666 0.459932450622932 1 1
0.609666070955433 0.562073454821083 1 1
0.476890005048569 0.430472832849744 1 1
0.534754311727076 0.514764232587268 1 1
0.272414747572672 0.245879607653713 1 1
0.344777798366784 0.307626751209569 1 1
0.526019461051991 0.493064803846719 1 1
0.579586093149818 0.534014917929994 1 1
0.541826907223344 0.504799044435646 1 1
0.125876463825003 0.132564360883064 1 0
0.734741977683997 0.679598768912063 1 1
0.388774538782958 0.361196140121667 1 1
0.561838495784668 0.510543393550604 1 1
0.417369258459656 0.361093943025254 1 1
0.415464402116609 0.418441482986053 1 1
0.577515302418164 0.579345753564924 1 1
0.761805369766598 0.704127016853007 1 1
0.665029089201467 0.618467286682804 1 1
0.547241222342616 0.507973230672422 1 1
0.30483309689401 0.276154000746373 1 1
0.899727581412749 0.815575522131034 0 1
0.509918518464369 0.468924384438533 1 1
0.63224333737785 0.549274075942708 1 1
0.548097564751845 0.51204964450808 1 1
0.631603037139568 0.56815671416098 1 1
0.40855067036658 0.372200203532072 1 1
0.856090579511547 0.794897435722603 1 1
0.504779566194693 0.450741684284834 1 1
0.418340953026562 0.39643722892361 1 1
0.379829376621702 0.343896737427701 1 1
0.416652234881599 0.400369998085726 1 1
0.445839147884879 0.385148661986569 1 1
0.624722780142325 0.590303992786941 1 1
0.435771854697828 0.371407915007787 1 1
0.164330691086499 0.165441827983333 1 1
0.620367577200023 0.552391667428944 1 1
0.192965256221036 0.167708191799439 1 1
0.463541682880656 0.409539035624152 1 1
0.490486820512576 0.452701261016333 1 1
0.527603730044494 0.488893426110283 1 1
0.538844928880401 0.489379578997213 1 1
0.262831238680577 0.252598870993233 1 1
0.552532672801831 0.545405802130147 1 1
0.571663730531139 0.5317632682451 1 1
0.369349553340765 0.360742676084305 1 1
0.617602788778114 0.55762475672993 1 1
0.438237269382255 0.395037164841738 1 1
0.432122160321763 0.398879747432738 1 1
0.423887369996818 0.365834730654519 1 1
0.624873618195917 0.552064381701826 1 1
0.301314805125952 0.26543819956018 1 1
0.2300550262754 0.211492669209127 1 1
0.382035669612738 0.34990342993599 1 1
0.362816428269594 0.321704014675715 1 1
0.701254458498442 0.615945351674351 1 1
0.358576218930595 0.330665569789678 1 1
0.337174023189437 0.332391924127425 1 1
0.392491453755628 0.356054743004511 1 1
0.221038168092074 0.201530630980727 1 1
0.451890134685659 0.424532361359672 1 1
0.148074549544251 0.150067899415365 1 1
0.0173487820835755 0.0264583346087951 0 0
0.408880533487489 0.355689728079502 1 1
0.485583130428836 0.417129328224173 1 1
0.661118361128745 0.596948259756731 1 1
0.700711889148021 0.607560714334339 1 1
0.744979599525178 0.700162131539564 1 1
0.640310114543486 0.551389274667148 1 1
0.947855206394029 0.844586251666772 0 0
0.749957099289958 0.722126314113971 1 1
0.47684380500168 0.432785198393885 1 1
0.528724020893369 0.475666157256233 1 1
0.283018593485158 0.276717075878401 1 1
0.397597607786456 0.36986779929987 1 1
0.388477747717027 0.364300777023491 1 1
0.586586817425375 0.531509724476987 1 1
0.328731448491431 0.298955235415543 1 1
0.211857401306804 0.194911201988666 1 1
0.355152875749747 0.31305697311629 1 1
0.337230847485788 0.302009947235066 1 1
0.311616552997309 0.268947754549783 1 1
0.235158496940646 0.217454529518099 1 1
0.387378392332301 0.335389379959624 1 1
0.569791406168248 0.522186598722581 1 1
0.540574987039044 0.497253215778365 1 1
0.822425315585864 0.749973494978006 1 1
0.498917617460518 0.469528330690344 1 1
0.230702258298352 0.245930066907409 1 1
0.24989704636504 0.214136415240876 1 1
0.452916914243903 0.421443167435996 1 1
0.201854999632085 0.153558868575172 1 1
0.520216418128938 0.476247818286932 1 1
0.726080386645005 0.650181654206858 1 1
0.307817745687213 0.279223824783178 1 1
0.839033157101938 0.762762496668343 1 1
0.73993354540294 0.680430331511804 1 1
0.359081723210269 0.317160816621042 1 1
0.729370877169761 0.66426030559159 1 1
0.420157295569661 0.397639066619562 1 1
0.311299104449159 0.289679280603851 1 1
0.481744049499907 0.400909357052274 1 1
0.20591095928187 0.188508824190896 1 1
0.653823692956378 0.597522784778596 1 1
0.326899499368247 0.305972837777666 1 1
0.85730397016084 0.793314866772427 1 1
0.535454936823454 0.493446786438942 1 1
0.716641586632815 0.683200535161179 1 1
0.437799334714326 0.399098495890458 1 1
0.438049821900584 0.389803086162163 1 1
0.501897523457891 0.467233362649358 1 1
0.474120459385916 0.443687794792925 1 1
0.593047589231481 0.525880638938624 1 1
0.730944052367649 0.656353829692754 1 1
0.358867807048747 0.325636035745578 1 1
0.534291086206425 0.48460516993375 1 1
0.341679481850063 0.303468473337769 1 1
0.259020667064937 0.245446850011819 1 1
0.540251928358248 0.506375450544728 1 1
0.445915871176482 0.407841507627721 1 1
0.444997392933266 0.391476264195385 1 1
0.739366560357874 0.662693994004419 1 1
0.579484866886986 0.527144013365838 1 1
0.698867475098493 0.638866629990355 1 1
0.361344117183552 0.327361324964601 1 1
0.43319576034144 0.391816515419924 1 1
0.542311989685404 0.490860161593511 1 1
0.51288193412641 0.470889242893582 1 1
0.202680055851174 0.198396263558992 1 1
0.0850696472730077 0.0749628287643259 1 0
0.263935481815213 0.23664505644711 1 1
0.772569367039132 0.699697005969735 1 1
0.600802207183551 0.559560067529942 1 1
0.113387671841542 0.108294504034719 1 1
0.33784458407587 0.321056604180459 1 1
0.519522132977143 0.484272407213258 1 1
0.314036944757805 0.284045059689004 1 1
0.548650661510408 0.475488095077461 1 1
0.489566192082224 0.452390507921221 1 1
0.549063046267617 0.506255793017793 1 1
0.627500211446754 0.554902473232669 1 1
0.715346260099938 0.629728068245329 1 1
0.712706917541476 0.656181714114021 1 1
0.58377810614154 0.529061021186734 1 1
0.222182865216525 0.175927065376855 1 1
0.228400084340308 0.197856746098826 1 1
0.336142981627449 0.287767803587417 1 1
0.380837099982255 0.356159904198323 1 1
0.790889844528449 0.697196908143388 1 1
0.425168253567799 0.403469516262265 1 1
0.448379506046239 0.400744775565362 1 1
0.458536100800947 0.405546328665054 1 1
0.467692269017096 0.43440638587774 1 1
0.21981821665142 0.207246899737967 1 1
0.79905019820621 0.689918904892778 1 1
0.506425574653761 0.474017473105695 1 1
0.612301827869508 0.542679796648175 1 1
0.438324531243735 0.382715141904877 1 1
0.454946061120429 0.418177968505175 1 1
0.6982537622104 0.650685718858214 1 1
0.433440584578589 0.379749691136045 1 1
0.928403965900576 0.823082888716667 1 1
0.410172876846507 0.370014758325576 1 1
0.535605077659943 0.513137637787345 1 1
0.315770656913141 0.300517460572605 1 1
0.739706359162038 0.699542238156175 1 1
0.430507270942589 0.388787757067409 1 1
0.536509394556082 0.525148304457225 1 1
0.375069013012758 0.34981226739115 1 1
0.498695196372934 0.457305609318817 1 1
0.66272679366827 0.58473414043755 1 1
0.68339865379209 0.602888443450418 1 1
0.567407564776627 0.534445765837224 1 1
0.58345852339104 0.515411112688058 1 1
0.51059804388083 0.47512166940182 1 1
0.428188298915711 0.375568984141497 1 1
0.139172860441565 0.0999077581896214 0 0
0.402912485791505 0.361243557898685 1 1
0.416323411127476 0.380421260499393 1 1
0.64063052217379 0.594031846936228 1 1
0.686172354612169 0.623747267899952 1 1
0.66711031776178 0.589506854428764 1 1
0.847068211721714 0.754071409291232 1 1
0.404113465339317 0.360307811813667 1 1
0.484363139123417 0.420474997666607 1 1
0.410043490124068 0.382158698721081 1 1
0.640061765390628 0.596108868326689 1 1
0.374446030713269 0.346875493685734 1 1
0.145767558279522 0.117057651879966 1 0
0.85896012246591 0.786991328986075 1 1
0.472317857503859 0.434814827338508 1 1
0.794378392718983 0.683293521250374 1 1
0.699859056227748 0.63565501320477 1 1
0.465996757529152 0.427513092652223 1 1
0.123400902324426 0.149868664742164 1 1
0.197886102874324 0.18366966692655 1 1
0.386960161088573 0.370578986849211 1 1
0.627128517460537 0.557265411029021 1 1
0.320500919563288 0.284557829185239 1 1
0.577998927587289 0.504339019076682 1 1
0.479455788190923 0.415803002249379 1 1
0.662365521232723 0.568638382116999 1 1
0.633557163026261 0.582962419538309 1 1
0.674537298140695 0.620484749930284 1 1
0.33269425426689 0.302411923274275 1 1
0.614321717746939 0.543128693310042 1 1
0.432352820693641 0.409975709020371 1 1
0.536840431571394 0.491396706810304 1 1
0.362030250931197 0.351643724372406 1 1
0.494401833865709 0.459845782379538 1 1
0.287907170734313 0.260327568385393 1 1
0.125201351899559 0.115785560609511 1 0
0.38513812603614 0.356084564401326 1 1
0.377716854927088 0.338013333835286 1 1
0.640644369982478 0.578464583312764 1 1
0.41860843463239 0.372024171762582 1 1
0.556169532768564 0.517326390549893 1 1
0.612563554935762 0.555066230356001 1 1
0.210969775180915 0.210751087837833 1 1
0.79173945943756 0.722246928640367 1 1
0.339123744568238 0.340791725404263 1 1
0.670753729064157 0.602741641574497 1 1
0.607604340509719 0.55402839822902 1 1
0.350769615972426 0.322228015572391 1 1
0.559117095659217 0.507255300554912 1 1
0.488393654702766 0.435899812387814 1 1
0.328162625236459 0.264325359759608 1 1
0.293207425169174 0.257844123172846 1 1
0.669656644126527 0.622933188305414 1 1
0.462805808454325 0.412494318363963 1 1
0.271111894414444 0.264287381946677 1 1
0.386462428304566 0.344712887885558 1 1
0.599281695791655 0.558773615098478 1 1
0.501555557938036 0.473467806493716 1 1
0.186340189217724 0.16501025694515 1 1
0.0938355131840737 0.147720292270279 0 1
0.753004909795654 0.667239270753129 1 1
0.474296895230649 0.44533715144986 1 1
0.441838361689014 0.369835068327308 1 1
0.720259374539856 0.65581645337076 1 1
0.468876903541948 0.416615103851223 1 1
0.302877601011501 0.271118589202096 1 1
0.353221433847263 0.328497542815647 1 1
0.704903147504278 0.641656218406761 1 1
0.519286329024164 0.464158584734082 1 1
0.717091549916563 0.652759731085207 1 1
0.96314011767106 0.88546136952008 0 1
0.343243927868058 0.318041823437321 1 1
0.41559109008284 0.407757013254353 1 1
0.43185180766125 0.408235905685882 1 1
0.641075962778027 0.588466661060656 1 1
0.582707886785227 0.54278927604097 1 1
0.383862443380891 0.349783292814143 1 1
0.409408806710461 0.412244022649444 1 1
0.377374322955215 0.349108160595522 1 1
0.354575092775029 0.351504690485756 1 1
0.657054301826793 0.61444983698561 1 1
0.207198522791569 0.200594420703981 1 1
0.300646336588426 0.238005426749346 1 1
0.527892286026877 0.483382052826047 1 1
0.742216542306325 0.699262125421305 1 1
0.0119244645252993 0.0411885177064774 0 0
0.193483933252465 0.188256068850771 1 1
0.414095583087696 0.368916559318354 1 1
0.270603750535276 0.267433893440903 1 1
0.318643999575305 0.309093910944801 1 1
0.531122567849759 0.464888464045085 1 1
0.323308980526816 0.287902175263139 1 1
0.935921042033115 0.854745598129411 0 1
0.222143724860185 0.226134176032862 1 1
0.708206037540869 0.629327763395478 1 1
0.148114565662265 0.178952279083933 1 1
0.509870843101084 0.451762235592251 1 1
0.293927902878557 0.306537745156525 1 1
0.335635000786785 0.328507247217059 1 1
0.697877736862511 0.620020996840679 1 1
0.736943568104429 0.668041574666895 1 1
0.657914148188363 0.632678092871889 1 1
0.705822724349623 0.617735396561131 1 1
0.492391875122055 0.441156512940127 1 1
0.106579889749963 0.0953362283658387 1 1
0.783379152541123 0.702954076150656 1 1
0.370850945197073 0.325462205432455 1 1
0.223930077595281 0.188421789579212 1 1
0.499594312209691 0.456957662301836 1 1
0.568811060679087 0.502630305089986 1 1
0.581605865106976 0.519252173047334 1 1
0.537088296578698 0.474711840078558 1 1
0.665457981891567 0.607158553699447 1 1
0.184451210834077 0.171175860109503 1 1
0.650264465130814 0.581775768072322 1 1
0.38879599782226 0.358250995339257 1 1
0.672501945826383 0.623399761270109 1 1
0.577418296285161 0.526743964093772 1 1
0.603769711079444 0.541147733210296 1 1
0.328478262148573 0.295825690139766 1 1
0.516777132848108 0.481392821037306 1 1
0.298885818586865 0.285948903906716 1 1
0.42249753204891 0.376208355838661 1 1
0.705529984269443 0.640738511163863 1 1
0.899467502876788 0.813118810684663 1 1
0.454367032127675 0.412008664027052 1 1
0.35690781262192 0.310799748285395 1 1
0.0826808180286908 0.0871504197823496 1 1
0.473545577737887 0.422918988180246 1 1
0.249799652934979 0.248612331376857 1 1
0.323338363084904 0.276569840886909 1 1
0.361116117347379 0.343689633797359 1 1
0.308365992225643 0.287447673043844 1 1
0.573761213420473 0.551230869925034 1 1
0.745757365194873 0.681114186915338 1 1
0.401273171850602 0.362611522737935 1 1
0.367175278068713 0.349500982108982 1 1
0.371722254512298 0.315420986124705 1 1
0.496934231806473 0.4500817082493 1 1
0.379165703721626 0.330358733440733 1 1
0.395217708365132 0.337174783679413 1 1
0.793120742630768 0.757391803590872 1 1
0.430462693886186 0.390567969841794 1 1
0.455494673006972 0.417961265820638 1 1
0.533237753300174 0.490924786742256 1 1
0.666042951653749 0.586270741647853 1 1
0.594173180548429 0.538057532203516 1 1
0.370192803145044 0.325176111880322 1 1
0.350856923907227 0.323596671334517 1 1
0.743991563210843 0.688569526094204 1 1
0.777589994674857 0.708876160567168 1 1
0.942845645040944 0.86584730693237 1 1
0.611717322002329 0.555376671454679 1 1
0.485193439656858 0.474370622788607 1 1
0.490705114569754 0.460088614410788 1 1
0.279373200001672 0.25987125801804 1 1
0.468510520424782 0.429080528005943 1 1
0.382797241373193 0.320082582769166 1 1
0.297055742743087 0.299608729377176 1 1
0.574980839477359 0.551260369103563 1 1
0.614563444861288 0.581139860971993 1 1
0.182576906296311 0.197145041674118 1 1
0.648785236856014 0.60052157747641 1 1
0.425180093360126 0.381878675164076 1 1
0.580149085283201 0.523153181179377 1 1
0.201614834972911 0.161310726614286 1 1
0.786458780052935 0.727259567108119 1 1
0.341124869286246 0.330153700521984 1 1
0.473117628176133 0.421687047263054 1 1
0.598715426597416 0.55111187884204 1 1
0.822335448458766 0.739562687009356 1 1
0.536302784487405 0.502923040603432 1 1
0.233561820278712 0.220790414242855 1 1
0.521720381251253 0.487303518651346 1 1
0.315587893796263 0.300167802263338 1 1
0.594684712638445 0.547512432655565 1 1
0.262017222536289 0.255252106627568 1 1
0.680086214261119 0.62592702585986 1 1
0.549617845504303 0.507954377565217 1 1
0.343883859553045 0.30547276541107 1 1
0.429327196270453 0.376070293672522 1 1
0.815682002233895 0.721608018351914 1 1
0.332665835582097 0.334401294324606 1 1
0.662706087889528 0.592314788662345 1 1
0.633849793662198 0.562211794906498 1 1
0.392368968504568 0.379608591071534 1 1
0.357615753811239 0.334525654309003 1 1
0.514485794327313 0.462392967615144 1 1
0.382289371236795 0.358270215024691 1 1
0.223028850498518 0.178009789110344 1 1
0.401404858679653 0.380800050094956 1 1
0.504143898726263 0.456466744205807 1 1
0.211750395041856 0.228803164090814 1 1
0.648226909689643 0.5913654710104 1 1
0.545548074752153 0.50327430438397 1 1
0.619316308902753 0.565912803177551 1 1
0.69607233016542 0.639580223359761 1 1
0.797988588868628 0.678155990794296 1 1
0.326477190594283 0.329004209302402 1 1
0.30419806371235 0.263397824963073 1 1
0.420733697490942 0.385392231294493 1 1
0.334973394950961 0.294138134881385 1 1
0.491847166310633 0.451450209189709 1 1
0.697886217889897 0.607017132657463 1 1
0.755201368532071 0.679034575686045 1 1
0.418207267725182 0.395908732279091 1 1
0.794340834935651 0.749218952889807 1 1
0.413160140237121 0.358000140533971 1 1
0.1785852145855 0.158218559349476 1 1
0.433417113032808 0.40015502706067 1 1
0.958324123870293 0.839876625004656 1 1
0.576199219836036 0.539215253684272 1 1
0.181832513631577 0.17446729263534 1 1
0.664308565911019 0.59792827769718 1 1
0.253300495058329 0.251208451067171 1 1
0.0433700632832493 0.0447442176781692 1 0
0.0692546102154452 0.0344093441732288 1 0
0.547710430645909 0.487031726697594 1 1
0.66010073495431 0.585625045534049 1 1
0.41991440107487 0.357207103280626 1 1
0.620167164474472 0.58229885494155 1 1
0.454405409296457 0.427807692290823 1 1
0.655232871537448 0.605900190139414 1 1
0.501007959698987 0.453796059256793 1 1
1.04293388106548 0.930923215603307 0 0
0.476851396155712 0.400747248366342 1 1
0.897636986604743 0.829020403384731 0 1
0.265761876755926 0.239702791960571 1 1
0.735814944067342 0.674890655358189 1 1
0.524598678020413 0.463504157190539 1 1
0.243262713740778 0.222716530383599 1 1
0.127344546288606 0.134996185210867 1 0
0.235605715373782 0.210383848471704 1 1
0.198775759181983 0.176318923883962 1 1
0.37693611660459 0.337995958300259 1 1
0.484416991719173 0.429916711796904 1 1
0.712108722513025 0.651609946721825 1 1
0.530964849877463 0.463916803466672 1 1
0.625615008003882 0.570791946825221 1 1
0.599537065237441 0.557266366498496 1 1
0.597263753218185 0.545381180254624 1 1
0.482602161053967 0.479778956367838 1 1
0.300851955474544 0.229819053604471 1 1
0.462825504888227 0.427580535043082 1 1
0.326685424388824 0.30696211538348 1 1
0.0358867426487671 0.0303310335227081 0 0
0.444986707911685 0.401661807013768 1 1
0.530721570771749 0.523391178881382 1 1
0.391283660116403 0.361134157060081 1 1
0.0312559586381305 0.0667015560895934 1 1
0.219426982416493 0.229812435765858 1 1
0.555684817286417 0.514494781381018 1 1
0.539954287535754 0.4875257378037 1 1
0.596534527238647 0.549775314274824 1 1
0.515781404948622 0.440480947790475 1 1
0.377952879979581 0.33286035673453 1 1
0.575784757683736 0.490034936479432 1 1
0.270447629129885 0.250045672610717 1 1
0.694790524607323 0.614388071954581 1 1
0.0687368131102704 0.0634384782484716 0 0
0.583161954686162 0.517048426838577 1 1
1.1451488210534 1.06501007915754 0 0
0.493022225198978 0.431702001153626 1 1
0.667582563923896 0.615970521677073 1 1
0.327336460453688 0.313129122659423 1 1
0.357165304255434 0.329526077333193 1 1
0.73599966451074 0.658682674014765 1 1
0.919000557491751 0.833621894557956 0 1
0.268971799061293 0.258225557333415 1 1
0.541282889393597 0.491887386511326 1 1
0.602836513538112 0.559519672167921 1 1
0.531187871987859 0.483752063047129 1 1
0.393752191822752 0.37911154148594 1 1
0.273494276612091 0.246079333754665 1 1
0.657858166257423 0.619857483364619 1 1
0.389451191957099 0.352805461662034 1 1
0.627750920287576 0.583712529115376 1 1
0.0969537797501824 0.0934188772198605 1 0
0.506461297270058 0.441457778845635 1 1
0.578889593511061 0.508772023271898 1 1
0.37080902753677 0.327025718286672 1 1
0.204569647761893 0.177855004034711 1 1
0.560031406823673 0.514249355150085 1 1
0.335119240478168 0.327137228243753 1 1
0.851473479029542 0.808714287196794 1 1
0.40510500103373 0.358820051181323 1 1
0.645573296683461 0.583670322947698 1 1
0.323699685895768 0.270961539407846 1 1
0.337332146130091 0.316817378898724 1 1
0.584567188487233 0.535802686338502 1 1
0.104080067789554 0.0936520821797772 0 0
0.535338154496902 0.476435910916862 1 1
0.462035879526524 0.396921355341418 1 1
0.521626557213506 0.490522473123641 1 1
0.750451440565249 0.6987997058376 1 1
0.415790811541138 0.382547956417501 1 1
0.352227055626006 0.319750126279033 1 1
0.298544492901984 0.278200183957284 1 1
0.478437573572245 0.44626748114113 1 1
0.809825602775947 0.71179485093067 1 1
0.645589349784101 0.572413372042612 1 1
0.032460076566733 0.0405324862637189 0 0
0.461592903119348 0.424775023741171 1 1
0.0850186617319772 0.0685180234524052 1 0
0.456362057449421 0.405616117373052 1 1
0.521250375350396 0.485422466355812 1 1
0.357410349985046 0.297923363631568 1 1
0.809075065447287 0.729902419671492 1 1
0.503424807195818 0.454505815120801 1 1
0.273117531251747 0.232739315780955 1 1
0.467492694387718 0.39730257955087 1 1
0.734977615527664 0.678348434306918 1 1
0.217840943107046 0.208488437048785 1 1
0.545340280300839 0.499020816502792 1 1
0.433233751842056 0.372290915654421 1 1
0.416887613429539 0.380179445792248 1 1
0.470702287916887 0.440880585866422 1 1
0.50128354909313 0.526417974103108 1 1
0.879531472812903 0.809925986499811 1 1
0.774548364204534 0.735054944810114 1 1
0.137145973720664 0.116768949325812 1 0
0.237840499788187 0.217462052647551 1 1
0.600490227156292 0.558616334413178 1 1
0.8145523980875 0.744374522325763 1 1
0.314170950966806 0.280095203362767 1 1
0.303472535033392 0.264547915459013 1 1
0.240189215327177 0.206613708218009 1 1
0.650591412533715 0.608100565367995 1 1
0.55162985114668 0.487409821175349 1 1
0.294606898246726 0.254022858156423 1 1
0.376188592149049 0.334495633893179 1 1
0.339713136882483 0.303830651563311 1 1
0.394164894058993 0.353652277108512 1 1
0.629905240228399 0.586438365305058 1 1
0.234628138240494 0.213465455346348 1 1
0.554108184605303 0.513634214686265 1 1
0.240372559328168 0.193366819707714 1 1
0.523992599359195 0.477877407843644 1 1
0.645604743525963 0.583256481344732 1 1
0.302995413358365 0.258721661170751 1 1
0.617592812122396 0.572425606418232 1 1
0.452065201694344 0.416459458703204 1 1
0.159923019819977 0.114283170822523 1 0
0.580519036477473 0.550482429897645 1 1
0.327640438912437 0.288548057870599 1 1
0.416403000219141 0.364415313989695 1 1
0.562010351504445 0.566230853947566 1 1
0.135549165807561 0.132047190921502 1 0
0.380184797148146 0.347771731166851 1 1
0.555784125173789 0.517004754177443 1 1
0.185142275252815 0.199369021590747 1 1
0.727892302772868 0.657914507169348 1 1
0.476390652128511 0.419448433779177 1 1
0.63048557285474 0.562671525110784 1 1
0.790450673461401 0.713717050907296 1 1
0.665280602167609 0.602872211181059 1 1
0.584477992127675 0.539492765076675 1 1
0.76213255260473 0.679441215749515 1 1
0.787133492007407 0.721500124249045 1 1
0.393816070956229 0.368342841281472 1 1
0.678392151620814 0.595068349597188 1 1
0.399148408055813 0.362746897225812 1 1
0.157684442528946 0.147747645209659 1 1
0.541321870283182 0.484594197857716 1 1
0.771719618773107 0.70875904876882 1 1
0.258632976620139 0.242388989481202 1 1
0.505539448180587 0.44457725188508 1 1
0.456407920374217 0.413311143193449 1 1
0.657860778977871 0.578937441761711 1 1
0.412022872781656 0.394500003652281 1 1
0.442647423005163 0.407942939537392 1 1
0.482269262254734 0.452142302802182 1 1
0.20876689369183 0.180012001841758 1 1
0.532371476530295 0.476160758615373 1 1
0.00717355835152405 -0.0158641423563546 0 0
0.0836050594222144 0.106600428719543 0 0
0.582174890371314 0.530417819411496 1 1
0.142647596423831 0.110092371300407 1 1
0.644982777254388 0.589784490984918 1 1
0.562531670388896 0.490634293031127 1 1
0.43415550423104 0.403489955130817 1 1
0.237860133452705 0.205983051353182 1 1
0.425314938193896 0.419764765690536 1 1
0.669317371143576 0.60252246932711 1 1
0.479019556768144 0.495183906868475 1 1
0.152493758717894 0.176958400845447 0 1
0.276710289008032 0.252672297345644 1 1
0.38012014092589 0.351393037334267 1 1
0.522635811333813 0.473578840291583 1 1
0.65911651006677 0.584671853215646 1 1
0.182280851812013 0.165351744965124 1 0
0.387694793557693 0.368877314161317 1 1
0.481520233065242 0.446495874129647 1 1
0.646662796740051 0.598436041607308 1 1
0.321361175837382 0.307886951586234 1 1
0.167860000658885 0.148446290832039 1 0
0.266979310296611 0.241418013954677 1 1
0.255017933186349 0.228190229925892 1 1
0.132598125833925 0.196823104681784 1 1
0.375091780266297 0.335114626725233 1 1
0.648524308646945 0.59777885690749 1 1
0.335730375357404 0.256675842704095 1 1
0.367004866468119 0.325748857066626 1 1
0.317708003147404 0.292914074160722 1 1
0.413117299583436 0.336994918256826 1 1
0.456583655461062 0.406935754431337 1 1
0.364263392156353 0.294908891745299 1 1
0.377446886891844 0.358832287508711 1 1
0.428925992939568 0.375317630192119 1 1
0.461755634729035 0.411220150533865 1 1
0.361783627210912 0.347883506783036 1 1
0.781606184427529 0.733351992878675 1 1
0.557799784950761 0.495316176953822 1 1
0.367759717325943 0.330657048517355 1 1
0.996523121587435 0.916584658280713 1 1
0.771935199728397 0.713973962104244 1 1
0.314127280975311 0.262384273930227 1 1
0.509241669956162 0.477242866093478 1 1
0.420239622723527 0.370820791431862 1 1
0.380458820587596 0.327834552731725 1 1
0.62579320795105 0.54642067305261 1 1
0.29551432565062 0.276863212514817 1 1
0.48681629987396 0.431137406640892 1 1
0.376495818369475 0.338409939135211 1 1
0.318861938782822 0.311120272918429 1 1
0.735304881195043 0.668358770161406 1 1
0.579687760313236 0.533183962102343 1 1
0.503760109292448 0.458777158980057 1 1
0.108944535476741 0.0801000981531157 0 0
0.596608735256494 0.605016512681591 1 1
0.505541092355619 0.446626143876127 1 1
0.784295337088539 0.693092378011786 1 1
0.674818671084625 0.605705325275889 1 1
0.430179672360558 0.389650763382037 1 1
0.440423691839678 0.397729062314324 1 1
0.368723555957064 0.323425870639887 1 1
0.667148516173939 0.605118856450863 1 1
0.247270641278337 0.221304459866512 1 1
0.509150018108618 0.470735600687984 1 1
0.651884310596876 0.62082713595117 1 1
0.330182911351463 0.327203012684022 1 1
0.493157824130721 0.439281444274804 1 1
0.284772763644424 0.226679824588077 1 1
0.128288773885308 0.100820101426185 1 1
0.540865573614617 0.486097520485853 1 1
0.770549171213114 0.744333915020205 1 1
0.640810790773175 0.579382495521642 1 1
0.298308400789491 0.340034079019984 1 1
0.37448308484272 0.354860252689435 1 1
0.226108287616217 0.191508312900003 1 1
0.434923076184291 0.413816683585452 1 1
0.475224179560787 0.44127100043615 1 1
0.373245214959834 0.337634289195047 1 1
0.595099319740501 0.528005285153084 1 1
0.414738735752213 0.390112983989147 1 1
0.483132846865587 0.470516517543076 1 1
0.568854189539301 0.525377216724398 1 1
0.370074742729213 0.347579472296336 1 1
0.550710653269397 0.505240906429712 1 1
0.541074217132488 0.472289970919677 1 1
0.602868310175776 0.541539220916108 1 1
0.259900689617696 0.213600005612039 1 1
0.605195519365719 0.540425799172527 1 1
0.350620227086182 0.31639435291606 1 1
0.497508410226116 0.454619452502981 1 1
0.948927774577648 0.839986391311347 1 1
0.390793974285985 0.335233756231401 1 1
0.169576878254901 0.114204866964377 1 1
0.508153867489399 0.437851641643329 1 1
0.258903003356833 0.262220976514207 1 1
0.190140575570248 0.177095106066001 1 1
0.874164765004472 0.787377358022492 1 1
0.358950012143315 0.312985205735066 1 1
0.6334045728074 0.548586561026106 1 1
0.220673942643987 0.191867350372634 1 1
0.8638309652679 0.788194063811862 0 1
0.12062963255061 0.114587184761375 1 0
0.0897953562159844 0.0727350370058944 0 0
0.765991776695776 0.691089664748613 1 1
0.329098754648252 0.300636840089944 1 1
0.488005819664118 0.474079175213104 1 1
0.370637661431735 0.352937711613879 1 1
0.4238165189764 0.408344317659267 1 1
0.354357689221137 0.306700028923308 1 1
0.59435186582968 0.53545085427363 1 1
0.21310105434749 0.187349400623339 1 1
0.600220502192657 0.561368417956504 1 1
0.144517147085788 0.162072672398133 1 1
0.357007653434821 0.325293475790523 1 1
0.563338829029033 0.519844425109468 1 1
0.353763688907091 0.316892492872688 1 1
0.737613238487432 0.655723290373129 1 1
0.453956275979736 0.405099413711597 1 1
0.335649000231478 0.304467373799587 1 1
0.583246014968107 0.531617133700468 1 1
0.521146971575136 0.466769910654833 1 1
0.201068563316723 0.174559335825333 1 1
0.635455926066909 0.598048073437112 1 1
0.35369729403494 0.293738559305979 1 1
0.713702610645473 0.64277722881258 1 1
0.532610405925547 0.531906111882567 1 1
0.606453136314448 0.542028962444085 1 1
0.361037005033271 0.312857905096908 1 1
0.300765423315354 0.231148314085875 1 1
0.315757230680698 0.27842458445411 1 1
0.422317178223955 0.378139997066907 1 1
0.468036239235463 0.423509216264921 1 1
0.484888535055744 0.430204924732221 1 1
0.638802623930386 0.559581156574619 1 1
0.366317612325101 0.343157895787926 1 1
0.397250855121446 0.39303015498413 1 1
0.368865727351286 0.358042647908873 1 1
0.432660148977048 0.374923582097634 1 1
1.06759531106412 0.980317852202176 0 0
0.509766564418938 0.495771470394257 1 1
0.339065485339435 0.31289175134298 1 1
0.346870782036053 0.320320403622651 1 1
0.708139173042929 0.657796143879636 1 1
0.497270240369507 0.46888504471491 1 1
0.590247150536341 0.556239276870642 1 1
0.626412473903645 0.593919528032501 1 1
0.559154481332634 0.506499091655748 1 1
0.338165797164773 0.308434842451436 1 1
0.318800490382131 0.305039605731638 1 1
0.776633515504342 0.719705344510079 1 1
0.413089462052799 0.385430395016969 1 1
0.237028444411505 0.205080982413898 1 1
0.321457130977584 0.285291519822516 1 1
0.688438218526477 0.616858184585897 1 1
0.446464916174697 0.413788004153786 1 1
0.660053980011453 0.612962852259921 1 1
0.527336257595253 0.456738105894681 1 1
0.500044050186055 0.446610144278841 1 1
0.345799296200162 0.325655510317785 1 1
0.852183078606991 0.788513247777859 1 1
0.0909075928049802 0.0711079507630124 0 0
0.407873259131159 0.381004763968343 1 1
0.266066597728172 0.2461609972611 1 1
0.692321161721545 0.644412974682585 1 1
0.765668413840016 0.701016260476182 1 1
0.780620900755893 0.718500952321382 1 1
0.749026598423112 0.672804869323818 1 1
0.425834943927333 0.396547259521245 1 1
0.163918756771108 0.148272226547183 0 0
0.312344201713426 0.257074815493752 1 1
0.275974011595256 0.249804459381332 1 1
0.580723649055707 0.504893391796366 1 1
0.766337043228622 0.695396099682928 1 1
0.52341927308813 0.462855466777552 1 1
0.589917646247784 0.557719632132833 1 1
0.334954576960814 0.30277327506678 1 1
0.312669966171197 0.280303820180226 1 1
0.654896643339735 0.613947946792713 1 1
0.182406928686488 0.18220280796235 1 1
0.899858596200074 0.804410316409756 1 1
0.515547108540763 0.475867582177494 1 1
0.420296442403286 0.384156836731872 1 1
0.510104082431713 0.509163008843319 1 1
0.593705358256111 0.533068503010399 1 1
0.182116457235253 0.186516068498389 1 1
0.523899136160664 0.479837634748503 1 1
0.790877753247588 0.710106538309182 1 1
0.40799686860183 0.363912717095452 1 1
0.35491150562837 0.321805207632371 1 1
0.58182526289068 0.536761697855761 1 1
0.358732805779215 0.305530817667781 1 1
0.505632788698494 0.456446668163367 1 1
0.43537912124614 0.407921166653995 1 1
0.249268728326109 0.243963962739818 1 1
0.800974393631894 0.705698365486765 1 1
0.386111289287087 0.42133696480278 1 1
0.265421907699456 0.239813516400738 1 1
0.0975176643371706 0.0789704095754921 1 0
0.589662684057238 0.505849248102664 1 1
0.767672785950628 0.68859842695443 1 1
0.478768372760374 0.430818667341272 1 1
0.748890937507584 0.669767731334578 1 1
0.507806281106615 0.459724284439206 1 1
0.52942082627678 0.53892618746685 1 1
0.222569689761736 0.195540538198635 1 1
0.464767241171455 0.420653339258383 1 1
0.236937673297548 0.215182810111632 1 1
0.476792788222726 0.422471414527707 1 1
0.35001544726573 0.310803623167876 1 1
0.665602641245456 0.61159412462046 1 1
0.830012230178476 0.740464367077869 1 1
0.625550153939943 0.57656876719691 1 1
0.572807203434235 0.529789563953124 1 1
0.713569486201727 0.642526487132563 1 1
0.416470089115036 0.3807528414615 1 1
0.375033152706642 0.333982133267986 1 1
0.252149512090024 0.22810150168299 1 1
0.558297613318641 0.507981585587008 1 1
0.531235029186797 0.496930547339196 1 1
0.535745721850451 0.504508164266944 1 1
0.323432260323157 0.307741948941415 1 1
0.730457923811959 0.674080268911825 1 1
0.497437757606291 0.421778911413195 1 1
0.590074769693773 0.552891563411509 1 1
0.797131440095011 0.752151982150584 1 1
0.416931450182088 0.376173879337026 1 1
0.237896004570272 0.21323265017502 1 1
0.578475305102953 0.530027389427167 1 1
0.571653681032099 0.519752769398193 1 1
0.218714332102521 0.188000001891214 1 1
0.350533844714747 0.32429639118095 1 1
0.403699460677597 0.415227169191613 1 1
0.797629792409558 0.740923187165224 1 1
0.0702352157562617 0.0636642747640509 0 0
0.240169087519547 0.214807180307717 1 1
0.902818953685872 0.797702811947982 1 1
0.479004149196182 0.445914075145136 1 1
0.460186729124225 0.429272773706419 1 1
0.70919664873403 0.62437881061106 1 1
0.739747826020108 0.643192367802183 1 1
0.516187233125001 0.490417128750447 1 1
0.140284478311755 0.120425666716026 0 0
0.658398088642922 0.615864454348395 1 1
0.755889887179304 0.696216469458057 1 1
0.689738813739365 0.641163104027577 1 1
0.613653254398524 0.58567543802729 1 1
0.613682634531074 0.578280595483353 1 1
0.755104109386986 0.6900741259031 1 1
0.573617855213629 0.545216976342828 1 1
0.570186944416735 0.522591885975281 1 1
0.174137475100414 0.14722670888574 1 1
0.14686287493945 0.144470452808321 1 0
0.480665172193383 0.463387517021593 1 1
0.445171418111891 0.393985348276525 1 1
0.372709871961467 0.33844037349073 1 1
0.489635562358703 0.449519615543672 1 1
0.518052892460077 0.466777770869966 1 1
0.599240571670122 0.531359347295083 1 1
0.3937541726476 0.376740720205687 1 1
0.275431828313983 0.248577610391116 1 1
0.174901830120629 0.160297371833518 1 1
0.464631300087156 0.408057163558478 1 1
0.247613159680832 0.241083264890138 1 1
0.656898167022459 0.604359658381861 1 1
0.878277461000748 0.821767499624322 1 1
0.642210823920519 0.577701956470678 1 1
0.50157316460152 0.438581107197872 1 1
0.447494846157216 0.410999132024041 1 1
0.447032424589111 0.419576583086996 1 1
0.70809057069605 0.656753604703262 1 1
0.323801433046499 0.312406601272437 1 1
0.308350068276348 0.267019684547111 1 1
0.466108373829749 0.438697519850793 1 1
0.313317944872812 0.290312416356898 1 1
0.863908119708545 0.757823682972355 1 1
0.535609566554755 0.486973206829442 1 1
0.60267929907322 0.557254349780837 1 1
0.510360855584507 0.482725194894886 1 1
0.283863363132922 0.259278911959964 1 1
1.00888678257694 0.89220336058909 1 1
0.817819057680175 0.806316865092405 1 1
0.328755657353541 0.293541898868802 1 1
0.314945805829678 0.29175040538165 1 1
0.426087881374235 0.394452674189994 1 1
0.592595206620393 0.5258441520876 1 1
0.516511092847133 0.47161638905509 1 1
0.695157993601224 0.604994218050065 1 1
0.469540686518037 0.425189217815158 1 1
0.458767650244787 0.4055197062498 1 1
0.807585202354471 0.761553809581394 1 1
0.481445711329411 0.414747388316126 1 1
0.353193222230637 0.307188165984558 1 1
0.492189261781854 0.457275734716119 1 1
0.513990495449963 0.4705616588976 1 1
0.628025883601854 0.584926114127167 1 1
0.307008649300711 0.311531908114194 1 1
0.253679559484534 0.24485502425324 1 1
0.437898486374648 0.428125883275141 1 1
0.704256600744763 0.68485868357637 1 1
0.100909719996244 0.095968537491317 1 0
0.516195101738697 0.479374568652081 1 1
0.216862743890245 0.199458533420747 1 1
0.26199314305866 0.252196017703453 1 1
0.640154815746142 0.599209761984622 1 1
0.48711755792103 0.418720791320059 1 1
0.662019975583945 0.600552906559074 1 1
0.296078377547634 0.260518063211699 1 1
0.471250857377275 0.424696229785417 1 1
0.344618371174937 0.311498456872444 1 1
0.0989638910955981 0.103245088400269 0 0
0.53190316922245 0.501886065924677 1 1
0.257947157599798 0.245145679968636 1 1
0.652833255931384 0.581985682640597 1 1
0.435396613722844 0.386671570402933 1 1
0.686906258260679 0.647355130409431 1 1
0.275085212890283 0.254804528969726 1 1
0.423656517103871 0.385772316802299 1 1
0.210673316017603 0.217893751021047 1 1
0.7473820260556 0.673886310601741 1 1
0.287972860685286 0.24409747063668 1 1
0.230978100993235 0.189445624532232 1 1
0.392927436268498 0.396871564567345 1 1
0.267853805961444 0.258499617456872 1 1
0.565576497866727 0.514383626798304 1 1
0.521518613540768 0.464872907550325 1 1
0.804499730517293 0.69935573610101 1 1
0.444831418861069 0.429917762952962 1 1
0.750976946292015 0.658814738203834 1 1
0.612435725113961 0.561137065989914 1 1
0.220557721830878 0.18698652183519 1 1
0.283820410620649 0.24915621043878 1 1
0.523009328826228 0.479244272989217 1 1
0.498464827822384 0.451824451687046 1 1
0.634469292028999 0.55321076224231 1 1
0.6353112295084 0.561364791107578 1 1
0.535545376658137 0.484339118708628 1 1
0.406745719341947 0.331561488622904 1 1
0.769791302919619 0.707663622341373 1 1
0.174865434336 0.156638543312464 1 1
0.5341131897538 0.500549435968052 1 1
0.55740244442923 0.514061304600314 1 1
0.427414004408872 0.416208485290428 1 1
0.067334983399969 0.0470455169357724 1 0
0.483842958328076 0.455386241096407 1 1
0.460495742491205 0.434255419039106 1 1
0.575925446726793 0.498188887813302 1 1
0.14891191379541 0.138831803090153 0 0
0.712459382877035 0.640072701914882 1 1
0.501378137109784 0.449565955342184 1 1
0.433225671042787 0.414122734727586 1 1
0.426772439518647 0.386303820626923 1 1
0.392224971179063 0.338203681964154 1 1
0.493777483630578 0.426791769473819 1 1
0.448695113622263 0.389768353951695 1 1
0.880855451244192 0.816264834004909 1 1
0.592339753350959 0.546482820869788 1 1
0.466593917134926 0.414049497261828 1 1
0.530624399534099 0.472847706625455 1 1
0.18113399161788 0.141676507707859 1 1
0.452229162007087 0.413762886958011 1 1
0.255586981014986 0.241606942768679 1 1
0.670056676666482 0.621132748434764 1 1
0.520962281300458 0.4781401995115 1 1
0.575455412483519 0.50415238548035 1 1
0.622768892235996 0.586634401071612 1 1
0.277036810471939 0.253931298215434 1 1
0.518505038095371 0.460283715521269 1 1
0.455402171315567 0.400786027556752 1 1
0.386368527586898 0.353102456160289 1 1
0.00301774889852968 -3.62970877202246e-05 0 0
0.476121018408398 0.437867898344963 1 1
0.579481517522746 0.548069280871463 1 1
0.0183136439180997 0.00705230877689726 0 0
0.67272112137207 0.624951347497934 1 1
0.552330379836057 0.503371773219626 1 1
0.476218646303697 0.425945116840707 1 1
0.477726949966938 0.423856692332884 1 1
0.349736245143672 0.33813259303315 1 1
0.478937211792999 0.424503299755023 1 1
0.606166742775408 0.561250712107085 1 1
0.661969585875889 0.631910432478408 1 1
0.182519255823094 0.164193250821879 1 1
0.361020751679826 0.319895854908717 1 1
0.429180114344944 0.329090772883803 1 1
0.534061299272617 0.48428537296096 1 1
0.243675743666135 0.242567734131059 1 1
0.368810313003999 0.320918865992686 1 1
0.46586549631089 0.42196822096032 1 1
0.38192860240534 0.332938987733061 1 1
0.656769431543522 0.593284661790898 1 1
0.710542265996186 0.665222907471091 1 1
0.307606023329844 0.316216716063075 1 1
0.797612978411504 0.712068671044095 1 1
0.499463937927755 0.441548823926833 1 1
0.21832486222958 0.218762890774442 1 1
0.413681212259604 0.353497942403638 1 1
0.291446210916953 0.225900379309646 1 1
0.667245439382771 0.58803052893797 1 1
0.559353894594605 0.513834490921904 1 1
0.359291493110049 0.310445327693129 1 1
0.717191367076686 0.654384861375762 1 1
0.354595599677836 0.337669357437977 1 1
0.214362745074935 0.214354295532085 1 1
0.409606436143106 0.378179971213222 1 1
0.748544246593953 0.663521268573677 1 1
-0.05004145110647 -0.04969333543746 0 0
0.622840436104075 0.626691337017313 1 1
0.489065582146683 0.455340426171038 1 1
0.513596068644718 0.487111753759618 1 1
0.689543605345961 0.631237935450784 1 1
0.561669051713762 0.520851405712723 1 1
0.397875747573995 0.364609616389643 1 1
0.0949260185017642 0.0902308269756141 0 0
0.971249705237881 0.878501527143769 1 1
0.42672064882429 0.37992192192288 1 1
0.597626155848385 0.540573741340035 1 1
1.16314156415545 1.0340790248749 0 1
0.297312879116903 0.280163141622847 1 1
0.332894262739203 0.294970856694381 1 1
0.326527052435279 0.333061976922052 1 1
0.0879106311050098 0.104645346588872 0 0
0.655758275791265 0.597661393492925 1 1
0.763925913548539 0.71282510788107 1 1
0.348771126625564 0.290483103428004 1 1
0.472387333395045 0.42732460771529 1 1
0.574887747699296 0.526011901640133 1 1
0.181026703015486 0.186091670761061 1 1
0.692949416429179 0.619401533694114 1 1
0.385031955052481 0.315439661683094 1 1
1.14130587144803 1.00663007353077 0 0
0.533916857193419 0.508011852935554 1 1
0.592391570800152 0.511910629366713 1 1
0.539832471611163 0.482671778531871 1 1
0.413492138853321 0.381784276074345 1 1
0.784848754163425 0.738447033184667 1 1
0.599454901005102 0.546395701952903 1 1
0.712234588951879 0.632482986054602 1 1
0.568328748175541 0.478097936741461 1 1
0.453423592687907 0.432753572219629 1 1
0.0581355426411612 0.0443761180149884 0 0
0.524028923746796 0.457292905103114 1 1
0.228648207270724 0.195196780551766 1 1
0.456653595355287 0.396368817797259 1 1
0.524673606192283 0.480636394258111 1 1
0.140692293427654 0.147641784799094 1 0
0.706374305546188 0.656063243343545 1 1
0.543197695156325 0.487483947722104 1 1
0.258004637595784 0.213024144338287 1 1
-0.141980585493498 -0.111506457411175 0 0
0.192176687912201 0.171887454669208 1 1
0.531276586760285 0.497597149731853 1 1
0.700408960629844 0.676506052829349 1 1
0.557322212656839 0.496176089489667 1 1
0.336469693495972 0.32673485773833 1 1
0.169215523798899 0.161582283700533 0 0
0.13868631610007 0.127887107975897 1 0
0.416672403238438 0.376594081056243 1 1
0.478042938977557 0.424372690977641 1 1
0.411023965202864 0.361916838203468 1 1
0.368868598600318 0.363543804495604 1 1
0.338326054212496 0.334099498505719 1 1
0.57981213249671 0.543804654546492 1 1
0.558003748227256 0.500943376333784 1 1
0.406680832542049 0.383855025027063 1 1
0.345280857641774 0.30941172182804 1 1
0.413463497416185 0.37246166962216 1 1
0.554324162160996 0.487142267463587 1 1
0.684645132402681 0.626769890100763 1 1
0.584682274403013 0.511533991150001 1 1
0.518707835360853 0.503580650717241 1 1
0.247684622193581 0.215585292961777 1 1
0.764497393391545 0.703119336513862 1 1
0.52828718159083 0.442601758862903 1 1
0.233761946113816 0.222246973417732 1 1
0.824082753846725 0.733168888391293 1 1
0.969317630671646 0.909437141439666 1 1
0.309479881513464 0.240347391420349 1 1
0.311639947284985 0.282628155914964 1 1
0.304911600956077 0.265298300765458 1 1
0.456077222982509 0.40167854670043 1 1
0.783877056893946 0.698817671648698 1 1
0.437272469754466 0.392522156432429 1 1
0.136561108460242 0.11497704105412 1 0
0.378370686147282 0.344539246592349 1 1
0.189196599879894 0.176938437895302 1 0
0.353122296289102 0.320830103726596 1 1
0.35346682322286 0.329125463821052 1 1
0.679082119208238 0.628223614279959 1 1
0.661032312127478 0.640177502285484 1 1
0.572220803235852 0.520853338994255 1 1
0.773234954936702 0.695533648077812 1 1
0.206069159463451 0.141711999965377 1 1
0.666909264960878 0.595475091676323 1 1
0.601034896707939 0.58794033791802 1 1
0.370301138880758 0.319825669955713 1 1
0.635341899313973 0.571495301457228 1 1
0.565760434687591 0.506110386947018 1 1
0.547808342370408 0.518149184182913 1 1
0.23807475817395 0.221460444685441 1 1
0.27419422581191 0.236714781477104 1 1
0.354877379629759 0.336838505357907 1 1
0.546251105916542 0.48186825221215 1 1
0.336600258802323 0.29654532975827 1 1
0.652009226499133 0.599828319197914 1 1
0.513568535196221 0.457939488012619 1 1
0.196182707104232 0.177544826026136 1 0
0.462701551123328 0.432418491645711 1 1
0.153365620541917 0.141906133737492 0 0
0.326066428443146 0.306333251271857 1 1
0.529092939703097 0.471107322234876 1 1
0.129073934682061 0.115603224037733 1 0
0.431195267252771 0.461174153722537 1 1
0.465277384220637 0.417482017934057 1 1
0.33992106974912 0.318902203245023 1 1
0.661429726512307 0.585742404536716 1 1
0.253721883304349 0.231652391156152 1 1
0.416372523209311 0.386984999600194 1 1
0.46119705095174 0.423664294191669 1 1
0.655145171583679 0.602092703020816 1 1
0.278821360995715 0.267966809519105 1 1
0.561349095382652 0.503095572388309 1 1
0.432668028478461 0.380031586640578 1 1
0.429134282315196 0.38389769664401 1 1
0.401667258844077 0.354972357242124 1 1
0.478282479835556 0.411514821654834 1 1
0.3349405387404 0.29979227839188 1 1
0.310668145175823 0.307842018376044 1 1
0.434152859131692 0.387621207225093 1 1
0.13015356351207 0.117727534732274 1 0
0.0862444202490458 0.0835780422629734 1 1
0.586526867633318 0.54558652019722 1 1
0.752240824800506 0.666910633110359 1 1
0.546094303453245 0.492887090808548 1 1
0.580866310556817 0.538276636470373 1 1
0.306592844488242 0.286827100058788 1 1
0.573816268651821 0.524868800088999 1 1
0.613063833234475 0.534793445748509 1 1
0.443450850957213 0.414662797539197 1 1
0.64291215236015 0.561164379899677 1 1
0.690762708948565 0.635960932047787 1 1
0.569887491493532 0.51575817388673 1 1
0.245440493156711 0.237686925536155 1 1
0.518125874447795 0.453580363616463 1 1
0.498223144451603 0.43512528046653 1 1
0.0944518700006435 0.111387342686271 0 0
0.406623248612178 0.37660543255451 1 1
0.463719542790982 0.420223728369819 1 1
0.476695665260835 0.437513739992011 1 1
0.21230200360474 0.215013378784598 1 1
0.315162578710744 0.241767871781117 1 1
0.347015596538202 0.282580416263722 1 1
-0.0284772984186294 0.050672709675708 1 1
0.463379912190843 0.451266336244296 1 1
0.48749099815543 0.405441117275984 1 1
0.30269137807484 0.287897621744903 1 1
0.542839676509381 0.49785854775357 1 1
0.4461474863434 0.41035626103814 1 1
0.260046998499742 0.267351832389728 1 1
0.710505108119791 0.645268567817303 1 1
0.501577925520402 0.449414938339984 1 1
0.293333661607905 0.272206342916061 1 1
0.398266807986761 0.364266480478428 1 1
0.230951838133155 0.205146389965747 1 1
0.669185999376031 0.604106423339657 1 1
0.548924417458554 0.490857457096688 1 1
0.061502064901333 0.0737936584344423 0 0
0.251041929165196 0.234268057385856 1 1
0.212226738479431 0.195977253073229 1 1
0.281256976804195 0.259430872560528 1 1
0.214833509667447 0.207776916543274 1 1
0.313104107247535 0.285932043884668 1 1
0.611020846592488 0.545968674307608 1 1
0.713996786385959 0.63947250873739 1 1
0.587348666993772 0.524089931712 1 1
0.700341672027078 0.623081481009978 1 1
0.547129298543217 0.47933203641153 1 1
0.40614541448863 0.383728332806645 1 1
0.466091281422341 0.420108599639553 1 1
0.881731639155684 0.808007570760946 1 1
0.614445004431611 0.541361301103305 1 1
0.501160507783218 0.436039206663258 1 1
0.63515619940838 0.542885119932362 1 1
0.187610979197047 0.164886316379663 1 1
0.374880731174035 0.347703343426446 1 1
0.774793722911379 0.717245565371062 1 1
0.818022112452298 0.732413715595076 1 1
0.631137610228384 0.618923190453461 1 1
0.438976826910672 0.392196150953819 1 1
0.189323803893573 0.170457455777442 1 1
0.700327174600048 0.656008955627956 1 1
0.415470310630064 0.371690950550265 1 1
0.539888402495917 0.460722718558175 1 1
0.319872068229097 0.288249984801545 1 1
0.747680684923988 0.681742216287328 1 1
0.489724592789817 0.444239036429459 1 1
0.484293500856835 0.45463197159083 1 1
0.770910015711254 0.701910546456027 1 1
0.451457292774677 0.394175556336341 1 1
0.800809884070253 0.743266252317542 1 1
0.492086863912425 0.457086570041763 1 1
0.553571750245479 0.511267572710192 1 1
0.758728115198528 0.698334354864123 1 1
0.760672205620367 0.688556626698838 1 1
0.38147278831456 0.326485523914861 1 1
0.127382642797511 0.119606823467558 0 0
0.850156176920044 0.68356860278768 1 1
0.531235141682285 0.480237699891793 1 1
0.0650591737389538 0.0388610202242766 0 0
0.144597100275031 0.153717036649845 1 1
0.455983384080284 0.446022962945348 1 1
0.220750650473217 0.224148856841697 1 1
0.652904140434472 0.602631879493576 1 1
0.586213664989553 0.532477669545049 1 1
0.845012788800806 0.779567744396569 1 1
0.33173850884968 0.291730059267555 1 1
0.678380012249211 0.61115207573586 1 1
0.298779476414601 0.276073548117663 1 1
0.627147489183616 0.580443629347302 1 1
0.50187280323581 0.455349177948108 1 1
0.657031933235341 0.592583887315482 1 1
0.763910520393213 0.713045162302083 1 1
0.195874961929592 0.165378624915989 1 1
0.542932357207674 0.502776296484017 1 1
0.012504074835694 -0.00454746693635597 1 0
0.864886915086497 0.772673799711557 1 1
0.469127379135065 0.414484931087957 1 1
0.413235129323425 0.388280770518203 1 1
0.166831628935918 0.17420564173531 1 1
0.864616536033786 0.790826860877928 1 1
0.47553649467336 0.425212886387509 1 1
0.307895539909785 0.287410207717984 1 1
0.402567332736602 0.377095852319672 1 1
0.531589781566226 0.472262772260273 1 1
0.165371382741706 0.161183537952243 1 0
0.211716127190446 0.17418612021958 1 0
0.487604161041309 0.462672211362988 1 1
0.574775076140558 0.510449321159532 1 1
0.436981627799619 0.392447240324523 1 1
0.604633206053253 0.513891970093719 1 1
0.244372274054586 0.223834573738502 1 1
0.687752716695326 0.628603610223281 1 1
0.532442290080607 0.477684038040175 1 1
0.652020447177811 0.589071548669678 1 1
0.101407638022863 0.078679539146072 1 0
0.0610862855726155 0.0610072523285123 0 0
0.562615704994553 0.495802643798556 1 1
0.441707379813193 0.42356922930977 1 1
0.623665263764832 0.569111500097993 1 1
0.553897646228338 0.544031492708706 1 1
0.232725011298384 0.226709051205986 1 1
0.510390746969987 0.48579109609444 1 1
0.631579450776595 0.544082115633989 1 1
0.439530019058144 0.393051343951377 1 1
0.759483987852546 0.691842708669272 1 1
0.293099149687733 0.278061631882782 1 1
-0.0817144029390541 -0.0703937877526237 0 0
0.564278445807392 0.513687165716386 1 1
0.197969509746465 0.222878918507715 1 1
0.372007371672238 0.359055676166936 1 1
0.519633373449418 0.519354861481372 1 1
0.311405475117192 0.29105286695475 1 1
0.443909554031167 0.419310946606571 1 1
0.913597813908592 0.829230717993101 1 1
0.416131298900511 0.373710375576348 1 1
0.521282770620006 0.470333378218935 1 1
0.662362514542562 0.60418912107887 1 1
0.520155604685138 0.444034290772039 1 1
0.411258260415693 0.375390523445015 1 1
0.491259098678899 0.431344870697454 1 1
0.273214353007487 0.259335341331155 1 1
0.970359762437271 0.910922572846953 1 1
0.5577854721605 0.518027986739087 1 1
0.206999506918348 0.197881460636676 1 1
0.454848138061244 0.376172478065041 1 1
0.621183843010597 0.551763100920906 1 1
0.431757080098161 0.378224171349726 1 1
0.399674580570358 0.361458069584866 1 1
0.55884006788388 0.511057517865725 1 1
0.361246253821445 0.321649846196587 1 1
0.551483801734366 0.528911327016772 1 1
0.59442286029466 0.553714277117303 1 1
0.285691146922699 0.257946219272323 1 1
0.682847751006761 0.618110782841535 1 1
0.425196642345444 0.376735973897905 1 1
0.395205205880468 0.358468882869856 1 1
0.656386857196514 0.594812938206108 1 1
0.437587264066561 0.3811150788418 1 1
0.194605864616454 0.178347668693577 1 1
0.857986531961841 0.764220105731169 1 1
0.484527824868401 0.445134125235453 1 1
0.121384955749186 0.122169733098796 0 0
0.244870643932332 0.216334219673464 1 1
0.219677403520996 0.180783804930078 1 1
0.74480075601946 0.659091246509516 1 1
0.372731581516568 0.344207175160138 1 1
0.488446409580708 0.439613273081855 1 1
0.0622652473248988 0.0452450373888848 0 0
0.251850610723936 0.224372185013916 1 1
0.0733002581842869 0.0614768071000372 0 0
0.473700013291967 0.410727361797453 1 1
0.350555450887004 0.325018769549574 1 1
0.747689980408661 0.669876382005489 1 1
0.214248859810619 0.205195903734479 1 1
0.663783042360378 0.572501689190336 1 1
0.352335424529459 0.350234604576766 1 1
1.08378017535815 0.984036582265935 0 0
0.533017728672333 0.487838909141769 1 1
0.479016230023195 0.410488457289569 1 1
0.73325629982582 0.663458497445366 1 1
0.328100226788957 0.301302173992991 1 1
0.0200257722328119 0.0307392184913222 0 0
0.874464529493696 0.816920673650389 1 1
0.0707467862729949 0.0761480220887161 0 0
0.700036648486711 0.620508890359994 1 1
0.47030358345557 0.417667855138207 1 1
0.71750353571095 0.681712817802575 1 1
0.758557285026759 0.710727729706473 1 1
0.682738208102435 0.60991104570532 1 1
0.155513344701438 0.129543329959864 1 1
0.465768748638473 0.408914782894438 1 1
0.510947635199476 0.461713558745282 1 1
0.536477642232977 0.479353599798785 1 1
0.32708485509816 0.291629786711409 1 1
0.705993889355623 0.679768780668726 1 1
0.386074712698683 0.367671949290442 1 1
0.480810291273418 0.448777729134225 1 1
0.56881699887722 0.485381695985787 1 1
0.476786738475973 0.436961591775419 1 1
0.488073093470107 0.463464293253244 1 1
0.326454221403099 0.284326327221309 1 1
0.508273749290484 0.458645410765511 1 1
0.528959223203187 0.474621756516819 1 1
0.375812058987731 0.328812046511713 1 1
0.333265401104169 0.283154435236426 1 1
0.739614408778434 0.703754208518624 1 1
0.483798560671123 0.442869091444451 1 1
0.376955609887424 0.364937660497125 1 1
0.650463687821727 0.585585286824711 1 1
0.719560732994786 0.650346265211928 1 1
0.768836303003451 0.694500089423133 1 1
0.367684741506146 0.303072192561248 1 1
0.478779378252124 0.415463290021255 1 1
0.691574403599138 0.594854401487016 1 1
0.148640122538283 0.14307906356968 1 1
0.524290678453978 0.491070621599543 1 1
0.569259632408948 0.525905637265422 1 1
0.647106005726266 0.596316990613433 1 1
0.313438586709454 0.284912588950506 1 1
0.252219919120189 0.242235447418121 1 1
0.3877113709859 0.36146441095528 1 1
0.259643775857681 0.254019266201468 1 1
0.647901034943408 0.599916965156958 1 1
0.892357929446761 0.843329099288652 1 1
0.734639461583368 0.672655404546062 1 1
0.396609329393583 0.368093062764383 1 1
0.185902811479459 0.20622226713362 1 1
0.820656006817177 0.762941023186373 1 1
0.380324530192481 0.346451987829742 1 1
0.437272209292005 0.380289904362932 1 1
0.870086310827896 0.77119679325952 1 1
0.650787059129882 0.577419371002801 1 1
0.770710325856097 0.686275515218237 1 1
-0.0591948886039734 -0.0568235353508142 0 0
0.445487138102372 0.398991764576924 1 1
0.270188387546211 0.245672153333554 1 1
0.437203215712696 0.397028964469458 1 1
0.0912065353214027 0.077100382336127 0 0
0.441951622302772 0.414381922358512 1 1
0.920202184271252 0.835261285219317 0 1
0.649748746620383 0.572405392307715 1 1
0.399538470488997 0.359562720434831 1 1
0.679013248394667 0.601972712381828 1 1
0.333734234073137 0.339049223311513 1 1
0.54214682693745 0.46274358394859 1 1
0.358072304208153 0.317987065201544 1 1
0.820388126929195 0.727350089596305 1 1
0.371201273044707 0.348928172943025 1 1
0.347265460426643 0.29079874461858 1 1
0.345727134914683 0.33830385057314 1 1
0.582392355563565 0.545925025969307 1 1
0.163643231616162 0.141623971780736 1 0
0.0217673443782643 0.0297849061061167 0 0
0.304653604627638 0.283180951927248 1 1
0.793444537635928 0.721498445096991 1 1
0.688742889766574 0.623588581571881 1 1
0.378045955603325 0.298080791626527 1 1
0.452351568611227 0.426293848787116 1 1
0.207869436472311 0.179142654098556 1 1
0.380166810649261 0.353630561168567 1 1
0.528635148064218 0.449804939172684 1 1
0.325540490414959 0.284524278354462 1 1
0.441280479991355 0.41316857193878 1 1
0.72597979849913 0.705503281975866 1 1
0.320394038366738 0.292818882405537 1 1
0.497460337034892 0.42230751729502 1 1
0.841978957975339 0.782022013495164 1 1
0.592805716648843 0.538845161121018 1 1
0.847124845153317 0.785954485903324 1 1
0.400635362315439 0.352032944252423 1 1
0.640473398504991 0.590477056800023 1 1
0.575331387179643 0.534413819144569 1 1
0.0307394711990538 0.0757185057357218 0 0
0.601520622457636 0.55459042853712 1 1
0.628114188550362 0.572848165736124 1 1
0.373234096711564 0.332944978881506 1 1
0.87216196402395 0.785142837051452 1 1
0.335635819175748 0.290755148713511 1 1
0.744177462819467 0.669162838287607 1 1
0.409554821003839 0.362752086973272 1 1
0.252525066086911 0.213902223885015 1 1
0.321243716978248 0.29160922507712 1 1
0.268020732798093 0.239143038988688 1 1
0.395220706532451 0.360776108811326 1 1
0.571561890875762 0.494889435821628 1 1
0.480227836918832 0.444992304556814 1 1
0.327429082287281 0.304394708655952 1 1
0.388370990766431 0.365073298292491 1 1
0.41945497830165 0.366206335090708 1 1
0.455031076009632 0.393131321646253 1 1
0.439759443158083 0.389167025494509 1 1
0.274557502768197 0.262927413554509 1 1
0.639656397775389 0.599473819184393 1 1
0.721037514427225 0.67275344945329 1 1
0.557210099945082 0.533337618919951 1 1
0.492683514592062 0.448978426613966 1 1
0.520699176137063 0.493057453591542 1 1
0.55028749999209 0.47552920034912 1 1
0.988218416703657 0.857210941325969 1 1
0.409567681112696 0.365744561999574 1 1
0.582972281612957 0.506004917159184 1 1
0.326307692815019 0.284751056980293 1 1
0.205308164344721 0.182044972507375 1 1
0.316133021828808 0.294009043353304 1 1
0.647847452637685 0.579774079283933 1 1
0.628103133634303 0.580078556984323 1 1
0.550310091318715 0.494426570190516 1 1
0.68195601185418 0.602279848992538 1 1
0.182512257318582 0.14447997476614 1 1
0.774844909293749 0.702893220825055 1 1
0.701619877248265 0.640526222083325 1 1
0.442992665565111 0.376327467782087 1 1
0.321756349198115 0.294526171283473 1 1
0.415914605575227 0.37864515526296 1 1
0.251429753938612 0.232079779247443 1 1
0.650846746804407 0.586160663436812 1 1
0.302178610465221 0.279885150469084 1 1
0.275223585934473 0.253739821318898 1 1
0.556062815343256 0.488767437161225 1 1
0.462081256568885 0.434922570558314 1 1
0.294620496553073 0.229499077964339 1 1
0.428414220777653 0.382450117213288 1 1
0.30770431578446 0.287128347528685 1 1
0.335678903282908 0.28466868272109 1 1
0.495837640544774 0.437288693235291 1 1
0.811032450671367 0.689837988198666 1 1
0.441337260974508 0.391186190160126 1 1
0.100735720761842 0.114035535463352 1 1
0.622200993820349 0.539797151436865 1 1
0.553998744414877 0.525438200978529 1 1
0.873210161347763 0.791413209844867 1 1
0.250952359399462 0.223565894802552 1 1
0.655775965908417 0.631516017090479 1 1
0.549789933503259 0.547296354995765 1 1
0.649843036834066 0.59120852492587 1 1
0.409405229981729 0.381939164493394 1 1
0.285860376179212 0.27995655639818 1 1
0.486050503514974 0.43960403172299 1 1
0.108949080229849 0.0933507692607283 1 0
0.179673403951436 0.15579671136265 1 1
0.476535754795321 0.42603118274453 1 1
0.29110039839535 0.30567394868291 1 1
0.432909782385398 0.375145781091505 1 1
0.291616109667376 0.272484923845401 1 1
0.383053501264141 0.355373156839222 1 1
0.626600572145433 0.566753110888523 1 1
0.575217841836882 0.531117744345242 1 1
0.489185709232556 0.439717048338868 1 1
0.408488025543063 0.357637804457564 1 1
0.416150940673134 0.396552338566743 1 1
0.633631207225147 0.585371533155239 1 1
0.689429912069301 0.629008408787134 1 1
0.367648328137409 0.32588309375368 1 1
0.746643143251239 0.674966681092672 1 1
0.471799818171491 0.430853341844068 1 1
0.224537476628564 0.211818498999379 1 1
0.27136196132713 0.240440797055953 1 1
0.817694129805406 0.746084336923487 1 1
0.663028641038189 0.618437328800767 1 1
0.553822104692108 0.505609270426195 1 1
0.534822835714629 0.494869049525451 1 1
0.362124326239315 0.317982074424335 1 1
0.585597345957806 0.541983095412187 1 1
0.454323867243655 0.404215625981015 1 1
0.291556759007144 0.27316552206589 1 1
0.949171457491016 0.862588044725779 0 0
0.446592751462896 0.423113229644647 1 1
0.658141992824501 0.560326164168014 1 1
0.248790641177065 0.241884749332473 1 1
0.628202964878447 0.583155265885442 1 1
0.303147457333803 0.287644104594738 1 1
0.475320878863409 0.464974846541277 1 1
0.242083603896488 0.242293280663345 1 1
0.768197455249538 0.70217318029267 1 1
0.354945319349738 0.336637054427586 1 1
0.622092231747681 0.570256628477495 1 1
0.67401416987867 0.633529984708455 1 1
0.813448288291964 0.753090607961153 1 1
0.589605819982567 0.59409791543149 1 1
0.144919747175186 0.12423017295882 1 0
0.464385312412819 0.420119933609552 1 1
0.304518036418648 0.283526023418257 1 1
0.379416240588599 0.365495098778929 1 1
0.438813717865515 0.39650339742499 1 1
0.383845966937739 0.35348790732086 1 1
0.442951785453544 0.387374171376863 1 1
0.461180138036323 0.40772507777448 1 1
0.801804600216894 0.735047005094033 1 1
0.38321476660451 0.347892341455312 1 1
0.84859735242987 0.786258549467533 1 1
0.518712488694848 0.470590906845813 1 1
0.493244409695619 0.441838026719461 1 1
0.996315875418074 0.896618772210412 0 1
0.380608283550727 0.354938202161935 1 1
0.430640327367336 0.415943077578505 1 1
0.209785800395653 0.175327603833169 1 1
0.341113343518388 0.360503922895458 1 1
0.615270532528719 0.582115589764035 1 1
-0.00750448532505647 -0.00220245662275574 0 0
0.402956916506947 0.363818949901135 1 1
0.322727943877904 0.321923639418866 1 1
0.299917038826099 0.239624952035759 1 1
0.581930208507925 0.532500532975304 1 1
0.261293708537923 0.255876314498292 1 1
0.278184504349438 0.258388065055085 1 1
0.386206978620205 0.362617027100951 1 1
0.349617861419668 0.339227617300501 1 1
0.74169713648168 0.699730989689317 1 1
0.314644545467207 0.302731806671955 1 1
0.557147092742399 0.541651335558165 1 1
0.474129024032293 0.436572203849712 1 1
0.573595566596928 0.525028689053958 1 1
0.463561967159382 0.431660271400615 1 1
0.289845545289145 0.262323730937547 1 1
0.0581133889507563 0.073327709085708 0 0
0.447172768973546 0.412286251211885 1 1
0.658139314187963 0.601734507916216 1 1
0.318182431063514 0.288952793912933 1 1
0.435601473857682 0.397112468109703 1 1
0.538015413123269 0.493898403177357 1 1
0.629098408198158 0.541237752001084 1 1
0.704392617104924 0.632380134119171 1 1
0.662788081818131 0.633501793846442 1 1
0.646541915712578 0.582799205030413 1 1
0.469607544861667 0.428549580201959 1 1
0.258126822541197 0.242715737760485 1 1
0.583558648523338 0.509272696117443 1 1
0.330258408321486 0.309796394997134 1 1
0.434562457905445 0.388874376128009 1 1
0.692275989124789 0.638161329443834 1 1
0.496909064026104 0.465417321566969 1 1
0.441277259882754 0.399806700561294 1 1
0.527410666039278 0.487900546957413 1 1
0.446545590769578 0.41792948180474 1 1
0.156690142289295 0.146738439760973 1 1
0.666548998523865 0.600696338317141 1 1
0.699818293478464 0.630020097925497 1 1
0.278294701179505 0.246537076280688 1 1
0.659949730238564 0.611042015133377 1 1
1.16194185825531 1.04699872992902 0 0
0.536878197361916 0.499294905932541 1 1
0.524388241335068 0.478154743301153 1 1
0.788697814158498 0.735367672004423 1 1
0.550505461861223 0.53586622183218 1 1
0.587823299667023 0.507152696075035 1 1
0.566077435552334 0.498880601926439 1 1
0.490712154574728 0.424022514809442 1 1
0.0057768942059814 -0.0026562261946507 0 0
0.306796999674824 0.254509354464884 1 1
0.618632574958264 0.561731418665084 1 1
0.447668753361331 0.400544844720681 1 1
0.325684294094312 0.264046767498611 1 1
0.729571066579388 0.676851589721329 1 1
0.47621776220263 0.421719872598674 1 1
0.546898908349162 0.479294464834499 1 1
0.327337359755207 0.292300062206107 1 1
0.668018332320071 0.596262433677219 1 1
0.747390326304661 0.692776214019547 1 1
0.275168278971906 0.277554681144006 1 1
0.682240774351856 0.631312220188502 1 1
0.154134525884634 0.138157171174331 1 1
0.524321288049613 0.426817883521726 1 1
0.728341997437562 0.658115852491797 1 1
0.612933687899648 0.574790016217708 1 1
0.591454677238759 0.537020804767853 1 1
0.491558154132714 0.449701137633326 1 1
0.204838381794201 0.193704788881149 1 1
0.396477544984832 0.361011310781532 1 1
0.474461471162041 0.435973022104756 1 1
0.88876431495036 0.801282335096482 1 1
0.252391110683829 0.233935077721394 1 1
0.532572137717574 0.451627247051251 1 1
0.736270824298245 0.666253348623729 1 1
0.850689996951443 0.775031525846314 1 1
0.391356584374803 0.392488490025893 1 1
0.50411631453079 0.469791384180351 1 1
0.0575074271108306 0.0853946133623796 0 0
0.425838006979849 0.412845044313506 1 1
0.382402002924229 0.343483458158186 1 1
0.517487921353681 0.482398701991795 1 1
0.70331752095453 0.640493464750135 1 1
0.367702798736515 0.328983149261878 1 1
0.36596690587628 0.316345955377423 1 1
0.555591922391161 0.500009198078132 1 1
-0.0531349185845492 -0.0397980699023201 0 0
0.702137762337388 0.644630843164932 1 1
0.294838206086974 0.275054878858626 1 1
0.53058404073026 0.473749288947417 1 1
0.498906805080714 0.456712421047813 1 1
0.813026552986847 0.717408251522999 1 1
0.44825307808183 0.390595107464038 1 1
0.544945714451138 0.503464360429887 1 1
0.630948836442599 0.585122765627791 1 1
0.414756770019412 0.365393782336235 1 1
0.224834476106719 0.202741052949917 1 1
0.431709913820032 0.405582774390872 1 1
0.17218108882092 0.143168350139895 1 0
0.308560515908022 0.265518982847879 1 1
0.50875829609968 0.456739582978395 1 1
0.154533035459994 0.1386279506465 1 0
0.721065684447814 0.621418329633506 1 1
0.209376668907289 0.200181548027223 1 1
0.477484202166209 0.423957345736645 1 1
0.304673697311805 0.298292918466738 1 1
0.557613139069447 0.524684288323339 1 1
0.380592151104276 0.338289546793109 1 1
0.840011210817782 0.758422552427429 1 1
0.27797638345841 0.263328757643418 1 1
0.15757480023414 0.159530775996309 1 1
-0.0738415770433899 -0.073759039877542 0 0
0.763502329809753 0.702808830172696 1 1
0.231764034870267 0.24867044953918 1 1
0.284916211095744 0.242641002867339 1 1
0.247009457623317 0.228528475633627 1 1
0.47915511206952 0.497951782183635 1 1
0.187896526955643 0.171763458015095 1 1
0.339929240752316 0.312799288629815 1 1
0.594388791690452 0.545858392386448 1 1
0.427871616724587 0.410905417320174 1 1
0.0901731259261986 0.0659065535033697 0 0
0.130061875388612 0.123930264160783 1 1
0.31498919127298 0.260735192855624 1 1
0.494566424260426 0.447309504786185 1 1
0.405384599254646 0.392103519155431 1 1
0.527915324670103 0.495938967596278 1 1
0.490893684182766 0.435534232054767 1 1
0.614895003672639 0.567255276760388 1 1
0.409242539413046 0.377944476865021 1 1
0.652619622776145 0.58427453244569 1 1
0.369423279115767 0.330726260118908 1 1
0.47875779977344 0.425447861405327 1 1
0.441442164875084 0.397475914891114 1 1
0.462474075316826 0.447709714196536 1 1
0.39974804469389 0.354204935997571 1 1
0.560484180308476 0.520813605688983 1 1
0.211623775793431 0.18412244732452 1 1
0.405455096931217 0.37399378646638 1 1
0.875045390857288 0.787751834921757 1 1
0.588487615980807 0.549100933083311 1 1
0.548471005259622 0.506257809732879 1 1
0.42031265867787 0.402550212950761 1 1
0.211661110343929 0.186111555544932 1 1
0.428737037237945 0.392384242725469 1 1
0.319922369651846 0.271388059826572 1 1
0.409687493888712 0.359289723796352 1 1
0.812495419316694 0.763193823034619 1 1
0.490343339521894 0.452878160381469 1 1
0.775184953460701 0.721068185356568 1 1
0.585702479589127 0.511520952519481 1 1
0.755787964441699 0.688036240711172 1 1
0.718043277123714 0.661332897470313 1 1
0.743687992864668 0.683084012638565 1 1
0.534761917519573 0.461890384458639 1 1
0.577605282747865 0.512416397671523 1 1
0.328242671280459 0.269145700959565 1 1
0.692309050007491 0.645522669404537 1 1
0.859164109832301 0.769481948607487 1 1
0.446969666903839 0.40530315355078 1 1
0.296351456645632 0.27990563459679 1 1
0.324308591975148 0.305277680400301 1 1
0.427082241501169 0.367404408246211 1 1
0.405923784405406 0.393546206479585 1 1
0.514431853008843 0.463657440451063 1 1
0.504167473136842 0.470675466803442 1 1
0.530114669298782 0.448491135705674 1 1
0.326322449886358 0.28562799012935 1 1
0.506250476402643 0.450811567712197 1 1
0.35439683670321 0.324722691608685 1 1
0.442645800874163 0.421743967658056 1 1
0.328697730694574 0.332640226896975 1 1
0.368007164366044 0.294918136429706 1 1
0.4656113245419 0.424746507475487 1 1
0.646443539211436 0.604249306445448 1 1
0.488311996959529 0.439744226814702 1 1
0.391325331266691 0.35311759492713 1 1
0.474361636392268 0.427833504563115 1 1
0.630310731411244 0.595791289601369 1 1
0.529344111414838 0.471914561340341 1 1
0.868237183943721 0.820750947913174 1 1
0.315152249618617 0.274418796501515 1 1
0.225819585613008 0.197440034210717 1 1
0.151151335321724 0.14000991115684 1 1
0.317388631615175 0.29068902954056 1 1
0.364678547120761 0.337799097764737 1 1
0.542337885156561 0.490646765013904 1 1
0.629768533810747 0.579381532230614 1 1
0.572898207793667 0.517471368184467 1 1
0.17310509201461 0.159056457307439 1 0
0.647657629752062 0.57859500772817 1 1
0.280600272640387 0.2642526448022 1 1
0.562603405852386 0.542091923746271 1 1
0.647579930458128 0.62012782523269 1 1
0.912246970736 0.813310536194539 0 1
0.251330577993606 0.229052317840415 1 1
0.256326221118046 0.236912210712249 1 1
0.402565709801886 0.367883356406475 1 1
0.504333383059806 0.454814216884049 1 1
0.45656557814452 0.41107997437488 1 1
0.166019924079116 0.156748361654866 1 1
0.338677165756984 0.294398785165218 1 1
0.202214562885806 0.191236517310609 1 1
0.510544897848018 0.468872047003485 1 1
0.623296343167827 0.588323041217551 1 1
0.85273215803417 0.743408368962392 1 1
0.441907495083187 0.404163124415783 1 1
0.928485169759473 0.837042140262423 0 1
1.01248487853286 0.913169943705497 1 1
0.790085835610258 0.770500755976644 1 1
0.386882302761093 0.350424203761259 1 1
0.555356579497302 0.509776475654561 1 1
0.467500130662529 0.436943308270855 1 1
0.216988342096513 0.193622192874364 1 1
0.521669951011779 0.458160824077124 1 1
1.33124291475351 1.20486028688639 0 0
-0.0736759958314309 -0.0680880381498714 0 0
0.265475287940393 0.237090700936518 1 1
0.618143775063373 0.542722457800741 1 1
0.560031723388158 0.495300799634204 1 1
0.40399301735256 0.350912053666375 1 1
0.292373878589882 0.272507892395416 1 1
0.00282725696041562 0.00789435481004766 0 0
0.656771191105688 0.58704370826833 1 1
0.374249626707657 0.347602089838257 1 1
0.19684730463288 0.173548568992539 1 1
0.253370909825481 0.213812977871883 1 1
0.206970100325247 0.219449274949229 1 1
0.435327996228581 0.385151314613976 1 1
0.94911720531343 0.850396275623062 1 1
0.446099892959838 0.406069814691977 1 1
0.697424967464462 0.582173038977551 1 1
0.595874471241839 0.525651956156749 1 1
0.899881261930277 0.820525361772231 0 1
0.771428603530369 0.725585124091487 1 1
0.0214903723635978 0.0114698732691737 1 0
0.366911376590209 0.332272128200628 1 1
0.811246014015034 0.770451222156321 1 1
0.391552035478816 0.342193937881215 1 1
0.488788133618108 0.448759165438227 1 1
0.669401943633189 0.628066987122049 1 1
0.466034033649735 0.415453049567715 1 1
0.205736968864537 0.183836269800227 1 1
0.694765399974211 0.653746534595248 1 1
0.484295861426002 0.441567017800606 1 1
0.281319425318496 0.291082714945913 1 1
0.581247839222262 0.537696083492397 1 1
0.595442157526529 0.538151586301233 1 1
0.399928742242595 0.36888248011687 1 1
0.677071326629256 0.597085195542981 1 1
0.396621061103716 0.363207112986911 1 1
0.33289823962858 0.317507273746699 1 1
0.451684423357908 0.431694745195023 1 1
0.190303950320106 0.153067752780263 1 0
0.447971970045903 0.417225372615638 1 1
0.461759019084699 0.426071987511734 1 1
0.85622998168632 0.772316479429109 1 1
0.481575737210835 0.421220679963294 1 1
0.535371798173944 0.484036012940831 1 1
0.202311770831321 0.184444236629485 1 1
0.552228864197319 0.485159349110605 1 1
0.841742142460539 0.782513879367998 1 1
0.0942763249590008 0.106738819384181 0 0
0.159499768529169 0.183096523106181 1 1
0.499262495225574 0.450785435728896 1 1
0.521955595846573 0.479727410414139 1 1
0.452878971213471 0.427216890236319 1 1
0.624229346947048 0.54479770786065 1 1
0.404094785501379 0.420699049291129 1 1
0.859453164115688 0.771804903219013 1 1
0.569884583688329 0.55312342014704 1 1
-0.0190084883797629 -0.0195301632221739 0 0
0.390130664710076 0.337547648455911 1 1
0.439078744792461 0.372100294041182 1 1
0.704333912791825 0.647269152599472 1 1
0.264542233628395 0.26223914199848 1 1
0.0938164130887307 0.0633846124442827 0 0
0.585900944604162 0.514732348602975 1 1
0.485171641960095 0.42802759234907 1 1
0.635693614944101 0.59053044937633 1 1
0.380314368044051 0.334305915001291 1 1
0.129934036697539 0.134936728535762 1 0
0.128192088849593 0.102325952804934 1 1
0.401802788128413 0.36165289019253 1 1
0.443584903695707 0.403324803300593 1 1
0.510637342626744 0.455881856138178 1 1
0.424491645922611 0.349088352509027 1 1
0.538277464282572 0.483370489899052 1 1
0.336321234159994 0.302847375706439 1 1
-0.0584482469643527 -0.0107756157134646 0 0
0.690150117141168 0.601520870440501 1 1
0.419450285896653 0.392843356371289 1 1
0.628843249824086 0.611676355735744 1 1
0.63681295878621 0.604547998607963 1 1
0.0441847999120796 0.0330154969844083 1 0
0.616630271176769 0.540116125785907 1 1
0.434166476563524 0.385924659305373 1 1
0.548136557755171 0.475389364082367 1 1
0.207684333510732 0.179560918928068 1 1
0.563551623062196 0.5272151141739 1 1
0.451978706261729 0.384203980454993 1 1
0.63151776672684 0.545531019181758 1 1
0.339810719549303 0.31994899172789 1 1
0.428819924484718 0.360554973371108 1 1
0.630060168025947 0.586525917737167 1 1
0.728448395599175 0.679175491972851 1 1
0.515233754986704 0.450942889521721 1 1
0.256636311940182 0.261577173359708 1 1
0.117592205230891 0.122986518843846 0 0
0.697905066230323 0.618792171491763 1 1
0.479061623191376 0.403766866259251 1 1
0.479285790047963 0.430080342417978 1 1
0.372680005799389 0.330428167939637 1 1
0.446741189463759 0.427054611669679 1 1
0.603894427343804 0.54394834646359 1 1
0.370248984963438 0.335050455063483 1 1
0.278511466463821 0.250819582399693 1 1
0.60777390087523 0.581252207313983 1 1
0.165801556281588 0.157423838508115 1 0
0.310808049937147 0.288860404193754 1 1
0.636023989823957 0.579431634899121 1 1
0.43525002703496 0.397913114037498 1 1
0.467273708145859 0.397957349981141 1 1
0.691569092467087 0.618805188586834 1 1
0.522104101848168 0.482123513663376 1 1
0.456681669649657 0.427816997648719 1 1
0.258674620655633 0.236768014403777 1 1
0.743395650332051 0.675437374552451 1 1
0.578286663609015 0.522564378120766 1 1
0.67462832190063 0.615471107179246 1 1
0.466299260474147 0.439976710590689 1 1
0.224859129884966 0.178637670033092 1 1
0.333252583487699 0.292976828046974 1 1
0.47180770833969 0.42005361983596 1 1
0.242111897957965 0.232898767975114 1 1
0.611184503540266 0.556092505825216 1 1
0.257285046341074 0.239601563112539 1 1
0.323010724426435 0.306255424106735 1 1
0.396904099519492 0.351381251617416 1 1
0.506667151115462 0.457872329432891 1 1
0.583468489835987 0.523309954473133 1 1
0.471467306128117 0.428076149398044 1 1
0.734839631913154 0.682953431573543 1 1
0.22577043191005 0.212935070287994 1 1
0.307607557864935 0.297143282772645 1 1
0.577821751590272 0.523700785926078 1 1
0.513753899348947 0.480049621528422 1 1
0.571503582744569 0.550722112858275 1 1
0.459285755289381 0.42109203754411 1 1
0.127695866424543 0.133247105664576 0 0
0.572032541099577 0.508654426279079 1 1
0.329468156450336 0.322613112300318 1 1
0.433300376082397 0.403299428636226 1 1
0.831163093105211 0.768379557419757 1 1
0.554020429778272 0.486604075921497 1 1
0.155845766788399 0.148994416146739 1 1
0.682183244886728 0.624422764324897 1 1
0.366577243718736 0.338616044606209 1 1
0.527896088469278 0.479159946106229 1 1
0.245767806184268 0.216306551744403 1 1
0.904734137089063 0.833559506180666 0 1
0.714725280597867 0.666064959222016 1 1
0.912254096312692 0.795045293538181 1 1
0.61782055000159 0.577881622428575 1 1
0.930795544824613 0.861394454009603 0 0
0.496436113367622 0.43562001689765 1 1
0.503996697922901 0.445721027850231 1 1
0.5901875043148 0.54712495276535 1 1
0.806826098727038 0.751105968733764 1 1
0.666221930219443 0.625341144196976 1 1
0.415638528716967 0.395599299877831 1 1
0.5296233039628 0.495846930438081 1 1
0.655443961645313 0.587891525790315 1 1
0.423799309360485 0.382802738719058 1 1
0.217101115992237 0.212613365131943 1 1
0.579987429710927 0.516266361233264 1 1
0.642266240627215 0.598613796434872 1 1
0.428688458396941 0.41156070037812 1 1
0.484490731450594 0.446794555989604 1 1
0.589148582421019 0.517726537895255 1 1
0.427192008689926 0.394495376219252 1 1
0.295373324939089 0.238314268078446 1 1
0.192698743520084 0.189843882991456 1 1
0.469544618686103 0.42616982795301 1 1
0.118414247330735 0.110621780383963 0 0
0.25621297674381 0.234655611680183 1 1
0.344293544576147 0.3139477821222 1 1
0.64399584337223 0.575037882014411 1 1
0.0575639232070097 0.065172400446359 0 0
0.531452419079465 0.499538359208535 1 1
0.309217700503273 0.288711313034681 1 1
0.49028770975758 0.480721790748277 1 1
0.234636211978845 0.199587792714149 1 1
0.6170077590086 0.591083225137616 1 1
0.297582646756396 0.262691289407192 1 1
0.401881189135641 0.384301616704386 1 1
0.521880568537315 0.468234955743465 1 1
0.418486786418672 0.388741712332187 1 1
0.93673600061555 0.852941006043841 1 1
0.402443432404315 0.368465638151168 1 1
0.500725063258536 0.456003880289569 1 1
0.476593807854265 0.42891532369288 1 1
0.44322112851253 0.413259315363058 1 1
0.27828522584812 0.229845952486637 1 1
0.495065048638421 0.442409782405227 1 1
0.164832785749593 0.162553818191397 1 0
0.43163670548974 0.420449530335403 1 1
0.385830866928717 0.350372532486452 1 1
0.446167066857108 0.408138240707094 1 1
0.733729755101052 0.677086196996533 1 1
0.122627487729361 0.121900982568186 1 0
0.456840253137306 0.414060859189494 1 1
0.622380582967738 0.563555172709658 1 1
0.41752491853247 0.356050865477622 1 1
0.23314406960499 0.23337297553559 1 1
0.425740323467103 0.37496990121286 1 1
0.816268581436287 0.746991790633273 1 1
0.482747205535118 0.44887064904201 1 1
0.195205835662227 0.182723879596151 1 1
0.0288132002390203 0.0239818186124303 0 0
0.472812708115692 0.421977960169235 1 1
0.282358759485273 0.261698541212045 1 1
0.533830382229483 0.496099531168791 1 1
0.622875691718262 0.559154861033592 1 1
0.752031380986932 0.676685412642566 1 1
0.113091283310252 0.105229679857261 1 1
0.32410010382863 0.350336875427472 1 1
0.30949544557161 0.272878922456092 1 1
0.840229894331663 0.730392360957085 1 1
0.426039396455499 0.395443557570927 1 1
0.656769548372627 0.5930230586821 1 1
0.328681278401937 0.3125762382576 1 1
0.576807913275386 0.528509533491532 1 1
0.319429680292872 0.294352401776405 1 1
0.393196744251761 0.356114440031741 1 1
0.716144398282384 0.665368561648525 1 1
0.754736627173988 0.698019638272704 1 1
0.383618084062087 0.37801488174528 1 1
0.127367229836326 0.119878410365497 1 0
0.270716977294843 0.25668574488469 1 1
0.356800378425879 0.326412986152496 1 1
0.258233507991505 0.243789799814163 1 1
0.178714536932696 0.163516804153779 1 0
0.481196854074692 0.43480086142135 1 1
0.467316721404804 0.434689086224049 1 1
0.275469264414082 0.259617606673221 1 1
0.665456351095983 0.597192628865568 1 1
0.783563909235214 0.725667551763521 1 1
0.199222183384514 0.196615999013652 1 1
0.47179151722368 0.421803373394341 1 1
0.441911847956169 0.413705078767241 1 1
0.349252397782703 0.328753276336533 1 1
0.581286797929264 0.504588935208127 1 1
0.246192069288747 0.231156794959413 1 1
0.626474524465113 0.551901052012343 1 1
0.567612099012377 0.486596111032358 1 1
0.279332131087011 0.257227439668712 1 1
0.437580153101257 0.400018018161194 1 1
0.794409370204808 0.722483262725298 1 1
0.509605152883424 0.470677010846089 1 1
0.60188733255354 0.515338863177139 1 1
0.587169565009552 0.541441063416118 1 1
0.308575217420715 0.283351147004355 1 1
0.745508837120436 0.686795638109262 1 1
0.49157840215265 0.455337228553707 1 1
0.927512547226762 0.811909751465585 1 1
0.124439653689506 0.115204204502301 0 0
0.451779776791328 0.398578038120431 1 1
0.736133413844326 0.667399385370928 1 1
0.525480824196597 0.475730341647637 1 1
0.401093634127552 0.379616197657068 1 1
0.443509191270656 0.377149287359966 1 1
0.7469290105454 0.653901531654973 1 1
0.230176923083014 0.213107074183579 1 1
0.114920014469824 0.0825518636708398 1 1
0.577158093250203 0.520606205040473 1 1
0.715627181576865 0.656705515557129 1 1
0.556493717917667 0.468123606594728 1 1
0.299519445810734 0.266302796886016 1 1
0.639404926160835 0.618089039536101 1 1
0.71961289467894 0.658785095327735 1 1
0.930518082752835 0.850471622831889 1 1
0.268825298671912 0.257030630098363 1 1
0.5422037143967 0.516635973893137 1 1
0.4893771115064 0.446439999658941 1 1
0.554434706763403 0.510098495612534 1 1
0.693807026318675 0.657522071870578 1 1
0.553353063235316 0.526545078240409 1 1
0.518713621593633 0.468627972612882 1 1
0.139165403313475 0.138296702831624 1 0
0.911539767409172 0.826651520011946 1 1
0.494959021052721 0.441908769401267 1 1
0.480696792893073 0.441163447730378 1 1
0.395719211519406 0.353699771677399 1 1
0.410450979830438 0.355303924844411 1 1
0.602037671513926 0.533762987058857 1 1
0.296729346636243 0.286955479095068 1 1
0.0796466029640419 0.0657038254185905 0 0
0.732135686647426 0.655600376454215 1 1
0.326608105181792 0.310032416611933 1 1
0.699988364257992 0.636485435268398 1 1
0.174805869505463 0.144375501057484 1 1
0.484786624084478 0.441164652257632 1 1
0.334019282875196 0.300537057564732 1 1
0.585360460919365 0.537405778081105 1 1
0.490477663955908 0.457630062815169 1 1
0.677985213266803 0.617406103750881 1 1
0.487662816957073 0.403764183139997 1 1
0.405317878649663 0.354133344228474 1 1
0.140225152832712 0.141103123972387 1 1
0.67948621732497 0.606920153084584 1 1
0.700963318151401 0.627009405176669 1 1
0.411574733067832 0.388476584908902 1 1
0.188904931945834 0.170705111488156 1 1
0.679973463256437 0.593556143531715 1 1
0.524528298681504 0.478998413923741 1 1
0.75280875099757 0.711130670914483 1 1
0.279648780310465 0.248273626932691 1 1
0.256745267489029 0.269156516238977 1 1
0.40054752011049 0.358364960691385 1 1
0.639435248510762 0.57510453664473 1 1
0.344897547968076 0.294817769896675 1 1
0.147496619673789 0.154020433584645 1 0
0.167057386504071 0.153926700296103 1 1
0.662954046854192 0.61146738521719 1 1
0.440853210282959 0.401505887383059 1 1
0.758866647366167 0.725544358409817 1 1
0.359923280475955 0.422953193482191 1 1
0.490408516415363 0.452067432390083 1 1
0.403388074844244 0.355700515411669 1 1
0.624772660948474 0.585185672751131 1 1
0.366012322506728 0.337245040519359 1 1
0.667176129360579 0.602379526891661 1 1
0.503601695024275 0.458322085472286 1 1
0.694975648984848 0.624565551134527 1 1
0.214696529400978 0.185566055988679 1 1
-0.0324122151895269 -0.0278394139240131 0 0
0.856346747801885 0.743626007386313 1 1
0.45480351031864 0.392202135399436 1 1
0.521763025802867 0.431966689299268 1 1
0.27147296542062 0.24939484191723 1 1
0.56929687289586 0.553303496931215 1 1
0.202513819062136 0.206757255372796 1 1
0.673833293132399 0.68250299865864 1 1
0.2120605086108 0.180758419680529 1 1
0.387824072659495 0.34950500601607 1 1
0.414227132185187 0.385468863238301 1 1
0.516930894926573 0.491995751032191 1 1
0.511795948045623 0.468585979980674 1 1
0.704918186760857 0.635557967878811 1 1
0.263046957777401 0.242538255089534 1 1
0.550384090504932 0.505143061018055 1 1
0.719589670596087 0.663923704177676 1 1
0.469364471350344 0.444586853076487 1 1
0.666586394566673 0.571941184071513 1 1
0.666295780809746 0.628826925318836 1 1
0.246117819573138 0.270682045100289 1 1
0.693187100687749 0.625617226412601 1 1
0.501942102024348 0.440241549051156 1 1
0.744894852866997 0.710718504580086 1 1
0.751073837034895 0.696764164901749 1 1
0.562955178818982 0.513305023544545 1 1
0.453834445126282 0.410947928919275 1 1
0.565612138494917 0.520468994756416 1 1
0.380137781580372 0.354663003989515 1 1
0.0319171133731284 0.0298335846484507 0 0
-0.0445103299801583 -0.010893889223437 1 1
0.872951102503863 0.790583593207055 1 1
0.262441668054307 0.215395427345871 1 1
0.572699396445166 0.49103664606808 1 1
0.415277471808052 0.386123342544328 1 1
0.430668728005928 0.402888290156154 1 1
0.665753051563293 0.601883351745986 1 1
0.599881375547947 0.551099238709437 1 1
0.525418561714597 0.499296529498337 1 1
0.433981158285952 0.409650838060569 1 1
0.356838221948587 0.295129122729314 1 1
0.120220325173536 0.121788405740494 1 0
0.431590226854245 0.388278236133011 1 1
0.576163728494456 0.518764656246525 1 1
0.728253610830015 0.695081891436745 1 1
0.274992757649358 0.262683285465043 1 1
0.321533213066048 0.316516850533769 1 1
0.714321618412237 0.66534609477601 1 1
0.343918405943675 0.314044395185379 1 1
0.603460488337502 0.557061753847696 1 1
0.651489897808561 0.576666717105884 1 1
0.0883165419123659 0.0933529612054519 1 1
0.299223724123724 0.299100810676734 1 1
0.738600987994113 0.67906969420944 1 1
0.192796176723138 0.18240115910326 1 1
0.626275892951463 0.59257910523478 1 1
0.604221165263888 0.585088734444157 1 1
0.439545690119396 0.385746688945655 1 1
0.43015511873671 0.413221727363923 1 1
0.486104518197679 0.427386516578202 1 1
0.639902558930776 0.577944889625411 1 1
0.38222133971239 0.360389602120449 1 1
0.360241544533578 0.334247275981764 1 1
0.427226546602934 0.380136598179175 1 1
0.690907912579542 0.612761539842913 1 1
0.358428329622805 0.325835156415594 1 1
0.285226694814256 0.252406976817973 1 1
0.49535060224108 0.446693292041735 1 1
0.372220457825261 0.342057824615133 1 1
0.585634242094021 0.527491885948605 1 1
0.675848077180181 0.58342916374406 1 1
0.29087975159111 0.25403861582562 1 1
0.430395580166271 0.426640887386957 1 1
0.236517860511992 0.21895634373527 1 1
0.333647040001479 0.281048216493097 1 1
0.231622065642835 0.202097775874185 1 1
0.473411091683431 0.451745504865877 1 1
0.120183657685401 0.104762619207495 0 0
0.357836779391399 0.302463894342845 1 1
0.346113488573486 0.340643110578431 1 1
0.47923307637205 0.391915875495197 1 1
0.321983230061278 0.307197316760454 1 1
0.604489880975947 0.552303833829664 1 1
0.246241015887803 0.238488435586778 1 1
0.263938857113933 0.245064770082161 1 1
0.353742775281079 0.350915634373498 1 1
0.429851030117615 0.396950846613094 1 1
0.660258617621478 0.592843820478353 1 1
0.791686932262867 0.727113514635514 1 1
0.51322525278378 0.445490614630008 1 1
0.413575572025628 0.359912628341341 1 1
0.328441897260371 0.301151193257454 1 1
0.535111964745396 0.493838460116078 1 1
0.499143404624579 0.426450715446029 1 1
0.319990092810206 0.285345854996664 1 1
0.282142856245039 0.272457808476172 1 1
0.423019796521873 0.396512334877063 1 1
0.322140971023989 0.276878289614653 1 1
0.556899498305044 0.511951268428553 1 1
0.131229835562541 0.141634635302586 1 1
0.544513732795765 0.510778059850408 1 1
0.559129491851919 0.501275604412626 1 1
0.294533159037002 0.257045556672464 1 1
0.544216707526707 0.489157962627045 1 1
0.322639808247993 0.289694921772558 1 1
0.174905199403865 0.176504461280771 1 1
0.225053124347165 0.236620356278763 1 1
0.684548679226122 0.615292546306658 1 1
0.700117919448563 0.637828614196428 1 1
0.502397383496927 0.437287013685889 1 1
0.60264061447047 0.533605877627907 1 1
0.344308385140542 0.291530313436349 1 1
0.384717766175573 0.380497559237844 1 1
0.250167845390977 0.222695995833359 1 1
0.649029624978536 0.5953724114078 1 1
0.551273355838897 0.511519747032541 1 1
0.677297268712613 0.603312415750548 1 1
0.46864682572493 0.423698556215687 1 1
0.26407013885719 0.254704626752201 1 1
0.442371729705366 0.405345200433709 1 1
0.433194134120729 0.396379407715247 1 1
0.71947983309829 0.669017039415129 1 1
0.54879462279888 0.508392816589599 1 1
0.236495310931978 0.212593529458708 1 1
0.524187441735857 0.478896182457662 1 1
0.512925000574047 0.425589848908996 1 1
0.609579193179425 0.571867729201933 1 1
0.77602452471609 0.706957346206149 1 1
0.812303926031064 0.778097423084601 1 1
0.259895129407396 0.226280051072225 1 1
0.386801734292408 0.364912657522878 1 1
0.164242430119883 0.124790367500484 1 1
0.845981398625398 0.75402932411223 1 1
0.212945810237886 0.199210126656454 1 1
0.285759434406716 0.250966096145391 1 1
0.146564390377771 0.151063918435913 0 0
0.457573636312408 0.427574031591773 1 1
0.366986784670988 0.330514552012925 1 1
0.41972636869756 0.369767348110108 1 1
0.248760612544444 0.251112851862847 1 1
0.255148872567003 0.221320703125189 1 1
0.411081085170439 0.367297913898257 1 1
0.228299527717034 0.225698885155995 1 1
0.318713311235492 0.336807139729754 1 1
0.287863445245969 0.270456591293112 1 1
0.37072488175554 0.323221533986218 1 1
0.213156571353325 0.204540126657631 1 1
0.219004314606271 0.197074898568121 1 1
0.589155252502971 0.519729034619272 1 1
0.573973109081004 0.499886924690429 1 1
0.296133142986597 0.26374010272408 1 1
0.218909154621314 0.209889432280308 1 1
0.607699238757188 0.532538480358098 1 1
0.209081520716429 0.166227968084175 1 1
0.273040425803805 0.24952936151747 1 1
0.376680238035941 0.369168104329645 1 1
0.757070725147444 0.747768379327428 1 1
0.380904057270621 0.346161875345504 1 1
0.531809464782694 0.501413543492949 1 1
0.660239429405895 0.60627295056695 1 1
0.587069802024814 0.540715986399733 1 1
0.661823893941787 0.602228757989431 1 1
0.496681187590147 0.455556184356378 1 1
0.372198609246368 0.339211970709653 1 1
0.398810239132752 0.359970207746264 1 1
0.80539681717196 0.720365436116482 1 1
0.71212506815289 0.660376102223315 1 1
0.132130461827681 0.112910259015331 0 0
0.445508886591459 0.410761196486801 1 1
0.651125346424081 0.59578514351568 1 1
0.725806322181395 0.666014756473006 1 1
0.480713629178149 0.434937147937074 1 1
0.431903187549218 0.375667250278728 1 1
0.383844705482586 0.348464225696717 1 1
0.769474439864926 0.705324229706157 1 1
0.514230628802821 0.456622629606309 1 1
0.575876980088425 0.519586953207568 1 1
0.425881302564343 0.379359368549459 1 1
0.478612404682021 0.449764771885298 1 1
0.43810575914453 0.429786638919907 1 1
0.434194001318671 0.401338529916477 1 1
0.449247611265924 0.390648345207379 1 1
0.27107437402725 0.228385216103953 1 1
0.597371262088196 0.570401210376526 1 1
0.456408387258712 0.411434526327467 1 1
0.620331283525725 0.567146233811772 1 1
0.728477093633711 0.652923648820819 1 1
0.100481072713587 0.0881775028942581 0 0
0.560224341933991 0.526572894119043 1 1
0.67186202425375 0.609449651344022 1 1
0.422917247934828 0.401536007784049 1 1
0.387438327354215 0.331245416739387 1 1
0.495085782570112 0.41806456004132 1 1
0.758313663250356 0.692723674312831 1 1
0.328342558568641 0.291984333169732 1 1
0.859090612614346 0.807630257245661 1 1
0.668353894588526 0.631070151234233 1 1
0.101308548003261 0.079326377391645 0 0
0.103800538587446 0.113576471381363 0 0
0.598715489763206 0.543227962583377 1 1
0.393255172891467 0.370872228485262 1 1
0.0798651219206694 0.0689150024262913 1 0
0.548490841194084 0.483569631182305 1 1
0.595585473781205 0.55106051678968 1 1
0.475877225814115 0.458611556717115 1 1
0.255533678170207 0.228727319976478 1 1
0.677007525655639 0.634351400940216 1 1
0.564720156159752 0.519577199929214 1 1
0.351202473338356 0.31266064299465 1 1
0.650442821579062 0.56374782362108 1 1
0.560778245538636 0.51050622049815 1 1
0.563806276475864 0.502819442175142 1 1
0.365668764654422 0.338896709500426 1 1
0.175693350605161 0.15778947717913 1 0
0.55293090688833 0.479149486153221 1 1
0.54325909866663 0.488132552579406 1 1
0.478826429225332 0.436985971766871 1 1
0.800539453566317 0.725836232827295 1 1
0.347597629619989 0.287966294216166 1 1
0.422866099481084 0.379449002519566 1 1
0.486748458489612 0.482622105118882 1 1
0.512071851135419 0.481201985717715 1 1
0.565611549322679 0.520169163435654 1 1
0.665033600577651 0.594621674871963 1 1
0.706761703103828 0.638618973643041 1 1
0.458772877505507 0.438087530033412 1 1
0.397029550467879 0.354493163728912 1 1
0.839328660579972 0.769300921401907 1 1
0.649957941052888 0.606628858874616 1 1
0.303221912499617 0.279248445881764 1 1
0.647707898848137 0.573630412848607 1 1
0.743099138668654 0.667492970204742 1 1
0.661187561121998 0.593042590775337 1 1
0.310398845848164 0.284406277169683 1 1
0.775161249700718 0.728597464864421 1 1
0.446544815413658 0.407545997720331 1 1
0.286184500046192 0.261748425899752 1 1
0.604682954641707 0.556749872350313 1 1
0.419668767525335 0.390702994050649 1 1
0.697567909484633 0.615642858724299 1 1
0.517544146712118 0.480543964865838 1 1
0.510721094071539 0.454176825981159 1 1
0.687920643220914 0.616875205428699 1 1
0.594206080763373 0.533551543562083 1 1
0.686264078951114 0.591826914834999 1 1
0.392703578526928 0.365661023553912 1 1
0.432317760580429 0.393053677067283 1 1
0.594247637574885 0.522972814984323 1 1
0.251651616630455 0.220662474788586 1 1
0.257425722804194 0.238533242141243 1 1
0.472184610915514 0.392447213262494 1 1
0.543615328522428 0.518132734705516 1 1
0.209121667244556 0.217881273879646 1 1
0.449670507832649 0.407409180766378 1 1
0.71259913361419 0.652998729668093 1 1
0.327821316262347 0.308307651921949 1 1
0.489613636386178 0.445532526830758 1 1
0.47821982484896 0.435167350826796 1 1
0.877303648041123 0.796588486934068 1 1
0.454833526605666 0.402628210216675 1 1
0.649417999279769 0.570637644727037 1 1
0.544993052502679 0.49319369598353 1 1
0.371844027833823 0.348660583162314 1 1
0.486234001977082 0.428960030762033 1 1
0.304974691677566 0.271345649717586 1 1
0.379748772973759 0.312683543689801 1 1
0.553723098203192 0.487097440416253 1 1
0.21015410504655 0.203359151164086 1 1
0.376414539251785 0.327881047126139 1 1
0.528940411593078 0.49070840425222 1 1
0.133373906205244 0.104112131310043 1 1
0.479471667479254 0.447729907201113 1 1
0.464536274324618 0.416449586364045 1 1
0.254781114702945 0.221020836834608 1 1
0.669812074383358 0.61056871614856 1 1
0.750719077882028 0.668350295327615 1 1
0.846730480597445 0.775734206010679 1 1
0.566694920559439 0.517994970812659 1 1
0.593821843185163 0.53246840713158 1 1
0.590919214147611 0.543643971129358 1 1
0.487624352482014 0.45884208908348 1 1
0.576319865703929 0.499782118582641 1 1
0.573647393379019 0.528679987774843 1 1
0.628586002954649 0.569951031292141 1 1
0.329923617998358 0.29715282337583 1 1
0.148868464755222 0.137845143333392 1 1
0.275516789218754 0.267912020621346 1 1
0.311762809511971 0.285372892956667 1 1
0.192566116478592 0.187687622105475 1 1
0.323674693382356 0.29978672238694 1 1
0.611935871036666 0.567820664152508 1 1
0.545643150783407 0.491832146409424 1 1
0.402536588628809 0.350836651081542 1 1
0.472852894611281 0.422077260646538 1 1
0.487613078624038 0.443404767385388 1 1
0.464589980616753 0.434503810073615 1 1
0.487787903726658 0.447556386047783 1 1
0.541029386348618 0.490233282599102 1 1
0.483812507659767 0.421315230145232 1 1
0.611409468428658 0.561766212953541 1 1
0.0741537859148437 0.0634166376966479 0 0
0.748516161830982 0.708039398256126 1 1
0.580754611463645 0.505652839955133 1 1
0.473393862695793 0.453770695094918 1 1
0.452721849588262 0.38789385912216 1 1
0.427383604123754 0.360035224441744 1 1
0.338953027154991 0.316944437518883 1 1
0.504334036057578 0.470160984399968 1 1
0.766859951634877 0.735692626687742 1 1
0.371727174066602 0.310657702392712 1 1
0.354454635300365 0.34333473349378 1 1
0.941177845786064 0.834052592564653 0 1
0.575388410800285 0.524137262592691 1 1
0.356917112242767 0.349107403772954 1 1
0.452788273447214 0.417699790435432 1 1
0.634604609051529 0.559847043524715 1 1
0.604953264454792 0.55341545923782 1 1
0.453570090989872 0.414086447074132 1 1
0.511256886012844 0.462898215460014 1 1
0.301000143900239 0.291946844194895 1 1
0.413999752108681 0.380751819208901 1 1
0.458956275639214 0.419093527365252 1 1
0.194507205713569 0.200494612096645 1 1
0.598688687287348 0.543180320344702 1 1
0.481716335867507 0.428979757337686 1 1
0.405962983573941 0.353937693676142 1 1
0.464958693163739 0.423240567250456 1 1
0.538427871603892 0.517027614767648 1 1
0.455647478562506 0.4319061023819 1 1
0.426958817931034 0.421154232360959 1 1
0.135655142272549 0.115375156304596 1 1
0.296071232896954 0.273267783860403 1 1
0.623370210554378 0.570672530176247 1 1
0.104151234878377 0.091017699438755 0 0
0.354634524801917 0.322794354721248 1 1
0.593739921460552 0.519737245408617 1 1
0.116861077135946 0.104311444820524 0 0
0.454036898689678 0.41760248931147 1 1
0.470648545863794 0.43575316754017 1 1
0.51559909228361 0.442681725824633 1 1
0.205247431939442 0.213719440727925 1 1
0.375679913541383 0.325443421808795 1 1
0.633996545006527 0.576820163277459 1 1
0.700903709643694 0.659442242700989 1 1
0.0264636226824198 0.0245942385324891 1 0
0.696068015711355 0.631237372347392 1 1
0.611507271584927 0.565221522720762 1 1
0.153702819099847 0.130412278065347 1 1
0.726394094431074 0.685500489468478 1 1
0.795562248949029 0.755388884034728 1 1
0.275310556253243 0.233072643409765 1 1
0.50139762775597 0.45263153979461 1 1
0.15668513289937 0.139048368703209 1 1
0.53759754992245 0.507590639819767 1 1
0.719565276385622 0.634642612780272 1 1
0.666169958195942 0.5483460863861 1 1
0.399130793572028 0.355077998746548 1 1
0.428524217066886 0.414558145352765 1 1
0.62146695775014 0.556915416303202 1 1
0.882900830169289 0.808892318993481 1 1
0.716296075208081 0.66273134214677 1 1
0.464982322981839 0.421198222402511 1 1
0.887125100781699 0.793539913989687 1 1
0.102048861730419 0.0713324574255136 0 0
0.59113235125261 0.578263129082233 1 1
0.406568518452336 0.389301823426392 1 1
0.213533245192049 0.200525124626076 1 1
0.539534560736843 0.488236722281509 1 1
0.167831694040946 0.150530054440169 1 0
0.708749772594971 0.635633718003822 1 1
0.510721202263303 0.47053702646451 1 1
0.712733956107212 0.647401032178849 1 1
0.210027324481686 0.190675738571759 1 1
0.865531290736712 0.771021513541196 1 1
0.379521377034358 0.342134174801765 1 1
0.636615381709099 0.582640650591759 1 1
0.679983633986579 0.604892813467525 1 1
0.545368294140378 0.467268954315728 1 1
0.291021785623513 0.240556161302423 1 1
0.439157166864712 0.396225767859268 1 1
0.722691024662159 0.634043979755004 1 1
0.430894116681026 0.393014764041556 1 1
0.308448938276395 0.303413520790706 1 1
0.581633065514927 0.51896498707266 1 1
0.833094711937231 0.788407668238775 1 1
-0.0233251776218805 -0.0365523637702178 0 0
0.438564417129504 0.397701213819533 1 1
0.5218892660806 0.507926409453636 1 1
0.611408505579526 0.557973919002322 1 1
0.716338437699751 0.727313690878762 1 1
0.795042255027598 0.721761438831853 1 1
0.283179283342282 0.245018086522592 1 1
0.486265646936182 0.442930416096331 1 1
0.45288878466971 0.40463789713371 1 1
0.553765805730424 0.496967554250871 1 1
0.454763175097001 0.414903386389734 1 1
0.46582425531502 0.400237631861089 1 1
0.42116840629515 0.366596761157634 1 1
0.821119240740982 0.752279337838524 1 1
0.536640499868649 0.479439215358605 1 1
0.340375721222006 0.313589530320373 1 1
0.5816451166998 0.514847359282481 1 1
0.680690046443149 0.627977869117515 1 1
0.154178923417436 0.142060465668504 0 0
0.274334187694272 0.238345000561208 1 1
0.595378346248358 0.518127135894649 1 1
0.606851768579471 0.545048183058042 1 1
0.610313124173379 0.562810519323932 1 1
0.31404979055325 0.268516625936526 1 1
0.517605005016468 0.489559673841558 1 1
0.197204358666649 0.175969058409608 1 1
0.458038693845008 0.393805787329725 1 1
0.559198574413951 0.493354408778489 1 1
0.466218439034282 0.430812817051047 1 1
0.378356120924629 0.341238160766615 1 1
0.595430546450632 0.526722276244536 1 1
0.113953660438813 0.0783773999200338 1 0
0.121520595955178 0.105999779806002 0 0
0.728668767163541 0.655764753576591 1 1
0.465837336225338 0.415985538753063 1 1
0.455549514377332 0.415795077528772 1 1
0.710218262583224 0.625299339646966 1 1
0.101275453307296 0.103642823656512 1 1
0.858481054940573 0.782502360396009 1 1
0.33848062397543 0.299781040932998 1 1
0.700186971627848 0.630001955961655 1 1
0.138565218375942 0.11275911665641 1 0
0.393302826994767 0.324407486638948 1 1
0.381709928168158 0.304426042297521 1 1
0.459963213077016 0.407526083521954 1 1
0.346614768837333 0.346139606823331 1 1
0.406364165178508 0.382651112910468 1 1
0.546888274368831 0.493612478472201 1 1
0.146493940262892 0.127748831707049 1 1
0.491788293448518 0.425505561861692 1 1
0.485470016399652 0.418994672619372 1 1
0.225312109957358 0.18480413813756 1 1
0.282953074153677 0.218613473214864 1 1
0.287070427564693 0.247272784212724 1 1
0.608604373025713 0.550187514593719 1 1
0.893243097039888 0.808746060271541 1 1
0.29003493563441 0.28634861675251 1 1
0.549514941497203 0.496401431489915 1 1
0.438303885446077 0.372638834982459 1 1
0.560635854498785 0.521761450384603 1 1
0.389569945062625 0.369755335651965 1 1
0.631282370626072 0.551827035897505 1 1
0.433912302644163 0.3781148265119 1 1
0.253001873033879 0.237201831547539 1 1
0.306032041169341 0.291488598844934 1 1
0.304161201445075 0.273076848130433 1 1
0.431357366334842 0.381220326287181 1 1
0.49600616043783 0.430547199906795 1 1
0.463104366021226 0.41897091023823 1 1
0.34582284016138 0.299500493150273 1 1
0.7759574807043 0.698462981559183 1 1
0.298379746313909 0.301044145484657 1 1
0.437743696062831 0.399240737116955 1 1
0.709645370510564 0.641730662138045 1 1
0.523240438090271 0.472109387017671 1 1
0.537717309198817 0.482859510616772 1 1
0.463824163165274 0.422981358075233 1 1
0.621896701558175 0.589406348779591 1 1
0.48400934726498 0.452356385596894 1 1
0.719069237065425 0.636684656171984 1 1
0.498483480293649 0.49335501624664 1 1
0.49033674664172 0.471323346118264 1 1
0.356938536241189 0.302295736263764 1 1
0.176448099037433 0.138139713076836 1 1
0.556801903360323 0.512931446983196 1 1
0.392260697337092 0.365846971471249 1 1
0.692163044903915 0.6063606954217 1 1
-0.0334830353985603 -0.0455116128798199 0 0
0.742596835856102 0.644405918602741 1 1
0.473752876156753 0.422689564071241 1 1
0.329027940912376 0.280880989258337 1 1
0.144020929175786 0.162058449223416 1 1
0.263257287543167 0.226498167485244 1 1
0.36817160944323 0.337254127031158 1 1
0.115677927618639 0.101276254246831 1 1
0.381054238707018 0.380081674376867 1 1
0.257976488955884 0.216782817549068 1 1
0.333096788293348 0.32700069695826 1 1
0.390775045507037 0.368830552328115 1 1
0.574464712341989 0.531302918005609 1 1
0.549439217201282 0.501687356353302 1 1
0.323411812702048 0.293256123511256 1 1
0.405771089748113 0.3569594700583 1 1
0.544798319949927 0.509550145657912 1 1
0.500816292203782 0.449903415979953 1 1
0.760477670106494 0.6945877568581 1 1
0.749501466257113 0.689049816236269 1 1
0.265064608925344 0.220940120232383 1 1
0.319521417924912 0.275577300974515 1 1
0.340933707624027 0.304547184578126 1 1
0.371236696432797 0.34357778754131 1 1
0.69293182871748 0.628767015522701 1 1
0.442177602468436 0.388302128492078 1 1
0.529546226200058 0.480183278499726 1 1
0.318870098089346 0.312418195228353 1 1
0.579574273094769 0.522659700671519 1 1
0.341753128052752 0.307565252212384 1 1
0.691414531310298 0.630457010416226 1 1
0.463175289996015 0.441269443188514 1 1
0.709837974836821 0.630861235154479 1 1
0.311650677668771 0.279369747338709 1 1
0.335945775022667 0.324990183274869 1 1
0.678738751480897 0.652323341711474 1 1
0.613432515733795 0.540988623194018 1 1
0.465805504338249 0.437926481185604 1 1
0.169826207850408 0.148923806788389 1 0
0.282157853372808 0.248856123089726 1 1
0.563472406110752 0.517439072191495 1 1
0.355516550599364 0.281771664222511 1 1
0.696552077089097 0.655200632667006 1 1
0.400538254365239 0.360665908948858 1 1
0.186874930685808 0.187579455138661 1 1
0.432208148338746 0.42178718921841 1 1
0.471434082942868 0.43739504326799 1 1
0.495747185364033 0.472488162261117 1 1
0.516109605847702 0.469866685378469 1 1
0.435682730291914 0.405411787340392 1 1
0.359252634332519 0.331901023905994 1 1
0.562944004066206 0.485351371584033 1 1
0.529818256554411 0.504254890143835 1 1
0.25809586048548 0.261303455348498 1 1
0.715302168041542 0.651675385744271 1 1
0.188442813294869 0.169917534273287 1 1
0.138414462830236 0.145215913305318 1 0
0.694108862098225 0.639481716655131 1 1
0.535344183552335 0.480093271466764 1 1
0.438377664399769 0.399796647189526 1 1
0.453122050053411 0.412767422981553 1 1
0.345691644855035 0.310288923709453 1 1
0.492333612188297 0.454840431243592 1 1
0.224690146808748 0.201391525591074 1 1
0.329839248430043 0.324618864062838 1 1
0.0786605673878943 0.0947808445474463 1 1
0.113272171356604 0.152736512233695 1 1
0.890834970770507 0.805934609019943 0 1
0.854272791740748 0.789060250208424 1 1
0.457900836973038 0.439948020144344 1 1
0.558831069722428 0.521039343144982 1 1
0.350580336981303 0.257226165725678 1 1
0.234709221707217 0.181442129297381 1 1
0.739597968255296 0.64512857173708 1 1
0.23769541430443 0.219821219174964 1 1
0.834989161505862 0.758833452872662 1 1
0.555871539613412 0.514046661327288 1 1
0.620710327105106 0.574507252524545 1 1
0.609180156811617 0.547206931640967 1 1
0.372970238305636 0.328124418270197 1 1
0.567300881055818 0.495682138383033 1 1
0.557403248649925 0.519027917958628 1 1
0.329964817899569 0.278327571918078 1 1
0.482335264459688 0.439797321974566 1 1
0.625944358709849 0.595043549485592 1 1
0.56941813002372 0.497104781373806 1 1
0.580378814137748 0.515351587939433 1 1
0.357851414633972 0.31070457423176 1 1
0.339888568777517 0.303621718219084 1 1
0.571584665511344 0.532005618207312 1 1
0.615929391604796 0.517775632086665 1 1
0.568477110610923 0.545370904299207 1 1
0.414516747001836 0.373990549479104 1 1
0.342531549389363 0.29443069498495 1 1
0.290985188223333 0.266487496092812 1 1
0.343420034509743 0.335985244977042 1 1
0.533440820329483 0.453425970499533 1 1
0.60974618030726 0.559300994421722 1 1
0.591005346257413 0.54375058845315 1 1
0.39474411634689 0.36271736346279 1 1
0.45662949968368 0.411332330147093 1 1
0.498352210420258 0.449622413239547 1 1
0.483239203572392 0.442975529642951 1 1
0.659227058725148 0.568749033396427 1 1
0.324093374592744 0.295708852476711 1 1
0.466235721711349 0.430999319180517 1 1
0.15990046500703 0.145564401566225 1 0
0.682300375623239 0.607805516091197 1 1
0.460158957966018 0.413284614292548 1 1
0.305815897093462 0.274618070826101 1 1
0.693814863632562 0.637053993322607 1 1
0.740853382755222 0.66377928159974 1 1
0.721051061949865 0.672447889938119 1 1
0.381416275137361 0.365661873448451 1 1
0.590747685875022 0.546350771852787 1 1
0.173700136304094 0.16476850786171 1 0
0.218487991883767 0.241681761936251 1 1
0.975882289681907 0.898562567325401 1 1
0.44329066002772 0.413429155093936 1 1
0.498722273425303 0.446232625412402 1 1
0.434586371726677 0.403114331946714 1 1
0.53216199921383 0.489325519154613 1 1
0.235492815501296 0.201802361359436 1 1
0.234834165078673 0.222145105162176 1 1
0.659672016359164 0.595358834133465 1 1
0.744030215017557 0.670772857485135 1 1
0.350645652285116 0.300893212681155 1 1
0.454481119190777 0.426322322165908 1 1
0.349373552959509 0.319384896409831 1 1
0.490462836874886 0.435527670554326 1 1
0.205027727510564 0.17891232881211 1 1
0.581430297484654 0.520872888166458 1 1
0.516592853577328 0.502851844781595 1 1
0.824774434255832 0.748532092628012 1 1
0.567600985181028 0.511164016496712 1 1
0.25564369768274 0.25631379577026 1 1
0.560485417348253 0.507589670952782 1 1
0.435266159798664 0.406967693393713 1 1
0.774831035980111 0.682176228998002 1 1
0.46150703706498 0.424529822497177 1 1
0.685620500613362 0.610844038731174 1 1
0.827011448936493 0.721219863674032 1 1
0.262401099201527 0.239826567569164 1 1
0.454979552505561 0.400480708798305 1 1
0.285406263140508 0.258810562482258 1 1
0.517302836468182 0.463998734560939 1 1
0.617762755393935 0.572182768513816 1 1
0.14626905008776 0.163783448989322 1 1
0.442619792213195 0.41205110495917 1 1
0.481768601792893 0.450503387013767 1 1
0.242056276497992 0.213552561098884 1 1
0.59367229100542 0.534115171833264 1 1
0.463547921705572 0.445637197239757 1 1
0.300424402550921 0.294234967693481 1 1
0.580365191587818 0.51919217656131 1 1
0.420657886540354 0.376383519102025 1 1
0.42496146888432 0.396384949671542 1 1
0.659862055887984 0.604958843700763 1 1
0.631330154152771 0.521794310276086 1 1
0.439178211222262 0.388735403945557 1 1
0.62256636890776 0.556346804826831 1 1
0.461200271964348 0.41324191828533 1 1
0.418419008071114 0.357550637502073 1 1
0.295468395889025 0.288484041773034 1 1
0.72055058372045 0.638263651971462 1 1
0.438690274622341 0.391776596813409 1 1
0.614842350599732 0.559732591785488 1 1
0.849511079148473 0.768996628036144 1 1
0.509812560422312 0.486406827198348 1 1
0.306361484453415 0.268593881964065 1 1
0.476079949907198 0.410459033593433 1 1
0.431294123362334 0.379596551129568 1 1
0.417913583399118 0.370288818153993 1 1
0.583044145636923 0.539254753000114 1 1
0.3660224639164 0.334566229205102 1 1
0.590082102132502 0.524424255265586 1 1
0.526911129314129 0.46252462476287 1 1
0.700024194041418 0.624655024454549 1 1
0.592826506705855 0.521698084923973 1 1
0.545549926041552 0.486090649470172 1 1
0.31250472238569 0.281661117716269 1 1
0.565045213853358 0.507479334366059 1 1
0.434970701739288 0.393092191162477 1 1
0.617163404375629 0.549779739074135 1 1
0.834341619947986 0.75388861031772 1 1
0.221986355285165 0.195917813605713 1 1
0.512110216951679 0.445406853121029 1 1
0.740737621433802 0.677064463227222 1 1
0.522584745706669 0.48010619807795 1 1
0.301244476966836 0.256393180753422 1 1
0.719474354362118 0.679247816430619 1 1
0.595935435812395 0.534275380773762 1 1
0.0153984786993541 0.0298433153027375 0 0
0.75273920418078 0.702974701646466 1 1
0.860081635432901 0.799275241704243 0 1
0.218594294726635 0.258920546025239 1 1
0.465850745146693 0.420126489223418 1 1
0.74908896896663 0.688203337747719 1 1
0.554944490025839 0.50968582639697 1 1
0.290187885741941 0.289900609368189 1 1
0.335083712861764 0.29487761914773 1 1
0.332130757542118 0.301532426763179 1 1
0.244175753702434 0.206504736055517 1 1
0.308514991880912 0.296892836581675 1 1
0.56076593641519 0.563171021232139 1 1
0.551016326715204 0.49449394529842 1 1
0.183667904483373 0.181040048011349 1 1
0.255458820973562 0.23936198017187 1 1
0.677450731081082 0.639415963859053 1 1
0.536044276425534 0.474390685147426 1 1
0.47416884279356 0.400509330761788 1 1
0.478621368167241 0.428102034601485 1 1
0.159082235222082 0.0881788749385066 1 1
0.556305036139011 0.490517076948974 1 1
0.787573099824118 0.726465581114831 1 1
0.288357088637131 0.248606692561338 1 1
0.657186183502216 0.599248866440938 1 1
0.169664983645589 0.155997561773656 1 1
0.70957393736937 0.653159073733107 1 1
0.257035113363579 0.224288975756242 1 1
0.31579481003467 0.271458551565565 1 1
0.236132396892102 0.211289175653178 1 1
0.321630875018071 0.313353188421184 1 1
0.342621751439342 0.323834151951834 1 1
0.421815951076124 0.388626072561227 1 1
0.491392468835842 0.431982945616259 1 1
0.344855641538642 0.306271841792661 1 1
0.438600515341638 0.397009164300272 1 1
0.212046210767362 0.187707961227895 1 1
0.483685540522588 0.436455755805437 1 1
0.390471882108923 0.358722585767677 1 1
0.893375725688004 0.800104147338628 1 1
0.272440046116412 0.228107711697161 1 1
0.180017821814055 0.16601367109441 1 0
0.57724086646204 0.548853723262622 1 1
0.699902676372636 0.656412029195452 1 1
0.607396384244451 0.564545405048262 1 1
0.526101003048941 0.484031897565159 1 1
0.324837327878871 0.30086827704665 1 1
0.400469648127905 0.384445014016223 1 1
0.246344346025776 0.225035197741534 1 1
0.452292446748682 0.427166207821752 1 1
0.593142827981024 0.530708899185907 1 1
0.292284687823279 0.267013410920486 1 1
0.641534242284093 0.565416384123384 1 1
0.747221454594498 0.682195023785261 1 1
0.598769011681128 0.530695535040741 1 1
0.925391116696589 0.836257287046908 0 1
0.519823699354254 0.473328741294089 1 1
0.601134502871727 0.566194636246738 1 1
0.706573296182713 0.649965937290593 1 1
0.241638174075262 0.219063639722386 1 1
0.620470681782726 0.554156855282828 1 1
0.332026252906281 0.321826475476661 1 1
0.344249896641566 0.361747022926439 1 1
0.115167309405117 0.117269747039036 0 0
0.428267048883691 0.39028487028222 1 1
0.511287458882235 0.465081932312039 1 1
0.252033645463359 0.237677596768202 1 1
0.279812105144307 0.257955887335695 1 1
0.410243347958415 0.340073789143733 1 1
0.590525050310322 0.537020353042942 1 1
0.74893010138208 0.687214655396136 1 1
-0.00746265201500933 0.000719273850869111 0 0
0.228214492985155 0.20619867312341 1 1
0.505851984209875 0.442028096085332 1 1
0.00939526742613691 0.0166259908610321 0 0
0.288675307357524 0.256214528061682 1 1
0.664113993453795 0.606672095575417 1 1
0.337888930632034 0.276886058155565 1 1
0.273906544920033 0.241279010922482 1 1
0.390128853967742 0.361777812597251 1 1
0.329155581552599 0.289067189871574 1 1
0.865651682865797 0.782049372040539 0 1
0.484250203322412 0.440398735619555 1 1
0.473163006529793 0.427622896167844 1 1
0.516168166757867 0.494870226771984 1 1
0.496714490559789 0.463273151012102 1 1
0.333916807028842 0.217749223208763 1 1
0.47235216001617 0.427136427035452 1 1
0.438548240510469 0.382853157804142 1 1
0.339291184115642 0.312149925593407 1 1
0.785013047331305 0.703523738743934 1 1
0.444966304133926 0.419692852715546 1 1
0.310987724403901 0.313291441936738 1 1
0.490660849683364 0.449353766477733 1 1
0.288607466405582 0.250722210251514 1 1
0.461307979714328 0.411109458375733 1 1
0.821092095909403 0.752913984717099 1 1
0.201212315864394 0.179213155750618 1 1
0.61324311616957 0.548361277415133 1 1
0.212317931772735 0.212492347156234 1 1
0.324627101596098 0.300523792698787 1 1
0.595598890451074 0.513119868027214 1 1
0.464401836477152 0.407613778620007 1 1
0.272118884337654 0.2561816799173 1 1
0.781359951132996 0.703715768614798 1 1
0.284778470326549 0.260412829806627 1 1
0.413681821847141 0.382123033482982 1 1
0.744580855627724 0.679943068317582 1 1
0.447395293495026 0.421920316824766 1 1
0.421083752428751 0.398649863016117 1 1
0.414183100840135 0.361624032767051 1 1
0.750210410285222 0.682716425996979 1 1
0.365619766294222 0.319621007865148 1 1
0.0789842869360128 0.0730281615321085 1 0
0.0847765139436321 0.0912049936767787 0 0
0.492892631191946 0.446913701079856 1 1
0.613583427236615 0.554723002564717 1 1
0.362261015436923 0.327252844712844 1 1
0.117951990923817 0.0773095577353713 1 0
0.415058267244787 0.372169726431222 1 1
0.526013881578322 0.486945458023756 1 1
0.507512107705681 0.471384715401781 1 1
0.426321503547974 0.373412563573841 1 1
0.534860522134084 0.516833704821471 1 1
0.610451799597279 0.557457185339644 1 1
0.518331680080515 0.465606695788901 1 1
0.365556396544125 0.340138252186408 1 1
0.301893362499955 0.281805367484535 1 1
0.190051040503804 0.163474280078145 1 1
0.524439874359822 0.48741323004021 1 1
0.960092568330152 0.871363148477625 0 0
0.635944566522179 0.58555650188542 1 1
0.583276773789527 0.527280609792953 1 1
0.591002317651995 0.565237619410776 1 1
0.657091682029326 0.577981833067545 1 1
0.343498448275075 0.317071145364648 1 1
0.772662933748913 0.706773377832281 1 1
0.546013193825961 0.513847660583185 1 1
0.582106253188389 0.51111320420839 1 1
0.403040699890169 0.377358685474137 1 1
0.490231585729419 0.444169589113778 1 1
0.431293695968433 0.392763028862524 1 1
0.277237391868073 0.238592304727545 1 1
0.229698023509481 0.213544620738528 1 1
0.468022248859968 0.401190298886531 1 1
0.362709746503324 0.321023088497972 1 1
0.358347449263202 0.30559480596136 1 1
0.733929168347581 0.660121142380811 1 1
0.625691669043554 0.571060150606079 1 1
0.637238035688897 0.603367006746135 1 1
0.515832438435614 0.473381852608367 1 1
0.50824308918402 0.473741172464141 1 1
0.103509389720486 0.0840996036619851 1 1
0.956827885364206 0.865381088039219 0 1
0.548099193127357 0.489467958853948 1 1
0.234134066263873 0.209079232303708 1 1
0.297529851008169 0.22459858626251 1 1
0.483740087722193 0.427208966396497 1 1
0.59552715633812 0.526689451049578 1 1
0.365286532652185 0.318874273721857 1 1
0.666530459262732 0.607995270360753 1 1
0.619082479672284 0.557757904016506 1 1
0.718013160772997 0.656307700160498 1 1
0.128505855081927 0.118151390759908 1 0
0.458945258275299 0.438193046287537 1 1
0.522963958867271 0.470667869654378 1 1
0.655426881357989 0.588588085689324 1 1
0.247207213594359 0.22682544503677 1 1
0.779007927677764 0.694980656436738 1 1
0.782133770805175 0.708431825926706 1 1
0.861626626496244 0.756577178924531 1 1
0.530197747210294 0.496432052195943 1 1
0.347661807844414 0.33343228003848 1 1
0.45586328683345 0.423648909218829 1 1
0.850810915924803 0.786815454907255 1 1
0.45918612472928 0.413427720884285 1 1
0.309360162445115 0.28139774750394 1 1
0.617741358644939 0.577503335815457 1 1
0.34976132400361 0.304028994749604 1 1
0.583750994248248 0.54916247349279 1 1
0.318649277622207 0.286845395433807 1 1
0.578359093547035 0.563387548822281 1 1
0.0971782235933189 0.0777246038568855 0 0
0.641492802448233 0.598872700917802 1 1
0.290856584384884 0.268254533150754 1 1
0.166356475964726 0.156292278825857 1 1
0.65152372679215 0.5979336026958 1 1
0.592432495885787 0.536553984900009 1 1
0.343642650417867 0.317586663704987 1 1
0.568454542752975 0.502140624707811 1 1
0.310767919628649 0.285593317469006 1 1
0.130061116394743 0.118372079371309 1 1
0.817145751357971 0.72535052071661 1 1
0.485962843523874 0.451870718020204 1 1
0.654288319315635 0.573892571851558 1 1
0.407240452509231 0.364719718305572 1 1
0.329471219164078 0.311554948736034 1 1
0.685562717197396 0.629060995084665 1 1
0.378305351890578 0.347654640828551 1 1
0.426324857780731 0.389167606760445 1 1
0.291818648642097 0.270938872659997 1 1
0.547247341708955 0.509057040606559 1 1
0.285309901916091 0.296291222158891 1 1
0.510054045957178 0.454701946622317 1 1
0.383458126509391 0.330766993557561 1 1
0.220221794339684 0.207382837066706 1 1
0.170794249937404 0.152509156960713 1 1
0.0898237097378497 0.084914820407172 1 1
0.341468170053792 0.322644033989115 1 1
0.114089370304005 0.0832560515910093 1 1
0.693771264204589 0.606005381005567 1 1
0.41565686440977 0.373602244876276 1 1
0.456549676415814 0.439065572648107 1 1
0.684173556707856 0.626878219494321 1 1
0.226793333237419 0.220330723418341 1 1
0.411151206865832 0.387506426737354 1 1
0.700306281552988 0.764433564603961 1 1
0.296639620825481 0.267465124381465 1 1
0.440976045233512 0.418909881737798 1 1
0.729633149572368 0.666446619231708 1 1
0.519157889560262 0.471245190894877 1 1
0.22269685862192 0.205075216570793 1 1
0.786383613024786 0.724270988579128 1 1
0.523868275439678 0.483487361735798 1 1
0.397160483497808 0.400964087592219 1 1
0.566432334267022 0.527732871883377 1 1
0.403947639206339 0.368111119536455 1 1
0.429938660423307 0.401760953351769 1 1
0.735694495935773 0.672810146111061 1 1
0.589054637449435 0.53742120782599 1 1
0.580176204290611 0.56551164134521 1 1
0.448198555416213 0.409258324999857 1 1
0.467737530741936 0.471885115178961 1 1
0.371654898930113 0.32677447616572 1 1
0.765837893314181 0.700807065099094 1 1
0.69893954730699 0.633190071170514 1 1
0.359131442254065 0.304470466738582 1 1
0.00670145113417835 0.0178452068381564 0 0
0.434140006188255 0.394838816188447 1 1
0.766490905159777 0.690801335989762 1 1
0.62406231107688 0.529979600703733 1 1
0.61405225084921 0.56124905673472 1 1
0.0901423255940958 0.0893926016356734 0 0
0.396398186910124 0.376424401953818 1 1
0.717243310279668 0.676958581205328 1 1
0.240454399036911 0.247876512617437 1 1
0.297981220846924 0.270928065963155 1 1
0.485968040420334 0.449672235392859 1 1
0.403192419833781 0.371009363248818 1 1
0.62318095323877 0.542233819593213 1 1
0.589214968157864 0.536430389967857 1 1
0.697829156996337 0.65530246850399 1 1
0.610624977357437 0.551680803695262 1 1
0.761700129054357 0.679395605826639 1 1
0.143965754301199 0.128197011383936 0 0
0.208264012797344 0.188179206399133 1 1
0.311201124997923 0.279537135744512 1 1
0.453955093604071 0.412778677747741 1 1
1.03237704066212 0.980310530967979 1 1
0.290212684114118 0.261190146046841 1 1
0.39613670492952 0.358182008941539 1 1
0.397017676335774 0.391122066835927 1 1
0.535500790429281 0.499175096241258 1 1
0.677069535142896 0.60981868206577 1 1
0.431021271840833 0.370892425129725 1 1
0.603579444293141 0.533927962940542 1 1
0.582929640846403 0.554511557236418 1 1
0.531032713905036 0.472666607773263 1 1
0.395133457946637 0.3569573312555 1 1
0.591386184958738 0.540400437112263 1 1
0.646640619216772 0.583627976018132 1 1
0.855901498502715 0.76677631695864 1 1
0.407730840414579 0.314862554530612 1 1
0.570182881582957 0.531186497329539 1 1
0.321310922698425 0.321525581877031 1 1
0.465178505365124 0.405320272365994 1 1
0.534244541596333 0.496759015588559 1 1
0.410155076843804 0.398137178815526 1 1
0.529700316845816 0.474496522028931 1 1
0.307213298659954 0.293235300593982 1 1
0.2902092684823 0.246077921087168 1 1
0.494341787725324 0.452415231135321 1 1
0.444999832498089 0.418900489486682 1 1
0.615539054736969 0.546775807667003 1 1
0.422377239762155 0.368097328831568 1 1
0.476927382015291 0.441634532668381 1 1
0.586035879502885 0.525448461500437 1 1
0.247112090475143 0.224789817966518 1 1
0.565557960081824 0.500132964621596 1 1
0.355744649983726 0.31982892029605 1 1
0.291563356099332 0.271813512134294 1 1
0.885210780350111 0.820367344096315 1 1
0.393892567310389 0.369189923203516 1 1
0.331407137561047 0.292968871680782 1 1
0.605856521083359 0.562812141432005 1 1
0.313685639092593 0.335520080883109 1 1
0.115978614129422 0.113056966366297 1 0
0.499097163635313 0.473480152470025 1 1
0.249487432546647 0.214596814571734 1 1
0.9599021242069 0.88623218655887 0 0
0.772718048922563 0.701636671376283 1 1
0.449871765959964 0.408747923544263 1 1
0.408389044421723 0.379914433427655 1 1
0.237426305377028 0.219646676638027 1 1
0.56828913757444 0.54272446476215 1 1
0.83830523663632 0.743774873331412 1 1
0.254356354572978 0.189826451115428 1 1
0.503119359384362 0.449091855814963 1 1
0.471166909754771 0.433684467798231 1 1
0.483498522855015 0.43401503059509 1 1
0.545286920747149 0.490401066390376 1 1
-0.0609012812512472 -0.0618557426214795 0 0
0.344369025832543 0.302920476713241 1 1
0.251290765022465 0.232406428750868 1 1
0.324681821862239 0.304298214291625 1 1
0.951817102248584 0.825563064102669 1 1
0.584321773220832 0.529393225018359 1 1
0.00711274806969676 0.0427562293283898 0 0
0.32826376149546 0.304193164426344 1 1
0.425714392623624 0.411766525212513 1 1
0.464646544289167 0.418987604035667 1 1
0.509937500948629 0.455093025979656 1 1
0.809740817175813 0.717094982861813 1 1
0.54673349257435 0.493607235469576 1 1
0.239449189581231 0.191329369208612 1 1
0.561122215446783 0.524111390564604 1 1
0.326085121137601 0.29409211864418 1 1
0.689013808081092 0.620971749720919 1 1
0.475776547173716 0.424693886071213 1 1
0.224278704156473 0.223138855168922 1 1
0.19660657630415 0.199586889477938 1 1
0.120274686745508 0.100586516422517 1 0
0.442246438095675 0.390853104964588 1 1
0.345182528703516 0.305346660256436 1 1
0.586895215853933 0.530851895825937 1 1
0.568661138473745 0.523244202268606 1 1
0.438833910644612 0.39653831434349 1 1
0.191413297042412 0.213477582165558 1 1
0.266551707807225 0.226575584168059 1 1
0.614576752252037 0.559671916081645 1 1
0.368979662211408 0.329927406079569 1 1
0.616423605301965 0.55789439477696 1 1
0.578008570190671 0.496379316870741 1 1
0.34124603557258 0.314304740513605 1 1
0.519410828467178 0.464453469941045 1 1
0.792869284911842 0.767488637212985 1 1
0.804028371922494 0.736164201405835 1 1
0.129039966696078 0.11347468196096 0 0
0.524434424052949 0.515785053808647 1 1
0.341772171922276 0.319649503632076 1 1
0.593257750407096 0.505384528373488 1 1
0.542458933458326 0.506290825054432 1 1
0.553554898030262 0.515024558663516 1 1
0.549285565049382 0.529346843437514 1 1
0.379546659088349 0.37372916534821 1 1
0.527525902731838 0.478561653055041 1 1
0.410650981542309 0.348546713720028 1 1
0.538702283272132 0.483525262532526 1 1
0.375629288524401 0.343817722575135 1 1
0.530734106401969 0.468999326210551 1 1
0.35700807070594 0.336082979066115 1 1
0.159477827899029 0.153886529002662 1 1
0.331312572186853 0.325913721082413 1 1
0.566468268490483 0.526819347271957 1 1
0.43023498343755 0.401533842273986 1 1
0.372957242312359 0.323117190802707 1 1
0.109771444403469 0.102040699103791 0 0
0.435751544800123 0.354827567956074 1 1
0.719605045128971 0.681374664005607 1 1
0.581073246293577 0.522028836196115 1 1
0.0929527814789915 0.0766393045223382 0 0
0.323802706788065 0.276854643140534 1 1
0.464526052322499 0.385509303060536 1 1
0.368223066301522 0.334955287255132 1 1
0.548825851102605 0.505805101020303 1 1
0.66153670925527 0.569738129184814 1 1
0.476100038189446 0.42813620525836 1 1
0.67604414827662 0.6217574139651 1 1
0.633510638963403 0.567045300063319 1 1
0.244161084469393 0.240247952987418 1 1
0.710102702132869 0.633216735508952 1 1
0.476326258082602 0.419567194661797 1 1
0.50047227944834 0.446550224552081 1 1
0.407456326343653 0.341969719253392 1 1
0.19762181806134 0.20006773509402 1 1
0.67054226513839 0.59380594681032 1 1
0.293696456516273 0.264404964496531 1 1
0.496299672317861 0.431998875619351 1 1
0.712744797450182 0.639818506946162 1 1
0.799875020692387 0.733982459868449 1 1
0.253487318765474 0.234531895172747 1 1
0.632555657621109 0.6262436926758 1 1
0.0797783808701787 0.055006536598391 1 0
0.451982617135117 0.421360448777832 1 1
0.596765461508277 0.546188037415783 1 1
0.025195772384932 0.0324382599049429 0 0
0.421139800309703 0.379180492767859 1 1
0.65129217222562 0.622458530452281 1 1
0.830095452007085 0.749007616209276 1 1
0.418656948199667 0.363360963775723 1 1
0.54609043331807 0.5049885911611 1 1
0.396333703420392 0.354286286746066 1 1
0.730388732172679 0.665506561395951 1 1
0.495878518673445 0.425963465109896 1 1
0.58057533012814 0.509729493648425 1 1
0.467342928517489 0.418231894333852 1 1
0.314403041466013 0.318283255751718 1 1
0.54939089784254 0.488253518429747 1 1
0.816472675514782 0.777374325190075 1 1
0.48595899780814 0.415782043051749 1 1
0.745697637229992 0.667217333394662 1 1
0.331333570850539 0.315460786230285 1 1
0.142604445485049 0.125038061001037 1 0
0.262406600675274 0.269891632417085 1 1
0.393336657049362 0.404693211843568 1 1
0.619941768501776 0.549493072833838 1 1
0.598000301461904 0.540060598953639 1 1
0.242910968304085 0.132866332344585 1 1
0.628330957507161 0.561539524525287 1 1
0.67852793924364 0.572084225516661 1 1
0.299916511036516 0.288005269295898 1 1
0.395540631208577 0.378480607900531 1 1
0.641469490340599 0.57088964856046 1 1
0.299136068329555 0.308889579866393 1 1
0.508929253485306 0.484511195900172 1 1
0.557242814835336 0.505017816827001 1 1
0.700968698598165 0.638680748227666 1 1
0.695630720074883 0.650739834721094 1 1
0.184067557430739 0.166502115474358 1 0
0.433526301902373 0.397998546560609 1 1
0.128789316651909 0.121828074269125 1 0
0.507899909246242 0.443033300657261 1 1
0.724976135063859 0.665632160419127 1 1
0.517896164666851 0.429549604763037 1 1
0.570981880983064 0.513450686356363 1 1
0.413740108617691 0.42155290604258 1 1
0.305336147042145 0.299340429870632 1 1
0.0932610906125698 0.0712721076874399 0 0
0.339558228501218 0.286429017427594 1 1
0.340488405684019 0.315925818668223 1 1
0.224249686783752 0.187925269729146 1 1
0.435461337257511 0.376765630616453 1 1
0.572517616750611 0.529315909748233 1 1
0.574877914398479 0.536466407923221 1 1
0.317172476750225 0.300621738544528 1 1
0.241013501586513 0.246303365725651 1 1
0.821242405280649 0.728563224929087 1 1
0.265664195826509 0.253335735827629 1 1
0.37774941831842 0.342110486080893 1 1
0.35445669510678 0.299996479123636 1 1
0.517851010614111 0.451237855057545 1 1
0.421363917774124 0.381933522185007 1 1
0.437672189475913 0.365961150741362 1 1
0.395046137027985 0.362032168686119 1 1
0.502025492045981 0.429803141432404 1 1
0.24598299808254 0.193252095891755 1 1
0.259373952756623 0.220076406891041 1 1
0.458744563035446 0.410294906939041 1 1
0.75093429541312 0.679887801451659 1 1
0.260497651484443 0.236052545877754 1 1
0.281235659824112 0.261353943581821 1 1
0.53390929438509 0.466968891704899 1 1
0.545863303879187 0.491972788907897 1 1
0.27072064520524 0.23724099938541 1 1
0.126266522324613 0.121939389342711 1 1
0.521757795191351 0.42056969848769 1 1
0.692529472088333 0.623554303130628 1 1
0.529085428093944 0.481749713961657 1 1
0.686236954341049 0.596724614893268 1 1
0.627558418179768 0.574810250956915 1 1
0.366270536639572 0.342253770344632 1 1
0.576537362878119 0.531698874351133 1 1
0.310854435299825 0.268498694033889 1 1
0.667702778468463 0.630364942973651 1 1
0.395169085206847 0.353617726054475 1 1
0.525428998072112 0.456460176900492 1 1
0.236264641236829 0.204308873304276 1 1
0.452417352905092 0.411538873788908 1 1
0.292645343761907 0.274438518532055 1 1
0.282260197718374 0.243802428361411 1 1
0.546917217482548 0.48721597551479 1 1
0.707384834426936 0.653562058844434 1 1
0.507557596149821 0.455380446752435 1 1
0.388449764391235 0.354450102311512 1 1
0.943494694581715 0.845527586556281 0 0
0.389954952746737 0.351053816081058 1 1
0.390529185329211 0.384624718097559 1 1
0.1265709035679 0.103577583311472 0 0
0.313230318796303 0.286258409957966 1 1
0.52963013719943 0.485324800289745 1 1
0.177399173105311 0.0906852550296606 1 1
0.622662151715672 0.564939768178625 1 1
0.440048928762922 0.403980080441948 1 1
0.420625830119717 0.389490304498104 1 1
0.40603184465828 0.391012967297374 1 1
0.457720051343942 0.437046542622935 1 1
0.437066819090708 0.399221623728457 1 1
0.565473315150585 0.490667865491903 1 1
0.320366661815872 0.27881511206945 1 1
0.516594172389977 0.484467999165284 1 1
0.5306995301208 0.474324233444507 1 1
0.177108953065872 0.187575651165567 1 1
0.300781097419663 0.279001598157867 1 1
0.389568318945622 0.350864908180709 1 1
0.275469157807645 0.236430073627956 1 1
0.427842556963686 0.379344866583921 1 1
0.0568278654801664 0.0352021825153985 0 0
0.388746751144263 0.368441863908598 1 1
0.436214561756774 0.415901523556839 1 1
0.460959171120683 0.427718257104343 1 1
0.428274661219516 0.410648054846045 1 1
0.865813728803242 0.759924362103256 1 1
0.387630786716347 0.36625297331044 1 1
0.59445825083237 0.53670804002857 1 1
0.623427643174936 0.550149747606779 1 1
0.416341414832648 0.3746737555515 1 1
0.416153744566654 0.378735042586738 1 1
0.544684121809014 0.502533237065241 1 1
0.496606224379764 0.411019320115506 1 1
0.506003419679842 0.463284871320164 1 1
0.189078272094139 0.178090093659625 1 1
0.945121584629082 0.858946335231674 1 1
0.499587303906577 0.452325801480759 1 1
0.456424474166249 0.401903879807573 1 1
0.324560362816472 0.288882968350678 1 1
0.511476141763316 0.442019894756999 1 1
0.350889330435813 0.349659372217635 1 1
0.471402959550144 0.42656720015909 1 1
0.260740770135948 0.250481109845755 1 1
0.393847298266619 0.399774892567969 1 1
0.346164811241126 0.305028024658179 1 1
0.623716002308244 0.589665294442385 1 1
0.498346310793378 0.441802050622576 1 1
0.367241943130602 0.345756376811789 1 1
0.706086560801781 0.643303684467985 1 1
0.462021539647405 0.421489583869496 1 1
0.262397151972138 0.260161723896405 1 1
0.630721176881661 0.571448008345022 1 1
0.523499228999511 0.475831090332218 1 1
0.1332656812202 0.116485744762058 1 0
0.422124046549535 0.380054844082287 1 1
0.491999820369039 0.44570291542341 1 1
0.610118566522039 0.563967731463278 1 1
0.586852140275121 0.514962791025396 1 1
0.504978969337746 0.472213933472749 1 1
0.420693658680563 0.398279999767719 1 1
0.604213721895687 0.559166422814768 1 1
0.341917567947008 0.307207281083973 1 1
0.512273872467019 0.452583063183775 1 1
0.683843454284079 0.61831916354734 1 1
0.265489968878682 0.244487997254938 1 1
0.427548954781691 0.368225150897532 1 1
0.31714698778855 0.340186699779251 1 1
0.200566302318217 0.182278955506094 1 1
0.510496549255329 0.474579844452187 1 1
0.40581800778137 0.353488460521965 1 1
0.253673656741674 0.236126163053787 1 1
0.111284009835625 0.0721742674864598 1 0
0.335657201205014 0.294062205910772 1 1
0.0955935840142028 0.0881286798951249 0 0
0.435578039027989 0.40641987776197 1 1
0.626575899341993 0.567994879516253 1 1
0.248514823403026 0.216818478180576 1 1
0.17975400183541 0.156573554948477 1 1
0.379339819108582 0.326376130475112 1 1
0.476843199532876 0.457967307015424 1 1
0.173576609480249 0.150031450637661 1 0
0.563072100883638 0.502593371785822 1 1
0.588534406246879 0.52159823547094 1 1
0.317376060397187 0.292647787378061 1 1
0.535215335907386 0.500142417290034 1 1
0.210178732368145 0.210237161565404 1 1
0.368691572334995 0.351902181002952 1 1
0.0171635247214536 -0.00700416867552791 1 0
0.716875075826883 0.660884831924352 1 1
0.416338677585213 0.370809898319587 1 1
0.300693209407657 0.275711830761134 1 1
0.468628647378711 0.426341336052835 1 1
0.865446267629145 0.746671951301665 1 1
0.438841854169305 0.386752472723817 1 1
0.456803701956741 0.430834662041088 1 1
1.03964025837584 0.915490025164678 0 1
0.837319577278515 0.814547222138797 1 1
0.375500516592629 0.334494761929052 1 1
0.51485938486858 0.488804390224258 1 1
0.363362818421021 0.356334752408435 1 1
0.181525682716502 0.166170111230902 1 1
0.531728993717482 0.481978004405585 1 1
0.326757396313504 0.314133174321398 1 1
0.0112056350701641 0.00717962503081501 0 0
0.469211357833479 0.444834513081312 1 1
0.619531211354253 0.562526017761078 1 1
0.046311918577772 0.073295567289266 0 0
0.552906206227287 0.491665556549512 1 1
0.304980824909213 0.278401768034002 1 1
0.555588276140685 0.491819989212539 1 1
0.265279266399705 0.250429567030547 1 1
0.654928336291013 0.605099028256555 1 1
0.563216530336081 0.536763701166253 1 1
0.806748050670799 0.732869309788622 1 1
0.42611414211706 0.405973591685502 1 1
0.599109740640786 0.536082350990008 1 1
0.418291136896014 0.386317349966596 1 1
0.403229454561592 0.385312565808439 1 1
0.357879744627915 0.333188319144183 1 1
0.556773781831612 0.510578608384095 1 1
0.290950666486603 0.288116391112127 1 1
0.485168510032282 0.434983724182647 1 1
0.288550659830518 0.250326625127467 1 1
0.32317608600151 0.277539039319836 1 1
0.155240011439905 0.14087290420079 0 0
0.447545299918787 0.392914031538327 1 1
0.503714137503467 0.464010324544453 1 1
0.721028465184413 0.688011367699151 1 1
0.514475519130562 0.450342960909616 1 1
0.435210482564352 0.373849476897424 1 1
0.34492899506201 0.316367223553147 1 1
0.416751823535029 0.358872688301709 1 1
0.461380281283884 0.413794021987789 1 1
0.301032219896406 0.276447656882308 1 1
0.522120212392177 0.457612966407663 1 1
0.226717781960233 0.216507267709754 1 1
0.126504501791188 0.146815464652531 1 1
0.826135769139546 0.760758765468493 1 1
0.583971097935568 0.536214659203386 1 1
0.42113655664569 0.367311404941539 1 1
0.670820090464235 0.618285478538987 1 1
0.480495311764344 0.436215788608216 1 1
0.493027774635734 0.451357121054124 1 1
0.368993856404008 0.347369179519005 1 1
0.387831649809869 0.353518580725111 1 1
0.423346197761763 0.390724575399408 1 1
0.283409729111731 0.24433032859017 1 1
0.553962633734994 0.504819597410368 1 1
0.745326537279064 0.683632472419017 1 1
0.526537129354111 0.460514491245869 1 1
0.397530131047736 0.372604424446721 1 1
0.687448827088042 0.639745321777102 1 1
0.347210123025353 0.306952264840605 1 1
0.74720910684777 0.677338886362421 1 1
0.310340712956662 0.195680661457487 1 1
0.434261289019572 0.396432002706887 1 1
0.449802809569978 0.39947455939378 1 1
0.676495670426619 0.615740921442905 1 1
0.50226088662477 0.458331891713463 1 1
0.633016032188236 0.561114590235495 1 1
0.590494162197501 0.556660448319802 1 1
0.392019695975841 0.357683522850567 1 1
0.428988372080678 0.375076277700404 1 1
0.21708403404559 0.204710282913222 1 1
0.546265266556017 0.48291753424848 1 1
0.542692718790647 0.469956079684194 1 1
0.355208371259178 0.322382873513786 1 1
0.481644017149047 0.444877119969313 1 1
0.535805028740536 0.481031502781584 1 1
0.594289056340996 0.531752201302999 1 1
0.251680229379643 0.242077778220191 1 1
0.662822408760265 0.61220033776854 1 1
0.651001193845007 0.60980446584577 1 1
0.366651540189423 0.33272384870755 1 1
0.33468710394745 0.324001589255435 1 1
0.826003729209333 0.741854720739322 1 1
0.314233987811547 0.306762579759692 1 1
0.591520048261262 0.555504582426742 1 1
0.835506753936749 0.747899084577584 1 1
0.240385629140414 0.231350384646535 1 1
0.584217659420087 0.531093717314148 1 1
0.349087279968991 0.309961958152919 1 1
0.655755447230462 0.615619133950984 1 1
0.813352736342567 0.748358177322528 1 1
0.596873128186182 0.54423994941546 1 1
0.0642125641259978 0.0616562141621 0 0
0.596275860217247 0.553841132495475 1 1
0.186316615819609 0.158142462778973 1 1
0.226234267432983 0.200851148473029 1 1
0.510273377599216 0.481173778638445 1 1
0.385739786089804 0.339363151061919 1 1
0.25565851476917 0.243431372974955 1 1
0.730766214794243 0.669835384609422 1 1
0.341104200247532 0.298420423294932 1 1
0.29242383035343 0.247422607050124 1 1
0.507904572338246 0.49831940818307 1 1
0.543658001642593 0.502664464039392 1 1
0.366029117314166 0.328617917683258 1 1
0.805463603724582 0.763481431963261 1 1
0.462557664232588 0.408934596807505 1 1
0.525367003156915 0.470536245893329 1 1
0.317549855832045 0.260489999905893 1 1
0.334815274044414 0.312501074379847 1 1
0.450830071457261 0.439136865683745 1 1
0.504330755362853 0.458870912214838 1 1
0.570722513953103 0.491230447776519 1 1
0.187706816018411 0.167060168376594 1 1
0.361236808292132 0.329318904601224 1 1
0.0501546241485798 0.0517493276353266 0 0
0.515279331505148 0.458213212959381 1 1
0.510747452025181 0.444614380401649 1 1
0.14170334082425 0.150464579615358 0 0
0.575750787352253 0.535823669983764 1 1
0.645614575230712 0.580155259343762 1 1
0.721051165420517 0.619522426329513 1 1
0.231165102578505 0.221746999816664 1 1
0.391885893959335 0.349690424585456 1 1
0.602777917434864 0.546861262277522 1 1
0.832444413795547 0.776213047672235 1 1
0.538066634422363 0.477370324403761 1 1
0.403031363456301 0.365196646198228 1 1
0.292696859300014 0.277676350609819 1 1
0.310617815134083 0.277164264859985 1 1
0.291991313790009 0.271632458647317 1 1
0.695723290988481 0.631910378335775 1 1
0.212311684146408 0.197610817403735 1 1
0.197805868840537 0.160501518940512 1 1
0.443087965756761 0.427573969470431 1 1
0.558795203047539 0.486679913178166 1 1
0.453467262329149 0.39816573176843 1 1
0.967829930575654 0.857690917482811 0 1
0.272771341460803 0.266246135884745 1 1
0.25561385821889 0.245501309550155 1 1
0.435551162327873 0.387400006521385 1 1
0.377031746937879 0.333786308138783 1 1
0.218740500508733 0.206041601986879 1 1
0.437766305272932 0.402570139160335 1 1
0.494175098979876 0.427631710620058 1 1
0.456456116094418 0.414954556665759 1 1
0.63625004140157 0.617319017044878 1 1
0.198784111342857 0.17025236352682 1 1
0.618156458460412 0.587088857275395 1 1
0.43707758569059 0.394965982865731 1 1
0.474909407334536 0.387127287476046 1 1
0.397085703373046 0.385993892801201 1 1
0.371027003711965 0.345476124981398 1 1
0.46146254347094 0.472481755897793 1 1
0.299922365863775 0.269684762870469 1 1
0.163453947252903 0.138061981206322 1 1
0.44794920358156 0.42787855554155 1 1
0.184414141308018 0.179912802754814 1 1
0.676406451267401 0.643229509173621 1 1
0.691236322715133 0.639855020965336 1 1
0.479467268560608 0.452944227030706 1 1
0.595309251086271 0.545584873204742 1 1
0.471148894595224 0.409099405763488 1 1
0.768838881948113 0.701775443370692 1 1
0.638735842866574 0.571441624682451 1 1
1.09063665585798 0.997957646632344 0 0
0.575174932787217 0.519537569834048 1 1
0.592643491396356 0.556189920221327 1 1
0.57166348561339 0.548432854774998 1 1
0.586507265371582 0.537521567179206 1 1
0.372130574396151 0.361844296422344 1 1
0.552173948254103 0.504887982508091 1 1
0.61725945287393 0.535167906748356 1 1
0.330370508874483 0.31682591139299 1 1
0.933014532639069 0.859867684579984 0 0
0.532736307921311 0.484500610549594 1 1
0.370490566903388 0.349684386485468 1 1
0.821087217820723 0.75079069816052 1 1
0.641492905524897 0.592215202485129 1 1
0.383483791319053 0.356604563325915 1 1
0.133562529252741 0.11999332837923 1 0
0.436966972850253 0.386291210820177 1 1
0.501716146044637 0.456522904930064 1 1
0.414994684424617 0.384208076024339 1 1
0.3777914361749 0.328282499370078 1 1
0.596917524038249 0.53627101467865 1 1
0.386128224904526 0.362201193529108 1 1
0.613431206711559 0.526177948326481 1 1
0.444491159973856 0.406044473216279 1 1
0.0913322351038337 0.093431808458132 1 0
0.537120595039034 0.478322378341689 1 1
0.524958714777398 0.469838193862503 1 1
0.347485040217404 0.32491061104773 1 1
0.395762584912359 0.35320253288282 1 1
0.531723438391935 0.446819996783602 1 1
0.319226909960322 0.275978987210394 1 1
0.330687754537157 0.300853616498487 1 1
0.649346857608572 0.593576056395555 1 1
0.502611663753906 0.453043905854556 1 1
0.375844621469231 0.305731030662849 1 1
0.0290897653184688 0.0262306934843549 0 0
0.393110013676877 0.371260122547828 1 1
0.506205796130294 0.447412165129923 1 1
0.57764867488972 0.524186576186597 1 1
0.346885471632849 0.365305475065764 1 1
0.626418113047891 0.574414551182199 1 1
0.285723808488788 0.26385174934332 1 1
0.33937989916944 0.300831573761081 1 1
0.30146577051208 0.284648878739554 1 1
0.273178228149297 0.243202107145872 1 1
0.882211258625204 0.802354971522165 0 1
0.3081319003082 0.278915040517883 1 1
0.240883854775176 0.241714710774992 1 1
0.465977948566986 0.433677592820173 1 1
0.413621743147162 0.366489146272399 1 1
0.665380101514235 0.62349037239675 1 1
0.538648204714404 0.47513859896734 1 1
0.259105590433529 0.231150574458439 1 1
0.577744313361085 0.521415115231073 1 1
0.643026997002556 0.592979009471181 1 1
0.386664087733975 0.323972318508493 1 1
0.425197645909529 0.385637798094793 1 1
0.678378444995058 0.673034395175349 1 1
0.734155317920913 0.623055870987445 1 1
0.208496609883131 0.216014063814123 1 1
0.626143743415668 0.570376713615234 1 1
0.270890776745673 0.261247734288623 1 1
0.4373615817782 0.403507846120511 1 1
0.442235725598431 0.431079328444594 1 1
0.3361045596831 0.29766909272666 1 1
0.804011958437443 0.73143637413733 1 1
0.719406570242915 0.652241402189944 1 1
0.646203153782107 0.584401279982199 1 1
1.09537839392948 0.926130733479594 0 0
0.303709367989192 0.267943476562273 1 1
0.412617934495826 0.382815330283899 1 1
0.501175629387813 0.467345724305918 1 1
0.391739512221501 0.376999405725841 1 1
0.504917863973818 0.46090619303669 1 1
-0.00655839451598236 -0.00887804774803445 0 0
0.462746120019007 0.442470424645357 1 1
0.534694105569285 0.488443677680259 1 1
0.473921441684183 0.457998193611271 1 1
-0.100698447634383 -0.0767011232766184 0 0
0.252106815657626 0.248588711392031 1 1
0.419760115017438 0.395825439616709 1 1
0.489424215926771 0.44995676690741 1 1
0.629209297087641 0.560346314665961 1 1
0.469054134667592 0.405452824668853 1 1
0.621717173146384 0.568530097484327 1 1
0.460822437855593 0.430576540241081 1 1
0.355215690023439 0.322374010102856 1 1
0.795453205363011 0.722531985077309 1 1
0.681397527117625 0.619648932813717 1 1
0.107387823060326 0.131616138594323 1 1
-0.00541402200700636 0.00225078402632032 0 0
0.404321895096479 0.378458495539742 1 1
0.417103728492269 0.377901297626963 1 1
0.570428394401289 0.455980852441495 1 1
0.0527401034556196 0.0500052234217472 1 0
0.608067085267493 0.548132835565522 1 1
0.373330916241625 0.362690758587359 1 1
0.292990029556435 0.28820548873737 1 1
0.708456780359773 0.62343807586607 1 1
0.715873276709903 0.648854017633552 1 1
0.391307479367831 0.366744413180595 1 1
0.491211477773109 0.448329166322323 1 1
0.377014923710041 0.334148225584814 1 1
0.404278695443717 0.361050901362874 1 1
0.577842851822873 0.533783427531621 1 1
0.840801752756539 0.743268163972288 1 1
0.337442223697533 0.316888943226994 1 1
0.551796232016265 0.483241432605548 1 1
0.368966570664156 0.329689385121324 1 1
0.836398175490997 0.724699760411108 1 1
0.630800209267375 0.590913554016763 1 1
0.408659186974488 0.386564375716348 1 1
0.613586803327289 0.561143195350506 1 1
0.556221823369093 0.503706925988759 1 1
0.55215891415259 0.497250453856444 1 1
0.453202099016793 0.434351466658601 1 1
0.236309925722246 0.234361021291567 1 1
0.359421638506811 0.29918065423688 1 1
0.413291274020553 0.369599538326141 1 1
0.61174499551571 0.546600692288118 1 1
0.419734324943797 0.362259967342433 1 1
0.817080025980233 0.733890522355978 1 1
0.653630139533266 0.633209357304808 1 1
0.449129725285692 0.367065898582614 1 1
0.171771158017236 0.148193507359518 1 0
0.504649289776422 0.431562683775447 1 1
0.525515927080253 0.474706406523139 1 1
0.396704365876233 0.327680745978005 1 1
0.642164917613716 0.578027947005936 1 1
-0.0126817442701536 -0.0299615642109855 0 0
0.451393702763754 0.41286811523461 1 1
0.321684609575235 0.318198261396492 1 1
0.725562362431867 0.666653646156595 1 1
0.450467358010478 0.410414304401906 1 1
0.379284567188149 0.356538784867507 1 1
0.331449084981336 0.289265219610134 1 1
0.964498231234176 0.899159598436519 1 1
0.391829579031231 0.362006405764902 1 1
0.686359760557955 0.632863641804791 1 1
0.846865245498737 0.759126806671005 0 1
0.252071757887745 0.251496143735549 1 1
0.393985387461197 0.341612612001472 1 1
0.573373114607785 0.537416042190802 1 1
0.670315873883178 0.594980823836642 1 1
0.712423740398028 0.641529950885111 1 1
0.711730642862578 0.677260518651111 1 1
0.174480099889971 0.13128319179431 1 1
0.794257856606511 0.717673915260367 1 1
0.766797409034814 0.727220446795077 1 1
0.197424082038455 0.190643825924941 1 1
0.475515330021287 0.426347088786516 1 1
0.844457767835078 0.810980819257506 1 1
0.577016991095041 0.518328747862597 1 1
0.389244015976925 0.347629593584906 1 1
0.322656445682675 0.289169965686002 1 1
0.29354359778243 0.262821645502322 1 1
0.513454084208149 0.477409309161586 1 1
0.536245975180768 0.503451720912013 1 1
0.18618631373763 0.167224258652736 1 1
0.332547263981153 0.293489637912137 1 1
0.707359503979633 0.647124145353739 1 1
0.372066781227558 0.365420904850285 1 1
0.368763314160895 0.316804842696685 1 1
0.186332463737739 0.17152880348624 1 1
0.547442773905688 0.486034744921728 1 1
0.228947129213186 0.221128923183995 1 1
0.564285932029749 0.523754652318088 1 1
0.237928686997233 0.220203289387105 1 1
0.334768449440798 0.295332296088725 1 1
0.437488207870381 0.385821665493921 1 1
0.466995714903552 0.414202580980565 1 1
0.430194265315261 0.371347945028003 1 1
0.128895516743015 0.0769423732170077 1 1
0.635568657643502 0.587883166645136 1 1
0.676593423643241 0.597378413454537 1 1
0.433996743273032 0.37581119574236 1 1
0.271072882542297 0.255718760374798 1 1
0.302823600546356 0.278747702758029 1 1
0.240206042031849 0.243768074856626 1 1
0.427091498080595 0.384621206411555 1 1
0.704490874794317 0.661186154504765 1 1
0.300807484863118 0.292928025298058 1 1
0.692265860922753 0.606776332955028 1 1
0.395380007584865 0.365920877157769 1 1
0.760625598673247 0.68340562489307 1 1
0.574510518778953 0.522134249625614 1 1
0.666197901279092 0.617885236213893 1 1
0.200463194618996 0.180697087017055 1 1
0.642226098284899 0.587103817016198 1 1
0.330679859338725 0.310013522410191 1 1
0.316632771501559 0.304526546818503 1 1
0.461915741347794 0.420675935852629 1 1
0.33419727425678 0.301553429829197 1 1
0.297096185463249 0.272298840796973 1 1
0.469469007796741 0.436412321020996 1 1
0.764778742460756 0.702633224052589 1 1
0.465049773904069 0.396317283958299 1 1
0.13504491060548 0.149996559792427 1 1
0.391262570391856 0.349933061593196 1 1
0.679470253733876 0.629673575152968 1 1
0.460841223245855 0.397209242644019 1 1
0.513748964108752 0.420252787935026 1 1
0.283519231642742 0.255723007554217 1 1
0.367139072635751 0.342322886560343 1 1
0.294700350247287 0.258919390199017 1 1
0.860402989532224 0.761125691477243 1 1
0.021270637420555 0.0451133595916291 0 0
0.411324156376339 0.371117851781909 1 1
0.530709550819722 0.508293795007629 1 1
0.262890762134895 0.208654129919085 1 1
0.791662882988251 0.719268985635647 1 1
0.534096702327846 0.496818199751398 1 1
0.629636430670704 0.550643321540279 1 1
0.596804725158379 0.533037104833774 1 1
0.52380139354426 0.500779580898069 1 1
0.812230653910477 0.724609370901117 1 1
0.489127921326206 0.457783027141524 1 1
0.496968247102081 0.455471967862722 1 1
0.353828735947389 0.310758133079766 1 1
0.47220097334035 0.435602601665014 1 1
0.292822960271411 0.260947886870716 1 1
0.792987728650677 0.713297234271197 1 1
0.331293817769639 0.284697094879829 1 1
0.496057982382638 0.431990943119878 1 1
0.631486140937483 0.573038013704786 1 1
0.438226683048961 0.422212949316572 1 1
0.163240028436973 0.147787587408234 1 0
0.365218630245917 0.324996383824757 1 1
0.0681221480231482 0.0552095213595032 0 0
0.306915504126654 0.283481193103959 1 1
0.819565332130697 0.741654701874763 1 1
0.468057811809527 0.428197636856958 1 1
0.448677133854963 0.40962814829779 1 1
0.0582348953801674 0.0712554177948943 1 1
0.653258572200572 0.578095084127912 1 1
0.66814371308897 0.593962398310052 1 1
0.300448413514939 0.279850370921679 1 1
0.255085748196837 0.214504977827386 1 1
0.84676655340826 0.768024912177932 1 1
0.539123823141033 0.491218053153469 1 1
0.565877428822278 0.522082622505337 1 1
0.390141440376417 0.367700790457662 1 1
0.499670576982451 0.455585239659799 1 1
0.459727917321448 0.385637502787376 1 1
0.404336616773088 0.352584680598532 1 1
0.492192517040424 0.401102627444011 1 1
0.464779551329548 0.392037029169026 1 1
0.478203675268327 0.454061685447174 1 1
0.960999853548201 0.879474324129424 1 1
0.336603174229432 0.312107581741228 1 1
0.317095643773714 0.287460637997469 1 1
0.533834025275631 0.456625168344952 1 1
0.421165500605429 0.375451707681285 1 1
0.236192541212653 0.216031510627614 1 1
0.661529397109061 0.654566203910902 1 1
0.549767042858966 0.49242489973031 1 1
0.638131713888242 0.582529067256053 1 1
0.688405717377686 0.629199766856443 1 1
0.289373867817769 0.291805853656227 1 1
0.765191771110136 0.688446695353438 1 1
0.838952552747865 0.761636509439232 1 1
0.204617827324994 0.168991969221295 1 1
0.477266779991612 0.438120017541174 1 1
0.265103163703368 0.223825516168347 1 1
0.686416457297319 0.6249791925806 1 1
0.492469908423697 0.430495633460715 1 1
0.166133632780651 0.134494836251848 1 0
0.63493996662438 0.5786372488735 1 1
0.590281270835232 0.514597347798014 1 1
0.43930014870712 0.398385132483237 1 1
0.619225816590273 0.554872592043847 1 1
0.895117680133192 0.809881251038856 0 1
0.564657045600012 0.508982583266007 1 1
0.720872388445378 0.629941090611442 1 1
0.345081500399835 0.300892515712872 1 1
0.512456123300282 0.462930089600815 1 1
0.364003271758224 0.363532366077671 1 1
0.0845617512397728 0.061250584126325 0 0
0.540117913033161 0.504938835037473 1 1
0.20733483505498 0.165250384857543 1 0
0.409412762743441 0.421493443667688 1 1
0.380871212558376 0.353106445714866 1 1
0.592969128334317 0.516436053330727 1 1
0.487965541849038 0.449205555846755 1 1
0.542866981255758 0.504990850717618 1 1
0.600450503889224 0.547245853034042 1 1
0.789847514610057 0.709579572074123 1 1
0.251771031165436 0.217595764585274 1 1
0.493976217304728 0.444087564964511 1 1
0.204181883788305 0.177609982556466 1 1
0.149148791916289 0.15059070134878 0 0
0.238333954506547 0.200157844298616 1 1
0.635261361968059 0.564032515148962 1 1
0.147530247998721 0.115638118712742 1 1
0.658049661755871 0.603155220655282 1 1
0.667324460187736 0.618656296202622 1 1
0.668692527900733 0.650660070813814 1 1
0.783387317887942 0.715603626814015 1 1
0.544000883337924 0.477180136388288 1 1
0.465817592622243 0.421899097545308 1 1
0.4159209520919 0.383548457280096 1 1
0.309368566296399 0.278296961244581 1 1
0.759920625693157 0.674067106359571 1 1
0.288339197646105 0.260740491785157 1 1
0.503822620346207 0.457275130435461 1 1
0.6236782519699 0.583274835589035 1 1
0.477521193008811 0.420469523072186 1 1
0.367415369437872 0.35226110392459 1 1
0.125358073010704 0.120158957966787 1 1
0.695924855683922 0.627509808592101 1 1
0.467845774803519 0.44120726990926 1 1
0.159318530694298 0.132794050793322 1 1
0.383672217263259 0.333838030683767 1 1
0.144394218335948 0.134344414660563 1 0
0.538079922474779 0.489905467745892 1 1
0.51199724247234 0.483476538311591 1 1
0.556485796079368 0.513673530002623 1 1
0.801886578187905 0.714957871794058 1 1
0.626391131415884 0.561894130201065 1 1
0.416981464645696 0.400923238250062 1 1
0.854052618286101 0.787019840868276 1 1
0.795534930689093 0.666635524077599 1 1
0.0910892979261742 0.0829978376876458 0 0
0.589458664093209 0.523801986470532 1 1
0.450110650870359 0.416454216671102 1 1
0.442965167645552 0.412867184526102 1 1
0.567688106143957 0.517228210683723 1 1
0.584395314181744 0.515506833394983 1 1
0.504352714474583 0.469045652212117 1 1
0.620610044941099 0.572487514585529 1 1
0.373064536793658 0.329805719237268 1 1
0.473804346559442 0.424338631168813 1 1
0.745886517631386 0.671965612013343 1 1
0.191029802139766 0.167193283256141 1 1
0.396904443647599 0.353762081994539 1 1
0.303507345087797 0.262370124939001 1 1
0.632843559338499 0.593320926736572 1 1
0.160970530683936 0.142792722568751 0 0
0.488968389715926 0.427391508266467 1 1
0.514393840093184 0.447802836119115 1 1
0.214139175914887 0.194406742248681 1 1
0.767901529012889 0.712591959649439 1 1
0.708801748389504 0.611432736682018 1 1
0.458182391311667 0.416597276097922 1 1
0.209925106623796 0.187565993210671 1 1
0.310029033071667 0.27212983141705 1 1
0.421288918796412 0.370906274716534 1 1
0.458642112395821 0.462234533333262 1 1
0.444173548259378 0.402625691212288 1 1
0.627714610792669 0.55385373575267 1 1
0.71103753092177 0.628447229003082 1 1
0.4770374193194 0.450986538228156 1 1
0.369952759171462 0.333236965905916 1 1
0.714405510514733 0.644463131752018 1 1
0.285345156683188 0.244676313744235 1 1
0.569322601190613 0.511090075709977 1 1
0.394875146858147 0.370337971852563 1 1
0.458229365435527 0.405780571319279 1 1
0.489926367660231 0.471326180461397 1 1
0.712650437368904 0.645994554652079 1 1
0.896440623993635 0.81352020343747 1 1
0.657711690864753 0.584008221670782 1 1
0.249536902894225 0.222197782871802 1 1
0.333277220658768 0.305267044224523 1 1
0.440675816252344 0.398210345557544 1 1
0.642907965017636 0.567162308720293 1 1
0.616819215304324 0.583339190933742 1 1
-0.0862697929868647 -0.0980919679583613 0 0
0.150184015271767 0.15874119487133 1 1
0.509637777176729 0.462359275506795 1 1
0.335555177032497 0.318571978573111 1 1
0.118558771933518 0.0984188422752086 0 0
0.504295687311586 0.445858214241868 1 1
0.585070088413445 0.527864449303529 1 1
0.408913168109977 0.362396656134408 1 1
0.465932773235219 0.402448886918925 1 1
0.262797761044687 0.250640952955921 1 1
0.429640316894951 0.41452468240415 1 1
0.675968349048444 0.617660559267519 1 1
0.373945177227746 0.346611965173005 1 1
0.42297105715157 0.381748996314908 1 1
0.369842893181564 0.33386371943564 1 1
0.27779455364382 0.24426926291307 1 1
0.536993763332614 0.501765860403926 1 1
0.322295629167115 0.285257070157063 1 1
0.705704665994846 0.631511734579173 1 1
0.541944070198356 0.491499264999588 1 1
0.0886176786243321 0.0770522335110032 1 0
0.251419877137148 0.237659958862853 1 1
0.711202626975901 0.631408657054192 1 1
0.162739585699107 0.165889400904917 1 1
0.173259075393534 0.166057691801774 1 1
0.432760738056142 0.393501263795273 1 1
0.444707458588943 0.410019854206389 1 1
0.552495751349661 0.504406452083652 1 1
-0.0831385920510735 -0.0741646603848211 0 0
0.368832569526932 0.341835988840698 1 1
0.359920423184697 0.331113179028806 1 1
0.571098488656695 0.521275378542099 1 1
0.434744086696389 0.390984407714459 1 1
0.644195279615401 0.592190251862952 1 1
0.616135588853662 0.550098292208928 1 1
0.777002477513296 0.671402841829488 1 1
0.748200464117502 0.697886375677357 1 1
0.353182032427152 0.337105312426337 1 1
0.476166515277712 0.444627463245038 1 1
0.438071671310262 0.396281136588733 1 1
0.380554043871008 0.357828171021784 1 1
0.38728416689912 0.368390558518052 1 1
0.488240943244792 0.439320582969921 1 1
0.465919187254532 0.410613221287975 1 1
0.403313744894852 0.354918617898499 1 1
0.170433959839522 0.167396612514574 1 1
0.360580730013157 0.317504438311219 1 1
0.364443190964145 0.340488621003616 1 1
0.637839266559698 0.564779545773557 1 1
0.546762098337375 0.503360687988408 1 1
0.410691265517821 0.350072254074527 1 1
0.0486940430635553 0.0671539398347036 0 0
0.660717201562764 0.583641050092777 1 1
0.343892361414296 0.322703090345804 1 1
0.269679429712012 0.242142756705131 1 1
0.45327119124024 0.434816953938071 1 1
1.08681196632157 0.973198011242355 0 0
0.6560814791547 0.559212175397986 1 1
0.279174169030859 0.253931723112875 1 1
0.341945613459892 0.316519175811996 1 1
0.397271470822793 0.306488538822724 1 1
0.318257635803013 0.283660806005811 1 1
0.510478699292049 0.474639856624501 1 1
0.411397716623758 0.369371062650616 1 1
0.305106947316705 0.279155285181729 1 1
0.0288210200569468 0.0365269573327655 0 0
0.743644894094599 0.657986831949321 1 1
0.805831251596517 0.723096908435547 1 1
0.596120265926714 0.517212744157405 1 1
0.301536846129988 0.260521236405495 1 1
0.697443808743158 0.631803081808008 1 1
0.833028951728491 0.776834716390532 1 1
0.694807350956649 0.626108612271986 1 1
0.409682596685998 0.387063686615779 1 1
0.322716816574046 0.302111293782028 1 1
0.769276984995453 0.682141132376418 1 1
0.377705219559652 0.345581108155536 1 1
0.634533040130716 0.524766497102929 1 1
0.280839028655753 0.258592685487339 1 1
0.511346968950909 0.445713957326153 1 1
0.301069935582824 0.261469910991411 1 1
0.334855815502512 0.319846570359742 1 1
0.490154827158228 0.459983096257627 1 1
0.939518822221315 0.844204081122316 0 1
0.614053388194595 0.559702246859455 1 1
0.621779845231145 0.552897462119767 1 1
0.341195861072156 0.314213655673414 1 1
0.663080859018573 0.635467378781831 1 1
0.550751437119497 0.500357041015059 1 1
0.800829760334465 0.75532442425146 1 1
0.717134564993867 0.657586788948743 1 1
0.309952065654651 0.273158297455147 1 1
0.476809477626583 0.415013937983518 1 1
0.610954068038575 0.534317410863911 1 1
0.385042608456425 0.335492135493479 1 1
0.193152980693567 0.188323955629011 1 1
0.493635644425965 0.457407014145984 1 1
0.219966911258731 0.199675883966486 1 1
0.59936536009869 0.559203845930349 1 1
0.304750655106918 0.271857979654632 1 1
0.74086123949095 0.668055041686339 1 1
0.230324630948552 0.200776507523892 1 1
0.426847252224768 0.376862752249573 1 1
0.530880356833673 0.507518470921172 1 1
0.356352980443554 0.337335557353899 1 1
0.431154404625141 0.401934558564248 1 1
0.680859503648331 0.641232717956259 1 1
0.531535542185591 0.48659463993848 1 1
0.245253959616758 0.224050753754715 1 1
0.490059063843855 0.444511578753139 1 1
0.511223266120093 0.458097845538159 1 1
0.407150614307724 0.376665428979321 1 1
0.60791055265088 0.562776219956941 1 1
0.0532338669314092 0.0710873433979114 1 1
0.46164631920524 0.397080104528804 1 1
0.660761182641379 0.590744653244456 1 1
0.313338410242278 0.296897217289524 1 1
0.71373942574514 0.640561172205689 1 1
0.47784407217582 0.426400057477333 1 1
0.743819340499073 0.671834117076687 1 1
0.449916837999653 0.430160029272429 1 1
0.811612099028165 0.717691716845638 1 1
0.367951553473901 0.339021544694 1 1
0.222185705044915 0.195167933847495 1 1
0.518617882085974 0.480254247599653 1 1
0.318355135299189 0.290877667351106 1 1
0.540028819101332 0.495943846362857 1 1
0.536103199693902 0.461874854598587 1 1
0.573262760213325 0.514542779229076 1 1
0.274177601189731 0.285965900933077 1 1
0.499721958770602 0.45506983479783 1 1
0.600650434211466 0.532567981755695 1 1
0.286596354808536 0.239479882642045 1 1
0.515572719213484 0.483795064865794 1 1
0.504502113388775 0.467042261427595 1 1
0.640434397125868 0.576978501030798 1 1
0.388336664937111 0.355249849747063 1 1
0.474767481933045 0.428046057042261 1 1
0.793269486026905 0.719461707581537 1 1
0.399014879506311 0.350571062187883 1 1
0.516132832619381 0.41847640724986 1 1
0.244240726422916 0.199567741374904 1 1
0.421364225250514 0.383725101819439 1 1
0.545330911070266 0.488517333830348 1 1
0.847131062758023 0.754462113102938 1 1
0.85849342436395 0.761179937466748 1 1
0.598276414458125 0.546393825977652 1 1
0.196301394646294 0.198830183401812 1 1
0.325956824528108 0.328691533356188 1 1
0.094438914149287 0.101589293530539 1 1
0.478360665082183 0.450720460537068 1 1
0.471652657921533 0.447968070458822 1 1
0.646387240701307 0.595587153657612 1 1
0.345003533612446 0.310830942671383 1 1
0.585676086297796 0.534889374299136 1 1
0.513648694138227 0.466054159349305 1 1
0.289646014831432 0.270717327798209 1 1
0.497613619326658 0.45300780127141 1 1
0.0912918497250799 0.0883689843547153 0 0
0.323869211121996 0.267811140342892 1 1
0.243693787365597 0.241639678105611 1 1
0.382759197102003 0.352451816071652 1 1
0.56632033591291 0.522339191612937 1 1
0.130266064681365 0.111962568915083 0 0
0.710485241157306 0.615402358770787 1 1
0.395078885335383 0.377246094469478 1 1
0.225593951108413 0.219229466874025 1 1
0.449640866532179 0.388766564132036 1 1
0.418292142272715 0.365806681402208 1 1
0.131393405549367 0.121847506140531 1 1
0.297378833839579 0.284827463597707 1 1
0.631919697185585 0.566650421397583 1 1
0.394762292232474 0.354255511998818 1 1
0.33842400771613 0.330678640525322 1 1
0.541465348093701 0.512097450369628 1 1
0.867462399300481 0.790116555843407 1 1
0.372229430345146 0.352893219266955 1 1
0.286215946987396 0.260035488808087 1 1
0.665146293062274 0.612306615433063 1 1
0.20001533951409 0.182436542988497 1 1
0.418258375644188 0.377508074949152 1 1
0.275261330648305 0.244830146532699 1 1
0.481214961431726 0.466125140504125 1 1
0.588818356704529 0.566032597667483 1 1
0.519228678002309 0.4726804743286 1 1
0.389190458423573 0.357233141714845 1 1
0.667285069387216 0.604725246913869 1 1
0.513591348548316 0.404129908291601 1 1
0.461391070051801 0.404914296133972 1 1
0.412011476281378 0.401985438717532 1 1
0.573826150333366 0.532273632464946 1 1
0.516720149453564 0.472080536381641 1 1
0.268710997135198 0.252143837548328 1 1
0.358784076253961 0.294309427685279 1 1
0.553904991653052 0.492498624412283 1 1
0.193911156750833 0.194701446008712 1 1
0.642804160506478 0.576723163013759 1 1
0.927758282597613 0.83224174589503 0 1
0.00683260909986599 0.0140242231249369 0 0
0.714153933982489 0.653692412791825 1 1
0.291043888688113 0.251114452252896 1 1
0.610515967842263 0.560387721832442 1 1
0.424097123306244 0.372953938088507 1 1
0.857866110540122 0.790221627325756 1 1
0.680770808305097 0.630017411529353 1 1
0.888585274298901 0.813675646162456 1 1
0.67315867480449 0.601234314249276 1 1
0.600295498735894 0.562057737740545 1 1
0.387362293224021 0.366492079804304 1 1
0.538894054808293 0.501445810675481 1 1
0.379172399017344 0.339629493135039 1 1
0.467818114331575 0.412622268617632 1 1
0.607545671151425 0.563670478262136 1 1
0.628748374774564 0.572491837849482 1 1
0.341984791864816 0.32408689800799 1 1
0.337664139392407 0.349268809715967 1 1
0.33758253574501 0.311354982360249 1 1
0.205026463621888 0.172983479665579 1 1
0.431860664397252 0.37859966455533 1 1
0.35178730604983 0.302083296538731 1 1
0.436587955438106 0.405904715968859 1 1
0.481170259659355 0.446145163034033 1 1
0.190239346460662 0.183119422021869 1 1
0.640005209089776 0.589587674178158 1 1
0.337698966149066 0.310456222246953 1 1
0.41209612273956 0.357316131173213 1 1
0.849057598421766 0.752824451884683 1 1
0.384186549419609 0.348066841900279 1 1
0.405464025524167 0.366963738780301 1 1
0.551064006546265 0.486261190624799 1 1
0.561105754962719 0.514390631714212 1 1
0.282750527458527 0.247578993553327 1 1
0.830589314133603 0.722806726250583 1 1
0.0983780768578077 0.124830697603508 1 0
0.330066368180866 0.305849190452913 1 1
0.370482268680773 0.320293191215741 1 1
0.616373804536618 0.545334706433088 1 1
0.412165337873579 0.377609816848571 1 1
0.610742789916572 0.551040336913118 1 1
0.283626981597848 0.265597184966664 1 1
0.634745091558771 0.588830813415502 1 1
0.11580923042446 0.09326147275157 1 1
0.534766962913798 0.47892630082115 1 1
0.247333209893112 0.252447925214369 1 1
0.329031667162249 0.269841622731802 1 1
0.190902802858631 0.162889879221514 1 1
0.397514425370372 0.405940549366701 1 1
0.835676856823228 0.731823125026208 1 1
0.33559914883823 0.310051422471357 1 1
0.273323049454366 0.259195559522503 1 1
0.693370901320777 0.628898242143924 1 1
0.793685876581039 0.735760375945234 1 1
0.435946184411876 0.412805635083271 1 1
0.469374820474038 0.436930308347819 1 1
0.312509184868774 0.291737413810163 1 1
0.142524775985937 0.124879186377939 1 0
0.229050296258702 0.211576209407242 1 1
0.713872440592873 0.589785218564626 1 1
-0.0601592235447608 -0.0589020396573583 0 0
0.384701016990981 0.354681850117391 1 1
0.418598179021268 0.390458641785795 1 1
0.29443896583342 0.270283781679064 1 1
0.0835555871761731 0.102604292314754 1 1
0.655168006652174 0.583091792126584 1 1
-0.00991961525176174 0.00678877541613342 0 0
0.425015237818441 0.388306115005852 1 1
0.540359404626156 0.508125545396523 1 1
0.542048565098137 0.486529371595049 1 1
0.129352838562883 0.127461849871889 1 1
0.330983310964073 0.263274804836757 1 1
1.04931403853207 0.928609102375555 0 0
0.249660170060523 0.216539388498123 1 1
0.302357263876981 0.322949665011181 1 1
0.386644112146984 0.32990987659115 1 1
0.397933200292 0.347043070230982 1 1
0.289549370952085 0.252680845895089 1 1
0.352453711480273 0.338765017903215 1 1
0.416237339004393 0.394754141243069 1 1
0.127994803504177 0.110808374098441 1 1
0.343856875381037 0.334086904951287 1 1
0.532908849870338 0.508106280152433 1 1
0.686906604709935 0.608835428826 1 1
0.330704640797962 0.290309920724805 1 1
0.694635568173644 0.656420604995349 1 1
0.407144959181832 0.385579438857674 1 1
0.926212616736649 0.831559895505531 0 1
0.215005786758312 0.192017234784545 1 1
0.385256812572924 0.362422250202644 1 1
0.805043617120348 0.725862723789071 1 1
0.394196209136699 0.362681081176945 1 1
0.321959250768667 0.315636665934028 1 1
0.793929653058027 0.710688313511617 1 1
0.491445569025489 0.440362793122707 1 1
0.753772109351353 0.699399191042899 1 1
0.537815427141258 0.4898021636876 1 1
0.286181864826512 0.248669059704111 1 1
0.426239141012676 0.383679050375985 1 1
0.435087375301461 0.400024151713734 1 1
0.912896120402771 0.838849056124764 1 1
0.477429864706144 0.454165072811122 1 1
0.441173174816936 0.393500430853073 1 1
0.384469067185527 0.322952885819297 1 1
0.70208328049322 0.65256989039621 1 1
0.789339271023624 0.700665639109127 1 1
0.471359392260057 0.442070622626961 1 1
0.179761785644806 0.15819076313037 1 1
0.826926712211455 0.739913400703504 1 1
0.225186865025888 0.209479332208217 1 1
0.80641907482509 0.72375662967109 1 1
0.312948945134445 0.297202943145117 1 1
0.47715469354389 0.441221741995663 1 1
0.779732560066655 0.685629476158977 1 1
0.469316024059752 0.457972095703558 1 1
0.52079928806309 0.481461267997851 1 1
0.721222104733215 0.651396288922485 1 1
0.451035421566495 0.40554972502922 1 1
0.4020259795726 0.343772155011226 1 1
0.323534085628225 0.305631409822366 1 1
0.74000778873816 0.66904322949688 1 1
0.224158271543752 0.222390519851502 1 1
0.205348017225844 0.177221400549808 1 1
0.838325954308874 0.755130222061733 1 1
0.590399487740359 0.520757851163763 1 1
0.815653309655814 0.724188201786312 1 1
0.59315988409132 0.537447646285522 1 1
0.555890686106499 0.561728937814129 1 1
0.600085554408411 0.530131766180381 1 1
0.342965501417375 0.316811793155001 1 1
0.442825971700083 0.401060511878605 1 1
1.0078184371194 0.912911366371396 0 1
0.633129252165327 0.553051539315664 1 1
0.743127690311608 0.671802651950199 1 1
0.839983437356016 0.795895626188341 1 1
0.527844687903783 0.478299635965097 1 1
0.521845586711303 0.469862013144506 1 1
0.513580048281572 0.472902295542966 1 1
0.663681059867546 0.620370599234509 1 1
0.69165909578065 0.604875613094964 1 1
0.564079689614647 0.517320208082782 1 1
0.342486498625899 0.308420418236142 1 1
0.250347661997331 0.231741700532551 1 1
0.487597135718923 0.406390892735087 1 1
0.638266919125361 0.591091647020815 1 1
0.271513891456492 0.262440069526779 1 1
0.41250197390851 0.369839816337294 1 1
0.687558193503265 0.63080553896669 1 1
0.420445371755081 0.389995251177704 1 1
0.0729501766645604 0.044118233580452 0 0
0.739113690894047 0.673290621889034 1 1
0.746237752339941 0.673153386440568 1 1
0.264806847972869 0.24276222806647 1 1
0.593962762682267 0.561092770201482 1 1
0.250328164051073 0.22323165828632 1 1
0.76397314324731 0.678599020552842 1 1
0.688700100357946 0.653858590938311 1 1
0.463807842166985 0.419323201226541 1 1
0.155949397172174 0.153763335154247 1 1
0.654196113804935 0.59043472461573 1 1
0.631329111692065 0.564882243636603 1 1
0.366740987861082 0.350241895276326 1 1
0.317562003510372 0.298045306036877 1 1
0.565804712064784 0.516583292587922 1 1
0.549438987259534 0.471228967247492 1 1
0.812853988222962 0.753639798045341 1 1
0.462828444326724 0.404581454498002 1 1
0.496072643950082 0.434256079427784 1 1
0.694189134017673 0.620815755371832 1 1
-0.0510113526812898 -0.0444149047643373 0 0
0.34924682824905 0.332371920916901 1 1
0.435189677943454 0.41901203298358 1 1
0.277205085071334 0.239749079006055 1 1
0.592172602982381 0.503752740504829 1 1
0.620884022392919 0.560439381358588 1 1
0.260598613984483 0.248010236080181 1 1
0.523149898132332 0.48147327869658 1 1
0.499411882752905 0.451373432048365 1 1
0.49180104671827 0.460918104708975 1 1
0.407045556098277 0.376965444587854 1 1
0.394290174927105 0.356776835986112 1 1
0.520035354042819 0.470688469341914 1 1
0.594443450362495 0.521531388056776 1 1
0.828210574281307 0.761485491693526 1 1
0.691939370242656 0.642794116805564 1 1
0.785306076003897 0.723780847671594 1 1
0.431241452877911 0.381871446744729 1 1
0.718989524853137 0.653601376511367 1 1
0.596053571994263 0.526041108008517 1 1
0.683424009181926 0.611661961678281 1 1
0.682176625216413 0.590909681189774 1 1
0.242273301367182 0.224084860827363 1 1
0.770278042194987 0.705614699851029 1 1
0.338743182960227 0.301049843567507 1 1
0.374465929824766 0.348707873737248 1 1
0.533985427337807 0.453106858882815 1 1
0.541873126535093 0.479694261989507 1 1
0.37207470402528 0.318128305858912 1 1
0.258094409097178 0.213745249795434 1 1
0.420535437321643 0.38994911410867 1 1
0.494088679129319 0.499631032782825 1 1
0.663214057533691 0.593030940402863 1 1
0.64926134023956 0.574366387931283 1 1
0.45362670512266 0.415712005050274 1 1
0.516254721858642 0.475961862655099 1 1
0.50845419946498 0.456974405377894 1 1
0.449426860295359 0.444827674640804 1 1
0.633126553125215 0.588044247720973 1 1
0.228869218533839 0.220590727748778 1 1
0.377098391440789 0.337736357698315 1 1
0.427062291683072 0.41749049711049 1 1
0.659867512110057 0.597886735709179 1 1
0.699977049149882 0.606266285372155 1 1
0.467293943471727 0.408525969367523 1 1
0.29304204617246 0.284396245688662 1 1
1.051614348188 0.955821146445524 0 0
0.58050113296547 0.544743985391688 1 1
0.678252711736632 0.617316347162689 1 1
0.471201703103893 0.421644044807092 1 1
0.33429930964191 0.303779681362605 1 1
0.209653492191955 0.169914062647361 1 1
0.503520552329911 0.447590303515617 1 1
0.385947771970336 0.349084567033049 1 1
0.0887794729212885 0.0985497445925048 1 0
0.58587690015212 0.510776135332697 1 1
0.114970019010071 0.136504155513971 1 1
0.547113456532154 0.507180009700752 1 1
0.481829513520104 0.459314803045143 1 1
0.5722161104322 0.503909662261969 1 1
0.169688155792514 0.143931466361361 1 1
0.589955535288576 0.530813410929764 1 1
0.552883822340208 0.505074147337234 1 1
0.501240645230109 0.468435608347496 1 1
0.65775141726497 0.618751141514365 1 1
0.435807706243984 0.380786167245257 1 1
0.384271677553895 0.358134946196337 1 1
0.480594493530294 0.457737776026644 1 1
0.332704441977687 0.278685604944051 1 1
0.626310557475173 0.535667273898027 1 1
0.477579358777897 0.436256115327469 1 1
-0.0765874193553696 -0.0586591093352647 0 0
0.243040101191866 0.214631639124954 1 1
0.452885263148868 0.430953152364719 1 1
0.68619732100352 0.620899401339591 1 1
0.180731637948585 0.152193238075961 1 0
0.69402494538811 0.65315288034997 1 1
0.691749268105477 0.644590237299187 1 1
0.494498730325432 0.453095909240335 1 1
0.611645870687291 0.54320080437906 1 1
0.266292645353845 0.225344532037499 1 1
0.498910141379643 0.430341637160148 1 1
0.414998915550599 0.341257988684907 1 1
0.202738868987306 0.173432288466115 1 1
0.798293334844158 0.718834071889521 1 1
0.391499820518968 0.363106456891976 1 1
0.03938492771306 0.0382940006708475 1 1
0.405784325138405 0.36246776275493 1 1
0.686909334261239 0.619432515311431 1 1
0.582110786423945 0.506912139837254 1 1
0.762979773567053 0.687365416544105 1 1
0.0986973656479626 0.0651513255017897 1 0
0.626518942417858 0.587374306325404 1 1
0.388544038425572 0.34881770360534 1 1
0.608051372064808 0.56896233698523 1 1
0.357473925961858 0.318525233371925 1 1
0.222247703651917 0.20182898246616 1 1
0.451514207434139 0.359608895838588 1 1
0.420144241497312 0.394563125124631 1 1
0.358210793880185 0.335907707464651 1 1
0.459509324099489 0.423138689916615 1 1
0.362573719230752 0.317385932271465 1 1
0.310302923798294 0.27388132013846 1 1
0.425845126392124 0.410535484175164 1 1
0.533461221628933 0.485806683409359 1 1
0.442003263566889 0.416497339780531 1 1
0.277132288951521 0.259376875331685 1 1
0.280175796466207 0.251094190589142 1 1
0.553370199362914 0.493279757456863 1 1
0.34706863873581 0.303292184276195 1 1
0.613682680817906 0.564208760547164 1 1
0.905561465916295 0.847965045779989 1 1
0.647867612832225 0.608208526301366 1 1
0.68538519481611 0.617794567266576 1 1
0.707298272628179 0.645088347564261 1 1
0.598074422497879 0.557042696676918 1 1
0.381217228837998 0.353876753444018 1 1
0.394426188656427 0.35585670164252 1 1
0.42380729253944 0.383760581540515 1 1
0.367345127263867 0.325274192312818 1 1
0.238795985234869 0.254202463048812 1 1
0.813463969236717 0.775050471797142 1 1
0.14203826383949 0.133035996208294 1 0
0.552204596457092 0.494618620099652 1 1
0.702762700019235 0.63728823904453 1 1
0.684254760868995 0.588688495407709 1 1
0.470864947047248 0.42811136343694 1 1
0.478361909376078 0.438441466322697 1 1
0.963138800528766 0.858318142933347 1 1
0.320173782404339 0.312570055727929 1 1
-0.127902263213813 -0.0973400150019048 0 0
0.454642149763546 0.447240049608275 1 1
0.541087235136475 0.506731080307181 1 1
0.267949291688231 0.220868732489379 1 1
0.656089541130921 0.577632912838166 1 1
0.46049418130508 0.407158628804397 1 1
0.844614809261376 0.759409347251328 1 1
0.760816374422144 0.690661416799187 1 1
0.482586339171909 0.433841069325445 1 1
0.506606477399547 0.45969791060106 1 1
0.803710479750937 0.724437545664617 1 1
0.20667868420973 0.175278097313575 1 1
0.451110190400759 0.423716414666699 1 1
0.465968486042883 0.404275945954736 1 1
0.213390290164851 0.170230026535848 1 1
0.597779508466351 0.53697908444534 1 1
0.43976989226736 0.394585692775639 1 1
0.744854031381585 0.681507104223748 1 1
0.614498945502359 0.599456810853573 1 1
0.407011809256259 0.319651845618106 1 1
0.765671964372756 0.737151985710077 1 1
0.456900866482938 0.416756819446039 1 1
0.239565641894575 0.210059083067422 1 1
0.85035162509278 0.768640210523476 1 1
0.818381135947899 0.757309702827368 1 1
0.600033935138616 0.542189995190875 1 1
0.27034049699561 0.225607749448668 1 1
0.734712675562756 0.612268990357982 1 1
0.704050363765345 0.67242715168123 1 1
0.295048001186398 0.251235571868343 1 1
0.479924119584123 0.436039546179444 1 1
0.582042462692151 0.540458579684742 1 1
0.453341625315663 0.416247584391133 1 1
0.0653939765082042 0.0549411164806159 0 0
0.522500747088327 0.479134903496395 1 1
0.366987674501893 0.347152072227566 1 1
0.651712302655069 0.580343219324658 1 1
0.444216937528417 0.377886559337266 1 1
0.489809731432212 0.408621564817893 1 1
0.694201547371681 0.635122979932621 1 1
0.647951071547017 0.603766953033571 1 1
0.336325455253249 0.305619323128192 1 1
0.458481202802555 0.397541734810352 1 1
0.435273211038083 0.408008974832961 1 1
0.725129449545969 0.674274345298464 1 1
0.0818527475801343 0.0888974117117303 0 0
0.506489285322815 0.489118764065404 1 1
0.468972357299903 0.423896928301064 1 1
0.519787174397695 0.449507168516234 1 1
0.506347377506436 0.462480078351493 1 1
0.368473977424539 0.326939113402895 1 1
0.709496684317229 0.63860531716033 1 1
0.436596236400557 0.39900856215162 1 1
0.672586700827335 0.650450037296108 1 1
0.69925642597115 0.642948598677977 1 1
0.173927693638867 0.13396814052141 1 1
0.527532919235648 0.475579346277038 1 1
0.474859483491936 0.434547301460174 1 1
0.46850942569408 0.4134299270437 1 1
0.297822105903915 0.273786263954643 1 1
0.314367613894262 0.304190063575291 1 1
0.686290276873892 0.657288247278494 1 1
0.596281663795308 0.537410448916763 1 1
0.432328083454348 0.38403761789435 1 1
0.456469943207474 0.410560853267963 1 1
0.323948894332232 0.306793647300352 1 1
0.733750841898249 0.677685482650245 1 1
0.69397514540771 0.649335047879075 1 1
0.504938043089569 0.457893942561818 1 1
0.546253166960321 0.510360898571936 1 1
0.542599480079991 0.470814349416435 1 1
0.783448295803215 0.696482214932174 1 1
0.52569452594006 0.485066183178543 1 1
0.838874326772645 0.773070287968008 1 1
0.816056747769312 0.714991646210161 1 1
0.413635128229535 0.429390676659838 1 1
0.611559994282844 0.551683863026544 1 1
0.282983600338529 0.255919646097197 1 1
0.641526928856886 0.602707537665851 1 1
0.529226236157554 0.482445118983232 1 1
0.542554573179679 0.511249690097344 1 1
0.567545568832295 0.511976449602714 1 1
0.403224222978214 0.354835228340598 1 1
0.875946778933181 0.764120460854021 1 1
0.621762999928723 0.560587095930796 1 1
0.582661277836735 0.570226058791974 1 1
0.339690543928427 0.323433119359226 1 1
0.425537258456069 0.379799949014315 1 1
0.523109914819061 0.461471575352728 1 1
0.415022739601313 0.386861849030784 1 1
0.424909653827963 0.383835280548144 1 1
0.297270698113572 0.274787636380887 1 1
0.481812880176554 0.477020058042939 1 1
0.29757859271864 0.251051353567847 1 1
0.69940213546315 0.649236263322576 1 1
0.391571733543963 0.348958134561277 1 1
0.46184539380695 0.41249900970505 1 1
0.527073318439603 0.494761653271786 1 1
0.710453478538947 0.637725270441061 1 1
0.311763130290808 0.279077841504632 1 1
0.450100433174387 0.407095846902167 1 1
0.710442025125699 0.618392136750221 1 1
0.464093289593775 0.448440035636035 1 1
0.426132384974438 0.395526102093272 1 1
0.366839491914238 0.333628642680703 1 1
0.460939043361869 0.439179229311896 1 1
0.741743300110405 0.697364547470638 1 1
0.552872942156702 0.487450590635622 1 1
0.844116478029877 0.758830453940681 1 1
0.368252809399911 0.347576244448391 1 1
0.353231795308934 0.291109815972948 1 1
0.708805096848564 0.638663302347412 1 1
0.455553130289168 0.413550419732377 1 1
0.380315347156682 0.34906558136172 1 1
0.593717691073424 0.559026791586236 1 1
0.42618505372821 0.37025531962254 1 1
0.365911804418769 0.333041053846807 1 1
0.369075142074769 0.34623115182105 1 1
0.406850814723547 0.344387672411971 1 1
0.726804514883873 0.669551573962901 1 1
0.386690212689443 0.342995791656402 1 1
0.243916939585104 0.235680138060935 1 1
0.349690174272573 0.336957728143278 1 1
0.659241443541092 0.612579183318863 1 1
0.24170218505001 0.222710609024644 1 1
0.28888833516912 0.27161859542725 1 1
0.268425588234642 0.267239143034289 1 1
0.587332326022357 0.538128689052061 1 1
0.62507665246532 0.577423032436624 1 1
0.656473506870327 0.582285312393448 1 1
0.484152183087057 0.432654001651521 1 1
0.257794935701151 0.229604935829781 1 1
0.597521049521955 0.564731937154858 1 1
0.409860165892496 0.370292022068269 1 1
0.535524671001752 0.471952876510857 1 1
0.532654268061742 0.495191178690416 1 1
0.654909186387984 0.610064915904625 1 1
0.468586292110843 0.399399083074842 1 1
0.372982271752369 0.336440038217297 1 1
0.328222803974363 0.279028894545353 1 1
0.54772294437507 0.454210795391693 1 1
0.169570130448707 0.152647367101145 1 0
0.380621467167843 0.353854465561208 1 1
0.306654128991348 0.290473780981944 1 1
0.578939093906178 0.51469338688763 1 1
0.314303384035374 0.290003011090819 1 1
0.359472000086813 0.325214846243059 1 1
0.340669662043708 0.303890451271238 1 1
0.715780844116933 0.628112966855475 1 1
0.277685274757097 0.270722970596309 1 1
0.376629007228842 0.352539656630543 1 1
0.489325023777795 0.416275000041527 1 1
0.831418513210429 0.743360669344746 1 1
0.372774112601712 0.288286114862127 1 1
0.752479119250248 0.665477497068385 1 1
0.318727174947979 0.28752028815449 1 1
0.811003581285781 0.743653866397526 1 1
0.440336655676659 0.409126894267669 1 1
0.639871333293956 0.57644235560939 1 1
0.527556576574756 0.461807607545081 1 1
0.23285707234446 0.230888156720534 1 1
0.0505975094545243 0.0380348265277618 0 0
0.44370494162142 0.407255122728104 1 1
0.324875958880787 0.307717970502804 1 1
-0.0262357292453063 -0.0202475717882223 0 0
0.329615969403921 0.293928815108116 1 1
0.173783529795219 0.176848213448997 1 1
0.487280009512827 0.454143361106246 1 1
0.458587928227842 0.425322317127153 1 1
0.562250142158087 0.479613092310925 1 1
0.338924522267609 0.309122151005519 1 1
0.901881671742524 0.810358064410643 1 1
0.546769615743837 0.490688662152374 1 1
0.422338731894627 0.389175922579143 1 1
0.260322836402474 0.230106107666079 1 1
0.313941563387429 0.272682426763564 1 1
0.663310954940358 0.595368671610186 1 1
0.586876021952227 0.535319371221485 1 1
0.301648269163743 0.289342569483426 1 1
0.300201872524181 0.30312613892884 1 1
0.455001444910333 0.402506145895646 1 1
0.456721616572327 0.42589253828185 1 1
0.408856557304466 0.360131193489704 1 1
0.553793308601812 0.512081407504715 1 1
0.646035182119297 0.590392296026825 1 1
0.66405011292234 0.602883758092696 1 1
0.179197329988432 0.194676873132857 1 1
0.425817124147825 0.382556121777208 1 1
0.452651916500377 0.390974429237931 1 1
0.365757010319903 0.341684389320466 1 1
0.510930599407479 0.440965318670518 1 1
0.554784277214664 0.485864938528717 1 1
0.546667957056835 0.489829608614847 1 1
0.483730128487382 0.44771422509471 1 1
0.536788172743718 0.49463861864056 1 1
0.371311827925552 0.354999233621635 1 1
-0.0876090607589935 -0.0671882081676112 0 0
0.594812472442641 0.549746828359856 1 1
0.379582515881834 0.352169254193592 1 1
0.750096676867252 0.731997559043992 1 1
0.56348837956883 0.440976919394045 1 1
0.379856173054413 0.356130882003273 1 1
0.582990093640535 0.541592622829808 1 1
0.61099042179492 0.539107891769519 1 1
0.37024508439087 0.343550059083497 1 1
0.452602001539442 0.380373105672674 1 1
0.655173666608279 0.598474227882831 1 1
0.998717504341731 0.873668840313901 0 1
0.632356276449138 0.559057343751687 1 1
0.502979699484782 0.448634885726661 1 1
-0.0549560616827933 -0.0225652478469228 0 0
0.356876439996776 0.333504240226082 1 1
0.63001664968295 0.560736587761447 1 1
0.45622205502359 0.447057354312394 1 1
0.373356557459255 0.343544139831933 1 1
0.564859723455415 0.527170130406818 1 1
0.357751184664296 0.31977673789856 1 1
0.650977687350831 0.603521505437818 1 1
0.81966368105445 0.716020077525446 1 1
0.492826694020599 0.460363748333885 1 1
0.332015821062875 0.296794686598993 1 1
0.624447376110369 0.575124042031142 1 1
0.780288219404631 0.698598357066023 1 1
0.488707663201535 0.462611441141642 1 1
0.624846838537047 0.532223444926302 1 1
0.64099737352507 0.575949664544567 1 1
0.811386149539463 0.732533630537307 1 1
0.532606225741801 0.492017193682649 1 1
0.503405537478587 0.468554252842495 1 1
0.385249974505611 0.381183089767055 1 1
0.394511930876987 0.372351058738058 1 1
0.15448541230713 0.150310042562105 1 1
0.462856874614978 0.432860216661483 1 1
0.242023358510295 0.232926891759738 1 1
0.339563978205704 0.297575295426897 1 1
0.577055741733637 0.503070514986812 1 1
0.561050136904129 0.515886937379097 1 1
0.466931197297096 0.393281802839211 1 1
0.252193280643784 0.240082503127026 1 1
0.517783993951662 0.479490427364924 1 1
0.49629689612454 0.450775796698731 1 1
0.550421258998594 0.520700229963397 1 1
0.586748718781484 0.529367486082319 1 1
0.413566963916164 0.369171042169324 1 1
0.149160789077516 0.149155076163641 0 0
0.64697055474875 0.567892316809989 1 1
0.266734737840436 0.26955206489448 1 1
0.655617292315892 0.613903687099946 1 1
0.273781503051657 0.25070950965692 1 1
0.531814234015137 0.494961282208357 1 1
0.330878133110281 0.34025114878137 1 1
0.422989762724717 0.388143069932501 1 1
0.54305188970123 0.518706991481379 1 1
0.461809015991492 0.411273758425773 1 1
0.284941967246228 0.272002187144228 1 1
0.537489850127518 0.512660852200605 1 1
0.337364266924702 0.320893792371089 1 1
0.314110791684791 0.296143264299422 1 1
0.674262518363724 0.627141975105334 1 1
0.805607211743952 0.706818754586586 1 1
0.739151608959176 0.692182135229139 1 1
0.330675744045656 0.33513382911955 1 1
0.678215808553703 0.622866407478792 1 1
0.377049940312526 0.347302337304685 1 1
0.972071377024158 0.878490420143913 0 1
0.441140647560936 0.389228063620888 1 1
0.629999594312681 0.576816678465727 1 1
0.569680168110956 0.564036028554804 1 1
0.883092296859943 0.786680596203048 1 1
0.221514355969625 0.21013497960974 1 1
0.398833990199956 0.389852149588117 1 1
0.466240089094457 0.422661204563929 1 1
0.583664639616487 0.520164081452483 1 1
0.100515231806271 0.0853083236169636 0 0
0.563497346127678 0.517168837308953 1 1
0.648766252446861 0.606256239363593 1 1
0.514356314366174 0.468741707273058 1 1
0.282653115946225 0.247689442165546 1 1
0.68705276756591 0.619476122656323 1 1
0.271751158796511 0.248076745261911 1 1
0.363669120026026 0.330406139968436 1 1
0.475363195107771 0.405132246850304 1 1
0.421247148697105 0.373698267851025 1 1
0.516659175742401 0.476351131737538 1 1
0.291184510712014 0.270403077828851 1 1
0.587981149025917 0.539988187059715 1 1
0.270782761664243 0.245239823750419 1 1
1.2053310737039 1.07021692041082 0 0
0.481548107270754 0.491064585627338 1 1
0.233965710756308 0.214107332805316 1 1
0.765755450675214 0.706870659505278 1 1
0.374201911586955 0.366472520469092 1 1
0.396891320196676 0.359446523302182 1 1
0.605422995756694 0.554648931037816 1 1
0.453979255968406 0.429213009108666 1 1
0.272315817516038 0.265591523546677 1 1
0.805874352011549 0.746598046715356 1 1
0.0373003374287244 0.0510213532273906 0 0
0.659645694176131 0.605006899802931 1 1
0.365901194412133 0.35441424712935 1 1
0.518434642805345 0.463702949823903 1 1
0.16791934147913 0.167083204293489 1 1
0.616420963914802 0.554776431639994 1 1
0.814455977330978 0.749274212611821 1 1
0.510362292660677 0.481355722809837 1 1
0.666932878399501 0.631631918964912 1 1
0.556827603003858 0.516557423124849 1 1
0.420222427298579 0.363681036946923 1 1
0.226150611615993 0.201987344356521 1 1
1.03403235342953 0.939833573118938 0 0
0.442260173817891 0.408247561486219 1 1
0.413857415948334 0.389825184143407 1 1
0.516359269897281 0.497164049047462 1 1
0.0378320176809423 0.0349565205270906 0 0
0.410365580239828 0.347244261821518 1 1
0.272855322680701 0.23584531919274 1 1
0.400340447504804 0.363805762697499 1 1
0.568709211335998 0.513130689344922 1 1
0.22197013625161 0.188334419324599 1 1
0.489245745610195 0.441052673875685 1 1
0.394158607302577 0.362786616133573 1 1
0.849641970016478 0.769988746221336 1 1
0.30452318636765 0.28416894107692 1 1
0.334835891603234 0.295706744916622 1 1
0.646805439925938 0.60061467372877 1 1
0.708127463404598 0.640595813580166 1 1
0.47399294448087 0.420807011856572 1 1
0.867585454179799 0.781663075513994 1 1
0.43317519113848 0.403094913693354 1 1
0.406208906433204 0.351612629990342 1 1
0.763938813589458 0.708811828033582 1 1
0.277747772451704 0.268374382060677 1 1
0.414425704961136 0.387493538306097 1 1
1.05407205639231 0.975587414081158 0 0
0.427610401448858 0.395712827759238 1 1
0.437443946935013 0.41596714463589 1 1
0.500490385006207 0.481034304555803 1 1
0.556913793139416 0.528370562348429 1 1
0.186671933276108 0.164155558642372 1 0
0.555448490752991 0.538425136578074 1 1
0.557409188308779 0.509555791871418 1 1
0.452876306338835 0.387193759375884 1 1
0.200917346644867 0.187981533272482 1 1
0.362190833117174 0.328668584187112 1 1
0.497091395470781 0.436226681295405 1 1
0.432966982876194 0.395636307575111 1 1
0.152282796921513 0.147154635713197 0 0
0.462636303422033 0.426132796508559 1 1
0.271898992404715 0.268772497013167 1 1
0.604599711170709 0.532798090012273 1 1
0.619298748838543 0.548107068458531 1 1
0.377775491712801 0.341267817886991 1 1
0.204593355438769 0.183522522637965 1 1
0.543521126308482 0.49460457649699 1 1
0.798280846555897 0.705625477326115 1 1
0.65296064136257 0.578555865022971 1 1
0.595885952375867 0.540933810255257 1 1
0.653153074995191 0.597035737783206 1 1
0.710657789844851 0.641778153702753 1 1
0.378487794628726 0.32532186141649 1 1
0.605429369902956 0.555591731815989 1 1
0.581427370989897 0.515650660833337 1 1
0.532186808610971 0.465818390405257 1 1
0.395499451691854 0.368832028944123 1 1
0.731829119260848 0.65030862057094 1 1
0.594378776160448 0.541412606888392 1 1
0.33785238264949 0.325103501158808 1 1
0.376096968032238 0.334598099891827 1 1
0.271311909099452 0.256301701286636 1 1
0.792237665342354 0.6950278649847 1 1
0.242621668407627 0.218282499479699 1 1
0.459963037075661 0.413556859492635 1 1
0.625871146190309 0.546428121935693 1 1
0.321922211729272 0.292788930570656 1 1
0.212060704271466 0.208200595262565 1 1
0.62922363471046 0.564562293665937 1 1
0.978326912755294 0.861618304067317 0 1
-0.0170922300278223 -0.0303600815499427 0 0
0.126934475917114 0.137592314291143 1 1
0.810292526189607 0.705735244253666 1 1
0.565430318743909 0.523925206893913 1 1
0.484396440055785 0.434247360404615 1 1
0.722713665339975 0.673123385252391 1 1
0.303269899756117 0.287537016754787 1 1
0.907151041439483 0.832102384896451 0 0
0.366507636698715 0.301138742803959 1 1
0.456676381107362 0.392606766316645 1 1
0.75847822201751 0.691568689306352 1 1
0.308947203054774 0.291642894001526 1 1
0.501880096468227 0.446686970073646 1 1
0.57871470298628 0.532271163741166 1 1
0.25566416436695 0.244598643861288 1 1
0.792120519587132 0.728107184487227 1 1
0.358530588573291 0.344965447810035 1 1
0.160747922793065 0.160630259663461 1 1
0.521222741717746 0.476590089384745 1 1
0.223037141540324 0.211353086972733 1 1
-0.150706586185362 -0.0760299565173494 0 0
0.573830132613531 0.499687749300876 1 1
0.753129971622798 0.655922082846233 1 1
0.605167268802017 0.5552376840176 1 1
0.791083307467021 0.692026363543044 1 1
0.578690377499167 0.536537934016645 1 1
0.471066744508636 0.396648957476567 1 1
0.286542193673531 0.266162181471383 1 1
0.542288108347041 0.491566781231076 1 1
0.41314346193735 0.3894179294966 1 1
0.788965058486242 0.722854012626715 1 1
0.474252755226571 0.430189610781639 1 1
0.111580507578822 0.0771113480681453 1 0
0.53630757512325 0.48169389170819 1 1
0.502759707659872 0.515252306842439 1 1
0.289677080004167 0.275342433404938 1 1
0.371436359084463 0.333804299779169 1 1
0.713479000461141 0.616985097549543 1 1
0.477764174969836 0.460250116050685 1 1
-0.146250606659447 -0.123782445105391 0 0
0.3792108684349 0.35687513609294 1 1
0.353669970077855 0.310868357316526 1 1
0.451246984651889 0.419825270700889 1 1
0.145743674667667 0.125356841457825 1 1
0.241935453009083 0.229969052492486 1 1
0.677611816794994 0.616936521176933 1 1
0.537464856345459 0.480469554917709 1 1
0.279480724124245 0.247189132477809 1 1
0.887998755244835 0.806432212565083 0 1
0.736284535765962 0.648039174309275 1 1
0.424584360420989 0.401467107749635 1 1
0.519468142950528 0.479660957654434 1 1
0.316896372369903 0.26134175722663 1 1
0.196090128915022 0.182783680254667 1 1
0.918075179094804 0.809665671267165 1 1
0.613657729424997 0.628990673459824 1 1
0.560797350164146 0.504637120567458 1 1
0.309598994384682 0.292668607519404 1 1
0.236361648258937 0.225308544801136 1 1
0.509573026218261 0.456237722615418 1 1
0.903677335176042 0.812476869426229 1 1
0.538579822475263 0.463186609293407 1 1
0.454164740277824 0.416664718813588 1 1
0.997286179542468 0.924512768230572 1 1
0.474261811011154 0.428493762752786 1 1
0.525224813079038 0.465792045478356 1 1
0.289174364142782 0.270336715232332 1 1
0.351997627172958 0.327599966796373 1 1
0.304060080687285 0.257683330453426 1 1
0.697146712153044 0.640357145369747 1 1
0.587368643601123 0.509929102333518 1 1
0.373884108507764 0.349304493046161 1 1
0.366610016928876 0.306365276093607 1 1
0.734490781032343 0.642308899093957 1 1
0.120302940466226 0.100590329993052 1 1
0.376782714492864 0.349465134918693 1 1
0.390231856573123 0.356749412878425 1 1
0.861994129234825 0.807287821517279 1 1
0.488927509267203 0.434415456897074 1 1
0.345225183214579 0.301248780521234 1 1
0.642278694584297 0.595448302063694 1 1
0.286408211568988 0.258031327331196 1 1
0.125302223821075 0.131647810627639 0 0
0.567642881661751 0.522740632324722 1 1
0.561476253945902 0.493055868725461 1 1
0.645410018819587 0.598316037803142 1 1
0.325687201729805 0.333132638708084 1 1
0.167558419342918 0.136096510849101 1 1
0.75532838581602 0.67636552662991 1 1
0.135476304268144 0.110860519504793 1 0
0.365415847468319 0.334211231430548 1 1
0.108548643235962 0.0977656239686816 0 0
0.411412076237706 0.375131419872822 1 1
0.462725221089114 0.413813921973018 1 1
0.370084586761307 0.341616643117016 1 1
0.409013352600325 0.361073443515603 1 1
0.409744238221963 0.337729073634585 1 1
0.251327932663226 0.245014429993264 1 1
0.698095749113263 0.628529625476008 1 1
0.72883242806295 0.665975151347935 1 1
0.279010279738148 0.213059043606308 1 1
0.77008214454353 0.686631648317861 1 1
0.490559244442699 0.453948438293507 1 1
0.576722238493402 0.508462179593924 1 1
0.65118233103972 0.602046154652668 1 1
0.846120100757015 0.772695608674843 1 1
0.488111880179747 0.446178712665928 1 1
0.521937896079298 0.464102798980987 1 1
0.234663945243581 0.218318437327098 1 1
0.667662912682167 0.601695571557477 1 1
0.228497581288046 0.193737594802807 1 1
0.356138016664786 0.306797623457495 1 1
0.45882758061644 0.436437364811227 1 1
0.622446744082984 0.597108692210771 1 1
0.56768322634401 0.520655429472905 1 1
0.482016036426221 0.445936747943616 1 1
0.288196651572893 0.279074094613704 1 1
0.373444576414876 0.356173005890562 1 1
0.722545723267436 0.624960315567034 1 1
0.247101789096053 0.223850881729865 1 1
0.697239951612037 0.624570640902466 1 1
0.781792671273443 0.729599833202886 1 1
0.672490912135888 0.601877929438876 1 1
0.553383071672415 0.469784264004932 1 1
0.244639955069895 0.219818755908942 1 1
0.238990942567648 0.22642021633792 1 1
0.210839872596409 0.172542334947821 1 1
0.462029590172653 0.392384091265668 1 1
0.349038152453455 0.311890552589754 1 1
0.808286729560427 0.728997752320506 1 1
0.487405521267794 0.424426671836944 1 1
0.664636383790028 0.652692647746245 1 1
0.634375632136232 0.585809675361756 1 1
0.614489265764434 0.580444936787881 1 1
0.436212331567425 0.411346054710214 1 1
0.51070288513887 0.48753907061689 1 1
-0.0508143089736763 -0.0430514268766312 0 0
0.607013819581082 0.585798315675263 1 1
0.144003745624361 0.122880946208676 1 1
0.323277257720345 0.274257827474066 1 1
0.388112931969628 0.360522342084877 1 1
0.659930851652772 0.588062479647674 1 1
0.736686834482217 0.691153742910754 1 1
0.622395740927689 0.554659712268919 1 1
0.423876340618533 0.377997713662764 1 1
0.525806788697739 0.451762273086155 1 1
0.303831470477911 0.281970546076053 1 1
0.630958006652359 0.574182949755469 1 1
0.499477356211368 0.459927193588036 1 1
0.162286615954961 0.193505013896366 1 1
0.326343034436237 0.309053708021903 1 1
0.238251972957525 0.247110559504542 1 1
0.371395784702465 0.323152791241077 1 1
0.622026740558993 0.577867398719028 1 1
0.422727878130666 0.390288519946223 1 1
0.586551479085059 0.543075918787029 1 1
0.625297893337645 0.566395278473647 1 1
0.155552771874708 0.162099057705143 0 0
0.408480510831638 0.364390450643505 1 1
0.443125677171652 0.380606795801128 1 1
0.415235627993078 0.347769321324249 1 1
0.0461578079222047 0.0764062819250033 1 1
-0.21555934076068 -0.170482323500538 0 0
0.443772386778928 0.402703613486897 1 1
0.872242703872395 0.763280203062098 1 1
-0.105494667908301 -0.0832418740513529 0 0
0.524071625876256 0.465203763091963 1 1
0.374985806619884 0.343734249602514 1 1
0.217449384520906 0.189209234171574 1 1
0.300256061640473 0.295834477251137 1 1
0.710648992974229 0.663118909854753 1 1
0.633688866635917 0.549441171842544 1 1
0.905267977672304 0.824936015775536 1 1
0.528110427536538 0.490844171138661 1 1
0.408174776740461 0.362356885280296 1 1
0.0589441811646178 0.0406952726649758 0 0
0.460502483235454 0.410115911671828 1 1
0.485221132011358 0.424887294105055 1 1
0.453188586304489 0.41210828443518 1 1
0.352022228019376 0.316517897440747 1 1
0.612877232575607 0.563416010902819 1 1
0.400777967966163 0.32553144162001 1 1
0.378324866860866 0.335395551507129 1 1
0.223299562532209 0.2131977021393 1 1
0.316710030783826 0.28136739303184 1 1
0.682686957954406 0.595337957929133 1 1
0.0279370045066354 0.036385898628141 1 0
0.552099850734802 0.489434089497474 1 1
0.706362214166126 0.646219536088241 1 1
0.314127135757481 0.285497192342262 1 1
0.82154325692821 0.746259696442635 1 1
0.565228397727809 0.502147789343251 1 1
0.70176849143641 0.643019764939914 1 1
0.818307900866989 0.755457234306652 1 1
0.692510322601149 0.637421687004288 1 1
0.432261145575162 0.374883713044723 1 1
0.505066047786043 0.466873256152291 1 1
0.854821892792599 0.796614849174618 1 1
0.479442994347076 0.423365967458944 1 1
0.805732722278687 0.740872356133644 1 1
0.177402439144224 0.204227511403536 1 1
0.359033697290832 0.313426840414519 1 1
0.444759585740911 0.410877010242201 1 1
0.526600893552696 0.478362809669102 1 1
0.188785848394321 0.175753739696717 1 1
0.545169112050701 0.450864613917451 1 1
0.761816338733841 0.685621812843711 1 1
0.596958360636136 0.52640144519586 1 1
0.439525328206217 0.40671259671823 1 1
0.428840261334574 0.374509846809507 1 1
0.609397221555803 0.536290935578729 1 1
0.678241637696255 0.631249140737958 1 1
0.343746515049672 0.324208184797566 1 1
0.170211380729711 0.127300067684942 1 1
0.437892360033153 0.411958117175968 1 1
0.26530645917242 0.253028915735992 1 1
0.339145717946454 0.320851640831 1 1
0.539136581946687 0.509587882140824 1 1
0.684307948491785 0.610456380027837 1 1
0.308087856858875 0.249399018627195 1 1
0.00376812551710912 -0.0258456063772748 0 0
0.0565030163614973 0.0654258047215884 0 0
0.422498060995906 0.377099485436788 1 1
0.568919888273324 0.467662609873956 1 1
0.615766911465996 0.551350257096081 1 1
0.183368857382653 0.142631569122188 1 0
0.305735236922062 0.244619601899042 1 1
0.433608822740409 0.41544122240409 1 1
0.356030291813355 0.34199687455494 1 1
0.420105761564809 0.383892855349912 1 1
0.779714339720303 0.70925150202767 1 1
0.231703360681039 0.19845212307774 1 1
0.25339364339856 0.232525142947387 1 1
0.490492667023116 0.453514642520405 1 1
0.42108112377467 0.375301992521781 1 1
0.148354794262705 0.159319201616299 1 1
0.393157555478706 0.348092639774655 1 1
0.431526338725175 0.402492234352333 1 1
0.409014063814102 0.366764388505494 1 1
0.475730702180739 0.449340807619755 1 1
0.66215442002138 0.621556966624784 1 1
0.45765058523829 0.424031994389878 1 1
0.618621201658914 0.591321480334579 1 1
0.636257956021488 0.603315417630824 1 1
0.240542048389617 0.232733509180446 1 1
0.331453919465974 0.305211767922802 1 1
0.481098154726897 0.436665962003983 1 1
0.4485449427597 0.393504302600696 1 1
0.801539080574507 0.7598220390598 1 1
0.499920442651864 0.443130722924297 1 1
0.289314803130161 0.293027845759132 1 1
0.58746135153746 0.539022251682872 1 1
0.620783022968425 0.583942934515609 1 1
0.814291433655952 0.735378435412058 1 1
0.577315031722636 0.543904972107449 1 1
0.481231556509869 0.427010361250808 1 1
0.459105639621012 0.440342539560953 1 1
0.354398329438626 0.320070469577645 1 1
0.149879639830845 0.149627297897562 1 0
0.482110097386966 0.423566486478197 1 1
0.0937881455500852 0.091063558851892 0 0
0.465737738412376 0.422228932506023 1 1
0.146185588957642 0.127004055200835 1 0
0.47827899768512 0.425964970038352 1 1
0.324919170789283 0.292850087786347 1 1
0.730289740534021 0.700836212332969 1 1
0.79071355131161 0.722902565119206 1 1
0.558836465073195 0.472809594617033 1 1
0.611297277891203 0.565795654794507 1 1
0.547554671575543 0.518664794536337 1 1
0.245274591706746 0.21414873525798 1 1
0.346500907442358 0.328127449243665 1 1
0.631284267249777 0.589569351816743 1 1
0.459643842696541 0.409417176011018 1 1
0.343612704112351 0.307842611964943 1 1
0.171542395328546 0.161846024456872 1 0
0.511109554738923 0.442763336117611 1 1
0.0877333406038829 0.0922549104023283 0 0
0.324833665658365 0.272441390846275 1 1
0.338071142115339 0.307702355986601 1 1
0.292791672916668 0.268128668988559 1 1
0.601945741037007 0.533915692845364 1 1
0.567645372773459 0.519247023226161 1 1
0.323137092616096 0.293695889494245 1 1
0.286155284445278 0.23400639780869 1 1
0.497132048783969 0.443432335175696 1 1
0.499352371265278 0.44675937306968 1 1
0.330839848727167 0.306239922421532 1 1
0.402081987575364 0.36990291738084 1 1
1.13698232968171 0.999743570399557 0 0
0.613022059719118 0.546392653741007 1 1
0.460456155485145 0.40112619543252 1 1
0.579153940001778 0.516354560961608 1 1
0.36737511894918 0.327617791388642 1 1
0.471626157779958 0.435949528540382 1 1
0.645652458398395 0.584314546561778 1 1
0.80273606398153 0.722189019088839 1 1
0.711093431663352 0.65521232081947 1 1
0.598972664634637 0.54307849754256 1 1
0.526090977836512 0.486709367956629 1 1
0.614818116944527 0.574731914295878 1 1
0.30880411720817 0.281454494224822 1 1
0.0773287186026707 0.0505344057396497 0 0
-0.0645453607098636 -0.0934259182850527 0 0
0.769660326529491 0.683561824102923 1 1
0.658225293191163 0.652747058627429 1 1
0.7277015920467 0.659006252609287 1 1
0.402937196282951 0.368816972694942 1 1
0.378641847227158 0.346347477387787 1 1
0.643976935696865 0.622622334528819 1 1
0.383043523788802 0.351688175851438 1 1
0.377355326829039 0.339815827257546 1 1
0.160868261300804 0.137156602531423 1 0
0.65146220578315 0.594999843876925 1 1
0.740038502696242 0.672058983179428 1 1
0.337546200998885 0.334238786487331 1 1
0.193465883201263 0.173823013948658 1 0
0.334485920284384 0.345553431465478 1 1
0.69344419930269 0.636250099655455 1 1
0.173632988240407 0.187184134726833 1 1
0.460765336240111 0.41019895702026 1 1
0.632610673790355 0.547350378349686 1 1
0.602619949635345 0.519535842636626 1 1
0.702925723810506 0.6316410719712 1 1
0.674314325678559 0.613083711351485 1 1
0.603564150776737 0.554386022831915 1 1
0.414074578881999 0.345326473920375 1 1
0.458116352014888 0.436462918297188 1 1
0.193307919920951 0.185093061923027 1 1
0.375023324905102 0.341967804700182 1 1
0.626150593139818 0.551873033468412 1 1
0.380536602466704 0.333085453060132 1 1
0.735558155729296 0.65654455547816 1 1
0.574868525275609 0.528839738542067 1 1
0.560725726173105 0.500716099916253 1 1
0.550413827210442 0.502625857208676 1 1
0.552423703394326 0.51189439101131 1 1
0.439896405652714 0.386680838312415 1 1
0.82804118874568 0.714119295252057 1 1
0.501848537823063 0.46464076029875 1 1
0.37038236781608 0.343489406794802 1 1
0.31485521328197 0.288455082810779 1 1
0.117649374712672 0.108171580069435 1 1
0.338577990232215 0.304371922656676 1 1
0.490523210244036 0.442512784070527 1 1
0.961429507581352 0.875775604258937 1 1
0.716443112072976 0.65215388160566 1 1
0.581030317490064 0.534236159623104 1 1
0.337788149416276 0.323957952513518 1 1
0.869064284349748 0.812802240611947 1 1
0.489833076708872 0.46535063184383 1 1
0.139684884768413 0.137614630530216 1 1
0.325530556719243 0.29903435635011 1 1
0.355505959223377 0.334597174908297 1 1
0.61510695536373 0.569476231169254 1 1
0.277297001963182 0.241620288005689 1 1
0.539525857984834 0.497096511740098 1 1
0.547300287865179 0.488154081137402 1 1
0.347575846256985 0.331348367601475 1 1
0.410369840221544 0.367938951211604 1 1
0.436986656502036 0.40303502831878 1 1
0.936205421679102 0.836773935937446 1 1
0.387752135494196 0.35946908829415 1 1
0.44762056333544 0.409516407912543 1 1
0.269140909750325 0.237334190153431 1 1
0.404070564044685 0.368160078154985 1 1
0.552841469660337 0.501371006679344 1 1
0.654595171485047 0.563601433387444 1 1
0.777743410162703 0.71668830919388 1 1
0.570994446492929 0.534981330251459 1 1
0.400581332354935 0.359905933675821 1 1
0.259766126864566 0.244412492708781 1 1
0.34218264147411 0.29821596703687 1 1
0.616671098446424 0.564261128837554 1 1
0.709728505029281 0.636065671927631 1 1
0.828981170763359 0.768787853894535 1 1
0.414820257810777 0.349599710619947 1 1
0.704857685646401 0.627300491559008 1 1
0.312346611786854 0.265643366012565 1 1
0.436788111993175 0.404774786619159 1 1
0.532150104417454 0.487615765389584 1 1
0.442538274007894 0.397348244154592 1 1
0.638793479833988 0.577367542839549 1 1
0.743875196049466 0.651370266000735 1 1
0.352996874478012 0.328068377103068 1 1
0.101636349131826 0.138885423788481 1 1
0.34873109340979 0.332320010990152 1 1
0.676453962651215 0.593232897947958 1 1
0.545821414796643 0.494904615338486 1 1
0.359434319468038 0.320692603432948 1 1
0.362994829805373 0.328492116397458 1 1
0.601160399592588 0.544629078212007 1 1
0.496570374606165 0.426857606352071 1 1
0.674935481609726 0.610101862036459 1 1
0.820334118048562 0.750156814227542 1 1
0.352028303761554 0.299227308999456 1 1
0.219229682000366 0.210696447196677 1 1
0.491600665798117 0.43717701801134 1 1
0.505944844288514 0.456842974218871 1 1
0.552054369896499 0.510336256091387 1 1
0.0985158509223749 0.102970924105239 1 1
0.530734374277916 0.462496314319731 1 1
0.262938173838843 0.261041045432042 1 1
0.50628730568231 0.459767563742545 1 1
0.339702420532357 0.280425253276598 1 1
0.438830131896053 0.402070851740408 1 1
0.526057388029064 0.506331286593402 1 1
0.58713874336631 0.546661146106965 1 1
0.105237526274528 0.110984623821777 1 0
0.250693055576482 0.201068029548064 1 1
0.55307192378863 0.50844015255191 1 1
0.115833307821398 0.109133720379366 1 1
0.204665994506833 0.198387495921747 1 1
0.562602432464772 0.520086094226941 1 1
0.247189045069824 0.190212121316756 1 1
0.479423588064719 0.475440519332833 1 1
0.61182765873274 0.551064097228734 1 1
0.739287968417119 0.653836739499603 1 1
0.839044354369587 0.771443632505169 1 1
0.289211101758049 0.280020524636918 1 1
0.67320218039373 0.629508897907584 1 1
0.311010708798122 0.300598725350134 1 1
0.482370392596162 0.454405260735703 1 1
0.524806569688436 0.491804109208955 1 1
0.150055141899714 0.113989669213756 1 1
0.274532675026272 0.244072898645967 1 1
0.106834820737539 0.102262614513306 1 1
0.119753995069931 0.126827179406195 1 1
0.73580198641608 0.691589870773266 1 1
0.157179313724894 0.162377701465647 1 0
0.47032893033982 0.396372448793489 1 1
0.576218130608364 0.517725423776271 1 1
0.438146862220638 0.412367752841203 1 1
0.531347253285046 0.489603696149785 1 1
0.371117535484079 0.348749303061502 1 1
0.60655294162778 0.574144658700509 1 1
0.566702571315233 0.525033626765567 1 1
0.523408028955896 0.502698607935887 1 1
0.396522499638361 0.362687334837419 1 1
0.538669375635069 0.499104693124834 1 1
0.624052182357331 0.572523754578589 1 1
0.491742855190813 0.427726960509958 1 1
0.131216857065454 0.11513489795201 0 0
0.495113735607263 0.480387346765944 1 1
0.573457518814583 0.514500313756257 1 1
0.59014801089438 0.554092352850922 1 1
0.225783218478229 0.196464367409809 1 1
0.408573321301177 0.365410131279463 1 1
0.400989176956584 0.385560531158804 1 1
0.491258781631699 0.42722864956171 1 1
0.765886786957635 0.686728363314619 1 1
0.0225993543124999 0.040574339592739 1 1
0.602827677562295 0.550442443160224 1 1
0.832115998985978 0.747913779361744 1 1
0.46463206650964 0.433155132500422 1 1
0.427326224274933 0.368842138647244 1 1
0.472045186895667 0.436751728377544 1 1
0.506096281012446 0.46500430479601 1 1
0.107212238865523 0.084686576822033 1 0
0.693675710158669 0.627936597820677 1 1
0.747434685740946 0.658992781184079 1 1
0.467791815305406 0.409539160325584 1 1
0.406164748889497 0.374393422119115 1 1
0.468579609972084 0.42637928562745 1 1
0.292765690058272 0.259369965152875 1 1
0.478920833783539 0.425915112123744 1 1
0.428172916866104 0.388882239781054 1 1
0.687143872257859 0.637496279454745 1 1
0.425615988276256 0.390895914224725 1 1
0.338877083831359 0.314438909155962 1 1
0.172566897775733 0.149731898087004 1 1
0.200982281693906 0.206319684505042 1 1
0.59306278078231 0.530493277568274 1 1
0.500229921535874 0.421140312271711 1 1
0.484454288717675 0.45357725512319 1 1
0.546404245618235 0.492355732011435 1 1
0.33962953599217 0.271358171716365 1 1
0.514146363652237 0.471303932025369 1 1
0.516828225443166 0.467059708423542 1 1
0.272227000621937 0.212822202706306 1 1
0.331477591485387 0.302642316036185 1 1
0.227694084943901 0.201887927854542 1 1
0.215599312659628 0.176928247346486 1 1
0.475221962271866 0.442562146349025 1 1
0.516055834186839 0.475567925243574 1 1
0.462392362544353 0.433846822632442 1 1
0.249663703679523 0.214248795476392 1 1
0.427974554591862 0.378923583054945 1 1
0.368324703620433 0.313569895719545 1 1
0.750082883608596 0.65500701405899 1 1
0.625809349530123 0.580102319731104 1 1
0.313249944840886 0.264258719751662 1 1
0.535330202694346 0.459809867643136 1 1
0.450679210833363 0.42546973919836 1 1
0.873777339382938 0.799291905038683 1 1
0.31353035942612 0.27214483453254 1 1
0.586764440226916 0.54729273738651 1 1
0.677443307854922 0.596138768908914 1 1
0.301773414658567 0.30451162731152 1 1
0.607569000060751 0.547955148315791 1 1
0.300223399811558 0.280685348805556 1 1
0.371923715528284 0.347298946528253 1 1
0.42830210537282 0.39052617612489 1 1
0.398034738207389 0.354499168085467 1 1
0.486782711540729 0.445899049873404 1 1
0.533071549060849 0.49488506324344 1 1
0.524004553182419 0.468389874790872 1 1
0.285335475825967 0.245741173389371 1 1
0.0554240362414232 0.0635992427297311 0 0
0.60856142616656 0.536510534220723 1 1
0.150724283139586 0.149188673967158 0 0
0.187768643000346 0.183889647346662 1 1
0.66304239097904 0.585242932443318 1 1
0.453150975247391 0.39519362445476 1 1
0.820312698980778 0.735403956156144 1 1
0.192629061612476 0.1778724570675 1 1
0.164649455355284 0.153129679303657 1 0
0.439128674146135 0.402562716683264 1 1
0.329021440969755 0.319876713434006 1 1
0.627773692723796 0.575488658740025 1 1
0.196327096696623 0.170545410969953 1 1
0.515958816937036 0.518791728572529 1 1
0.245458299423189 0.270621923824714 1 1
0.115763715193451 0.145552853883205 0 0
0.693509216452691 0.620599842587462 1 1
0.389206561751691 0.36273721729304 1 1
0.221120479170978 0.212010784292876 1 1
1.01963443465228 0.914213774143705 0 0
0.708942879363972 0.650377418054188 1 1
0.635391409617263 0.590671793191326 1 1
0.495643345558554 0.461369627746999 1 1
0.280170174005762 0.2596679497892 1 1
0.139573080580988 0.117110009861578 1 0
0.522174808647423 0.514456087634185 1 1
0.724048438846444 0.638800139831688 1 1
0.633316039344183 0.542712043089953 1 1
0.123682495986094 0.110540206170427 0 0
0.293717350262207 0.26547603138404 1 1
0.536829937219841 0.547007146873786 1 1
0.521250268973619 0.49801532312582 1 1
0.71573864120379 0.626291047954922 1 1
0.338732170462244 0.309316458341415 1 1
0.487940472711514 0.433164101375999 1 1
0.709567135914267 0.6600045296994 1 1
0.641395398331367 0.578487763277199 1 1
0.668313254981628 0.607113835471237 1 1
0.709326739090941 0.63571822990789 1 1
0.37375350982255 0.348770419095557 1 1
0.497375940194713 0.449218270759933 1 1
0.437914983327442 0.39553318187557 1 1
0.402250476010213 0.361930210987732 1 1
0.374172638802607 0.320670048719197 1 1
0.78532575597754 0.709353153919617 1 1
0.594518247561685 0.520408979830588 1 1
0.532849650250278 0.452868582635775 1 1
0.816607424476941 0.732885620740517 1 1
0.411313060603615 0.353326483421129 1 1
0.468772194704052 0.44781972401176 1 1
0.686209411441412 0.637001596687755 1 1
0.66169658978421 0.605737098361161 1 1
0.269318625120086 0.244261234165208 1 1
0.734293529596451 0.664959365918465 1 1
0.301793920675979 0.313352074893365 1 1
0.207276472121199 0.208720548273352 1 1
0.692712649766025 0.617700700750057 1 1
0.898333624052902 0.818244225111327 0 1
0.167046638168936 0.149062956879682 0 0
0.394254202681474 0.339166172014566 1 1
0.634162614905814 0.587293779464749 1 1
0.381257165250846 0.321496593405449 1 1
0.634218347738349 0.579970937278939 1 1
0.472478347691745 0.422109521208359 1 1
0.558217805246028 0.49693420575436 1 1
0.516873816289959 0.439823218461781 1 1
0.440018831944963 0.411031086990784 1 1
0.34503933544339 0.366553936083885 1 1
0.137471668533381 0.127609495574488 0 0
0.693400092802319 0.611694592722094 1 1
0.493064909905258 0.448783414529382 1 1
0.375585403887499 0.334644506983239 1 1
0.160434255036868 0.146646266390904 1 1
0.698696716489221 0.649845103701829 1 1
0.217793592976422 0.193515215405739 1 1
0.675001298089801 0.62008241018163 1 1
0.406641700351714 0.361842516267504 1 1
0.510202859067334 0.432865819371011 1 1
0.406599712965165 0.374002276449775 1 1
0.561165471988921 0.499865222396374 1 1
0.378512597934694 0.350926903639664 1 1
0.629515619881959 0.572085552870927 1 1
0.350702777636378 0.298161511999078 1 1
0.469038407671333 0.456664017974319 1 1
0.919501881157002 0.852024357308231 0 0
0.466517612431067 0.450783290486527 1 1
0.489393344575968 0.447206572506797 1 1
0.434134818041289 0.360227699593055 1 1
0.569845631443268 0.513281510590196 1 1
0.569355288995685 0.525677506018305 1 1
0.279185616774449 0.243041989532596 1 1
0.473002393599284 0.437771656254874 1 1
0.566258797109283 0.539552942405263 1 1
0.554576958749622 0.512559530997701 1 1
0.763903147130676 0.707085878997338 1 1
0.632890070732106 0.604362013579992 1 1
0.525978892701153 0.484474831613921 1 1
0.419616909296459 0.388253161704514 1 1
0.436724713332568 0.42228172021094 1 1
0.563893279356001 0.511156781728453 1 1
0.377818552837231 0.339229100375195 1 1
0.669011415316121 0.598331600980473 1 1
0.474298334276338 0.439709906818075 1 1
0.654670861157335 0.624400501372664 1 1
0.728698372481944 0.65620367725478 1 1
0.40771764454914 0.414883374897841 1 1
0.444064168890665 0.4093417924572 1 1
0.490498737143503 0.452526234504771 1 1
0.188585136150968 0.167596457916098 1 0
0.865110293311899 0.748155267188061 1 1
0.421676632436243 0.386713645865692 1 1
0.640458001464429 0.573558697835241 1 1
0.266068087113218 0.254313132199877 1 1
0.524764908048777 0.481802919499838 1 1
0.48617216486517 0.445375974999465 1 1
0.212883988727929 0.183464119737397 1 1
0.433115209836374 0.406644849259158 1 1
0.270018753711108 0.24796029138178 1 1
0.493131148373461 0.455378655385908 1 1
0.538635889635005 0.4970081810764 1 1
0.265443662526097 0.2932983918932 1 1
0.642814891986495 0.57573786907881 1 1
0.773548981314571 0.679142920239055 1 1
0.485586306758586 0.428497227964603 1 1
0.243788713752697 0.222253345456185 1 1
0.58342081677711 0.551196796830024 1 1
0.65332477633437 0.592096149576131 1 1
0.426510776231583 0.381418439352744 1 1
0.355145046756162 0.318328014260909 1 1
0.547054266191932 0.506288770251646 1 1
0.855185810840104 0.784548162126109 0 1
0.785551897670394 0.708622466418833 1 1
0.358278046195964 0.331988005939345 1 1
0.499559407155279 0.461101295302354 1 1
0.61172918817489 0.572618970207508 1 1
0.489115013850749 0.446636003038091 1 1
0.888155512030648 0.799813614714353 1 1
0.435594909768722 0.429762343236317 1 1
0.208805968439867 0.208152457126682 1 1
0.499267870626681 0.427010066197763 1 1
0.373755925400152 0.349505836301984 1 1
0.488519682581038 0.440962293883288 1 1
0.295310291990483 0.261078650107798 1 1
0.0844322744444806 0.0684122831550755 0 0
0.0520481123959816 0.0423903587780187 0 0
0.588986175840195 0.491014680163018 1 1
0.400699168614307 0.363568822394874 1 1
0.403196255476014 0.364940945856465 1 1
0.364497471555764 0.347771532368277 1 1
0.447567303732478 0.420939325582957 1 1
0.716230827894798 0.653489869935017 1 1
0.407092129393021 0.348891150809811 1 1
0.359886938524587 0.335494986448446 1 1
0.525929075460562 0.488714535023551 1 1
0.599442594212128 0.556066322566188 1 1
0.399277307304008 0.381988873155741 1 1
0.739866385198302 0.661567747897914 1 1
0.630115161343436 0.556917830927575 1 1
0.445343754739728 0.420225752017412 1 1
0.28025182991543 0.291348471823241 1 1
0.165212767420372 0.135387993656409 1 0
0.413376839504737 0.373155141078832 1 1
0.543461541491429 0.486613986581142 1 1
0.530535239854866 0.487332258066287 1 1
0.432819278676524 0.406989268875213 1 1
0.448531181383801 0.412507330907022 1 1
0.184368245214198 0.197344525888467 1 1
0.288383573411305 0.258841958485484 1 1
0.438778696115468 0.369386128310585 1 1
0.576580564627266 0.533586982359149 1 1
0.487594432653458 0.419132949335131 1 1
0.334335081588474 0.309961415732816 1 1
0.894078879721156 0.858715456293846 1 1
0.328349332290753 0.326482303590799 1 1
0.272289604023001 0.254328327196397 1 1
0.898641126886075 0.800484292683346 1 1
0.598060406551398 0.523853303254391 1 1
0.610779669868784 0.569260190311983 1 1
0.313808899419537 0.284756881329589 1 1
0.571385241060312 0.519681362200539 1 1
0.439915128358072 0.380878403978488 1 1
0.186653999862415 0.181660158194861 1 1
0.259397963002769 0.217653561914048 1 1
0.152861718521892 0.156221022223118 1 1
0.50234900210095 0.450425752375818 1 1
0.501072533579847 0.462860333949479 1 1
0.337043665861672 0.319234207413936 1 1
0.473919185319149 0.451649427822967 1 1
0.180569541454365 0.1614632072155 1 1
0.207371453755583 0.194962196051822 1 1
0.511263086083275 0.439316986389515 1 1
0.475840894489135 0.434118629100027 1 1
0.488591610348083 0.447944885461459 1 1
0.270921477501296 0.269748454404049 1 1
0.494138230983633 0.473309766059372 1 1
0.659363825618696 0.606955205690891 1 1
0.428743491740466 0.366878575260376 1 1
-0.0646495254133261 -0.0646882763581987 0 0
0.411750587816439 0.372221633522119 1 1
0.481029188192958 0.454923459804355 1 1
0.389879678954867 0.34428704757037 1 1
0.514872336202845 0.456622811821031 1 1
0.119727520289354 0.0902522743355153 0 0
0.158141203715905 0.13227239747468 1 1
0.536731610896961 0.484312212696004 1 1
0.351403349617695 0.317995700534404 1 1
0.598135365131422 0.522188514775705 1 1
0.527360811594149 0.47186325940148 1 1
0.581784859280463 0.537042169033189 1 1
0.877648198750375 0.769628409830622 1 1
0.273848573904764 0.273636759212828 1 1
0.114413190637504 0.0980200299349848 0 0
0.658874992410275 0.609083717280466 1 1
0.347564874514043 0.308669910095448 1 1
0.0775597725716241 0.0611100524520168 0 0
0.653433757042962 0.596297679485074 1 1
0.112311452328574 0.11880723550838 0 0
0.717320562762462 0.647006766555938 1 1
0.444401984687194 0.385432593529908 1 1
0.466643757805207 0.390411461605014 1 1
0.675093861525617 0.638019750437472 1 1
0.53973136687973 0.481757836786932 1 1
0.555408250223411 0.512695216250205 1 1
0.355007332856128 0.325676550654916 1 1
0.46758538908642 0.452170272198516 1 1
0.308677140653075 0.291768465431272 1 1
0.516559129372563 0.470687263325012 1 1
0.469563991013643 0.423780561226529 1 1
0.290146334861151 0.269740332780854 1 1
0.51046684228495 0.471936673644908 1 1
0.393124627991016 0.326657513475168 1 1
0.291139650498276 0.284916367801884 1 1
0.562447660056142 0.504786058144133 1 1
0.875729600907407 0.788120570304461 1 1
0.545927346126059 0.525261550233836 1 1
0.37071365251575 0.349181956151015 1 1
0.153491798632129 0.126105077547581 1 0
0.542789200519903 0.474528958446753 1 1
0.580358854572344 0.521564297786885 1 1
0.617938815802099 0.559205775500213 1 1
0.516773112013479 0.452795741652283 1 1
0.728623317773751 0.682222333839906 1 1
0.730211296301264 0.65292158019272 1 1
-0.00156840127005702 -9.81605845213201e-05 0 0
0.444261090361441 0.412133326581275 1 1
0.544836399243269 0.500967074445279 1 1
0.37619934277385 0.344545946303061 1 1
0.130575624966953 0.0973365645399421 1 0
0.408252297194323 0.369330000169507 1 1
0.685903506670708 0.622695774304888 1 1
0.743365654268927 0.642225818105601 1 1
0.0771046343050349 0.0747176863427142 0 0
0.906699067059214 0.836873151909999 1 1
0.489846086278738 0.45742767705917 1 1
0.643828985651451 0.587347771339035 1 1
0.283531275705751 0.266566835537612 1 1
0.702242505875375 0.645194544407749 1 1
0.173633349254534 0.149573346466893 1 0
0.404642155315871 0.375944353619143 1 1
0.235404356490236 0.214754978902281 1 1
0.30079962103005 0.278904137217329 1 1
0.719874778578979 0.66329787239354 1 1
0.383690391208232 0.378669117119291 1 1
0.48653080831669 0.461187921540188 1 1
0.685122240337234 0.632614034819545 1 1
0.134615732975567 0.102402292886934 1 0
0.325432499838535 0.303526893468712 1 1
0.626068865077397 0.555336956160623 1 1
0.53632697001562 0.469682785641887 1 1
0.537298485848574 0.459856518732665 1 1
0.264640319797465 0.219712970823917 1 1
0.332213366679196 0.310722925657013 1 1
0.52980144664403 0.466104166674523 1 1
0.49449244550789 0.440803637376679 1 1
-0.0489286839974175 -0.0507366157957593 0 0
0.876239925734376 0.802097142478738 1 1
0.651687714112721 0.587767012483744 1 1
0.462970555889076 0.418222279381417 1 1
0.679929917906152 0.604745713889477 1 1
0.376894585969292 0.340824439528326 1 1
0.932887356873064 0.836526106904439 1 1
0.595897360529386 0.538891433167668 1 1
0.657338052375562 0.592430336621442 1 1
0.743533204827012 0.649222217683226 1 1
0.405571708734783 0.346276375314141 1 1
0.297297159602859 0.285665897036758 1 1
0.664396503170871 0.594048632970335 1 1
0.578749347402065 0.552062939911808 1 1
0.622665296271913 0.581288240501208 1 1
0.855667398238689 0.765004678544008 1 1
0.861232043619597 0.754111032053845 1 1
0.212442187817858 0.221320026860699 1 1
0.503325393223168 0.416078604615666 1 1
0.180344693702616 0.131306009910196 1 1
0.797879397780853 0.730195326109345 1 1
0.657987664239833 0.606088613496272 1 1
0.357787852461072 0.323811652250879 1 1
0.592107378525873 0.557986396769618 1 1
0.361104790584555 0.344669520247376 1 1
0.291460526792546 0.28134542944975 1 1
0.397072194469567 0.369350824132013 1 1
0.39328173698321 0.369974808208976 1 1
0.433897386467653 0.386570344133002 1 1
0.309497533024299 0.267804612522155 1 1
0.290108871185943 0.269721318005362 1 1
0.503992915878245 0.454563133336651 1 1
0.731754570790478 0.652600383189142 1 1
0.154527421807995 0.133777924829458 1 0
0.481795981647361 0.426699024893252 1 1
0.387977068653237 0.378531083166813 1 1
0.249329406642292 0.194748020146282 1 1
0.55631538531207 0.505040864307577 1 1
0.06330427626612 0.0503875750720902 0 0
0.574267123731537 0.520842700732075 1 1
0.747552007152974 0.687883337786102 1 1
0.613372755130884 0.546385934098517 1 1
0.652473270633388 0.604962965346639 1 1
1.4116632220145 1.23594642329238 0 0
0.472023317076198 0.42720745272373 1 1
0.661636566048389 0.607659237617703 1 1
0.445774388043542 0.414337120125299 1 1
0.413697403033807 0.363348265502517 1 1
0.346909990900363 0.328881858480833 1 1
0.760331749382033 0.679417451013678 1 1
0.675846057315396 0.618951477002187 1 1
0.383646672654503 0.344974889716051 1 1
0.273639696491924 0.235304459700399 1 1
0.700134938229921 0.645935396545225 1 1
0.252561327690675 0.248634787790293 1 1
0.26504632298183 0.230583758058071 1 1
0.725436201451517 0.65521506589988 1 1
0.620164422456274 0.550158337009056 1 1
0.315691495474198 0.284738788405051 1 1
0.615506279602874 0.550238760277092 1 1
-0.0768078734316052 -0.0183603992199354 0 1
0.0925213841602369 0.138146081948576 1 1
0.77540146864842 0.711974964002166 1 1
0.419475646096639 0.387818185001669 1 1
0.488958141482187 0.437528911023663 1 1
0.171521662995869 0.166654776665092 1 1
0.389014467043631 0.3739711774674 1 1
0.773698327532828 0.710409249180048 1 1
0.407621474199623 0.376672631541031 1 1
0.60775247057913 0.557232982719157 1 1
0.202437250364125 0.168121680803268 1 1
0.698495713362242 0.61915965187484 1 1
0.680923103797974 0.63594397739118 1 1
0.28830751104347 0.235829388021031 1 1
0.763136893389442 0.670306792898967 1 1
0.376694708104216 0.332317568381482 1 1
0.549733627285425 0.494942621947452 1 1
0.314106493578094 0.270756130398726 1 1
0.494216568416939 0.451044599977455 1 1
0.783018051785763 0.725710134441795 1 1
0.394310280120568 0.348509711388144 1 1
0.328164404245349 0.330383408439235 1 1
0.38183207968075 0.342088453582357 1 1
0.372215019873799 0.376675773514724 1 1
0.795363678228866 0.697765022952544 1 1
0.613244628284583 0.556529261509848 1 1
0.491034332597993 0.441723859097392 1 1
0.250676218303985 0.239014677253697 1 1
0.248938039374851 0.22498480038642 1 1
0.674374268636878 0.600930954036134 1 1
0.373194396088214 0.32110496553115 1 1
0.423019052765255 0.395377676033164 1 1
0.652167896537575 0.579338781259448 1 1
0.459578219881061 0.42333770939406 1 1
0.459704204332828 0.418605639266892 1 1
0.338469877116481 0.311030990762781 1 1
0.679724398000724 0.603481096469666 1 1
0.67085437459906 0.599643462745078 1 1
0.542549804156091 0.475480067344268 1 1
0.484876204073539 0.431366473411535 1 1
0.149924224560257 0.119200644072568 1 0
0.317419159115522 0.315820968282519 1 1
0.408674946880218 0.362482316798411 1 1
1.0286258686521 0.928054466944229 0 0
0.743828142208645 0.69645271058076 1 1
0.431436217292701 0.407607762065911 1 1
0.547256834236701 0.544508078984516 1 1
0.615076798648411 0.559755676086914 1 1
0.681358827831878 0.647780131033586 1 1
0.547800797940194 0.50044398975454 1 1
0.351761843345887 0.338628100899918 1 1
0.373420858986944 0.322189852363652 1 1
0.432428614835949 0.387899275748774 1 1
0.248715666551939 0.225063766957557 1 1
0.333522838697531 0.330542742573382 1 1
0.429201093993372 0.392147382117113 1 1
0.451527936715634 0.404349153758587 1 1
0.334744641426095 0.320291055295798 1 1
0.835612230783603 0.740097730928861 1 1
0.426602203337489 0.390948414428993 1 1
0.666681203509298 0.611340062645657 1 1
0.340469768771381 0.330038525356288 1 1
0.22394327757024 0.212551939810814 1 1
0.417965297989449 0.372335602366865 1 1
0.503216823643967 0.462153440041983 1 1
-0.045255115226494 -0.0339852296070225 0 0
0.510146867364583 0.476623241172484 1 1
0.797255175621611 0.712695087988254 1 1
0.802965512671548 0.738016283280405 1 1
0.201046016649384 0.221117744677805 1 1
0.470934422350884 0.422859428756162 1 1
0.105386540272239 0.108244746759253 1 1
0.500990350335438 0.467805390489542 1 1
0.31278948563982 0.330295619287101 1 1
0.359055385882086 0.297467392655417 1 1
0.573739885435628 0.521170249589853 1 1
0.58047162363987 0.516941251827886 1 1
0.568813245683418 0.502775922562918 1 1
0.670617139021919 0.613116673655158 1 1
0.630863521537206 0.581095748504562 1 1
0.578629246828808 0.50112453956463 1 1
0.782353012283519 0.707685426982404 1 1
0.63865695367474 0.595154692873211 1 1
0.488936269046468 0.446525914476355 1 1
0.571731865028361 0.546229230729273 1 1
0.457015472034217 0.429416716332397 1 1
0.227756305337955 0.214255166556259 1 1
0.188857726018698 0.190207901075023 1 1
0.871910021982224 0.77196328383117 1 1
0.561475202306118 0.528657177499528 1 1
0.626664235861261 0.551465200796942 1 1
0.599216014377593 0.539797576853102 1 1
0.60044882926623 0.546722336297804 1 1
0.627145820610431 0.571556654928594 1 1
0.247930447858838 0.256682152422605 1 1
0.583176905459089 0.525741310189062 1 1
0.354742670361206 0.314267321654328 1 1
0.402870482806341 0.393249303649135 1 1
0.497024239241993 0.465031838761128 1 1
0.834091639491942 0.731468373697 1 1
0.489221352610326 0.44539873022797 1 1
0.553345918443147 0.499861518112835 1 1
0.509763159243759 0.455278443772142 1 1
0.539486088953933 0.494556245266053 1 1
0.800148083797755 0.681811275232821 1 1
0.759172941064722 0.682232378211035 1 1
0.459329968506479 0.405052730999351 1 1
0.324091527688333 0.314252326448964 1 1
0.37136541014309 0.349022547267221 1 1
0.416223236728672 0.389405124045267 1 1
0.0454585664756544 0.035243398991996 0 0
0.411425500229602 0.375761361433359 1 1
0.941106866909794 0.885710328072801 1 1
0.455309774372773 0.420169145990767 1 1
0.451712136374649 0.390714770014431 1 1
0.540667016266242 0.508820492287521 1 1
0.287690614811333 0.246015112924374 1 1
0.426425910554247 0.404593841460713 1 1
0.253061780948454 0.253374473086489 1 1
0.187306734019544 0.176648868061813 1 1
0.67137447880983 0.596189809491037 1 1
0.724712991835993 0.634157385939245 1 1
0.719930245334562 0.6371451126167 1 1
0.242407401477899 0.2234787144962 1 1
0.312815317851858 0.29650596304615 1 1
0.552847431805115 0.507404279681683 1 1
0.656912563087036 0.570615996230755 1 1
0.626274868341973 0.565835918527517 1 1
0.336043090609351 0.316557074877538 1 1
0.518488803138329 0.482986754078349 1 1
0.446258844014961 0.41336991586221 1 1
0.195420343614114 0.183160092962908 1 1
0.811759473857928 0.761319906864487 1 1
0.482948879199929 0.437908220044677 1 1
0.532124421541285 0.482114749367945 1 1
0.754369274723803 0.673703665617661 1 1
0.589187268690185 0.608777111564947 1 1
0.289439337154664 0.258505454006666 1 1
0.362407933179643 0.292118341295093 1 1
0.472207125168952 0.442355045757915 1 1
0.585906325159138 0.53546257070189 1 1
0.237600573501983 0.214713839328046 1 1
0.262250427896154 0.232339597368972 1 1
0.290861813598684 0.270934320307553 1 1
0.562582361408739 0.529581868806824 1 1
0.65682758607023 0.612742718318428 1 1
0.509650400691012 0.463419352241173 1 1
0.884918164804748 0.834123977405532 1 1
0.252325509282651 0.245862738891328 1 1
0.453281263129723 0.406069837075198 1 1
0.0557271105719332 0.0360485179308683 1 0
0.409501946744967 0.362500253649902 1 1
0.405472018261385 0.37497292389888 1 1
0.326820290773726 0.307204850071218 1 1
0.680962464112767 0.624830264008584 1 1
0.501523187716423 0.475063161620217 1 1
0.521601253285571 0.489978549186914 1 1
0.502373371803035 0.450496386291415 1 1
0.372833529783518 0.329392209626622 1 1
0.795939196631074 0.713297779664153 1 1
0.64178184477401 0.604001920508376 1 1
0.203747833233165 0.154545792102445 1 1
0.19596389112723 0.16725500661564 1 0
0.3806327451483 0.332329582968548 1 1
0.329654442437654 0.310978331685148 1 1
0.325397113276313 0.318478738961792 1 1
0.185447574658738 0.163112537192364 1 0
0.536536734103107 0.519001015308674 1 1
0.94417953162321 0.853178427991996 0 1
0.0897197065884981 0.0698991483886418 0 0
0.71453893353132 0.647325772571565 1 1
0.517354698652166 0.460277549774606 1 1
0.389051260909021 0.35821579803057 1 1
0.703940197167733 0.611341785324608 1 1
0.192011611334897 0.17218695887346 1 1
0.563338259116623 0.50359939743055 1 1
0.842081158776401 0.745928648455484 1 1
0.242797228932951 0.223193006083584 1 1
0.44047884978514 0.408942660186844 1 1
0.982403779632198 0.881029884565093 0 0
0.64199544430549 0.579646384748671 1 1
0.740670878287213 0.687323458842946 1 1
0.655109654616105 0.584116318774451 1 1
0.463245059202853 0.416476800796431 1 1
0.346246573689133 0.33591642544226 1 1
0.353515956818154 0.327779488172763 1 1
0.377436523867143 0.365076649529219 1 1
0.134202824403645 0.136606616628881 1 0
0.349861916667562 0.306604309312486 1 1
0.363459158046905 0.338415257331913 1 1
0.475749806141666 0.447775302308095 1 1
0.5766970794696 0.532954649980341 1 1
0.561271295996273 0.521855060136448 1 1
0.785115593473276 0.710409758149204 1 1
0.252150998762833 0.208901844564002 1 1
0.136932706291491 0.134235846118395 1 1
0.625944368096677 0.559777334948032 1 1
0.554131342927331 0.518954788917681 1 1
0.0771055378938824 0.0587848166660239 1 0
0.819538452517221 0.747329203948438 1 1
0.67977152273742 0.642221686731979 1 1
0.275595776877818 0.225789038428953 1 1
0.731590701207822 0.665331686158267 1 1
0.807358929476431 0.745783079280306 1 1
0.473185764411428 0.436167556705162 1 1
0.630222073662213 0.58520012867399 1 1
0.457067376949477 0.403401261420613 1 1
0.512115779420943 0.43911362834561 1 1
0.485386233942195 0.459897550177259 1 1
0.415226765407231 0.391133832032616 1 1
0.316018796237494 0.291388715381927 1 1
0.722950470384798 0.66420347415503 1 1
0.395880132378378 0.351289961094496 1 1
0.500999819271944 0.44563754821088 1 1
0.823245502481404 0.757696735947779 1 1
0.197781196000794 0.152504195025316 1 1
0.239195829225404 0.211597742476375 1 1
0.410696328109012 0.345241166226355 1 1
0.727200637819994 0.666199872999382 1 1
0.578873999021043 0.538808901281713 1 1
0.749093098707565 0.705696384698264 1 1
0.6996168712958 0.617696531459576 1 1
0.400747326628043 0.367174601101227 1 1
0.378363161294664 0.341969504520626 1 1
0.359996071763312 0.322612242643873 1 1
0.230484937067661 0.228129817316556 1 1
0.514912236350943 0.464813746123291 1 1
0.344472303266774 0.322845926894156 1 1
0.439575523592631 0.391728412325179 1 1
0.53850832109544 0.4926843707272 1 1
0.702562677428571 0.621825640912896 1 1
0.683056287629816 0.632524031919602 1 1
0.594507333255109 0.547352985723564 1 1
0.537725025665707 0.48815749854371 1 1
0.46898532911147 0.413105935389547 1 1
0.455200409656647 0.433670735455228 1 1
0.352477914304584 0.338119285329944 1 1
0.510336964142035 0.474499536071055 1 1
0.411184133652838 0.372826382750399 1 1
0.637490502418001 0.575926064412626 1 1
0.332836387456366 0.307547793174603 1 1
0.54523849613965 0.478129910137194 1 1
0.454710972244019 0.412778117175931 1 1
0.521744673575791 0.453737459213841 1 1
0.578600147611307 0.534224788538644 1 1
0.473246548484511 0.437987788618744 1 1
0.520261429076787 0.452115787778017 1 1
0.699900730641765 0.677531616446803 1 1
-0.0397123295776085 -0.0742560413154309 0 0
0.564960862192377 0.521783478986409 1 1
0.457855802142509 0.421404657128436 1 1
0.580235777949565 0.51865533411289 1 1
0.524204357932569 0.516333906499476 1 1
0.387730150217571 0.335207736338904 1 1
0.581363576538755 0.522951789044794 1 1
0.651014098949518 0.595995783622871 1 1
0.128471967217346 0.125361265027027 0 0
0.612640546242906 0.542837065996401 1 1
0.434754910424084 0.418163580523175 1 1
0.50834069039662 0.461800790278797 1 1
0.448032295416074 0.401275078025884 1 1
0.204870892483551 0.214223686068416 1 1
0.689631163790496 0.598986591491663 1 1
0.329292353286168 0.325330854369808 1 1
0.526266788649169 0.483357114675619 1 1
0.640016768952384 0.589019596660616 1 1
0.292242327905701 0.255842084392391 1 1
0.115268580094874 0.131219216757878 0 0
0.451724254818844 0.429643880612203 1 1
0.325828171201796 0.301263377276975 1 1
0.577340709789635 0.499535955918042 1 1
0.353596876406248 0.319255118524366 1 1
0.12939054556153 0.124759433388246 0 0
-0.109846095066114 -0.0705835167184128 0 0
0.522544955797017 0.471367510161924 1 1
0.301423104172597 0.274467458556228 1 1
0.493872030810533 0.475109687430377 1 1
0.253742904952138 0.244303306020969 1 1
0.536337144798282 0.484861656501576 1 1
0.549330987608885 0.503512164928395 1 1
0.51115792492241 0.441222675230381 1 1
0.338183909884977 0.337416477693523 1 1
0.482521534710397 0.43880855157011 1 1
0.86673070181479 0.807215288438023 1 1
0.475324719014461 0.431587750930799 1 1
0.483943992511754 0.440955126434999 1 1
0.400895511288357 0.374061777644177 1 1
0.730071727446686 0.652229637934557 1 1
0.48286522885895 0.447718836200151 1 1
0.671031472264677 0.59481238933697 1 1
0.366871822069762 0.307463771757247 1 1
0.461337654717736 0.418220883303806 1 1
0.552430835613721 0.492697961232738 1 1
0.32292483132469 0.305030920624538 1 1
0.317703676595718 0.303590584793598 1 1
0.905916448176112 0.84348165175006 1 1
0.948100998158232 0.855120936798049 0 1
0.57191797353293 0.505157177882975 1 1
0.361660136535631 0.337286104457942 1 1
0.529908887764435 0.481137613567588 1 1
0.538648510929514 0.524598943838923 1 1
0.646438715974473 0.561360176193513 1 1
0.136928354700872 0.100732804414701 1 0
0.261404025087078 0.225070428787007 1 1
0.290501512400887 0.296644138989562 1 1
0.521588036455589 0.472904700052401 1 1
0.578874803354894 0.543635932897658 1 1
0.265266686450721 0.22958535610309 1 1
0.491607457620457 0.452851356639071 1 1
0.581446262651186 0.535613282861342 1 1
0.914765060642028 0.798777602089508 1 1
0.24715708877834 0.258995521000344 1 1
0.538956985963465 0.500784636976913 1 1
0.425287328128336 0.408494344463681 1 1
0.705211437600938 0.644730075211977 1 1
0.42146992469243 0.364198278028442 1 1
0.303213464549741 0.253974285601196 1 1
0.667689227215356 0.63328444763812 1 1
0.452351482685709 0.413255946789015 1 1
0.555943825014439 0.502813152204859 1 1
0.0513806214358106 0.0344766564565774 0 0
0.70825829746927 0.594034576625445 1 1
0.582533408904869 0.530647870020392 1 1
0.724214898081322 0.664821835754169 1 1
0.338556351314245 0.280884979004529 1 1
0.483441363022908 0.443569478163234 1 1
0.225286488543114 0.23373964877332 1 1
0.675409040779452 0.607060116101132 1 1
0.390226227416719 0.356547342903267 1 1
0.254368138369663 0.244771470760131 1 1
0.340525664311852 0.271331996804947 1 1
0.444475804502514 0.397747983789477 1 1
0.459414408881403 0.420554103563459 1 1
0.380045026687107 0.33585650909251 1 1
0.5450816974127 0.501572145588727 1 1
0.772422074843818 0.673481083094972 1 1
0.682500714622965 0.650923580334491 1 1
0.750668131334331 0.675388808747815 1 1
0.318845467983469 0.291255002349252 1 1
0.609951120528676 0.561795885349754 1 1
0.423975582596987 0.399578573695886 1 1
0.50469214158363 0.488246544504982 1 1
0.288922705231162 0.252624470996104 1 1
0.585715528241164 0.546438566567446 1 1
0.66593659966629 0.611368669942156 1 1
0.551101363365192 0.506967828149753 1 1
0.687084799719953 0.604251184064883 1 1
0.653236842877029 0.584632152691145 1 1
0.94602790315913 0.859160673094498 0 0
0.52581228896396 0.490500438917225 1 1
0.634939433510564 0.562881877622107 1 1
0.667311770717252 0.608828380271901 1 1
0.88537041415219 0.798579329774756 1 1
0.460675548132629 0.410124309963296 1 1
0.0969376910025616 0.110195235204499 1 1
0.519103390907594 0.483070664877951 1 1
0.280669174549645 0.254354529036908 1 1
0.534931346125182 0.474814117566559 1 1
0.365765527399346 0.331764507418374 1 1
0.395369428226511 0.368269276977111 1 1
0.281087232652015 0.270999328734237 1 1
0.378845788581469 0.359026487980893 1 1
0.601874443603684 0.56773245526798 1 1
0.579406646490869 0.549416172991332 1 1
0.542152712125442 0.512575952231889 1 1
0.725618163848153 0.651044861246159 1 1
0.41791841754184 0.413670577185594 1 1
0.336603756298266 0.311095868436942 1 1
0.421313799952867 0.368415658938328 1 1
0.414423417189969 0.376865969559162 1 1
0.515476810406758 0.482283269952036 1 1
0.533742587542595 0.49078279794632 1 1
0.403241358162804 0.375360858786523 1 1
0.452228417616333 0.398808153995987 1 1
0.424427144377796 0.380142371328421 1 1
0.41092322347333 0.384804700911853 1 1
0.67686703075876 0.612812503082168 1 1
0.657225912519359 0.617475113200733 1 1
0.861817779505463 0.776358783734969 1 1
0.752764110137705 0.704089091058387 1 1
0.928986493261571 0.842193993044428 1 1
0.682624700756395 0.648035205756751 1 1
0.0577012105354196 0.087093691803689 0 0
0.477611373399992 0.47079845028857 1 1
0.685551705342224 0.591985533744769 1 1
0.801421965628789 0.746562624813001 1 1
0.434820670070291 0.396608495357082 1 1
0.54940336227494 0.513648277153464 1 1
0.476730923618646 0.436447682146945 1 1
0.421621036218944 0.371233752971881 1 1
0.344756742289171 0.314400991647654 1 1
0.344218171358678 0.294628002708084 1 1
0.484173302250827 0.4495292020279 1 1
0.251312387020272 0.216652091858491 1 1
0.646064683624027 0.578819598130311 1 1
0.342388904362431 0.311431628170093 1 1
0.407766655923112 0.374658557826217 1 1
0.195218986432028 0.187585938326964 1 1
0.295594651375071 0.265456122224613 1 1
0.619137766269333 0.54830770049348 1 1
0.454265846253567 0.399626997846338 1 1
0.601222658645492 0.534811308420222 1 1
0.530930596551121 0.456293405454229 1 1
0.442140194674767 0.405299053521524 1 1
0.580019072660499 0.525162830319506 1 1
0.403875858199022 0.372982053915891 1 1
-0.0207871776742146 -0.0280348664786347 1 0
0.245816712089574 0.211813985627311 1 1
0.454696926025397 0.406401804305823 1 1
0.303333129790453 0.246615918129871 1 1
0.442212310667771 0.403862826190652 1 1
0.752857477370159 0.676516058434937 1 1
0.753996844199642 0.654075700956606 1 1
0.412849969200072 0.379508125849437 1 1
0.754483015822681 0.717206927989046 1 1
0.537355076455749 0.502358750521613 1 1
0.552081362395667 0.505970753277015 1 1
0.533628436708689 0.478327096313556 1 1
0.311195298093901 0.273433934324287 1 1
0.309826687649196 0.247914212788231 1 1
0.322549986183152 0.289819252560051 1 1
0.289844655304287 0.253748232575139 1 1
0.709760447816775 0.655141512297437 1 1
0.751157271536344 0.685594383626039 1 1
0.661262470718274 0.606336827430196 1 1
0.686936208855706 0.629497123034622 1 1
0.615944134094246 0.596953095733677 1 1
0.763610773666432 0.723627135052245 1 1
0.235209327409637 0.225110964637674 1 1
0.478374684166373 0.407296084465583 1 1
0.666019278617481 0.596522456079122 1 1
0.679906224564011 0.619004331178192 1 1
0.4785243813112 0.432961943197133 1 1
0.748281663511811 0.697199053900758 1 1
0.33384258096911 0.297863480907503 1 1
0.300948481055888 0.267049566707708 1 1
0.643752749378529 0.576603725531809 1 1
0.503940205435258 0.446344792076086 1 1
0.525522068216865 0.507231412440136 1 1
0.460826496337084 0.408274915172405 1 1
0.427299238220141 0.405071743384492 1 1
0.365443387952772 0.333455381553728 1 1
0.357056391258698 0.31599302261074 1 1
0.31225669756742 0.294312235072899 1 1
0.464377098770168 0.419479739258253 1 1
0.63544797685745 0.572300658132252 1 1
0.572011265929091 0.508208510844847 1 1
1.05242213589073 0.950992687055414 0 0
0.310347680563566 0.290650557200026 1 1
0.563131076673734 0.514391065139048 1 1
0.642635653646278 0.591360036994108 1 1
0.578696834581565 0.542840305424031 1 1
0.0451276697042336 0.0705611075116045 1 1
0.0923573960374912 0.0945933315868724 0 0
0.340729424704356 0.319323535582424 1 1
0.343803596977191 0.328821786889104 1 1
0.43327904148023 0.408302219890118 1 1
0.545478006392167 0.483293086909373 1 1
0.822702678832892 0.752911074921651 1 1
0.449102183237397 0.408510506944794 1 1
0.499214269329601 0.467157358878792 1 1
0.581707263837811 0.540057015379547 1 1
0.31392639331887 0.30171592613101 1 1
0.240359851389348 0.252229338926708 1 1
0.373038228574539 0.365190973970035 1 1
0.598569283018482 0.55222109747542 1 1
0.527903287579005 0.479228304289903 1 1
0.145791997278025 0.127332975332499 1 1
0.608404916477769 0.563363085339524 1 1
0.783597143304241 0.691410684342989 1 1
0.71163214616171 0.625860600106699 1 1
0.302937961183106 0.260453528593374 1 1
0.373274174777652 0.343905866122922 1 1
0.226981820357984 0.212629144010298 1 1
0.529425441920419 0.491883389610431 1 1
0.492978757869269 0.465321894533886 1 1
0.511854525801867 0.481139615110976 1 1
0.439801140289011 0.411081641735646 1 1
0.408956461757715 0.35804657711305 1 1
0.584010649712009 0.522645806527911 1 1
0.293805322975381 0.247234437991219 1 1
0.501266093177987 0.43524764017762 1 1
0.338501646334054 0.296839144398004 1 1
0.566036395707693 0.50272511883878 1 1
0.397328993828301 0.355719040162493 1 1
0.31407457126134 0.287590864978261 1 1
0.168281799173224 0.172273719775882 1 1
0.307332922636863 0.299453445779913 1 1
0.753645402906842 0.6798614588383 1 1
0.802376655902847 0.722227351778626 1 1
0.410231886256793 0.346163894064349 1 1
0.534275876140373 0.443285584801686 1 1
0.382854566952412 0.329573658832163 1 1
0.0717449559629599 0.0664374091171921 0 0
0.535906048624927 0.502436770157932 1 1
0.414856936667705 0.390525769252677 1 1
0.484826427915233 0.443089394046642 1 1
0.6240142126305 0.5560118130252 1 1
0.528222561428655 0.464451039814551 1 1
0.435892547825365 0.401439002881078 1 1
0.469309662697043 0.442894247160076 1 1
0.459989148067522 0.416050434756948 1 1
0.29765079476735 0.261474159486251 1 1
0.129141129269836 0.107446425741464 1 0
0.481676033502641 0.418196043434092 1 1
0.575865363545511 0.518240256207812 1 1
0.321080243033576 0.295671886882048 1 1
0.655912196628668 0.54689305647779 1 1
0.576176804766255 0.521864268392358 1 1
0.906447397471772 0.88187997136761 1 1
0.834982608034271 0.744400246966298 1 1
0.833750325752906 0.770839340848677 1 1
0.245102777335152 0.235990127903638 1 1
0.413396229139027 0.386327549501586 1 1
0.675458548097503 0.560690999785 1 1
0.389732865524374 0.368539811922176 1 1
0.53464680679219 0.500536768783842 1 1
0.534661994227415 0.506926593492666 1 1
0.781023710484423 0.668777012733611 1 1
0.46607881147441 0.438032709903071 1 1
0.254883175914411 0.245413080934504 1 1
0.513715785714377 0.482159186012006 1 1
0.445718627089077 0.380569703170205 1 1
0.350090043989742 0.322172818778898 1 1
0.667519876416292 0.628065618854274 1 1
0.378332641755117 0.324909469523929 1 1
1.07267365891883 0.962205849995136 0 0
0.319132004675309 0.303450957979462 1 1
0.881065142751591 0.776110958808337 1 1
0.638911699511281 0.549686993701455 1 1
0.378580570533381 0.367158378018594 1 1
0.481470337690704 0.42472756128338 1 1
0.417951937212379 0.409090166948894 1 1
0.598069259055837 0.553532236338856 1 1
0.749010706364647 0.663024160627488 1 1
0.791256343944746 0.707770344526663 1 1
0.475480579603797 0.417110906840062 1 1
0.636975717809974 0.597579369022775 1 1
0.175326362781449 0.14238824428562 1 1
0.747265287248596 0.632923783417674 1 1
0.421503514909947 0.386861788857976 1 1
0.19757063345449 0.179970695593412 1 1
0.571979976760885 0.538050180449042 1 1
0.275483057369351 0.270285042052051 1 1
0.620306694897082 0.558457813605569 1 1
0.642494748200621 0.574396487957254 1 1
0.631223839357553 0.564766238823559 1 1
0.107892675064738 0.0847001925252624 1 1
0.643247293762376 0.557067970591708 1 1
0.644563470150751 0.565616814321983 1 1
0.371723404148456 0.32002699672319 1 1
0.562029646210935 0.528823697837974 1 1
0.580319502156524 0.511524402569097 1 1
0.627266033028275 0.591571405961349 1 1
0.508877200252216 0.45552453597174 1 1
0.421040771464435 0.382647719268555 1 1
0.336000460067443 0.277498882427233 1 1
0.619524039207016 0.557297964569338 1 1
0.558091580496208 0.48817761836972 1 1
0.840322450405589 0.733763862802497 1 1
0.567407396958662 0.541004865654614 1 1
0.648234999993877 0.592722730707965 1 1
0.710462296560697 0.630626939699168 1 1
0.6406282396991 0.574441160284247 1 1
0.596627424821435 0.536218958589468 1 1
0.323220984655222 0.309571335947703 1 1
0.449779766104857 0.404838919729914 1 1
0.0460091788090648 0.0131897203510016 0 0
0.270506841199467 0.244092422244465 1 1
0.730182782861 0.603131064540741 1 1
0.918001801745587 0.826617726819281 0 1
0.430534507588986 0.415790379238755 1 1
0.600414970997408 0.566511098164656 1 1
0.404210898873401 0.355730740734498 1 1
0.38786017759144 0.360376552856286 1 1
0.419184670184493 0.363901266213596 1 1
0.513993914717098 0.470271848677293 1 1
0.91611028066678 0.834443277899061 0 1
0.848412070621399 0.770677872759362 1 1
0.335756457392001 0.297344436449666 1 1
0.533625198390852 0.471939624950397 1 1
0.529535950073225 0.482252706330896 1 1
0.579740116928822 0.5359699155718 1 1
0.609043012290524 0.567602704995905 1 1
0.36669964988619 0.341777878338965 1 1
0.599198984676406 0.552771554396328 1 1
0.479754439676252 0.431111236425233 1 1
0.813994911182615 0.7272845208167 1 1
0.509700006581764 0.446581650980627 1 1
0.415114043038784 0.347555510843973 1 1
0.357084723267823 0.317066110961643 1 1
0.740172106725728 0.683285600080568 1 1
0.142703001489357 0.117473602233565 1 1
0.426564058122624 0.383246998514189 1 1
0.618253891171758 0.559941579239443 1 1
0.640382645181273 0.572846791365527 1 1
0.57929875618319 0.548725715683242 1 1
-0.0982863955463696 -0.0796187844377392 0 0
0.552985974835528 0.520949077529026 1 1
0.0919975346966622 0.0781850922706581 1 0
0.603672855172599 0.55226260499724 1 1
0.437812187250616 0.367938893720659 1 1
0.493227246824024 0.456836423790722 1 1
0.0690108728171915 0.0519191968576838 1 0
0.382197987350271 0.343360152683354 1 1
0.4102765308791 0.356192518577386 1 1
0.838696630980277 0.761444426710737 1 1
0.584550560802148 0.535222964706011 1 1
0.702195272112957 0.615380801993785 1 1
0.53244734590219 0.448256593062154 1 1
0.36273928937913 0.376622467793533 1 1
0.408684550469268 0.34615457544595 1 1
0.412125429616435 0.390355390680978 1 1
0.421902763429907 0.383737116866886 1 1
0.518802550009002 0.491321362255896 1 1
0.199973271644497 0.204005004253732 1 1
0.628080658182772 0.558336114095786 1 1
0.538531297817519 0.485829182969268 1 1
0.108863120955148 0.129472196806306 1 1
0.433004864577124 0.363584467970303 1 1
0.253743094289677 0.24007547181625 1 1
0.594056666697068 0.567648925502323 1 1
0.217337596331041 0.217084734952903 1 1
0.617466810829564 0.560327901725242 1 1
0.761924358260837 0.665456688418837 1 1
0.822877475963022 0.754389332359825 1 1
0.131745678960689 0.132223129844496 0 0
0.537081717275577 0.485271507445081 1 1
0.274937133407367 0.242188269043998 1 1
0.337238828959108 0.309579017790208 1 1
0.308436439315963 0.286587611482301 1 1
0.480455812673063 0.421091600877515 1 1
0.10568984376671 0.0959675693880924 1 1
0.625048363704244 0.572565941908424 1 1
0.692238785936807 0.618251241338426 1 1
0.310945870258822 0.292430093293833 1 1
0.605288893860985 0.539780108082991 1 1
0.437062637864786 0.374678766108699 1 1
0.662736971605618 0.612603625984366 1 1
0.0871050244386531 0.0618474206079313 0 0
0.73713553132872 0.673148846203877 1 1
0.602086890100567 0.55657324022042 1 1
0.483867568210173 0.452518201789143 1 1
0.346182205115786 0.296483457206621 1 1
0.512241720354825 0.489116244321735 1 1
0.759092349439332 0.695429003035254 1 1
0.334188687726462 0.310956021068765 1 1
0.451826940769935 0.371838825145786 1 1
0.653430611161818 0.619054805912872 1 1
0.454464526498214 0.39513966355432 1 1
0.343894083829564 0.304294297674743 1 1
0.195517076496036 0.187638251656558 1 1
0.0947218837244157 0.0901201001490708 1 1
0.553566775831004 0.499328916376218 1 1
0.0926031647422227 0.0880129090763529 1 1
0.591251188575315 0.596240303278874 1 1
0.591073549423791 0.513043603883205 1 1
0.428630177301705 0.383212452748553 1 1
0.212298488033641 0.211866002478393 1 1
0.662422689324203 0.611030514889114 1 1
0.139622495530361 0.1389990760633 0 0
0.452946741431935 0.40029271792186 1 1
0.672800594589385 0.599600906342157 1 1
0.584563636822011 0.526549112296476 1 1
0.482736930029876 0.450894062084123 1 1
0.437203914584418 0.382806240273705 1 1
0.780028290473223 0.710460516435151 1 1
0.201190114939533 0.175143061848008 1 1
0.728757001645258 0.67220073700763 1 1
0.266678210440415 0.284592862105595 1 1
0.422531879445658 0.409699682771231 1 1
0.210905762017898 0.203422135729001 1 1
0.343891662963541 0.315715807853161 1 1
0.397432274173355 0.352031542460207 1 1
0.466826971365582 0.414154376887577 1 1
0.766082913715852 0.683934311172875 1 1
0.464559974304835 0.426381699439832 1 1
0.456363725993254 0.443662444284717 1 1
0.577702054658908 0.538948580304462 1 1
0.447838326926652 0.401656742645854 1 1
0.394791009979337 0.373691936157795 1 1
0.493902494930421 0.441769306958332 1 1
0.178004249098414 0.170590463776221 1 0
0.287236552116653 0.30264787964013 1 1
0.634955134037045 0.562394225673046 1 1
0.612024014443314 0.541776183070806 1 1
0.242710458023156 0.223105309203302 1 1
0.836360360990583 0.756959508753831 1 1
0.342082710215715 0.308262530449366 1 1
0.354633680092312 0.300005514526354 1 1
0.436469685767348 0.396409333163878 1 1
0.417684669824846 0.399853873355262 1 1
0.0945549493776122 0.0815810061932455 0 0
0.282799549011363 0.267594118905758 1 1
0.21005547288585 0.166262727686361 1 1
0.378093987608642 0.337857573726469 1 1
0.376418052434546 0.313585848727395 1 1
0.520009601320652 0.418145032871726 1 1
0.613462292857579 0.574523579280481 1 1
0.29008438729016 0.267387875437236 1 1
0.19695909070202 0.169015707479788 1 1
0.479262935845988 0.435459527071382 1 1
0.628999880576995 0.569260849873008 1 1
0.0965122589051224 0.0936605006972455 1 0
0.0985281201020936 0.123325245472009 1 1
0.689554524487643 0.625570833696009 1 1
0.471472159194967 0.455709926075136 1 1
0.377559260983864 0.361827003757465 1 1
0.463622149847726 0.408873522401064 1 1
0.552647345144771 0.524146055969241 1 1
0.537872269641855 0.479787375650952 1 1
0.555259442827477 0.510532590436287 1 1
0.460440288532727 0.419249415316252 1 1
0.280791367082186 0.261832094040786 1 1
0.360281644466425 0.351718771286793 1 1
0.418180300232913 0.420784316620414 1 1
0.63051114389639 0.590272262111422 1 1
0.359266869633292 0.319904714049352 1 1
0.769663369941516 0.700907393339635 1 1
0.10105176706896 0.103993081826278 0 0
0.763668476188918 0.701430212429494 1 1
0.620897822630331 0.564511500221483 1 1
0.483899685948905 0.432137949857475 1 1
0.48825341812644 0.457636876384791 1 1
0.206101634436285 0.205813762499866 1 1
-0.0439505485744771 -0.0469533354514724 0 0
0.209884474919675 0.19361557229781 1 1
0.263686059550083 0.249636319755873 1 1
0.348917790946845 0.316944045713031 1 1
0.505183111143043 0.468284984015874 1 1
0.274520283867735 0.264007898650055 1 1
0.742911542968144 0.661400601628443 1 1
0.425146101699199 0.389015365325852 1 1
0.476827290595008 0.425998238969668 1 1
0.64313700705176 0.576835324642641 1 1
0.442180552964706 0.43466677407019 1 1
0.283200120146009 0.238194505820062 1 1
0.294011301064185 0.262826464918517 1 1
0.533404698407004 0.479809953581558 1 1
0.785086783191729 0.704126236330883 1 1
0.843461791144125 0.762202651531405 1 1
0.48104791661513 0.445945538527049 1 1
0.189069499498416 0.18233447864845 1 1
0.361148305539424 0.35069571440644 1 1
0.498201349095321 0.464521723853801 1 1
0.21720424228521 0.191938139627733 1 1
0.538568651231739 0.484931611023123 1 1
0.603292992675763 0.553690549714324 1 1
0.334414928034652 0.278334536678859 1 1
0.554398152426328 0.525129950678853 1 1
0.408496301170971 0.35774577596584 1 1
0.238579846371649 0.219904474585264 1 1
0.357090430254662 0.323239293580109 1 1
0.245350556359193 0.217646447404323 1 1
0.496128159805498 0.459192404298611 1 1
0.874361978007597 0.774630043858996 1 1
0.343959523373741 0.337798599929804 1 1
0.468894749404388 0.448785893874304 1 1
0.693267481984495 0.621494981686541 1 1
0.302159093702171 0.270819248764793 1 1
0.249498559816774 0.230254053149118 1 1
0.571900083948386 0.493023873605669 1 1
0.268760904585885 0.209270855266971 1 1
0.442314297110485 0.405270781508181 1 1
0.0239419321936853 0.041917372418908 1 1
0.466447968299136 0.395047138335858 1 1
0.253912545118638 0.2109327584271 1 1
0.135960305822632 0.132481081027687 1 1
0.128963059804578 0.122308165394054 0 0
0.341351200567762 0.322286660897943 1 1
1.02337162861459 0.938163577681107 0 0
0.453511840273454 0.415342037760352 1 1
0.206107458110001 0.1841070980079 1 1
0.343281202392714 0.315430062426836 1 1
0.232484656124304 0.196719616188181 1 1
0.113985060964414 0.121942720494554 1 1
0.416875479652508 0.382965627374706 1 1
0.341297802062699 0.299896732387608 1 1
0.453571442792455 0.418964153393985 1 1
0.251084965739477 0.224481887610146 1 1
0.977501025662136 0.924122097684851 0 0
0.337746129014888 0.276596108830195 1 1
0.347565963653508 0.298197738252394 1 1
0.541518893179508 0.500253060999353 1 1
0.42022272287425 0.396060523864047 1 1
0.318531158271875 0.285248748967301 1 1
0.413595073598298 0.388892036752403 1 1
0.712777183366506 0.637783350199608 1 1
0.822232272284134 0.751893698646574 1 1
0.473538001625479 0.422885853933935 1 1
0.33957812901311 0.307821683533706 1 1
0.381517171430048 0.339133674664685 1 1
0.627260820681832 0.549002728047463 1 1
0.522345693336664 0.458003391341549 1 1
0.507283825907605 0.456462626768469 1 1
0.687210196775964 0.617106231931699 1 1
0.532482753408704 0.473613667482198 1 1
0.624401495591098 0.56270955874224 1 1
0.563298468690809 0.514137851218613 1 1
0.562526896439378 0.514455387595894 1 1
0.409841243504726 0.38955355206407 1 1
0.42036644749214 0.396811308074416 1 1
0.403602385838824 0.341168489202515 1 1
0.672752219049946 0.611884507888644 1 1
0.512985199927144 0.470729178463574 1 1
0.545926949175038 0.474553015676042 1 1
0.632772096742692 0.560727339042434 1 1
0.227146001750299 0.173255200679096 1 1
0.601061964930867 0.53922405416062 1 1
0.311555725917912 0.289737721313526 1 1
0.499111975417624 0.44817712520246 1 1
0.660609457526387 0.580348281520086 1 1
0.332763676381749 0.302229853273589 1 1
-0.0689072798431179 -0.05364186683987 0 0
0.838052933537381 0.749434452949286 1 1
0.155737540085223 0.130317994903757 1 0
0.664558589979384 0.618886433055101 1 1
0.298061594860195 0.271995202931538 1 1
0.404758509485883 0.372551948262696 1 1
0.473678579220991 0.440327649826759 1 1
0.61215470814273 0.525152279653958 1 1
0.350682556807779 0.303322230135459 1 1
0.53197198896155 0.514630429104924 1 1
0.484375151975416 0.454952220638242 1 1
0.551830287376072 0.502175071302101 1 1
0.620697109560433 0.574850481345658 1 1
0.386854046652543 0.289705897998444 1 1
0.418677285576214 0.415486078787244 1 1
0.537197181553662 0.487690436549648 1 1
0.687073483485962 0.629608224264686 1 1
0.71880297967686 0.63860163480614 1 1
0.371635496335567 0.33546451946462 1 1
0.487248527367208 0.432368989946879 1 1
0.151256124389261 0.12720052612803 1 0
0.298153447097116 0.248605010119181 1 1
0.25549023655625 0.224216106133809 1 1
0.569560915671839 0.510269745012725 1 1
0.569845185843858 0.511869304531267 1 1
0.395413886598467 0.358561983009663 1 1
0.285225117032723 0.290378254410499 1 1
0.593156728943376 0.554566095894023 1 1
0.234229841058464 0.198034009538709 1 1
0.701908762640461 0.637249864545724 1 1
0.466464004202053 0.39534067553412 1 1
0.384775034970483 0.349501283866467 1 1
0.602911302231361 0.528073511557387 1 1
0.295553605057567 0.262732238714029 1 1
0.423973451620773 0.375810789936521 1 1
0.27496592607252 0.244261209760603 1 1
0.531644535073366 0.4901946951651 1 1
0.400975931200738 0.359903241021203 1 1
0.292186295317319 0.258554031740902 1 1
0.121845280344651 0.114733586230247 1 1
0.387665434812959 0.374578455042784 1 1
0.660800655880738 0.610460867055795 1 1
0.819523844396697 0.739846562839098 1 1
0.3774161973048 0.343892766183135 1 1
0.360877248929978 0.326923584692746 1 1
0.267332357126829 0.274657521850238 1 1
0.451635452957119 0.401433861819144 1 1
0.345354543849507 0.300686267170601 1 1
0.929737951354969 0.859075132234075 1 1
0.710305814115635 0.663632716934004 1 1
0.402257388670214 0.378542644613989 1 1
0.0233190308391818 0.0335537363148273 0 0
0.469087487425063 0.415036830241928 1 1
0.27684607609352 0.260496297718137 1 1
0.475609070813715 0.456123933922835 1 1
0.861209044071726 0.791064410853859 1 1
0.374788120768062 0.343982061325963 1 1
0.453022938550048 0.426112767294186 1 1
0.670691039848814 0.584226738923309 1 1
0.497114806733565 0.470747853684809 1 1
0.307364225589442 0.260615871644692 1 1
0.856177754751506 0.799324316088853 1 1
0.2136174128796 0.236892659441978 1 1
0.56975558971325 0.511196151512967 1 1
0.518213667084089 0.473943953800925 1 1
0.428237736231806 0.366463357693549 1 1
0.80783747231928 0.740546759980854 1 1
0.61133068919139 0.570998470219593 1 1
0.590555427560062 0.512360407199241 1 1
0.789205699884831 0.709764663878968 1 1
0.387446496526091 0.340687471970659 1 1
0.302769189201419 0.320516386534091 1 1
0.0904180643291785 0.0876585759592889 1 1
0.306845782549399 0.299598521315814 1 1
0.365812576014247 0.323972730696984 1 1
0.336641600444683 0.314266869012395 1 1
0.43502514928734 0.327318524301042 1 1
0.208427671739312 0.188495360575991 1 1
0.165399458503467 0.16816052897312 0 0
0.322077209127317 0.294278268281102 1 1
0.261166953567316 0.24683547240936 1 1
0.700298418952323 0.615234238414112 1 1
0.103060044597303 0.108248943494509 0 0
0.640828850727201 0.608646866158034 1 1
0.475454271706862 0.429268660418127 1 1
0.45898431319857 0.417426961089205 1 1
0.550116849816499 0.514640392623406 1 1
0.315567743511937 0.294526408145063 1 1
0.293163497283919 0.2678400562673 1 1
0.518091891786339 0.433353370249739 1 1
0.636986848193005 0.605910880657815 1 1
0.779029867373106 0.71086031208447 1 1
0.555418973776785 0.505123975087563 1 1
0.749898015434127 0.686206198850979 1 1
0.248542602519296 0.212102654773839 1 1
0.77387521899842 0.711664987635799 1 1
0.720511723930935 0.660162159214179 1 1
0.684592296934263 0.642673815018682 1 1
0.622849118008036 0.57356198947469 1 1
0.493398685991739 0.437752163777211 1 1
0.400010264973787 0.355206601191671 1 1
0.333959709799271 0.313019916600064 1 1
0.153623574421694 0.130232979374257 1 0
-0.0346954531187879 -0.00683464492027087 0 0
0.345462458281596 0.300575221295792 1 1
0.389152598214878 0.357415566515119 1 1
0.461449271708844 0.404344044314199 1 1
0.832834258109176 0.733238053345014 1 1
0.181407759698966 0.163746873534861 1 1
0.758041486269127 0.681149581995442 1 1
0.714291250758775 0.647152475862859 1 1
0.843124659984677 0.786637552591005 1 1
0.420835313904192 0.371378840776871 1 1
0.457460469893193 0.387366550634721 1 1
0.269989263416173 0.245811282051041 1 1
0.379333184923337 0.35028280472147 1 1
0.647058265553466 0.585127817853347 1 1
0.478755301758902 0.41880656864426 1 1
0.710417440374928 0.648543579289574 1 1
0.718693216875939 0.657384503705153 1 1
0.38823715743845 0.360986480276355 1 1
0.536833794191719 0.501240817085732 1 1
0.630097712202573 0.566735777193551 1 1
0.363025084865724 0.354888424509848 1 1
0.536376424746197 0.508505649108446 1 1
0.70229868416716 0.641166588474497 1 1
0.365697436434384 0.308432640784796 1 1
0.199777070017118 0.215846933842127 1 1
0.103934786381842 0.0791021925851525 1 1
0.644876180731172 0.598901754592203 1 1
0.651419883808981 0.569800170117794 1 1
0.917955417412304 0.839767408690007 1 1
0.532186289803461 0.462900910423269 1 1
0.0724345824504789 0.0626442929999304 0 0
0.264966316369754 0.231565537173893 1 1
0.345180333942663 0.312821754039423 1 1
0.52687112100251 0.480573608925438 1 1
0.430159537152787 0.383915009307989 1 1
0.403784088465333 0.381157052286682 1 1
0.227918877225982 0.226521405566649 1 1
0.502448214173209 0.482694015596635 1 1
0.311621018505469 0.270056521841788 1 1
0.180670099536637 0.163379732054158 1 1
0.341897906255753 0.3134770280811 1 1
0.579926634414105 0.517782729507854 1 1
0.292383880204654 0.248995610514643 1 1
0.573138911516069 0.522906108119534 1 1
0.608593629392416 0.563871498814034 1 1
0.54644916490888 0.508134894057827 1 1
0.489699432960123 0.464856026132618 1 1
0.411921693258479 0.415655370509719 1 1
0.453853568695386 0.418565223274679 1 1
0.802104664081589 0.730868653083227 1 1
0.510174392102201 0.44479931952888 1 1
0.330987215880073 0.301394199278522 1 1
0.652685385859729 0.612258499847413 1 1
0.524959931730997 0.480092472524955 1 1
0.74939198834124 0.674377585924511 1 1
0.308830148059362 0.289300535295851 1 1
0.465649267106959 0.426082366191586 1 1
0.535854987004264 0.522387128118902 1 1
0.405855229668398 0.382969809551532 1 1
0.554723816559036 0.481273720386223 1 1
0.237341294793665 0.2140290484908 1 1
0.540425596102812 0.495634128457116 1 1
0.647739485805396 0.586198694990458 1 1
0.556208852351203 0.518785784595682 1 1
0.339843301120006 0.314076664448189 1 1
0.457952640436485 0.381820313876031 1 1
0.503225830717879 0.457697706051775 1 1
0.181684428487312 0.141992628220246 1 0
0.321224977391672 0.308077295073459 1 1
0.630216089067514 0.580064914065434 1 1
0.307828373452602 0.282580445798542 1 1
0.439351919644758 0.415101584080521 1 1
0.380302268843962 0.34944493555266 1 1
0.469461308101063 0.441304372963476 1 1
0.629902025391315 0.56691975571834 1 1
0.62953851140905 0.582164908585011 1 1
0.658701918547006 0.58659508802116 1 1
0.559949978902789 0.504886088083467 1 1
0.391060084582981 0.373795068306664 1 1
0.593271021676717 0.558305867796049 1 1
0.369916275911794 0.359358791899184 1 1
0.1293993766821 0.128505101561549 1 1
0.546123503202458 0.496855931085377 1 1
0.836583858197147 0.769396517161911 1 1
0.787081646874701 0.702128868122003 1 1
0.573911124665507 0.520151378654473 1 1
0.67338115662177 0.613997152037585 1 1
0.567112335269821 0.535279857656144 1 1
0.62892936878828 0.577483651530657 1 1
0.679451422944712 0.629710590741298 1 1
0.283740725410828 0.250134500546849 1 1
0.0726907054675575 0.0729738694701038 1 0
0.470032095944927 0.41821290281843 1 1
0.61306442094928 0.527579664371867 1 1
0.150119581666042 0.161990161871113 1 1
0.280474320294211 0.260857553648762 1 1
0.477049761570833 0.428589815561556 1 1
0.351145615573442 0.329066705171179 1 1
0.628035605353188 0.581335237494054 1 1
0.313322246770162 0.280965582023292 1 1
0.469577526257984 0.415549822721188 1 1
0.478209713245707 0.440459492174361 1 1
0.462752108037731 0.455871290167583 1 1
0.964211578416447 0.876207367048608 0 0
0.298572543699353 0.254345057429105 1 1
0.0782013604086126 0.0662374140989344 0 0
0.540001180376899 0.493853544318816 1 1
0.604142078567538 0.517084264516322 1 1
0.733411685382902 0.644940337835437 1 1
0.434686752076692 0.419875336775268 1 1
0.256860586630477 0.237919433281826 1 1
0.455421783364855 0.411013563154992 1 1
0.29021415171675 0.284972995946429 1 1
0.342531738398312 0.317542659861469 1 1
0.440251305852185 0.40272328537262 1 1
0.702247366580656 0.649470942450689 1 1
0.378867952107411 0.342209640930788 1 1
0.525644776055496 0.462482796407626 1 1
0.18965219821649 0.211166879541246 1 1
0.414817144496508 0.376927856864082 1 1
0.318539018980857 0.268064796423061 1 1
0.369037526436993 0.328456113562662 1 1
0.758579483910117 0.669765110249506 1 1
0.443151435020818 0.396102876336172 1 1
0.357863571572283 0.313970710566272 1 1
0.694628423218883 0.62684936380818 1 1
0.670371404394562 0.596947395025163 1 1
0.515990224898156 0.475669253177104 1 1
0.776289828173888 0.768919076595216 1 1
0.44975086615779 0.416308439515549 1 1
0.692851068460295 0.614360519495786 1 1
0.197147907400739 0.242473490241239 1 1
0.786374796119024 0.703508332468843 1 1
0.620387919753549 0.571427926684389 1 1
0.305967719661939 0.288396813535219 1 1
0.715542508729917 0.627605822768352 1 1
0.528230919320493 0.48691658598318 1 1
0.393959604638231 0.368594164630434 1 1
0.643754520916891 0.575498927085336 1 1
0.317630042129267 0.28967491519781 1 1
0.114838019587957 0.108963565090907 0 0
0.639836192612108 0.569456404001311 1 1
0.588441577840135 0.521723485394386 1 1
0.352557227454902 0.318371657415565 1 1
0.605492878143564 0.560206559306554 1 1
0.525117980091295 0.470391162014711 1 1
0.4259099926406 0.413861111866321 1 1
0.651866079527073 0.606910330060819 1 1
0.332242948254864 0.299171621771822 1 1
0.766276192405133 0.679428155225432 1 1
0.639719773555746 0.579148740250039 1 1
0.662627665684806 0.620651811263367 1 1
0.481015336111723 0.436091401085927 1 1
0.503787928458887 0.465840304778235 1 1
0.857432966754334 0.791213375979302 1 1
0.424341741330475 0.404543582284721 1 1
0.666072175580268 0.61242541203358 1 1
0.139530240429426 0.145266726470357 0 0
0.587880987627771 0.508442166119564 1 1
0.218394171602745 0.235995427407959 1 1
0.283854868832091 0.262887166920153 1 1
0.676308293906367 0.605252133493744 1 1
0.448129307591841 0.411924546009013 1 1
0.160885215161738 0.140033392838299 1 0
0.283922360790927 0.259453857681644 1 1
0.492328701029484 0.457092150142789 1 1
0.418602722923593 0.385626598560417 1 1
0.574110081478416 0.547631046419553 1 1
0.342663372024691 0.28612578888028 1 1
0.50029539734315 0.43204516048162 1 1
0.565544420416136 0.532984968963014 1 1
0.378064776539017 0.364805413068514 1 1
0.398375260284119 0.321821324234879 1 1
0.507191572170636 0.481067717222671 1 1
0.392608014442817 0.384795838388003 1 1
0.326009363490266 0.278160046278307 1 1
0.165465401083287 0.118193436229133 1 1
0.385070819561204 0.341228144931807 1 1
0.375444934011893 0.326883624909732 1 1
0.462832205434344 0.431190493878732 1 1
0.321178112280737 0.298647395213733 1 1
0.435161153181367 0.406230452981772 1 1
0.292148503567765 0.255877770913497 1 1
0.317099486861249 0.285708883735236 1 1
0.288150546857405 0.260771921899342 1 1
0.264949863410514 0.251062437933759 1 1
0.494894012130554 0.44484175474241 1 1
0.203818188885253 0.189262744404199 1 1
0.0238310166198407 0.00876744063480523 1 1
0.732192285166066 0.682550550900702 1 1
0.363175508682519 0.331841473976453 1 1
0.746544614060246 0.669089896477858 1 1
0.438988635083615 0.396286511191853 1 1
0.683933954844924 0.593312189169677 1 1
0.710465788120819 0.671188335698328 1 1
0.508177626920396 0.468783848580855 1 1
0.497646021880241 0.448877062372019 1 1
0.668715646162648 0.61021709826988 1 1
0.193338744412879 0.178841673755036 1 1
0.396386060685678 0.339515308241754 1 1
0.828404826737615 0.748948547106199 1 1
0.562355877437113 0.534570278267554 1 1
0.970328916523086 0.858310324237714 1 1
0.750181836793197 0.695351284819798 1 1
0.549889260087847 0.487303101701338 1 1
0.349700608487801 0.292141904566367 1 1
0.541886033384049 0.498627408162238 1 1
0.638935026326239 0.587532056163678 1 1
0.708722853164496 0.657762468349769 1 1
0.378049651732028 0.328313696951461 1 1
0.490528173310692 0.448238527337567 1 1
0.335323899436507 0.289962532628263 1 1
0.38186917686505 0.35918674145253 1 1
0.192369166060079 0.190097961703879 1 1
0.409017177918279 0.330261958566223 1 1
0.635038741781037 0.59593888809274 1 1
0.451666019712149 0.416225112039536 1 1
0.460689092723047 0.429580928414943 1 1
0.297000711410378 0.219845761308576 1 1
0.12465889312708 0.128541291663061 0 0
0.683816959445589 0.601116381294176 1 1
0.766870525220707 0.683196061619967 1 1
0.44429896535019 0.405122078106194 1 1
0.497109222206645 0.429470760209533 1 1
0.514761385628222 0.48639204678926 1 1
0.462824024277475 0.419013582889191 1 1
0.339104086967199 0.297670698702451 1 1
0.23927403009879 0.219071818936435 1 1
0.195239022848536 0.190240620158912 1 1
0.154793818212264 0.137201144740048 1 1
0.775158098301653 0.7239719973842 1 1
0.441411879360733 0.427137988218941 1 1
0.53269471968303 0.476559563821617 1 1
0.336407338069222 0.315150194318326 1 1
0.389337299962662 0.353261264204672 1 1
0.792680890227457 0.7145215385641 1 1
0.588221269544491 0.528978392564945 1 1
0.182718854584668 0.187774685061558 1 1
0.153191791691203 0.142566973537091 1 1
0.470595629003647 0.437628877015261 1 1
0.345685277138414 0.307752878267039 1 1
0.423800899737548 0.379687936509885 1 1
0.464024877140211 0.433133199115939 1 1
0.405930145152667 0.388207602199894 1 1
0.742615755510289 0.672403528771689 1 1
0.535432326183329 0.497326952833537 1 1
0.586620598084908 0.530381697493445 1 1
0.44342705837329 0.395178987425783 1 1
0.669703834973289 0.612798592488722 1 1
0.162975778540879 0.100109831448426 1 1
0.560477106024312 0.506151608610287 1 1
0.397990496493558 0.364730196555792 1 1
0.464646294776536 0.449543604495448 1 1
0.701792940900521 0.635053954398267 1 1
0.769962077288296 0.71105565025774 1 1
0.132911355266647 0.112911441297 1 0
0.61219968489527 0.576909645361189 1 1
0.466228455915903 0.426154837278803 1 1
0.617951536905415 0.531756988916419 1 1
0.598645785115132 0.589828057010655 1 1
0.662729574543141 0.597183979116386 1 1
0.675092558137503 0.613217039609539 1 1
0.670243191426612 0.588090867311246 1 1
0.646656924309398 0.592204149078746 1 1
0.374437134734124 0.350157122047368 1 1
0.5936347838589 0.545721443609892 1 1
0.566470718306374 0.521237680757841 1 1
0.427365568378625 0.410505700357355 1 1
0.486473080753315 0.436067548878775 1 1
0.51010638059241 0.456932394631583 1 1
0.411411469820626 0.390125068807377 1 1
0.263240520474464 0.228146646482838 1 1
0.455494196401836 0.426437400620103 1 1
0.667878049700801 0.610618815396364 1 1
0.773138483720529 0.687071612558459 1 1
0.506566607159177 0.459899208710065 1 1
0.75217671390739 0.679695294142034 1 1
0.470211664839214 0.421751904440445 1 1
0.991801517574655 0.909174268351422 0 0
0.308768459823338 0.27515867968898 1 1
0.232904423427238 0.220230627747391 1 1
0.253348813201826 0.243145246560066 1 1
0.917831877511736 0.832604254296828 1 1
0.235256780780159 0.209283108251161 1 1
0.674065638736605 0.61471870644229 1 1
0.254644682061543 0.218645635079914 1 1
0.473798246876767 0.451198749363252 1 1
0.596678650884047 0.521192962691847 1 1
0.847265890335123 0.778700974504526 0 1
0.1004813634256 0.0944159258181589 1 1
0.217517795281858 0.198841436697556 1 1
0.803606468367739 0.701546679557108 1 1
0.298395019759347 0.299466532815806 1 1
0.23762814695151 0.225234144460264 1 1
0.188687696175315 0.164996001178515 1 1
0.394341173268917 0.37803473977903 1 1
0.214272677598036 0.198998970420435 1 1
0.2222730391115 0.218909129809402 1 1
0.443228460802735 0.43223197424981 1 1
0.387892291308011 0.377560916352342 1 1
0.446693061387996 0.416559579947089 1 1
0.609175369749052 0.548664994008877 1 1
0.678935796969645 0.620154198668901 1 1
0.623258567460612 0.525659369164004 1 1
0.533959214126162 0.493181116690133 1 1
0.329328283540493 0.306183749214428 1 1
0.419411688046401 0.359219838666055 1 1
0.867859418317971 0.794825133767044 1 1
0.46545609176717 0.43756351017143 1 1
0.0948408353483218 0.0730387219702543 0 0
0.358840209444329 0.323232203310682 1 1
0.706667230391112 0.660547004194853 1 1
0.818939734444636 0.761777628466802 1 1
0.30282250232529 0.285275323922292 1 1
0.712745753448162 0.660564674378266 1 1
0.392228832115266 0.375644969289827 1 1
0.360047865363623 0.334265393463631 1 1
0.36653285177404 0.335778929048691 1 1
0.523353358347131 0.478124727756425 1 1
0.514001898657791 0.460842879791814 1 1
0.356541430249714 0.382546952127904 1 1
0.177034701678925 0.144294630157335 1 0
0.558334318717649 0.49988461473661 1 1
0.604877624519042 0.562458549896964 1 1
0.156554963333926 0.147395163382428 1 0
0.721382193966357 0.669555200500636 1 1
1.33510369197807 1.17327350568253 0 0
0.587177001480557 0.550044769871881 1 1
0.75724532138564 0.709354592216089 1 1
0.439738597442934 0.386472761099808 1 1
0.816284148506201 0.726373734566682 1 1
0.635914797684433 0.602488756689902 1 1
0.151643488984129 0.166689894232477 1 1
0.684444298139444 0.638889287820218 1 1
0.23935337562985 0.214236854295093 1 1
0.599567200032293 0.53071287252218 1 1
0.702356511396035 0.665115126801006 1 1
0.477557084933835 0.422809080350186 1 1
0.526856493950378 0.485599501677923 1 1
0.183587297375098 0.172286241143428 1 1
0.49304674387741 0.455657860389566 1 1
0.300732923501805 0.290935067725519 1 1
-0.10596233295806 -0.0697097312486355 0 0
0.412766556220755 0.34468666829773 1 1
0.335116398402858 0.28912143437415 1 1
0.532863637532156 0.481361428841855 1 1
0.858777014823914 0.786775325433149 0 1
0.368737394963405 0.336792109135499 1 1
0.263861596351401 0.222198002196079 1 1
0.521603163311381 0.47433216611861 1 1
0.106288889667007 0.108131481355172 1 1
0.407343555717029 0.393372304525488 1 1
0.784105982124145 0.705461789341834 1 1
0.515391405782377 0.459152609880353 1 1
0.241258615536094 0.225629522701473 1 1
0.118502044317657 0.119458579623437 0 0
0.21566802670842 0.189161437472372 1 1
0.515104751982193 0.465769889645246 1 1
0.421851616772677 0.423762855972523 1 1
0.732432305373885 0.664102030373151 1 1
0.448467812281693 0.423942244786603 1 1
0.19342580699905 0.189876885087527 1 1
0.34990947589817 0.32919355353126 1 1
0.398062215420292 0.350695609649727 1 1
0.384962261856803 0.373789088489375 1 1
0.356081511344154 0.321434137838053 1 1
0.797646996322136 0.729344113650478 1 1
0.363645779335043 0.299874852204842 1 1
0.267824341613117 0.248808169547165 1 1
0.579855902348363 0.545319170742525 1 1
0.156122162286829 0.130099985798432 1 1
0.520937465740751 0.468899390636689 1 1
0.387585735977843 0.359648564271077 1 1
0.103539793716006 0.0817297730105149 1 1
0.622195659293843 0.531487831310714 1 1
0.729375687603704 0.668651054360996 1 1
0.534794912762065 0.484168046685171 1 1
0.106992903943805 0.103133824323276 1 0
1.01903265189115 0.933166309836076 1 1
0.401520494589821 0.362534241362041 1 1
0.272837015711218 0.225664133383093 1 1
0.910760527072669 0.837262667187058 0 1
0.324116710716716 0.303437072129699 1 1
0.406829480878388 0.37623064960863 1 1
0.155811045840229 0.129480970417982 1 0
0.62185662921805 0.589266111455753 1 1
0.442767988353385 0.395224645326692 1 1
0.699397063011796 0.621506043179922 1 1
0.479323848465045 0.464484652733445 1 1
0.497424495463037 0.43927089622206 1 1
0.726140535161961 0.618855956809572 1 1
0.714326775317006 0.639108393790657 1 1
0.655881317024912 0.584640665621823 1 1
0.90230663341414 0.82495604945727 1 1
0.521351893165768 0.479610035950337 1 1
0.525678779714079 0.471802625034199 1 1
0.806572466881136 0.756313474559597 1 1
0.106376539084907 0.131955147119747 1 1
-0.00674462755517695 -0.0112107277642129 0 0
0.253091323862171 0.229491924549218 1 1
0.0738308625687878 0.0471050068466736 1 0
0.481198960243883 0.431623066185098 1 1
0.676742042352448 0.603515132646314 1 1
0.472231283356217 0.454382853191802 1 1
0.213412117384467 0.208518807224701 1 1
0.204972915039272 0.191113414122665 1 1
0.628812336274772 0.584435762738728 1 1
0.459824257293322 0.415674346954082 1 1
0.402625156100215 0.367661971389305 1 1
0.141441095107419 0.125713616522053 1 0
0.377930004731384 0.33825192671323 1 1
0.600393684464111 0.542369279163773 1 1
0.630386989174727 0.554869903292046 1 1
0.289944162659933 0.299817332285983 1 1
0.703249411855168 0.600809582351761 1 1
0.395445796813748 0.357609343924165 1 1
0.765888331271623 0.708848165437062 1 1
0.583732493104354 0.529696437428047 1 1
0.360153553917191 0.331044986628427 1 1
0.57670719799736 0.571586112149238 1 1
0.420133157160418 0.441969573274221 1 1
0.387096597244795 0.357618722722439 1 1
0.0574692535742732 0.0267668541079759 0 0
0.400551480839097 0.365368049236463 1 1
0.484919073937489 0.436461384816496 1 1
0.398779122380568 0.361083866271736 1 1
0.19472791100577 0.148421552867409 1 1
0.42998689795766 0.387540879998188 1 1
0.685812101926285 0.633560640906787 1 1
0.744582543615443 0.677626568813118 1 1
0.691103264842605 0.646980224772797 1 1
0.211611854638355 0.190092344793527 1 1
0.454072911648647 0.409026335363196 1 1
0.614357904610185 0.538035567892665 1 1
0.347892705990481 0.340776179582834 1 1
0.920693660365665 0.829885536034801 1 1
0.348753454401952 0.321130429393892 1 1
0.227025372806587 0.19598044284766 1 1
0.717279062595325 0.656530716862126 1 1
0.362366829354794 0.329338708324027 1 1
0.357163677960933 0.329942727110154 1 1
0.387423259891909 0.326111925333005 1 1
0.415111771640217 0.365434039621073 1 1
0.549560641713352 0.501668396567233 1 1
0.735916154926798 0.682603515567802 1 1
0.417714167278383 0.382083534688293 1 1
0.515911832784852 0.459231347414845 1 1
0.551257778329292 0.52509682771726 1 1
0.268490774617662 0.290418947071079 1 1
0.246361538071035 0.24432681795086 1 1
0.67290556918752 0.633622220072261 1 1
0.563689349483949 0.492180470800203 1 1
0.481109573310206 0.449535582539411 1 1
0.377697268976414 0.369580326055307 1 1
0.227738995521959 0.186987245685625 1 1
0.393086493728097 0.359543451234226 1 1
0.534956181560721 0.494886600254966 1 1
0.348641655812401 0.305137398925285 1 1
0.532255282351783 0.491233746738427 1 1
0.477739206840465 0.442809221591303 1 1
0.49582383294696 0.427471443137477 1 1
0.472706199218641 0.43560670224358 1 1
0.278497126937512 0.264518156851786 1 1
0.421858648695807 0.390553591417295 1 1
0.507325634228494 0.457190811838966 1 1
0.734310430183879 0.635914904729631 1 1
0.531955535837273 0.498266297068803 1 1
0.472051266626403 0.421002540862616 1 1
0.638495421418252 0.584701485928974 1 1
0.726157722238961 0.61357732815 1 1
0.23952082240378 0.239861280258263 1 1
0.534508116427938 0.496782209929947 1 1
0.354336566342604 0.318884793857368 1 1
0.604572494632185 0.53576077673035 1 1
0.296731168350881 0.274282767668208 1 1
0.34870832908284 0.303388811739119 1 1
0.431018579747904 0.363788253053395 1 1
0.18427992870403 0.168266678811618 1 1
0.268670371786894 0.245137929172455 1 1
0.719908788656338 0.659108259873823 1 1
0.617588487591652 0.565059029342574 1 1
0.339816158005708 0.317483221330801 1 1
0.100052551123416 0.0829512085998614 0 0
0.231531732489554 0.212737711336407 1 1
0.373356371682496 0.359528850385827 1 1
0.688898705229299 0.591584647075472 1 1
0.560518186441464 0.506588948114706 1 1
0.0994998188886328 0.0834152887067918 1 1
0.539317812131907 0.467581151922143 1 1
0.338437143995827 0.321070319329421 1 1
0.734068107380027 0.641492515126415 1 1
0.253270963534733 0.248639669242192 1 1
0.54004482822274 0.494108570636278 1 1
0.580397424090441 0.530279467299192 1 1
0.602743658064239 0.554818523287577 1 1
0.645260734090946 0.625924721548631 1 1
0.383822183729108 0.31984567166731 1 1
0.38122867454313 0.353489556700149 1 1
0.423302691554963 0.389960454561332 1 1
0.200624936254376 0.177790041979712 1 1
0.40709604488107 0.379017562056731 1 1
0.361325497045589 0.346121465756056 1 1
0.16450871633365 0.166756114586338 1 1
0.732000902646654 0.686540954520247 1 1
0.273131152032588 0.219899458490918 1 1
0.299309127353932 0.261720406501704 1 1
0.564605302260248 0.507869768936206 1 1
0.528143198552015 0.493567662822287 1 1
0.373034408150259 0.359262891917467 1 1
0.354349052354605 0.332118544171947 1 1
0.390212299149651 0.323645887531328 1 1
0.499382984094066 0.483578457707772 1 1
0.556076551859779 0.536781266824637 1 1
0.328383585811599 0.292920602965829 1 1
0.639518438647456 0.579954282814266 1 1
0.511461086808638 0.452728021848189 1 1
0.291702702545911 0.255362026267218 1 1
0.65398121092194 0.587597352960581 1 1
0.375591402256533 0.379126996269325 1 1
0.175450248595308 0.16135123689885 1 0
0.596566232400207 0.53444552692271 1 1
0.212586743617165 0.188597953211699 1 1
0.774110481318373 0.719883370674774 1 1
0.296364729232148 0.255853434434912 1 1
0.16701800849938 0.140569484642311 1 0
0.362049866145111 0.314727332528099 1 1
0.49635092701247 0.455185223367423 1 1
0.678575019055324 0.606978974497285 1 1
0.854683013348758 0.78184826084631 1 1
0.328499766934663 0.301736293331575 1 1
0.602616109440445 0.53614072476613 1 1
0.322116273783632 0.33981397632309 1 1
0.825368978968461 0.747383981344342 1 1
0.047587581479201 0.0334489901398546 0 0
0.234421347159905 0.212073413118293 1 1
-0.0506511730514503 -0.0257214318853936 0 0
0.213950724462222 0.199403233735973 1 1
0.502680902822154 0.422784357974763 1 1
0.346451545015342 0.285630324800432 1 1
0.35033759165193 0.325357265201034 1 1
0.573288114384929 0.522062035339412 1 1
0.628991063941601 0.597175638100281 1 1
0.369127807039483 0.338243270429248 1 1
0.620088822996388 0.573997185059709 1 1
0.615865707658953 0.554839824473101 1 1
0.569994613159231 0.500569539369728 1 1
0.558138832075026 0.5300158871668 1 1
0.337953959214289 0.3259692700386 1 1
0.200686386985367 0.178316216226098 1 1
0.16777985063309 0.166116199718757 1 0
0.608181537054779 0.561948523265361 1 1
0.471645534567181 0.432483161556345 1 1
0.329528829300368 0.271532947824792 1 1
0.364410514425714 0.301192076768541 1 1
0.438643050210075 0.415972179931295 1 1
0.342024370249178 0.334260212983261 1 1
0.531032324543172 0.470495888239527 1 1
0.372003298112556 0.351874887165046 1 1
0.537982943125405 0.432992312162184 1 1
0.210904377165644 0.199223711519262 1 1
0.222363706987094 0.199922404318442 1 1
0.317942880800952 0.315657688579851 1 1
0.273360962835016 0.255453776947692 1 1
0.524632073729048 0.46968611765924 1 1
0.890317116390163 0.805542823118477 1 1
0.204833803768223 0.159637893796266 1 1
0.571921437370839 0.522576762733448 1 1
0.538009669821132 0.463673627648208 1 1
0.42411315938349 0.388156510554063 1 1
0.440611513625556 0.416091398546382 1 1
1.2281716163553 1.12278609240093 0 0
0.711755303535149 0.657211897913652 1 1
0.375416353789653 0.338081501243152 1 1
0.704709364306697 0.618215593370956 1 1
0.773497388884425 0.722116817694828 1 1
0.603627503020665 0.552036652513724 1 1
0.361413318118764 0.336215647134821 1 1
0.681155548622602 0.634489250555818 1 1
0.262497702629573 0.216599081440396 1 1
0.451207924842714 0.400589255788288 1 1
0.669779919979793 0.602965060816811 1 1
0.594781770262719 0.544983041469452 1 1
0.106840400715977 0.101678402262991 0 0
0.471316473799729 0.436459108628819 1 1
0.492222359912477 0.419930189025495 1 1
0.580733624217979 0.512438144651332 1 1
0.661125380886869 0.604604534189131 1 1
0.636486880108817 0.569180291296631 1 1
0.521204050408535 0.463137901763787 1 1
0.277613973587309 0.241048462039858 1 1
0.48446041946764 0.422936876964379 1 1
0.760085643083127 0.675648593123466 1 1
0.166441664656644 0.158615944985554 1 1
0.481646194169703 0.439942528495232 1 1
0.393657090840025 0.356450663000099 1 1
0.521173776816355 0.479933859222545 1 1
0.569977345994943 0.533580813706371 1 1
0.479282077932164 0.448204793091281 1 1
0.543109586457335 0.483312067575768 1 1
0.298119266888435 0.310833394838641 1 1
0.175840388751998 0.159708349696089 1 0
0.333677351300737 0.326196547497299 1 1
0.431128303587021 0.388527729683541 1 1
0.399062338382759 0.342921189143427 1 1
0.866150404207522 0.757657277909086 1 1
0.552681960711013 0.49651187267424 1 1
0.634406378774027 0.584796334133818 1 1
0.780219943147419 0.682740761704476 1 1
0.522552978007098 0.456290193273982 1 1
0.662102751607462 0.617642986594756 1 1
0.494527916155256 0.420226188953392 1 1
0.374673333273505 0.333959426676592 1 1
0.619667086010145 0.560352673040062 1 1
0.770515354800731 0.706952606306407 1 1
0.257682297903703 0.238355739784421 1 1
0.655853720978136 0.613046723880204 1 1
0.449107972308531 0.39833445972601 1 1
0.459896189842016 0.422953882274264 1 1
0.415934014398668 0.373148723851779 1 1
0.283617130070109 0.268462698890499 1 1
0.451547058216388 0.413338312515684 1 1
0.351024755610436 0.289391031780774 1 1
0.254575966821199 0.240941906467771 1 1
0.547249444151744 0.501877958703096 1 1
0.286275349672486 0.284073263641112 1 1
0.313837841447806 0.27997078617834 1 1
0.433896910310961 0.394707356770264 1 1
0.246329897031659 0.247955832604466 1 1
0.372532178236469 0.339214839373823 1 1
0.544962353286379 0.496776127256249 1 1
0.713618018571791 0.613257326107032 1 1
0.297356040466592 0.254372882808746 1 1
0.735974864588979 0.702765684937154 1 1
0.661039316858496 0.60105146701076 1 1
0.441975010432423 0.401590542313064 1 1
0.852243786107761 0.777494999133374 1 1
0.908150070903068 0.843316478404817 1 1
-0.0192447722525682 -0.0489679301198285 0 0
0.0941593129636466 0.0744186576792599 0 0
0.168750130159874 0.164135661354051 1 1
0.351750274446037 0.336178186962532 1 1
0.470134314026966 0.437285604499234 1 1
0.325479640827276 0.265663287625492 1 1
0.548725184069739 0.494610566658042 1 1
0.752861735175163 0.683954571542065 1 1
0.451676689677092 0.419191161002601 1 1
0.515654987725352 0.456429207728105 1 1
0.64373977219722 0.590816436497683 1 1
0.398838426102468 0.394979959655864 1 1
0.391008692027789 0.368368325497826 1 1
0.441231011126006 0.373996335394503 1 1
0.770268425461539 0.70499940294945 1 1
0.613666109056671 0.540207535391136 1 1
0.723059128983459 0.635420212287862 1 1
0.669360951946955 0.594279991813439 1 1
0.607662889386656 0.529530542230111 1 1
0.721290985658 0.659501354611061 1 1
0.0641231656963997 0.036167385177189 0 0
0.311009667702549 0.284740652817027 1 1
0.36420946926183 0.314666173394983 1 1
0.54576591349222 0.484066845939649 1 1
0.316165580436751 0.292743784583257 1 1
0.536889765542818 0.486281642197077 1 1
0.441102316602103 0.418946147484679 1 1
0.6316890350985 0.588251769662912 1 1
0.530519158245404 0.473150717139855 1 1
0.43106306080794 0.392043558403026 1 1
0.251256971306194 0.20041456490862 1 1
0.291276935697361 0.235574420168009 1 1
0.423261351188948 0.399581851778568 1 1
0.689072554473031 0.612300032272981 1 1
0.310572559763122 0.234259717891594 1 1
0.597152487840734 0.535845814489687 1 1
0.337872654305695 0.309455861163328 1 1
0.357161683197903 0.347085206057444 1 1
0.407751856301697 0.38367995553876 1 1
0.393605144415013 0.372948443770447 1 1
0.779617462470478 0.718860238525695 1 1
0.16467534795524 0.141015784858984 0 0
0.222060494838076 0.201057983179026 1 1
0.397613943927096 0.353170377892878 1 1
0.548708733374582 0.479414012330058 1 1
0.59628260922337 0.564275638034435 1 1
0.532775763786839 0.478772726099763 1 1
0.557401600703582 0.486918988340338 1 1
0.55668865370957 0.482862542261418 1 1
0.527526897643706 0.47868760238775 1 1
0.063132459586457 0.0445596753826002 1 1
0.346855019056825 0.347761379677099 1 1
0.283535798942623 0.27628381370529 1 1
0.161682610089172 0.129841938142585 1 1
0.580569242168572 0.539201704613299 1 1
0.568863148800536 0.509441449444032 1 1
0.483037537247223 0.451399819764344 1 1
0.343063731330821 0.299873681119401 1 1
0.409873371828324 0.391963677879847 1 1
0.557757682998354 0.5176240424102 1 1
0.487280376065629 0.467195119803736 1 1
0.966805611153324 0.878181500008818 0 0
0.431274063708535 0.435573626208377 1 1
0.434313079714844 0.385360866744602 1 1
0.396680486375832 0.341809243638841 1 1
0.368792636779855 0.320587226473474 1 1
0.51856186192259 0.475162629304489 1 1
0.610821594473966 0.555745669666796 1 1
0.61172949964342 0.567183551070127 1 1
0.519368135653445 0.512020339600433 1 1
0.386196958765458 0.380447506867073 1 1
0.624302052302149 0.567251308169938 1 1
0.39574001742362 0.36476862036584 1 1
0.670538192118745 0.62266393750748 1 1
0.96717614378261 0.843660021483042 1 1
0.358863078214806 0.332385441523824 1 1
0.346297032389825 0.31542202001354 1 1
0.305194828783736 0.276357974187292 1 1
0.584442268529828 0.525491880017216 1 1
0.575624560069002 0.522426850975058 1 1
0.401313832394723 0.340870150541713 1 1
0.363699213696921 0.28889792618607 1 1
0.317414409207096 0.251638902345747 1 1
0.417478433282301 0.37156660686457 1 1
1.10825870796601 1.0074136178909 0 0
0.576933259599484 0.524839963647911 1 1
0.603779024980672 0.554230924992075 1 1
0.433795841005328 0.386625449300718 1 1
0.527057382470975 0.510542103252197 1 1
0.462959899791073 0.397708323920129 1 1
0.107988593258183 0.109362129822609 0 0
0.671670322035773 0.633806598031452 1 1
0.219968554170841 0.199977958666821 1 1
0.837540223224118 0.744612202312311 1 1
0.377264841665254 0.349656231466975 1 1
0.773846757215315 0.683272682163857 1 1
0.422311536330583 0.415614250586825 1 1
0.388635698544398 0.397025437930668 1 1
0.608367150040987 0.544840038364735 1 1
0.469715808598651 0.415157921083862 1 1
0.333764436588619 0.297575275511411 1 1
0.809450924552197 0.745870374814628 1 1
0.720268971529828 0.634358363518176 1 1
0.686203501847925 0.63156124402403 1 1
0.261952638229825 0.239049364821131 1 1
0.844250556750892 0.775321631134103 1 1
0.508953855193393 0.464845947067981 1 1
0.574207192391181 0.521591121804296 1 1
0.821013177023024 0.769056952229108 1 1
0.378935683257125 0.356137315202042 1 1
0.759387031528238 0.684823329430179 1 1
0.780305493802362 0.713848743920943 1 1
0.277613798850957 0.251329195585494 1 1
0.419826326617892 0.381500325556815 1 1
0.571047115681384 0.509125601639499 1 1
0.662361195600368 0.593794503352647 1 1
0.341212527807958 0.31728034445992 1 1
0.500010646754519 0.47269157221579 1 1
0.106792439995456 0.112882447874335 0 0
0.706045941607042 0.642114158595531 1 1
0.570886801892232 0.532820329392442 1 1
0.230050446383884 0.215968809293363 1 1
0.27937909548766 0.261439594223508 1 1
0.423189259282114 0.390369181575652 1 1
0.426936124987047 0.391742005669533 1 1
0.583667515436609 0.529545816206096 1 1
0.529428894816123 0.498245996666109 1 1
0.394043442613142 0.354613995054028 1 1
0.624379655414644 0.556166977721047 1 1
0.467238845739014 0.433667971354183 1 1
0.241111066850824 0.237279841673866 1 1
0.610293266976242 0.568406139688397 1 1
0.312826732587538 0.296065169098527 1 1
0.139766067527389 0.119498289059644 1 0
0.528129150997861 0.462350262040581 1 1
0.00859501862207383 0.00361577222301113 0 0
0.271410277475319 0.260271532305091 1 1
0.532400744970535 0.473496290309935 1 1
0.608010700439817 0.571545795854786 1 1
0.389243965482996 0.357257019923783 1 1
0.566425557937468 0.51684206363724 1 1
0.642291449004508 0.626651578951234 1 1
0.257364275359668 0.194653956732023 1 1
0.423910877049906 0.366096875380779 1 1
0.39846030128576 0.37602930098384 1 1
0.457988265145294 0.38649489481778 1 1
0.295045298904074 0.229246134668452 1 1
0.472766880100016 0.439482176753423 1 1
0.654909249197506 0.569377324889619 1 1
0.417865623929067 0.413074480917933 1 1
0.433651317185153 0.407035799213688 1 1
0.419502653214234 0.422381321870906 1 1
0.810455122277332 0.798381332412474 1 1
0.730239028150269 0.658783798400192 1 1
0.511630667437999 0.446747666210834 1 1
0.579967351429241 0.535078066154087 1 1
0.307856132942979 0.293522563215148 1 1
0.589510805888753 0.535722247431915 1 1
0.519360702617751 0.436632274793498 1 1
0.664414857021732 0.630994105058004 1 1
0.434483187726211 0.385747286707357 1 1
0.574724163909305 0.500091456637445 1 1
0.510290286762082 0.4659790596208 1 1
0.52862724191389 0.490239399956313 1 1
0.643519715656194 0.595627988454744 1 1
0.435439246870808 0.409883651258726 1 1
0.293650689939211 0.257995455061827 1 1
0.509474719472767 0.44798047787511 1 1
0.450816066395336 0.409327723807896 1 1
0.674428894396147 0.555301017282563 1 1
0.266653066642316 0.246912789096754 1 1
0.44468220274582 0.375698376889195 1 1
0.605483920014501 0.564141773004054 1 1
0.554189460510974 0.496268402805596 1 1
0.221667853254209 0.209399376799148 1 1
0.402323095733204 0.363501292550938 1 1
0.485630798209638 0.432844455003871 1 1
0.197111612383617 0.194024385113903 1 1
0.331595724730932 0.334128485145525 1 1
0.61657925710407 0.537596713473597 1 1
0.263971290287156 0.226932897794049 1 1
0.571334755683466 0.518114866464207 1 1
0.529079446792394 0.477079789939292 1 1
0.4222866111096 0.390185076278867 1 1
0.666345267880919 0.580977053136728 1 1
0.139557763450299 0.127689346784519 0 0
0.358984507084415 0.318486232039712 1 1
0.717042456245953 0.635368117264811 1 1
0.177303801512366 0.147872685864249 1 0
0.343710395266573 0.328476411445686 1 1
0.375795329646885 0.333125059604584 1 1
0.501916151906306 0.446261865542099 1 1
0.42251431372491 0.353702351343539 1 1
0.527924027128095 0.473616735367207 1 1
0.395265519610514 0.367140463250137 1 1
0.32263457183565 0.291601973406821 1 1
0.284042523168877 0.25830168093878 1 1
0.498196557357471 0.456986610443892 1 1
0.411119828921636 0.401581829329957 1 1
0.171997769935144 0.168334908809986 1 1
0.716210805539152 0.648052438627019 1 1
0.523204906711561 0.484422707780514 1 1
0.52496703986952 0.470521793247282 1 1
0.257470751252742 0.217757169746608 1 1
0.418537208606482 0.386255484112338 1 1
0.256090386719349 0.222809759314504 1 1
0.253110292566476 0.237141841588749 1 1
0.429862124418026 0.383493028464082 1 1
0.281614568828876 0.261339336679496 1 1
0.522629584163064 0.458426094518028 1 1
0.33567032543507 0.298705980846358 1 1
0.645251627878322 0.5802197284895 1 1
0.794027793128891 0.719945731901215 1 1
0.054707368681077 0.102031807019929 1 1
0.458234201588068 0.41683394251558 1 1
0.406063875297243 0.371268517103493 1 1
0.345825237845621 0.319215159603213 1 1
0.87080359385335 0.764267218089628 1 1
0.149973344891958 0.125601319276354 1 1
0.604817654194822 0.559891853787933 1 1
0.361209105554557 0.316032529152834 1 1
0.586219517950428 0.511923405232458 1 1
0.808080226108796 0.72535881036096 1 1
0.677829568662254 0.623290321712944 1 1
0.442671789613939 0.396011974705172 1 1
0.588489451467854 0.54066779221933 1 1
0.236348141166774 0.221407651338987 1 1
0.7943295405236 0.707257035614806 1 1
0.657799286972178 0.571371042516032 1 1
0.407873476383455 0.384288295161017 1 1
0.349115365075721 0.32162720952738 1 1
0.933977334305152 0.843260678167216 1 1
0.279672569764344 0.23957916375688 1 1
0.884695030012156 0.794770264456264 1 1
0.313963623686367 0.297807183075022 1 1
0.40903747817221 0.385995805865977 1 1
0.0688016998406558 0.0572719782211793 0 0
0.591849610722522 0.560916124820345 1 1
0.438841681839865 0.417454955485902 1 1
0.688883538806641 0.631061650637933 1 1
0.329343813591086 0.3270236334339 1 1
0.524523228935687 0.475072419532669 1 1
0.516505096654918 0.480016233812157 1 1
0.264537613563102 0.208136993842248 1 1
0.162414070664235 0.152658443220667 1 0
0.347354458487854 0.307878560894951 1 1
0.386208617790375 0.336443672365665 1 1
0.733319845437087 0.651120967840559 1 1
-0.046210660035957 -0.055540651450937 0 0
0.462837743304235 0.430605865663687 1 1
0.57847966148995 0.522022781488556 1 1
0.314578712249674 0.286943214160116 1 1
0.296690697094857 0.286701869418188 1 1
0.699079627516949 0.63432721459196 1 1
0.487933208111569 0.4531357771121 1 1
0.559011915542898 0.503290082534785 1 1
0.367940651434403 0.331432864304819 1 1
0.909284134926529 0.818167749180681 0 1
0.354900688960442 0.303025153366539 1 1
0.58925957282812 0.521793586022583 1 1
0.563823993674222 0.497151285939191 1 1
0.371073421418501 0.357896886838335 1 1
0.58172051271178 0.497252451854117 1 1
0.774349223003637 0.676428660821572 1 1
0.747571105899044 0.680321724351693 1 1
0.383150140165337 0.370987219265988 1 1
0.410637665629896 0.384605348475005 1 1
0.75685801335166 0.682267593346666 1 1
0.62478796326058 0.559633453689679 1 1
0.624706115957744 0.567543431134462 1 1
0.484973488029388 0.452231999990505 1 1
0.547074145904536 0.547293942548651 1 1
0.303070379687162 0.255660096988592 1 1
0.504514109690317 0.460877674852575 1 1
0.661181359084368 0.598239127764558 1 1
0.4039067236769 0.359317813793558 1 1
0.444854860340297 0.400889983520883 1 1
0.414460051699068 0.380762357014502 1 1
0.456873144846191 0.419116739273314 1 1
0.417612579102635 0.394465262235834 1 1
0.569707728167993 0.470677007514991 1 1
0.711725742641801 0.630060663740907 1 1
0.431734659518077 0.393425266965464 1 1
0.725830499042466 0.657461044473576 1 1
0.729222571239752 0.660146010089077 1 1
0.423260731385284 0.357053651832088 1 1
0.616730081443136 0.543902486076981 1 1
0.515957938562196 0.448020031446494 1 1
0.101363138667224 0.108534860404602 0 0
0.269469533767538 0.205472561076658 1 1
0.871647093602052 0.809447216462919 0 1
0.408036882604519 0.347260741111443 1 1
0.123880394542528 0.104277506941085 1 0
0.321402752068481 0.311025089170029 1 1
0.575784592935897 0.495666654273698 1 1
0.546738470868024 0.512578867057121 1 1
0.442291305345045 0.414948230478071 1 1
0.341958724252658 0.318953118157981 1 1
0.371382929508234 0.342957885432546 1 1
0.479660384574791 0.428700101697108 1 1
0.663355313265142 0.612588755007577 1 1
0.531826201189907 0.481035845862934 1 1
0.174470016413589 0.160757191103337 1 1
0.566574313204514 0.542195177607223 1 1
0.632955200066269 0.552959840396659 1 1
0.505483556518779 0.464575570988307 1 1
0.1476117333088 0.13161456846982 0 0
0.227797520747932 0.251303674283466 1 1
0.403334359898707 0.351037842536838 1 1
0.40928505785658 0.376007423288491 1 1
0.390428401288873 0.361936467563666 1 1
0.295346637394025 0.248130620557095 1 1
0.55874199883566 0.529484992115102 1 1
0.227990750575677 0.199303694240302 1 1
0.56712639438569 0.529432693594442 1 1
0.0847282964082034 0.0953698087090182 0 0
0.152389997163228 0.132509102772004 1 1
0.584433287322388 0.515495488573161 1 1
0.504099883312264 0.459922970890757 1 1
0.282173311061522 0.254649098671267 1 1
0.696744151508138 0.640856910083486 1 1
0.650103350229047 0.590158565487981 1 1
0.34674641996646 0.333062416236834 1 1
0.570309309704583 0.522484745107618 1 1
0.45038310090125 0.404018207534805 1 1
0.460195765801754 0.397839361485752 1 1
0.422087834686897 0.368138279412957 1 1
0.557140713548276 0.507336083925264 1 1
0.794730967467377 0.703785969088795 1 1
0.381769067331662 0.36765778598004 1 1
0.407966105980571 0.399587478288519 1 1
0.547179520947989 0.483504389024602 1 1
0.889454017604094 0.773064587450753 1 1
0.579484674751861 0.530082041729453 1 1
0.824515702625062 0.768283934127711 1 1
0.585964057395229 0.529916077392207 1 1
0.536846001275999 0.493182904846508 1 1
0.557622619234952 0.47856688775751 1 1
0.628733354940457 0.553819182505161 1 1
0.670877145624074 0.602368803847248 1 1
0.302287235660924 0.257508042230072 1 1
0.31441367376367 0.262490663792418 1 1
0.605265362971818 0.529290994885618 1 1
0.396067474103508 0.340835668222553 1 1
0.158117118438347 0.141224673890714 1 1
0.394606620007586 0.333810729336001 1 1
0.312249379241937 0.264837822554201 1 1
0.737758387898962 0.718013716495609 1 1
0.676148963719904 0.619247399654834 1 1
0.933008459595083 0.861976397213283 1 1
0.855503039065126 0.759766150786055 1 1
0.264045651837786 0.242940055682877 1 1
0.547282452513925 0.534552244057286 1 1
-0.0263779163123709 -0.0291811793432581 0 0
0.641845097650109 0.566705258377667 1 1
0.628819618113727 0.58295670367922 1 1
-0.0325320450439414 -0.0133888429169224 0 0
0.694468581252531 0.626563410572549 1 1
0.622498680269044 0.574604737718822 1 1
0.256081790782613 0.237139366507779 1 1
0.679578734842318 0.629776174837266 1 1
0.601621468121947 0.540343684441285 1 1
0.705259349430083 0.650451303652852 1 1
0.374180227760153 0.338451199715345 1 1
0.474100953935198 0.418636259484186 1 1
0.216505399867812 0.197723186301909 1 1
0.295384492341996 0.282704176004386 1 1
