# Supplementary material for: Bias caused by sampling error in meta-analysis with small sample sizes
Source: PLoS One. 2018 Sep 13;13(9):e0204056. doi: 10.1371/journal.pone.0204056 (PMC6136825; doi:10.1371/journal.pone.0204056)
Supplement: S4 File — (ZIP) [file pone.0204056.s004.zip › results N = 20 theta = 0.5 tau = 0.5 sz = 50-100.txt]

"cohen.dl.theta" "hedges.dl.theta" "cohen.dl.cp" "hedges.dl.cp"
0.318299194971016 0.315207399268707 1 1
0.538474899928167 0.532440898566044 1 1
0.459126557772353 0.454087939701882 1 1
0.515643419911949 0.510203843417061 1 1
0.48390917651915 0.478331136106113 1 1
0.576400668217964 0.571023392210915 1 1
0.405772159159792 0.402215787056016 1 1
0.389686744150742 0.385983113459279 1 1
0.438739554880102 0.434117265766446 1 1
0.624618410717055 0.618753480554877 1 1
0.385940406250979 0.382278521565806 1 1
0.485031103665759 0.480634935460793 1 1
0.364391842107187 0.361016836357879 1 1
0.444078939240563 0.439611892050608 1 1
0.751607515903772 0.744516704487625 0 0
0.398301963495041 0.393751461544557 1 1
0.631378199384766 0.625633073709977 1 1
0.547689663933143 0.542082845699937 1 1
0.419533809687261 0.414922049881311 1 1
0.380821336175357 0.376537531236229 1 1
0.624517644150539 0.617927994995071 1 1
0.450870941631505 0.446189626938388 1 1
0.61362705765993 0.608058695638467 1 1
0.468390322260224 0.464121538535492 1 1
0.405768062407089 0.401624218308643 1 1
0.531107702830431 0.526255764568345 1 1
0.663409053314638 0.656802640974682 1 1
0.419273204066261 0.414952505830429 1 1
0.594411265479091 0.588180150100104 1 1
0.332158512244001 0.329517266138274 1 1
0.592575319681544 0.586882604336755 1 1
0.41723973311338 0.413772187523605 1 1
0.425503900446198 0.421156045076573 1 1
0.69732917061014 0.689917177059559 1 1
0.763011168769401 0.75453445835541 0 0
0.385970066279148 0.381683481873885 1 1
0.49032492817972 0.485697742148639 1 1
0.681342873407705 0.674798967692774 1 1
0.479597498338676 0.474643200423025 1 1
0.696803123678451 0.689293925407793 1 1
0.635482423171234 0.629973431738727 1 1
0.240738027120899 0.23844992630131 0 0
0.500085416026389 0.494650413129586 1 1
0.673665192281158 0.667381637710516 1 1
0.229964095612826 0.227218993155084 0 0
0.371414121678579 0.367597085464247 1 1
0.657017926653732 0.649708384513767 1 1
0.537436866076071 0.532039681627956 1 1
0.335167883034428 0.331382023988661 1 1
0.668965111095877 0.662366592324504 1 1
0.514675200836506 0.50905602073986 1 1
0.395704865591363 0.391075766941663 1 1
0.48693950598781 0.481547471922749 1 1
0.736443493964074 0.728364103641625 1 1
0.408498606594798 0.405132977562305 1 1
0.720536361951705 0.712859963244922 1 1
0.409595658181936 0.404838117626309 1 1
0.525028220352735 0.519622682849812 1 1
0.502482743969875 0.497220102595324 1 1
0.434532648223899 0.430500219184619 1 1
0.544703396616408 0.539617886099257 1 1
0.455598406765831 0.451238392999483 1 1
0.340983128649239 0.337713223219326 1 1
0.542463291963212 0.536845026528441 1 1
0.244327165007569 0.241875289830769 0 0
0.682642090477112 0.675145404261959 1 1
0.656707513520876 0.649941084423252 1 1
0.468209701588911 0.463276208935712 1 1
0.531856786333643 0.526314129188719 1 1
0.395933813790003 0.391649362396625 1 1
0.34966956214376 0.346272033451564 1 1
0.639624718231329 0.631869419796004 1 1
0.406887726793702 0.402885103815194 1 1
0.336466731605076 0.333117711006699 1 1
0.429491928868528 0.425201770704312 1 1
0.466592439644696 0.461339273233975 1 1
0.429978247756845 0.425445989069771 1 1
0.708363439706873 0.701203480129571 1 1
0.45544271758441 0.451424320082666 1 1
0.447211131199668 0.443021009258618 1 1
0.681269594485012 0.674475321022442 1 1
0.429177462030002 0.425269869243453 1 1
0.51529587049725 0.510423370282042 1 1
0.550022058816156 0.544668694307131 1 1
0.537355637751299 0.531801367817816 1 1
0.452009908449582 0.447678255972502 1 1
0.652758577664812 0.645523828530878 1 1
0.713517457367285 0.706591014025244 0 0
0.518165150417977 0.513212461289739 1 1
0.481272095974864 0.476282164377309 1 1
0.474518622205562 0.469754544386918 1 1
0.511379311830155 0.506249988467809 1 1
0.441380614029465 0.436784571759377 1 1
0.665213024099753 0.657958780972735 1 1
0.449517352014532 0.445217529096384 1 1
0.347467853900876 0.344527963052305 1 1
0.446627220495954 0.441691697563744 1 1
0.570038227963547 0.564262444793661 1 1
0.527422924136413 0.52266547204201 1 1
0.423163010735094 0.418081921379162 1 1
0.552487714949422 0.54752679899933 1 1
0.614526144570887 0.608563597513289 1 1
0.498667097019952 0.493681590972709 1 1
0.462047556955473 0.45710461130613 1 1
0.337083317910422 0.333139562859068 1 1
0.50438175269217 0.498920644095649 1 1
0.365487866832157 0.36114731926833 1 1
0.371716754550928 0.368077291796904 1 1
0.314145507287654 0.310973904432812 1 1
0.3311652287323 0.327877986362457 1 1
0.497564255215273 0.492558310497925 1 1
0.510078896898304 0.504674976986959 1 1
0.565752062228091 0.560057627380654 1 1
0.627936893213984 0.622240369437818 1 1
0.556561852103344 0.551230043430118 1 1
0.671643459210485 0.663839422142988 1 1
0.686627038117156 0.67891422893111 1 1
0.419395505248214 0.415201979672963 1 1
0.530027322673057 0.524653833398216 1 1
0.413395152405627 0.40928070792127 1 1
0.478552565591995 0.474077129232781 1 1
0.439379537646189 0.434654874067938 1 1
0.547235320203089 0.541134077670366 1 1
0.571640728872216 0.566059411536134 1 1
0.324583159688148 0.321475664581554 1 1
0.507065489000373 0.501409900135432 1 1
0.577569932413986 0.571848105562949 1 1
0.373125429101093 0.369328792087629 1 1
0.449233569695168 0.444865544675222 1 1
0.551194871739891 0.545685043311391 1 1
0.418794808842429 0.415017684534113 1 1
0.630223510480339 0.624271508424166 1 1
0.478447646915896 0.473973941619422 1 1
0.485219986776607 0.480719960794181 1 1
0.502495499702258 0.497350630442677 1 1
0.359688739930162 0.355612971595693 1 1
0.533532654450287 0.527830178252944 1 1
0.540666669615988 0.535243409719397 1 1
0.537196915499097 0.532419059479989 1 1
0.655869083380271 0.648968100142806 1 1
0.561564835360824 0.555090624829701 1 1
0.709240695516742 0.701479277584679 1 1
0.565345240932817 0.558661863456342 1 1
0.796664783902278 0.787682397768482 0 0
0.63274374477295 0.626625209544293 1 1
0.439255235725148 0.435022947540565 1 1
0.464370858304867 0.459419569785016 1 1
0.634440050536647 0.628516422905081 1 1
0.427936807192894 0.423396797040367 1 1
0.217434756968591 0.215417852422374 0 0
0.54235092343747 0.536531759648491 1 1
0.448424972737182 0.443685229412781 1 1
0.470727101649721 0.466425383947681 1 1
0.500130856306408 0.494339722313818 1 1
0.474655838009111 0.470143076900002 1 1
0.448151418707655 0.443087988798722 1 1
0.423607922885646 0.418758889059729 1 1
0.579245574806251 0.573063654519521 1 1
0.500365851753039 0.494924658566217 1 1
0.45414564933859 0.449781053828006 1 1
0.693725690572543 0.686748867073325 1 1
0.528211728264845 0.52348578233782 1 1
0.413866877633615 0.410062979751848 1 1
0.502140979912899 0.496483444326322 1 1
0.432034946379247 0.42819511500482 1 1
0.42417018246766 0.419437711277201 1 1
0.871873427871543 0.862377167375339 0 0
0.532416522526382 0.527322796546598 1 1
0.604208179858732 0.59731765969527 1 1
0.379014349503463 0.375357405206655 1 1
0.443001710913806 0.438693763857247 1 1
0.328699253706451 0.32561665898687 1 1
0.36047394406943 0.3560924001479 1 1
0.693246058811031 0.686295735515056 1 1
0.663643158515991 0.656664275736567 1 1
0.564598480665706 0.558737205901443 1 1
0.479096099841064 0.474597856818935 1 1
0.273122188316469 0.270854653857578 0 0
0.419499231592008 0.415129046830534 1 1
0.333698337089512 0.329874913551153 1 1
0.266112765701068 0.263480161818341 0 0
0.359228217042178 0.355573896729785 1 1
0.621750295716992 0.615476285240949 1 1
0.520552330359609 0.515787135688215 1 1
0.474431038998058 0.469884963503341 1 1
0.432352875707521 0.428207086352881 1 1
0.460752837681631 0.455279531528886 1 1
0.464472634507938 0.460610378110998 1 1
0.599377839171692 0.593508752190618 1 1
0.621868322730401 0.615552171761597 1 1
0.467549616621028 0.462887541513913 1 1
0.676819683977933 0.670039997383776 1 1
0.381733914747522 0.377910265686268 1 1
0.811909933201769 0.803649772641908 0 0
0.44864917010282 0.444142907339596 1 1
0.392790281505925 0.388248307973382 1 1
0.412112778066453 0.408515283147112 1 1
0.421447114210236 0.416406837589269 1 1
0.55874908243755 0.552610011186845 1 1
0.669359249186705 0.662550557874548 1 1
0.520586069817676 0.514732815498452 1 1
0.159870070642618 0.15830357731162 0 0
0.686696998006521 0.67999681471991 1 1
0.417427868499126 0.413301861132118 1 1
0.351689387071992 0.347725313446636 1 1
0.560703618962085 0.554514694420458 1 1
0.48895467659695 0.484149487321685 1 1
0.495141834471739 0.490254789801835 1 1
0.414978358315063 0.411257310615482 1 1
0.298877617043689 0.296261691777503 1 1
0.632069558302862 0.62479156191954 1 1
0.708828075114835 0.700715054667792 0 0
0.389654884565127 0.385618189053276 1 1
0.610801108070332 0.603753011011451 1 1
0.479745994561462 0.474827600642146 1 1
0.428918557391003 0.424003144502139 1 1
0.526814838687651 0.521159644019397 1 1
0.520421932784551 0.51516224661318 1 1
0.370509532633837 0.367098272682069 1 1
0.668877749020773 0.661629795783369 1 1
0.453006689977228 0.448216532615559 1 1
0.494326150137561 0.489556669951558 1 1
0.486098914782611 0.48081698952063 1 1
0.597272025178485 0.591443173327792 1 1
0.612121164546146 0.606564823777879 1 1
0.55702261709716 0.55092112099032 1 1
0.513137249573737 0.50839075224341 1 1
0.354276337329106 0.350509378465078 1 1
0.694540188590667 0.687087815373411 1 1
0.528706355388521 0.523420959615345 1 1
0.64992864615298 0.643145812878275 1 1
0.592867772204858 0.587369540428179 1 1
0.567628174197259 0.562014948923684 1 1
0.463015687222294 0.457943941331 1 1
0.432751858175912 0.42894609936637 1 1
0.489486285370904 0.485221820581824 1 1
0.560157667911306 0.553942119024783 1 1
0.46814297376536 0.463698720293348 1 1
0.716814287760973 0.709491959308828 0 0
0.585220800337665 0.579282808010267 1 1
0.520924771626508 0.515500426670837 1 1
0.679499598707739 0.673003181612085 1 1
0.462410369617828 0.45706703248175 1 1
0.209234130823295 0.207298419313308 0 0
0.519691836708396 0.514766690216465 1 1
0.340702138968512 0.337438498754088 1 1
0.63401252187227 0.628252091469981 1 1
0.670648698059634 0.66423275096504 1 1
0.615664571041679 0.609971111656571 1 1
0.416642026392659 0.412496943281914 1 1
0.692620001936239 0.685731564230164 1 1
0.348495720437957 0.344764862220493 1 1
0.290254078041507 0.287015509388342 0 0
0.685876735065609 0.678808632160513 1 1
0.590324843995668 0.584213819792561 1 1
0.528306453278519 0.523703235414666 1 1
0.641431102413432 0.633868422597992 1 1
0.425909148499865 0.422397547274495 1 1
0.57253673849946 0.566536740988334 1 1
0.504309907959844 0.499329807026967 1 1
0.524868024143086 0.519986839625753 1 1
0.553175572609542 0.54762842027914 1 1
0.36010546734899 0.356794183110693 1 1
0.588243376403823 0.581474702969027 1 1
0.590230198218868 0.584001343409393 1 1
0.469228183329301 0.464083181236771 1 1
0.405801016898516 0.401908965560027 1 1
0.539511124231751 0.534514027387726 1 1
0.269121908628675 0.266417286137329 1 1
0.516760557596712 0.51088278272755 1 1
0.40042708719403 0.396276512362562 1 1
0.578259013446622 0.571998078305247 1 1
0.418950428938087 0.414972536571166 1 1
0.696063448981629 0.688163261242202 1 1
0.398001303301351 0.393974319058682 1 1
0.577338276308824 0.571860513243733 1 1
0.69391433941021 0.686786316128788 0 0
0.517429581051227 0.512413530657643 1 1
0.703898265059392 0.69618400709261 1 1
0.355301996316638 0.351423214408382 1 1
0.250559096752609 0.248153105206313 1 1
0.669970526148499 0.663101337028208 1 1
0.587216649561063 0.581228754030501 1 1
0.659608876516787 0.652088718031126 1 1
0.354601079178545 0.350917429680516 1 1
0.56557945663159 0.560008535409949 1 1
0.494788825454753 0.489975859838455 1 1
0.577678911029498 0.571793038604717 1 1
0.360141572373551 0.356703444806343 1 1
0.419764270192949 0.415398765257417 1 1
0.302185777596734 0.298990648902502 0 0
0.717573309316564 0.710318302950932 0 1
0.34906742221368 0.346164330372389 1 1
0.529491554021755 0.523161781805256 1 1
0.440604567915815 0.436877035855081 1 1
0.239347969589406 0.237088347903824 0 0
0.601618386720939 0.594869119083518 1 1
0.514419904513818 0.509263394451124 1 1
0.498166832541207 0.49324614231838 1 1
0.421423252004241 0.417589551784057 1 1
0.683450116831773 0.676948092064065 1 1
0.323489481285112 0.3200966129418 1 1
0.621243459520289 0.615375284647866 1 1
0.452685001475884 0.448357322963182 1 1
0.350532624461655 0.347036621813947 1 1
0.65889659984319 0.652874608650008 1 1
0.474364339367122 0.469303588426949 1 1
0.611200342374947 0.604946989012078 1 1
0.354175723916278 0.350710304021592 1 1
0.584341794825506 0.578278192294043 1 1
0.587745798103821 0.582432067833848 1 1
0.467696165511317 0.463019719248856 1 1
0.605316594127796 0.599672444303431 1 1
0.523571918699504 0.518774256836885 1 1
0.489641249345138 0.48424092648202 1 1
0.513741062408144 0.508299127665324 1 1
0.464148430968156 0.459232368394592 1 1
0.47943451684175 0.474580576265765 1 1
0.338072492076075 0.334609806645976 1 1
0.447840336986512 0.443400070059705 1 1
0.495308348836591 0.490585408999296 1 1
0.374590182638001 0.37091851241567 1 1
0.631906029503207 0.625183091846291 1 1
0.677925041586264 0.671327264374 1 1
0.58389197125254 0.577288254860668 1 1
0.682665374801588 0.675675402612195 1 1
0.502195408145511 0.496396158984476 1 1
0.673348703117736 0.665878449488354 1 1
0.693000086388842 0.68572192613334 1 1
0.559852751557844 0.554086448357938 1 1
0.479377066369377 0.474660525341706 1 1
0.562307607959473 0.55656285783223 1 1
0.533902637192397 0.528437759057331 1 1
0.696574914631085 0.690292319503695 1 1
0.370413374223266 0.366679257997554 1 1
0.586796055685214 0.580748311588471 1 1
0.745088248156913 0.737456750318371 0 0
0.519967640985661 0.514434130719718 1 1
0.581391224844366 0.575561496057153 1 1
0.480991898918255 0.475496944994541 1 1
0.480637734200835 0.475930641380054 1 1
0.572063736605497 0.565826910675544 1 1
0.244541018610965 0.24238842439694 0 0
0.56169763762622 0.555873515432577 1 1
0.654198531434416 0.647173482950347 1 1
0.557312545160125 0.551995536992955 1 1
0.408683192343005 0.404133284934417 1 1
0.171049570897403 0.168811509517885 0 0
0.463704612347858 0.458735583590112 1 1
0.56048999462743 0.554692566811869 1 1
0.595280975292395 0.589208790958656 1 1
0.26337187985289 0.260455909410709 1 1
0.462352978197734 0.457684774516504 1 1
0.362410405944985 0.358612974806782 1 1
0.30037450088532 0.297539520704235 1 0
0.455593178481897 0.450798802259991 1 1
0.470658819898092 0.466574079805473 1 1
0.411435895588713 0.40651606104499 1 1
0.431233928804408 0.426708588175924 1 1
0.442902919535216 0.438288283898384 1 1
0.408733100185194 0.404513284181048 1 1
0.647953138343504 0.641456949452327 1 1
0.489327382219414 0.484463266766701 1 1
0.44280394269157 0.438020459183962 1 1
0.481234686208655 0.47639074513277 1 1
0.478149153090916 0.473490449908718 1 1
0.573106709061543 0.566149047888147 1 1
0.479381669091089 0.474517025898529 1 1
0.473826115358711 0.469236759878607 1 1
0.37545355286546 0.371642561396695 1 1
0.561367125304781 0.555017695868392 1 1
0.497272073667183 0.492177939663064 1 1
0.536630364789773 0.530971645839665 1 1
0.609185453075774 0.602749812414488 1 1
0.379582213839633 0.37568803410123 1 1
0.676761665125357 0.669786833103069 1 1
0.514264440438603 0.509574225978402 1 1
0.508280334685267 0.503077767339763 1 1
0.479936142082227 0.475531882199847 1 1
0.461328333005387 0.456937344929676 1 1
0.569875570255691 0.563656848455937 1 1
0.427469680041711 0.423678541190854 1 1
0.605884026398114 0.600089761481825 1 1
0.435099460371573 0.430427259642947 1 1
0.64906754151141 0.642614671293585 1 1
0.592964135049811 0.586386614089322 1 1
0.344295922884346 0.339863203423113 1 1
0.529612498147039 0.524643381596465 1 1
0.226276565268839 0.224180416567991 0 0
0.574991854201686 0.568470135249677 1 1
0.446190706348074 0.441934774910096 1 1
0.597839150129964 0.591995100937786 1 1
0.619219619896278 0.611761946230763 1 1
0.526612830764477 0.520456487588608 1 1
0.514686255597423 0.508639265687772 1 1
0.574586422871805 0.568628142145849 1 1
0.351682121996904 0.34791680227411 1 1
0.458434839617783 0.453633775081082 1 1
0.581605299032381 0.574187228479942 1 1
0.511612414978241 0.505888766309494 1 1
0.556388574022393 0.55055327490057 1 1
0.374468144373805 0.370325457644528 1 1
0.668482774852622 0.661960933336245 1 1
0.335944136133638 0.332206308628208 1 1
0.470660601917824 0.465133226259784 1 1
0.500673944973526 0.495881947201945 1 1
0.226974316603022 0.22444040076801 1 1
0.609654435954117 0.60323714934828 1 1
0.407208794569412 0.40337371839566 1 1
0.802198939099897 0.793927695302216 0 0
0.782204010386038 0.77414608315526 1 1
0.670899324518251 0.663457733130905 1 1
0.40150936283982 0.397343990057098 1 1
0.178104217448429 0.176091713517536 0 0
0.547838836142113 0.541553761181205 1 1
0.56713174428176 0.56112310976947 1 1
0.5126489210792 0.50707788334037 1 1
0.519413116221657 0.513751789878982 1 1
0.488900981467616 0.484308347031479 1 1
0.315950440737702 0.313091806812464 1 1
0.396913589597995 0.392562518489377 1 1
0.640135404227457 0.632757860565933 1 1
0.416131280728395 0.412320084494511 1 1
0.445241309209763 0.440417859478497 1 1
0.397330534017306 0.393425477980369 1 1
0.600102492228406 0.593393785034717 1 1
0.689569747012661 0.682277392905275 1 1
0.446932522535719 0.442450148685601 1 1
0.610652385469086 0.604672174851874 1 1
0.595632133316815 0.589903502033169 1 1
0.435239258437698 0.431130957102406 1 1
0.164129048200828 0.162828550384634 0 0
0.403247755824547 0.399467343960076 1 1
0.579992793475765 0.574283810397981 1 1
0.546942374580285 0.541413310758505 1 1
0.54648617639338 0.539513667109986 1 1
0.30511127354341 0.301421714536401 1 1
0.36338402980716 0.360064691960322 1 1
0.357613030783257 0.353971016870542 1 1
0.280537542436667 0.277242710474337 1 1
0.409260993294106 0.405544259854131 1 1
0.502646426220513 0.497090863610263 1 1
0.573571030645795 0.567951357776133 1 1
0.64071571477507 0.634405864346269 1 1
0.439267517637651 0.435042368928726 1 1
0.42871825855335 0.424493356208232 1 1
0.463682641019221 0.459314319596283 1 1
0.506932276522307 0.501566967854471 1 1
0.604519234905483 0.598343580879107 1 1
0.355506343852946 0.351525574858892 1 1
0.451030366433328 0.446084181326544 1 1
0.409604716868894 0.405168775236512 1 1
0.839916773378909 0.832077834333482 0 0
0.410939404759837 0.406470058231659 1 1
0.352763803335409 0.349784550791587 1 1
0.393314437357541 0.38991203223003 1 1
0.281369836010948 0.278474656483593 0 0
0.500651584910554 0.496017543838513 1 1
0.49814765225437 0.493823974567314 1 1
0.583111615724892 0.577972411618313 1 1
0.517027120283691 0.511777849614664 1 1
0.628346623855813 0.620769934346393 1 1
0.656957740263008 0.650069460561597 1 1
0.615146747522259 0.608544816709793 1 1
0.622646855125981 0.617122348689083 1 1
0.502635665437506 0.497651303223953 1 1
0.534683044583825 0.529697656151188 1 1
0.368351013678595 0.36463447359239 1 1
0.296502895977069 0.293652861553996 1 1
0.36664345069836 0.362418674380669 1 1
0.206585960770639 0.204314408624946 0 0
0.742270082941004 0.734942105232545 1 1
0.650459829584605 0.643984930204296 1 1
0.552123456518435 0.546171031474364 1 1
0.343011599764231 0.339369389523893 1 1
0.386552202998054 0.382225567873583 1 1
0.483398218359418 0.478915830684038 1 1
0.285457719231639 0.283073804403546 0 0
0.449354803786701 0.444456426033993 1 1
0.628025446423035 0.621283063977797 1 1
0.448650622043629 0.443633931853069 1 1
0.39261989625666 0.388890156414269 1 1
0.530968932300441 0.525400861371763 1 1
0.414138082145935 0.409729840110278 1 1
0.272903316915862 0.270584894228576 1 1
0.451303278193318 0.446123173115558 1 1
0.463893574214843 0.459439863522589 1 1
0.608897704459682 0.602401758769816 1 1
0.421482635261811 0.417654599968075 1 1
0.39581990791161 0.391787685761652 1 1
0.507928490667393 0.502977958026055 1 1
0.643212892119893 0.636584023701642 1 1
0.367055604284604 0.363619191931968 1 1
0.445221962945807 0.441897563599697 1 1
0.596160369867907 0.58989446564157 1 1
0.583368297136709 0.57759807704226 1 1
0.531273475811948 0.525828034946404 1 1
0.450267077513611 0.446018212023919 1 1
0.458360788429068 0.453677210328541 1 1
0.54490651032696 0.539466911674862 1 1
0.280164286106302 0.277977037561015 1 0
0.420450973036077 0.41587012301781 1 1
0.366670199322922 0.363732343378829 1 1
0.456604952521825 0.451984554739319 1 1
0.459212812135495 0.455009226604688 1 1
0.474666436585998 0.470086319408233 1 1
0.450457187235689 0.446467235070805 1 1
0.623712548100465 0.616817429077913 1 1
0.484871382213509 0.479712249631718 1 1
0.526570870555063 0.521131727691819 1 1
0.59918921895102 0.592888225210114 1 1
0.363835174655591 0.360118740490195 1 1
0.374220454293324 0.370042206113309 1 1
0.515276182463391 0.51022020308078 1 1
0.492249866132157 0.487178132320599 1 1
0.625430780324036 0.618816774348408 1 1
0.642731745365944 0.6357887394679 1 1
0.438508339972167 0.434163545518561 1 1
0.530895772587778 0.525183084598758 1 1
0.66635323607346 0.659516080539897 1 1
0.57191517650733 0.566096113681325 1 1
0.525775088496901 0.520584030606361 1 1
0.44891578764207 0.443952872889238 1 1
0.429612459908339 0.425112903263195 1 1
0.358794774770049 0.355601008471227 1 1
0.583791007288294 0.577652690390441 1 1
0.398034705329534 0.393707860349992 1 1
0.427323163046212 0.42323915579915 1 1
0.58755260604565 0.581551025067602 1 1
0.505365326823361 0.500381101287816 1 1
0.373205242531097 0.369225629510159 1 1
0.599363822370429 0.592888005913435 1 1
0.550262943890146 0.544385466000114 1 1
0.65917678725708 0.651737036290278 1 1
0.466660464482765 0.461983704836983 1 1
0.25046066662213 0.247910508764209 1 1
0.726260676170577 0.719007183714697 1 1
0.249542521672685 0.247335953005517 1 1
0.251983557612055 0.249411643054602 1 1
0.369727633055964 0.365809712945579 1 1
0.577292293992773 0.571904718495962 1 1
0.517965457930537 0.512980670112974 1 1
0.447960455027781 0.44384942873057 1 1
0.406787284625553 0.402764299645476 1 1
0.507420439717844 0.503203311598704 1 1
0.533503674471049 0.527759668986006 1 1
0.495032209442687 0.489471421530155 1 1
0.5063626415266 0.501436075332669 1 1
0.393303420949976 0.38946593626884 1 1
0.301087579634959 0.297996279749134 1 1
0.383605398735095 0.379955324706684 1 1
0.679323761294498 0.671968128646837 1 1
0.637985504984326 0.631010615816791 1 1
0.701306468752184 0.694047195291817 1 1
0.406054261806662 0.401227463725586 1 1
0.281310969992675 0.279184315450504 1 1
0.528495348154433 0.523201575075458 1 1
0.254679927417277 0.252160447830628 1 1
0.563060977025714 0.557230275927767 1 1
0.520672610166581 0.515025874748321 1 1
0.562881361350282 0.557742287286541 1 1
0.500918711798591 0.495638981157471 1 1
0.503487005805192 0.497807005466773 1 1
0.301371281386385 0.298109192427315 1 1
0.518352981228373 0.513279565561736 1 1
0.619958641191249 0.613518784170695 1 1
0.324032848113804 0.320151527070633 1 1
0.684519618830133 0.678203045856518 0 0
0.670406389703136 0.663260512072335 1 1
0.415531991926938 0.41072189520054 1 1
0.512393457697675 0.507700068418604 1 1
0.316722272653896 0.313353793564325 1 1
0.447845057315839 0.443492880958897 1 1
0.383394659859483 0.379910042385242 1 1
0.535735133902673 0.530502428623023 1 1
0.480456976987014 0.475878077632827 1 1
0.557003007049702 0.551186187092911 1 1
0.501516895212351 0.496236480713233 1 1
0.316012475230804 0.312984610742133 1 1
0.621429257269049 0.614847698879761 1 1
0.427202060924633 0.423039327193764 1 1
0.366825973526564 0.363002755446851 1 1
0.557382212282593 0.55213808252136 1 1
0.64745409711329 0.640803520320557 1 1
0.515013272134793 0.509355862078531 1 1
0.491151407124836 0.486111523208806 1 1
0.309907767879527 0.306990199383988 1 1
0.260107628675979 0.25743018418595 0 0
0.6748812683727 0.667462809678885 1 1
0.496529392790899 0.491503381704038 1 1
0.463113176137866 0.458477473133238 1 1
0.588491046023344 0.582556398518947 1 1
0.448844125414566 0.444182830744894 1 1
0.789629202860825 0.7812609558057 0 0
0.427188496554702 0.422756904544434 1 1
0.448346743579104 0.444155804359429 1 1
0.452098911226926 0.447163588262423 1 1
0.492885094036762 0.487934030554305 1 1
0.578494194535181 0.572420885934365 1 1
0.524688071996881 0.518901544165755 1 1
0.56365028288453 0.558038116721599 1 1
0.32763572163313 0.323927230231591 1 1
0.639966013978027 0.633599939482254 1 1
0.445802754724499 0.441301660371737 1 1
0.513072932690743 0.508140234787998 1 1
0.646245041849569 0.63985221409274 1 1
0.49540283886648 0.490108024014264 1 1
0.498151937267021 0.493479125037375 1 1
0.663774695085634 0.656902974789012 1 1
0.338241309200247 0.334450695550037 1 1
0.677165817958983 0.670663681953109 1 1
0.373975919191036 0.369737768495469 1 1
0.549418463685311 0.543797180462567 1 1
0.50975054514533 0.504208214570269 1 1
0.505044546767659 0.499811121158581 1 1
0.649708884962287 0.643374144807547 1 1
0.316594845790045 0.313113829475695 0 0
0.502772650414475 0.498226125147513 1 1
0.410038151231408 0.406082450442924 1 1
0.41936961198238 0.415081729943638 1 1
0.490368185077966 0.485076741388688 1 1
0.682315195598473 0.674906508427778 1 1
0.583302305653612 0.576783835961447 1 1
0.463983452756892 0.459930489099668 1 1
0.648025117990681 0.64162096878957 1 1
0.635639377303289 0.629789408954798 1 1
0.532529739959321 0.527269562000358 1 1
0.624706047319093 0.618760543937981 1 1
0.740068461777441 0.731388117858389 0 0
0.34816962296434 0.344905367554744 1 1
0.568572412038191 0.562542017701369 1 1
0.622394445097542 0.616124750151154 1 1
0.573739434891635 0.567780021834989 1 1
0.557688824022322 0.552449216157361 1 1
0.624040593026623 0.617843106314063 1 1
0.486165692819979 0.481281753734204 1 1
0.591230173841718 0.585119820800688 1 1
0.400138754055671 0.396015877498429 1 1
0.516744238940727 0.511438853246871 1 1
0.554357020601691 0.548663150297656 1 1
0.277990816909023 0.274794647231527 0 0
0.495503815755217 0.490902649693058 1 1
0.759857053224501 0.752814818822589 0 0
0.422761559004541 0.418199180746506 1 1
0.34444688525858 0.340591302643629 1 1
0.367133286002473 0.363507560220662 1 1
0.263172944934857 0.260811708377828 0 0
0.629028499392753 0.623146538937631 1 1
0.439423789899942 0.435188539146751 1 1
0.323489044307857 0.320194369101831 1 1
0.515961369600667 0.510915223812707 1 1
0.542469560911155 0.536907516404235 1 1
0.5999667043867 0.593270574345614 1 1
0.380565275433246 0.377039403119653 1 1
0.553209239105911 0.547376164674415 1 1
0.472304971831725 0.467051802656698 1 1
0.568492044372139 0.562242871144895 1 1
0.384431448456568 0.380805470862378 1 1
0.55869491178954 0.553402637152524 1 1
0.53315916045539 0.527971215498292 1 1
0.530773584452054 0.524731220064724 1 1
0.428298686864787 0.424391020545798 1 1
0.554006743881716 0.548066843708353 1 1
0.624603497207385 0.618622930205046 1 1
0.463389114436665 0.459191849212654 1 1
0.531959791300697 0.526987243840876 1 1
0.504391356246278 0.499216385633367 1 1
0.609561986503353 0.603850464465403 1 1
0.620720132152506 0.613427236246472 1 1
0.440856602386345 0.43647636287088 1 1
0.53478283090918 0.529136186035925 1 1
0.532601417769687 0.526918050182943 1 1
0.406686145929946 0.402481044053671 1 1
0.524364351285475 0.518955135052397 1 1
0.296694152371347 0.293571301727505 0 0
0.845625521671865 0.836271310331786 0 0
0.427458599923024 0.423403227894038 1 1
0.490023359967101 0.485532007976598 1 1
0.513626919368401 0.509233818399833 1 1
0.500862247813489 0.495615441897904 1 1
0.423038167983983 0.418644867845813 1 1
0.470243908993695 0.465519632113567 1 1
0.584220663549723 0.577512633846919 1 1
0.283177290084927 0.280274421854575 1 1
0.533969546364276 0.528274933674678 1 1
0.6148088157388 0.606904655404758 1 1
0.533437573456628 0.527859361105243 1 1
0.317336891022132 0.314544376833963 1 1
0.351651748813299 0.347835980396866 1 1
0.460596364133343 0.456340499377135 1 1
0.42504667612624 0.420346764729102 1 1
0.585586221545305 0.579865047926034 1 1
0.607408636075027 0.601726740897529 1 1
0.355513527488889 0.351445110669974 1 1
0.54670048642199 0.541275023176045 1 1
0.372849173307252 0.36895142628751 1 1
0.380909004889212 0.377270442427234 1 1
0.594460509144048 0.588320019021171 1 1
0.645580500758818 0.639490497864976 1 1
0.158314252636065 0.157426367128612 0 0
0.544662515173176 0.538899844800649 1 1
0.638067557002554 0.631079956196316 1 1
0.592360485846376 0.585772565994299 1 1
0.527671422037954 0.522020877637438 1 1
0.485205385174259 0.480121623003541 1 1
0.671828486364004 0.66516803953469 1 1
0.508236073875708 0.502406647500433 1 1
0.439489609583584 0.4348082424061 1 1
0.465980885768915 0.460356060527994 1 1
0.412707443706838 0.408808882136568 1 1
0.635601275320219 0.628401310603131 1 1
0.414483783901964 0.410162480177617 1 1
0.289379414751272 0.285945965113945 1 0
0.47985517765844 0.474821618018435 1 1
0.578667793865972 0.572764389796962 1 1
0.329185841855018 0.325695387292995 1 1
0.332115511598526 0.32881138004816 1 1
0.516952547535399 0.512774303061624 1 1
0.476230477098696 0.471260615447282 1 1
0.567581294298728 0.561697264906432 1 1
0.503930985657161 0.499001457762834 1 1
0.444686612724636 0.440049415319695 1 1
0.401571257428646 0.397167031724514 1 1
0.404571976508024 0.400525256952219 1 1
0.6291156424823 0.623022984783155 1 1
0.600632401013856 0.594502109635766 1 1
0.484195003587915 0.479543904581288 1 1
0.448042851315529 0.443335031791927 1 1
0.613272084314379 0.606822269060555 1 1
0.453238979298513 0.449214987404158 1 1
0.369461947091805 0.365237553890007 1 1
0.454325919339811 0.449460785703859 1 1
0.510017393977287 0.503478287616485 1 1
0.516656828361534 0.51140464313305 1 1
0.647878883112027 0.641441093104016 1 1
0.390625929347968 0.386631323670161 1 1
0.481977398444904 0.477377563526497 1 1
0.428837937769126 0.424500852550192 1 1
0.554649978803218 0.549084642095994 1 1
0.453427092370324 0.449379544221447 1 1
0.491509604845858 0.485977353003093 1 1
0.492089974768277 0.486526204958534 1 1
0.252585919550234 0.249624900013146 0 0
0.437001441916621 0.431873112040976 1 1
0.5983356624545 0.592304302472811 1 1
0.585585733781663 0.579416240116053 1 1
0.585930244168244 0.580595691470135 1 1
0.666516258972431 0.660065759145252 1 1
0.524636021836969 0.519508153240058 1 1
0.394498451223009 0.390753721303439 1 1
0.428302110358457 0.423641646670123 1 1
0.555955339176871 0.549857317045719 1 1
0.545268768607806 0.539868802499788 1 1
0.693100863585776 0.686109760866275 1 1
0.56686836110146 0.560229030988852 1 1
0.442780028883017 0.438001285223238 1 1
0.737026836221047 0.729086924631578 1 1
0.281576930833198 0.278346829585054 1 1
0.244490626512819 0.242206490114521 1 0
0.417170437560977 0.412408875676488 1 1
0.499556248260341 0.494185104762775 1 1
0.444596345852791 0.439544109472864 1 1
0.509110657636551 0.503733005328601 1 1
0.502520587970222 0.497329303999652 1 1
0.687061033031734 0.680713148221492 1 1
0.423847232422475 0.419728112755442 1 1
0.458502223246132 0.454111371762543 1 1
0.497134618044559 0.491421081758806 1 1
0.363870376798244 0.359893829635689 1 1
0.389140247683941 0.385157160849897 1 1
0.457884633119331 0.453389481320524 1 1
0.607046428615733 0.600750706745112 1 1
0.616346295586492 0.610444768246485 1 1
0.613019474451132 0.606729772148455 1 1
0.390282286884938 0.385956400895343 1 1
0.347993830670166 0.344604687689606 1 1
0.766102450025606 0.758224045682552 1 1
0.474141255768166 0.469453856373199 1 1
0.502904073376462 0.497735650797409 1 1
0.572975537300842 0.5665541156779 1 1
0.414475370298265 0.410864714252432 1 1
0.427807294291571 0.423425755157587 1 1
0.601058362010001 0.594844710028222 1 1
0.587324041024599 0.581167817343702 1 1
0.310970320332765 0.308049726885171 1 1
0.229341621471405 0.227153342705219 0 0
0.621463874065445 0.614480318551046 1 1
0.309815852030061 0.306377591218049 1 0
0.563674818780212 0.557854178437962 1 1
0.498587226149556 0.493761912633079 1 1
0.431037085234564 0.426807679191511 1 1
0.617105919146211 0.611126196889914 1 1
0.317932190292641 0.314985553928591 1 1
0.809302273495872 0.80068347290597 0 0
0.733266455419776 0.726523491660503 0 0
0.692098504636439 0.684937024524659 1 1
0.562649861756491 0.556569726035726 1 1
0.378488871530033 0.374887660385558 1 1
0.384911774737313 0.381523694492543 1 1
0.309680876450692 0.306629986762265 1 1
0.543766310522136 0.537846362130109 1 1
0.487863370647598 0.483473074393199 1 1
0.319638926888285 0.316362557590522 1 1
0.519503891713623 0.514343122189688 1 1
0.471108097769878 0.466025782602788 1 1
0.517073674878275 0.511448459468922 1 1
0.293286279032868 0.290269140718782 0 0
0.533462396443798 0.528436224693025 1 1
0.755140778896118 0.747222307314533 1 1
0.542400312590331 0.537199710098117 1 1
0.404378915209144 0.400559499725443 1 1
0.641260449513211 0.634751561632939 1 1
0.711207638726957 0.703708978137119 1 1
0.443335894912826 0.439307128870446 1 1
0.453568416384575 0.449170857114255 1 1
0.367274451909595 0.363370552616318 1 1
0.579566224036299 0.572832293069314 1 1
0.33913713698215 0.336049672604561 1 1
0.634697722628467 0.628554854275585 1 1
0.511449048066731 0.506302134662189 1 1
0.453730862472105 0.449581230672829 1 1
0.274454933172041 0.271953182626186 1 1
0.620275472234355 0.614271705061916 1 1
0.409267606704372 0.404740880333147 1 1
0.537481619393072 0.531536850343469 1 1
0.45758623179619 0.452820508336269 1 1
0.363229985919449 0.359717559436925 1 1
0.720079198453086 0.71353272436188 1 1
0.72531823960806 0.717590934904054 1 1
0.448457166478595 0.44445217420584 1 1
0.535705864645593 0.530760426398031 1 1
0.683860637627087 0.677232158093348 1 1
0.324682084251376 0.320906089670173 1 1
0.229452251428407 0.227488526611589 0 0
0.517375386337104 0.511687593900576 1 1
0.762275030122896 0.754914821554309 0 0
0.690498593067608 0.683025175331106 1 1
0.505819297057394 0.500190492979686 1 1
0.421208343451277 0.41684823839016 1 1
0.270918031207592 0.268537733093471 1 1
0.424047727537785 0.420712313702335 1 1
0.449178535590824 0.445105343308931 1 1
0.729358085516071 0.721952759127223 1 1
0.385094724429647 0.381779197019567 1 1
0.403674980488469 0.399868981083001 1 1
0.448878662854563 0.444340873234964 1 1
0.47495770785425 0.470457253177198 1 1
0.581804752160584 0.575263947951032 1 1
0.573625829021683 0.567583940823544 1 1
0.399316389396991 0.395115053194946 1 1
0.619675076628078 0.612946372322619 1 1
0.330322093067371 0.327181783514107 1 1
0.630833863310325 0.624239847031644 1 1
0.50978304886534 0.504279532988858 1 1
0.74542176642118 0.738204750347861 1 1
0.530524533020627 0.524980535968966 1 1
0.194781598418882 0.192773038014956 0 0
0.366152988857296 0.362471684222359 1 1
0.63377598659716 0.626937612982705 1 1
0.754702709635327 0.746581283826398 1 1
0.554510020768108 0.548777517404709 1 1
0.563163183662501 0.557520806274718 1 1
0.442976430705492 0.438394255552684 1 1
0.512445257133737 0.50679777696583 1 1
0.244794095231932 0.242629670190111 0 0
0.283228221515266 0.280499549727912 0 0
0.348515734507391 0.344456131409106 1 1
0.446271891841214 0.441945990438391 1 1
0.74870539293009 0.740589363726835 0 0
0.51067518168416 0.505227145294096 1 1
0.454787837594189 0.450465574369445 1 1
0.404140016732163 0.399789350410343 1 1
0.546593678818125 0.540984403287409 1 1
0.391044608828526 0.387160144047645 1 1
0.506920470070879 0.50171431953765 1 1
0.608183658502076 0.60235532214708 1 1
0.587181674871525 0.580198054148053 1 1
0.631089497761689 0.624069487707415 1 1
0.53749009915253 0.532887880464729 1 1
0.531181468214426 0.525777737575624 1 1
0.494326868281145 0.489217308326618 1 1
0.33179909197354 0.32867408495159 1 1
0.503506618295785 0.4987890538958 1 1
0.466342694318351 0.461590646748448 1 1
0.393682832420312 0.389994183452121 1 1
0.203849844986465 0.201222382855499 0 0
0.32699911520015 0.323775353549383 1 1
0.629538533749405 0.622888488132429 1 1
0.310139469851441 0.307247977565733 1 1
0.488031022943493 0.48303050137609 1 1
0.427316493209379 0.423297264175296 1 1
0.743102780581964 0.735325553019606 1 1
0.604456682102695 0.59862457127025 1 1
0.521803354507886 0.516283637670271 1 1
0.546838907333741 0.541840836665238 1 1
0.638471623471638 0.631974200657366 1 1
0.448126852968127 0.443534317919341 1 1
0.515251160470492 0.510495801244497 1 1
0.615390595535238 0.609536350812533 1 1
0.449439446192282 0.444625126409428 1 1
0.52749953850071 0.522230983197623 1 1
0.390830593068476 0.386713983350462 1 1
0.587228407366308 0.581393090870286 1 1
0.335104287883443 0.331615235046209 1 1
0.71237348770505 0.705916787137139 0 0
0.531628213730975 0.526201112484995 1 1
0.480186856167758 0.475026314805146 1 1
0.583486432782361 0.576974118109939 1 1
0.495798093372158 0.490448391004859 1 1
0.499417301323976 0.494184663969051 1 1
0.322731001120354 0.319711237277423 0 0
0.334050247493221 0.330849622462531 1 1
0.719410818421642 0.712384883400781 0 1
0.271714289268741 0.269030867687507 0 0
0.429113817689333 0.425102700370605 1 1
0.685285661524754 0.677790849256467 1 1
0.392729386784909 0.388866468072601 1 1
0.561668638402107 0.555753680550613 1 1
0.508583834638097 0.503765484871474 1 1
0.678456702876994 0.671114450703602 1 1
0.410660900694862 0.407262827041701 1 1
0.411076544334221 0.407085943882869 1 1
0.548822080758844 0.543323159624183 1 1
0.442675679774735 0.437966783087565 1 1
0.436444731120102 0.432146216471494 1 1
0.34626470782535 0.342704254075992 1 1
0.661502874151954 0.654951052129032 1 1
0.401157727411674 0.397658361000982 1 1
0.422393428606295 0.418042816851743 1 1
0.480847548729566 0.476067246675421 1 1
0.409257367796967 0.405322882100356 1 1
0.528120306880553 0.52280784506239 1 1
0.654789384955438 0.64871556939566 1 1
0.487521373146694 0.481466390577884 1 1
0.497678200179487 0.492475613704233 1 1
0.564763467176397 0.559102495564904 1 1
0.462820966901576 0.457281286633629 1 1
0.401084298645154 0.396061532360327 1 1
0.566573360683276 0.560392912866244 1 1
0.284174468407268 0.281270487638114 0 0
0.588220665795391 0.582505237507876 1 1
0.463792475533722 0.45946556104436 1 1
0.54076398972178 0.535697007923221 1 1
0.61340445021707 0.60725547200244 1 1
0.530041317852884 0.525295972892456 1 1
0.738540806890532 0.731260269221912 0 0
0.458336266911888 0.453059468396228 1 1
0.376619999934428 0.372873714983692 1 1
0.58852697514094 0.581817168087083 1 1
0.601939205547311 0.596120334132651 1 1
0.526876624345088 0.521282426297438 1 1
0.566677447326611 0.560568436009791 1 1
0.686494007979732 0.679995536201896 1 1
0.594182504995913 0.587652754105324 1 1
0.487110051080278 0.482215869623749 1 1
0.727994556404626 0.721230252263651 1 1
0.743310638090613 0.735857775047671 0 0
0.389522276201548 0.385761352013753 1 1
0.557281732869885 0.551638114275375 1 1
0.539797865060392 0.533526297368073 1 1
0.481128853423915 0.476230199842697 1 1
0.434804801451809 0.43031409461158 1 1
0.38067659033151 0.376974276657021 1 1
0.620912369960611 0.614246110554789 1 1
0.549915389667716 0.544291427655783 1 1
0.758988307978355 0.750918426900861 0 0
0.544246936182555 0.538682535908157 1 1
0.418855911953413 0.41495562627484 1 1
0.412515772507249 0.408764777656835 1 1
0.562382141133343 0.556759653370396 1 1
0.361147371052354 0.357080565686346 1 1
0.507548831078428 0.502146019493453 1 1
0.372687485900601 0.368036419777988 1 1
0.592188843957466 0.585655025254796 1 1
0.452615325643953 0.447994386658562 1 1
0.413950717872723 0.409298736664767 1 1
0.513768005210822 0.508608347329983 1 1
0.384743632296687 0.381067119211458 1 1
0.777149126376228 0.769511372413882 1 1
0.571250131548925 0.564707640052098 1 1
0.676274969695765 0.668930790899596 1 1
0.664563571646412 0.657900498568587 1 1
0.542113403325938 0.536869718181551 1 1
0.4118403829718 0.407734666873815 1 1
0.34158700700755 0.338645975355277 1 1
0.623469512648029 0.616597978569685 1 1
0.526317907361074 0.521411286669526 1 1
0.32910429253745 0.326142199269189 1 1
0.469298876857891 0.464920932978424 1 1
0.652723559542679 0.646664997594543 1 1
0.55951704923391 0.553922760065919 1 1
0.52536428714899 0.520068387491167 1 1
0.398308732348859 0.394637687586561 1 1
0.547240713346743 0.541688760153181 1 1
0.353318684860909 0.349639609970635 1 1
0.610385160428513 0.603816390403248 1 1
0.356311438110594 0.352314461223771 1 1
0.494984385773476 0.490378347747501 1 1
0.453719397358971 0.448549026018239 1 1
0.586483615452802 0.580234934863508 1 1
0.435370628929767 0.431047369018115 1 1
0.638585420942482 0.63230729299285 1 1
0.52951313391792 0.524586622097147 1 1
0.492819125656211 0.488020196384301 1 1
0.621479078756319 0.614745436179613 1 1
0.554707184316537 0.548133177952633 1 1
0.347390438302674 0.34356598911667 1 1
0.602332211673583 0.596748151862759 1 1
0.302352293948493 0.299026730925129 1 1
0.590573613738346 0.585287637300794 1 1
0.641262911663469 0.635032676029604 1 1
0.704638803477218 0.697648963686584 1 1
0.339802020190379 0.3367302086286 1 1
0.376062839074257 0.372429592279497 1 1
0.579376630725533 0.573397823487394 1 1
0.689804524736706 0.682957091517108 0 1
0.547767665595477 0.542087528916026 1 1
0.635757370482749 0.629423102505865 1 1
0.324162844727519 0.320419070344094 1 1
0.459770429943828 0.455110148577853 1 1
0.6716052192491 0.664967657516646 1 1
0.271576085010143 0.268496192881301 1 1
0.29753068516768 0.294637648084275 1 1
0.468755344560605 0.464792135665878 1 1
0.438190542479238 0.43349941210063 1 1
0.590127689275087 0.584264883629775 1 1
0.5582613614698 0.553226632868528 1 1
0.321161932044487 0.317694203517885 1 1
0.365704597397139 0.362439919578188 1 1
0.448711640577511 0.444269100584685 1 1
0.444017991100074 0.439727244734453 1 1
0.805863154342605 0.797543571628498 0 0
0.487610452938554 0.482658739418661 1 1
0.692406868075087 0.684815190013044 1 1
0.516494626905557 0.511645488474076 1 1
0.726036094886354 0.71845869945053 1 1
0.54091743601161 0.534836314761998 1 1
0.384227890999629 0.380670443671271 1 1
0.395217606466091 0.390663798920852 1 1
0.348983490941276 0.345451840228565 1 1
0.829386365006203 0.821002725931281 0 0
0.523286064083069 0.517006384193739 1 1
0.478453890644494 0.473097638959686 1 1
0.301125165860168 0.29812442014607 1 1
0.448058653895937 0.443953516274022 1 1
0.541123213613617 0.535887178067036 1 1
0.462258041631828 0.458377539628577 1 1
0.432606177178221 0.428391518158325 1 1
0.537290363815593 0.532426844504921 1 1
0.691485410161862 0.68349704008106 1 1
0.57612107209342 0.570415959796469 1 1
0.923561920893266 0.914407947463876 0 0
0.419469626988358 0.415512167039639 1 1
0.593140767269273 0.587148776131431 1 1
0.50183306451883 0.497199216196891 1 1
0.61777987158128 0.610795848517037 1 1
0.709122480204938 0.701866256319134 1 1
0.503838597984798 0.498668424525946 1 1
0.41802886187078 0.413536382973866 1 1
0.645040852625467 0.63778906525852 0 0
0.55084322072115 0.54593368911466 1 1
0.476069697327542 0.471163501194786 1 1
0.393310087075627 0.389683452656217 1 1
0.399883689499656 0.395847965500634 1 1
0.403454108641015 0.39933255549913 1 1
0.533993299635283 0.528048033049838 1 1
0.553039426168385 0.547440239410979 1 1
0.415722080013318 0.41226364353078 1 1
0.35067547299177 0.346991827148735 1 1
0.482926600414246 0.478124338488651 1 1
0.567405498488675 0.561620076338219 1 1
0.570587030162575 0.565562060678292 1 1
0.455029560660266 0.450451898175475 1 1
0.47718366559793 0.472149899263963 1 1
0.519634255951841 0.51453396965729 1 1
0.305792735611951 0.302604074861593 0 0
0.58815794195396 0.582339978340295 1 1
0.405701764001908 0.402516025721938 1 1
0.284354715480345 0.281809536412479 1 1
0.692848017632597 0.684908506341199 1 1
0.722351574436041 0.714408165097205 1 1
0.435490048145902 0.431352541154783 1 1
0.454303395084144 0.449644226759069 1 1
0.584093079859475 0.578251240219158 1 1
0.607868963562979 0.601488644108237 1 1
0.513270625746837 0.508510718774977 1 1
0.618458847217019 0.612486153739607 1 1
0.550528851218507 0.545143909807955 1 1
0.476783768065533 0.471541253064422 1 1
0.513158568652236 0.508359444290746 1 1
0.473371009136035 0.468384762285239 1 1
0.520203869420305 0.514537718243189 1 1
0.504284749486472 0.49904114640864 1 1
0.337462040190241 0.334068244986886 1 1
0.298981527710727 0.296758354433472 1 1
0.690250695231905 0.684030002000914 1 1
0.399402550382603 0.394586872427174 1 1
0.626440641062601 0.620744723961991 1 1
0.550410686476916 0.544486404206753 1 1
0.42808651392639 0.423518413460022 1 1
0.593032146274758 0.58737900376927 1 1
0.317433829481378 0.314609906915937 1 1
0.676455802668173 0.669662425957176 1 1
0.532908920934192 0.52758562205397 1 1
0.277606103645944 0.274727758866993 1 1
0.479886823003833 0.474827377816253 1 1
0.454489241024194 0.449730063863704 1 1
0.35726440782606 0.353607312532322 1 1
0.683937537874942 0.676969226788632 1 1
0.471519686393159 0.46708789345585 1 1
0.54767013234165 0.542102054556771 1 1
0.455662239217808 0.450974445207632 1 1
0.324249052566709 0.320942440624789 1 1
0.454466904765281 0.448948703462847 1 1
0.597008111032894 0.591766861952272 1 1
0.40431362985181 0.399674687018121 1 1
0.410473939188923 0.406002601017149 1 1
0.348968261381627 0.345494936412067 1 1
0.469536982591069 0.464212552466454 1 1
0.534722122429944 0.529495795030296 1 1
0.432076499397449 0.42806220476684 1 1
0.42176231430741 0.417094517923353 1 1
0.484469329359531 0.478872874462832 1 1
0.474682594274183 0.469935086988013 1 1
0.64271667954397 0.63668191255711 1 1
0.66769559553362 0.661256702796558 1 1
0.323400362852786 0.319607370098398 1 1
0.234789719736691 0.23222023183808 0 0
0.559017712909448 0.553073724737898 1 1
0.475002073863681 0.470397459819194 1 1
0.479178467345973 0.474873335832358 1 1
0.417315735451282 0.413026674456617 1 1
0.425991453948635 0.421019681415817 1 1
0.243328922206067 0.240995740100215 1 1
0.495148128823953 0.490142945311118 1 1
0.44188516002894 0.437395061188958 1 1
0.498583539666598 0.493226734829839 1 1
0.535766354387223 0.530720865119732 1 1
0.452610256237268 0.448403072265079 1 1
0.503632731897321 0.49838369954583 1 1
0.409789033094107 0.406360509514662 1 1
0.731204362881799 0.72321828106235 0 0
0.458802239551847 0.453942086281643 1 1
0.527680193978537 0.522420840447922 1 1
0.571023694356333 0.565002334321116 1 1
0.471624658243076 0.466813635220974 1 1
0.572677281290217 0.565875897773444 1 1
0.643345421870769 0.637144583391804 1 1
0.501807912578779 0.49768563731151 1 1
0.510326451682426 0.505380216410973 1 1
0.517663600209426 0.512200879669811 1 1
0.341916661960534 0.338203519366244 1 1
0.643281132859628 0.63637493474335 1 1
0.785736691872897 0.777470781701356 0 0
0.640039397584822 0.633293938053642 1 1
0.411654875146481 0.407182450203303 1 1
0.524922329369554 0.520181153971618 1 1
0.462698338397157 0.458027571686134 1 1
0.697594941178991 0.690744276924827 1 1
0.118571047496245 0.117622021878471 0 0
0.457505133732087 0.452795071057626 1 1
0.335155551110185 0.331554732867754 0 0
0.439130670749384 0.434167425004027 1 1
0.463674097402395 0.459097111616386 1 1
0.545406269718342 0.540162965734716 1 1
0.708878296838669 0.702073395042359 1 1
0.503323364693101 0.498399733741776 1 1
0.526939493556909 0.521737047916491 1 1
0.390703659894783 0.386662755392415 1 1
0.62334327755948 0.61702434251954 1 1
0.540015156421575 0.534346957064837 1 1
0.359786990281251 0.356423310070341 1 1
0.559784946246931 0.553928536925886 1 1
0.571869719858498 0.566437151570597 1 1
0.378640679809014 0.375002322360145 1 1
0.241598311498689 0.238961982684275 0 0
0.32082202686936 0.318384846498217 1 1
0.399331842832659 0.395761272113118 1 1
0.474976785241647 0.469908979574068 1 1
0.502626693004077 0.497931278103485 1 1
0.508000330690682 0.502505194075213 1 1
0.580043000759077 0.574521101764134 1 1
0.455577443771932 0.451309059100813 1 1
0.6183468666883 0.612053113354271 1 1
0.575515212675906 0.569629193878471 1 1
0.495073340475803 0.490437305963593 1 1
0.472722355470577 0.468060725450248 1 1
0.740143667259336 0.733548860049805 1 1
0.456210143987617 0.451835884837475 1 1
0.382951509849823 0.378776780217532 1 1
0.536565585504445 0.531793530598028 1 1
0.293755417439106 0.291200241331009 1 1
0.591774932282735 0.585450641936547 1 1
0.743512656603755 0.735562867551687 1 1
0.462322849460626 0.457459854628452 1 1
0.522576972346354 0.516931976753488 1 1
0.506508273840067 0.501042152833751 1 1
0.559412300010015 0.554308638751761 1 1
0.461021655541429 0.455979083760832 1 1
0.505238591949447 0.500021688358119 1 1
0.461637967901314 0.457619176104311 1 1
0.185411620937329 0.183944664530909 1 1
0.696446318856467 0.688800184429157 1 1
0.523573105674359 0.518632332353591 1 1
0.476207517645315 0.471727420745682 1 1
0.357830947209061 0.354827023570027 1 1
0.498707809626391 0.493763638730469 1 1
0.468568470437356 0.463898366255251 1 1
0.318600976490088 0.314676182466571 1 1
0.361874310117691 0.3580502766086 1 1
0.486551515978381 0.48115593366715 1 1
0.634894162175248 0.628120436220174 1 1
0.504913286730718 0.500193415797358 1 1
0.347614983401501 0.343308825393671 1 1
0.691149032610487 0.684279347184569 1 1
0.553513570110753 0.547766627134142 1 1
0.342781362851211 0.33916519226694 1 1
0.419983006857444 0.415495414759745 1 1
0.440764713211885 0.436508278103453 1 1
0.383771289303492 0.379997571286243 1 1
0.633696180726483 0.626946154874516 1 1
0.681181848195828 0.674759586884464 1 1
0.40555401779659 0.401273828577777 1 1
0.650230842522483 0.643570344532349 1 1
0.570247973944432 0.563741646570291 1 1
0.4768110246427 0.472211991853555 1 1
0.550365434528953 0.544486765893715 1 1
0.539830306106368 0.534554295465942 1 1
0.332042387124515 0.328926003974148 1 0
0.470987858036887 0.465530075635205 1 1
0.70793119240221 0.700441173219417 1 1
0.668096074553627 0.661925658180591 1 1
0.407152927062966 0.403199359919457 1 1
0.363048561224709 0.359476102252668 1 1
0.35989122870997 0.356695597298381 1 1
0.647674938625193 0.641026934855965 1 1
0.495234981268258 0.49046139381289 1 1
0.541975844114518 0.536103024066747 1 1
0.563713222668022 0.557913740954111 1 1
0.369361277647878 0.365423503548743 1 1
0.665192951942072 0.65817288976712 1 1
0.551469648435887 0.546013784888769 1 1
0.654705419486999 0.647479839178805 1 1
0.627164742447456 0.621070355291464 1 1
0.495690941425262 0.490720473390909 1 1
0.497859337466205 0.493280649580029 1 1
0.574053668481977 0.568428949881741 1 1
0.473504127239182 0.468884874189156 1 1
0.346450479096452 0.343442051218552 1 1
0.343500555612499 0.339166989318343 1 1
0.510072313588406 0.505438402674411 1 1
0.44373700681284 0.43901581548171 1 1
0.664969920424542 0.657148193253695 1 1
0.557921316640956 0.552347105931841 1 1
0.580457087302714 0.575066578406169 1 1
0.293996085877922 0.291043281740561 1 1
0.521850991129646 0.515648418278148 1 1
0.563799995431373 0.557908179414346 1 1
0.496723800438302 0.491600735536513 1 1
0.285149278784816 0.28237719022478 1 1
0.268478748716423 0.266212258123668 1 1
0.566294962437292 0.560889929141836 1 1
0.56940695845206 0.563225292361661 1 1
0.448895437323863 0.444820986360967 1 1
0.626593473007913 0.62013368292868 1 1
0.395748589244479 0.391396398757729 1 1
0.492456552845369 0.487421158039716 1 1
0.674041659161757 0.667161518840501 1 1
0.393572540941542 0.389867640886027 1 1
0.438870887998421 0.434343687334854 1 1
0.720526984470088 0.713517699002564 1 1
0.588475224289282 0.582317524190013 1 1
0.38384595176767 0.379742220089518 1 1
0.684879856554788 0.678724402945836 1 1
0.519513111657268 0.514107085233023 1 1
0.591387287186933 0.584852970075147 1 1
0.45877077432477 0.453733786756416 1 1
0.62608311802427 0.619946203340108 1 1
0.411010110316709 0.407310443906386 1 1
0.366882023310407 0.363093667183431 1 1
0.463383559154366 0.458720780331434 1 1
0.261316929863896 0.259528452504817 1 1
0.81870152253224 0.810889220423245 0 0
0.616764656043671 0.610382009579348 1 1
0.509399105785437 0.503928950998802 1 1
0.655111175341645 0.648052619580671 1 1
0.618495743293364 0.612033647121407 1 1
0.316271164359475 0.31271753771639 1 1
0.180935594502412 0.178857562730764 0 0
0.494937580884977 0.489794912558062 1 1
0.334131279475773 0.330270330127988 1 1
0.628780409958009 0.622380405420437 1 1
0.500654374911432 0.495666480388358 1 1
0.326438645853359 0.323122119881643 1 1
0.344968868929447 0.341283333004254 1 1
0.348635855228172 0.344789742786585 1 1
0.584553881863129 0.578310439787112 1 1
0.201978695216566 0.199977349247527 0 0
0.681155718113597 0.674286390824201 1 1
0.601603654420599 0.595673399177404 1 1
0.303061206193998 0.299713178623306 1 1
0.536891497407901 0.530773591860226 1 1
0.469675565088222 0.465315966766705 1 1
0.404497088426866 0.400345400848238 1 1
0.304768440294443 0.301306590276608 1 1
0.840540787752002 0.83142593617103 0 0
0.345665506660987 0.342109738770743 1 1
0.610371755926211 0.603980024541232 1 1
0.643162141461478 0.636014099250533 1 1
0.609856515753874 0.602779557675298 1 1
0.206994352348397 0.204911210435523 0 0
0.717916542369821 0.710383046419128 0 1
0.69361881113411 0.686503374467674 0 0
0.558473185700072 0.552488495624496 1 1
0.788172744635242 0.779465343701274 0 1
0.420266225856303 0.416238360901583 1 1
0.615089515077155 0.609227742059925 1 1
0.411416121191003 0.406878744259463 1 1
0.614411808710672 0.60843387850363 1 1
0.632044599393417 0.625861307825792 1 1
0.661004621522514 0.654421723800978 1 1
0.700456900662893 0.693749724612764 1 1
0.490831637510371 0.486040560278527 1 1
0.360111291520225 0.356390030859764 1 1
0.508474972546178 0.503170633325931 1 1
0.537549934622924 0.531980697211394 1 1
0.350759758260289 0.347418019667086 1 1
0.617175805503355 0.610519628092375 1 1
0.519756449810758 0.514733378579025 1 1
0.393570583106491 0.389375630208853 1 1
0.356762064351967 0.352977284700823 1 1
0.591175909977208 0.585511215402741 1 1
0.55076712103408 0.545745216285288 1 1
0.486795588644161 0.481937435370434 1 1
0.286123437937697 0.282715775593748 1 1
0.40168953585661 0.397158741137948 1 1
0.398032150723835 0.394624341268281 1 1
0.34933020870841 0.345387002479569 1 1
0.447905308226684 0.44290030996583 1 1
0.427752658562059 0.423350270533653 1 1
0.523655252005176 0.518428914151865 1 1
0.472302128794779 0.467360108126969 1 1
0.612655964231043 0.606944954798356 1 1
0.381927220420161 0.378222284112435 1 1
0.580170068154401 0.574361009768488 1 1
0.444857477072166 0.441044765918932 1 1
0.610578457184446 0.604821531269809 1 1
0.715180672384188 0.708399062530057 1 1
0.553184138688655 0.547048601252613 1 1
0.365835013024187 0.362294619102621 1 1
0.42632529378686 0.422659025231778 1 1
0.614186113344171 0.608014971503737 1 1
0.556808507688469 0.550918973031201 1 1
0.346058119125775 0.342955525756003 1 1
0.629538522058817 0.622947139334546 1 1
0.495162671591933 0.490050633252447 1 1
0.444748349134602 0.440678900627403 1 1
0.418797741873874 0.414542707649406 1 1
0.575739283403236 0.56920145216627 1 1
0.439022264747664 0.435139651094121 1 1
0.450322973938774 0.445777472062778 1 1
0.397867510813951 0.393278832997318 1 1
0.582831529807077 0.576813868960049 1 1
0.654326545714883 0.648007733480793 0 1
0.487171785994729 0.481796096089396 1 1
0.318306157735482 0.314542083943783 1 1
0.494456227714547 0.488852185042647 1 1
0.437899351508884 0.433754304638963 1 1
0.41995385162747 0.415852099901683 1 1
0.330292406894973 0.326492668125768 1 1
0.697580398619162 0.690297197150577 1 1
0.719014483849554 0.712575489386367 1 1
0.466314034383545 0.4616222286953 1 1
0.497908866839566 0.492392897453306 1 1
0.509088051311859 0.503535812462298 1 1
0.463868455819545 0.459021374038706 1 1
0.464909017541983 0.459807093077915 1 1
0.617538058327146 0.610715254603811 1 1
0.445316091738523 0.440535547813195 1 1
0.359302450704997 0.356060378338649 1 1
0.734979902798408 0.727181274849806 1 1
0.57114482954567 0.565416228170679 1 1
0.883565867612683 0.87476731773394 0 0
0.811095956954643 0.802272529374595 0 0
0.394722250855639 0.390830171958932 1 1
0.690569203993836 0.68383892480509 1 1
0.560394254708323 0.553943759875733 1 1
0.628348083913753 0.620847727211728 1 1
0.385878116509177 0.382442817602149 1 1
0.701473374352787 0.693849679436146 1 1
0.610331861181183 0.60387887006589 1 1
0.701604852637748 0.693470905827929 0 0
0.403093022829602 0.398734304141972 1 1
0.564132642962748 0.558103955006426 1 1
0.587688553199768 0.581791480527524 1 1
0.503013825222832 0.49829542638908 1 1
0.545907361482151 0.539280296153485 1 1
0.464457402836057 0.459698811792961 1 1
0.274555086581628 0.272335769229045 0 0
0.557455442885339 0.551715947154786 1 1
0.670100561798716 0.663685972471835 1 1
0.437109737133946 0.432707019101918 1 1
0.447596712434868 0.442874092429679 1 1
0.476651945871254 0.471859859539835 1 1
0.291591571687246 0.28843490313415 1 1
0.337869212667658 0.334277730961969 1 1
0.586489942768168 0.580091748618195 1 1
0.339442242992831 0.33614233215361 1 1
0.604134708343482 0.597779349194285 1 1
0.548100741184338 0.542705920876952 1 1
0.519914513892603 0.514294944839275 1 1
0.402812955044492 0.397670433009927 1 1
0.551656311076884 0.546270822599316 1 1
0.693468635538455 0.685644779160912 1 1
0.287657357488274 0.284197722026649 1 1
0.747807248876504 0.739856898443755 1 1
0.362992182970952 0.359572270219907 1 1
0.379211706879728 0.375361890091527 1 1
0.425414397673767 0.421554517868106 1 1
0.56025224531213 0.55481817460467 1 1
0.647090667788243 0.639857074515193 1 1
0.491439052575835 0.486482597692697 1 1
0.624484214976676 0.618086676049634 1 1
0.491012321478334 0.486552843176025 1 1
0.274875492467988 0.272524319994213 1 1
0.468963047226768 0.4641796442194 1 1
0.273462290225577 0.270880661708694 1 1
0.319681342407897 0.316852667734267 1 1
0.332387093455332 0.329423890914783 1 1
0.523058986375168 0.517810031110717 1 1
0.501493277169687 0.496255386032718 1 1
0.539740722959069 0.534129595504762 1 1
0.342060817707044 0.338411253050416 1 1
0.398673526514975 0.394374712261565 1 1
0.550540969827148 0.545504680634712 1 1
0.32625428927869 0.32362958937481 1 1
0.369245388661148 0.36548973955219 1 1
0.556711842787373 0.55077650967342 1 1
0.663498678121599 0.656172529287833 1 1
0.610544553533132 0.603994026645827 1 1
0.423390265843759 0.419484508383722 1 1
0.596092763102202 0.590038821448359 1 1
0.402686722009648 0.398027267506583 1 1
0.40564906590199 0.4014449722336 1 1
0.390799129260773 0.387098979159031 1 1
0.383691977897868 0.379608442166993 1 1
0.552251412445593 0.546570905602007 1 1
0.722036748883036 0.714529864700235 0 1
0.403152113204581 0.398999492056886 1 1
0.469598421478401 0.464975040972916 1 1
0.394439647914307 0.390633092538311 1 1
0.663681964460312 0.657136102057393 1 1
0.212692687041113 0.210703857335145 0 0
0.694459968327492 0.687624673604613 0 1
0.360732138585281 0.35726969531397 1 1
0.56396464278482 0.557841380853219 1 1
0.544277841645781 0.53944995839113 1 1
0.57816180143831 0.572222793318518 1 1
0.643522976763657 0.63743760573634 1 1
0.343146770805433 0.339887487025987 1 1
0.565107619603298 0.559455082477347 1 1
0.257257848894454 0.254427897656445 0 0
0.578927713427087 0.573015407976949 1 1
0.498265497350616 0.494075375436751 1 1
0.208211205833244 0.20586956749254 0 0
0.568164492312633 0.562169941145061 1 1
0.571279763574108 0.565310348555403 1 1
0.309964202675055 0.306484277638281 1 1
0.426366804664038 0.422301354475662 1 1
0.472666082681458 0.468281906957196 1 1
0.547929284434637 0.542715316398948 1 1
0.462947103648806 0.458171781263732 1 1
0.401416143172409 0.396700701865015 1 1
0.3877811568538 0.384036225595427 1 1
0.477422200865025 0.473284978448914 1 1
0.38258465279863 0.378913802109172 1 1
0.400890922075865 0.396247014434404 1 1
0.596693977434929 0.590046860178861 1 1
0.486432265003453 0.481316760294854 1 1
0.520155785970782 0.514387659511216 1 1
0.393474509843833 0.389510135409304 1 1
0.524011294883139 0.518484242156194 1 1
0.403332496457722 0.399277802554724 1 1
0.56152212288575 0.554180479265274 1 1
0.471379464993106 0.465959994940525 1 1
0.413573546768101 0.409070701193741 1 1
0.397804500276216 0.393557830384026 1 1
0.574800497743745 0.56858794771179 1 1
0.483303627308372 0.477775112976326 1 1
0.600699218871953 0.594461404466936 1 1
0.457494411261517 0.453020302341772 1 1
0.502824763698318 0.497092498522528 1 1
0.308388029845326 0.305459935219743 1 1
0.506120761048232 0.501179489855639 1 1
0.548044105497064 0.542133407488543 1 1
0.447128336889502 0.442762198983842 1 1
0.475002990278824 0.469506936290582 1 1
0.350819825516319 0.347040467934852 1 1
0.562948881383008 0.557697821313568 1 1
0.499715826123921 0.494646839580574 1 1
0.525331456672916 0.520281113759234 1 1
0.578420272685754 0.571967014657723 1 1
0.470494117600296 0.465603653336727 1 1
0.624067546492319 0.618227065440713 1 1
0.61132340187813 0.604438928629748 1 1
0.523988207628871 0.518220302817138 1 1
0.574255338972039 0.568535476461421 1 1
0.459448404445824 0.455144474317825 1 1
0.523940259847776 0.518246171482332 1 1
0.604302667050253 0.597486604094589 1 1
0.465346471928357 0.46009837351759 1 1
0.587593952656004 0.581013014218418 1 1
0.353842502468852 0.350479335305492 1 1
0.589575797331971 0.583545026139797 1 1
0.462385476865575 0.457555546965135 1 1
0.579971641944085 0.574239846701047 1 1
0.505899139197162 0.501306779627533 1 1
0.466348704446006 0.461309982757294 1 1
0.357555977639944 0.354039088140285 1 1
0.426927700316437 0.422455729458989 1 1
0.521956650301228 0.516248636959288 1 1
0.490353338349178 0.48517975308512 1 1
0.538523224412902 0.533046774881411 1 1
0.684971696915287 0.677606198620329 1 1
0.463178867128596 0.458356854048037 1 1
0.293778666967916 0.291100920351463 1 1
0.743042736003354 0.735662797288752 0 0
0.701449960243488 0.693658909162471 1 1
0.398396996777571 0.393748256288203 1 1
0.637934667510895 0.631523246438848 1 1
0.488135559771594 0.482387824884298 1 1
0.51248579572861 0.507576161900396 1 1
0.377793618944963 0.373419129802475 1 1
0.454979306481651 0.450382323727 1 1
0.547336707426716 0.541614853086408 1 1
0.52374026113196 0.51883227205158 1 1
0.359025540100926 0.355036046095135 1 1
0.600102350408741 0.59392071488956 1 1
0.402815659090223 0.398616225657069 1 1
0.361591497519062 0.358558494404813 1 1
0.263643340869713 0.26103220993222 1 1
0.319127916493277 0.316317761483623 1 1
0.334045900541812 0.330361777035876 1 1
0.625915918778405 0.618688573703273 1 1
0.52678573467292 0.52106800489082 1 1
0.434783040269389 0.429913587029032 1 1
0.543213597226125 0.537155951549504 1 1
0.418176328213217 0.41379992768824 1 1
0.631193387401378 0.624803457615815 1 1
0.562474229191906 0.556877148404964 1 1
0.921863404713179 0.912643167537529 0 0
0.597662015030624 0.591465220143191 1 1
0.580868281343504 0.575280276640555 1 1
0.43101887513385 0.426567881344784 1 1
0.579762405580441 0.573584766027521 1 1
0.514197600479363 0.509211263999201 1 1
0.512670675290479 0.507775613034352 1 1
0.441445723410126 0.436501312025142 1 1
0.430257655948892 0.425746031962676 1 1
0.445410460918726 0.440136473517327 1 1
0.516739645526544 0.511415228169434 1 1
0.558376142253794 0.552693525496926 1 1
0.684290192177401 0.676928918934989 1 1
0.356877029948741 0.353899953221405 1 1
0.373130871129159 0.369569248335173 1 1
0.602662021162387 0.596623749001553 1 1
0.462828507451257 0.45766284385511 1 1
0.579631041260267 0.573849837133879 1 1
0.433358657271245 0.428149963810165 1 1
0.445972172594949 0.441799697872519 1 1
0.483215502897478 0.477962122527408 1 1
0.514273577407182 0.50876601047962 1 1
0.437016726214406 0.432354488837391 1 1
0.5300652420534 0.524231642158186 1 1
0.621071754331861 0.614796204587591 1 1
0.526039436314305 0.521259078301485 1 1
0.515773819126602 0.510569335502017 1 1
0.544332037715065 0.539259407803698 1 1
0.444384278937757 0.439939328154203 1 1
0.532759788406636 0.526561382058788 1 1
0.416714969288538 0.41237466218455 1 1
0.601354091916865 0.594841664375905 1 1
0.457979117655611 0.453119894427558 1 1
0.478635226961248 0.473257299445323 1 1
0.412339912498562 0.408355378536125 1 1
0.554406217959377 0.548285845015882 1 1
0.381177379662225 0.377336790462262 1 1
0.353633489692247 0.34949943923065 1 1
0.540256204963642 0.534213095399225 1 1
0.534658624272795 0.529253255302221 1 1
0.500722868875103 0.495634670208298 1 1
0.555548413253017 0.550388946296451 1 1
0.648574629462193 0.642563064700613 1 1
0.450129481644907 0.445481954399777 1 1
0.273134555137597 0.270665278614461 0 0
0.382290136451212 0.378961759069857 1 1
0.632139006787715 0.626077625340551 1 1
0.350849129260984 0.346267873972333 1 1
0.226897216523934 0.225119535726269 1 0
0.500238099600824 0.495215468170414 1 1
0.479621885501651 0.475527253061726 1 1
0.420041965447716 0.415774805705167 1 1
0.668744825198384 0.66251512200431 1 1
0.679216356015132 0.673298064930583 1 1
0.552197159921506 0.546814222095014 1 1
0.323437172509378 0.320111719560204 1 1
0.403252905288397 0.399404998067058 1 1
0.568306157668708 0.562962704848784 1 1
0.569630164465798 0.563623109296414 1 1
0.349911169360514 0.346012422352357 1 1
0.547051146834499 0.541968643220261 1 1
0.641469388363179 0.63489124011861 1 1
0.364298288502609 0.359712281841012 1 1
0.631527404882332 0.624717984987504 1 1
0.625735996929746 0.619523131755749 1 1
0.569928097222829 0.564531426299607 1 1
0.440515221568167 0.435658833767104 1 1
0.281311052526123 0.278242193159785 0 0
0.47750965963804 0.472807547739536 1 1
0.295425035607242 0.291986435926995 0 0
0.479642958781038 0.474757574530733 1 1
0.454224383111318 0.449410760541486 1 1
0.350341735267093 0.346430859315017 1 1
0.689622775721384 0.682954174207474 1 1
0.510444488322752 0.505192552725975 1 1
0.693733632751128 0.686272353027779 1 1
0.240395620733731 0.238187288442548 1 1
0.402542405782147 0.398260789857125 1 1
0.443692319671077 0.439415128608041 1 1
0.47197379657863 0.467187705271893 1 1
0.468440024362837 0.464045364384652 1 1
0.535569335199719 0.529889674451797 1 1
0.317923018092334 0.314735713840837 1 1
0.499096764811925 0.494160131306232 1 1
0.696851301572214 0.689253191086359 1 1
0.553140948028511 0.548063145845634 1 1
0.656597636828586 0.650160028343897 1 1
0.521407853656916 0.516003961409841 1 1
0.663050853302637 0.656168287628146 1 1
0.264675775800995 0.261698927119056 0 0
0.43421501314894 0.429483409794196 1 1
0.410955643099016 0.406355928580979 1 1
0.610113850876109 0.604403503985833 1 1
0.600599416767631 0.594316134686724 1 1
0.475878016254296 0.47112642157512 1 1
0.506315477127189 0.501573298509685 1 1
0.719559557159777 0.711174911217293 1 1
0.442913640950061 0.438749409073191 1 1
0.606564824479639 0.600764180438143 1 1
0.659115096761996 0.652044728680422 1 1
0.401522654463195 0.396468947877301 1 1
0.407225533947469 0.403121125608853 1 1
0.550888570731934 0.545265215188722 1 1
0.655036631286127 0.64823558708336 1 1
0.589352558473376 0.583829953441741 1 1
0.466990405532155 0.462135474768954 1 1
0.462307037586404 0.457584526241916 1 1
0.594702010204602 0.588788546940215 1 1
0.383068879422903 0.379210463368944 1 1
0.47871634979601 0.472993474382497 1 1
0.27450159677621 0.272280449774148 1 0
0.507884335409625 0.502508426431923 1 1
0.57720583828612 0.571312125396117 1 1
0.532802242021383 0.528148183711372 1 1
0.66833651041973 0.661885438144422 1 1
0.415994312943095 0.411955710636461 1 1
0.447794713441942 0.443112469497981 1 1
0.676920971413909 0.669483364191942 1 1
0.574186259421635 0.568408897793442 1 1
0.415092195244693 0.410568584073439 1 1
0.59005288159543 0.584163547890469 1 1
0.696979780590966 0.68992929163581 1 1
0.5398252739413 0.533746381283672 1 1
0.588782017474041 0.582696315507864 1 1
0.620645237423594 0.614764263005057 1 1
0.691871602191124 0.684996744608813 1 1
0.411273242660624 0.407179333529846 1 1
0.742087297859295 0.735185424418509 0 1
0.725903633725553 0.718786103679292 0 0
0.764980561604767 0.757112208506696 0 0
0.592174371607807 0.586122571774877 1 1
0.601597641537202 0.59570474601325 1 1
0.577935889387816 0.572346565919678 1 1
0.739751622178094 0.732608163883376 0 0
0.735765550785215 0.727806541725152 0 0
0.485971218786536 0.481348076398089 1 1
0.422575890730498 0.417958870845271 1 1
0.585362404165953 0.579965775074594 1 1
0.347533775314799 0.343866262149896 1 1
0.334762721030774 0.331034523669602 1 1
0.572330236546078 0.566595194334142 1 1
0.739846829265122 0.732818810840048 0 0
0.534053349008549 0.528617965283944 1 1
0.664251173516546 0.657959568464542 1 1
0.666513335874256 0.659370864073222 1 1
0.564766412061597 0.559182426804685 1 1
0.74250893661907 0.734695110769597 0 0
0.581406987069399 0.576134669071662 1 1
0.365045134861112 0.360644937617946 1 1
0.282598633130799 0.279632465117869 0 0
0.56519412601567 0.558960803429695 1 1
0.468415773888503 0.463543652469838 1 1
0.480401809822349 0.475494950462436 1 1
0.426168103521421 0.421627572282271 1 1
0.537707230438829 0.532556204256653 1 1
0.429747437939373 0.425127459097747 1 1
0.545126649027127 0.539813981300233 1 1
0.296402447125126 0.294181078260189 1 1
0.4205581390505 0.415609246064227 1 1
0.506100926661634 0.501105266593126 1 1
0.396508881000603 0.392844244399613 1 1
0.566802284237905 0.560382436338939 1 1
0.507894063006489 0.502676205443387 1 1
0.487698422265539 0.482826340530179 1 1
0.260291217598083 0.257645599318624 0 0
0.627187914043863 0.620354770184955 1 1
0.653978651212802 0.647027466235647 1 1
0.451004062985813 0.446393190945199 1 1
0.578080274713496 0.572432214926181 1 1
0.415794144343838 0.411660172326862 1 1
0.544769184338091 0.539127547251673 1 1
0.453263158990112 0.448510887335084 1 1
0.708362165488143 0.701448123940363 0 0
0.216397454671278 0.214041689772798 0 0
0.45823711033461 0.453497113683723 1 1
0.451935574374626 0.447086608889213 1 1
0.49729068342752 0.491942778833556 1 1
0.321393482707856 0.31832279715004 1 1
0.561298791311361 0.555481546075967 1 1
0.492552917067235 0.488013616063292 1 1
0.716041531018409 0.70951722937833 1 1
0.450385148655369 0.445758660246258 1 1
0.529005153015775 0.523866648515142 1 1
0.6319837300855 0.625636275591193 1 1
0.58162760682084 0.575153529965932 1 1
0.478486786116749 0.473881665294264 1 1
0.549983750135938 0.544735496971296 1 1
0.677992140726561 0.671576514648048 1 1
0.682287716529381 0.675162157547301 1 1
0.793138837269511 0.785247821108206 0 0
0.530367721957604 0.524846312408108 1 1
0.442825750047713 0.438658020072479 1 1
0.373299021821402 0.369822992255334 1 1
0.300950550991561 0.298007799470641 1 1
0.290381589934798 0.286689581191159 1 0
0.509611104392506 0.504476609971359 1 1
0.49765635031762 0.492562344556591 1 1
0.431491825985131 0.426779633537328 1 1
0.402990266455144 0.398371143156408 1 1
0.450264260663894 0.446036358994436 1 1
0.507300835956376 0.502043195617023 1 1
0.567651959227885 0.561882877656887 1 1
0.477248818940699 0.472554023818334 1 1
0.779613852996445 0.771025280161272 1 1
0.445858072272232 0.440765940242554 1 1
0.579581104462812 0.574489330857067 1 1
0.539964554521508 0.534718660927348 1 1
0.490720213023194 0.486101320229993 1 1
0.477255550486606 0.472302166188871 1 1
0.672374701671159 0.665390192470678 1 1
0.657402923760241 0.650783810298421 1 1
0.331987764347551 0.3289873107648 1 1
0.746739235865869 0.739538229174231 0 0
0.357685557578614 0.35346323107715 1 1
0.55638785491661 0.551086201582144 1 1
0.505238643433128 0.499808513729945 1 1
0.463919098346261 0.459026551507682 1 1
0.462552755849981 0.457863389932013 1 1
0.451664507124443 0.44738622807599 1 1
0.330116059547978 0.326304448422615 1 1
0.576529857198274 0.570894212126072 1 1
0.47526909250612 0.470601850123769 1 1
0.601861359381798 0.59446106816591 1 1
0.393075366196564 0.389161377352113 1 1
0.491676344511666 0.486974083998795 1 1
0.693345023562063 0.686660361901813 1 1
0.579824653345597 0.574534276360535 1 1
0.475084235123911 0.470438755204756 1 1
0.491273278137352 0.48623835664623 1 1
0.480441977133715 0.475183240573802 1 1
0.464496780283618 0.459573818768761 1 1
0.461779369146326 0.457160695143312 1 1
0.420054183766907 0.415995986226732 1 1
0.555010869783468 0.549343991096367 1 1
0.587926950372291 0.582103217167581 1 1
0.743108833492567 0.736064764509098 1 1
0.523266311238035 0.518568953798658 1 1
0.844120650257773 0.835378451164221 0 0
0.512036394477691 0.506760326556733 1 1
0.0919421920612221 0.0913381605555046 0 0
0.373603587150208 0.36982959552268 1 1
0.589852425126179 0.584068076420822 1 1
0.557175266344039 0.552230305087602 1 1
0.563751040413767 0.558122746414596 1 1
0.344536607091028 0.34123665733884 1 1
0.529321259923642 0.524064644742384 1 1
0.452682310891283 0.447608181619333 1 1
0.543197288278724 0.538063105221237 1 1
0.519543126252239 0.514322624346859 1 1
0.609899397932464 0.603953885471522 1 1
0.544611547390931 0.53935718048005 1 1
0.552684399009754 0.546908339643432 1 1
0.486437434773972 0.482154738632578 1 1
0.529369664526867 0.524525424643716 1 1
0.440864957818416 0.436506606741221 1 1
0.54462140490682 0.539256375940685 1 1
0.453873011110267 0.449331342301447 1 1
0.311910218218617 0.308294835645198 1 1
0.435181794565019 0.431111559365464 1 1
0.249460205635082 0.246853716391158 0 0
0.290674535911523 0.287401447176488 1 1
0.567238013315882 0.5609585461274 1 1
0.35358318237198 0.350423158910649 1 1
0.458429624879063 0.453067618415639 1 1
0.604991232570493 0.598770064987278 1 1
0.377726437265345 0.374103122901762 1 1
0.32211080545005 0.319236715392615 1 1
0.408618006017564 0.404076079030821 1 1
0.223054161563231 0.220804777198987 0 0
0.519807908678592 0.514640694034115 1 1
0.500655768621548 0.495587181902772 1 1
0.341210871400766 0.337664024034728 1 1
0.530927158349762 0.525385440191379 1 1
0.510695157142061 0.505508530509076 1 1
0.411454303110363 0.40744164302253 1 1
0.608328910939072 0.601291410144378 1 1
0.320014629815804 0.31634768088134 1 1
0.42069251274944 0.416643688157739 1 1
0.327433149742974 0.324062207754421 1 1
0.385339163939489 0.380659241147214 1 1
0.429807026722921 0.42526730131378 1 1
0.343813365058806 0.340181950874876 1 1
0.282855372710325 0.280146179132771 0 0
0.443626440837572 0.439327101843446 1 1
0.57912177263791 0.573198872417731 1 1
0.510170308990024 0.505378245704629 1 1
0.25832283323133 0.255694068239388 1 1
0.41204029761798 0.407982158212823 1 1
0.491773917946035 0.48649814482767 1 1
0.576697403776866 0.571663563026782 1 1
0.383750863974646 0.379908621629912 1 1
0.214044919670891 0.212076384250003 0 0
0.550859248886838 0.545605138366206 1 1
0.567427407874968 0.561553390461296 1 1
0.683987546467778 0.676959920311977 1 1
0.463561703997125 0.459371009920563 1 1
0.726120958400797 0.718352435326057 0 0
0.634943203406924 0.628841051943288 1 1
0.586664581411255 0.580225471496686 1 1
0.605439199885809 0.599218000963576 1 1
0.620233523843018 0.614243018151841 1 1
0.317635692857808 0.314145506191325 1 1
0.519397818458269 0.514069098047167 1 1
0.522949676647224 0.516462245092859 1 1
0.620593759264155 0.613974723872656 1 1
0.498803914631301 0.493837458979404 1 1
0.463871890434049 0.458915831100711 1 1
0.55505589207256 0.549243632031556 1 1
0.5378739393821 0.532488595745949 1 1
0.398437696085644 0.394823179087164 1 1
0.476277136123902 0.472096529788086 1 1
0.409407549986385 0.405155319522974 1 1
0.536279061374924 0.531179575473559 1 1
0.285346132836168 0.282768956564193 1 1
0.467725828139427 0.462514047207698 1 1
0.40610907211147 0.402096291516571 1 1
0.516779112609144 0.511971075802769 1 1
0.477484111792853 0.472268160745036 1 1
0.453030938198549 0.448672254134102 1 1
0.573666293752462 0.567831370934272 1 1
0.584061219567514 0.57803661258168 1 1
0.398544855828262 0.39423169531328 1 1
0.53758819114502 0.532559186115568 1 1
0.551232181323055 0.54574305291605 1 1
0.525534716199817 0.520355742474397 1 1
0.41284435380427 0.407953161387482 1 1
0.413421999876918 0.409084010064444 1 1
0.425730918828739 0.421431002720983 1 1
0.617323633567787 0.610637720307623 1 1
0.36140576484199 0.357313973543565 1 1
0.444003097102145 0.439404099833142 1 1
0.527307541395147 0.522190026453996 1 1
0.506396404709037 0.500595323367449 1 1
0.414237093507002 0.410001575056706 1 1
0.315073967910752 0.312294727662396 0 0
0.373289678855159 0.369532940802781 1 1
0.0903939366907268 0.0889370873617224 0 0
0.454597860098127 0.450110782642683 1 1
0.244302218602033 0.24197871867529 0 0
0.604292479207464 0.598155806563696 1 1
0.336438826373662 0.333396781924068 1 1
0.208546971650666 0.206706713921997 1 1
0.537308606067984 0.531982414066122 1 1
0.41455894260615 0.410319778925482 1 1
0.581927227635016 0.576614685564235 1 1
0.552472356179053 0.54709261857806 1 1
0.462175544659 0.456963748615967 1 1
0.439258638375963 0.434009459912909 1 1
0.370832918311703 0.367171853723838 1 1
0.429276481665915 0.424798520109916 1 1
0.521222490400868 0.515882753899523 1 1
0.550809213643596 0.545023624010508 1 1
0.249632545989155 0.247351565194703 0 0
0.302260402414121 0.299284277932552 0 0
0.43284823023787 0.429161897694791 1 1
0.592289003565047 0.586556773608182 1 1
0.264788013358981 0.262049675613248 1 1
0.66217700043779 0.655559785441449 1 1
0.471219700014994 0.46685576567292 1 1
0.455975561687912 0.451743643586561 1 1
0.731098986376443 0.724003337719055 0 0
0.506747102375504 0.501537795985628 1 1
0.572149799024456 0.565968319418022 1 1
0.635914940677868 0.629742286587069 1 1
0.461112762738581 0.457045487603569 1 1
0.644012662356262 0.63748058617424 1 1
0.352693618859727 0.349819524827513 1 1
0.600948692391194 0.595295190653952 1 1
0.231286093152132 0.228571112061802 1 0
0.468489721585674 0.463932170991251 1 1
0.493066116727891 0.487695277993456 1 1
0.767017259387572 0.757951489351258 0 0
0.603435223602404 0.597484178765012 1 1
0.571068004493317 0.565208125683767 1 1
0.582186590964986 0.575820722774218 1 1
0.461351497638146 0.456505689041614 1 1
0.528666612133526 0.522591428484906 1 1
0.52303938283509 0.517717075878642 1 1
0.248259298677604 0.245694305436572 0 0
0.534263671228181 0.528105350539828 1 1
0.419508642101547 0.414769633960926 1 1
0.190272259959168 0.188645349747754 0 0
0.481735176944865 0.47669366736495 1 1
0.441673279425156 0.437695822209616 1 1
0.667023193877627 0.660077428568358 1 1
0.394771084343263 0.391016056862819 1 1
0.490463874813529 0.484838371459149 1 1
0.466019527491065 0.461116448424437 1 1
0.461955015689505 0.457360245560966 1 1
0.294040025674274 0.29096211666867 1 1
0.611875870114666 0.605966100926362 1 1
0.264880178501805 0.262307924688515 0 0
0.528842851481286 0.523792717737362 1 1
0.411051145376365 0.407092219411901 1 1
0.611428072363143 0.605299889903593 1 1
0.47214541398549 0.467849581528538 1 1
0.452393402456247 0.448054250964753 1 1
0.451537078628956 0.447259005370642 1 1
0.602410412767732 0.596239715691652 1 1
0.280283005223395 0.277947929521684 1 1
0.444145297936815 0.43967793102563 1 1
0.506519747343648 0.501415761323396 1 1
0.512962838285999 0.508036139092215 1 1
0.561426581383894 0.55611965389431 1 1
0.34732021840111 0.343707901033859 1 1
0.740809157495984 0.733259193905324 0 0
0.469505479750762 0.465034956603012 1 1
0.368085842935086 0.364409136206566 1 1
0.509634954071437 0.504104707188859 1 1
0.186966280870391 0.184799607074398 0 0
0.360059713256241 0.355264776849627 1 1
0.758596878767289 0.750660742758088 1 1
0.249904193917117 0.247427064849321 1 1
0.40824796916734 0.404027662489507 1 1
0.225671484371374 0.223451700444525 0 0
0.401534195312902 0.396998847051062 1 1
0.460609368035382 0.455723336770055 1 1
0.601833804876242 0.596002671412027 1 1
0.732085981089605 0.725128340209138 1 1
0.432473070075891 0.427931238346149 1 1
0.280102917957586 0.277403570392588 1 1
0.669469036352492 0.662721244329471 1 1
0.479356679864765 0.474257719974517 1 1
0.663886198167812 0.657800230089114 1 1
0.395415211030894 0.391716056604744 1 1
0.355248950036226 0.351898709012308 1 1
0.640794008361924 0.634473309960578 1 1
0.442403705837742 0.4370860105568 1 1
0.54550346262132 0.539325651835163 1 1
0.348384682549493 0.345128817771269 1 1
0.381169936084414 0.377071435323992 1 1
0.433505615952356 0.42882763394369 1 1
0.323863963157926 0.320173600815243 1 1
0.392351000719025 0.388127401533805 1 1
0.730754233833224 0.723359748374301 0 1
0.227568871675194 0.224957168888812 0 0
0.598219359084464 0.592393050831612 1 1
0.280503905957415 0.27759252305933 1 1
0.502675332071906 0.497225847602516 1 1
0.681342591987948 0.674144160061151 1 1
0.473423947467249 0.468278179830331 1 1
0.27071123979921 0.267487887186438 1 1
0.418150250822078 0.414339035701221 1 1
0.548167094302338 0.542706552835704 1 1
0.530582803862796 0.525443575674045 1 1
0.475571777755661 0.470250515378101 1 1
0.458743035080695 0.454345167606929 1 1
0.587953745125225 0.581902145225066 1 1
0.47243983219237 0.467161620507888 1 1
0.59445207230952 0.588719729761857 1 1
0.474175466423982 0.469361685595945 1 1
0.508047465634922 0.502883903410153 1 1
0.341044555240791 0.337237800333855 1 1
0.315165062025288 0.312259899546491 1 1
0.475379352235828 0.470391188754388 1 1
0.384834212784578 0.381167449741647 1 1
0.454576965184603 0.450057170447676 1 1
0.858027417328241 0.84974594696665 0 0
0.583232899520147 0.577685310937398 1 1
0.440270522329082 0.43530393309984 1 1
0.503391047898587 0.498543203378391 1 1
0.426261878893117 0.422098061627278 1 1
0.726465351933634 0.719603191776032 1 1
0.446772767242456 0.44212836057861 1 1
0.435240354173432 0.430752449623372 1 1
0.307792358009313 0.304682228472816 1 1
0.510338509618179 0.504778388979378 1 1
0.658833622769087 0.652607599472171 1 1
0.270835008579329 0.268331737793888 1 1
0.495097534488842 0.490216573441355 1 1
0.357204316899666 0.352986590624621 1 1
0.499566619572707 0.494135612319515 1 1
0.700886502524893 0.694024230545519 1 1
0.426277443969886 0.421624675265661 1 1
0.399427961167678 0.394843782260489 1 1
0.65634068243295 0.650054610593113 1 1
0.513317873187172 0.507863607540759 1 1
0.447526882237931 0.442725526108503 1 1
0.525921282459916 0.519818155227644 1 1
0.517271366521863 0.512019415046582 1 1
0.631312289127181 0.625231161704961 1 1
0.505946998626714 0.501371388752187 1 1
0.660121344486838 0.652799898028311 1 1
0.69760475055655 0.689364473286746 1 1
0.316913040881045 0.313560150767212 1 1
0.30746289952891 0.304005483484032 1 1
0.671942221036641 0.665263106882949 1 1
0.516778329039189 0.511073873844253 1 1
0.634748530909944 0.628243027083365 1 1
0.394123588700367 0.390290769062679 1 1
0.65923201220475 0.652055134855638 1 1
0.645492462111503 0.637639732913397 1 1
0.460035942882942 0.455025053018767 1 1
0.582753877173346 0.57631573687003 1 1
0.487728505694351 0.483042820829997 1 1
0.566951259247401 0.560681549711727 1 1
0.593951975430975 0.587794044787304 1 1
0.450335307647294 0.445464797313608 1 1
0.509817963652247 0.504706965927345 1 1
0.425176910756652 0.420915927348897 1 1
0.349440415687731 0.346028265060776 1 1
0.297554641626512 0.294438812994459 1 1
0.405248589851498 0.400933960376332 1 1
0.47865963584552 0.474191737136161 1 1
0.436499843244972 0.43213552575152 1 1
0.42535291378288 0.421356572648412 1 1
0.36572296048358 0.361628547664053 1 1
0.197985007604465 0.195377970809795 0 0
0.621931027836195 0.615986569523307 1 1
0.561505782356439 0.556415956272841 1 1
0.485138669417236 0.480878809735004 1 1
0.729632492729766 0.722552884050709 1 1
0.329429959962264 0.325929104703436 1 1
0.529260438074477 0.523965985821558 1 1
0.794915231298992 0.787077560339061 0 0
0.561262181824234 0.555768523791623 1 1
0.540425576801555 0.534660686273099 1 1
0.473711059760722 0.469255709475264 1 1
0.43036375229792 0.426059714671511 1 1
0.628607365104914 0.622196960614409 1 1
0.606063092391655 0.599909427754717 1 1
0.290530692684737 0.287484740351782 1 1
0.480274516621821 0.475825720125913 1 1
0.654973674173262 0.648757551196975 1 1
0.540013970675621 0.534289030518426 1 1
0.756581594574759 0.748399291462827 1 1
0.368539968814919 0.365550944135905 1 1
0.515680972015356 0.510846071908684 1 1
0.614487041657021 0.607324616698469 1 1
0.50315099683451 0.498083377603217 1 1
0.204088148292226 0.202221454564146 0 0
0.543751716429869 0.538358609561151 1 1
0.395990462328516 0.391807509892983 1 1
0.510271718115355 0.504787333150564 1 1
0.689241384852034 0.682162524972563 1 1
0.375540120941819 0.371759566067017 1 1
0.547918972624972 0.542613119465139 1 1
0.571616712951512 0.565483328315176 1 1
0.525735794256549 0.519694606681841 1 1
0.385893167962281 0.381596241337827 1 1
0.583839578390632 0.577735239383004 1 1
0.513688508546705 0.508230995202601 1 1
0.504487541589119 0.498960459117868 1 1
0.65412683150262 0.647913796919996 1 1
0.524416907925414 0.517745448819964 1 1
0.659327091196084 0.652432955832367 1 1
0.48347954758125 0.47838864289592 1 1
0.663990392971269 0.655850381011222 1 1
0.45792490081245 0.453314261534216 1 1
0.66133137214864 0.654893590796054 1 1
0.441084417001577 0.437233739292242 1 1
0.419033625061054 0.415285825690373 1 1
0.517421819458071 0.512721013001149 1 1
0.40637393384698 0.402271909338507 1 1
0.635634171795027 0.628910285031658 1 1
0.599733026283151 0.593358922504661 1 1
0.572046457220648 0.565703008870319 1 1
0.500732662239677 0.495564419447021 1 1
0.604680718951818 0.598506861412633 1 1
0.57706573456859 0.57033421987224 1 1
0.39007539646603 0.385878455707561 1 1
0.363701561419956 0.360031588696243 1 1
0.475899231347246 0.471091633085723 1 1
0.226768606097484 0.224174158747842 0 0
0.707565545911237 0.700837007670301 0 0
0.515333861651822 0.509962144717913 1 1
0.53766507329351 0.532358729084623 1 1
0.394467037817041 0.390169873446789 1 1
0.491997859321969 0.486673990307452 1 1
0.549205305630664 0.543488486911079 1 1
0.475117190112484 0.470544701631799 1 1
0.287190704273845 0.283878527032736 1 1
0.672617143300839 0.66609668677363 1 1
0.550439584242321 0.544464009511523 1 1
0.343509731897939 0.339824978251118 1 1
0.489194516925965 0.483833087631296 1 1
0.586703988854783 0.580382652858586 1 1
0.381605001886774 0.378032403312107 1 1
0.397604627672811 0.39336401980102 1 1
0.513491681709322 0.507963902539051 1 1
0.45721012716905 0.453108381425896 1 1
0.531018988819007 0.525538548821193 1 1
0.322191063767794 0.318745749819527 1 1
0.505040777933692 0.499855208838542 1 1
0.617753288884536 0.610698658461171 1 1
0.577586764442567 0.570643795829341 1 1
0.382035123767472 0.377831759095419 1 1
0.714530234077861 0.707668592125215 1 1
0.496821091114397 0.492081085320228 1 1
0.470967782967012 0.46618409489512 1 1
0.427281141202231 0.42285773974586 1 1
0.645248634509606 0.639188739626644 1 1
0.611855003007404 0.605975571916151 1 1
0.642525830399236 0.635749106934498 1 1
0.502576817227547 0.497747086474543 1 1
0.587505048104603 0.5818825088638 1 1
0.579778822830803 0.574135931156146 1 1
0.358570448274409 0.35459562280878 1 1
0.604803090160073 0.598991655739134 1 1
0.370545890120922 0.367313969197875 1 1
0.534601090074902 0.528761077385076 1 1
0.569331752440136 0.5642335479278 1 1
0.513736354089187 0.508497550769034 1 1
0.643096725778354 0.636434246965934 1 1
0.512378807409682 0.506930216052803 1 1
0.40510426705521 0.400632011359488 1 1
0.538861989444169 0.533580807056566 1 1
0.561963138260013 0.556841817729649 1 1
0.483113833988931 0.478423934754584 1 1
0.761890055944649 0.753761022282203 0 0
0.414212252364106 0.410062019773889 1 1
0.729509112471411 0.721914083753528 1 1
0.646174875412157 0.639809897211721 1 1
0.597993908156168 0.592776046352488 1 1
0.602363270209992 0.596916383347102 1 1
0.507790351360108 0.5024551189634 1 1
0.449238083759901 0.444519255709328 1 1
0.642178583844701 0.635734201121714 1 1
0.579426115407073 0.573482881213477 1 1
0.775592624970802 0.767742619393017 0 0
0.486582817303051 0.482029955269937 1 1
0.469796024345986 0.465116142605835 1 1
0.247908197115288 0.245508047257225 0 0
0.506004251803671 0.501492569515617 1 1
0.379760696851167 0.375803938409505 1 1
0.528043187320898 0.522856049157993 1 1
0.485167535828727 0.480860635626131 1 1
0.383641625444682 0.379203536777323 1 1
0.434828073045254 0.430446328964309 1 1
0.506896502795712 0.501912056524751 1 1
0.393816558385555 0.389977923178478 1 1
0.450530148844968 0.446577926134038 1 1
0.581104208393239 0.575316664020151 1 1
0.559976266909309 0.554757332041083 1 1
0.427314523141457 0.423132913783631 1 1
0.610882608910952 0.604220333399131 1 1
0.522966399133622 0.517936418582112 1 1
0.448999205035711 0.444858119337604 1 1
0.651334216717556 0.645675827368867 1 1
0.532704261670862 0.526914987514136 1 1
0.385202502590349 0.381511398282923 1 1
0.507910895557401 0.502707032806505 1 1
0.416001931355761 0.411795012707006 1 1
0.203340915716811 0.201195154285646 0 0
0.509953008062747 0.504844048199525 1 1
0.383047361766418 0.379470339155364 1 1
0.286519099687865 0.283592135090353 1 1
0.539707947544332 0.534961629915434 1 1
0.525742084275988 0.520273035696435 1 1
0.455335868668265 0.450581915443748 1 1
0.31246256447091 0.309701938316726 1 1
0.48514713756825 0.48080153884079 1 1
0.416634289911436 0.412313054383963 1 1
0.478962567127319 0.474584229253686 1 1
0.420718122463316 0.416134936813475 1 1
0.505045202290003 0.499850044078542 1 1
0.279903199263238 0.276896911603796 1 1
0.441722990231576 0.43702090946807 1 1
0.542788089765712 0.537228193966273 1 1
0.451415592001043 0.446517514694593 1 1
0.473410499355337 0.468849479546147 1 1
0.703698663175191 0.696345417919877 1 1
0.403177151284817 0.399216970300721 1 1
0.390832205241561 0.387263652384395 1 1
0.49364563391743 0.488649652781603 1 1
0.434433228173335 0.43023930129423 1 1
0.531531375943744 0.526733927369854 1 1
0.47031438039557 0.46539195134846 1 1
0.473226409286314 0.468198976944607 1 1
0.537642554004096 0.531830201626856 1 1
0.467216016123612 0.462226754618148 1 1
0.544331035054749 0.538306389293446 1 1
0.449940085404992 0.444837667231541 1 1
0.489497111625029 0.484697812524723 1 1
0.528793554955763 0.524033219307025 1 1
0.760599851206564 0.753240216982187 0 0
0.442090185738795 0.437834825042623 1 1
0.62526227592705 0.618776083389193 1 1
0.425650338168068 0.422254986588804 1 1
0.47128008566067 0.465964328522616 1 1
0.416945841656082 0.413243452555088 1 1
0.546710517800617 0.541585266672303 1 1
0.46560032638848 0.460478699073503 1 1
0.551980708536633 0.545933576206979 1 1
0.329813293597257 0.326302169100647 1 1
0.410003246071654 0.405433214044065 1 1
0.548530373006243 0.541944893359427 1 1
0.378077410635917 0.373831977876736 1 1
0.347381207161157 0.344113783202821 1 1
0.544785286510698 0.538748953786169 1 1
0.596597280576958 0.591042967528492 1 1
0.437417218533493 0.433199283904908 1 1
0.495107943182255 0.48945267203625 1 1
0.54768797578887 0.541372825319729 1 1
0.411927322862377 0.408352330738908 1 1
0.377710750964744 0.373633314625047 1 1
0.437095699552655 0.432588392926408 1 1
0.475248339514538 0.470707853764349 1 1
0.392142977531244 0.388209210255607 1 1
0.471728528009662 0.466942915603764 1 1
0.443256344960746 0.43903462338486 1 1
0.558192288579783 0.552731037953401 1 1
0.631754177434991 0.625624567156026 1 1
0.595470713452922 0.589433394138306 1 1
0.495092928800178 0.490339656739453 1 1
0.478474479297536 0.473860865221827 1 1
0.367067450079738 0.363832851143633 1 1
0.417342175120365 0.41314951410672 1 1
0.453322804995707 0.448651433852658 1 1
0.734950416180237 0.727725179278584 1 1
0.424772686922244 0.421233064855024 1 1
0.522098900585077 0.516746787198808 1 1
0.45217545423749 0.448597371630458 1 1
0.448796528460716 0.443886430948113 1 1
0.140440599014447 0.138904426786748 0 0
0.280366802455166 0.277993111750301 0 0
0.473843426987274 0.469325988296637 1 1
0.450644937357082 0.44627675690378 1 1
0.345131870585262 0.341096566672101 1 1
0.508916987090028 0.504418811020656 1 1
0.601992822076979 0.595132363848535 1 1
0.460336968690267 0.455445965316219 1 1
0.58400490811694 0.577637504604071 1 1
0.567843350416922 0.561718998762633 1 1
0.417063220444536 0.412867911400133 1 1
0.585457666215538 0.578959418838311 1 1
0.506345863280406 0.501293240049779 1 1
0.461744061171122 0.456810843057245 1 1
0.439043496035633 0.434568731392919 1 1
0.570204509014031 0.564326730588382 1 1
0.30938455948224 0.305456298261706 1 1
0.356544226585604 0.352464802227761 1 1
0.600095995116576 0.593577322490925 1 1
0.697922077239873 0.691027358794047 1 1
0.684420207308072 0.677914595381056 1 1
0.635443190083074 0.629730749974016 1 1
0.370338156716138 0.366363684705408 1 1
0.452397594067911 0.448294746760571 1 1
0.574810105973526 0.569002587593055 1 1
0.551853229709313 0.545793306515916 1 1
0.394750210347544 0.390652501825966 1 1
0.40450565933157 0.400507898698564 1 1
0.470689749613183 0.465915286188668 1 1
0.293769167003915 0.290870913154495 1 1
0.577195740729395 0.571226856835585 1 1
0.567425288892138 0.561930127529981 1 1
0.339108901023989 0.336123266527253 1 1
0.618259288892665 0.611817510860538 1 1
0.437110138630898 0.432620096997931 1 1
0.435764805260799 0.430938624326899 1 1
0.503271250390028 0.497732710029333 1 1
0.587528153075373 0.58136810932965 1 1
0.440221503609403 0.435999526148069 1 1
0.66748160720615 0.661270193530346 1 1
0.575575786178046 0.569460889891623 1 1
0.348967333814624 0.345435489783591 1 1
0.579078778070317 0.573259344148185 1 1
0.665499923070095 0.65921615933894 1 1
0.557772807703758 0.551926685707247 1 1
0.524283863858554 0.518592175320848 1 1
0.452286755849935 0.448021235551078 1 1
0.405809468928715 0.402019354823058 1 1
0.668752960564818 0.662530634517129 1 1
0.411156321815565 0.406576679155171 1 1
0.615594336451505 0.608679422590199 1 1
0.314326287251574 0.311122629044367 1 1
0.285415153325782 0.282814767770582 1 1
0.513606949873774 0.508282059289905 1 1
0.552406180270521 0.546989656351079 1 1
0.482998148864763 0.477355940658105 1 1
0.551010733771303 0.545461393205924 1 1
0.477052659719414 0.472493784864648 1 1
0.363580328893084 0.359952602031134 1 1
0.465917628230717 0.461846012961786 1 1
0.349656703662102 0.345541113146247 1 1
0.625805048855901 0.619038025032613 1 1
0.596696831577004 0.589771724087495 1 1
0.723086881480471 0.715763735911335 1 1
0.446461004693144 0.441584311731319 1 1
0.580121257766251 0.573974526302088 1 1
0.559546582799742 0.553483791869445 1 1
0.387321587742157 0.383751485442875 1 1
0.432714025383657 0.42827134260773 1 1
0.460425391434879 0.45560824861743 1 1
0.489459416591166 0.484968191309477 1 1
0.596502027607556 0.590665986549136 1 1
0.380724656232826 0.376462519246495 1 1
0.566842666697228 0.560930011947287 1 1
0.488006388862538 0.482806692475641 1 1
0.837112056967018 0.828615217605762 0 0
0.322617480963002 0.319159242990065 1 1
0.697722255635473 0.690883835372158 1 1
0.337719276998992 0.333971419563144 1 1
0.593886052604274 0.588601914704538 1 1
0.587601693700538 0.581362147974106 1 1
0.159917497052498 0.158284699369302 0 0
0.385435545722792 0.380849396491541 1 1
0.446791410543854 0.442069640284821 1 1
0.428508597560846 0.42401653172126 1 1
0.320089933457111 0.317255060429655 1 0
0.433619158760722 0.42881747421021 1 1
0.551339173382052 0.545905249808579 1 1
0.321454099150069 0.318206619427337 1 1
0.515659271807583 0.50973557142564 1 1
0.678268668924853 0.671245378215149 1 1
0.423739058140562 0.419143865188792 1 1
0.436690816943802 0.432634826831564 1 1
0.327625092574759 0.324502566188843 1 1
0.479361914817157 0.474210735543948 1 1
0.674071694634645 0.667306449686577 1 1
0.379380176840403 0.375217343884276 1 1
0.683614185411678 0.677286042318454 1 1
0.515316143206597 0.510107783159543 1 1
0.593421522153635 0.587597597617481 1 1
0.692038493666503 0.684960673865351 1 1
0.453455256399315 0.449068947244737 1 1
0.499763846021747 0.494012496921624 1 1
0.568687751058824 0.56222257809698 1 1
0.467215979963527 0.462705506508461 1 1
0.412337176673184 0.408450638879157 1 1
0.494362607802041 0.488586270084833 1 1
0.601663121106202 0.595710296625316 1 1
0.613416047557315 0.607370373936848 1 1
0.530930694583777 0.525488559947724 1 1
0.308066444486158 0.305077794353475 1 1
0.611009767583951 0.604744235542275 1 1
0.544402446545452 0.538103396991502 1 1
0.246411705322691 0.24395632383376 0 0
0.392633034979695 0.388546915349754 1 1
0.491573276512263 0.487159356993428 1 1
0.548125970219765 0.542360182890554 1 1
0.498373288777493 0.49265708731942 1 1
0.416257537334093 0.411637919979909 1 1
0.35697870499965 0.353226338719274 1 1
0.481626202989802 0.476831206711199 1 1
0.381265498844992 0.377560191683919 1 1
0.551951472264011 0.546361438473455 1 1
0.462588972425465 0.45747225815647 1 1
0.558358805137413 0.552047898110106 1 1
0.522575736223326 0.516946031822259 1 1
0.420796643536165 0.415946397584047 1 1
0.514831286313093 0.510375078218489 1 1
0.32479245740671 0.321028044758369 1 1
0.581575989033052 0.575522281569047 1 1
0.464683143344921 0.459938792357573 1 1
0.509567737907948 0.50413634968043 1 1
0.630455042881128 0.624612257693301 1 1
0.476844703966981 0.4724587719401 1 1
0.586334273332011 0.580537169318121 1 1
0.626601804611619 0.620510151644114 1 1
0.29596048268271 0.29240479668495 1 1
0.413485094216538 0.409173755285266 1 1
0.767136750659947 0.759128581118624 1 1
0.495870883167702 0.490827120952029 1 1
0.359681338100053 0.356559266819532 1 1
0.518354394660922 0.51281314370703 1 1
0.522946359625663 0.517781213105172 1 1
0.460559822332013 0.456037591047543 1 1
0.461833321186653 0.457190715672538 1 1
0.48903807610526 0.484513638191224 1 1
0.494459680726353 0.489674584631852 1 1
0.501984497156123 0.496662037257146 1 1
0.565438170056811 0.559710099804746 1 1
0.632103913091229 0.624745492813039 1 1
0.571644848759307 0.565997247983468 1 1
0.354207953166122 0.350555538454622 1 1
0.544618610058542 0.538745239995865 1 1
0.669840621471885 0.662916717397217 1 1
0.455152715865642 0.449808041571642 1 1
0.603426663957413 0.597596352573826 1 1
0.310639535164318 0.307575086120823 1 1
0.656517090575742 0.650359972704246 1 1
0.443910258621682 0.439602633387893 1 1
0.507327497770217 0.501567300821858 1 1
0.472065738870147 0.467152882383083 1 1
0.443425053256978 0.437696316399927 1 1
0.357642274942142 0.353626191062312 1 1
0.401090623701803 0.397210581144607 1 1
0.463707555466297 0.458551251909563 1 1
0.5591316807446 0.55315806775711 1 1
0.632944302149437 0.626432334888339 1 1
0.535605265879207 0.530524951355816 1 1
0.554044350912052 0.548132263451354 1 1
0.528521566570982 0.523148355385897 1 1
0.446474166710342 0.441539421691434 1 1
0.28706994457602 0.284233234583088 1 1
0.442823166041628 0.437990981771965 1 1
0.490264478386824 0.485605764443979 1 1
0.324427799871009 0.321528432610812 1 1
0.543592668672077 0.537956097206947 1 1
0.794053080241411 0.786112524223122 0 0
0.5539223401885 0.54835100464922 1 1
0.527588798568975 0.522608097164826 1 1
0.50541297974073 0.500413806499639 1 1
0.609772407456139 0.603302334460551 1 1
0.514148072845108 0.508842920355908 1 1
0.429983535135074 0.425417714928761 1 1
0.631347377368972 0.624046524591979 1 1
0.665445502897708 0.658061875139064 1 1
0.65507662019213 0.647829956272844 1 1
0.436619047129511 0.43256022401862 1 1
0.516144050725102 0.510774731420211 1 1
0.590614716604484 0.584568192753303 1 1
0.459956605180331 0.455437350256387 1 1
0.462076982730788 0.45713627336122 1 1
0.402110210893076 0.397870324995641 1 1
0.559093858664955 0.55343336731429 1 1
0.189677664465496 0.188421507032143 0 0
0.612733458985033 0.607245623044918 1 1
0.755000024844594 0.748030734813313 0 0
0.209602545901467 0.206910500648892 0 0
0.575620243817691 0.570175688545842 1 1
0.562908992290696 0.557126393026713 1 1
0.416979891409451 0.412259576681889 1 1
0.622833306248787 0.616108274007167 1 1
0.42894492447994 0.425073054927121 1 1
0.457938544699584 0.45383212832524 1 1
0.481784476986677 0.477224870420226 1 1
0.660571982102868 0.653627498652531 1 1
0.736506885195852 0.728984444630319 0 1
0.52821381470572 0.522303724297304 1 1
0.683117287456767 0.676275154958842 1 1
0.622572530991954 0.615874695776712 1 1
0.797804198338514 0.789641586087182 0 0
0.589362925673387 0.58343268006626 1 1
0.709085994995785 0.701863538119731 1 1
0.259564084653888 0.256587009152601 1 1
0.772507587359982 0.764581555528573 0 0
0.422405534808651 0.418035623364355 1 1
0.456892464531084 0.452545715932476 1 1
0.310615543233756 0.306899093630997 1 1
0.630767730084731 0.624197917955281 1 1
0.466702328466018 0.462062852257648 1 1
0.500491031316491 0.494790530035915 1 1
0.403011680944965 0.399053582552886 1 1
0.487034568402884 0.481760338533896 1 1
0.524257439506065 0.518703436441058 1 1
0.476940874628727 0.472519550893001 1 1
0.566526025468219 0.560080285149145 1 1
0.563585636746874 0.558656682084748 1 1
0.532955663603699 0.527283864168208 1 1
0.584076441011884 0.577492478697092 1 1
0.316872781539337 0.313086690093842 1 1
0.485072650628808 0.480219433437825 1 1
0.325624389194777 0.322330975802093 1 1
0.704653974390237 0.697176954841851 1 1
0.488856675865761 0.484027098287593 1 1
0.571040628950949 0.564698129800468 1 1
0.446725541371398 0.441702054338996 1 1
0.415083149820914 0.410493780705698 1 1
0.571867884291644 0.56612948939663 1 1
0.389660036670418 0.385750302576585 1 1
0.578241714402399 0.57254581569759 1 1
0.507106834756366 0.502261553957879 1 1
0.297329836240299 0.294613598621177 1 1
0.622618841691914 0.616750039995883 1 1
0.549120426827784 0.544195858095808 1 1
0.599350216997492 0.593079861564528 1 1
0.414022126783326 0.409018652485627 1 1
0.494730926926233 0.489651300865714 1 1
0.408644559873664 0.404685562009881 1 1
0.511540355580855 0.505335416913829 1 1
0.517045391695161 0.511647735042043 1 1
0.538598595154281 0.532790323259094 1 1
0.653542180626382 0.646677747176473 1 1
0.278298616071777 0.275840481128772 1 1
0.512589119459977 0.506922151064504 1 1
0.441082735790247 0.436350842137235 1 1
0.634135748749597 0.628284807351866 1 1
0.461337706365894 0.4570914245432 1 1
0.38084103818762 0.377317794177359 1 1
0.445669082265832 0.440777784045149 1 1
0.489451978689198 0.484517903973486 1 1
0.535703406765882 0.530188714462548 1 1
0.570082849518071 0.564633804692666 1 1
0.31551667335337 0.311956423170496 1 1
0.631774396464826 0.625654723376649 1 1
0.556016244210662 0.550573821925844 1 1
0.22354354022014 0.221055466718888 0 0
0.552621234787525 0.546241919954865 1 1
0.576651209144293 0.57102393289368 1 1
0.403416755870381 0.399153491768642 1 1
0.472355718215959 0.467826743465819 1 1
0.780220246874748 0.772695680650623 0 0
0.501778243636026 0.496573657305128 1 1
0.567708886796341 0.561436168417852 1 1
0.641287540823251 0.634724185161338 1 1
0.544516065480301 0.539263885272808 1 1
0.573805386194808 0.56780033007514 1 1
0.528689400511069 0.52386199048917 1 1
0.28001893907718 0.276805266140161 0 0
0.505056811260717 0.499660290490865 1 1
0.404533254720743 0.401118182927301 1 1
0.44677057232508 0.442275559025679 1 1
0.416134534458021 0.411627551234738 1 1
0.481806869870245 0.476995346541927 1 1
0.485383824077938 0.480037190734191 1 1
0.624675639092301 0.618178639336617 1 1
0.416867107476453 0.412573457884208 1 1
0.703594855251938 0.696669206079833 1 1
0.365950484731455 0.362111541044024 1 1
0.575222211105378 0.569889132260482 1 1
0.437290944914473 0.432790400249721 1 1
0.605400356886252 0.599169609324464 1 1
0.509991513075402 0.505703488762675 1 1
0.735862087577852 0.728169702921789 1 1
0.559451788037833 0.553212926973772 1 1
0.585905080224733 0.579572780699588 1 1
0.594444602031949 0.588960863499448 1 1
0.48755576062689 0.483127295132127 1 1
0.647641425801921 0.640623332308317 1 1
0.670357252644405 0.663446791587023 1 1
0.413162091135421 0.408634516989441 1 1
0.416392603090691 0.412368452860791 1 1
0.516931530446964 0.511901458544402 1 1
0.614931356449215 0.609271611209249 1 1
0.201103645703332 0.199334562637792 0 0
0.420953825374893 0.417075713370181 1 1
0.521582386493633 0.515780489363827 1 1
0.26333605517058 0.261069523166507 0 0
0.306703784911383 0.304297920239878 1 1
0.325951202628478 0.321935915983627 1 1
0.551428800117902 0.546642336235758 1 1
0.449142975338403 0.444645772046083 1 1
0.437382127438386 0.433508969318664 1 1
0.699791436816947 0.692714280735362 1 1
0.455024240563239 0.450042671840345 1 1
0.421119838241526 0.416950784997364 1 1
0.576933195588573 0.571772856594954 1 1
0.370531223392791 0.366685074515144 1 1
0.456457807597087 0.451660364211901 1 1
0.38654765865152 0.382843135581775 1 1
0.464946780100949 0.460057160457118 1 1
0.425630945012591 0.421189043356346 1 1
0.557603571430116 0.551898167593238 1 1
0.515155722447455 0.509595718589681 1 1
0.380231844551576 0.376376412564027 1 1
0.53129307404366 0.526167318599968 1 1
0.52224829141732 0.516191970151479 1 1
0.369497708219545 0.365509646860922 1 1
0.54820185440602 0.542720713272214 1 1
0.600968685467854 0.593947291348894 1 1
0.333014153582721 0.32966454100485 1 1
0.481624380372925 0.476891141978127 1 1
0.415699418777071 0.411999563748294 1 1
0.588733927492248 0.582710280322899 1 1
0.528571725595617 0.523064659950533 1 1
0.434146296664753 0.429344710338671 1 1
0.368730672146739 0.365280237048168 1 1
0.556239940413893 0.550420914061752 1 1
0.634799933104754 0.628603068887565 1 1
0.460224002819487 0.455973776351993 1 1
0.413606293814891 0.409132229129271 1 1
0.634267253576921 0.627606458954291 1 1
0.388455775096082 0.3848281616157 1 1
0.493594099673631 0.488710842730177 1 1
0.554761931928577 0.549263527613225 1 1
0.539048484117328 0.533600752170035 1 1
0.486299675176358 0.480656809849488 1 1
0.455559257746083 0.450931002901706 1 1
0.514050866460543 0.508561872653398 1 1
0.453060397444939 0.44853553302995 1 1
0.100809554844156 0.0996634468172154 0 0
0.511486270146584 0.506104941743619 1 1
0.608912131277432 0.602744677939529 1 1
0.665414752217968 0.659336234582016 1 1
0.509165141621756 0.503980946927635 1 1
0.444290111938549 0.439551271238982 1 1
0.564138155383375 0.558275902196406 1 1
0.57620712310268 0.571016372521704 1 1
0.579105746889948 0.572710794200722 1 1
0.60474942940983 0.598696927274878 1 1
0.640902637683482 0.634638975730063 1 1
0.692301281385598 0.684580485119842 1 1
0.786349269335869 0.778863189750963 0 0
0.585169063013715 0.579245461978989 1 1
0.230905982280638 0.22809206646646 0 0
0.251852676415724 0.249324877307669 1 1
0.468469763668263 0.464108532132469 1 1
0.419762485491647 0.414812844702614 1 1
0.501778087714196 0.495948280965775 1 1
0.56162818185735 0.555878687652261 1 1
0.288172237337646 0.284770934954219 1 1
0.370400800147547 0.3664940685374 1 1
0.399721823571731 0.39589135361235 1 1
0.589426013392846 0.583550179694247 1 1
0.391981960327377 0.387877439944861 1 1
0.268006503249188 0.266021628227395 0 0
0.464003521384783 0.458821466573116 1 1
0.323106776122715 0.320211851544102 1 1
0.631085416578219 0.624890806735526 1 1
0.664202397822462 0.657756236541204 1 1
0.78037959254189 0.773168429721265 0 0
0.541329730070785 0.535602497511088 1 1
0.746944629307955 0.739359577280077 0 0
0.428335558813095 0.42384184721388 1 1
0.570925824339186 0.564716167223317 1 1
0.380272677261932 0.376568354611365 1 1
0.441398998150757 0.43686967651216 1 1
0.55761307732277 0.551850840991795 1 1
0.403761198970539 0.399375474819045 1 1
0.539078647411954 0.53341590326805 1 1
0.460053812274517 0.455199779317385 1 1
0.384854134374034 0.3808628084956 1 1
0.615604803843873 0.60893255179644 1 1
0.282997124583652 0.280099152462373 0 0
0.311771433538078 0.308255782851388 1 1
0.649485412844846 0.643655752325381 1 1
0.308957662416392 0.305734231833575 1 1
0.482205722000123 0.477279265237686 1 1
0.559747518017282 0.554897241973966 1 1
0.651471265336686 0.644475718729017 1 1
0.503835848728618 0.498783651283022 1 1
0.404239954359907 0.400284428822311 1 1
0.526771979405107 0.521381710344063 1 1
0.46026056158754 0.455820856620309 1 1
0.443560385448469 0.438219845549596 1 1
0.627050493663214 0.620202326289027 1 1
0.860610008437896 0.851826041338886 0 0
0.449359839227329 0.444669916799442 1 1
0.615660972123096 0.608723180392359 1 1
0.556500587221042 0.550593528362061 1 1
0.546476618296609 0.540861635956932 1 1
0.415599071361181 0.411589158308615 1 1
0.398261588951167 0.393982283913756 1 1
0.364012812557213 0.36086477782465 1 1
0.560128259883285 0.554451857792086 1 1
0.463508050660345 0.458668104906845 1 1
0.489373766112858 0.484156704152049 1 1
0.548213874397167 0.541905795142033 1 1
0.562567456830734 0.55680853759605 1 1
0.527647088735667 0.522598342423518 1 1
0.554826903181057 0.549036207452866 1 1
0.564685681141059 0.558903852970054 1 1
0.412818866647431 0.408357991012264 1 1
0.425436491070439 0.421650113998734 1 1
0.456053178766817 0.451851341195975 1 1
0.726222604308083 0.719376336392261 1 1
0.561571291611379 0.556275842163448 1 1
0.52261175958658 0.517068044793828 1 1
0.560187591767534 0.554227328558566 1 1
0.615680976972233 0.609868246971813 1 1
0.415254773217761 0.411407470621804 1 1
0.659964213028495 0.653083526231651 1 1
0.524998448735127 0.519898981552357 1 1
0.525573290622173 0.520121547695238 1 1
0.557625099118112 0.551770206658341 1 1
0.652531724740519 0.646220043784206 1 1
0.37845208809284 0.374928856915233 1 1
0.491670889606191 0.486821881981971 1 1
0.562080961005749 0.554703819114444 1 1
0.325603146534317 0.322115407674491 1 1
0.48936806651202 0.484292825615533 1 1
0.524148635862552 0.518662207187958 1 1
0.327162235817705 0.323267425391833 1 1
0.516871854740992 0.511968761446649 1 1
0.64089180036449 0.634369780751179 1 1
0.573742563898968 0.568126278881704 1 1
0.519444511452038 0.51406337237045 1 1
0.282200687743953 0.279324526991399 1 1
0.69081679713689 0.683979654626979 1 1
0.652930395625525 0.645634531924743 1 1
0.40178091612115 0.397213997371087 1 1
0.619437636708394 0.613026139219232 1 1
0.535746551947768 0.531123112312764 1 1
0.22011141860879 0.217565402838164 0 0
0.594703838471136 0.588197502458961 1 1
0.491169712046972 0.486664118681416 1 1
0.499731940501903 0.49428190092343 1 1
0.465046594327759 0.459431183480284 1 1
0.480336937217498 0.475330931712941 1 1
0.561840145723212 0.556188036356365 1 1
0.251737125719619 0.248842610037067 1 1
0.535838180131247 0.530162569668992 1 1
0.642791038815693 0.635455658961418 1 1
0.359110958136701 0.355386539548353 1 1
0.485473939870454 0.480441745314487 1 1
0.487452795741715 0.482238776246698 1 1
0.52143536646518 0.516275679005747 1 1
0.523951197879069 0.518303587693879 1 1
0.401708803952408 0.397758197349275 1 1
0.33096808150542 0.327257165118664 1 1
0.617452655104745 0.610787181241961 1 1
0.618841219436131 0.612713189433296 1 1
0.585559401625674 0.579865017732494 1 1
0.249840781499052 0.247389774908903 0 0
0.579093900609595 0.573486943612113 1 1
0.330629894324604 0.326766636985897 1 1
0.685544160686752 0.679055761995112 1 1
0.280541608905842 0.277830034233496 1 1
0.440004143226437 0.435313570750186 1 1
0.442878460833689 0.438275650955812 1 1
0.490581664661724 0.485847166522999 1 1
0.509198526158316 0.503888168991013 1 1
0.774322289932553 0.766786854546143 1 1
0.354843568192664 0.351305591812543 1 1
0.75062380495466 0.743140142663462 1 1
0.433555126702657 0.429657721054838 1 1
0.544909818645475 0.538480442627478 1 1
0.51342232489697 0.508162720433443 1 1
0.462939227099044 0.457673826879274 1 1
0.282368287166163 0.279754156790517 1 1
0.352505771259191 0.349445874170117 1 1
0.4270215383384 0.422751240351397 1 1
0.628691002052362 0.6227803595724 1 1
0.511450066707608 0.506459466899473 1 1
0.626568764865953 0.620603406264322 1 1
0.540374052414919 0.53498286569566 1 1
0.509289729374041 0.503169648312253 1 1
0.521056215804787 0.515865429971815 1 1
0.549530026181536 0.544251909823798 1 1
0.46419765669781 0.459650101905014 1 1
0.465913643944798 0.461372975793752 1 1
0.342254370760552 0.339113393891055 1 1
0.524712456006482 0.519168179573406 1 1
0.640054066585097 0.633380458551909 1 1
0.552670780147098 0.546091445610701 1 1
0.488053364600541 0.482806769540008 1 1
0.369002741990678 0.365147013413706 1 1
0.406621314838617 0.403053182537571 1 1
0.551625788186387 0.546261453735647 1 1
0.569130037428764 0.563493230241106 1 1
0.485602241214859 0.480383207914624 1 1
0.393338066550767 0.389321030300969 1 1
0.537993656086555 0.532930304798163 1 1
0.681989427347193 0.674536048432327 1 1
0.654929520949494 0.648228735549515 1 1
0.567829805691299 0.562594744460968 1 1
0.634032572824447 0.626650866956144 1 1
0.501329190063485 0.496055078719064 1 1
0.6861427762106 0.678810543977551 1 1
0.578178992548228 0.572196535452484 1 1
0.591041863890494 0.584793563926146 1 1
0.339666318177931 0.33609527791651 1 1
0.572738130138002 0.566515590009823 1 1
0.531570192762624 0.526531263749332 1 1
0.482048678498849 0.476735611862456 1 1
0.330752505857617 0.327448160973814 1 1
0.323887526702852 0.320499541933922 1 1
0.525305616455406 0.519824928040471 1 1
0.424033793713272 0.419359830382777 1 1
0.705474716194904 0.69746243143464 1 1
0.781194983013649 0.772480181845066 0 0
0.701027723118973 0.694402946766246 1 1
0.60399070852113 0.597474476393261 1 1
0.474466273606737 0.469821145871958 1 1
0.536148102625876 0.530738014257275 1 1
0.639528994707009 0.632384229917533 1 1
0.39708300456603 0.39254897336573 1 1
0.361659367929166 0.357773008218265 1 1
0.698858463711672 0.692280898715892 1 1
0.26450367914732 0.261904169500981 1 1
0.464637223323066 0.460065510950381 1 1
0.474815829790694 0.470200301171387 1 1
0.509099106181396 0.503872274705845 1 1
0.588218973845139 0.58200351552105 1 1
0.55026333756419 0.543820928864664 1 1
0.721004299893244 0.713667348635671 1 1
0.596434976631392 0.590622125536661 1 1
0.514790394458798 0.509182598567994 1 1
0.392909828687991 0.388443116050769 1 1
0.532772203513271 0.527427222331317 1 1
0.505147652191835 0.499652268883836 1 1
0.489711726354265 0.484666810948697 1 1
0.647256095724051 0.640389200642551 1 1
0.528209612561407 0.522869101943169 1 1
0.442152041814714 0.436887443211825 1 1
0.454607622943142 0.450508891647582 1 1
0.807233575431226 0.799028490195465 0 0
0.579979704605598 0.574101099534595 1 1
0.490116351531572 0.484969242666078 1 1
0.673313042475257 0.666423014234253 1 1
0.579803572536095 0.574407928444054 1 1
0.404428131133099 0.399922138746621 1 1
0.346194660941727 0.342444602295208 1 1
0.511192531750578 0.506562759947849 1 1
0.711389781642034 0.704688796662923 1 1
0.483844008509893 0.479481226167029 1 1
0.615015145504503 0.60847865403714 1 1
0.545363836093889 0.539162503974201 1 1
0.626580118465858 0.619479547349971 1 1
0.504209976196577 0.499136837108002 1 1
0.341784613620551 0.339061440776259 1 1
0.460327853162176 0.455193213219655 1 1
0.584890037110527 0.579104672823695 1 1
0.696070985668965 0.689079068364098 1 1
0.336515521030397 0.333102365377541 1 1
0.557203611719455 0.551495492796407 1 1
0.613810626057363 0.607744744041343 1 1
0.799642339036684 0.792042809592695 0 0
0.549789435924311 0.543966134642915 1 1
0.693159334119969 0.686413073685886 1 1
0.421905809787058 0.417311987047034 1 1
0.568498386058654 0.562255789578122 1 1
0.328333548881312 0.325232353982598 1 1
0.62012184599769 0.61327846803736 1 1
0.471269893941042 0.466425119825149 1 1
0.635243683466947 0.62790325005133 1 1
0.461341600225254 0.456924951459316 1 1
0.435179267163923 0.430759063038702 1 1
0.760746131824151 0.7534226803291 0 0
0.503436978978411 0.498756898510375 1 1
0.523212948221742 0.51724409603052 1 1
0.566431154345866 0.560855659703536 1 1
0.411490836176753 0.407175225422028 1 1
0.38564205805941 0.381742864375922 1 1
0.601458923166847 0.59515528075817 1 1
0.409926833110314 0.405650393384846 1 1
0.541037336004335 0.535117838806269 1 1
0.364725530257619 0.361040186890203 1 1
0.53383398328606 0.527769096897819 1 1
0.513267502106575 0.508025849845755 1 1
0.561982399738837 0.556663956952484 1 1
0.577137529430958 0.57097494104353 1 1
0.412136008782513 0.407895907238296 1 1
0.795597153018036 0.788199208957576 0 0
0.313595330619018 0.3102866737497 1 1
0.628281648967026 0.622239846748187 1 1
0.424685872859218 0.419996235339441 1 1
0.360264499489754 0.356863782551368 1 1
0.62522601985093 0.618898373249981 1 1
0.544322779526005 0.538989603798941 1 1
0.328623253998821 0.324994195941332 1 1
0.534838473881803 0.529110690534335 1 1
0.652028759306694 0.645581077644048 1 1
0.58240495132284 0.576509591305947 1 1
0.439847810745002 0.434791846117936 1 1
0.612954818271264 0.606921661450134 1 1
0.401517786019905 0.397763145947086 1 1
0.415381723562273 0.411222716117414 1 1
0.383126765415513 0.379072122458363 1 1
0.434926049381215 0.430080235820445 1 1
0.587017963917671 0.581237479433487 1 1
0.41471971928183 0.410363395789102 1 1
0.581274983389987 0.576326554257459 1 1
0.694981136182279 0.687758856821015 0 0
0.539437680565395 0.534037492946174 1 1
0.472577815671864 0.467474856281137 1 1
0.349908713868173 0.345425142718772 1 1
0.475802664857758 0.471113248570717 1 1
0.422198789102105 0.417980591154583 1 1
0.59457095095608 0.587512910441701 1 1
0.619383065440485 0.612897136034901 1 1
0.64137109245716 0.634630732645706 1 1
0.381684366956299 0.377513592424564 1 1
0.380268760472371 0.375912413763816 1 1
0.571587221336373 0.565575014592766 1 1
0.638917279492596 0.632186600199719 1 1
0.461870913377478 0.457466234402598 1 1
0.555925948545311 0.550093914268677 1 1
0.677667195155017 0.671252945273951 1 1
0.441092753856077 0.43659179063066 1 1
0.552708095182257 0.547484391825873 1 1
0.587133187913473 0.581108631175221 1 1
0.540914779141086 0.535232649768005 1 1
0.407571216853334 0.403419139151244 1 1
0.416085626136908 0.412197710465511 1 1
0.485867759856892 0.481115415183176 1 1
0.474120001864843 0.468926443325816 1 1
0.530636888282732 0.523908828371589 1 1
0.421638571564489 0.417482542683079 1 1
0.500650784004035 0.495630282221462 1 1
0.326046074525942 0.323026176736721 1 1
0.645256762971838 0.638951517908848 1 1
0.406022889895711 0.401764677258837 1 1
0.603308852501818 0.597045247768219 1 1
0.489926712914103 0.484552472898097 1 1
0.621918075063835 0.615654981724565 1 1
0.53880539769209 0.53321239933065 1 1
0.411305358033662 0.406726394431578 1 1
0.64825121840847 0.642130562119488 1 1
0.425426913622033 0.421467436116459 1 1
0.492012841618665 0.487388916984236 1 1
0.400824306994637 0.396769157332461 1 1
0.429196159898041 0.424936893242527 1 1
0.597672229984567 0.591545984799597 1 1
0.492367184482921 0.487532371147545 1 1
0.563089631182704 0.556412227654385 1 1
0.600969772201923 0.593756655488215 1 1
0.565403868453229 0.559508127525584 1 1
0.416160280881223 0.412445377830872 1 1
0.439398189762443 0.435329214613842 1 1
0.602935203192321 0.597510242569443 1 1
0.461749645896489 0.456973328837936 1 1
0.596743920299139 0.591341937677414 1 1
0.356463520479486 0.352458440492585 1 1
0.632170727832103 0.625200382759989 1 1
0.406717483420194 0.403477741457018 1 1
0.666472738458133 0.659690184530005 1 1
0.287140762289856 0.284734217980643 1 1
0.353269609033618 0.349010035105167 1 1
0.538776976135736 0.533567705333435 1 1
0.346275897253026 0.34309552956597 1 1
0.377031484637149 0.372760835860371 1 1
0.43737363078999 0.433152990774157 1 1
0.434263376620968 0.430047806292081 1 1
0.675179745720836 0.668682687874007 1 1
0.443227772299403 0.438277878117072 1 1
0.597955183439291 0.591565220246731 1 1
0.568100971103078 0.56325886574546 1 1
0.391607254972478 0.387600560243187 1 1
0.351203425230754 0.347781959732603 1 1
0.632520493181346 0.626185822375438 1 1
0.457689459290278 0.453175816270884 1 1
0.491383422678283 0.486299183808148 1 1
0.615511674057181 0.609245308828157 1 1
0.372083503684226 0.367858061825743 1 1
0.67393296718738 0.666984465292617 1 1
0.688047567124583 0.681087411760138 1 1
0.528655817627143 0.523493462766099 1 1
0.506126043163801 0.501322433671289 1 1
0.560307839924848 0.554786350749244 1 1
0.546865412495265 0.541848191964714 1 1
0.467189628645594 0.462862577747615 1 1
0.730431561953191 0.723603253221444 1 1
0.551895622800514 0.546170361492624 1 1
0.405924167284916 0.401707159646697 1 1
0.457316810426128 0.451519448972855 1 1
0.551395590642363 0.545345096019891 1 1
0.332960971414918 0.32912690876999 1 1
0.566672174410964 0.560022812546197 1 1
0.702611069803349 0.695609037256669 1 1
0.417562167530333 0.412885745472487 1 1
0.432172720660513 0.427900759963162 1 1
0.393046165369368 0.389240911064221 1 1
0.541529976900501 0.53569440042297 1 1
0.298010521471055 0.295141879040488 1 1
0.583477311558121 0.577363209532273 1 1
0.29433212499135 0.291079561888543 0 0
0.505857480040546 0.501021127221224 1 1
0.413780507022016 0.410146993112839 1 1
0.424579751404092 0.419968935277241 1 1
0.420595778027788 0.415759684358905 1 1
0.34892355686325 0.344713594756522 1 1
0.260996209478542 0.258393137001154 1 1
0.413381795634698 0.408510773420018 1 1
0.409634060141126 0.404502170907946 1 1
0.386283926912976 0.382216262071136 1 1
0.862979231514771 0.854853064434229 0 0
0.544061015054601 0.538949952586144 1 1
0.650702352614407 0.643963532870191 1 1
0.444407547752923 0.440073935079466 1 1
0.742646592680043 0.734719340170334 0 0
0.447161889544035 0.442340141486894 1 1
0.373893338217848 0.369823911593651 1 1
0.584431711087945 0.578537807724185 1 1
0.278762927595974 0.276569661298379 0 0
0.374416243838532 0.371241925788031 1 1
0.381958125467639 0.378205607432632 1 1
0.477902959665667 0.473190888194798 1 1
0.358420396354487 0.355316634333823 1 1
0.265220271427294 0.262649071608231 0 0
0.580739247880561 0.574211400472752 1 1
0.693534005494299 0.685967697547352 1 1
0.363501278254739 0.360065685022254 1 1
0.486401478394808 0.480795703450732 1 1
0.44790474532066 0.443279786558743 1 1
0.679601071809562 0.671817321518732 1 1
0.652940158254774 0.646322847260728 1 1
0.519845503699665 0.51411413172997 1 1
0.241748846834493 0.238918179147385 0 0
0.557098711318433 0.551149143245241 1 1
0.626329910925127 0.619185095342526 1 1
0.610173263984539 0.603857804351674 1 1
0.477360820501562 0.472260995233762 1 1
0.583056780394573 0.576371242498188 1 1
0.454962280855504 0.450084885308015 1 1
0.63110414165568 0.624480000653575 1 1
0.849726848659007 0.840898108667619 0 0
0.672188528352214 0.665249258752386 1 1
0.541494484078892 0.536198319573438 1 1
0.483799692346493 0.478314965282824 1 1
0.33554039171074 0.332485157887199 1 1
0.349750194486775 0.34609075733926 1 1
0.715235989992255 0.707592201631159 1 1
0.565240194187415 0.559068801033319 1 1
0.43586903441809 0.431369384683259 1 1
0.574534586384398 0.568484409088078 1 1
0.284153075387718 0.281292598145463 1 1
0.473254140254743 0.468733233305083 1 1
0.425127486391276 0.420254963015477 1 1
0.532597439076607 0.527645161984279 1 1
0.299922848817621 0.296770371613298 0 0
0.55302791562456 0.547638848607688 1 1
0.304185242564333 0.301049267627133 0 0
0.634869956196404 0.628135672836931 1 1
0.558497585396325 0.552872188428377 1 1
0.60422319071581 0.597986549925091 1 1
0.380311250911045 0.376502112636973 1 1
0.240045318200274 0.237180806602119 1 1
0.559328126043963 0.554390593961484 1 1
0.432917815843374 0.428718615556276 1 1
0.692954497356894 0.686023843702171 1 1
0.472933032678288 0.468277550667096 1 1
0.551312384287332 0.545120765336623 1 1
0.638498198373418 0.632540560481348 1 1
0.429757398898077 0.425579649403544 1 1
0.396435636419056 0.392799963557845 1 1
0.356980396027737 0.353315029029907 1 1
0.537814656469393 0.531809938852041 1 1
0.685527253027991 0.67783389661297 1 1
0.746801448571803 0.738889420194697 0 0
0.195756241548619 0.193991715936935 0 0
0.568056773636284 0.561389529467125 1 1
0.47892610420493 0.473579711905349 1 1
0.606579986790834 0.600588942544044 1 1
0.491512498917364 0.486129873466719 1 1
0.498042298069566 0.492488198259271 1 1
0.653694807345927 0.646376020178417 1 1
0.448829736744787 0.44429912924477 1 1
0.44144741485207 0.437094995741553 1 1
0.52245834172219 0.516898040723697 1 1
0.641810339326581 0.634988515997519 1 1
0.315730643630008 0.312414201953793 1 1
0.432344054000525 0.427792283447466 1 1
0.451162651185378 0.447014787378125 1 1
0.563544846926814 0.557936464169298 1 1
0.568448480028057 0.562725363281166 1 1
0.395315383604855 0.391169245886372 1 1
0.930907951840715 0.921691713434861 0 0
0.626209939797715 0.620041722994357 1 1
0.372085032432598 0.367259967551798 1 1
0.31229788907853 0.308742311229003 0 0
0.428967173328649 0.424651756115515 1 1
0.456681243895488 0.452484274537172 1 1
0.354498615133289 0.350325068739422 1 1
0.338072971757138 0.334284867100601 1 1
0.243680110352587 0.241738918898444 1 1
0.632317180215075 0.625874697765453 1 1
0.458174503740041 0.453262863420332 1 1
0.305903947218475 0.302978070075641 1 1
0.376653301786779 0.372813710042414 1 1
0.39859602600365 0.394157400725646 1 1
0.539483663712661 0.534464013584094 1 1
0.508811248441606 0.503385755393056 1 1
0.248443810490916 0.246619138923165 1 0
0.573101495705663 0.5675547826536 1 1
0.369110006803711 0.365752535605241 1 1
0.484166164724141 0.478873432758772 1 1
0.577693195433854 0.571750866025995 1 1
0.613915066150735 0.607799895744793 1 1
0.603216538276039 0.596590336092507 1 1
0.457522344493243 0.452352639031451 1 1
0.52373425928705 0.518020719101962 1 1
0.662036460278824 0.654376558290595 1 1
0.260507147000699 0.257768900593608 0 0
0.4480352550369 0.442718330355191 1 1
0.510918338236778 0.505122279106761 1 1
0.311535313813578 0.30862696998785 1 1
0.229023999661636 0.227103681304422 0 0
0.519738513814804 0.514560389080865 1 1
0.242621704469685 0.239924633358133 0 0
0.657189030308844 0.650672291280667 1 1
0.417359736201355 0.413363125937867 1 1
0.577177693752028 0.570775081534371 1 1
0.576187398487568 0.570747244697228 1 1
0.436650566497183 0.432049828145701 1 1
0.536907512883395 0.531415070386074 1 1
0.571533874100275 0.565767523258061 1 1
0.745075352468882 0.737744949798228 0 0
0.676183556362664 0.669079028353318 1 1
0.55841558186569 0.552830609650351 1 1
0.485305908870954 0.480972548626841 1 1
0.378613136083304 0.374212646972931 1 1
0.516641432407279 0.511743789889166 1 1
0.526496493967536 0.521693181016782 1 1
0.637913709977709 0.630474208814407 1 1
0.236920518475094 0.234596371204641 0 0
0.543209637516896 0.537806523096858 1 1
0.681490124336919 0.674484083740312 1 1
0.580874448860185 0.574766286666707 1 1
0.360504309176251 0.357327414586659 1 1
0.594285608794409 0.588284849946878 1 1
0.400711588063847 0.396703080975891 1 1
0.467679897833923 0.46280828959315 1 1
0.265947414917053 0.26323675385633 1 1
0.467236051448733 0.46185728776052 1 1
0.641053036794722 0.634108662141911 1 1
0.404214961388334 0.399950693789447 1 1
0.621772427198531 0.616063965502561 1 1
0.412303580514981 0.407601654999378 1 1
0.589733210814745 0.583943773362292 1 1
0.444713558918738 0.439625032489731 1 1
0.500341911448241 0.49563204352459 1 1
0.607452029643724 0.600517879037139 1 1
0.500038720462864 0.495196845251803 1 1
0.428137109771704 0.423750881582505 1 1
0.382822058316194 0.379067913475032 1 1
0.570771251286953 0.565453565449146 1 1
0.527755404922621 0.521938281399394 1 1
0.726947330668648 0.719398681871142 0 0
0.344063357548232 0.341152663482784 1 1
0.51762203791448 0.512288769108726 1 1
0.51480462881204 0.508768888333909 1 1
0.454391378703024 0.450209024213812 1 1
0.417177861782326 0.41261883397856 1 1
0.410879935711235 0.406558962992749 1 1
0.569310730179929 0.563240137525977 1 1
0.449691618194387 0.444748890696719 1 1
0.52928715252647 0.523271430634171 1 1
0.599537579542563 0.593503640402964 1 1
0.55334293370812 0.548034017495669 1 1
0.424960974373055 0.420997637900368 1 1
0.381050572254921 0.376954738160458 1 1
0.284276451880892 0.281158013346703 1 1
0.389226577514169 0.385321983837561 1 1
0.471363117617061 0.466473717881635 1 1
0.476873360870835 0.471825576312975 1 1
0.403491775999749 0.399661875747997 1 1
0.47941694630667 0.474225654206788 1 1
0.417002469548053 0.412760487584541 1 1
0.365580788407589 0.361950137380903 1 1
0.447715226825755 0.443274245079415 1 1
0.38512431093953 0.381225511274323 1 1
0.504720732664536 0.499539826977294 1 1
0.628863777405491 0.622607180729607 1 1
0.475572927069156 0.471184210352455 1 1
0.526010546083637 0.521085905023898 1 1
0.511524105744368 0.506865543760372 1 1
0.329212054428126 0.326183024803908 1 1
0.571665527075277 0.565666525507309 1 1
0.664315895755359 0.657183370682975 1 1
0.536460826178791 0.53032668695294 1 1
0.633256731292087 0.626538644708665 1 1
0.365382853958113 0.361728243523652 1 1
0.450447795430841 0.445752715988354 1 1
0.683779506345262 0.676946389692006 1 1
0.57754372233704 0.571545016854173 1 1
0.59402512444119 0.587989541314524 1 1
0.512303243912421 0.506076134903446 1 1
0.605223285915885 0.599150030492254 1 1
0.499840257393956 0.49420207996538 1 1
0.6773515812661 0.670515468537508 1 1
0.411629826201474 0.407749000614963 1 1
0.594280299200143 0.586995141163743 1 1
0.313817817375268 0.310475662330664 1 1
0.51102017827958 0.505773574034708 1 1
0.495457040361289 0.490884108696678 1 1
0.420368733654256 0.416006232858128 1 1
0.587754916767803 0.581574052072561 1 1
0.617942254714585 0.611662177219992 1 1
0.430621320019189 0.42562055858736 1 1
0.453417179612638 0.448974427330405 1 1
0.610380124603263 0.604172605369547 1 1
0.321361276515272 0.318856515445842 1 1
0.552207697017433 0.546782258967561 1 1
0.520150293566471 0.515469588938848 1 1
0.391020186136703 0.387029596758635 1 1
0.469292488140068 0.463975899018257 1 1
0.410295837213317 0.406309379269027 1 1
0.453275913865569 0.448573291423615 1 1
0.476366110951846 0.471369032690717 1 1
0.47483695847452 0.470124835702395 1 1
0.526091648025794 0.520268750900865 1 1
0.617146040914072 0.610564315649182 1 1
0.373021961382195 0.369275907040263 1 1
0.372125082602209 0.367941073698858 1 1
0.732740616885097 0.725388755297926 1 1
0.49208606361878 0.487294753355365 1 1
0.500341815089164 0.494991547144829 1 1
0.669281998483116 0.662301954196936 1 1
0.441755732382148 0.436234589662514 1 1
0.461152878071961 0.456816395070043 1 1
0.413093419488361 0.409181880728863 1 1
0.519604713024759 0.5146483374639 1 1
0.650754540579254 0.644173775216672 1 1
0.654365629223166 0.64771034270085 1 1
0.357011845158521 0.353623825726356 1 1
0.412929730098882 0.409112330157126 1 1
0.297233959328747 0.294466599600645 1 1
0.271635470222932 0.26920985690742 0 0
0.445522945768171 0.440788413764941 1 1
0.766897031081005 0.758879552159059 0 0
0.459242474951751 0.455056342198796 1 1
0.464442855646171 0.459252319742701 1 1
0.359564148607772 0.355971029169034 1 1
0.585298018942287 0.57956037675321 1 1
0.396068982901682 0.392714279897821 1 1
0.520300053463762 0.515154259413861 1 1
0.323376550438528 0.320336363029705 1 1
0.381562977744452 0.377869496927164 1 1
0.353243254762713 0.350324652077158 1 1
0.5896258825373 0.5840369990092 1 1
0.748043061929816 0.73993178546991 1 1
0.595741272692466 0.590379581566925 1 1
0.603343346304362 0.597312693464442 1 1
0.460677263474026 0.455625563315508 1 1
0.433003538233423 0.428568321949013 1 1
0.248006479468597 0.245232887926472 0 0
0.397359793867923 0.393335326645126 1 1
0.592584057223747 0.586954787267663 1 1
0.390032134471974 0.386009445121329 1 1
0.544532519745395 0.539060162428023 1 1
0.514367304793715 0.509297365010357 1 1
0.377408343032129 0.373480088325654 1 1
0.510102678159518 0.505110475588079 1 1
0.420410752628931 0.416336909273391 1 1
0.506098207566949 0.500411382473419 1 1
0.423699846028311 0.419036275171629 1 1
0.408557022884524 0.404451365485818 1 1
0.580666715402693 0.574741460483621 1 1
0.336331224549449 0.333284283674585 1 1
0.567211619859672 0.561580959232996 1 1
0.374674163952184 0.370832225061931 1 1
0.484112254756636 0.479520640065789 1 1
0.474494817274094 0.469898090898719 1 1
0.76494502736091 0.757536962557716 0 0
0.639394101569271 0.633323165245397 1 1
0.587917345097855 0.58254702284123 1 1
0.520492615775319 0.514794313891743 1 1
0.537221322183128 0.53164527619565 1 1
0.36726981414442 0.363150300542424 1 1
0.36367128002342 0.360027708457783 1 1
0.564280572964151 0.557507421458083 1 1
0.633680564173407 0.62686238549573 1 1
0.45855874804545 0.453800388334011 1 1
0.339872617073339 0.335728324266703 0 0
0.638588770064467 0.632226557020807 1 1
0.511478455004736 0.506706016348078 1 1
0.428182829995663 0.424197565849977 1 1
0.612993395097083 0.606717634307984 1 1
0.305201881610956 0.3021215274229 1 1
0.416133133584403 0.411751343040313 1 1
0.531289190306244 0.525836162672716 1 1
0.360993999659209 0.357622505451726 1 1
0.477925889419144 0.473424489686904 1 1
0.53981799192694 0.533603363326235 1 1
0.421727907087427 0.417984405975552 1 1
0.560640299386052 0.555199755231537 1 1
0.463033286785965 0.458110763618878 1 1
0.656616986475763 0.650034075962492 1 1
0.403535837671003 0.399346903680862 1 1
0.548847664803579 0.543339654756547 1 1
0.579993566058318 0.574544794306834 1 1
0.420636606592837 0.416203464276082 1 1
0.738314865916505 0.731501164578691 1 1
0.43874972705188 0.434147001639193 1 1
0.507899977775321 0.502754514831416 1 1
0.385813984582684 0.381275150398868 1 1
0.682032308190624 0.674730868294003 1 1
0.748833454924498 0.741477593604165 0 0
0.576438551471972 0.570651938821902 1 1
0.595481992084682 0.589041403438406 1 1
0.304178407614911 0.301416964675117 0 0
0.432623104219306 0.428266157301756 1 1
0.4836527460266 0.478299247943875 1 1
0.52653359474542 0.521493762282058 1 1
0.37746459627539 0.373297970993744 1 1
0.672177278859714 0.665842259927372 1 1
0.624301164394445 0.61718047061014 1 1
0.631374958715021 0.62425084174035 1 1
0.431413471037289 0.426297367627799 1 1
0.433067721092005 0.428779551576984 1 1
0.555958561450026 0.550786769740684 1 1
0.401390543376536 0.39742195714545 1 1
0.643436592890449 0.636143565403543 1 1
0.562817314568737 0.557410183084926 1 1
0.491934257450223 0.487732008479006 1 1
0.619320241515935 0.612928173661698 1 1
0.641283662886 0.635537712471784 1 1
0.42268283538258 0.418286040238627 1 1
0.162059538677527 0.159978823007546 0 0
0.584908833106543 0.579124288864524 1 1
0.508471077012424 0.503290614987976 1 1
0.427689673410489 0.423476405135387 1 1
0.598646432576216 0.59273953724487 1 1
0.339381322785097 0.33580458065567 1 1
0.411248788670649 0.407869804280072 1 1
0.492005590832347 0.486997231258919 1 1
0.50750940778747 0.50211219490409 1 1
0.73828164098239 0.729864350974186 0 0
0.452331196897199 0.447512461997673 1 1
0.487948286946711 0.482704889754882 1 1
0.395465550020314 0.391067547318943 1 1
0.575027425295345 0.568778117770049 1 1
0.611546337394875 0.605135589990936 1 1
0.462711070720343 0.457897913924649 1 1
0.478851695361752 0.474629837492128 1 1
0.47611613971621 0.471585780611479 1 1
0.651607796850347 0.644876495265393 1 1
0.53664902975451 0.531204135813807 1 1
0.322851273384806 0.319652732611317 1 1
0.39490290166132 0.391009155178203 1 1
0.337580121501688 0.33427937550376 1 1
0.405873871943832 0.402291919920654 1 1
0.662958617678724 0.656150206352789 1 1
0.576278826337897 0.569764119923217 1 1
0.578847638693288 0.572718368826904 1 1
0.420535777852542 0.415767011762179 1 1
0.627741494537254 0.621625074829168 1 1
0.505782680455891 0.501047883414792 1 1
0.494145860794474 0.488902169234374 1 1
0.477954752891423 0.473563745045201 1 1
0.663830182911068 0.65770197417831 1 1
0.449351473780667 0.44449047215028 1 1
0.487143238024189 0.481887830922662 1 1
0.272953866846002 0.270369858578408 1 1
0.658136915994227 0.651661898795508 1 1
0.50151983606413 0.496270646560646 1 1
0.435160730674265 0.430622041178203 1 1
0.708090027788759 0.701125764216077 1 1
0.297675029158342 0.294905651358559 0 0
0.578275685366433 0.571915731419631 1 1
0.651696439911777 0.64559220338997 1 1
0.334934824593252 0.33117418037477 1 1
0.286808195188397 0.283570151490334 1 1
0.438367782394077 0.434291935280138 1 1
0.457358836285847 0.452556470301161 1 1
0.738702408127383 0.731583004373747 0 0
0.359773184450224 0.35596520764384 1 1
0.565263821947089 0.558986911044925 1 1
0.392623552644936 0.388642703431134 1 1
0.492319668424959 0.48707963092791 1 1
0.642813625217984 0.63632755926876 1 1
0.357353924734484 0.353362384208804 1 1
0.645053935804316 0.638445513904541 1 1
0.582680533831308 0.57660066701561 1 1
0.321758258050157 0.318715410673746 1 1
0.411868319016357 0.408112812063546 1 1
0.446177531028534 0.441458144733241 1 1
0.813778258142957 0.805933443463148 0 0
0.475990307937239 0.471438343469752 1 1
0.369307324381265 0.365307540109548 1 1
0.590163250701318 0.583927961553012 1 1
0.654698845986836 0.648309306590319 1 1
0.584561809005994 0.579074675968826 1 1
0.418287002046409 0.414048353267602 1 1
0.308512976940814 0.304926466571332 1 1
0.588412713240073 0.58299113918444 1 1
0.502979432092317 0.497722654259798 1 1
0.444524890858581 0.43993954086545 1 1
0.573991459878871 0.568587676526907 1 1
0.693440377790668 0.686620827293622 1 1
0.405063194913313 0.401099448818261 1 1
0.55570954896315 0.549760909016959 1 1
0.492873848372495 0.487171018176965 1 1
0.621101740847443 0.614247270052291 1 1
0.376618803196944 0.372430975691403 1 1
0.490598891717662 0.484678604080253 1 1
0.4838677615827 0.479361636355443 1 1
0.511469856823677 0.506797459007897 1 1
0.383993857390284 0.379926384887741 1 1
0.420821066952004 0.415489233304272 1 1
0.39100262176438 0.386746356277126 1 1
0.573680162529297 0.56791290782661 1 1
0.388477249217054 0.3848058889572 1 1
0.521488362281129 0.516361088129679 1 1
0.54702015892339 0.541566480446306 1 1
0.439944547762234 0.435898283967431 1 1
0.426993180586274 0.422607897002141 1 1
0.785872086354642 0.776765971792656 1 1
0.544571184325232 0.54005581200194 1 1
0.445603979352956 0.440626517927646 1 1
0.401811032145779 0.397306228732463 1 1
0.566157326114874 0.560446611288907 1 1
0.449727721984804 0.444369375095152 1 1
0.737880998099355 0.729442094746244 0 0
0.549747613192345 0.543838662313165 1 1
0.310714707578444 0.307129305285977 1 1
0.47140855775435 0.467170639745846 1 1
0.550813925460166 0.545410724041594 1 1
0.374397720989301 0.370601592261903 1 1
0.719736504064322 0.712739473703729 1 1
0.530428538303682 0.525431703082626 1 1
0.513797069092867 0.508469512763374 1 1
0.63549659369996 0.629376089267941 1 1
0.496620419823094 0.491714217717329 1 1
0.38369137697743 0.379824185924365 1 1
0.614254219346974 0.608051107281912 1 1
0.633235815657613 0.626460521608474 1 1
0.473932496402528 0.468913882610032 1 1
0.518102446845153 0.512708969987197 1 1
0.40980222858863 0.406105799054806 1 1
0.405694657651891 0.401835107804673 1 1
0.337312271228507 0.333373853789775 1 1
0.387959514564557 0.384357252752095 1 1
0.551855857298848 0.546475625421204 1 1
0.586410965768748 0.580172209370762 1 1
0.695682883510219 0.688780070797968 1 1
0.660958191647852 0.653895403853703 1 1
0.363515938733211 0.359545710396482 1 1
0.324190315914062 0.321039259207451 1 1
0.331999450327226 0.329220677823721 1 1
0.486198006535268 0.48094020716805 1 1
0.49546855864747 0.49078402130234 1 1
0.464131630537439 0.458597438884351 1 1
0.488631700660156 0.48301458530819 1 1
0.336535128157038 0.333167190301934 1 1
0.696400305925685 0.689537788042839 0 0
0.620024971140631 0.61324682526552 1 1
0.470549432538578 0.465568593499462 1 1
0.340259034294314 0.336776722755539 1 1
0.504316176864811 0.499065316963732 1 1
0.355084372808963 0.351414529345162 1 1
0.368032342850637 0.363946503453014 1 1
0.404453191055349 0.400430397105212 1 1
0.442263861493597 0.437027744326062 1 1
0.590081826571026 0.584188510472809 1 1
0.426498017316343 0.421859906074813 1 1
0.630188013857265 0.624065695934408 1 1
0.553811587836562 0.548111010600514 1 1
0.569785121961057 0.563248755592241 1 1
0.480643893879035 0.475480401913015 1 1
0.393967525089056 0.39015421446708 1 1
0.655241083352327 0.648610324645982 1 1
0.239201504341084 0.237340820722853 0 0
0.326851297861178 0.323641404153825 1 1
0.724753348835993 0.717719671590124 1 1
0.489719326511 0.484908766051517 1 1
0.471951828676611 0.46712882596934 1 1
0.499511265013815 0.494361412421638 1 1
0.516937218220091 0.511814989620945 1 1
0.500897476663223 0.495646561669225 1 1
0.514683209064981 0.509329666286524 1 1
0.398838184269592 0.394669816816163 1 1
0.666090669081493 0.660006756181389 1 1
0.622107199415062 0.615810579058039 1 1
0.544904329851137 0.54000490735111 1 1
0.37408594378086 0.369691133277555 1 1
0.435702686167924 0.431064452464533 1 1
0.514578427742618 0.50943862590468 1 1
0.473514790674349 0.469164371111181 1 1
0.302203978317255 0.298829492301883 0 0
0.507001769672452 0.501383284150025 1 1
0.482633040297708 0.47796344859282 1 1
0.526855189718692 0.5216564568129 1 1
0.300464754726485 0.297343655089575 1 1
0.636977351810042 0.629961639340802 1 1
0.597670784070898 0.591741596710708 1 1
0.502380833741542 0.496997371036928 1 1
0.592558088566267 0.585434353138552 1 1
0.502533896328272 0.497468578827398 1 1
0.534808309444655 0.528862193571108 1 1
0.346812674512317 0.343483063437413 1 1
0.511142352011762 0.505760719424892 1 1
0.397342531691349 0.392985993570118 1 1
0.252534299247054 0.250104404308842 0 0
0.451877721477516 0.447079892042966 1 1
0.458337521216832 0.453235043309266 1 1
0.632669060077995 0.626209679440558 1 1
0.500630749793342 0.495457089546521 1 1
0.449673733570004 0.444893515127286 1 1
0.447654694125524 0.443201286937166 1 1
0.361390961362362 0.357707326186143 1 1
0.21562193668905 0.213575768115708 0 0
0.383312225233432 0.379136998847642 1 1
0.419034019300584 0.414930724794974 1 1
0.613880100790741 0.60784256413638 1 1
0.385227374042431 0.380981977841936 1 1
0.567654216242309 0.562026626698029 1 1
0.53453379514207 0.528683843437216 1 1
0.444885801596849 0.439620876017985 1 1
0.370162283618901 0.365932530561825 1 1
0.391678952992463 0.387937187125859 1 1
0.398807160869754 0.394860736520778 1 1
0.41074680042614 0.406720523755007 1 1
0.579731238784839 0.573588303343797 1 1
0.528656878813859 0.522341773662035 1 1
0.369892524176288 0.365505433882853 1 1
0.21047207920923 0.208694709379182 0 0
0.503405451610521 0.498090693802231 1 1
0.184613020044749 0.183281962621588 0 0
0.589683430413711 0.583587692345552 1 1
0.335579243609318 0.331982513274286 1 1
0.353202574542065 0.349257905478632 1 1
0.571111774519067 0.565240459878367 1 1
0.483074414228383 0.477862152235228 1 1
0.539495264132616 0.533738114318149 1 1
0.699266141758352 0.691894454326475 0 1
0.577123122304279 0.571300619459321 1 1
0.28328393205252 0.280590568901695 0 0
0.58505895300888 0.579683139748908 1 1
0.417327449516143 0.412392161640717 1 1
0.728548773934568 0.721001079778922 1 1
0.499354571946706 0.494218471716465 1 1
0.613675505011578 0.607539429172115 1 1
0.609522821212643 0.603066972553971 1 1
0.341165326305831 0.337805695827033 1 1
0.565794761582438 0.560126373681023 1 1
0.377509826116776 0.374352777638561 1 1
0.703268493883784 0.695532141218044 1 1
0.451732984166505 0.446628897239956 1 1
0.610263396562897 0.604390472318452 1 1
0.556066680331067 0.550544630899059 1 1
0.392264973980115 0.388705970939252 1 1
0.501859260708602 0.497067357934305 1 1
0.609946493408642 0.603836445214397 1 1
0.511510993634222 0.506253761410976 1 1
0.354828212364665 0.351133230761981 1 1
0.651493713960868 0.644960789284741 1 1
0.51838771312181 0.512434904436556 1 1
0.603355897301254 0.597287650793402 1 1
0.61227175608996 0.605390799819322 1 1
0.311680024930344 0.308574193258033 1 1
0.505214000248458 0.50084205907976 1 1
0.398076920475403 0.393882651465156 1 1
0.422882284845624 0.417873982464882 1 1
0.616307064728642 0.610354306856073 1 1
0.643110493211958 0.636160189154928 1 1
0.596006837389203 0.589647960250257 1 1
0.43670049630925 0.432218290710961 1 1
0.318095142007647 0.314985670106323 1 1
0.164100823245861 0.16261138434806 0 0
0.498239339229415 0.493274277202824 1 1
0.331976150138434 0.328773328313163 1 1
0.693612757824702 0.686222416723479 1 1
0.353925680498 0.350279779572467 1 1
0.520601364423533 0.515290718932172 1 1
0.440705043557035 0.436681500068797 1 1
0.343768866676342 0.340305773296409 1 1
0.68820707809645 0.681151878392982 1 1
0.700161502821239 0.693516515648703 1 1
0.376488353945278 0.372940285656137 1 1
0.543695536549373 0.5385821318409 1 1
0.564784000915907 0.55919826429667 1 1
0.228916130939779 0.226487390658065 0 0
0.695589798176145 0.68808676828115 1 1
0.482084713594703 0.477469716737934 1 1
0.373574424546865 0.369882091822796 1 1
0.32543156391168 0.322164469460782 1 1
0.428149996186358 0.423496158167178 1 1
0.514830226556007 0.509230999306319 1 1
0.716924080551761 0.709314160783851 1 1
0.466387827582286 0.461639030053742 1 1
0.322466558840164 0.319087930012726 1 1
0.416727113903965 0.411977549590805 1 1
0.553202130792223 0.547590891770839 1 1
0.418586115156626 0.414373889663672 1 1
0.532444633298141 0.52671427204592 1 1
0.54195336873755 0.53541235763567 1 1
0.342638551776071 0.339506238031195 1 1
0.460250508223036 0.455354460267434 1 1
0.502541589569389 0.497082410643101 1 1
0.713832180643731 0.706758059370515 0 0
0.563528124521474 0.557830609260407 1 1
0.461363484824557 0.457148893471058 1 1
0.418092742699341 0.414020458550466 1 1
0.584604876859623 0.578659068878996 1 1
0.490848635896544 0.485507713640949 1 1
0.738485338049205 0.731278642152301 1 1
0.733625918936967 0.726053310397978 0 0
0.43620381318973 0.431825053319794 1 1
0.436132569452847 0.431599353193932 1 1
0.609340106794436 0.603214350245135 1 1
0.65339066965243 0.645960542015337 1 1
0.477306435002389 0.472318452066872 1 1
0.514118614632264 0.508287568738756 1 1
0.679874599719494 0.673710708522431 1 1
0.281079688249378 0.278332711333846 1 0
0.470106727820469 0.46562451825765 1 1
0.67050786945328 0.663865080645748 1 1
0.55824532251704 0.552485271859703 1 1
0.246960023994439 0.244323072704574 1 0
0.472905020371354 0.468750273148129 1 1
0.53933596016013 0.533198366761059 1 1
0.522116216969566 0.516534664808147 1 1
0.81799299253088 0.809673232200439 0 0
0.454843824778658 0.450387562786642 1 1
0.259141008444773 0.255934502071951 0 0
0.529947554416547 0.524790807124827 1 1
0.439201555255462 0.435295382610981 1 1
0.472812014239922 0.468252039633507 1 1
0.434353210590005 0.430316975503843 1 1
0.667071178315708 0.660728111118151 1 1
0.779079756360069 0.770162817557216 1 1
0.760536006612396 0.752239634328866 0 0
0.715477985765278 0.708174499305703 1 1
0.346607852882283 0.342768048562341 1 1
0.615780291959942 0.609146266127137 1 1
0.741858652008606 0.733392299356215 0 0
0.661549456291173 0.65436092770474 1 1
0.461166068201133 0.456462124609353 1 1
0.579330112999265 0.573895493212782 1 1
0.675331027476632 0.668936251728843 1 1
0.403758159839683 0.399656585822956 1 1
0.458488152912774 0.453615561030625 1 1
0.422340082297474 0.41789385450718 1 1
0.265427512694062 0.261712645096551 1 1
0.624637773562603 0.618157645021071 1 1
0.593306094933599 0.58709451765608 1 1
0.423912270439139 0.419934628925903 1 1
0.393324520590456 0.389053370263067 1 1
0.398030280966293 0.39428333359057 1 1
0.514638917552384 0.509897007117285 1 1
0.492732620114309 0.487215254637152 1 1
0.531663454662272 0.526144327702997 1 1
0.5555853428564 0.550016889623334 1 1
0.537220092477294 0.532174100133355 1 1
0.741855056149523 0.733829676913603 0 0
0.371865414535486 0.368354159752289 1 1
0.487086533229146 0.481695974964108 1 1
0.567323543258763 0.562411734999888 1 1
0.630127474662738 0.623419352644156 1 1
0.368290598804713 0.364543762094047 1 1
0.602836866265063 0.596408045100861 1 1
0.533467761388134 0.527890878245319 1 1
0.657570356030812 0.650794050449614 1 1
0.137401861735473 0.13609885083168 0 0
0.449644864292789 0.444779207702087 1 1
0.429601977921602 0.425337009397637 1 1
0.439703869484806 0.434983749338798 1 1
0.567291449667107 0.561448908456717 1 1
0.502279598783872 0.49765828306091 1 1
0.504082238684724 0.499282484959976 1 1
0.257605822993716 0.254226588880639 0 0
0.435448084874576 0.431270029001214 1 1
0.446842275034789 0.441636407514627 1 1
0.594229882719835 0.588451045896029 1 1
0.435862541259854 0.431547126205086 1 1
0.556293845903851 0.550718146614674 1 1
0.617115187177987 0.610722759098115 1 1
0.545746500822602 0.540196106920494 1 1
0.29596106643486 0.293018765576595 1 1
0.328998504847461 0.326000663124175 0 0
0.545401418901991 0.540040890115543 1 1
0.604440844185381 0.598094756866394 1 1
0.575649736241429 0.569431026940056 1 1
0.311999027681767 0.309355034125341 0 0
0.44501319416474 0.440427575010003 1 1
0.497150447322673 0.492342013167719 1 1
0.397255276251809 0.392705928485149 1 1
0.498544014390777 0.493597149663385 1 1
0.346324389659337 0.342684679842012 1 1
0.808862400414986 0.800734751353472 0 0
0.367704139973583 0.363841533748412 1 1
0.484911396364084 0.479891391123124 1 1
0.383254911252327 0.379260553170913 1 1
0.356887876249197 0.352789130364951 1 1
0.858769454549295 0.849252402014023 0 0
0.42509355841969 0.420947996405213 1 1
0.303963464251778 0.300837898160691 1 1
0.557536774626873 0.552467257629685 1 1
0.55450184986512 0.549492937823028 1 1
0.409532615037286 0.404990327661552 1 1
0.664085136883132 0.657765277014034 1 1
0.548205819647771 0.54299279812362 1 1
0.326635895318558 0.323702832594106 1 1
0.330266771444813 0.326894732399787 1 1
0.433973296389666 0.428390616411125 1 1
0.585447001735043 0.57998533829821 1 1
0.431800090422347 0.427734292864364 1 1
0.449852460091231 0.445340007745841 1 1
0.492218411642605 0.486816390754111 1 1
0.383586222431022 0.380029920495185 1 1
0.415554769046932 0.411176179241334 1 1
0.494968813957114 0.489585989342815 1 1
0.470936289124489 0.465897516086901 1 1
0.566825682515812 0.560697075409001 1 1
0.626570294273683 0.620888277114259 1 1
0.775794061356565 0.768064090850652 0 0
0.423628436355069 0.419286885545466 1 1
0.400713184818613 0.396879379550376 1 1
0.447981062826273 0.443773663730579 1 1
0.458807786608121 0.45373151844943 1 1
0.63310073114338 0.626925702278116 1 1
0.597145107297332 0.591012087655719 1 1
0.751301661075031 0.742707648782856 0 0
0.654862281227641 0.648166547366181 1 1
0.501820334670126 0.496916319458649 1 1
0.254034856137838 0.252104701330859 1 1
0.671307022235324 0.664119883256407 1 1
0.47730541880028 0.472344770646751 1 1
0.676699892961918 0.670119527033209 1 1
0.422525800089472 0.417864538094008 1 1
0.252620022007618 0.25061123576458 1 0
0.444241257555701 0.440212472238076 1 1
0.607132800566873 0.600567057813481 1 1
0.412286440317424 0.407657330712978 1 1
0.301321507686599 0.29841279615227 1 1
0.661182486235162 0.654869715348418 1 1
0.640014492276519 0.633293405292707 1 1
0.617511079202941 0.61143337090614 1 1
0.601335389971538 0.595188013467091 1 1
0.653428584614901 0.646071711973862 1 1
0.574323619649774 0.5685566008417 1 1
0.349906403097696 0.346645493055682 1 1
0.480307974449885 0.476079271757651 1 1
0.640641610826373 0.634039530288296 1 1
0.604479323506947 0.598301507790495 1 1
0.477049323042124 0.472487101242079 1 1
0.496519672054094 0.491223865945048 1 1
0.610212163501879 0.603213046873188 1 1
0.5691958083884 0.563532811467245 1 1
0.342356407443862 0.338765818421175 1 1
0.555096093739625 0.549617987967144 1 1
0.597660679329371 0.592145856153795 1 1
0.343356087779408 0.339855301724927 1 1
0.619179877753504 0.613702667713176 1 1
0.327371279282414 0.323882187025251 1 1
0.6038103917254 0.597041482980904 1 1
0.38895141868005 0.384885681170186 1 1
0.663264038683062 0.657045898910477 0 1
0.508629096572039 0.503900662910048 1 1
0.493319931911632 0.488499874262599 1 1
0.594878940359571 0.589101734141604 1 1
0.612070884687677 0.606007939569515 1 1
0.5426708655047 0.536876455719991 1 1
0.228990423924529 0.225776323864717 0 0
0.470357168083554 0.465669451795217 1 1
0.348784711237546 0.345358307233257 1 1
0.58780745832992 0.582250284047677 1 1
0.489171144642804 0.484204333112258 1 1
0.546072251045703 0.539791942979076 1 1
0.54140380163485 0.535875666645852 1 1
0.555217230326534 0.549584403851502 1 1
0.403755586592549 0.399314463676169 1 1
0.367925030791626 0.363923399745572 1 1
0.691832214620831 0.684984577541358 1 1
0.634801546782631 0.629058377537024 1 1
0.237855382060427 0.235658429962023 0 0
0.46567546253992 0.460716124135078 1 1
0.426130387018066 0.421804828614462 1 1
0.541173273461647 0.535911227681513 1 1
0.694853801773666 0.687498937358093 1 1
0.69915788275621 0.69154799845648 0 0
0.476097427439282 0.471027595811083 1 1
0.42560773399881 0.421598106360513 1 1
0.488916481287932 0.484185029135765 1 1
0.517514771770668 0.512351208332926 1 1
0.366419101242964 0.362697193054042 1 1
0.366461120568212 0.362835962243385 1 1
0.479721323595208 0.475023227046593 1 1
0.426343271781083 0.421717334068073 1 1
0.659140642576483 0.652666890001607 1 1
0.524894669209495 0.519592647547056 1 1
0.275088373754165 0.272641609160876 1 1
0.552024727167507 0.545760566264705 1 1
0.612062298526649 0.605835298480946 1 1
0.59158328304111 0.585816111392666 1 1
0.767437266880082 0.759274550909525 0 0
0.435506486237593 0.431231220031839 1 1
0.405678692773032 0.401366373152095 1 1
0.709208277627469 0.702614706193996 0 0
0.322762753932441 0.319624763095469 1 1
0.555641885511488 0.549837057212983 1 1
0.526255338455694 0.520306171372654 1 1
0.392342140747006 0.388285823644905 1 1
0.453630749645649 0.44943785466164 1 1
0.965567584658266 0.954719942879617 0 0
0.569777477151843 0.563566565124745 1 1
0.386804326778519 0.382848181096572 1 1
0.472529990220078 0.467868441554875 1 1
0.501695253566739 0.496472836076295 1 1
0.406317718761252 0.402395039845238 1 1
0.482517935681545 0.477476860092283 1 1
0.499194442922383 0.493468719623099 1 1
0.812062655576173 0.803594648554366 0 0
0.470064584832847 0.465698918811897 1 1
0.197759394632531 0.195683024215249 0 0
0.583065507942765 0.577447379166753 1 1
0.528951600960727 0.523351259030213 1 1
0.496058827308861 0.490413201069938 1 1
0.542289040665968 0.53691639753139 1 1
0.519261852153296 0.513987792282044 1 1
0.506655990099196 0.501378876112146 1 1
0.510938405670533 0.505651263693891 1 1
0.687184754709865 0.680310692778577 1 1
0.613473147458782 0.607997297090381 1 1
0.587274176923633 0.580872353431771 1 1
0.561325796978833 0.555498424558014 1 1
0.542005131248256 0.536957263782299 1 1
0.559744082755066 0.554024216659235 1 1
0.573403678789412 0.567545600836556 1 1
0.522935585432538 0.517562118574749 1 1
0.725665901362589 0.717676161327963 1 1
0.578870303139174 0.573471235875907 1 1
0.329385769066804 0.325462607727402 1 1
0.361937005062419 0.358239248148297 1 1
0.498532784737795 0.493397976862974 1 1
0.619492579374167 0.612889354523192 1 1
0.438775341469786 0.435151713388657 1 1
0.602377712512696 0.59660948394325 1 1
0.342828934423519 0.339377757822862 1 1
0.48534266897702 0.480486023564643 1 1
0.349630487224923 0.345881731283875 1 0
0.455925109952848 0.451702202026223 1 1
0.531895762870682 0.526977424815109 1 1
0.756919246047788 0.749996385623209 0 1
0.446876998500679 0.442143116744039 1 1
0.547400099555187 0.541584378516785 1 1
0.503913043901966 0.499022407772498 1 1
0.773232119318719 0.765250313456962 0 0
0.567028909753754 0.561460392141356 1 1
0.591714912849825 0.585369047141209 1 1
0.475111724087398 0.46989238641427 1 1
0.549148569431076 0.543204242622973 1 1
0.26731051820212 0.264490072392333 1 1
0.765599838915742 0.758256213322064 0 0
0.476208703646201 0.471208693105063 1 1
0.546741501786529 0.540731674380214 1 1
0.575320025387713 0.569849255993228 1 1
0.848704224638274 0.839860266790302 0 0
0.476042227607629 0.471436614301466 1 1
0.622432356138456 0.616845664398233 1 1
0.510091513243694 0.505141994254315 1 1
0.531328257530253 0.526030462415936 1 1
0.361852464929212 0.358493232501417 1 1
0.554361995012625 0.549146984532201 1 1
0.446712217383384 0.442011863847034 1 1
0.644628533524493 0.638555246839364 1 1
0.560403512133704 0.554491230819477 1 1
0.825518377101126 0.817176468199819 0 0
0.528280130192095 0.522531377310825 1 1
0.541054186856391 0.53518929953982 1 1
0.444137847290085 0.439094923452305 1 1
0.562265476404583 0.556416552675988 1 1
0.44023093501171 0.435473967886826 1 1
0.683865225205364 0.677094207653729 1 1
0.241561292023437 0.238943728844478 0 0
0.22281010921247 0.219837794097727 0 0
0.355618659579993 0.352276763306105 1 1
0.453269378032818 0.449157874567912 1 1
0.343595726900154 0.340159201690686 1 1
0.408644065137483 0.404015532014176 1 1
0.646059390800297 0.639211277390818 1 1
0.755322695822027 0.747980257168138 0 0
0.460618464465743 0.455903325698236 1 1
0.410109074049343 0.405866602959735 1 1
0.382492846182519 0.378953965707989 1 1
0.455220911514594 0.450512235563673 1 1
0.518545271131658 0.513847781002049 1 1
0.569509741222494 0.562959984026163 1 1
0.542489513227503 0.536505940956147 1 1
0.481913774297104 0.477141011366494 1 1
0.412426171198144 0.408760432030391 1 1
0.573383624451357 0.567909597427521 1 1
0.552600602284912 0.547252905294657 1 1
0.685651373169645 0.678992350084084 1 1
0.735263483841234 0.727573562306904 1 1
0.535409871917009 0.530105042189111 1 1
0.716448312179997 0.708879809909776 1 1
0.618825656711054 0.61232304301602 1 1
0.525763429785349 0.520093415995052 1 1
0.685359410866199 0.677455446551529 1 1
0.526800977718776 0.521345458832518 1 1
0.938114285060853 0.92718546914037 0 0
0.559930887568397 0.554589377437648 1 1
0.489581847985701 0.484304263219322 1 1
0.409324921231241 0.404898654382784 1 1
0.539018268530639 0.532889772502999 1 1
0.432849218663583 0.428279387939025 1 1
0.594022921425785 0.588619430017025 1 1
0.238368172623962 0.235645918705209 0 0
0.605260882244676 0.598640389640019 1 1
0.732794273446152 0.725435776604181 0 1
0.384003847888616 0.380165233309449 1 1
0.670893017934397 0.663648840870491 1 1
0.459256759282747 0.454414933495258 1 1
0.549903159434775 0.544688448461929 1 1
0.613431003523113 0.60719474898292 1 1
0.773896816472484 0.765997557978939 1 1
0.592353089938262 0.586167469183017 1 1
0.535504382403883 0.530229964426807 1 1
0.338172064773714 0.334579270722188 1 1
0.587251534670261 0.581831138447581 1 1
0.61377469794125 0.607860681813605 1 1
0.489590024953122 0.484301895404749 1 1
0.434551106762761 0.430009003548102 1 1
0.435852395671179 0.431576065398302 1 1
0.691239536547936 0.684658951351771 1 1
0.58111488493684 0.575907581766368 1 1
0.397934953092298 0.394254377280639 1 1
0.426299395230202 0.421485591475793 1 1
0.464224825657747 0.459300544177438 1 1
0.455757304492246 0.450793998732211 1 1
0.582611706652469 0.576284636104157 1 1
0.431848632210809 0.427320159201025 1 1
0.515775162343776 0.511149470966566 1 1
0.439474498846282 0.434748524557036 1 1
0.554557951970621 0.549336716382141 1 1
0.406743369175652 0.401808567044853 1 1
0.640775435670357 0.634342858841974 1 1
0.389331169988446 0.385221724381253 1 1
0.466279306406665 0.46116283816258 1 1
0.436362823557007 0.431399741323634 1 1
0.547826637921315 0.542309391256049 1 1
0.578999061381041 0.573348992947188 1 1
0.4714041373794 0.46643020751225 1 1
0.619043907839066 0.612173897596621 1 1
0.564067542494598 0.558950564854279 1 1
0.299317805872302 0.296722111768214 1 1
0.566931305066251 0.561140054697784 1 1
0.530261248371533 0.524456931369874 1 1
0.565195596470512 0.559533603685445 1 1
0.315885770294415 0.31240186412266 1 0
0.565548953901552 0.559555883893331 1 1
0.518805893724316 0.51397308390416 1 1
0.358436981838563 0.354438917281133 1 1
0.347259986332576 0.343784651796906 1 1
0.493958084406718 0.488588511852483 1 1
0.505603861089394 0.501043561702097 1 1
0.604678284681888 0.59844255859065 1 1
0.585127976249941 0.579097205008681 1 1
0.392665384789085 0.388417446963515 1 1
0.399549233324038 0.395066462798887 1 1
0.59472922086969 0.589228514336912 1 1
0.451334504656019 0.447447367262132 1 1
0.698188830389121 0.691932059278898 1 1
0.640251644337024 0.634312550653218 1 1
0.525187928709289 0.519575648180136 1 1
0.599424951985007 0.593856483667635 1 1
0.800796451654449 0.791317522342145 0 0
0.48290191684123 0.477854387255084 1 1
0.699731787768789 0.692214694283029 1 1
0.530859257063885 0.525020717981027 1 1
0.537371625333048 0.531972050370056 1 1
0.357505270114457 0.353539701712099 1 1
0.357913398066581 0.35429742388228 1 1
0.467625975459094 0.46270480578938 1 1
0.708078644848263 0.701063866559439 1 1
0.645821386418986 0.639159002198876 1 1
0.587860507161638 0.581851979253953 1 1
0.484159746315421 0.479143594832969 1 1
0.4852809685311 0.480026473344915 1 1
0.536215000586172 0.530551921205174 1 1
0.433483631494756 0.429123744933651 1 1
0.621793655727201 0.615212675275774 1 1
0.4067154379063 0.402733854249639 1 1
0.432659576238424 0.428439575650372 1 1
0.454136887633688 0.449405757953474 1 1
0.657850929676533 0.651885721360039 0 0
0.560476483226558 0.554922041904705 1 1
0.212912136814988 0.210170070364952 0 0
0.416576881512363 0.412467126076854 1 1
0.368488369008702 0.364714308257657 1 1
0.212562338199783 0.210110475128848 0 0
0.588435573313656 0.581802278112788 1 1
0.638028016077063 0.63205745548429 1 1
0.504096124519015 0.49857458948888 1 1
0.448163718596205 0.443832459683677 1 1
0.616078897847077 0.609753169829317 1 1
0.565017438961484 0.558991413026785 1 1
0.342048657166309 0.338571024211158 1 1
0.567952541346924 0.562085540827369 1 1
0.462065653823291 0.457092241453088 1 1
0.454408425164151 0.448848652315737 1 1
0.555247031448343 0.549190709899512 1 1
0.758440658252705 0.750355531396843 1 1
0.472338444075999 0.468033686127739 1 1
0.527613614234515 0.521921284650589 1 1
0.442298587162221 0.437761178758719 1 1
0.551161517417777 0.545791667022629 1 1
0.416623869442382 0.412852432103637 1 1
0.401834774171865 0.397966917391054 1 1
0.381519591505436 0.377757021818169 1 1
0.48323312450245 0.478636640745768 1 1
0.365023954216273 0.361576410872718 1 1
0.397185834886635 0.39252860733017 1 1
0.263628859847664 0.26106714654038 0 0
0.458000419704554 0.453835216249116 1 1
0.668900580236318 0.662134930881806 1 1
0.503275291651081 0.497848076421688 1 1
0.566632791455394 0.560641476338995 1 1
0.411732790868955 0.407401719444481 1 1
0.505114339533989 0.499772109867854 1 1
0.57101677985266 0.564663811062212 1 1
0.494406704919722 0.489683818075506 1 1
0.353248069197098 0.349554882189679 1 1
0.696744971572532 0.689251624794078 1 1
0.471511125534267 0.465612081070868 1 1
0.222884697633564 0.220206304978094 0 0
0.477916867568223 0.472868077282415 1 1
0.714099047327678 0.707460990983978 1 1
0.550907951472286 0.544655106717669 1 1
0.452476938581767 0.448111535609656 1 1
0.502549451526879 0.49808869013205 1 1
0.390293558198201 0.38603770476579 1 1
0.474874323918961 0.470450251019821 1 1
0.371288252874723 0.367469585488377 1 1
0.600691893354115 0.594667423463203 1 1
0.732605188678872 0.725170804646755 1 1
0.499963838300676 0.495079257912086 1 1
0.487391417163815 0.48179823551939 1 1
0.388621235623749 0.384507806293403 1 1
0.51551834673479 0.510707249254334 1 1
0.450203015856824 0.445728088655399 1 1
0.616687822626252 0.610321802393654 1 1
0.509938455186086 0.504699856417523 1 1
0.616495399445621 0.609377412274901 1 1
0.602039616791081 0.596443555889161 1 1
0.448778837178587 0.444740083345748 1 1
0.637127340769038 0.630045203528572 1 1
0.526961527271097 0.521944740054445 1 1
0.581247735767284 0.574680876775362 1 1
0.485247407555109 0.480300059109438 1 1
0.733011865014648 0.726477726468697 1 1
0.468718352944028 0.463998311127203 1 1
0.871005423607241 0.862709050821822 0 0
0.378420461569655 0.374387706869726 1 1
0.380903761975195 0.377039338232143 1 1
0.509138268338539 0.503679066036929 1 1
0.614610486791479 0.607561725531873 1 1
0.740956119325904 0.733832143260245 0 0
0.371503949259616 0.367606552009836 1 1
0.727251288720091 0.720444712752762 0 0
0.454993716636128 0.450709631515602 1 1
0.53269375961584 0.527316506585156 1 1
0.801735265684314 0.793852124109345 0 0
0.504373835150337 0.499745825715322 1 1
0.536612838706809 0.531648632272571 1 1
0.461844285836036 0.457052356169342 1 1
0.604781859376995 0.598330298492425 1 1
0.524404246051123 0.518689616806495 1 1
0.427310028894996 0.423063027919875 1 1
0.716306907309903 0.709525433382691 1 1
0.523298997268196 0.517971479003797 1 1
0.414281600738439 0.409140317751759 1 1
0.526094790322145 0.519826360983578 1 1
0.466274121676929 0.461385531718327 1 1
0.513802265004354 0.508248121150499 1 1
0.487797484214692 0.482931446988844 1 1
0.506102521286569 0.500678258444306 1 1
0.680271174842584 0.673444891560969 0 0
0.578551300517069 0.572982647400289 1 1
0.374190049457683 0.371243523567203 1 1
0.577658939010618 0.572032040487236 1 1
0.668516916402394 0.661967201722801 1 1
0.536763730078191 0.531468051744321 1 1
0.4570730764219 0.451562493046317 1 1
0.332921470367207 0.329582282579024 1 1
0.24880538136788 0.246177983684398 1 1
0.324880858876865 0.321744161841927 1 1
0.412796917393507 0.409039396815248 1 1
0.516386312010808 0.511012441338425 1 1
0.455540188620648 0.451153804817954 1 1
0.443185998082486 0.438533407286747 1 1
0.63295779502905 0.62672547383727 1 1
0.70343026131157 0.696536179669966 1 1
0.721708401579644 0.714180926095513 1 1
0.63140041702416 0.624912515632264 1 1
0.308269380587255 0.304113747907104 1 1
0.637013976629416 0.630738961489118 1 1
0.523015556533297 0.518101526535874 1 1
0.503285039358438 0.497716257522887 1 1
0.619308560001188 0.613025311500007 1 1
0.574757404890264 0.569202798651233 1 1
0.510208477371243 0.504882062185125 1 1
0.394824659273717 0.391121935772434 1 1
0.305376693375486 0.302371886227666 1 1
0.41936306799251 0.415083197912268 1 1
0.697013708353153 0.690054778381481 1 1
0.539524837321236 0.534188359818383 1 1
0.463877563453977 0.45859538040943 1 1
0.504530376243504 0.499956853261595 1 1
0.677832815446765 0.671025140867342 1 1
0.498390303257528 0.493864581203869 1 1
0.317846326587782 0.314462544195118 1 1
0.412481147934061 0.407960771439891 1 1
0.509264128418492 0.50390779272059 1 1
0.686832826328895 0.680438739985383 1 1
0.376346469033759 0.372844374245115 1 1
0.593242053398473 0.587513797024265 1 1
0.280475384481696 0.277340275004512 1 1
0.374862893714185 0.370908840393909 1 1
0.700747787595435 0.693261998525162 1 1
0.679115798779935 0.67297151212882 1 1
0.520141022319518 0.51451188916661 1 1
0.698264992290232 0.691425344796919 1 1
0.461533314601897 0.456383420194366 1 1
0.549160393103202 0.543585880254832 1 1
0.587762704627011 0.581565448522833 1 1
0.518929387020439 0.513658966951906 1 1
0.630971984844483 0.624298752025711 1 1
0.767238390424195 0.758598681690255 0 0
0.706221107349403 0.698387550753819 1 1
0.317341653970986 0.313688702755853 1 1
0.599323355701645 0.592547109018005 1 1
0.401964839544742 0.397524498097884 1 1
0.557710800721828 0.552062709343415 1 1
0.471393937157154 0.467173725811917 1 1
0.412840347113003 0.408575256898582 1 1
0.260076536828498 0.25705605565605 1 1
0.437706595487401 0.432882029247854 1 1
0.591693124219979 0.585973443143237 1 1
0.593732438631431 0.587455965660121 1 1
0.466735191458599 0.462146507184009 1 1
0.62659845953119 0.619998030445628 1 1
0.61098676726512 0.60522531202435 1 1
0.626899051750547 0.620968912783526 1 1
0.413490437357842 0.409229603800759 1 1
0.573713704536598 0.567928605218886 1 1
0.342518327894912 0.339248482755201 1 1
0.267076243965459 0.264529909675076 0 0
0.332458911247706 0.329252203308414 1 1
0.409289069089502 0.404355479086684 1 1
0.470120364418335 0.464804532382867 1 1
0.598196096227183 0.592484979393672 1 1
0.703103985329796 0.69582415642128 1 1
0.547403784407863 0.542146093176833 1 1
0.27906607920897 0.27614587902504 0 0
0.624128554340354 0.618069315423416 1 1
0.429076194417051 0.424979749346164 1 1
0.351117259096465 0.347885830954731 1 1
0.48390999546281 0.478983239861903 1 1
0.543243299763414 0.538189994792128 1 1
0.55278220833721 0.547465308244061 1 1
0.529167822649246 0.524334782387462 1 1
0.656319156647292 0.648810295724735 1 1
0.419645922735824 0.415666587961813 1 1
0.411902600971237 0.407536235562838 1 1
0.608469200011055 0.602285535543558 1 1
0.327723500137375 0.324071303049238 1 1
0.63588758631594 0.629339983129456 1 1
0.501443303254637 0.496538812286559 1 1
0.156872374725824 0.155053449319467 0 0
0.570864256452131 0.564511482110829 1 1
0.459796350998443 0.454655928780613 1 1
0.45132673871201 0.446529607773035 1 1
0.503761075252685 0.498623849546475 1 1
0.560464936879778 0.554265229181031 1 1
0.532435493446743 0.527227888768637 1 1
0.514488060616081 0.50934921960707 1 1
0.49914558640408 0.493751312546451 1 1
0.550756512757998 0.544656791781362 1 1
0.155172221215472 0.153549647877126 0 0
0.799630468150321 0.791218472335968 0 0
0.380402347846091 0.376295394000769 1 1
0.410359016580079 0.406111585817836 1 1
0.557438126431775 0.551283630130482 1 1
0.384463335594399 0.379995514276704 1 1
0.382126001035967 0.377826610385385 1 1
0.714916178120762 0.706976097082364 1 1
0.469694986430983 0.464368685259988 1 1
0.369793571997377 0.366282930465359 1 1
0.335319727801736 0.331405203249082 1 1
0.480494889340085 0.475784079894593 1 1
0.198698406782627 0.196406492383493 0 0
0.434508785309356 0.430005321741625 1 1
0.438051095776739 0.433547169669476 1 1
0.772271419115846 0.764566449922745 0 0
0.491858062521191 0.486988096605956 1 1
0.511207242154546 0.506067385518634 1 1
0.446325012975436 0.441867621482127 1 1
0.625242067879368 0.6182618428225 1 1
0.525424643931994 0.520353476010187 1 1
0.4935644641321 0.48803252677972 1 1
0.543374362513427 0.538048332856316 1 1
0.419915224410471 0.415717515007551 1 1
0.503760975096232 0.498567183485747 1 1
0.547367546229165 0.542294397376844 1 1
0.412858570128196 0.408696601208686 1 1
0.526701190068189 0.521664581000597 1 1
0.474784915228838 0.470251111780323 1 1
0.566921011248476 0.561130601502142 1 1
0.565251213354775 0.560137229709632 1 1
0.516945659129938 0.511510744124882 1 1
0.374605784164002 0.370603523229003 1 1
0.328548518646111 0.32511569596632 1 1
0.580618464989654 0.574239762184862 1 1
0.542877157043218 0.53715195202586 1 1
0.429924109457203 0.425359693585136 1 1
0.538679295339274 0.53347624524457 1 1
0.655187008159205 0.64872420964938 0 0
0.555444448589593 0.549264818049457 1 1
0.501819416332172 0.497199021537265 1 1
0.472573697950515 0.467973284125521 1 1
0.609591438788495 0.603016327846495 1 1
0.561714761139233 0.556156054220809 1 1
0.453035437108697 0.448419182956349 1 1
0.43302460591044 0.42904123913105 1 1
0.620517578167027 0.614477182852969 1 1
0.553054194232786 0.548063722128509 1 1
0.521657524827254 0.516066050756769 1 1
0.41009537056644 0.405740977599597 1 1
0.457778554379971 0.453007027230279 1 1
0.475117797582743 0.470615568362292 1 1
0.663825133303651 0.657936815644404 1 1
0.687168820286033 0.680448372553253 1 1
0.64409132836327 0.637222883016963 1 1
0.530674234188959 0.525053545177302 1 1
0.721881256396902 0.714832015551861 1 1
0.593947702880649 0.587638647275986 1 1
0.519559361422419 0.514993260672763 1 1
0.558960080277514 0.553093613355873 1 1
0.576158098882575 0.570380787789604 1 1
0.699745342754072 0.692000198209815 1 1
0.485696827327018 0.48053722957258 1 1
0.360238411934717 0.357089840521756 1 1
0.253250288089214 0.25049571920094 0 0
0.439503672819903 0.435112261020065 1 1
0.643516461052788 0.636369125487251 1 1
0.301839556822195 0.298831857764039 1 1
0.32648185111187 0.323518747361653 1 1
0.592058352171636 0.5860437430154 1 1
0.548058026408074 0.543034738538481 1 1
0.285143141562581 0.282660127753075 0 0
0.440418546108304 0.435935740084256 1 1
0.427725242146478 0.423235866362304 1 1
0.339650921839938 0.335642996810477 1 1
0.387403364259009 0.383416989546081 1 1
0.52737006082418 0.522165882085464 1 1
0.415743591556451 0.410963642643351 1 1
0.320627657764832 0.317456062303325 1 1
0.498091348066467 0.492806038887047 1 1
0.364583066434227 0.360510951656741 1 1
0.659889770092865 0.652677520912504 1 1
0.176390406058176 0.17522834682412 0 0
0.639876874991649 0.633655851901805 1 1
0.415677820386938 0.411942529511237 1 1
0.521834685756698 0.516125217067771 1 1
0.551846383237832 0.545855850988064 1 1
0.569326495736423 0.56361589802165 1 1
0.334133925156655 0.331407523347618 1 1
0.33392133156988 0.331145427042338 1 1
0.44942016701811 0.445026789075119 1 1
0.451334233179357 0.446522524461195 1 1
0.368369792587043 0.364828662791537 1 1
0.527123616758058 0.522178773718076 1 1
0.696555874628883 0.689032607843308 1 1
0.39758548268681 0.393311086754501 1 1
0.741918460834249 0.734861470023304 1 1
0.452372646379957 0.447659710463357 1 1
0.447997834748442 0.443458711457362 1 1
0.523968897626101 0.51874582666353 1 1
0.553107055391677 0.547593144819778 1 1
0.446622375131895 0.441459247287274 1 1
0.602162048165835 0.595683504766517 1 1
0.70258379788154 0.694795737486964 1 1
0.846301171009395 0.837626423150532 0 0
0.409804129605484 0.405420587272689 1 1
0.382733651660517 0.379051498766111 1 1
0.646200377057036 0.640503218483457 1 1
0.500025360479448 0.494681914322378 1 1
0.48184664083906 0.476614680414315 1 1
0.462343639861989 0.457388085497605 1 1
0.337904046125519 0.333759609228932 1 1
0.475272602221781 0.470438242368096 1 1
0.317293525843383 0.313167140762552 1 1
0.256151141642184 0.253314566239694 0 0
0.385853598824467 0.381893675807427 1 1
0.45623778858647 0.451923087538145 1 1
0.548501740135383 0.54264549108857 1 1
0.6829688696041 0.67553181922201 1 1
0.646968307200975 0.640529658242429 1 1
0.485144587463485 0.479613099318369 1 1
0.690261576790278 0.682748025438106 1 1
0.887575414926805 0.878778122513245 0 0
0.536469915924217 0.531065200091686 1 1
0.464816987729667 0.460203264507235 1 1
0.690534154810391 0.683698659091213 1 1
0.489463826484931 0.484870540240715 1 1
0.462262786597273 0.457251691105916 1 1
0.531784322423761 0.526231780570093 1 1
0.650753900007485 0.643962566552456 1 1
0.64730858145237 0.640548806778115 1 1
0.517088814877496 0.511302171769021 1 1
0.519519791591637 0.514855440986055 1 1
0.661287182327049 0.654155203460129 1 1
0.52440432132713 0.519251359474961 1 1
0.469478723274749 0.464470267746071 1 1
0.442130994592179 0.438378276296311 1 1
0.555612545160284 0.549774218406253 1 1
0.730115435296612 0.72315764049347 0 0
0.555544961352268 0.55012526615046 1 1
0.550975201507291 0.545889656020432 1 1
0.460095741764765 0.455683749112688 1 1
0.241778127010165 0.239676016951022 0 0
0.31935959536493 0.315471626555915 1 1
0.368443116539395 0.364593322113365 1 1
0.599016588838199 0.593153265935716 1 1
0.546953789215246 0.541118247894871 1 1
0.468770286417404 0.463161832458305 1 1
0.306688831757742 0.303805196171005 0 0
0.576778050143287 0.570653572585423 1 1
0.609999629102525 0.603934706390092 1 1
0.490676390726744 0.485460865851162 1 1
0.23693365424771 0.234113423353017 0 0
0.622940716828506 0.616604234270711 1 1
0.568094972852269 0.561997049125333 1 1
0.708200474922631 0.70035896846729 1 1
0.481114307529845 0.476407487451388 1 1
0.464697241587549 0.460276840832806 1 1
0.632502900409121 0.625859835344522 1 1
0.547797506343638 0.542185108335679 1 1
0.32829909807124 0.325125495922335 1 1
0.540793991902469 0.534374870302772 1 1
0.343725386096674 0.339825516562421 1 1
0.466406058151559 0.462439007377505 1 1
0.426590175038558 0.422163649705859 1 1
0.257071462118266 0.25369740588136 0 0
0.549561629597303 0.543931394017525 1 1
0.628237139682978 0.622240891894597 1 1
0.505018748425324 0.499645441575277 1 1
0.292054681079025 0.289254837252399 0 0
0.306933231901893 0.304132794329364 1 1
0.293186588480326 0.290227590311915 1 1
0.443960962343875 0.440008944441752 1 1
0.499409721746979 0.493818357070982 1 1
0.49107814777108 0.486511184556415 1 1
0.321044477847338 0.317544769147636 1 1
0.513336031086559 0.507565141763075 1 1
0.622934062223149 0.61689660812976 1 1
0.442770288976406 0.437771395441386 1 1
0.536383066486364 0.5310212317751 1 1
0.628048534722156 0.622607944463476 1 1
0.808131685463019 0.800560800065548 0 0
0.485139219980871 0.479576749593457 1 1
0.216005487563694 0.214064401123015 0 0
0.496020829225114 0.490833120291816 1 1
0.409292024950965 0.404785927333414 1 1
0.516899066745506 0.5106790130845 1 1
0.493261834164547 0.488296675607881 1 1
0.643432200091783 0.636622664125273 1 1
0.55301171823808 0.546813575700296 1 1
0.665035703742856 0.657900563479882 1 1
0.333126534177093 0.329761100746832 1 1
0.594686210536644 0.589200103292741 1 1
0.55732509870371 0.551188683339428 1 1
0.526630228015859 0.521094044825651 1 1
0.545316737331283 0.539647144127722 1 1
0.371457058599757 0.367713901206783 1 1
0.406865350250422 0.402886930313106 1 1
0.818346956506939 0.810031208830772 0 0
0.573804298871364 0.56805418217748 1 1
0.458898866678432 0.453622295291243 1 1
0.364207324464557 0.360313845458363 1 1
0.289875378088789 0.287174535872305 1 1
0.491766433350217 0.486628496611218 1 1
0.312418592460263 0.308703401182616 1 1
0.209323688937075 0.206741069421846 1 1
0.514248925706873 0.50921159100663 1 1
0.630465748005125 0.623548991735669 1 1
0.382157576975121 0.378545987750293 1 1
0.565587727730088 0.56030199505242 1 1
0.473185002999813 0.468225077815711 1 1
0.654021759377865 0.647867773355108 1 1
0.606273271445538 0.600607675790333 1 1
0.483085844386788 0.478175723913519 1 1
0.341884292927034 0.33829901519046 1 1
0.288213390270813 0.285961591097071 1 1
0.716229279120603 0.709036971737653 0 0
0.469500475420266 0.464572684062667 1 1
0.750651123430863 0.743345898991877 0 0
0.617528130569252 0.610799985968151 1 1
0.412822766098058 0.408476355282664 1 1
0.390076074113087 0.386076389538823 1 1
0.403535189628918 0.399350546885144 1 1
0.289742235621563 0.2872822774878 1 1
0.533251145831043 0.527686610355014 1 1
0.439132573263337 0.434560799798532 1 1
0.433983852319006 0.430162920051582 1 1
0.4685502836019 0.464003582188119 1 1
0.461541008966727 0.457009377109798 1 1
0.519619043927574 0.514562522373502 1 1
0.319782005751924 0.316568296821592 1 1
0.584328598987201 0.578033942561062 1 1
0.45793085836937 0.453218641738793 1 1
0.479869461636985 0.473930678743935 1 1
0.563635190691642 0.557967448408372 1 1
0.501458641170182 0.496487922508451 1 1
0.482465835666258 0.477430278499898 1 1
0.4032567199661 0.399573857130288 1 1
0.331835751372139 0.32890567745232 1 1
0.644912100220203 0.638276842147973 1 1
0.718680996156202 0.711800940205316 1 1
0.472183895571975 0.467906685466682 1 1
0.597075299528202 0.591505417170615 1 1
0.47557157876315 0.470994846235322 1 1
0.281770772424333 0.278908966887635 1 1
0.482927250933866 0.477473706856075 1 1
0.492621451985559 0.486799511375546 1 1
0.743029986344729 0.735857557979286 1 1
0.474647929782818 0.469808676411605 1 1
0.566832341951672 0.560996428143023 1 1
0.736195828612627 0.728658694070091 1 1
0.513257737534421 0.508741524141709 1 1
0.552612370832753 0.54772085648674 1 1
0.651214940497354 0.645067835854475 1 1
0.480372222920201 0.475808954819045 1 1
0.522937467618311 0.517242049341897 1 1
0.636711249272503 0.630563124789789 1 1
0.692636171944474 0.685648477495325 1 1
0.461751272792817 0.457243556927889 1 1
0.293622011447418 0.290848401662878 1 1
0.563370724397338 0.557726015713105 1 1
0.635942197801957 0.629802939378942 1 1
0.460234312265892 0.455758823762762 1 1
0.576104078479344 0.570358671398375 1 1
0.530285133720436 0.524353108859359 1 1
0.648167799761463 0.642328401925576 1 1
0.318406772095404 0.314950343244551 1 1
0.583123415359842 0.577171677328644 1 1
0.528932692803064 0.523503062141602 1 1
0.324431413577041 0.321595119771542 1 1
0.33967763505641 0.336172247589041 1 1
0.401457929296103 0.397150690495003 1 1
0.434940274653827 0.430687139322341 1 1
0.304682463981707 0.301669672547021 1 1
0.269064232723862 0.266417613159189 1 1
0.76287905047207 0.755558620626858 0 0
0.618702775608684 0.612189440965461 1 1
0.237895716664457 0.235837362101769 0 0
0.613306847119967 0.607071373490596 1 1
0.35105761969258 0.347624201527101 1 1
0.557367481844484 0.552764508505791 1 1
0.376438145019776 0.371796590443021 1 1
0.510970032952732 0.50615993904809 1 1
0.585325914752184 0.579188904873156 1 1
0.299903131651124 0.296969820153684 1 1
0.467124858617749 0.462465553000922 1 1
0.481194941839961 0.476333240815691 1 1
0.687904864960958 0.681080007190709 1 1
0.356910551762346 0.353382285064403 1 1
0.52997659012126 0.524476055376523 1 1
0.423713164041301 0.419461733597602 1 1
0.307461094265474 0.304661734897629 1 1
0.489842869440175 0.485187097783803 1 1
0.404481284504476 0.400518078694705 1 1
0.456306490869951 0.451368739997938 1 1
0.387623649562651 0.383905060011779 1 1
0.376494202960536 0.373072123199389 1 1
0.259894926457439 0.25693309006711 1 1
0.767627357684013 0.759570483157768 0 0
0.396989346679103 0.392920276887086 1 1
0.481059155839006 0.476172382499182 1 1
0.500753575319916 0.496154811307235 1 1
0.395366102768634 0.39130792235905 1 1
0.499295781670516 0.493745860615078 1 1
0.384587309976731 0.380402508619026 1 1
0.651355829172127 0.64534009344285 1 1
0.199051127449013 0.196719922936627 0 0
0.502522791209957 0.497164478225499 1 1
0.424211658541969 0.420509226615923 1 1
0.456260881602057 0.45210421826595 1 1
0.488870489315035 0.483727204123428 1 1
0.621352668337639 0.615840344297389 1 1
0.646739255842267 0.640108877829997 1 1
0.559434469808152 0.554102403485245 1 1
0.287207672935198 0.284234309724243 1 0
0.288753575969474 0.286410727971136 1 1
0.337378149673736 0.333831404932474 1 1
0.435337463927897 0.430731007859156 1 1
0.588404592516966 0.582643559005341 1 1
0.587020603744074 0.58071496669605 1 1
0.399388173645279 0.39474216242106 1 1
0.476684500705709 0.471712179427101 1 1
0.706421110529763 0.699925281827484 1 1
0.524374773484138 0.519516182641218 1 1
0.543358390488179 0.538299448057315 1 1
0.594402003814219 0.588407594315889 1 1
0.317799107194563 0.314782114714853 0 0
0.417630701129409 0.41332609249499 1 1
0.464661909245216 0.45958243225448 1 1
0.29671355429909 0.293920829486788 1 1
0.32055054340938 0.317431241062736 1 1
0.338111815194525 0.334770731334773 1 1
0.411600849269103 0.40796287066186 1 1
0.58149075552778 0.57553441255693 1 1
0.609520978714428 0.60365904092463 1 1
0.638774830541787 0.632326933779432 1 1
0.684620376291407 0.678000561465743 1 1
0.419066892821902 0.415355310870164 1 1
0.588731502111441 0.583054089440653 1 1
0.41281431875247 0.408796633229896 1 1
0.36942223943481 0.365905371514522 1 1
0.366042295377484 0.362135893442566 1 1
0.464954062957363 0.460625489013636 1 1
0.586347097289484 0.580360554571958 1 1
0.389759723013539 0.385571581452588 1 1
0.279055176079143 0.276032553087676 1 1
0.440065574771577 0.434907063002252 1 1
0.728432880311475 0.720544115891129 1 1
0.712620513825445 0.705151336780331 0 0
0.585583172286872 0.580091157658002 1 1
0.529852650505672 0.524933273659972 1 1
0.472185559829245 0.467770955387564 1 1
0.760423920318764 0.753059023586636 0 0
0.589155086861633 0.583012039037633 1 1
0.727474772677404 0.718621710406979 1 1
0.286211986091269 0.283296172837268 1 1
0.503481298185768 0.498516592540554 1 1
0.692470433080913 0.685125286599824 0 0
0.454956821624472 0.449351950246915 1 1
0.490384816471502 0.485266265173652 1 1
0.436641166674591 0.432283209498743 1 1
0.534389835151313 0.528925285322589 1 1
0.491658679867697 0.486842131585203 1 1
0.460901448212403 0.455972561342141 1 1
0.445687019294594 0.44171388291743 1 1
0.538084295044635 0.532540816216916 1 1
0.569781738489883 0.563685501330189 1 1
0.30398039530386 0.300419554968584 1 1
0.67154186534105 0.664731952648168 1 1
0.552169780170278 0.546297188686039 1 1
0.549195315197884 0.544433638357115 1 1
0.257274983688538 0.254557115750647 0 0
0.580906152162677 0.575382052104683 1 1
0.375153254467151 0.371712438857354 1 1
0.594481840867086 0.589110215028478 1 1
0.481584370605914 0.477322355259043 1 1
0.552117982946328 0.546352882778131 1 1
0.745931566556248 0.738890436892 1 1
0.455522443855423 0.450687911370691 1 1
0.795246586702321 0.786586037997086 0 0
0.476880382147776 0.4723026104426 1 1
0.639891525675595 0.632809211993033 1 1
0.510184330967042 0.505396921923836 1 1
0.53795944553266 0.532458804983125 1 1
0.344469609406157 0.341861599047385 1 1
0.409304096080809 0.405353039561128 1 1
0.550629143970935 0.545112358378499 1 1
0.347557182338876 0.344233372858155 1 1
0.338080582754519 0.335270694947117 1 1
0.429170118215829 0.424357992476052 1 1
0.358254130985862 0.354682289280171 1 1
0.5903022411496 0.58462289120675 1 1
0.391489821440345 0.387451859870844 1 1
0.434684999663797 0.43020341976204 1 1
0.707544420142505 0.700124963998491 0 1
0.604966017831232 0.59881933416551 1 1
0.278231344101717 0.274995365586503 1 1
0.414427260711736 0.410532357485449 1 1
0.301799486441966 0.298336031312098 1 1
0.401693990605558 0.397338262155031 1 1
0.534442358100549 0.528819367850141 1 1
0.466987356542634 0.463352825045191 1 1
0.165307861901919 0.162864444412943 0 0
0.510331411023288 0.50524706839152 1 1
0.761681141370729 0.753655568227018 0 0
0.552504118707417 0.547220364715668 1 1
0.393387420732171 0.389456468812666 1 1
0.337547788720276 0.334106787657493 1 1
0.497143064334346 0.492510101694982 1 1
0.626529809018749 0.620253895765102 1 1
0.376892696697688 0.373587636845382 1 1
0.374338960298018 0.370724590773384 1 1
0.537767379620667 0.532637766046831 1 1
0.628263778686147 0.622764172108766 1 1
0.500509085679967 0.494563990002364 1 1
0.826558754740311 0.818474729305458 0 0
0.403525450810754 0.39898131016088 1 1
0.578075468255699 0.572175791813005 1 1
0.536060051899016 0.53024597089501 1 1
0.450772754872045 0.446408122947732 1 1
0.62758235568568 0.620685670052302 1 1
0.695119302082986 0.687922630418206 0 0
0.590117979714972 0.58400918916967 1 1
0.689315536353434 0.682207697658919 1 1
0.324799953213291 0.321668279205215 1 1
0.23898129535321 0.236625684143525 0 0
0.468009693897885 0.463571865680694 1 1
0.424387063419854 0.420115114231059 1 1
0.625465616169358 0.619297685801844 1 1
0.317181839202518 0.314055008211407 1 1
0.542148189623168 0.536967940600252 1 1
0.509657803464154 0.505002197188689 1 1
0.467769442636533 0.462710861262343 1 1
0.427020318804397 0.422856790791248 1 1
0.44802496067236 0.44315713372289 1 1
0.429177939255598 0.424818374537302 1 1
0.533156300948762 0.527815252983672 1 1
0.530333646411415 0.525407541097606 1 1
0.647518097841821 0.641036855318194 1 1
0.4007301824215 0.396080773643018 1 1
0.64908999898663 0.642529135168174 1 1
0.59376528733461 0.588134639186877 1 1
0.584749934019946 0.579193508402839 1 1
0.564371766915666 0.558512049712099 1 1
0.459694961976067 0.455518358995929 1 1
0.361014098536409 0.356760232266221 1 1
0.67021230662813 0.662795482980121 1 1
0.567071787150356 0.560863414193225 1 1
0.534314171838029 0.52835463524914 1 1
0.681745580509999 0.6753411270595 1 1
0.537913692084321 0.532908176901374 1 1
0.462955648475238 0.458560383134862 1 1
0.403073824403623 0.399478933906383 1 1
0.352272294455112 0.349281854631363 1 1
0.446007880051264 0.44109631741885 1 1
0.533147218887296 0.527802711478536 1 1
0.539533948758054 0.534117893450445 1 1
0.398503244206355 0.394334706396941 1 1
0.526567070999129 0.520943451480581 1 1
0.320022695143516 0.316877866861086 1 1
0.429597796196105 0.425472864781778 1 1
0.47996422749683 0.475064534455268 1 1
0.606967779646978 0.601323188405535 1 1
0.418247931718749 0.414550948528635 1 1
0.677484425036881 0.670246017238416 1 1
0.689516607217424 0.681955851627076 1 1
0.474061854528693 0.469141462914247 1 1
0.318448453848261 0.314826337585301 1 1
0.598349602824072 0.591580550424618 1 1
0.628432208082173 0.6226262243859 1 1
0.349053832477909 0.345184895403674 1 1
0.393165161193214 0.389303236383404 1 1
0.489428289872264 0.485128484521527 1 1
0.246261980779076 0.244068881634806 0 0
0.530622988963107 0.52526042990672 1 1
0.491444957198857 0.48654071175971 1 1
0.482597087299969 0.47763572398116 1 1
0.529943791433277 0.524790027713619 1 1
0.605353890778823 0.599603859313999 1 1
0.625385967170928 0.619192706716081 1 1
0.545274951209366 0.539368641970929 1 1
0.641947866598345 0.634254102765915 1 1
0.43426853197985 0.430183364845481 1 1
0.582032285734002 0.576406164453406 1 1
0.451835268792419 0.447723724887969 1 1
0.60496005375229 0.59850930064296 1 1
0.571734891632848 0.566221380868227 1 1
0.551232413692224 0.545568877061453 1 1
0.567442196968925 0.561794990283625 1 1
0.665743444830094 0.659533496146288 1 1
0.474735784497905 0.4697679385866 1 1
0.565668309703469 0.559259788340736 1 1
0.480772115430765 0.476386693947624 1 1
0.258696414769282 0.256209206565752 0 0
0.302344098241546 0.299297659493371 1 1
0.613959988521299 0.607334231800582 1 1
0.290387188079867 0.287036223173374 1 1
0.451421718778275 0.446584857855645 1 1
0.442086950220688 0.437895263860345 1 1
0.570435072678728 0.564712969573453 1 1
0.321449448876973 0.318109655667479 0 0
0.631654951689574 0.625479078439433 1 1
0.35323934704689 0.349631959535815 1 1
0.180404895210162 0.178718660196911 0 0
0.719243444421827 0.712030523917052 1 1
0.477983322679385 0.47294623271873 1 1
0.515369327667263 0.510560465538964 1 1
0.686116625065593 0.67854417591402 1 1
0.34839500827142 0.344608594733691 1 1
0.359253874556578 0.355067038585598 1 1
0.187668351352831 0.185845427202948 0 0
0.681098113362576 0.674213588256537 1 1
0.484571200902221 0.479723755747586 1 1
0.500306952599118 0.494794089271081 1 1
0.631172008334301 0.625470679766366 1 1
0.421763088153975 0.418086964326056 1 1
0.327440522517598 0.324232412502087 1 1
0.524590631758183 0.519580103744747 1 1
0.533630254867125 0.527665403235463 1 1
0.434787304946357 0.430448387440847 1 1
0.329614430115883 0.326770678466392 1 1
0.586193077097468 0.580338939432648 1 1
0.490367912744535 0.485443082939915 1 1
0.502268633073514 0.498028081838665 1 1
0.320330268834298 0.317120878698781 0 0
0.631901135467677 0.62554358685186 1 1
0.50355358975087 0.498489326798165 1 1
0.401247569959284 0.397240912962518 1 1
0.539205743520404 0.533936162701103 1 1
0.274171222122537 0.272084528326221 1 1
0.592873671565921 0.58585008140846 1 1
0.574561269085319 0.568316076372388 1 1
0.548558308756553 0.542793501070635 1 1
0.338996354983104 0.334761566691948 1 1
0.636637409997642 0.630004365617637 1 1
0.569666994588725 0.563805151530808 1 1
0.669054131980834 0.661573340020102 1 1
0.42575628600239 0.420966665525006 1 1
0.523057243597872 0.517706152555302 1 1
0.762746113687555 0.755386625996239 0 0
0.218257109152842 0.216621480446669 0 0
0.579850691055676 0.57428183578906 1 1
0.624245906634325 0.618015072910843 1 1
0.485769008195428 0.480994853131847 1 1
0.491338649278878 0.486430165545829 1 1
0.437788519745413 0.433347965789944 1 1
0.444779186082393 0.440268801163421 1 1
0.590578827963755 0.58440297376459 1 1
0.30101274967905 0.298151117261177 1 1
0.513258557744223 0.508433005212298 1 1
0.424099993870957 0.41953354915364 1 1
0.651971086274528 0.645765360022156 1 1
0.643842378951139 0.637553885958922 1 1
0.696119696301326 0.689487505140972 1 1
0.348585787967264 0.344591901638428 1 1
0.517751947402663 0.512496452352234 1 1
0.362341141976903 0.358820016015219 1 1
0.495013036548879 0.489740046488533 1 1
0.268064331561139 0.264829860244085 1 1
0.355428836994262 0.351606713947336 1 1
0.563999199136466 0.558075591565491 1 1
0.497008028984759 0.491985026991978 1 1
0.405009360523787 0.400863191667532 1 1
0.606935805042107 0.600254428619023 1 1
0.587647074099277 0.582113119026286 1 1
0.234817012071486 0.232767921366867 0 0
0.484033239855678 0.478685903079898 1 1
0.375770343754355 0.371462149414061 1 1
0.345055877981744 0.341932764393796 1 1
0.358243941238267 0.354966973246285 1 1
0.466872758906428 0.461934346964373 1 1
0.334967606600401 0.332145036262478 1 1
0.339019783333012 0.335689049909279 1 1
0.55414047784305 0.548019208178283 1 1
0.57313085604622 0.567523863638899 1 1
0.502358852030362 0.497068713235885 1 1
0.562976032446139 0.55687997578119 1 1
0.483384775766085 0.478107497317445 1 1
0.482677951625542 0.477803969849527 1 1
0.401554324966166 0.397534337126055 1 1
0.541120614021385 0.535261584296815 1 1
0.783378310200602 0.77420318238311 0 0
0.569173278829613 0.562904064504049 1 1
0.526468130955178 0.521228453153057 1 1
0.607036135778867 0.601439282090651 1 1
0.596822591004702 0.590637337699008 1 1
0.3890820451342 0.385595934160101 1 1
0.478209661131587 0.472606015377591 1 1
0.441017323978419 0.437050568260239 1 1
0.560670807490339 0.555617407882124 1 1
0.72493935069319 0.717474004234016 0 0
0.528544367377269 0.522333854650446 1 1
0.360664744814783 0.357138753682358 1 1
0.46049364184853 0.455137809131649 1 1
0.571195265148408 0.565206367506274 1 1
0.498813627286673 0.493457208431165 1 1
0.49057085635634 0.485796008665244 1 1
0.553244479269931 0.548390773162625 1 1
0.470640211709443 0.465962683459639 1 1
0.661447369996005 0.653974125489616 1 1
0.305605310690367 0.302384967308709 1 1
0.500714639448541 0.494969852729517 1 1
0.568213389210967 0.561633967020889 1 1
0.364829893388299 0.361802558033736 1 1
0.706440821426363 0.699057204612481 1 1
0.416104088887605 0.411935465759275 1 1
0.414687086123573 0.410270649654619 1 1
0.430717145686897 0.426069585045036 1 1
0.489325583217368 0.484259932338922 1 1
0.700559418128736 0.693682833757899 0 1
0.603549142342903 0.597931620131515 1 1
0.630100510018618 0.623401955329421 1 1
0.351598661184771 0.347873801144414 1 1
0.642187258629218 0.635466406717761 1 1
0.453157090625911 0.448848474251255 1 1
0.253365562499843 0.251117853261033 0 0
0.515667524221405 0.510591783543471 1 1
0.502684015552116 0.497617562663081 1 1
0.566406913549656 0.561322755360937 1 1
0.426758897670006 0.422008823891426 1 1
0.492944356461835 0.487344368147764 1 1
0.610320401754328 0.604666498973072 1 1
0.136472653380116 0.134857277435578 0 0
0.359968721985419 0.357060991489445 1 1
0.497778766526052 0.49324110148377 1 1
0.371442896150726 0.367347902843554 1 1
0.186538561190194 0.184544326343022 0 0
0.336211448734064 0.332202294486501 1 1
0.6894905534843 0.682804138943545 0 0
0.499746239029388 0.494406853925127 1 1
0.438537345150581 0.434916859115976 1 1
0.373217547511869 0.369766703260551 1 1
0.584285672178106 0.578483187749612 1 1
0.594517805655776 0.58776433039007 1 1
0.525291406836188 0.519612245770667 1 1
0.400358664680728 0.396326014835908 1 1
0.571994004420719 0.566512530217309 1 1
0.559387547857053 0.554047058387122 1 1
0.431296663625765 0.426965689343254 1 1
0.434683081146766 0.43035210912828 1 1
0.51560032688955 0.510078747289372 1 1
0.296934455694295 0.29404677764977 0 0
0.578190450913976 0.571781455115968 1 1
0.249644354605129 0.24743879936594 1 1
0.448086648749458 0.443458357431243 1 1
0.294871626826049 0.291645240995633 1 1
0.560246313482585 0.55482065867235 1 1
0.607036545768756 0.601161555057288 1 1
0.537221328517544 0.531751740833623 1 1
0.566687544907812 0.561718825718305 1 1
0.364843642999461 0.361342320042112 1 1
0.226718238316587 0.224753222997741 0 0
0.758816658759537 0.750995394931939 0 0
0.580632763568304 0.57570677187428 1 1
0.468698835584859 0.464101511758209 1 1
0.478127527797683 0.472591991203585 1 1
0.552602899173384 0.546935123490294 1 1
0.438138305205754 0.433720283403119 1 1
0.560783260440866 0.555088051240451 1 1
0.572602370857153 0.566991172852935 1 1
0.413001983696515 0.409206793545733 1 1
0.406891476312873 0.402415017231879 1 1
0.483803125990495 0.479670217743453 1 1
0.380071961103515 0.376034226233376 1 1
0.250700492007524 0.247984167595177 0 0
0.5391031377992 0.533689128244059 1 1
0.372649144114335 0.36898545715494 1 1
0.814020477004721 0.805241075418012 0 0
0.379616366862817 0.375731395631978 1 1
0.644853651485224 0.638227738571055 1 1
0.347354498492519 0.344177269391125 1 1
0.435280243508962 0.4313960767846 1 1
0.414050941042762 0.409379145922827 1 1
0.407106392628656 0.40298010520631 1 1
0.521261607388495 0.516093295493924 1 1
0.431796687748077 0.427816810688308 1 1
0.348503720573035 0.344884171255005 1 1
0.438859448347575 0.43376348033049 1 1
0.364377304467255 0.360412382963614 1 1
0.613162163970309 0.607629828116475 1 1
0.27475856205315 0.272446791866724 1 1
0.597218809382635 0.591965470571979 1 1
0.443292970970404 0.438173538524067 1 1
0.627918618720903 0.621650196437467 1 1
0.462998303157332 0.458704327771924 1 1
0.32555452655479 0.322221233267034 1 1
0.54425869724515 0.538227855631096 1 1
0.522490525405469 0.517361702540032 1 1
0.402645735365581 0.398707671594747 1 1
0.465343630522277 0.460969179264109 1 1
0.371837458204907 0.368164505576015 1 1
0.479914797484594 0.475242545506521 1 1
0.259571963961653 0.256593171905705 1 1
0.416132728285773 0.411717901044709 1 1
0.552887341970466 0.546875463645682 1 1
0.301698681973293 0.29869071061845 1 1
0.473784698095547 0.469410919492381 1 1
0.327584465118222 0.324243510451161 1 1
0.352417855070079 0.348634538632784 1 1
0.540691360501245 0.535341752055432 1 1
0.562274408797668 0.5568469797944 1 1
0.526691542145716 0.522173634519116 1 1
0.608657351455451 0.602852071161667 1 1
0.547457556900448 0.542449144306781 1 1
0.427948847013533 0.423624905789706 1 1
0.560603489154129 0.554660097949414 1 1
0.645364562141006 0.638719004352462 1 1
0.473299229135883 0.468340543368734 1 1
0.870873413339904 0.861786535058295 0 0
0.441318270727718 0.43688200148092 1 1
0.347188695514738 0.343598721821347 1 1
0.490914196701231 0.486050590236255 1 1
0.340347121721438 0.33738501311471 1 1
0.507070740024878 0.501555634401918 1 1
0.572856768824867 0.567640346709214 1 1
0.535728416268212 0.529971362255386 1 1
0.382417031867835 0.37923475270233 1 1
0.591762690460749 0.585380027757099 1 1
0.559532565564424 0.55304931677035 1 1
0.508941437117612 0.503803867008695 1 1
0.262247451903463 0.259447899891249 1 1
0.460369386051596 0.455624329548389 1 1
0.576654888757162 0.570421316352738 1 1
0.397799879944317 0.393793065858473 1 1
0.446356042546112 0.442288295738455 1 1
0.486624468131805 0.481586581900508 1 1
0.644828262168883 0.638288249461644 1 1
0.362769694539007 0.359129503992923 1 1
0.342600934455342 0.339000985668282 1 1
0.491499854230593 0.487266609947241 1 1
0.589849514606108 0.584148503958998 1 1
0.511669704113593 0.506505605257259 1 1
0.409518690501275 0.40524419236798 1 1
0.646291308216433 0.639099385193829 1 1
0.447645110617903 0.442592709271613 1 1
0.34737054410465 0.344189304154369 1 1
0.662729564730966 0.65559771870711 1 1
0.527998866871412 0.522547943206171 1 1
0.53345945325023 0.528252484112317 1 1
0.466045080703737 0.460776780855994 1 1
0.738051465772175 0.730031674052411 0 0
0.589053833242339 0.583604663482684 1 1
0.589455342306922 0.583593112751498 1 1
0.507599886210783 0.502661786732477 1 1
0.514191493029878 0.508961563187689 1 1
0.523748399539287 0.5179602073778 1 1
0.273620861724846 0.271227875397827 1 1
0.499567101022154 0.494315169207519 1 1
0.632961002053356 0.626423920105109 1 1
0.463414178725578 0.458699807137816 1 1
0.631495202309917 0.624915112223678 1 1
0.514205341366248 0.50944039595528 1 1
0.703298874073463 0.696033485129455 1 1
0.508377980927312 0.502543631873959 1 1
0.561414786948703 0.555881888601065 1 1
0.702357052162174 0.694501720849298 1 1
0.408145275944584 0.404438306187422 1 1
0.395910672842132 0.391583404002101 1 1
0.360703688242343 0.356732285541639 1 1
0.423195128948529 0.418942635599551 1 1
0.443318959863862 0.43866408556745 1 1
0.667409274548172 0.660113509276011 1 1
0.574885933344202 0.569299042594984 1 1
0.449185325987945 0.444737930929195 1 1
0.761653383124335 0.754164924194524 0 0
0.446512261703 0.441452653020407 1 1
0.203374511995041 0.201242961434978 0 0
0.711147372770692 0.704426172458501 0 0
0.359039566425221 0.354674392822149 1 1
0.237327189054884 0.235157563924637 0 0
0.646457501244192 0.639906539471754 1 1
0.589725222679552 0.584297368946948 1 1
0.382195438815942 0.37811420514255 1 1
0.453395499148659 0.448215052921725 1 1
0.557655389827557 0.552723465003118 1 1
0.440376876766645 0.435211809532142 1 1
0.36029084983047 0.356551036518352 1 1
0.414375921022709 0.409996962447241 1 1
0.599793759998613 0.593573069186104 1 1
0.482576623520374 0.477466066903725 1 1
0.440427314072177 0.43649276420628 1 1
0.490114798605883 0.48486346806324 1 1
0.581831586718102 0.576446571061982 1 1
0.462051705870947 0.45729511824785 1 1
0.66701238786258 0.660193298391553 1 1
0.439102415334676 0.435082284472444 1 1
0.632742682875603 0.626048698748766 1 1
0.664789888023555 0.657935462682678 1 1
0.496320104507201 0.491678369970465 1 1
0.773393428032413 0.765401885872453 0 0
0.516638608913779 0.511271689901034 1 1
0.455729934196531 0.451618731859824 1 1
0.611679623196345 0.605086960103187 1 1
0.329683090816463 0.326493008492148 1 1
0.475102243593887 0.470624940302757 1 1
0.335914145870875 0.332019601534987 1 1
0.559236352014246 0.55335617874891 1 1
0.523804637463324 0.518147015396325 1 1
0.665602742337855 0.659166612796868 1 1
0.607857082925634 0.601912125542942 1 1
0.660136741805626 0.653318417852615 1 1
0.778101665382633 0.770062640612362 0 0
0.692682987017215 0.686134144147945 0 1
0.377092091581755 0.372210596354976 1 1
0.529253412342853 0.523372955609019 1 1
0.661708997995114 0.654990735238567 1 1
0.573409257596276 0.567329007234081 1 1
0.399760047529673 0.395792202882778 1 1
0.481310639911555 0.476848524233124 1 1
0.529460434702272 0.523636228952339 1 1
0.546800521778946 0.541026235189169 1 1
0.506181152715214 0.501248335361811 1 1
0.461211932807716 0.456965998617771 1 1
0.328512364190002 0.3255849865088 1 1
0.546953644918797 0.541925621156761 1 1
0.657952787187351 0.651479558668889 0 0
0.381428759767926 0.377202321085076 1 1
0.633532578421657 0.626455152302011 1 1
0.521285706088223 0.515806726728898 1 1
0.498669644435609 0.493911704519319 1 1
0.609440703520439 0.603455317131836 1 1
0.426520677047696 0.422725470341733 1 1
0.508389622822582 0.503688870878366 1 1
0.682089079781428 0.675535760156411 1 1
0.592958379930771 0.586638365151149 1 1
0.375769448814197 0.371456246133854 1 1
0.41022424102698 0.406106924632016 1 1
0.590456793752346 0.584650601259511 1 1
0.526656231180161 0.521498465207257 1 1
0.46890412490038 0.463642385569363 1 1
0.471344132895857 0.466470908326456 1 1
0.496466382785708 0.491658965842428 1 1
0.367090063895985 0.363798807696194 1 1
0.483738832847575 0.478582406417166 1 1
0.444437938859253 0.439845149810538 1 1
0.374573422098221 0.370976014844593 1 1
0.468634175441899 0.464468746827248 1 1
0.482227176406393 0.477395002966895 1 1
0.538044203549061 0.532891510026612 1 1
0.525243013313735 0.519836494239584 1 1
0.468967090424345 0.46330570493299 1 1
0.294411836689719 0.290878515972287 1 1
0.314002472008058 0.311142230796068 1 1
0.673040414139766 0.666133165570488 1 1
0.394326539086135 0.389978465697064 1 1
0.269514737335552 0.267133935809858 1 1
0.682973982332308 0.675947850636112 1 1
0.311009375758772 0.307676878067797 1 1
0.584079784535888 0.578537403462191 1 1
0.504965706954938 0.499490652307557 1 1
0.624342577967978 0.617616415970138 1 1
0.478253634734368 0.474002946118841 1 1
0.329639728938408 0.325812051693717 1 1
0.491138400065517 0.485868749658653 1 1
0.350053159590458 0.346780579904691 1 1
0.321060061688665 0.317790762311287 1 1
0.344089767981737 0.340390198876612 1 1
0.505083036616843 0.500328781347905 1 1
0.350441189530235 0.346987776939305 1 1
0.552738878523108 0.546299108744722 1 1
0.516932539399358 0.511413713118845 1 1
0.5623470602416 0.556239694394913 1 1
0.393070070233989 0.388962429554925 1 1
0.344002889600014 0.340508461127277 1 1
0.686975941715311 0.679762989924216 1 1
0.55693748439779 0.551727503157471 1 1
0.412021068508739 0.408156659838724 1 1
0.650919559234597 0.644500942214167 1 1
0.493028755317754 0.48748981442128 1 1
0.562180006547578 0.556688109605128 1 1
0.514986480590354 0.509772278439613 1 1
0.474550812848938 0.46960091039554 1 1
0.36143862055024 0.357281433476041 1 1
0.307320491271216 0.30442689834508 1 1
0.339544456815365 0.336050440063603 1 1
0.399515943801742 0.395079199747591 1 1
0.683119286782899 0.67635593386291 1 1
0.427625792024053 0.423837222914117 1 1
0.537654230376126 0.532798288988027 1 1
0.572501387021641 0.566826950740418 1 1
0.60375763772626 0.597153122990217 1 1
0.431833506326313 0.427470778523909 1 1
0.469627818503529 0.464750083733824 1 1
0.767966469252184 0.759416279740376 0 0
0.663539515284799 0.656772139953898 1 1
0.556375422756201 0.550624838695462 1 1
0.537649172155669 0.532227748852741 1 1
0.565134472321885 0.559207276274629 1 1
0.403002560449009 0.399370582063125 1 1
0.596017559282712 0.58903539345608 1 1
0.516999582123893 0.511665035147953 1 1
0.335560100080988 0.33206425812694 1 1
0.496095773492562 0.491504822993595 1 1
0.641810655953704 0.634981827228648 1 1
0.590537123834562 0.585290357471492 1 1
0.430158953110636 0.425912589054509 1 1
0.582253665406106 0.57637366039139 1 1
0.305133439993451 0.302065016614813 1 1
0.774220792278489 0.766329677674309 0 0
0.494271030736892 0.489382561606113 1 1
0.536587423353794 0.530967161397962 1 1
0.374956873163763 0.371166363479514 1 1
0.339129268370802 0.334979383182193 1 1
0.572902452043635 0.567019437252141 1 1
0.401470323256078 0.39775646556312 1 1
0.367346070171275 0.363715606398189 1 1
0.3481383934811 0.344331616899964 1 1
0.352252925720958 0.348551209467202 1 1
0.496647085723259 0.490893440440072 1 1
0.477659986221164 0.472807480942006 1 1
0.455640354929548 0.451165034279903 1 1
0.377510205846343 0.37339431321327 1 1
0.446958867735401 0.442433879420311 1 1
0.482767171531092 0.478127851336798 1 1
0.425365603043754 0.421259469923086 1 1
0.580322573206009 0.57585347922858 1 1
0.651119654063032 0.644339919933884 1 1
0.573790410624701 0.567423390803776 1 1
0.491992405386417 0.486446137386767 1 1
0.549446784265967 0.54394308841025 1 1
0.330549764010106 0.326497244501291 1 1
0.380709671748278 0.376229945960829 1 1
0.577741479553699 0.571915984482668 1 1
0.309882425924385 0.30689128388755 1 1
0.540535138526092 0.535398126908451 1 1
0.624768240891038 0.618532178194247 1 1
0.275686265288274 0.273316049141405 1 1
0.519662313726536 0.514660920748408 1 1
0.471533016738674 0.466234734328866 1 1
0.612060156830969 0.606072832512768 1 1
0.58894055660158 0.582680868216223 1 1
0.505136024579982 0.499409595607484 1 1
0.427119370450189 0.423536405548396 1 1
0.623816259608091 0.617728371751414 1 1
0.452515351183791 0.448537237124301 1 1
0.263495534368953 0.261022617323256 0 0
0.548744577028742 0.54300614322254 1 1
0.395810659159249 0.39154358699899 1 1
0.581603678969436 0.575761731502627 1 1
0.534599691581519 0.529453742706258 1 1
0.668809906190203 0.662061451330774 1 1
0.376645574287462 0.372394171673042 1 1
0.402202282638123 0.398605862787813 1 1
0.375092191800343 0.371508262213946 1 1
0.392885035144438 0.389090426535522 1 1
0.558529804945979 0.552436525046673 1 1
0.605737217518141 0.599373368613129 1 1
0.389112743942833 0.38426578894346 1 1
0.342937762569367 0.33829749749975 1 1
0.658485587512215 0.651681927473942 1 1
0.483168010818212 0.478354344768601 1 1
0.672022182696939 0.665091025047527 1 1
0.534936902335984 0.529431545222792 1 1
0.242536637783328 0.240073695378615 0 0
0.628522585470604 0.622642306299413 1 1
0.527637149351544 0.521655660811214 1 1
0.416916996322272 0.412078549835531 1 1
0.511718693166456 0.50688424240219 1 1
0.310962650409512 0.307724254422899 1 1
0.649050603887981 0.64264763432798 1 1
0.45017895620356 0.445603520365165 1 1
0.646760868542163 0.640562189739351 1 1
0.277507906054952 0.274427226452095 1 1
0.292876008248913 0.290074775501058 1 1
0.757215342835734 0.750362071671953 0 0
0.553626982386932 0.548223115739511 1 1
0.582333010339941 0.575673092050773 1 1
0.502894196593461 0.497884893302779 1 1
0.625270681997371 0.618969903847761 1 1
0.306871633687229 0.303585801645588 1 1
0.635936009124126 0.628250846664821 1 1
0.326847024924162 0.323580587176511 1 1
0.584118216341611 0.578023376650814 1 1
0.381336029794428 0.377654817023579 1 1
0.479096194410276 0.474107544615376 1 1
0.396954074149734 0.393094595389038 1 1
0.268723695047097 0.266095741083017 0 0
0.426906790372943 0.422630769893587 1 1
0.408023146230498 0.404508839994241 1 1
0.455855039757613 0.451010275916154 1 1
0.471268448219961 0.466845455338635 1 1
0.413036498748758 0.408986941604527 1 1
0.367860797103333 0.364751165930132 1 1
0.53779719147937 0.532736018259331 1 1
0.497947010487867 0.492592252392987 1 1
0.523376791884523 0.518344324325994 1 1
0.609887336968156 0.603771704994463 1 1
0.430683386145591 0.425860576779049 1 1
0.670646372226953 0.664288437370059 1 1
0.486093752727749 0.481395067706775 1 1
0.335150939158617 0.331127813233342 1 1
0.508494490758493 0.503750090757366 1 1
0.58704168171912 0.580430171511795 1 1
0.631957030722917 0.624438060437754 1 1
0.733714457230249 0.726614992943454 1 1
0.505188654210928 0.499520521087042 1 1
0.453604579364656 0.448821443385694 1 1
0.386133036568335 0.382030285750662 1 1
0.416497285153876 0.41271356135666 1 1
0.489984016408982 0.485618846459892 1 1
0.595344541782729 0.589126930802106 1 1
0.519589765678719 0.514379180939024 1 1
0.34003241991712 0.337210333001189 1 1
0.331753782884074 0.328230881762581 1 1
0.572281955375655 0.566000558047622 1 1
0.6200229497934 0.613699262570081 1 1
0.428576169413562 0.424012118120848 1 1
0.598657439394585 0.592300785596613 1 1
0.557174529232297 0.551065243630566 1 1
0.564036676916648 0.558422459262959 1 1
0.390797049672118 0.386784145460069 1 1
0.470421211778199 0.465262322272457 1 1
0.331546804096086 0.32759577912227 1 1
0.580483029529096 0.574620348280076 1 1
0.709878561010612 0.70219887358935 1 1
0.314278881953321 0.311685607487763 1 1
0.484715645356281 0.479944853035654 1 1
0.385171214576726 0.380716302998624 1 1
0.496847390764396 0.492138450238163 1 1
0.340501782150207 0.337231106579366 1 1
0.503712218613332 0.499599222863966 1 1
0.510421857520717 0.505464118333358 1 1
0.515151951666437 0.509705303510099 1 1
0.360174393997734 0.356037963096387 1 1
0.521314643788232 0.516650031581603 1 1
0.524146545924146 0.519375529994976 1 1
0.469067387753177 0.464150356517042 1 1
0.48363889155692 0.478388055208401 1 1
0.561658940945485 0.556208955438666 1 1
0.444335701254835 0.439066001868907 1 1
0.51416120835134 0.509215392655049 1 1
0.616465780278839 0.609887250929514 1 1
0.486600063830577 0.481752228336714 1 1
0.54697382318604 0.541874158025737 1 1
0.47284931803476 0.468392471898977 1 1
0.654159903109701 0.647606629177093 1 1
0.775211335653346 0.766820696786415 0 1
0.468706649185835 0.464498338591658 1 1
0.53670234565112 0.531770933641065 1 1
0.383027310252078 0.3796059163132 1 1
0.385009187702782 0.380601841289089 1 1
0.161655037547639 0.160033836224874 0 0
0.537477677833441 0.53204761968562 1 1
0.564332910637 0.558547738742048 1 1
0.39466809647554 0.390764322123027 1 1
0.42573505330702 0.422101835863246 1 1
0.490356432711938 0.485720624333654 1 1
0.5237679775878 0.518287945183898 1 1
0.59302600002681 0.58715012682458 1 1
0.545807934575322 0.540156472653668 1 1
0.539717978261755 0.534971587076953 1 1
0.461955873667474 0.457398203069293 1 1
0.440929499106568 0.436572756515222 1 1
0.564267081408682 0.558528375783262 1 1
0.616578683949677 0.610549939454958 1 1
0.547675485974853 0.541979366123274 1 1
0.569131612746722 0.563609109124103 1 1
0.631534675745355 0.625050517049126 1 1
0.538616511083832 0.532660145354575 1 1
0.608634561377545 0.602373487213223 1 1
0.418638239965806 0.414483840268847 1 1
0.471851596159063 0.467122215365072 1 1
0.598927316252054 0.592875752278048 1 1
0.411312545870283 0.407151563865367 1 1
0.758633470970482 0.750700954034713 0 0
0.30853330699274 0.305816017776656 1 1
0.489971648948495 0.485040589387277 1 1
0.567396642829128 0.561573158728622 1 1
0.384076054938853 0.37970423982569 1 1
0.473086966343794 0.468249499074873 1 1
0.457572677240774 0.452952143357189 1 1
0.487069047311795 0.48252687030498 1 1
0.516259598329157 0.51081198993324 1 1
0.577207626129243 0.571129100887036 1 1
0.740951483442226 0.733139092980721 1 1
0.508520997548314 0.503441290666725 1 1
0.560059060566999 0.554771319545207 1 1
0.532322371448167 0.527245197689325 1 1
0.487619220103504 0.483018671912282 1 1
0.391368787140976 0.388019935056421 1 1
0.564566287606859 0.558081968079858 1 1
0.639497155562992 0.633231118477719 1 1
0.340585913429118 0.337062102563288 1 1
0.430611958175622 0.426320310468008 1 1
0.657692641842335 0.651261683701094 1 1
0.619340325915829 0.6133676566221 1 1
0.527641245804197 0.522553974166188 1 1
0.540811701685222 0.535411461619771 1 1
0.446212531673643 0.442011168720312 1 1
0.421035632562457 0.416440581304628 1 1
0.664934496433891 0.65833909054977 1 1
0.500045219888195 0.495381142616782 1 1
0.457418894743173 0.452882065625131 1 1
0.428659833366841 0.424098111367788 1 1
0.66231867334917 0.655737639071709 1 1
0.501109544940566 0.495915339317999 1 1
0.472970180679371 0.468612723060993 1 1
0.565169883503751 0.559181286505913 1 1
0.43563040688077 0.43164165937941 1 1
0.422890313134383 0.41888499022033 1 1
0.431994768602756 0.42770445648278 1 1
0.502839393162396 0.498303381195263 1 1
0.419926977990707 0.415214201419719 1 1
0.472459872949721 0.467718049918705 1 1
0.524290353977485 0.518509257100491 1 1
0.557977127294704 0.552569101597106 1 1
0.474485231647537 0.46932428470862 1 1
0.42928422315954 0.42404663478048 1 1
0.595933824259303 0.589992113254149 1 1
0.315306427084185 0.312282944622252 1 1
0.398098292070288 0.393973310571636 1 1
0.713691800961635 0.706263098040294 0 0
0.241301090739347 0.23839669002707 0 0
0.503673362507621 0.498416711424658 1 1
0.470477532459795 0.465454397175126 1 1
0.728158913556578 0.720201553079642 1 1
0.542079610713009 0.53611998225182 1 1
0.428003691070297 0.423508642504057 1 1
0.406134839799361 0.402467614830567 1 1
0.4162508962931 0.412514172847685 1 1
0.493782325450763 0.489203856194731 1 1
0.586874791435923 0.581010123891191 1 1
0.549005872335452 0.544102433688918 1 1
0.531460473139448 0.525589399855299 1 1
0.291785144778535 0.288249402320407 1 1
0.470017078376303 0.465334807221533 1 1
0.651926604334316 0.645224802617886 1 1
0.516582319502822 0.511252598434355 1 1
0.594134547102159 0.587932793520861 1 1
0.129026618414417 0.127901093012898 0 0
0.498980169039156 0.493571928006081 1 1
0.602067594060056 0.595732285561967 1 1
0.493767609510357 0.488284638284076 1 1
0.587713205897009 0.582290851009436 1 1
0.549898799104317 0.544353878207586 1 1
0.337563865461644 0.334732369065256 1 1
0.357153954334108 0.353563910107478 1 1
0.421636590742905 0.417606254906921 1 1
0.472601297717777 0.467490765902054 1 1
0.653004956028397 0.646769717054706 1 1
0.333090432795856 0.32997014219278 1 1
0.459925464297659 0.455418868647171 1 1
0.527061299281434 0.521904044698504 1 1
0.757943414440393 0.750207849968895 1 1
0.514785995351209 0.510265549551462 1 1
0.565484606867976 0.559682245855525 1 1
0.604806355595237 0.599142943253786 1 1
0.54972474516158 0.543814204243554 1 1
0.430428569171094 0.426118531608298 1 1
0.556984551148484 0.551661144917719 1 1
0.432451291586664 0.427696919734646 1 1
0.545268625996628 0.539865685377824 1 1
0.48230890565194 0.477665316702097 1 1
0.436846737342776 0.432509028129952 1 1
0.648310083656909 0.642089025051002 1 1
0.44324982442955 0.438594635252699 1 1
0.56872727451514 0.563345551110444 1 1
0.298433431535685 0.295869813966632 1 1
0.403997653291309 0.399818710479331 1 1
0.783055671575906 0.774807393855239 0 0
0.313840290330325 0.310921009073368 1 1
0.392793871836321 0.38883212086529 1 1
0.430109839279985 0.425281399141839 1 1
0.245431886602727 0.243301740125702 0 0
0.407703242092855 0.403873062872118 1 1
0.586825310053486 0.580457466382483 1 1
0.350183862472246 0.346103316457451 1 1
0.354362927117164 0.350799784323142 1 1
0.230114903025086 0.228392482849722 1 0
0.62402239829255 0.617624499991226 1 1
0.604013701470998 0.597801913050596 1 1
0.526960284008564 0.521812471709027 1 1
0.529979594315002 0.524664788147784 1 1
0.38658077786412 0.382618648381042 1 1
0.539591789734298 0.533784999018931 1 1
0.474532649954357 0.469432108648141 1 1
0.580876915709691 0.574624773512065 1 1
0.388763882128045 0.384784235002693 1 1
0.587862101387902 0.582265625840187 1 1
0.456495927680922 0.451567304352372 1 1
0.451196445195889 0.446605880453622 1 1
0.239339885538239 0.23641585536398 1 1
0.702829638215055 0.694657572114649 0 0
0.407558297945403 0.404043921991203 1 1
0.414094052871795 0.40982692571733 1 1
0.597566201993369 0.591776547985275 1 1
0.37119850812724 0.367525404912061 1 1
0.662516235222 0.655260298836499 1 1
0.326220273946555 0.322632480442495 1 1
0.504799654844506 0.499512587166712 1 1
0.550893440844165 0.54527249039131 1 1
0.553335104263412 0.547374620567857 1 1
0.413584280522865 0.409971499868671 1 1
0.596071791058764 0.58964689511459 1 1
0.553695988276923 0.548357956337058 1 1
0.509901852502727 0.504464227941638 1 1
0.698262940314854 0.691162766047723 1 1
0.476750451938362 0.471423263890843 1 1
0.203245957569528 0.201757226964231 1 1
0.515555702655045 0.509577120402036 1 1
0.528045844067072 0.522193431876181 1 1
0.3447441566711 0.341139260350659 1 1
0.23966803042192 0.237139821609075 1 1
0.370204401057553 0.366368495878608 1 1
0.471695459479247 0.467354242215549 1 1
0.586040554837614 0.580430903103216 1 1
0.386464592145694 0.382290900024562 1 1
0.344438183286006 0.341193982343138 0 0
0.483745809428862 0.478846682527361 1 1
0.408840585357794 0.405349739728897 1 1
0.552997772559175 0.547585454496196 1 1
0.417678842821331 0.413149361896316 1 1
0.414918744805569 0.411208587985642 1 1
0.545439868104427 0.539517678275139 1 1
0.352660546298018 0.349524456433484 1 1
0.460752582813639 0.45686113777019 1 1
0.325253353783424 0.322415350930398 1 1
0.419295083526972 0.414767322276945 1 1
0.40493714278956 0.40100303555244 1 1
0.338732785421205 0.335051117632597 1 1
0.497028806866818 0.492477729318421 1 1
0.611366311350724 0.605506732365581 1 1
0.520276875632538 0.515410745401977 1 1
0.466963801280763 0.46211389563358 1 1
0.445233793037207 0.441089369499197 1 1
0.654015029220011 0.646815342770876 1 1
0.513916011290034 0.508875798943146 1 1
0.517997429002449 0.512765907011495 1 1
0.541554807071695 0.535781163296454 1 1
0.53322028015327 0.528391185275694 1 1
0.579008207643159 0.573478950081447 1 1
0.381785745224465 0.378216731041469 1 1
0.451434829737146 0.446598555464899 1 1
0.555807783462217 0.549865000487743 1 1
0.615283585366453 0.608230006432362 1 1
0.431517136006022 0.426814364970139 1 1
0.711327471329405 0.703978907222068 1 1
0.722896011246132 0.716212689990147 0 1
0.64485865438218 0.638547095904038 1 1
0.501932954119096 0.497047677429211 1 1
0.643227068603444 0.636706454208009 1 1
0.272544755948346 0.269389219224442 0 0
0.578850769589839 0.573147294250614 1 1
0.590269808171309 0.584261719794746 1 1
0.543384501644625 0.537481429270165 1 1
0.446757076236988 0.441192004833513 1 1
0.465678315605717 0.461108732208928 1 1
0.442309280156833 0.437711619553651 1 1
0.446300583548915 0.441438871122198 1 1
0.656907884971771 0.649507173382922 1 1
0.564831560339311 0.559282634601867 1 1
0.622745567731095 0.616664579810627 1 1
0.541736643999521 0.535891553915904 1 1
0.606391166916233 0.600649407797929 1 1
0.55014857122812 0.544289650687507 1 1
0.50699185631222 0.501413214262549 1 1
0.238507623610965 0.236493050062109 0 0
0.467706300008715 0.462826041467397 1 1
0.583490125131301 0.577563512037443 1 1
0.441488519634889 0.436946554722647 1 1
0.481950100202972 0.476666146337044 1 1
0.540056474212726 0.534549612971828 1 1
0.366630056279997 0.363575942340201 1 1
0.604471227797462 0.596927883823636 1 1
0.57190375767785 0.566554962093558 1 1
0.318343581825367 0.315008982728704 1 1
0.455847030896948 0.451715410334413 1 1
0.461795526271548 0.457206476408613 1 1
0.506766630479129 0.501849217534172 1 1
0.492940703308935 0.488442777813925 1 1
0.559111758950284 0.553547676765527 1 1
0.407311617774178 0.402881667366869 1 1
0.582334022848301 0.577341938999889 1 1
0.443895228022039 0.439553422696936 1 1
0.271001161918382 0.268437439024494 1 1
0.553112057668241 0.546489920670099 1 1
0.559453816459035 0.554266625111891 1 1
0.462354807135884 0.457445281073768 1 1
0.566467135891519 0.561094159040468 1 1
0.508463961005437 0.503152066791902 1 1
0.29731991094493 0.294561840673656 1 1
0.509691198141464 0.503970457157915 1 1
0.424134384257571 0.419905793127245 1 1
0.682108547955409 0.674508271795812 1 1
0.44603386642404 0.442227247051303 1 1
0.491716082517089 0.486626951202655 1 1
0.669573201298325 0.663445609329288 1 1
0.457719399071714 0.452336761894092 1 1
0.553593752003631 0.547559757190094 1 1
0.419383897525691 0.415356840383345 1 1
0.535448866205375 0.529308821331097 1 1
0.427413702409857 0.422981157706809 1 1
0.520884459212057 0.514696359544197 1 1
0.51604712979407 0.510948951681766 1 1
0.260712406989153 0.257488595258801 1 1
0.426233190672124 0.421839116418257 1 1
0.366874105398848 0.363449499656603 1 1
0.5532423943795 0.547090195064262 1 1
0.489477698251527 0.484161281157746 1 1
0.561614333363549 0.555923048055839 1 1
0.370354249341873 0.367158401727375 1 1
0.547737528577736 0.542517710006708 1 1
0.7265682548261 0.719382891617382 0 0
0.348080845772881 0.344653859371968 1 1
0.588393998087195 0.581566811814429 1 1
0.625384713455408 0.61850772655565 1 1
0.414070310273358 0.409659097237012 1 1
0.39235850788326 0.388648985936561 1 1
0.506827849868378 0.502063167109663 1 1
0.502877162598859 0.497514681462402 1 1
0.421132728344732 0.416980955939319 1 1
0.832614112570858 0.823734424409897 0 0
0.511644454366155 0.506473122692215 1 1
0.502001244903901 0.497271070972549 1 1
0.516417050806659 0.511430988111519 1 1
0.544123729717717 0.538540707276495 1 1
0.61998663805417 0.613520269914181 1 1
0.703149892232655 0.695969549135225 1 1
0.649878771640152 0.643330471805248 1 1
0.620418438636178 0.614506433790964 1 1
0.427174978330727 0.422516530326998 1 1
0.505559446036377 0.500425913992891 1 1
0.555326244577987 0.549553315227224 1 1
0.53464521826618 0.528776883509683 1 1
0.674271907090547 0.667894939314549 1 1
0.586994226925328 0.580182886163761 1 1
0.509462857388467 0.505163614793159 1 1
0.356535494671399 0.353417318749641 1 1
0.55340420310772 0.546995982622503 1 1
0.549457288777662 0.543610672848423 1 1
0.599239446107109 0.59268871298571 1 1
0.140100095394594 0.138784521119243 0 0
0.639669761590686 0.632810919131635 1 1
0.427904969261711 0.423636898141576 1 1
0.389333023579561 0.385437147374745 1 1
0.53626244543647 0.531126561190805 1 1
0.480780187295281 0.475638364249674 1 1
0.499256250400097 0.493946814257085 1 1
0.521738266337975 0.516301399782765 1 1
0.569151101117809 0.563564143413371 1 1
0.57972358842 0.574159113801149 1 1
0.61979296825453 0.613271584017224 1 1
0.526819383756914 0.520659129438837 1 1
0.436763729150344 0.432304576803056 1 1
0.304457721435504 0.301542239720048 1 1
0.634216517781058 0.62810833482591 1 1
0.252675896081868 0.249978410027738 1 1
0.642386889766545 0.635304685838533 1 1
0.37221390240449 0.368080352323856 1 1
0.473544850378382 0.468798632381446 1 1
0.468543032243942 0.463871479153221 1 1
0.564480176545542 0.558928569149326 1 1
0.553585099304845 0.548532903436755 1 1
0.47902227345028 0.474628816527936 1 1
0.299469333653822 0.295822646719146 1 1
0.558585924403938 0.553206709253187 1 1
0.679969962960933 0.672762447499861 1 1
0.389699690852318 0.385529860949174 1 1
0.685916136910036 0.678983728208906 1 1
0.658078238659134 0.651541872933261 1 1
0.835405745562809 0.826337374267621 0 0
0.327015069944777 0.323433895851616 1 1
0.519839691017723 0.515099635912238 1 1
0.494504909840254 0.489427856666859 1 1
0.369406434143989 0.365550332654522 1 1
0.610387601641428 0.604037539622076 1 1
0.473993076440088 0.469374413619252 1 1
0.524711827982135 0.519397766546541 1 1
0.586058409350207 0.580292085468104 1 1
0.593356501016758 0.586954781877535 1 1
0.496167336120209 0.491029924760647 1 1
0.508621659176404 0.503189193647428 1 1
0.468892413159592 0.463938261284962 1 1
0.476142724005571 0.471519905325187 1 1
0.553852038530098 0.547998086189571 1 1
0.728497769871631 0.72101098138022 1 1
0.502073847365927 0.496381457141907 1 1
0.616508862350972 0.610563310709279 1 1
0.607631649113552 0.601738096065797 1 1
0.389320199050848 0.385153731408443 1 1
0.649734189306435 0.642939277482133 1 1
0.455576517608127 0.450627600266712 1 1
0.651721716503878 0.645022449298514 1 1
0.553413512911925 0.548074607585347 1 1
0.246796641830552 0.244255111306913 0 0
0.452842175117482 0.448307370959639 1 1
0.561044644766965 0.554256658129876 1 1
0.43077001114634 0.426114869639629 1 1
0.777383017032469 0.770030535531824 0 0
0.617127573440682 0.611032193791172 1 1
0.397947771775101 0.393619338350946 1 1
0.50373905787128 0.498521504980496 1 1
0.511790393305695 0.50671032375094 1 1
0.524989360811322 0.520443963512757 1 1
0.600797451731574 0.595283868741461 1 1
0.361064103350086 0.357097774758925 1 1
0.502129819845867 0.497455001231649 1 1
0.523716315117045 0.518152884406662 1 1
0.785299149660561 0.777302675868165 1 1
0.504910558873849 0.499894568388436 1 1
0.415872301264498 0.411662683102832 1 1
0.662505187346847 0.655908477113997 1 1
0.355865770467122 0.352633419318149 1 1
0.439241940287609 0.435129327241246 1 1
0.532356357782386 0.527116184744008 1 1
0.570937866438514 0.56545694439152 1 1
0.363158044153617 0.358870528795811 1 1
0.330191762820325 0.326639106815253 1 1
0.390473448461984 0.386733679285841 1 1
0.494856932307217 0.489741228270907 1 1
0.410141988749942 0.405975421788087 1 1
0.748826525800557 0.741126738298107 1 1
0.460267654731193 0.454902355704491 1 1
0.417436216178273 0.412643330226951 1 1
0.332874322859399 0.329181039799802 1 1
0.229552480769906 0.226660179425174 0 0
0.574606450243919 0.568319638616151 1 1
0.506164993518707 0.500660738618058 1 1
0.56743943099273 0.561402500692099 1 1
0.315207146460869 0.31214369102242 1 0
0.587495711831841 0.581226842583454 1 1
0.392244392424355 0.388628935430894 1 1
0.550232474910689 0.543835656401159 1 1
0.625915521108684 0.619640996869641 1 1
0.492905358950654 0.488248755090799 1 1
0.501485892989066 0.495759909128434 1 1
0.354591535047799 0.351171665755818 1 1
0.245776821949925 0.243005774384945 0 0
0.471550803721943 0.466632639947698 1 1
0.550127718221571 0.544690279728129 1 1
0.428567939118326 0.424154909963005 1 1
0.772666642644419 0.764266879913773 0 0
0.623181994335154 0.617394455527441 1 1
0.486272303358929 0.481163535364737 1 1
0.579283904672044 0.573225910720286 1 1
0.610198860123092 0.604479887102377 1 1
0.299635769738866 0.296398811853805 1 1
0.541647875318203 0.53606893740626 1 1
0.480750298346653 0.475539698355325 1 1
0.402283833618863 0.397241564728954 1 1
0.354401229936616 0.350928073198455 1 1
0.579144889313054 0.573142107904712 1 1
0.438290300484626 0.434030625406671 1 1
0.634736743427545 0.628636043802914 1 1
0.634655206222245 0.628437722599865 1 1
0.73878489159013 0.731755503205026 0 0
0.420557994972344 0.415991064502755 1 1
0.56108371433109 0.554092252914294 1 1
0.497598659199076 0.491755211821938 1 1
0.500106339335327 0.495124665811217 1 1
0.547107060619221 0.540977476322966 1 1
0.45901818009016 0.454639652377726 1 1
0.518965907798986 0.512756286763847 1 1
0.526003964175043 0.520314997129716 1 1
0.489889166736289 0.48523153915592 1 1
0.400435460951858 0.395960359219634 1 1
0.404534849852861 0.400564295887092 1 1
0.492293245169671 0.48674825941777 1 1
0.588947451267702 0.583341510885938 1 1
0.52091893564084 0.515467736119506 1 1
0.500888789572734 0.495659428887453 1 1
0.387054748874709 0.38275130344055 1 1
0.467650392217872 0.462791376713474 1 1
0.34934354834385 0.346231502942492 1 1
0.605113582129372 0.597305341684985 1 1
0.494057580443327 0.489376758603012 1 1
0.448683434643384 0.444656214259412 1 1
0.535032185035322 0.52940440444291 1 1
0.339922876959051 0.336161607641143 1 1
0.494751145776684 0.489508373134826 1 1
0.612169365735562 0.606328871642462 1 1
0.543381146028946 0.538160875539557 1 1
0.58536081494388 0.578614402079399 1 1
0.405010215087271 0.401092094423304 1 1
0.452485230851478 0.447791882329141 1 1
0.452695581357464 0.447836276201088 1 1
0.524266903553365 0.518466546761266 1 1
0.561460168413635 0.555543981162981 1 1
0.628416809713869 0.622281143744717 1 1
0.445986679885189 0.441088197337551 1 1
0.540040623538347 0.534759188296274 1 1
0.482147414326585 0.476926745160939 1 1
0.21834122122548 0.216633397215395 1 1
0.735019047973846 0.727919247283543 1 1
0.3597996286212 0.356252172336234 1 1
0.640648959137372 0.633572113953074 1 1
0.584300076926007 0.578042160250283 1 1
0.686772540538469 0.679555300950823 1 1
0.549744109008852 0.544177600678168 1 1
0.400589999845261 0.396383162248293 1 1
0.352502862340955 0.348945113881801 1 1
0.540232670475915 0.535316659920112 1 1
0.359464422114788 0.355978590032221 1 1
0.478196159335107 0.474080102288398 1 1
0.459893530938272 0.455064245851774 1 1
0.408299003525205 0.403964167662158 1 1
0.527875658456087 0.522128735752238 1 1
0.45594211279064 0.451439907499174 1 1
0.435012020500423 0.430794716093815 1 1
0.560778426942808 0.554709660997992 1 1
0.324316698177096 0.321933851862808 1 1
0.372711722492199 0.368544198242522 1 1
0.475506666966823 0.471364747777783 1 1
0.525304576844138 0.52015916998115 1 1
0.48082970613626 0.475548734928248 1 1
0.627031807703088 0.620805104448575 1 1
0.361389261938023 0.357946744127128 1 1
0.461472014271379 0.457123847163208 1 1
0.544966533837707 0.537851709535908 1 1
0.320454674997527 0.3169916584345 0 0
0.369390259745604 0.365894505074493 1 1
0.468063862985126 0.462782367534933 1 1
0.395346435940092 0.391281580789855 1 1
0.575093909833789 0.568919956585571 1 1
0.467272210412183 0.462819076497836 1 1
0.411205319673685 0.406841166725514 1 1
0.456663780423514 0.452757112118799 1 1
0.31212566974551 0.309178032474948 1 1
0.526100325087473 0.520720707416047 1 1
0.425802045319554 0.420902485831311 1 1
0.543064594975359 0.538287484712165 1 1
0.782531690821616 0.774612651809237 0 0
0.454927155563795 0.449992932261923 1 1
0.615791018376252 0.609356998212968 1 1
0.56573290594353 0.560015284627265 1 1
0.329651179907478 0.326066430981629 1 1
0.336866108496829 0.333302710296353 1 1
0.550050281892582 0.543904012838028 1 1
0.556231593743558 0.550604351006931 1 1
0.391371203898712 0.387141353774513 1 1
0.495405667525358 0.490082847076003 1 1
0.377404952804416 0.374097315774973 1 1
0.459157702594083 0.454717876072685 1 1
0.256742629993547 0.25446370588389 1 1
0.400330080410034 0.396443000527363 1 1
0.530714835540213 0.524981817589506 1 1
0.194204688043009 0.191881692478761 0 0
0.343340881186976 0.340457736099802 1 1
0.360237518630545 0.356918457082462 1 1
0.48805070627426 0.48384003098669 1 1
0.444422766955492 0.440578608817976 1 1
0.499825054372347 0.494401157609754 1 1
0.446657878958128 0.442065270345849 1 1
0.560802917024232 0.55483610976306 1 1
0.476386719873688 0.471918911798633 1 1
0.398606776156302 0.394885555097183 1 1
0.485683429485197 0.480502561934091 1 1
0.554564208036259 0.548643224756629 1 1
0.368905508536789 0.365239846510842 1 1
0.511118435519702 0.506434083363804 1 1
0.578701060494829 0.57293539353655 1 1
0.501575633531001 0.497256388961308 1 1
0.343488511689516 0.339485250906056 1 1
0.157954016619522 0.156284631523313 0 0
0.449736029277131 0.445205804116065 1 1
0.646043688833745 0.639897010641403 1 1
0.551272741978495 0.546020813314562 1 1
0.717673190657739 0.710457580263928 0 0
0.611305685383111 0.604681920841229 1 1
0.589359007421072 0.583177026484342 1 1
0.438112791204894 0.433738067479324 1 1
0.44661361923727 0.441268418504398 1 1
0.639115516283042 0.632603524559707 1 1
0.456374573762992 0.451841619858839 1 1
0.478247849280898 0.473012938610088 1 1
0.484660033439977 0.479393261829 1 1
0.576079050198538 0.57011877101514 1 1
0.531094664673657 0.525659863078276 1 1
0.628573246439055 0.622080415188371 1 1
0.822517935986338 0.813761244857544 0 0
0.624587959957746 0.61858069486129 1 1
0.458941886934185 0.45437699795952 1 1
0.416231579569124 0.411822251986357 1 1
0.612403902492425 0.606463115948865 1 1
0.440288236668372 0.435357614189517 1 1
0.480315127689227 0.47545139262323 1 1
0.406187503806781 0.401984438483144 1 1
0.729429832143602 0.722042677301956 1 1
0.410899839658387 0.406288781552701 1 1
0.460569548111822 0.455723652715455 1 1
0.423643994508847 0.419623612380634 1 1
0.574062164973563 0.56816541805734 1 1
0.496885491421259 0.491397643029879 1 1
0.514614631061498 0.509567871552247 1 1
0.548866190266002 0.543402009669078 1 1
0.322958275313473 0.320034226469156 1 1
0.346228795977905 0.343232256126082 1 1
0.358759379799171 0.355163608406243 1 1
0.407792162711108 0.403353668805672 1 1
0.443252700809736 0.438553259589038 1 1
0.363851862642531 0.359728179744256 1 1
0.443222826151552 0.438436995265744 1 1
0.561548008547935 0.555942293597785 1 1
0.681174125193075 0.67418826105892 1 1
0.505324463800496 0.500215042654027 1 1
0.338411384189202 0.335030787094412 1 1
0.386553352469568 0.382912956169851 1 1
0.579285355430958 0.573580853000743 1 1
0.387937705499151 0.38398513813011 1 1
0.492435415108402 0.487099416859678 1 1
0.604985758911442 0.599142197421333 1 1
0.460428387761916 0.455247128076668 1 1
0.443480124953181 0.439197354559195 1 1
0.584876180168214 0.579181420469961 1 1
0.58465543967291 0.578584699035634 1 1
0.404153591263262 0.400386295743061 1 1
0.548603422605004 0.54302312253131 1 1
0.671446292055655 0.66455622764397 1 1
0.365217573819854 0.361467758534452 1 1
0.231295610014499 0.229177164374981 0 0
0.507736523231729 0.501798499036929 1 1
0.561369445066478 0.555233504927319 1 1
0.419756328165652 0.415330418385927 1 1
0.59962771438198 0.593591013781809 1 1
0.353317505878468 0.349901901650718 1 1
0.545566923505741 0.540478909250255 1 1
0.439295332901135 0.43502827652497 1 1
0.510177871581058 0.504406208481917 1 1
0.484915486917511 0.479598001388161 1 1
0.608794480809054 0.60283579750669 1 1
0.523874497008415 0.518929208800798 1 1
0.654365189162361 0.647680918141985 1 1
0.51770108279552 0.512154290936036 1 1
0.781818931740397 0.773946057308923 0 0
0.444153186758514 0.439604749169754 1 1
0.305576372257104 0.303162809581847 1 1
0.511976255055119 0.506958193887438 1 1
0.476020240492264 0.471492044316929 1 1
0.17194974136592 0.170069622644438 0 0
0.657477279756186 0.650343448346726 1 1
0.403423992059207 0.399298600083962 1 1
0.373935807899813 0.370525872808383 1 1
0.535610118725156 0.52969660392417 1 1
0.4385839358019 0.434500562609347 1 1
0.48521207023113 0.480719549808715 1 1
0.542498430450831 0.536640428291445 1 1
0.303968051032888 0.300693213349674 1 1
0.535362792535302 0.530206307656745 1 1
0.442845874258803 0.437976397962776 1 1
0.372411546406213 0.368655864830993 1 1
0.402262837965685 0.397784000303324 1 1
0.467459903909833 0.46281297608634 1 1
0.465634286536281 0.460551618559467 1 1
0.382706703942416 0.378805361370446 1 1
0.42563012341259 0.420657007658962 1 1
0.311640168747993 0.308531587092318 1 1
0.416101140408005 0.411901986412053 1 1
0.482751313337702 0.477806673097349 1 1
0.363670858831964 0.359942784466296 1 1
0.5209260350895 0.515890712809193 1 1
0.492000599693958 0.487303670535912 1 1
0.417061242101481 0.413181967729898 1 1
0.570817151360386 0.565071343957715 1 1
0.640157718245611 0.633272819000784 1 1
0.600012379728241 0.592935119716854 1 1
0.41448361392891 0.409997895372362 1 1
0.327885777729145 0.324972871377357 1 1
0.589300423684904 0.583309438385864 1 1
0.661800250130394 0.655240621593657 1 1
0.368871252225719 0.365287004480962 1 1
0.241370677872596 0.239265461101934 0 0
0.462168840297307 0.457935003263492 1 1
0.453744267033731 0.448747006459849 1 1
0.560943878160661 0.555425018746325 1 1
0.48376505117749 0.478942723239474 1 1
0.649220469782138 0.642052831863684 1 1
0.453050788376834 0.448072576021316 1 1
0.685275023382779 0.678350386637654 1 1
0.591758884920559 0.58494295093341 1 1
0.445967199647984 0.441759824625728 1 1
0.637247553492613 0.629625990628147 1 1
0.504787040666173 0.498987981046307 1 1
0.516080941679706 0.51026076542453 1 1
0.672030504568384 0.665684470595316 1 1
0.424665704276488 0.420264927590713 1 1
0.379039457624709 0.375120420020576 1 1
0.657631935114194 0.650842334156224 1 1
0.305301876203198 0.302613195482946 1 1
0.591602099415304 0.585644391296406 1 1
0.45581303885503 0.451260080589213 1 1
0.556885728947393 0.5506504021748 1 1
0.351592099874374 0.348247739939268 1 1
0.503212150871698 0.498358396752934 1 1
0.384733356108207 0.380234715899923 1 1
0.706835011698745 0.699650934752976 1 1
0.523371252644157 0.517293636440626 1 1
0.571611662192044 0.56610059575575 1 1
0.484565031155147 0.479852991897601 1 1
0.644349954637559 0.637540312093791 1 1
0.350530053541377 0.347105576669778 1 1
0.466114944229638 0.461436748821617 1 1
0.474899046355847 0.469973639483982 1 1
0.659244257368103 0.652798882549611 0 0
0.42312472837632 0.418619026607151 1 1
0.577286470364869 0.571416380343129 1 1
0.477832635374418 0.472529946559728 1 1
0.57887565584333 0.572793596198674 1 1
0.366646225473117 0.362908692897911 1 1
0.372633171471225 0.368610894986547 1 1
0.458868438601086 0.454759109783511 1 1
0.560262877047058 0.553958603656582 1 1
0.4645179144951 0.459227946399145 1 1
0.559481713543428 0.553937842936267 1 1
0.348936082957316 0.34522281907954 1 1
0.342622391289546 0.338823120459504 1 1
0.179652835119282 0.178045152402143 0 0
0.411664381639193 0.407752433769434 1 1
0.648142547565041 0.641673911134507 1 1
0.331789452925991 0.328502691393885 1 1
0.370160244377199 0.365759124493371 1 1
0.381389237078073 0.377952762143179 1 1
0.517252375918113 0.511589260916246 1 1
0.554544297192785 0.549544394589046 1 1
0.532216192530443 0.526921305589256 1 1
0.31843297183854 0.314862441650669 1 1
0.39864823163903 0.394777283873498 1 1
0.416929789005749 0.412803432969691 1 1
0.596075368561182 0.589732205268476 1 1
0.588236101248024 0.582011223133122 1 1
0.56191535102657 0.55571176475107 1 1
0.613086092891854 0.606612527266445 1 1
0.30016412589563 0.297223899529829 0 0
0.577673322781249 0.571603276489605 1 1
0.532894966298191 0.527380972312315 1 1
0.467768388408884 0.463244655053286 1 1
0.496179648662928 0.491261029150353 1 1
0.516960199280143 0.51196272926709 1 1
0.240538821232752 0.238012779139617 1 1
0.677849098812303 0.671593761314434 1 1
0.25064574216408 0.247715824919146 0 0
0.537410293064156 0.532134561739445 1 1
0.584854102382574 0.578795320450469 1 1
0.669438100408701 0.662359466638365 1 1
0.446020043147031 0.441491592162977 1 1
0.524495836459894 0.518934513096715 1 1
0.666129797004359 0.658697045070286 1 1
0.443768244404954 0.439813361641066 1 1
0.518083813645258 0.512616119896355 1 1
0.524830906721582 0.519503592283918 1 1
0.418055145819583 0.413252877499022 1 1
0.408912522927529 0.404584021290285 1 1
0.716757869219265 0.70916766919558 1 1
0.391759246589168 0.38806624343913 1 1
0.371465896816816 0.36768818085191 1 1
0.798854415324378 0.790373527294888 0 0
0.406150242907249 0.401809458386408 1 1
0.591744614236491 0.586884806682097 1 1
0.63579444597208 0.629375654009392 1 1
0.507032783520575 0.501585148674037 1 1
0.528251537759681 0.523186898867098 1 1
0.713398347916186 0.70603861172532 1 1
0.539550420108851 0.533672086081966 1 1
0.606439743927324 0.599611459089561 1 1
0.706695939591713 0.699704114720651 1 1
0.459344102718663 0.454773627297261 1 1
0.590305910702172 0.584213428600413 1 1
0.519920790817649 0.51459917337577 1 1
0.661422291951986 0.654671686093193 1 1
0.623896914395648 0.617758341660969 1 1
0.527929787808925 0.522706815744029 1 1
0.33827016846799 0.335301150519467 1 1
0.472157548210249 0.467940191127512 1 1
0.44889425117669 0.44454894532014 1 1
0.236394800845643 0.234267006523233 0 0
0.462545144306164 0.457859939411616 1 1
0.288388973233416 0.285126045991415 1 1
0.441418238631136 0.437236302512416 1 1
0.605685245807965 0.60033466264659 1 1
0.504515876916899 0.49934411999874 1 1
0.42497559816121 0.420463873651267 1 1
0.522393760464732 0.517025143982997 1 1
0.506767463547559 0.50216307454271 1 1
0.547008257837477 0.541703632578496 1 1
0.539125078605376 0.533075602652991 1 1
0.608471776742779 0.602164190645512 1 1
0.545079950467509 0.539148050423437 1 1
0.172377175632483 0.170893302170116 0 0
0.458813901299665 0.454951389274785 1 1
0.59444843848447 0.588629085464755 1 1
0.478073703247763 0.473470990264099 1 1
0.480689411343117 0.475419579754561 1 1
0.434135101966923 0.429713574537082 1 1
0.484102463664484 0.479761410757413 1 1
0.255247328125021 0.252497508898908 0 0
0.52880513156624 0.523166252831603 1 1
0.484134271850858 0.479682867328112 1 1
0.450343430881632 0.446015703375858 1 1
0.580764660740842 0.574803768218235 1 1
0.527756314810787 0.522418325031564 1 1
0.619249163187201 0.612064911280722 1 1
0.211082007855059 0.208721487749795 0 0
0.461652267674257 0.457709501197108 1 1
0.64393727843312 0.637137659969227 1 1
0.628071219756598 0.621724033349714 1 1
0.512902453226201 0.508223704832443 1 1
0.33769423347493 0.33416538015357 1 1
0.473368471733686 0.468921630300584 1 1
0.65392957741937 0.646958150530517 1 1
0.588916315753271 0.583445412411249 1 1
0.544326281604437 0.539245539691067 1 1
0.436389441943443 0.43177421174498 1 1
0.462260247570534 0.457989198347113 1 1
0.439390387795728 0.434738931721571 1 1
0.516003081677402 0.510299199794613 1 1
0.565720029028003 0.55975973974959 1 1
0.861319845288503 0.852283716467033 0 0
0.384742685375988 0.380938217399089 1 1
0.449908023157705 0.444810341665089 1 1
0.402824254555377 0.398763270651169 1 1
0.372814784422014 0.368578173243021 1 1
0.294606349593302 0.292116210097331 1 1
0.462555560839837 0.457820147488056 1 1
0.435318502545456 0.431313052002044 1 1
0.642790345829421 0.636795379524006 1 1
0.689173996846568 0.682013742850862 1 1
0.37169318971233 0.367434954037767 1 1
0.496817704468919 0.491991340091747 1 1
0.382519352084193 0.378862716608183 1 1
0.407309504918469 0.402533678968167 1 1
0.466143198703994 0.461388633652221 1 1
0.48996384395636 0.484506026599903 1 1
0.584812256410355 0.578952360865159 1 1
0.65406479117879 0.647639659326528 1 1
0.326193000919339 0.322950664384443 1 1
0.576498608821212 0.571244969533925 1 1
0.410835775514288 0.40644656700473 1 1
0.570639730153274 0.564644393675728 1 1
0.688678135419602 0.68224407811552 1 1
0.521352550507256 0.515845649293554 1 1
0.388077464075527 0.384679267973477 1 1
0.52705964740562 0.521853067606654 1 1
0.595994244361917 0.589539059469838 1 1
0.537739049686997 0.531850337157567 1 1
0.729814597073123 0.722791781474578 0 0
0.420722441911972 0.417025202865646 1 1
0.606619710245126 0.600485803905059 1 1
0.605799073531132 0.599123547857581 1 1
0.502875226620916 0.497667451122463 1 1
0.455053300394744 0.449552235958638 1 1
0.385829970518452 0.382234193861588 1 1
0.55188968300261 0.546754066717981 1 1
0.634369147880843 0.627880662213669 1 1
0.660291113081593 0.653807672182866 0 1
0.458196374545248 0.453757082111504 1 1
0.491971702609078 0.486432901991305 1 1
0.643828903783795 0.637346533547456 1 1
0.635539978577636 0.628773577762821 1 1
0.481698931642257 0.477064010020783 1 1
0.564460644761136 0.559094370259901 1 1
0.649571375500523 0.642721238693994 1 1
0.545014677057079 0.539920695241627 1 1
0.599088396015702 0.593256240304114 1 1
0.42501317425108 0.42056650927974 1 1
0.577468803135835 0.571734329271863 1 1
0.353678973788518 0.350475418377267 1 1
0.643758120568093 0.637484648400605 1 1
0.631592052818697 0.624471510839671 1 1
0.296656003987969 0.293520807259804 1 1
0.538057916424061 0.532615660870412 1 1
0.586706188494146 0.580246434888684 1 1
0.495828308525008 0.490331297686521 1 1
0.389454743816685 0.385912158625467 1 1
0.509630029844718 0.503666772651384 1 1
0.514298283360052 0.509385772905261 1 1
0.175506337933438 0.173256840259703 0 0
0.381826422575095 0.377698362494083 1 1
0.538190655147985 0.532267839363442 1 1
0.468215857110945 0.463847852563985 1 1
0.0817758499661626 0.0804992705320488 0 0
0.484444927647083 0.479544866028211 1 1
0.632502176103134 0.625906846504453 1 1
0.609903862103632 0.60446981680199 1 1
0.463547749017112 0.458993677755055 1 1
0.455318502634707 0.450905413686717 1 1
0.417470932429186 0.413492666227977 1 1
0.579207092633063 0.572551860806914 1 1
0.462942606664431 0.458365525956913 1 1
0.393000166164946 0.388448334944388 1 1
0.622316417902386 0.616037993733692 1 1
0.514674268496959 0.509136220409485 1 1
0.338553387134284 0.335297752653685 1 1
0.433365455466753 0.428832343874458 1 1
0.493073224405926 0.487302305523569 1 1
0.623309808050626 0.616583291204511 1 1
0.4448807077863 0.440213773898877 1 1
0.444759091892329 0.440088283105772 1 1
0.529925329382934 0.524916520291697 1 1
0.701128500198939 0.694243838294002 1 1
0.60869298877845 0.602763032375515 1 1
0.520754700876247 0.515363792118841 1 1
0.467749209638615 0.462843977364737 1 1
0.511298344100765 0.505951544039063 1 1
0.509426083835708 0.504124888560356 1 1
0.376655130622854 0.372691993177448 1 1
0.693249468144406 0.68573942459994 1 1
0.461751843364019 0.456620118904587 1 1
0.497877271350365 0.492179646457737 1 1
0.532661736990818 0.527790024773251 1 1
0.710906182757517 0.702825211054155 0 1
0.482512163699843 0.477769568799871 1 1
0.456393339067703 0.451698136525974 1 1
0.481937347873343 0.476738575479268 1 1
0.586946317438693 0.580895184322865 1 1
0.631887625259453 0.625882666077235 1 1
0.508917453891304 0.503793267450017 1 1
0.471404011661888 0.466899543964789 1 1
0.516426859188936 0.511381278180535 1 1
0.208445195460923 0.205928417022529 0 0
0.615179497769783 0.608543262668439 1 1
0.582152449798698 0.576164357983332 1 1
0.698832238045958 0.69172104166134 1 1
0.222056899893138 0.2202874646041 0 0
0.653519313482458 0.646259323080813 0 1
0.606731551490495 0.600671464905849 1 1
0.734164271736081 0.727398261568637 1 1
0.645257803262946 0.63883030893984 1 1
0.566615378163688 0.560842402188378 1 1
0.581812317767386 0.575662054472073 1 1
0.559412202413136 0.554102628105313 1 1
0.774242371647906 0.765634813086912 0 0
0.523812055736806 0.518422366247149 1 1
0.649007120451818 0.642481096591135 1 1
0.306617970322885 0.303959577450117 1 1
0.411724487038023 0.407150471238122 1 1
0.567778366840049 0.561725824053124 1 1
0.428632551777942 0.424190758126397 1 1
0.480285187392502 0.475354906835126 1 1
0.360441244958026 0.356804057216758 1 1
0.493964354909238 0.488950091793484 1 1
0.428591657880357 0.423972075283424 1 1
0.554166233065548 0.548602970489924 1 1
0.34053916153381 0.337160108654035 1 1
0.546244305692725 0.539923040671116 1 1
0.530001972331398 0.524233270518202 1 1
0.621306099648637 0.614416456763409 1 1
0.221389867290254 0.218972361103095 1 1
0.461786277515141 0.457368679106498 1 1
0.581012732382158 0.575583827604797 1 1
0.593740906176462 0.587777107689942 1 1
0.391506808121008 0.387336068550519 1 1
0.568772437263229 0.563211945058366 1 1
0.180450189026601 0.178575109334051 0 0
0.653412059741951 0.646866728004673 1 1
0.469002824593496 0.464025712255589 1 1
0.599145747470046 0.593195730984977 1 1
0.701177954266837 0.6939560929197 1 1
0.564114541512759 0.558291993189829 1 1
0.358578451479603 0.354954273382925 1 1
0.401113637942457 0.397540223558687 1 1
0.424569592581148 0.419206944311356 1 1
0.453329316718314 0.449165748085998 1 1
0.357082602438051 0.353537609915475 1 1
0.636383242002877 0.629585232003471 1 1
0.341527597793032 0.337937884307618 1 1
0.296436747948941 0.29350037701949 1 1
0.578064289867148 0.572685023303172 1 1
0.437006392238902 0.432386460990066 1 1
0.241701516305742 0.239643785642807 1 1
0.572617929933081 0.566863606414011 1 1
0.395965983294626 0.392364742748984 1 1
0.560115512856628 0.554695771121464 1 1
0.624365852306364 0.618389107983669 1 1
0.328959886535655 0.325209226642991 1 1
0.47003439258956 0.464678618796505 1 1
0.510280700783628 0.504838889522708 1 1
0.48117838658716 0.476799664322288 1 1
0.670304559714068 0.663334510667416 1 1
0.188229153660354 0.186340780826272 0 0
0.487960580416946 0.483057128712088 1 1
0.435526034235769 0.430676107830496 1 1
0.331112275703533 0.32824314406748 1 1
0.60361997894986 0.597127067334982 1 1
0.71733530425786 0.710371839378701 0 0
0.285920293809089 0.283252140036646 1 1
0.483842310454042 0.479061626250301 1 1
0.525387433992253 0.519844490876221 1 1
0.667466053151764 0.660858407850316 1 1
0.615078338254305 0.608236704926128 1 1
0.460083145440485 0.455243457669282 1 1
0.219493992259867 0.216833418366868 0 0
0.3574617225749 0.354164384363789 1 1
0.523589405090559 0.518456355416468 1 1
0.422314324629033 0.417805049160951 1 1
0.358652726793182 0.354613124512322 1 1
0.608239911677963 0.601896458326627 1 1
0.750868094719996 0.742876546631044 1 1
0.738317104133249 0.730540154107184 1 1
0.528292532822592 0.523384643780666 1 1
0.420720779387106 0.416369707566149 1 1
0.364455318577037 0.36063502671832 1 1
0.361896477723524 0.358296567955642 1 1
0.431708549108047 0.42694895866379 1 1
0.440992626143099 0.436334163649281 1 1
0.635681040564211 0.629164934019212 1 1
0.728299175430546 0.720221412056015 1 1
0.44381534680281 0.438653038725511 1 1
0.587827759924618 0.581405702421902 1 1
0.427600757459923 0.423165995371574 1 1
0.373195933915804 0.369412454145301 1 1
0.252554425065083 0.250126694031973 0 0
0.457215192584791 0.45231848839216 1 1
0.568096775850214 0.561345788158209 1 1
0.501627507117938 0.496717842151126 1 1
0.531346718970112 0.525709342300952 1 1
0.447286887128627 0.441979246345454 1 1
0.533992584596309 0.528450578994508 1 1
0.737702978278005 0.729868068577865 0 1
0.603818552313007 0.59815187688957 1 1
0.367497503039592 0.364119155244374 1 1
0.584961289696645 0.579096854518708 1 1
0.36127669941614 0.357298542215875 1 1
0.355502262212823 0.351947193902714 1 1
0.41184535918508 0.407196693026229 1 1
0.639744630194116 0.633734525736934 1 1
0.480256281667362 0.475686862330221 1 1
0.514412801151144 0.50893375085089 1 1
0.421909276156027 0.417319517715797 1 1
0.722148767874637 0.714818072781832 1 1
0.698607207832069 0.691969364880251 1 1
0.516589669741009 0.511676803099994 1 1
0.482829326856291 0.477077114248658 1 1
0.57806436722549 0.571947462942691 1 1
0.402431437874749 0.398137234585214 1 1
0.52071303370115 0.515537535709434 1 1
0.517923409175379 0.512606228159595 1 1
0.463606092806299 0.458915302999895 1 1
0.25693960787971 0.25494831867798 0 0
0.578925338348611 0.572855242923807 1 1
0.704128663247664 0.695879094502732 1 1
0.470549818450948 0.465684571909944 1 1
0.504408805127603 0.49882167926179 1 1
0.57615855568326 0.570958103581901 1 1
0.705179881014309 0.698241991649436 1 1
0.378250158993814 0.3746573377371 1 1
0.713087647015787 0.704708862472705 1 1
0.496526041082825 0.491613456904793 1 1
0.599758981005394 0.59446414747864 1 1
0.181354784149074 0.179906035478334 0 0
0.604220294102805 0.597904933983779 1 1
0.369058139567303 0.365522998098139 1 1
0.447525689166079 0.442663152825977 1 1
0.610288668350449 0.604237958237273 1 1
0.306489951925149 0.303080162376601 1 1
0.674429614942124 0.667359616297887 1 1
0.430043911124144 0.425095454137475 1 1
0.63883486954233 0.632013146216011 1 1
0.400221103397641 0.395639884384569 1 1
0.599771590884535 0.593549386379853 1 1
0.661749186743849 0.65446023320846 1 1
0.518421824870319 0.513426425113082 1 1
0.581594857832444 0.575867551311373 1 1
0.570521343385683 0.564423055428546 1 1
0.552147535008743 0.546662330317462 1 1
0.256821329922889 0.25401319024151 0 0
0.909414496328805 0.899761355328426 0 0
0.522549371846138 0.516942754167745 1 1
0.665125607834361 0.658634681580949 0 0
0.691339537754207 0.684823539834247 1 1
0.552443734895928 0.546307254806522 1 1
0.347752914213131 0.344449713329763 1 1
0.448574463657903 0.444183815240678 1 1
0.266819303887811 0.264165869817668 0 0
0.288678720649072 0.285512873924321 0 0
0.587973695002048 0.581916957610175 1 1
0.408090675668074 0.404123555975055 1 1
0.381868259945024 0.378073751974719 1 1
0.301485648136157 0.297938066591698 1 1
0.571339847621986 0.564550265357836 1 1
0.624505052464997 0.617932735104005 1 1
0.503035287148456 0.498436061353139 1 1
0.438716663410014 0.434007774222765 1 1
0.605579668406312 0.599591232726679 1 1
0.36415041759338 0.360739086043142 1 1
0.460944248770236 0.4568488474868 1 1
0.460646629801481 0.456483134099294 1 1
0.670475323646322 0.66422020564903 1 1
0.390001742032885 0.386427926724556 1 1
0.567050498594887 0.561375272962217 1 1
0.323879292974056 0.320336961759036 1 1
0.747452247690044 0.74033237929895 1 1
0.650586958856278 0.643976348195608 1 1
0.71514427364543 0.708223928600771 0 0
0.442683226800961 0.43853672513071 1 1
0.465842469729758 0.461118437828921 1 1
0.607953115297206 0.602070233578484 1 1
0.34353169864798 0.340155945095705 1 1
0.373138625025106 0.369128264995234 1 1
0.396499440165899 0.391738921875533 1 1
0.60455443889277 0.597722867975169 1 1
0.628273624925097 0.622111433908855 1 1
0.349774001451054 0.346669929157829 1 1
0.363434845299537 0.360195923226492 1 1
0.597411210850604 0.59124832998169 1 1
0.623209639720342 0.616863855363221 1 1
0.360476434776419 0.356261302263671 1 1
0.604314841648554 0.597978183101771 1 1
0.412356828171876 0.408323287947107 1 1
0.505628088174236 0.501136989694199 1 1
0.407740627304738 0.403499082504837 1 1
0.450808569337279 0.446599523926186 1 1
0.412900534663012 0.408885929342273 1 1
0.476987586283159 0.472065163321887 1 1
0.543703152318876 0.538140602431271 1 1
0.374094362209736 0.369793847475819 1 1
0.542426398169887 0.537309121026269 1 1
0.557313699169109 0.551771846470318 1 1
0.44294199191955 0.438914677239869 1 1
0.438694831892374 0.433859237213832 1 1
0.388521789406168 0.384177061336588 1 1
0.467043932947067 0.462543689799936 1 1
0.261015283219287 0.258511154174173 1 1
0.526127148312666 0.521156310887357 1 1
0.356457359341033 0.352912965272613 1 1
0.438604383795278 0.433628915810688 1 1
0.483234654112013 0.478625765942347 1 1
0.520191541372716 0.51543030893239 1 1
0.43983058125243 0.435893848241714 1 1
0.471596324682584 0.466913806936085 1 1
0.484044288818182 0.478782409566155 1 1
0.521663686802151 0.516828963810136 1 1
0.595255845943532 0.589155959641596 1 1
0.551768368938179 0.546297104266958 1 1
0.36446955086538 0.360460903703867 1 1
0.320893700635406 0.317003001313107 1 1
0.336624322114444 0.333289861358162 1 1
0.592125827388784 0.586119840823186 1 1
0.266373509041405 0.263539999385194 0 0
0.351705082400548 0.34876717952443 1 1
0.627157744449501 0.620963272041229 1 1
0.531459004696288 0.525129875126167 1 1
0.801725599107535 0.793929382251431 0 0
0.481264506212791 0.475680899331555 1 1
0.578763811723358 0.572929976901904 1 1
0.543923149929646 0.53772341547401 1 1
0.233123405643868 0.23024527077907 0 0
0.713721285247349 0.705995901066158 1 1
0.445476571381854 0.441462441277914 1 1
0.633695486469673 0.626648005711635 1 1
0.385665502068708 0.381990875525543 1 1
0.537270133908119 0.531154088236521 1 1
0.626772452788162 0.620289193572953 1 1
0.36542904693579 0.361758486484209 1 1
0.672082203520739 0.665832269468316 1 1
0.408014393018072 0.404242467879216 1 1
0.293818062980878 0.290921874118354 1 0
0.426862604317538 0.422494014458155 1 1
0.24398841080298 0.241689822092614 0 0
0.637748178357122 0.630836436179859 1 1
0.606719406697156 0.600680058925708 1 1
0.615379421123766 0.609163423982778 1 1
0.728822233528227 0.721971629889595 0 0
0.61457923736993 0.608479253900271 1 1
0.404590506819092 0.400622562170938 1 1
0.40736615389049 0.403153451160981 1 1
0.527278324047198 0.522201665219061 1 1
0.607600420563024 0.600915660765492 1 1
0.598250325634221 0.592094889520542 1 1
0.462063224299832 0.457404708788273 1 1
0.530760430531532 0.525117507351759 1 1
0.341402489241889 0.338160955327922 1 1
0.470659636333972 0.465846935427398 1 1
0.473358134950394 0.468907279794416 1 1
0.457155205222584 0.45316849128609 1 1
0.577732477209866 0.571318803767402 1 1
0.508445669750682 0.503280690731321 1 1
0.764009396349951 0.756736615810234 0 0
0.321731983301349 0.317880683381987 1 1
0.618012640912836 0.611104305991102 1 1
0.632871888616065 0.626343142800037 1 1
0.648438242349234 0.642519208181982 1 1
0.557530983372203 0.551437937634677 1 1
0.552563585273915 0.547194622648685 1 1
0.2816862012263 0.279346128522475 1 0
0.332838438850942 0.329217563603921 1 1
0.576795787734727 0.571282731067277 1 1
0.528126480563763 0.522612095021862 1 1
0.374263784304398 0.370220013934899 1 1
0.33836575009528 0.334536208759156 1 1
0.432341505278898 0.427694272504334 1 1
0.65290906772879 0.646326232520569 1 1
0.45203684991301 0.447836117271604 1 1
0.393919389607857 0.389295839341232 1 1
0.592779271197974 0.586719608667566 1 1
0.462913144621446 0.457960216928869 1 1
0.420434839391654 0.415767157056678 1 1
0.576260052977742 0.570543564221126 1 1
0.594725471020105 0.588525456078857 1 1
0.280565927220638 0.277556120506743 1 1
0.570102435653719 0.563721691820811 1 1
0.596018334738319 0.589101542712599 1 1
0.438682174670012 0.433943491725781 1 1
0.477391983082532 0.472758906928572 1 1
0.483587481023413 0.478982628711518 1 1
0.452491847964463 0.447319622275939 1 1
0.627813076825037 0.621552987670929 1 1
0.548802977569275 0.543171276097182 1 1
0.570893571307635 0.565468674144576 1 1
0.587564650393618 0.581106421550464 1 1
0.477081619162363 0.472483905393847 1 1
0.619355072760186 0.613744279514352 1 1
0.366649803659267 0.362606413594567 1 1
0.411346159852821 0.406340132159399 1 1
0.68476400037406 0.677858274301516 1 1
0.634910735738877 0.627807383894189 1 1
0.231538988445283 0.229356390621801 0 0
0.53881598413092 0.53337642668048 1 1
0.445799707885291 0.442300192739056 1 1
0.464245397692118 0.459905107950817 1 1
0.563239077336335 0.557513149829275 1 1
0.596178167330825 0.590039650674131 1 1
0.517718567232873 0.512785776664224 1 1
0.392099953922272 0.388255770772456 1 1
0.43298304422276 0.428893339219602 1 1
0.401613360672528 0.397526058803597 1 1
0.406870634827902 0.402666598951988 1 1
0.374836501787717 0.370475090465793 1 1
0.421363799130702 0.417320124861405 1 1
0.320313003246798 0.317129977163136 1 1
0.599041979220151 0.592372275956352 1 1
0.40702579884356 0.402978971800015 1 1
0.340025071873251 0.337218536742208 1 1
0.420333048365398 0.416234082154185 1 1
0.632926833728033 0.6265089865367 1 1
0.279516419458822 0.276585635174721 1 1
0.440476401512275 0.436429250653693 1 1
0.422457173724379 0.418157283546707 1 1
0.417768610189382 0.413839024536539 1 1
0.356289519949261 0.35288195148193 1 1
0.241099306368492 0.23872390035793 1 1
0.599075759341858 0.592297099338691 1 1
0.34611676778562 0.342793178162638 1 1
0.517449315176316 0.512148747036216 1 1
0.511861853210001 0.507269821385055 1 1
0.328093303147195 0.325071035881306 1 1
0.502611990977858 0.497647274757635 1 1
0.411784905322208 0.406922003443238 1 1
0.714018224582456 0.706726435165806 1 1
0.496588102986975 0.491037602522387 1 1
0.566359220935613 0.560912798394837 1 1
0.611747138984863 0.605165344677074 1 1
0.543303335240366 0.537958830882123 1 1
0.440920944036354 0.435833657745823 1 1
0.496853270604932 0.491561030391163 1 1
0.52036289379255 0.515042192846763 1 1
0.400887843208839 0.396416067167013 1 1
0.33956657337627 0.335554420209238 1 1
0.506569308544267 0.501030897312221 1 1
0.455877204926807 0.45147354039655 1 1
0.364920003589109 0.360947317946909 1 1
0.415160846725554 0.41129715006918 1 1
0.292492040169191 0.289558452252137 0 0
0.339550855457584 0.336629245744519 1 1
0.534320535056844 0.529106554678304 1 1
0.568889083979184 0.563240127935407 1 1
0.325565815234723 0.322437653166051 1 1
0.425308313920157 0.420765688420004 1 1
0.610378948302507 0.604111840373879 1 1
0.479854712081011 0.474366850904962 1 1
0.726278446411428 0.718816712759021 0 1
0.471681614346915 0.467155197974479 1 1
0.247933124287218 0.245633599601679 1 1
0.438915616976342 0.434416056169963 1 1
0.611544291614144 0.605795837214097 1 1
0.250259444124259 0.247935728339744 0 0
0.503827046445265 0.499464451386657 1 1
0.254170068612234 0.250860694215315 0 0
0.670861974385083 0.66360847477769 1 1
0.611443294176695 0.605400690613802 1 1
0.625421174130414 0.61919837747298 1 1
0.349085449117595 0.345395322907404 1 1
0.330630358362012 0.327908281393342 1 1
0.587454428351177 0.581969655254508 1 1
0.481823792750498 0.476682049735663 1 1
0.551968581243692 0.546665606393403 1 1
0.439798350444004 0.435122252371578 1 1
0.600188081718286 0.593749346592853 1 1
0.485204018400897 0.47980650212566 1 1
0.577059117941908 0.571286566303512 1 1
0.514855242525495 0.509007170515232 1 1
0.426655274639282 0.422247518908388 1 1
0.445962499725955 0.441427250491548 1 1
0.533753529967371 0.528126400618266 1 1
0.259880482447424 0.25779316422084 0 0
0.682340848334387 0.67507259320783 0 1
0.660817576264855 0.653998228491734 1 1
0.414560959457334 0.410456811861507 1 1
0.570902476401156 0.565317114149234 1 1
0.396524972823247 0.392545494236457 1 1
0.683020461803251 0.675557882000348 1 1
0.611005561448034 0.605324719987639 1 1
0.69204874712136 0.684725186661228 1 1
0.424727109498507 0.42048114898933 1 1
0.448065042359998 0.443471051056019 1 1
0.51304879224639 0.507808935986818 1 1
0.738786358361452 0.730863879641101 1 1
0.421780330920282 0.417802761451687 1 1
0.500383685620724 0.495917532860672 1 1
0.448213016391341 0.443512714741267 1 1
0.717128746915781 0.710843754170068 1 1
0.440024197560104 0.436148447922568 1 1
0.631468748588178 0.625129426921615 1 1
0.289263546725903 0.286286129583538 1 1
0.574545497202453 0.569045505703148 1 1
0.546506906928163 0.540868763019678 1 1
0.432068916554624 0.428209480869088 1 1
0.510263063473958 0.504805512971956 1 1
0.465071009842037 0.459991118821792 1 1
0.350595541353622 0.347446946299713 1 1
0.360372335894482 0.35677966770783 1 1
0.345773417105534 0.342057565538032 1 1
0.659767698956807 0.653515280798982 1 1
0.519216204943033 0.513866097165759 1 1
0.637580697915879 0.630832313313065 1 1
0.424864368987967 0.41972962679235 1 1
0.53279723445617 0.527294884484804 1 1
0.564961825718577 0.558727661555882 1 1
0.513857921232249 0.509402346398276 1 1
0.515209573391536 0.509804187308144 1 1
0.530634846398728 0.52510816443459 1 1
0.505823153752805 0.5007935006332 1 1
0.476725478034471 0.471752555469658 1 1
0.485662535556123 0.480367559961956 1 1
0.488503988262911 0.483355267491712 1 1
0.342228679609487 0.339404137782332 1 1
0.570422335551779 0.565176613743102 1 1
0.431183947425259 0.42746904601579 1 1
0.543390126992654 0.537922140328679 1 1
0.593986638153113 0.587486774457299 1 1
0.441481481775697 0.43673802749722 1 1
0.42613085014252 0.421640088615787 1 1
0.409304520696721 0.405269018280663 1 1
0.511653587554636 0.506396994981747 1 1
0.540580828820975 0.535189367232939 1 1
0.340357593690235 0.336373481294676 1 1
0.589868307868568 0.583559746413941 1 1
0.40461429776767 0.400510614141678 1 1
0.386732039123815 0.382675943044403 1 1
0.505723817420244 0.500886211535907 1 1
0.713202815916139 0.705970984818726 1 1
0.526399230502108 0.521034356045576 1 1
0.473701932641122 0.468874451232076 1 1
0.372494464729517 0.368420741082085 1 1
0.446368822734106 0.441718873594609 1 1
0.676887277920811 0.670149943429712 1 1
0.642563925854014 0.635457180746028 1 1
0.694151491398931 0.687336793809256 1 1
0.412858810001225 0.408103384970826 1 1
0.464650541465292 0.459862891944927 1 1
0.485373778516065 0.479482926314297 1 1
0.359559550976867 0.35651909338187 1 1
0.34641937773529 0.343245927795459 1 1
0.453214070252861 0.448838149597275 1 1
0.367513785338865 0.363754714277078 1 1
0.538112570282759 0.533030009298796 1 1
0.614557538053626 0.608296952101892 1 1
0.709976373244236 0.703293693762048 0 0
0.369173225278088 0.365113470401075 1 1
0.762066732847728 0.754862830696176 1 1
0.265796720894919 0.262461345689267 0 0
0.511109813299315 0.505009914649878 1 1
0.564231601074856 0.558835078847306 1 1
0.467066816018877 0.462005575482216 1 1
0.646881875516446 0.640914735712297 1 1
0.408627472263011 0.404033449040318 1 1
0.766818723001979 0.758965143004561 0 0
0.34164226921993 0.338177403717247 1 1
0.521326782679347 0.515576753354137 1 1
0.530433511519571 0.52419303816783 1 1
0.395454112785866 0.391994700250255 1 1
0.574932190029509 0.568701217425505 1 1
0.583821140510257 0.576920879243805 1 1
0.682064323717145 0.674820988499634 1 1
0.56003741800816 0.554261501422286 1 1
0.515712116435899 0.510799083603033 1 1
0.598249309329528 0.593190668438279 1 1
0.652723324347821 0.646317246294291 1 1
0.574308384293348 0.567973558473145 1 1
0.139418513742408 0.138524589979523 0 0
0.618643188158654 0.611660111784689 1 1
0.445425768879597 0.441069335254774 1 1
0.489849406878756 0.485573692346952 1 1
0.46702513506435 0.462296700903619 1 1
0.732818891807755 0.725542339923073 1 1
0.586625381756525 0.580881290565293 1 1
0.45048255177465 0.445729537381755 1 1
0.541860204930479 0.53626521366567 1 1
0.62971875426393 0.623478102386232 1 1
0.415583587778037 0.411002083613566 1 1
0.511184752871365 0.506594862668511 1 1
0.392894937264608 0.388964435090289 1 1
0.497643282934484 0.492685618785097 1 1
0.559445713454405 0.554034917194252 1 1
0.41919121468529 0.415268525562505 1 1
0.545965870663416 0.540594516692864 1 1
0.426994358043474 0.42162522674784 1 1
0.456307124295829 0.451055385855421 1 1
0.502108796653976 0.496521792185588 1 1
0.695763314696032 0.688704969319304 0 0
0.238954240956184 0.236639670254304 0 0
0.564904690365674 0.55948267156972 1 1
0.379317175817309 0.375682972496442 1 1
0.591521295630624 0.585884936301579 1 1
0.461579849469031 0.456920818161925 1 1
0.554449361172371 0.549159159888174 1 1
0.443486064556239 0.438707716663668 1 1
0.716033872471298 0.708494274367091 1 1
0.539679745193095 0.533927662833129 1 1
0.419565188888079 0.41490140897682 1 1
0.539295907118283 0.533787922765504 1 1
0.512175309385544 0.507046828967145 1 1
0.545472217516798 0.53938439913303 1 1
0.542161768760938 0.535993261441591 1 1
0.396162018019885 0.392464571022851 1 1
0.468096504239213 0.463344514534008 1 1
0.444449072258363 0.440224337669548 1 1
0.317390333478334 0.313860898709254 1 1
0.447354506836483 0.443409383192826 1 1
0.410727894981189 0.406313768399098 1 1
0.50052686659567 0.49516359401736 1 1
0.521420260559597 0.515896926303804 1 1
0.569620298113764 0.564584457948265 1 1
0.337166395765726 0.334266148727791 1 1
0.582445153800317 0.576063960988173 1 1
0.351647158250732 0.348292549993874 1 1
0.533604370287772 0.528051513013699 1 1
0.521175022370241 0.516447883162572 1 1
0.543099406615684 0.537952693879644 1 1
0.625981540862861 0.619757018476785 1 1
0.49396506885222 0.488916976496408 1 1
0.549907032338701 0.544271282231102 1 1
0.500844413812498 0.495672134021957 1 1
0.462960082808894 0.458053234151298 1 1
0.738623861892726 0.730293026397046 0 0
0.494365461207352 0.489497901402944 1 1
0.438604038922401 0.433754551786242 1 1
0.482414646046938 0.47768297779382 1 1
0.562104541929763 0.556325849191563 1 1
0.606571601711342 0.600480715327435 1 1
0.704409528926203 0.697154614061538 1 1
0.353670164933199 0.350371462375972 1 1
0.561114788999237 0.555992544923877 1 1
0.60276666138395 0.595751791022624 1 1
0.64043897754638 0.634688714847833 1 1
0.45526059627695 0.450584137759877 1 1
0.423701251775265 0.418999321463619 1 1
0.549285746813352 0.543311975546295 1 1
0.534865742213381 0.529559545230647 1 1
0.68035305628758 0.673163996789163 1 1
0.691072580311829 0.683542733545751 1 1
0.397962951398725 0.394500350947733 1 1
0.470776175032791 0.466278962264318 1 1
0.590430559924394 0.583631100873918 1 1
0.479682490066584 0.474528616413742 1 1
0.444583074680733 0.439992984370987 1 1
0.459710732926485 0.454646118397474 1 1
0.567799792126279 0.562001655869736 1 1
0.175383288902325 0.173672115867451 0 0
0.469639009371141 0.464601105568862 1 1
0.294368287222537 0.291450115416943 1 1
0.454955617713718 0.450518272864775 1 1
0.489989188597266 0.48563013632496 1 1
0.439217146269662 0.434347287252057 1 1
0.319017761274192 0.315655759749561 1 1
0.586310601798972 0.58037041866942 1 1
0.502492390593831 0.496515636583041 1 1
0.463968704834619 0.459512226668598 1 1
0.611854035157519 0.605469568585863 1 1
0.497328688758881 0.492315753509946 1 1
0.628144678186798 0.621137234949847 1 1
0.54270965869912 0.537199774471708 1 1
0.496956061901875 0.492364011868335 1 1
0.573568488579051 0.566658292889376 1 1
0.400567490774417 0.396486915620537 1 1
0.405568064261821 0.401382250001297 1 1
0.477206709747976 0.472394972348004 1 1
0.500023778151718 0.494927535308788 1 1
0.598194757828874 0.591455056004781 1 1
0.552097072092439 0.545972074918671 1 1
0.321821489381627 0.318209635173642 1 1
0.337076922698147 0.334012712471432 1 1
0.487696661440084 0.48291053970065 1 1
0.518010203750097 0.512725800994322 1 1
0.428835244527258 0.424168842020416 1 1
0.588676928537965 0.583321018738643 1 1
0.456785377062658 0.45163901089696 1 1
0.551655084386088 0.545977849157469 1 1
0.374118927712273 0.370139188796541 1 1
0.451579020285377 0.447237728257052 1 1
0.433536853223395 0.429410896031702 1 1
0.55312077315337 0.547404660018751 1 1
0.472767198877403 0.468511438848181 1 1
0.609478570499756 0.603750688956918 1 1
0.311289100315169 0.307750365178827 1 1
0.33829910664417 0.33523261444566 1 1
0.631744134177435 0.624864403503004 1 1
0.415883206728822 0.411534121151646 1 1
0.465301050254303 0.459992063838383 1 1
0.47321652710363 0.468538210958951 1 1
0.612444883624027 0.606474441008885 1 1
0.474964458002571 0.469869317849186 1 1
0.366060964463293 0.361830555996405 1 1
0.704953631929952 0.697766271614811 1 1
0.709599575887904 0.702038864932241 0 0
0.400099296101132 0.395682016624209 1 1
0.37613066333698 0.372029333092126 1 1
0.406378111442613 0.401953924636454 1 1
0.633710502476739 0.627013699550964 1 1
0.502020872434956 0.496515745448316 1 1
0.63162814419 0.625877364764883 1 1
0.612602186127019 0.606941618504972 1 1
0.39199934502833 0.3879689786447 1 1
0.796091198196913 0.787708270246155 0 0
0.577740931631799 0.57234203220347 1 1
0.490503109529457 0.485327428711585 1 1
0.517482638289349 0.511992724887605 1 1
0.547628319214095 0.54200717682122 1 1
0.42014256649063 0.415246029152626 1 1
0.34784325700264 0.344100518568331 1 1
0.554624721654896 0.549502618348925 1 1
0.435732234639877 0.431063586318875 1 1
0.409323544766438 0.404832365741044 1 1
0.719202378819766 0.712013858368951 1 1
0.548250945264161 0.542793876473267 1 1
0.839055751261934 0.830219997716426 0 0
0.292510964109347 0.289903509725202 1 1
0.543538833292941 0.538119244055488 1 1
0.613170062212082 0.606480998669068 1 1
0.306805376321464 0.303402532260937 1 1
0.758353152973714 0.750448671346409 1 1
0.692956016738028 0.684843141297405 1 1
0.417577857763894 0.413195319704984 1 1
0.723436134065967 0.716229039853493 0 0
0.715684223289907 0.707915467960929 1 1
0.537406973955962 0.531580620786855 1 1
0.612533589619129 0.605868370188426 1 1
0.618212589169929 0.611784883340426 1 1
0.633407954400115 0.626247756433752 1 1
0.429665711069361 0.425166724190597 1 1
0.577002285789835 0.570355701743721 1 1
0.465267459569425 0.459791928096252 1 1
0.398795293138159 0.395036750013436 1 1
0.510617177832973 0.50534566519858 1 1
0.654349692368462 0.648178353046784 1 1
0.525104011698574 0.518703251471122 1 1
0.55420320817066 0.548628234729712 1 1
0.528857804334058 0.523195301479428 1 1
0.511657218943143 0.507056172012115 1 1
0.231691227786502 0.22903023295685 0 0
0.365187201158059 0.361347654117984 1 1
0.710569547524595 0.703013542743763 0 0
0.452544148599363 0.448229765024548 1 1
0.451622509519949 0.447754115709337 1 1
0.441238468070979 0.436975835794844 1 1
0.573061636194092 0.567024952885817 1 1
0.583729359111324 0.577924423766915 1 1
0.600865546101486 0.594300561078566 1 1
0.189035534998856 0.187342988983565 0 0
0.472732452731981 0.467703390744257 1 1
0.419273688334883 0.415184436119768 1 1
0.344426621224464 0.341299491735187 1 1
0.405580483309572 0.401791753027549 1 1
0.396283479218595 0.392540504644322 1 1
0.534493978342193 0.528655086903261 1 1
0.384006414542264 0.380216425257393 1 1
0.600613641560672 0.594664869620156 1 1
0.400348450933849 0.396680479500891 1 1
0.555444717517276 0.549939535523233 1 1
0.401101770491208 0.397032019383926 1 1
0.412690448098102 0.408795735223769 1 1
0.49243520015955 0.487698285346214 1 1
0.487815818637253 0.483216927667595 1 1
0.524704330894021 0.518902778577191 1 1
0.567070294996563 0.56168307321155 1 1
0.604785793061208 0.598749000979238 1 1
0.67777486673483 0.670558280008969 1 1
0.514470712603841 0.509337000792341 1 1
0.546702903096411 0.541016931756087 1 1
0.460499291498338 0.455777948704399 1 1
0.583140582385021 0.576775175017507 1 1
0.52457887381394 0.519552433122884 1 1
0.614524611499824 0.607681100121825 1 1
0.640484188753872 0.633633845523691 1 1
0.635816988332207 0.62975332864048 1 1
0.539247383797824 0.533751879844472 1 1
0.662603371299962 0.656210205845368 1 1
0.602758860916394 0.596889176789478 1 1
0.620247433600107 0.613722364298404 1 1
0.581312322013591 0.575427187308598 1 1
0.526566605307388 0.521056979238765 1 1
0.258931982142836 0.256241438093498 1 0
0.750902456560378 0.743437526424114 0 0
0.334534531299209 0.331293676709204 1 1
0.439013481612664 0.435110424780734 1 1
0.413041322977583 0.408987412532405 1 1
0.445389235572294 0.440536062048038 1 1
0.595586792868312 0.588861271341553 1 1
0.388399506141596 0.384281814934433 1 1
0.574517776621102 0.567837138862147 1 1
0.831559923290451 0.82205433523137 0 0
0.567240857358757 0.561438038979869 1 1
0.521764852694562 0.515586824494913 1 1
0.567340171722122 0.561896848531842 1 1
0.499580524841634 0.494511909343028 1 1
0.555678943753914 0.54962944517087 1 1
0.517445643751438 0.512734397381202 1 1
0.50370803263639 0.498702261604387 1 1
0.592888693270111 0.586879656622192 1 1
0.589078911122134 0.582682220477037 1 1
0.36401611897986 0.359970540022659 1 1
0.481724559296784 0.477023777050205 1 1
0.533974379150961 0.528915901486562 1 1
0.574499868777339 0.567904955365175 1 1
0.513015375640909 0.508224732075251 1 1
0.473518137404835 0.469170084413334 1 1
0.576272868459617 0.570923137219144 1 1
0.467029924509276 0.462662448916133 1 1
0.54563861557501 0.539667798348046 1 1
0.475994619930652 0.47110377457125 1 1
0.571316068576796 0.565587312065061 1 1
0.537957380652424 0.532353067691674 1 1
0.478610969771383 0.473562966423005 1 1
0.383210140876077 0.379731457562308 1 1
0.525535079028468 0.520356036559633 1 1
0.324846882229396 0.321348610697711 1 1
0.297307659273666 0.294665271226668 1 1
0.43871416455154 0.434038337324972 1 1
0.501802410039762 0.496537004972042 1 1
0.52693596949483 0.521634099135017 1 1
0.443650694392309 0.439618795444879 1 1
0.382745118433391 0.379566427135222 1 1
0.511295088744667 0.505967765052137 1 1
0.739666101277786 0.731996541574375 1 1
0.424844308095943 0.4200640972591 1 1
0.667362156502003 0.660520836016776 1 1
0.474088730064046 0.468948628035451 1 1
0.456385487639091 0.450908869150166 1 1
0.408643047994068 0.40472731873917 1 1
0.482178078167523 0.476972769556989 1 1
0.0144726176757133 0.0140717263289221 0 0
0.453970292074126 0.449470075303048 1 1
0.524975978531349 0.519743279465106 1 1
0.6871568274234 0.680733087142667 1 1
0.339883796528343 0.336836375262222 1 1
0.289037647040412 0.286327070189189 1 1
0.647943262335482 0.641800051585079 1 1
0.474311440267054 0.470243997220788 1 1
0.795658783069896 0.787382181977067 1 1
0.376765549253368 0.372735532553107 1 1
0.615033457681753 0.608653675915454 1 1
0.329148134133355 0.32639042740816 1 1
0.279990890192323 0.277210517796907 1 1
0.722768070879506 0.715905091217994 0 0
0.260963878780155 0.259034446631818 1 0
0.289673982593296 0.287031202920502 1 1
0.370954634025721 0.367295390129726 1 1
0.436585448769055 0.431786982633113 1 1
0.54794545508111 0.542069614830872 1 1
0.554660387966996 0.548795907795466 1 1
0.209985925463463 0.207743751285849 0 0
0.496683637908767 0.491568622271851 1 1
0.501419753423988 0.496365216132111 1 1
0.514387082225848 0.509313403666632 1 1
0.562740434383596 0.557080028471728 1 1
0.64527421266638 0.638899842598121 1 1
0.348401570389795 0.344447641205986 1 1
0.366660013307216 0.362871942966335 1 1
0.618807884110243 0.612505585398346 1 1
0.508255690854319 0.503435251244335 1 1
0.486352550502018 0.481811897086086 1 1
0.397834251362601 0.394207069847973 1 1
0.492991699389086 0.488219609479529 1 1
0.59732326735689 0.592150312199547 1 1
0.556555753295348 0.550675579172819 1 1
0.186688586954428 0.184797639638094 0 0
0.204137125378907 0.202029102744473 0 0
0.498040127860409 0.492870653227027 1 1
0.268719219589703 0.266448959490855 1 1
0.380352633837452 0.376789339970448 1 1
0.653375613887301 0.647132793585131 1 1
0.599118309973827 0.591942747360851 1 1
0.573232375567763 0.568095426393073 1 1
0.538312228784115 0.532764826184416 1 1
0.476323420036681 0.472053917012091 1 1
0.473616546337047 0.46918148082919 1 1
0.403963764861772 0.399483041206826 1 1
0.5085111592353 0.502608971210941 1 1
0.482854080836175 0.477570472366324 1 1
0.510209246721323 0.504554596350589 1 1
0.591333828887923 0.585522553430841 1 1
0.395139437681631 0.390534637915985 1 1
0.63917220240936 0.632455056036811 1 1
0.450177784710807 0.445078582735307 1 1
0.761710810423885 0.753640856535283 1 1
0.637933925231533 0.631841336277972 1 1
0.705347384215736 0.697908937119822 1 1
0.471387095119558 0.466824069274756 1 1
0.596243465260885 0.589853003529024 1 1
0.141838818302433 0.140515812163125 0 0
0.477862160367886 0.473417578058091 1 1
0.688795873090595 0.681694915498748 1 1
0.642686968619606 0.636616053867839 1 1
0.376965483392104 0.372999961551415 1 1
0.279401698261173 0.276838553814469 1 1
0.50412684225331 0.499555762929997 1 1
0.719350692211516 0.711896265346042 1 1
0.371483925097291 0.368165249553917 1 1
0.515289172668004 0.509749530414891 1 1
0.684426942822018 0.677486274337955 1 1
0.398937935304843 0.394470224635855 1 1
0.3062197777984 0.303318273914843 1 1
0.444832659927515 0.440536232134689 1 1
0.440918070660852 0.436240169271943 1 1
0.553161108578277 0.547870689528938 1 1
0.644715259311609 0.638584454178551 1 1
0.55979397305332 0.554876770949256 1 1
0.464566758296489 0.459039525291442 1 1
0.574780609831206 0.56826473954238 1 1
0.639058744046919 0.633152191059768 1 1
0.477365519688089 0.472135942321929 1 1
0.240801701803153 0.238062423909324 1 0
0.60736930457122 0.600672004282335 1 1
0.498349535625623 0.49393605377107 1 1
0.63228974284349 0.626338934250836 1 1
0.426344081187829 0.422107802158559 1 1
0.501514605855346 0.495613582357068 1 1
0.558617351775408 0.553054840905684 1 1
0.499491339128561 0.494777394154239 1 1
0.431169302966107 0.426690302308489 1 1
0.546131491550555 0.540632599711371 1 1
0.589779007948547 0.58274858737317 1 1
0.39744851512085 0.393185975568673 1 1
0.565035963938836 0.559617060591051 1 1
0.393521040551373 0.389631546670328 1 1
0.606979781632342 0.60129910814406 1 1
0.479599927553147 0.474469930070705 1 1
0.520251135820703 0.514938286824885 1 1
0.553581699677582 0.547728855301563 1 1
0.562741167263815 0.556823292865376 1 1
0.694626258683581 0.687672384346409 1 1
0.526834265284535 0.521518291253322 1 1
0.547942377397677 0.542357995102842 1 1
0.590572012622818 0.584831140746978 1 1
0.214904227416628 0.212667444544819 0 0
0.365932708169229 0.362294375652734 1 1
0.436894257385459 0.432638586196172 1 1
0.481886729819213 0.477032416696679 1 1
0.304774039289184 0.302007275231973 1 1
0.449546459004111 0.444643046439955 1 1
0.440990847276745 0.435979792753079 1 1
0.45831323289914 0.453687562417136 1 1
0.580743202106368 0.574799585813298 1 1
0.669503052549678 0.663665022457258 1 1
0.430172333115016 0.426206203408617 1 1
0.555942595783719 0.549298388504837 1 1
0.513756163278704 0.508493865903051 1 1
0.562459526463575 0.55667914920569 1 1
0.396794866265795 0.392564398424588 1 1
0.367919593468161 0.364185375228277 1 1
0.540079262255105 0.534154366939324 1 1
0.528058839617128 0.522107386535447 1 1
0.388921458243267 0.385547780916052 1 1
0.512542422080886 0.507638296882833 1 1
0.492893907695798 0.487780633014494 1 1
0.447617725342953 0.443498995747223 1 1
0.518293564255409 0.513552478207126 1 1
0.358310401315676 0.35448778918167 1 1
0.440408708348426 0.436408199273922 1 1
0.426223205618688 0.422227506647841 1 1
0.476444117298745 0.471756810099817 1 1
0.41243200899502 0.407683158386637 1 1
0.64872775933419 0.642731144745204 1 1
0.733958374559198 0.725635660259089 1 1
0.54109682120048 0.53553151535389 1 1
0.495261967606786 0.490712824432547 1 1
0.304639761560561 0.301613801141757 1 1
0.567951238498888 0.562254195475655 1 1
0.5328086513421 0.527043102404886 1 1
0.693680043557849 0.686440693537989 1 1
0.527778011655049 0.522264418300463 1 1
0.473196612462111 0.468432597234874 1 1
0.524506833642429 0.519262241488867 1 1
0.592991857287008 0.586869051197503 1 1
0.554270647989666 0.548080639411246 1 1
0.412066410343502 0.407708665798128 1 1
0.481652000286882 0.476708306978724 1 1
0.668768898326973 0.661854639670292 1 1
0.469650175330648 0.464574829006548 1 1
0.45991018797854 0.455084601355638 1 1
0.447451146537938 0.443129833159333 1 1
0.588234635767058 0.581840595789318 1 1
0.536902708590125 0.531504507852948 1 1
0.436328933035095 0.432514943742875 1 1
0.325780916686846 0.322643349275436 1 1
0.361821966459708 0.358558403747156 1 1
0.37410030743504 0.371038121344373 1 1
0.665242977377435 0.658184675873862 1 1
0.344173402683693 0.340350084973044 1 1
0.40232960915054 0.398365718408048 1 1
0.51772062238174 0.51149501502361 1 1
0.502693535292691 0.497125815893792 1 1
0.689283730215978 0.682073049152865 0 0
0.578796139573902 0.572754373828866 1 1
0.58869542081904 0.582448325067669 1 1
0.55375472405985 0.548024410220952 1 1
0.708954405148006 0.701606424978716 1 1
0.444817781211346 0.440528122640099 1 1
0.426680576022958 0.422767906621209 1 1
0.480184721209092 0.475294049811553 1 1
0.462245030508821 0.457874581481072 1 1
0.353734887508465 0.350268087332984 1 1
0.407840615841325 0.404279205799778 1 1
0.472243796808559 0.467164524688145 1 1
0.457735662806035 0.453490888986572 1 1
0.614949583345578 0.608794227592639 1 1
0.473421836408009 0.468755395831405 1 1
0.426326171491861 0.421682735199332 1 1
0.561220812463468 0.555394394016196 1 1
0.518622767265786 0.513080088586556 1 1
0.307760031528861 0.304867198400005 1 1
0.535481942337304 0.53010619076721 1 1
0.726283287325249 0.71885355796002 1 1
0.523998820998784 0.517904494835252 1 1
0.391237339318987 0.387088430774104 1 1
0.549536901628091 0.543684978531829 1 1
0.245625178913612 0.243360676209326 0 0
0.377874755530722 0.374393053090438 1 1
0.626348202413263 0.620278196544144 1 1
0.543113872892739 0.537535900821593 1 1
0.248380502914359 0.245922823626656 1 1
0.398455607888985 0.395142359065405 1 1
0.578297441707351 0.572965635526613 1 1
0.440760904259985 0.436024685868264 1 1
0.54192783266021 0.536998864932235 1 1
0.484887374677865 0.479679398193934 1 1
0.58939372901267 0.583538412113069 1 1
0.517963725669585 0.512554825690982 1 1
0.345798158665308 0.342559192739956 1 1
0.314221821571553 0.311191105245237 1 1
0.256286473849876 0.253560278078373 0 0
0.310702772103133 0.308113120013659 1 1
0.403757043638686 0.39980451310072 1 1
0.586747640478358 0.580778098792926 1 1
0.62953745849954 0.622800378493618 1 1
0.639567019861301 0.632383082916639 1 1
0.647274996132703 0.640947003033469 1 1
0.43049721669987 0.425706006802369 1 1
0.23030068514957 0.22864223934011 0 0
0.459214702130806 0.454712545235651 1 1
0.307483397190492 0.304308881631178 1 1
0.719613821774328 0.71190199716192 1 1
0.324559579711817 0.320904807884274 1 1
0.621557064265752 0.615769469107137 1 1
0.413700749632011 0.409046447789141 1 1
0.4306544901247 0.426314676219138 1 1
0.479471892391533 0.474811083023893 1 1
0.679036089074282 0.67277133840784 1 1
0.518349434621477 0.512408512020069 1 1
0.528842829417284 0.52375156383016 1 1
0.386419354954607 0.382126697518354 1 1
0.574408178281001 0.567878926330341 1 1
0.502511339821477 0.497296446690627 1 1
0.36608402046079 0.362969555242446 1 1
0.435095439370482 0.429787957925981 1 1
0.390707654086793 0.386256471039811 1 1
0.526294206877046 0.520620154844937 1 1
0.468776150074486 0.464083343250802 1 1
0.497327390978728 0.491870276980549 1 1
0.511433947429287 0.506703897379364 1 1
0.629052810718995 0.623328192938947 1 1
0.596734392724057 0.589940808469452 1 1
0.36558447641932 0.361887113899785 1 1
0.508680969122594 0.503463741204155 1 1
0.531491401877957 0.526357972570795 1 1
0.518693888660789 0.513613874071963 1 1
0.607139244267751 0.600259478174331 1 1
0.471417889758147 0.46665345163264 1 1
0.427228641764558 0.423118709836592 1 1
0.432549162646295 0.4281923618144 1 1
0.474360698868821 0.469726629522126 1 1
0.489394341068894 0.483679991177223 1 1
0.553210060072056 0.547899657318838 1 1
0.464109484444614 0.45878999217539 1 1
0.583155600736116 0.577677487161816 1 1
0.4307770549907 0.425972535275306 1 1
0.553366998096983 0.546347029755174 1 1
0.620355691157787 0.613766068643075 1 1
0.330136206521106 0.326993182106883 1 1
0.451313727708522 0.445858744066562 1 1
0.296713841358635 0.294010241107712 0 0
0.449585349846891 0.445383374349466 1 1
0.44335878348209 0.439235022105567 1 1
0.374167829908956 0.370979489048737 1 1
0.520731711831653 0.51586608121853 1 1
0.293796863881026 0.290808063168594 1 1
0.553115879170258 0.547907957284369 1 1
0.438826625552824 0.434939582696665 1 1
0.458949244155942 0.454602856018647 1 1
0.42020613558947 0.416504826983551 1 1
0.651524755002016 0.645284790694475 1 1
0.49830509758362 0.493902518727488 1 1
0.603824119862265 0.59769954683385 1 1
0.355054764854165 0.351823450990577 1 1
0.409586963571578 0.40545689358075 1 1
0.582062992262482 0.576416815808486 1 1
0.873284881655481 0.863422728803297 0 0
0.472963003630007 0.468593447664282 1 1
0.363619563787692 0.360253113687966 1 1
0.246139287660734 0.24400282698325 0 0
0.345068343355066 0.341991995575438 1 1
0.539422108655202 0.533652890287751 1 1
0.42119243097694 0.416662249990646 1 1
0.542576987996013 0.536423068059065 1 1
0.419529602818402 0.414989440777747 1 1
0.528747080290907 0.522520568532397 1 1
0.288049187039267 0.284971865585342 1 1
0.454771575727975 0.450075420433503 1 1
0.529712622189584 0.523983893121849 1 1
0.510351229048797 0.504899214374796 1 1
0.452636382902115 0.448290128393373 1 1
0.374373152757181 0.370517673699667 1 1
0.590656684425193 0.584625388825887 1 1
0.546249282384245 0.540267920564855 1 1
0.482566870050786 0.478186646341949 1 1
0.520136311032439 0.515050510025349 1 1
0.249829502218953 0.247344283171558 0 0
0.553837494524232 0.548977003486543 1 1
0.462562195760627 0.457758613123507 1 1
0.693678158538822 0.68656842871715 1 1
0.289384907811315 0.286347427811693 1 1
0.678229518532334 0.671825526498856 1 1
0.619553589261578 0.613669062452449 1 1
0.570174598813874 0.564376596813409 1 1
0.654226593795246 0.647296978914488 1 1
0.541452168325656 0.536176457615874 1 1
0.39423282892678 0.390068632312545 1 1
0.395647522793983 0.391545697570171 1 1
0.386877170345876 0.383244848347806 1 1
0.597831043328018 0.591666598761401 1 1
0.601164695781092 0.59444241478598 1 1
0.542813727993201 0.536904807303658 1 1
0.456286558592355 0.451778696769861 1 1
0.371202070230416 0.367687601224021 1 1
0.404433634657945 0.39989318078418 1 1
0.374188648206277 0.370364693192514 1 1
0.340948863438468 0.337650977287562 1 1
0.649027354968781 0.641286131259261 1 1
0.504085752847153 0.499226177818515 1 1
0.282438614263559 0.279451519752534 1 1
0.378274419270897 0.374384077689406 1 1
0.511454932658005 0.50686688301078 1 1
0.432768747077388 0.42767635786562 1 1
0.367526859240931 0.3640067575274 1 1
0.594689485030584 0.589033119278139 1 1
0.440016555449171 0.435956258850549 1 1
0.439391240986031 0.434937985068438 1 1
0.483944511345751 0.478967112563029 1 1
0.744700184564731 0.73556080565937 1 1
0.673717439446447 0.667102151049287 0 1
0.521945775428507 0.516720584009628 1 1
0.341067324542803 0.337822083315872 1 1
0.477004297421958 0.47187018224478 1 1
0.66619524574387 0.659332823040934 1 1
0.48826059510146 0.4834699726644 1 1
0.669798590657991 0.663338881206401 1 1
0.694136015246941 0.687739988681692 1 1
0.498482270900956 0.493861289526036 1 1
0.468320905948699 0.463069434894384 1 1
0.390020229063528 0.3857220593421 1 1
0.60904296207085 0.602517199237241 1 1
0.612637519043228 0.606736375154122 1 1
0.434663897203685 0.429926447690653 1 1
0.567301901114573 0.561745399602751 1 1
0.731118210616875 0.724046619934986 1 1
0.611408199380782 0.60541703574456 1 1
0.403089780758282 0.398992888680279 1 1
0.696398277794558 0.688867561910045 1 1
0.53999999278302 0.534362558511866 1 1
0.523355248571713 0.517703346944001 1 1
0.565575803232488 0.559106729829101 1 1
0.327991738693634 0.324909799809479 1 1
0.339291890841847 0.335821949054746 1 1
0.42292434636725 0.418584939801557 1 1
0.612233022796112 0.606003308823984 1 1
0.269129738491711 0.266431488857513 1 1
0.596818540217005 0.590520508352109 1 1
0.53071617677693 0.524862231290965 1 1
0.324796603126465 0.320839153529692 1 1
0.618549946779667 0.612076642453565 1 1
0.556300420998413 0.550553454941198 1 1
0.45972234558911 0.454700520774514 1 1
0.5814668559792 0.575394329877759 1 1
0.65242802158901 0.645845997435242 1 1
0.305031777628081 0.301576575683966 1 1
0.588029365547368 0.581862744315938 1 1
0.350076017041556 0.346116202718729 1 1
0.521046880305664 0.516332506519549 1 1
0.538247884132501 0.533011024561214 1 1
0.298040828056288 0.294915101447037 1 1
0.5040943366321 0.499154035324359 1 1
0.625144153750123 0.618588961864087 1 1
0.688821841075986 0.681368664672265 1 1
0.35146625453301 0.348252088576385 1 1
0.852196145897621 0.843718016551511 0 0
0.512678992934551 0.507677595533117 1 1
0.541933482529148 0.536040062135603 1 1
0.114260785292308 0.112085850619756 0 0
0.728070533942896 0.720981999124376 0 0
0.437095877099669 0.433196064188763 1 1
0.512385502969903 0.50649168391115 1 1
0.65818377058111 0.652080636687124 1 1
0.236520862526786 0.234146759516223 0 0
0.566474329343983 0.560447106422557 1 1
0.496201310811432 0.491524408204325 1 1
0.562535285994926 0.556532380149487 1 1
0.4553951688901 0.451313335556546 1 1
0.471097878729068 0.467198888032803 1 1
0.529253508559949 0.524145367984226 1 1
0.602558655132222 0.596935058177485 1 1
0.481988612652746 0.477609587145655 1 1
0.402891983804861 0.398838825017043 1 1
0.518011260848574 0.51259346656412 1 1
0.481961265902136 0.476822424046781 1 1
0.357080391758858 0.353734013641696 1 1
0.521516749928807 0.516211950608235 1 1
0.604071006679297 0.598783866849989 1 1
0.763331884276695 0.754892493549853 0 0
0.281101172303841 0.278134697220488 0 0
0.571402908362784 0.565035858703482 1 1
0.480390156558464 0.47612340147913 1 1
0.503441747807074 0.498645344107067 1 1
0.618355555256516 0.611785134093267 1 1
0.644330808624949 0.637466620301804 1 1
0.56802793994832 0.56207060154558 1 1
0.493047633989155 0.488418680143292 1 1
0.597294943305889 0.591381977729982 1 1
0.419319976500252 0.415017425521096 1 1
0.512131128309919 0.50647250792168 1 1
0.552102141312929 0.546346146029224 1 1
0.582726882607908 0.57608960276607 1 1
0.354471608559116 0.350581833686001 1 1
0.549577756607038 0.543456327472174 1 1
0.495427027585663 0.490310824167348 1 1
0.52083016942464 0.51518209735171 1 1
0.446250138787044 0.441671347056009 1 1
0.453369345214528 0.448678793052194 1 1
0.463285670440773 0.459002701185493 1 1
0.594415093135826 0.588168965134245 1 1
0.375296608098471 0.371685977775425 1 1
0.408947668000162 0.404828223667277 1 1
0.381648912262441 0.378061681370031 1 1
0.572222726321593 0.5665897613159 1 1
0.512888465313573 0.507804912621009 1 1
0.564178141616133 0.558464985817086 1 1
0.472111977426451 0.467123460060138 1 1
0.509081650401135 0.504512437638615 1 1
0.435408873198551 0.43117707948556 1 1
0.484922519974991 0.480012124619367 1 1
0.55228418744564 0.546389267084503 1 1
0.450646509460773 0.446001240553789 1 1
0.507997343580682 0.502485010293248 1 1
0.510366900250321 0.505430304653173 1 1
0.583048003095525 0.5759713138093 1 1
0.429094642594655 0.424835786342399 1 1
0.47602132515678 0.471339493124919 1 1
0.432797498399899 0.428022324748265 1 1
0.468886364084107 0.46440597592631 1 1
0.494867946840999 0.490310150721962 1 1
0.544135615692781 0.538906307243883 1 1
0.48827187673227 0.483285933785839 1 1
0.595171305779134 0.589397678768248 1 1
0.443847868755528 0.439374029696249 1 1
0.381491166355579 0.377356094718783 1 1
0.540746699367187 0.535069496073111 1 1
0.448081819639701 0.443525687254117 1 1
0.1488883200851 0.147626535302108 0 0
0.270086702651796 0.267821934217147 1 1
0.5864959976496 0.580507982397488 1 1
0.620081597791401 0.614057496384813 1 1
0.527677655386585 0.522139541432826 1 1
0.389595866067557 0.385737466343996 1 1
0.42191661168883 0.417454412608637 1 1
0.823081943486629 0.815478914255341 0 0
0.54243649908963 0.536963147514074 1 1
0.383031441759486 0.378974793325546 1 1
0.584963190329135 0.57956684802488 1 1
0.370772013924221 0.367123402648232 1 1
0.357731842989943 0.354020087885165 1 1
0.550056648884098 0.544409533225468 1 1
0.378138835765591 0.374578678120616 1 1
0.610519237835216 0.60349681141923 1 1
0.492393294528932 0.487433566208646 1 1
0.491356797510432 0.486088581268635 1 1
0.420386698657701 0.415793386987115 1 1
0.435496714004431 0.431087202686145 1 1
0.393291513455476 0.389512282859342 1 1
0.377642942517579 0.373910597648961 1 1
0.552977137101026 0.546681906685197 1 1
0.519830152083211 0.51522758883656 1 1
0.525216290469599 0.520073742720451 1 1
0.471069669335267 0.466342645562882 1 1
0.505091193723154 0.499529639823245 1 1
0.492400141871203 0.487893637328181 1 1
0.481656220916143 0.476635301077221 1 1
0.246912075533584 0.244770115945941 0 0
0.471609718483529 0.467138073374332 1 1
0.443463653209134 0.438609894229445 1 1
0.300482188907783 0.297025361538934 1 1
0.229745788126202 0.227057100831075 0 0
0.477548703091608 0.472430679851156 1 1
0.444677694798656 0.440671767692637 1 1
0.700714456374914 0.693778030977604 1 1
0.549788252995601 0.543273044445031 1 1
0.411821514625199 0.407506393888662 1 1
0.349854876756429 0.346494477281183 1 1
0.547285960367885 0.541746047046309 1 1
0.410796215769057 0.40638396162372 1 1
0.58893539808681 0.582799392662952 1 1
0.42975315384387 0.425411269505904 1 1
0.435676630222529 0.430439035901577 1 1
0.678089148029895 0.670671683012212 1 1
0.484755570052279 0.479831965440837 1 1
0.567591208482587 0.56219601463962 1 1
0.734604977998109 0.726714666431732 1 1
0.437131711694269 0.43246782496704 1 1
0.50855604868015 0.503122279726416 1 1
0.415751543299928 0.411605860857007 1 1
0.441770661159944 0.436691859217968 1 1
0.453174419538133 0.449153220605565 1 1
0.551401321036087 0.545304507104892 1 1
0.718467681686374 0.710010165755771 1 1
0.708714775989228 0.701150682398111 1 1
0.35100165602699 0.347606780272849 1 1
0.332060887614156 0.328821909022896 1 1
0.599215648689388 0.593036910672223 1 1
0.623720637979836 0.616979779680658 1 1
0.581086832271169 0.575196249534301 1 1
0.399489321845277 0.395260942328895 1 1
0.620494701849295 0.61404745992894 1 1
0.431388914118825 0.426790332371668 1 1
0.611541004069926 0.606012859387751 1 1
0.229409393487168 0.226832145014857 0 0
0.52422789947749 0.518961281050415 1 1
0.337206008784462 0.334396537777513 1 1
0.702276690842365 0.695817342254472 1 1
0.595833545637586 0.588776413567639 1 1
0.209623036948168 0.207128434034808 0 0
0.747298208265238 0.739736702450051 0 0
0.524573887554109 0.519249571255991 1 1
0.412981853619637 0.408318910181701 1 1
0.503787265934756 0.499303629718045 1 1
0.540125342577309 0.534293990010781 1 1
0.674857993333623 0.667833671922538 1 1
0.718166685527621 0.710182142916805 0 0
0.542639645563172 0.537242867190569 1 1
0.662514536785028 0.656242260107608 1 1
0.485031137540414 0.479359432391426 1 1
0.266407530832789 0.263500793681852 0 0
0.521653163129651 0.51659838071086 1 1
0.377853953287694 0.374545846878608 1 1
0.42471978043639 0.420428453679901 1 1
0.360315469507578 0.356569866269785 1 1
0.438913773119023 0.434267893679798 1 1
0.452462231823086 0.447845455427459 1 1
0.342950031336525 0.339082054179646 1 1
0.234552305464583 0.23247765388815 0 0
0.494428677644692 0.489888738157911 1 1
0.500035053825015 0.494755824247343 1 1
0.441025366083657 0.435979942134769 1 1
0.432935281529193 0.429325364209408 1 1
0.499671584795792 0.494326743502217 1 1
0.717151990450157 0.709759885478143 1 1
0.506097758342269 0.500858741746592 1 1
0.651305870128045 0.645188748547402 1 1
0.543290064354801 0.537885449521673 1 1
0.4338192241436 0.429459109576982 1 1
0.593687627933904 0.588200080310099 1 1
0.579813675665745 0.57422332752332 1 1
0.443334659905986 0.438400876125181 1 1
0.712432563196482 0.705361588664231 1 1
0.554881760803127 0.54934348337186 1 1
0.689204049539844 0.681650144176946 1 1
0.585460938449311 0.579215148396994 1 1
0.483656995458996 0.479095071852365 1 1
0.702350149848486 0.695043072077922 0 0
0.413916286705009 0.409669110787997 1 1
0.546481132778378 0.540837317390124 1 1
0.484502496506694 0.47964931194392 1 1
0.608890652345263 0.602738568716695 1 1
0.430668563338864 0.425935828962744 1 1
0.532383113906718 0.526636092474834 1 1
0.304412832401695 0.301559559919303 1 1
0.705797156898235 0.698481925035081 0 0
0.605122070402075 0.598405721739729 1 1
0.582561113085614 0.576526089635179 1 1
0.61592462904712 0.609510478274892 1 1
0.51103961430043 0.505672660253476 1 1
0.548931966485993 0.542639240909353 1 1
0.572217149607248 0.566207290820327 1 1
0.445529126086045 0.440714318019182 1 1
0.470212729961976 0.465474156533608 1 1
0.580577055808075 0.574359634227464 1 1
0.453164717501153 0.448398578423851 1 1
0.54351170438949 0.537722086530433 1 1
0.507207215593224 0.502328708985285 1 1
0.546037509919767 0.540578669364985 1 1
0.564896700194058 0.558839393775055 1 1
0.638360508585244 0.632430880374856 1 1
0.554434631341664 0.548941357142095 1 1
0.494853852055852 0.490417585230405 1 1
0.601723834864036 0.595553852631316 1 1
0.236194143470602 0.233601950438175 0 0
0.456268130239946 0.451128748942721 1 1
0.373343068197579 0.36913946234809 1 1
0.440787256934337 0.436487599879522 1 1
0.532671126635883 0.526939723924429 1 1
0.512009129084304 0.506866259247479 1 1
0.606695119081644 0.601077106744166 1 1
0.553453262033077 0.548047336360865 1 1
0.504726249627084 0.498917075032703 1 1
0.424547197343795 0.420095237280292 1 1
0.568887009915112 0.56307011053538 1 1
0.649511754334739 0.641837300882956 1 1
0.498034812348249 0.492936420443614 1 1
0.241412598703755 0.238977532603247 0 0
0.535374172036771 0.529727651144508 1 1
0.368188024902776 0.363932495107616 1 1
0.485375309271458 0.479838200607379 1 1
0.493725621129486 0.488800970796871 1 1
0.67843058687259 0.672158856284097 1 1
0.682889940940123 0.676830747434506 1 1
0.63915603412123 0.632323249741485 1 1
0.244929322518063 0.242680922139098 0 0
0.55950456751346 0.55300631366418 1 1
0.413068958095267 0.409220002735776 1 1
0.523508005903343 0.517806379313248 1 1
0.375890393849995 0.372171860389792 1 1
0.154095408265086 0.152836519045326 0 0
0.553367355854802 0.54827559305394 1 1
0.624049925455803 0.617396193205423 1 1
0.151041985556378 0.149901949967999 0 0
0.505641624139459 0.49979709814815 1 1
0.644592278963873 0.638615868158213 1 1
0.426217662572843 0.4213890663242 1 1
0.297145732130354 0.294052045140619 1 1
0.649246874181771 0.643130942208903 1 1
0.46599724363603 0.461811063025465 1 1
0.468338274211251 0.464109657554443 1 1
0.386532222648017 0.382609957114498 1 1
0.459470636810677 0.454609289465322 1 1
0.320622696601601 0.317117190015433 1 1
0.649429102881789 0.642905808779301 1 1
0.29302738486682 0.290111240278454 0 0
0.296728204945807 0.294386775908341 1 1
0.400958640667475 0.396821032339863 1 1
0.594461397687162 0.588117768027087 1 1
0.421687620392079 0.417312109659984 1 1
0.381372471666267 0.378241193149714 1 1
0.551365378356948 0.54530869253283 1 1
0.501812528440914 0.496513152267749 1 1
0.436027475475681 0.431190635733893 1 1
0.240853002242045 0.238414540107385 0 0
0.433759220133132 0.4288407232899 1 1
0.455484501298417 0.451165849002872 1 1
0.46358808506149 0.458435833073732 1 1
0.4810829846004 0.476972300990396 1 1
0.611642625500142 0.606087091422626 1 1
0.625678980430015 0.619314165071947 1 1
0.718800120158553 0.711585035102804 1 1
0.662563160858428 0.656245977507071 1 1
0.565450224043393 0.559663700701052 1 1
0.323457652628976 0.32045924154232 1 1
0.667186186299926 0.660722202639997 1 1
0.755635834108765 0.747812172205101 0 0
0.490513758223651 0.485300060056889 1 1
0.587164378655714 0.580864160134286 1 1
0.550563251755652 0.544677477537377 1 1
0.481288488990604 0.476324946786375 1 1
0.435641412776175 0.43124048588641 1 1
0.399570817371428 0.395750214931378 1 1
0.570207965106155 0.564150591436103 1 1
0.62201519493908 0.615455552841128 1 1
0.531378382277566 0.526290394389705 1 1
0.394237648085887 0.390390015404235 1 1
0.50735533648603 0.501888820796547 1 1
0.324927786591961 0.321268914964115 1 1
0.615122747090221 0.60944725359037 1 1
0.204006152634437 0.202130270787089 1 1
0.331473206100778 0.327963492516505 1 1
0.376596995339836 0.372870854755066 1 1
0.583140729671256 0.576087465157846 1 1
0.408993830236873 0.40531507915475 1 1
0.521260328834599 0.516121807552364 1 1
0.454650209401942 0.449689777168565 1 1
0.441257410131641 0.436678276909737 1 1
0.341773310875657 0.337392648617628 1 1
0.428445915389044 0.423796297822021 1 1
0.521977876308289 0.516896078915741 1 1
0.657303813797565 0.650647989497515 1 1
0.444418993348438 0.439590071546823 1 1
0.413001057872416 0.4091936005871 1 1
0.51463845728793 0.509062865614857 1 1
0.404411367653823 0.400805803443368 1 1
0.440557330326767 0.436110429218518 1 1
0.648717466886227 0.64191833343742 1 1
0.566291976711772 0.560828352054907 1 1
0.336198412296312 0.332717988345017 1 1
0.295464771740604 0.29273662552971 1 1
0.51417296806052 0.508916397271167 1 1
0.568259931061811 0.562266783938241 1 1
0.474508815974856 0.469189344737829 1 1
0.425661292084379 0.421860174873774 1 1
0.47982881191423 0.474996834679965 1 1
0.364789287277454 0.360750060062143 1 1
0.428496351245512 0.42376487027081 1 1
0.579801633166824 0.573413585049538 1 1
0.521716580827548 0.515925323892458 1 1
0.700156713052971 0.693221711344685 1 1
0.525737779266119 0.520239198996348 1 1
0.497479442915334 0.492302791657481 1 1
0.413714471307077 0.408330130331188 1 1
0.395914603706823 0.391941785346085 1 1
0.48572871254582 0.480179960257841 1 1
0.607480323154022 0.602104576738874 1 1
0.554972810883244 0.549487665820501 1 1
0.54455392532957 0.538462371649917 1 1
0.270204194194439 0.266662690684857 1 1
0.533990269713198 0.528096501949955 1 1
0.708319694001247 0.700749244278422 1 1
0.648489826954149 0.642415768235572 1 1
0.465243623584233 0.460303741756637 1 1
0.647243360211489 0.64139668499704 1 1
0.469501793514083 0.464539959255727 1 1
0.430033344475617 0.42526196139097 1 1
0.431365519840467 0.426615490349075 1 1
0.34468448990947 0.341208345264887 1 1
0.31973011465879 0.316880270694308 1 1
0.377887965467404 0.373881875543817 1 1
0.382756757998709 0.378228517811218 1 1
0.620381754642571 0.613592986991005 1 1
0.454979613513625 0.450316770484922 1 1
0.685671834261986 0.679292073759329 1 1
0.478570484254597 0.473785248203966 1 1
0.475567289863516 0.470119622058306 1 1
0.4884483537794 0.484180396048501 1 1
0.509240955333189 0.504259880405125 1 1
0.276731282003263 0.27365074942117 0 0
0.706668109022137 0.699446341045043 1 1
0.487042514492014 0.481516596615071 1 1
0.593282996637807 0.587110393293271 1 1
0.478904295322664 0.474097744821656 1 1
0.519763141239677 0.513462983338736 1 1
0.479031089677678 0.473755993784339 1 1
0.606651368510842 0.600281893294341 1 1
0.44413280721103 0.439505712716256 1 1
0.558083025494026 0.552550741136643 1 1
0.370364446612112 0.366821792627219 1 1
0.536413602458681 0.530654316213443 1 1
0.495482975441878 0.49037754119373 1 1
0.373371691047264 0.369561388290332 1 1
0.654619651703779 0.647662836142411 1 1
0.372946032647242 0.368722206079882 1 1
0.597293733804349 0.591430632917133 1 1
0.560297660452418 0.55445219026055 1 1
0.730262847392046 0.722605378011039 1 1
0.571142390166701 0.564738522650238 1 1
0.523577879338098 0.518276150306402 1 1
0.666825933972608 0.659824248968228 1 1
0.483564487476487 0.478630642682404 1 1
0.407685503584268 0.402793045824364 1 1
0.475385914045673 0.470928053489688 1 1
0.673880862340422 0.667027393217883 1 1
0.641709959010753 0.636012399899228 1 1
0.505691442342828 0.500008746897983 1 1
0.555457473590071 0.550130299666425 1 1
0.518561496474696 0.513251177181441 1 1
0.481089120573575 0.475770998084827 1 1
0.435365266066617 0.430371760617842 1 1
0.45478941185771 0.449405914367911 1 1
0.82604901733294 0.817987064077246 0 0
0.635542906113979 0.628370170705481 1 1
0.756965872966013 0.749131498481002 0 0
0.400255021163806 0.396423764726825 1 1
0.58114429851204 0.57545651040933 1 1
0.481351052931136 0.476825900362626 1 1
0.407977181703518 0.403915868306988 1 1
0.500367340177916 0.495280029482277 1 1
0.25597046044567 0.253443093462309 1 1
0.576286610985383 0.570045338305665 1 1
0.823201745483721 0.814665939939502 0 0
0.312549797641434 0.309444330021362 1 1
0.489898897505406 0.485467294700191 1 1
0.504266672897962 0.498450780392138 1 1
0.517993389787478 0.513012658321066 1 1
0.441203139401856 0.437123797893337 1 1
0.609727970005761 0.603680773132531 1 1
0.660916113173692 0.653139010312544 1 1
0.616109457555644 0.609897899234493 1 1
0.39982797714079 0.39535390341474 1 1
0.50010824330946 0.495192702731039 1 1
0.555224160255226 0.549710991080242 1 1
0.619111492371182 0.612110725573116 1 1
0.363567786511769 0.359213671396095 1 1
0.502226719287394 0.4973460195939 1 1
0.607425852943467 0.60168769120988 1 1
0.460869264653499 0.456198773514141 1 1
0.34867964052799 0.345435080265427 1 1
0.626325318759496 0.62036309836655 1 1
0.465884461503886 0.461949582694503 1 1
0.374095332530485 0.370519801286091 1 1
0.373963386596432 0.369614608113289 1 1
0.561417992439359 0.556076649238834 1 1
0.370355712847067 0.366496278213894 1 1
0.452725565013338 0.448235672896637 1 1
0.523575725012993 0.518001297841902 1 1
0.340738839763093 0.33725029480724 1 1
0.542279581648675 0.536766435634968 1 1
0.440240261647714 0.435641703916708 1 1
0.680375630143466 0.673788157758652 1 1
0.462640932291349 0.458157636016534 1 1
0.776037670649034 0.767748904588528 0 0
0.665023712147284 0.658902516939192 1 1
0.483408436465594 0.478117663822533 1 1
0.4871204041065 0.48252857798501 1 1
0.714945983853964 0.707273261191716 1 1
0.349248295658472 0.346258334200467 1 1
0.42453322000225 0.419905631547467 1 1
0.210347079539847 0.208391885618857 0 0
0.591730951778898 0.585239754283932 1 1
0.763558366711934 0.75603823744684 0 0
0.42220310247741 0.417718058702451 1 1
0.582083398046939 0.576827471335693 1 1
0.588581967804798 0.581914816285986 1 1
0.340200035270499 0.336025013350583 1 1
0.508733295333535 0.503617471583888 1 1
0.448890963368638 0.444068588777492 1 1
0.951329848478263 0.941644290756906 0 0
0.48857902177505 0.48350549854528 1 1
0.648766233987939 0.642888619962504 1 1
0.338173422466735 0.335025417569143 1 1
0.484313310531817 0.479886198598559 1 1
0.618839303643994 0.612167490871393 1 1
0.749880644764856 0.74166804612777 0 0
0.331165205251115 0.328225658703149 1 1
0.668810142312705 0.662131424272313 1 1
0.396300793142651 0.392668023689171 1 1
0.58247270030417 0.575901016113564 1 1
0.3777892253077 0.373757802890719 1 1
0.582648659006145 0.576201226181234 1 1
0.525510491693821 0.520313295290699 1 1
0.61653469535078 0.610426845548739 1 1
0.444387394025767 0.440567936149135 1 1
0.660272529763326 0.653412673090729 1 1
0.410141059356105 0.406296134093993 1 1
0.423623191258005 0.419079379669149 1 1
0.520350375218576 0.515646832968961 1 1
0.498597162503826 0.493374137167675 1 1
0.602610170064749 0.596616210015176 1 1
0.616219030595247 0.6100044837674 1 1
0.527684527839437 0.52217417593189 1 1
0.545187820877143 0.539966059090593 1 1
0.340059059415794 0.336756858053615 1 1
0.608526430056696 0.601884263976443 1 1
0.651258521927084 0.645954699922401 1 1
0.536488515943859 0.532226110188536 1 1
0.581681399653675 0.575237425521314 1 1
0.560900351146317 0.555206777234828 1 1
0.469429242043976 0.464629746988699 1 1
0.435026553241957 0.430846741410723 1 1
0.599042021074954 0.59305421948799 1 1
0.482376143994468 0.477528320110281 1 1
0.56725980694552 0.561181010450054 1 1
0.59114360996985 0.585194726691099 1 1
0.470509385160271 0.465972756347022 1 1
0.594706604752651 0.588984398151644 1 1
0.248612740231756 0.245871421619502 0 0
0.381932809963801 0.378167855063546 1 1
0.390643032885356 0.386977535762254 1 1
0.45229762003557 0.448049590390343 1 1
0.288067857929838 0.285644357668522 1 1
0.647125629543947 0.641170435639529 1 1
0.486598414842521 0.481319687835916 1 1
0.571755116353528 0.565501200470724 1 1
0.276488425464207 0.273814123802446 1 1
0.27846618791934 0.275135333755252 1 1
0.638405260258542 0.631398183987011 1 1
0.339170158840797 0.335804325783714 1 1
0.245743771573403 0.243276309220874 1 1
0.373944488668478 0.370464482889867 1 1
0.582040395561931 0.575355714586881 1 1
0.639769855302188 0.633250875846204 1 1
0.50338617275773 0.497968896632843 1 1
0.499660114531064 0.494321478665765 1 1
0.475672575435386 0.47099174484755 1 1
0.45562976318192 0.451705222388547 1 1
0.635568125884507 0.62918493305107 1 1
0.43210275978204 0.42748432619458 1 1
0.366119184953334 0.362624674727171 1 1
0.608892246840555 0.602450939598807 1 1
0.320236150973238 0.316493373140436 1 1
0.39004518325697 0.385785900933153 1 1
0.325782929765962 0.32250029263961 1 1
0.311840736135541 0.308245031247841 0 0
0.731976868508594 0.72503275469283 0 1
0.366641969380889 0.362750854595943 1 1
0.326986123647636 0.323549095632293 1 1
0.521196308723712 0.515763107161611 1 1
0.602260134529086 0.596244448411576 1 1
0.414465969392437 0.409924679889849 1 1
0.504648765258999 0.499698586602423 1 1
0.672940887763275 0.666274787242994 1 1
0.637529852487169 0.631375094081352 1 1
0.527003563596156 0.521588596628958 1 1
0.391999485363532 0.387910253839011 1 1
0.549261657079632 0.54324631830151 1 1
0.647978665703224 0.641207265241251 1 1
0.455429717899386 0.450433220976063 1 1
0.452299522804994 0.447542751020335 1 1
0.45042324201828 0.445613721534556 1 1
0.440273345382132 0.435290432465327 1 1
0.656081193380008 0.64890619980773 1 1
0.618214549087721 0.612007315142077 1 1
0.500632123071782 0.495586209158297 1 1
0.502441199411025 0.497375607772044 1 1
0.408070582968423 0.403931472965617 1 1
0.768446035843472 0.760343403920289 1 1
0.319684499614894 0.316522872333539 1 1
0.44845615480578 0.443414188312389 1 1
0.464215759197609 0.459705638736423 1 1
0.462590181971874 0.457691567128815 1 1
0.413730926143069 0.409281619911659 1 1
0.675445298880587 0.667862131994271 0 0
0.45013786214386 0.446176081081953 1 1
0.335432566205083 0.331537748206688 1 1
0.692803135451823 0.685567743548503 1 1
0.968321064466013 0.958371213007846 0 0
0.797751109235948 0.789450295421379 0 0
0.528027794754471 0.523037750695679 1 1
0.582134951939429 0.57607906918767 1 1
0.515064978624909 0.509965372347576 1 1
0.396393312368706 0.392010026600509 1 1
0.523233942484431 0.5185786256492 1 1
0.54554771741942 0.539809545537894 1 1
0.55782299027557 0.552615281055494 1 1
0.417445426152647 0.413125043868854 1 1
0.588686529756119 0.582315276867174 1 1
0.431589501766757 0.427922251418545 1 1
0.481879607083112 0.476626539773991 1 1
0.442737980000562 0.437611750804064 1 1
0.548524082144696 0.543159554584768 1 1
0.636741223368336 0.63045736343156 1 1
0.344752874949996 0.340696203147446 1 1
0.359183210481128 0.355571753644266 1 1
0.477476316818365 0.472378838250819 1 1
0.414204374460878 0.410120162478953 1 1
0.432737736970302 0.429034016607787 1 1
0.418284065668153 0.413520362964675 1 1
0.407555456049808 0.403107936980401 1 1
0.396253226136813 0.392542638422746 1 1
0.651714931348523 0.645780005641613 1 1
0.347010887049532 0.343705131349755 1 1
0.286690609618369 0.284121326671362 1 1
0.478196767930574 0.473790040098098 1 1
0.461015978989379 0.456330855993422 1 1
0.498922235632145 0.493491177341661 1 1
0.454260914399234 0.449673473667363 1 1
0.435862015095484 0.431111875317268 1 1
0.506122617743831 0.501097512972397 1 1
0.381102562549095 0.377081008635342 1 1
0.69940271688275 0.693219226399346 1 1
0.436351030208594 0.432841980124022 1 1
0.576426147962294 0.570438417939725 1 1
0.579853993558799 0.574576032675084 1 1
0.318322650167218 0.315174194187992 1 1
0.450788005434799 0.446402207051841 1 1
0.492981213382168 0.488014190559344 1 1
0.369360443662487 0.365688421727398 1 1
0.54435865311391 0.538380493763431 1 1
0.684670628724304 0.678288229924579 0 0
0.349477592193929 0.345817688338787 1 1
0.432588411009982 0.427644901127082 1 1
0.580029822831855 0.574111090917338 1 1
0.489044423124645 0.484156779154773 1 1
0.384219304768556 0.380403277100078 1 1
0.471824240138913 0.467387104158718 1 1
0.353831624458805 0.350253635234913 1 1
0.435317778512748 0.431632484336374 1 1
0.528926019136556 0.523874649997448 1 1
0.606770307118384 0.600766362363754 1 1
0.559026467036329 0.553427953683133 1 1
0.3645961848907 0.360630939372604 1 1
0.332107478795508 0.328960776099504 1 1
0.579847413179177 0.574056562630653 1 1
0.660625489061955 0.653397480808413 1 1
0.606654788692137 0.600446046256133 1 1
0.571843307139458 0.566344595121186 1 1
0.564223618540241 0.558675451381774 1 1
0.604735894927499 0.598067732283767 1 1
0.317548978747423 0.31423240061566 1 1
0.628660095923548 0.622202074192221 1 1
0.397798541658795 0.393279357333735 1 1
0.354540996751335 0.351326069996962 1 1
0.650171871548044 0.643544778853651 1 1
0.452563504511944 0.448252749510513 1 1
0.521976649425535 0.516852943305367 1 1
0.470830235913366 0.466073966079691 1 1
0.644348398984603 0.638149854248188 1 1
0.362538552463702 0.358550010719956 1 1
0.745480398702608 0.738138811089154 1 1
0.588945862694095 0.582613675159962 1 1
0.599957386436796 0.59317056528306 1 1
0.602599193712255 0.596422677554381 1 1
0.497421698929327 0.49177702987574 1 1
0.671445984174069 0.664218765314885 1 1
0.383243003968999 0.378900198027989 1 1
0.581596350080496 0.575227713410705 1 1
0.368474358071611 0.364365744078474 1 1
0.44649155297894 0.442250909817918 1 1
0.564100963931102 0.55871856171478 1 1
0.676429665075733 0.670228953699597 1 1
0.564410415240998 0.55795984011528 1 1
0.605799058980246 0.599743657108618 1 1
0.519092616059561 0.513975067338979 1 1
0.483936441259773 0.47914442136573 1 1
0.507364426837488 0.50219761333479 1 1
0.561683817167305 0.55631002117685 1 1
0.342079030946843 0.338341849249261 1 1
0.508698645408856 0.503693108318929 1 1
0.493344863682352 0.488098894178285 1 1
0.654852093042046 0.64805350389559 1 1
0.53333552703363 0.527700585693006 1 1
0.286190171767361 0.283303834413933 1 1
0.468961309709977 0.463463292470043 1 1
0.566570051065729 0.560992915963032 1 1
0.353151630065377 0.349441661718465 1 1
0.53490338536419 0.529630279328945 1 1
0.574638125805274 0.568863411645135 1 1
0.631915846176434 0.624999243016763 1 1
0.498866274380783 0.494068184984412 1 1
0.484817052512633 0.478900466081628 1 1
0.71261151881032 0.705152189100862 1 1
0.245423158779276 0.242552658280417 0 0
0.396198942450742 0.392176212174868 1 1
0.591946320749956 0.58597911619451 1 1
0.620678993696778 0.613660762285407 1 1
0.576767676179266 0.569884518021261 1 1
0.506425650406755 0.501215212228502 1 1
0.647394742050169 0.639618196185346 1 1
0.368381622852163 0.364238107810022 1 1
0.434845184369206 0.429993806920536 1 1
0.411422427742163 0.40730178664484 1 1
0.255186507253875 0.252166431229467 0 0
0.597665549997695 0.59164152239591 1 1
0.307779529215926 0.305228821838253 1 1
0.653749492394954 0.646618358412907 1 1
0.426531982040991 0.422039608205879 1 1
0.759609163659905 0.751905624147946 1 1
0.325014990912983 0.322012805321691 1 1
0.656367312325032 0.649380192611201 1 1
0.695571271939473 0.687236706989728 1 1
0.54958927279457 0.544189519210328 1 1
0.512124162229833 0.506869028701563 1 1
0.716978818007043 0.710157566452223 0 0
0.351255545088717 0.348356914250136 1 1
0.787991812402682 0.779887472056631 0 0
0.314197157686973 0.310504071931281 0 0
0.648774739256435 0.642076384738627 1 1
0.592431365788952 0.586998027059117 1 1
0.497183415502966 0.492138561756571 1 1
0.465829914191182 0.461467668782543 1 1
0.397228053447099 0.393242765161687 1 1
0.440770164276195 0.435997504057445 1 1
0.656845891946617 0.650119924487664 1 1
0.337133367581436 0.333922689058778 1 1
0.67032928674168 0.663436696138141 1 1
0.622616721612799 0.616798021589584 1 1
0.699116224074154 0.693049542449908 1 1
0.668631380974155 0.66195311237672 1 1
0.52932102922802 0.523883413734736 1 1
0.55436308505294 0.548361561205357 1 1
0.458826895457833 0.454238079855208 1 1
0.647629854233807 0.641330648921295 1 1
0.493245156734559 0.488084688330025 1 1
0.6115266391772 0.605058065853011 1 1
0.464858763197288 0.459838822311437 1 1
0.560116220249175 0.553747672903777 1 1
0.455746176480806 0.450931308612663 1 1
0.591262844039431 0.584863727359111 1 1
0.546840252504388 0.54133208635446 1 1
0.582923949099005 0.577879053922685 1 1
0.266193903897139 0.264284692375217 0 0
0.531189265400831 0.525590552113741 1 1
0.51367706208538 0.508639002260952 1 1
0.623557917295503 0.617428570893479 1 1
0.685182169673101 0.677975472569936 1 1
0.340035444235957 0.336832709863487 1 1
0.60341161786221 0.596724824422524 1 1
0.458016159664151 0.452999926351046 1 1
0.229490090189286 0.227474330763291 0 0
0.485868486737668 0.480372468799225 1 1
0.4648915917352 0.460347966041893 1 1
0.293209429309093 0.290467278692275 1 1
0.46735118944976 0.462544019153449 1 1
0.51253729494136 0.507387128782604 1 1
0.716877908554592 0.709769071443095 0 0
0.561454809678811 0.556337133482633 1 1
0.422683644574206 0.417914232173585 1 1
0.520551955648124 0.514663805445583 1 1
0.626779537397045 0.620348439340411 1 1
0.575114127438285 0.569533538768127 1 1
0.481369542826946 0.476789450518871 1 1
0.496795086335301 0.491494380283616 1 1
0.321644798645696 0.31910897102766 1 1
0.441397810584965 0.43719598820534 1 1
0.511402975972586 0.505897508975521 1 1
0.41109178390884 0.407058506113239 1 1
0.521928520933444 0.517158974983497 1 1
0.274394886163249 0.271315637734585 0 0
0.556419408291636 0.550778033885143 1 1
0.582291101991743 0.576803772548842 1 1
0.484735773020662 0.479707263829747 1 1
0.444742247572059 0.440749703685072 1 1
0.62471007261915 0.617796983714347 1 1
0.324894022974241 0.322284850238166 0 0
0.716126474822134 0.708331255697917 1 1
0.44086767355712 0.436345286179798 1 1
0.409720706108049 0.404921985377072 1 1
0.160634350394804 0.15815241712669 0 0
0.552601026734337 0.546411498494523 1 1
0.512385583285281 0.507433973938069 1 1
0.424006171233453 0.419773974819537 1 1
0.299306014161598 0.295428154554592 1 0
0.425214065680309 0.420259433581093 1 1
0.5403609475389 0.535140367498752 1 1
0.286112178662238 0.282866003353156 0 0
0.565161392221545 0.559962799210737 1 1
0.555549464724477 0.549778019647164 1 1
0.596758950087015 0.591235147270596 1 1
0.616357680240402 0.610362334799759 1 1
0.534864711527569 0.529368643558209 1 1
0.506627322602313 0.501742185619587 1 1
0.51084804462317 0.504749742323361 1 1
0.510977256872027 0.506060810778324 1 1
0.350997202194588 0.347349880280773 1 1
0.495889682465382 0.49108542623549 1 1
0.458643413822386 0.454205937369865 1 1
0.427265668062475 0.422950412082904 1 1
0.612870241227543 0.606294144759319 1 1
0.476741953460366 0.472326757590733 1 1
0.449567734968662 0.445196182435845 1 1
0.51176760256887 0.506958686248908 1 1
0.300153038061333 0.297692013052849 0 0
0.613114559446101 0.606856024030221 1 1
0.731209986226984 0.724413978205317 1 1
0.479776815092425 0.474679310580091 1 1
0.660218821164942 0.652647213232043 1 1
0.285006230697689 0.281895989769647 0 0
0.479913803694864 0.474137626021884 1 1
0.689507002421084 0.681996653941673 1 1
0.645420105920853 0.638467480718046 1 1
0.631865296304019 0.625861957215507 1 1
0.375500357032589 0.371278193420454 1 1
0.450728896825562 0.445307080479338 1 1
0.329160281321414 0.325894773704237 1 1
0.423771850864264 0.418888248270323 1 1
0.306933000918426 0.30365440789342 1 1
0.38545182331205 0.381118649405871 1 1
0.553435824840597 0.547798561078147 1 1
0.424297438358605 0.420248024042721 1 1
0.469344358283251 0.464250799681139 1 1
0.390236425613754 0.386809495188195 1 1
0.431508516173923 0.427057611828235 1 1
0.410079531346233 0.40536049769422 1 1
0.370080530934076 0.365931970750092 1 1
0.33691033895032 0.333148685854102 1 1
0.33659082439395 0.333877022138638 1 1
0.405285821076377 0.401135912337631 1 1
0.613120016803181 0.607324707495234 1 1
0.603627769942411 0.597614995640173 1 1
0.547688775305311 0.542012910878377 1 1
0.276593718117396 0.273809601238668 0 0
0.464270834395792 0.459926865713808 1 1
0.677174084993106 0.670219295333687 1 1
0.338812347915694 0.335273613255148 1 1
0.557209696037762 0.551225511134768 1 1
0.465292671032383 0.460905997049918 1 1
0.172760201850072 0.170560144908446 0 0
0.439788670201561 0.435265534663002 1 1
0.518597643759749 0.513046384663984 1 1
0.661446321802747 0.654873796886974 1 1
0.474921111470265 0.469535211190134 1 1
0.538620313000448 0.532819352159372 1 1
0.393871136721285 0.389959890976955 1 1
0.380234362241934 0.376547982869049 1 1
0.373638080998161 0.370165449373758 1 1
0.57724301822749 0.571568473954587 1 1
0.615942516663925 0.609660687353328 1 1
0.510651035515404 0.505247592995469 1 1
0.650365300517779 0.644383528913816 1 1
0.180520045895023 0.178665792700489 0 0
0.778171158068107 0.769221210314108 0 0
0.435436085468712 0.430461981852271 1 1
0.36608111034625 0.36212257051515 1 1
0.6996649989905 0.69169902103999 1 1
0.378521020379146 0.374703638213887 1 1
0.453988993968505 0.449141418248595 1 1
0.607194425859399 0.601463350430974 1 1
0.635766393957232 0.629032818524081 1 1
0.450734376057572 0.445792806930494 1 1
0.649741334457305 0.642562643456889 1 1
0.677766453120583 0.670690368390449 1 1
0.613014745448289 0.607407849444331 1 1
0.732610418670208 0.724897449996424 1 1
0.423132514242559 0.418857867547504 1 1
0.503480199256338 0.498335641663767 1 1
0.602781757001212 0.596015891395042 1 1
0.521430175191487 0.516421801571238 1 1
0.51565771908139 0.509604316745292 1 1
0.513769709465208 0.508789209904508 1 1
0.289420485808002 0.286043788989912 1 1
0.599104292048298 0.593130157341505 1 1
0.379289688662044 0.375147122474813 1 1
0.575775660961524 0.569891556615091 1 1
0.583707325712259 0.578024374918023 1 1
0.473170017897599 0.468288283422906 1 1
0.467213937119011 0.462487464984459 1 1
0.342205615586274 0.338656489494148 1 1
0.440730250382723 0.437221466153778 1 1
0.588359131718175 0.582687816480989 1 1
0.444470409307047 0.440502246556195 1 1
0.279359531151292 0.276372122214263 1 1
0.396578021340587 0.392263762462657 1 1
0.724972765173142 0.717319294188659 1 1
0.429218454068694 0.425530578003246 1 1
0.358874288255681 0.355660958581018 1 1
0.573628570929583 0.567926923381864 1 1
0.652261301175263 0.645198712527895 1 1
0.660548571912543 0.654140939391559 1 1
0.593738103261193 0.587786524488871 1 1
0.844139246163425 0.835040996248066 0 0
0.64217023032314 0.635234630745816 1 1
0.647642576251091 0.640701159019137 0 1
0.412701771319985 0.408282749064002 1 1
0.614155012364257 0.608011393041216 1 1
0.6432458934729 0.637181786472489 1 1
0.379124872238752 0.375083443259488 1 1
0.536397951097086 0.531185586463253 1 1
0.468942813661432 0.46398135304167 1 1
0.401972520784392 0.397014983054985 1 1
0.571800668260773 0.566725563782213 1 1
0.321405252086667 0.317627480836265 1 1
0.885038646551155 0.87492877934968 0 0
0.328478639177379 0.3252671147343 1 1
0.510634843597212 0.505081731339554 1 1
0.278768720524021 0.275975685070268 0 0
0.298601403895927 0.29589872872294 0 0
0.684686918904448 0.677724946779233 1 1
0.193950446632952 0.192449488407314 0 0
0.643015793676465 0.637156582879777 1 1
0.585475745351814 0.579553334999002 1 1
0.400994178770578 0.396734990104615 1 1
0.596126291770672 0.590209307933537 1 1
0.481846765635474 0.477072354408304 1 1
0.531764814810443 0.526167040843283 1 1
0.365158148606644 0.360757387974157 1 1
0.464452316481952 0.459914338485578 1 1
0.763383429013992 0.754827201937543 0 0
0.466331217526332 0.460534288807349 1 1
0.384551365191366 0.381002424148596 1 1
0.634847757054201 0.628282043458489 1 1
0.342484899243447 0.339336905862923 1 1
0.48298614822388 0.477944105563504 1 1
0.585796800637904 0.580178138957377 1 1
0.529169403602397 0.523695171926675 1 1
0.418414862290427 0.413915979589021 1 1
0.402190437739499 0.397480850232005 1 1
0.385908910005344 0.38138905127291 1 1
0.72732768558316 0.719431389305402 1 1
0.469873723492584 0.465349606366411 1 1
0.502738384387835 0.496724916455861 1 1
0.617522943467809 0.610688435022342 1 1
0.554205831576969 0.548165198434252 1 1
0.30382785811687 0.300994252607822 1 1
0.501227993980324 0.496753043854101 1 1
0.651442818375353 0.644447092387653 1 1
0.362849421021931 0.359291150783441 1 1
0.418433044414527 0.414120970040597 1 1
0.398323027424468 0.394800800314935 1 1
0.591588920075273 0.586081381377622 1 1
0.506315157431915 0.501063907465805 1 1
0.545585370232104 0.539958514700004 1 1
0.552200568857022 0.54616111590997 1 1
0.662160466762442 0.655757322444321 1 1
0.541994185934641 0.535762320726061 1 1
0.606097761807642 0.599756941154557 1 1
0.482358628920122 0.476895285710435 1 1
0.64079386114768 0.633728228215885 1 1
0.439128072968024 0.434496855619994 1 1
0.519055267899839 0.513849729777239 1 1
0.754230749895084 0.746021335063668 0 0
0.658762899567814 0.652047427701241 1 1
0.264917558283208 0.262397343955344 0 0
0.53522577484671 0.529979182097205 1 1
0.290103155176685 0.28700562164199 0 0
0.259948716643592 0.256829139731905 1 1
0.341564855795353 0.338203229002004 1 1
0.486738503698935 0.481945733027278 1 1
0.528760123717014 0.523656929319287 1 1
0.421355524227169 0.41686749867402 1 1
0.469365739882715 0.46474972829216 1 1
0.70373672683512 0.696917739306013 1 1
0.524166274754535 0.519146848349465 1 1
0.639108430679673 0.631733186941846 1 1
0.599873887964249 0.593358438419858 1 1
0.65564843099855 0.648895680596205 1 1
0.436050889366695 0.431618136840428 1 1
0.570065011723106 0.564288358007609 1 1
0.262134071618844 0.25884743620919 0 0
0.170493767969486 0.168125176153026 0 0
0.584330574689264 0.578379718487558 1 1
0.507450130236796 0.502203157319469 1 1
0.58452973142189 0.578884286221284 1 1
0.233669868070387 0.231610621580938 1 1
0.456828309347523 0.452082374326579 1 1
0.591946149736261 0.58624343751643 1 1
0.566378518559425 0.560184278533584 1 1
0.498445639306733 0.494055188773556 1 1
0.463685502040738 0.458906744153678 1 1
0.458499682436333 0.452902999311532 1 1
0.647361954790068 0.640756076274215 1 1
0.41799705261924 0.413718367544992 1 1
0.40872660443274 0.404719069062226 1 1
0.424602626098539 0.420123843469006 1 1
0.687026780391602 0.679615071620392 1 1
0.350790007652056 0.34732204312985 1 1
0.410755212343871 0.405868158560899 1 1
0.632996620316675 0.627033056006266 1 1
0.188666231203408 0.186662039898471 0 0
0.521972883490907 0.516601878246805 1 1
0.539142684085086 0.533479672108248 1 1
0.471044468771658 0.465736627103782 1 1
0.55053362399716 0.544963258408133 1 1
0.605551492676933 0.599881225512505 1 1
0.653313476749371 0.646536365645129 1 1
0.415137439168622 0.410575052035646 1 1
0.38331120265503 0.37877199001841 1 1
0.396692119906353 0.392629916978071 1 1
0.516335867610861 0.510635825448948 1 1
0.493622791525031 0.489335340091276 1 1
0.562962950064034 0.556849090428737 1 1
0.621308155674325 0.614683825219528 1 1
0.470982475102929 0.465381007037621 1 1
0.656728429815802 0.650241938011854 1 1
0.670157678190049 0.663037585194319 1 1
0.487904634248955 0.482527363437819 1 1
0.538199278070574 0.531775755711359 1 1
0.48611153355123 0.481471931950741 1 1
0.231816698383808 0.22921880367206 0 0
0.318977510043998 0.315985426213787 1 1
0.544016631218385 0.538632113510313 1 1
0.366402049535128 0.362057198213166 1 1
0.705569099546968 0.698450659769686 1 1
0.506486715591629 0.501585523192509 1 1
0.519107074466148 0.514089457508558 1 1
0.636116461165014 0.630186682763854 1 1
0.465544870442262 0.461208175642766 1 1
0.518949452705171 0.51334610694405 1 1
0.427216632282227 0.423083934767792 1 1
0.605458138049521 0.598250110641963 1 1
0.469858139873669 0.465200160897496 1 1
0.385808020921265 0.382048041291715 1 1
0.454361370438595 0.449618028871138 1 1
0.607056410807509 0.600697413664231 1 1
0.597089267286099 0.590235750111442 1 1
0.395753973671343 0.390862932527068 1 1
0.649821540321671 0.643494194260341 1 1
0.414210371117703 0.410619585896985 1 1
0.508727245353593 0.503740911239708 1 1
0.387934770944357 0.384347992928116 1 1
0.447481770313505 0.442625877529238 1 1
0.248711973802163 0.246439309147353 0 0
0.387077340063422 0.38311924507472 1 1
0.36917304698091 0.365277340340627 1 1
0.470303410995275 0.4652960187405 1 1
0.511454278201778 0.506375171094273 1 1
0.600850637828149 0.595801827684515 1 1
0.416725784805477 0.412242722830022 1 1
0.452854629812555 0.448301677448857 1 1
0.521596045984603 0.516799228598482 1 1
0.445124079739692 0.440697108323773 1 1
0.541619640730592 0.535983646439538 1 1
0.334978204130671 0.331429174870759 1 1
0.523404659797763 0.518604341904685 1 1
0.34902964489424 0.345379383995367 1 1
0.629408066749114 0.623378390909696 1 1
0.625066823377045 0.619250654142953 1 1
0.316380332058619 0.313412627129866 1 1
0.49974959179239 0.494254273656094 1 1
0.588323876761605 0.582736642077114 1 1
0.500805411993289 0.495905749459117 1 1
0.444568479476478 0.440263436321002 1 1
0.406034120627687 0.401733421514359 1 1
0.425874370276728 0.421447691381299 1 1
0.368156216626001 0.364546910621295 1 1
0.29767815189088 0.294478278643395 1 1
0.748883350171914 0.741604660884464 1 1
0.486487967997092 0.481763342262005 1 1
0.562292023498861 0.556686577395401 1 1
0.478225984366263 0.473502461469732 1 1
0.491136650663094 0.486366724404795 1 1
0.2979779413371 0.294904196016787 0 0
0.380360549761955 0.376623604666794 1 1
0.648031671301773 0.641782973942852 1 1
0.331559552933558 0.3275601568458 1 1
0.487646640397896 0.483103014143475 1 1
0.542421956117711 0.537410498748108 1 1
0.582805631733966 0.576220792569238 1 1
0.426138068442697 0.421824188762732 1 1
0.426781414008119 0.422280156301164 1 1
0.354027853035913 0.350343498455673 1 1
0.643219079001929 0.635611801329961 1 1
0.637347462738529 0.629762780895262 1 1
0.676464278228353 0.669850349612693 1 1
0.455835578527758 0.4508218169261 1 1
0.643618925985724 0.637549417880865 1 1
0.364495711877582 0.360798442003876 1 1
0.416281726652134 0.412114547090739 1 1
0.176533125286076 0.174965405135581 0 0
0.444186144352196 0.439916276097678 1 1
0.654573581440702 0.647742524470399 1 1
0.644709084540196 0.638774256860634 1 1
0.789430705609385 0.781239806255656 0 0
0.539143292701433 0.534280533396044 1 1
0.412087501911503 0.407564851700306 1 1
0.533141776783768 0.527826451090453 1 1
0.494821527042217 0.489730251919169 1 1
0.421205709759238 0.417324272017541 1 1
0.509943648594217 0.505068663297453 1 1
0.33850238403887 0.334819952501869 1 1
0.594835540543704 0.588866396565094 1 1
0.393648856421007 0.389775337101471 1 1
0.359520515105018 0.355911138368086 1 1
0.69185592662285 0.685212027897911 1 1
0.573441387289277 0.567193824762467 1 1
0.334541866344577 0.331042414291126 1 1
0.435831930223449 0.431027444941153 1 1
0.644717168328431 0.638206005013946 1 1
0.608050681892666 0.601222744307988 1 1
0.582320768433729 0.576515441283891 1 1
0.671214505268022 0.664547038237797 1 1
0.509279539616306 0.503802132513046 1 1
0.383874125451431 0.380563299748929 1 1
0.640716263408526 0.634333518978425 1 1
0.766000178458598 0.758012142029237 0 0
0.46948966911046 0.464355742937316 1 1
0.571184847375641 0.565208963261465 1 1
0.521407685251289 0.515943512250082 1 1
0.452107352202282 0.447280951793281 1 1
0.546705314394685 0.541256297501243 1 1
0.448670469195593 0.444515204441982 1 1
0.609068042233162 0.601991655522835 1 1
0.531594383094545 0.526395130623599 1 1
0.478548312767688 0.473243794202714 1 1
0.365320931576037 0.361756326902077 1 1
0.609320480477739 0.603612833187399 1 1
0.680099840120969 0.672732858163985 1 1
0.527283410839578 0.521887700894826 1 1
0.34674792724071 0.343111818633809 1 1
0.288431807508494 0.285893214720987 1 1
0.617961028587688 0.611920496137756 1 1
0.462106511246082 0.457222326767661 1 1
0.75631720146594 0.74886108783445 0 0
0.443684996880473 0.4397168659339 1 1
0.612542815179458 0.606496083706464 1 1
0.423483685813652 0.418821098736632 1 1
0.534592635541826 0.528783038137311 1 1
0.593249618840173 0.586355284504483 1 1
0.562041482284401 0.556572296126918 1 1
0.394299763116806 0.390392887297202 1 1
0.166316588386733 0.164547755365445 0 0
0.451943703055629 0.447005235712641 1 1
0.401806166922193 0.397918987512408 1 1
0.567151853409736 0.561634619411743 1 1
0.424498399359955 0.419981384686889 1 1
0.490783471596859 0.485040133576485 1 1
0.684602935425969 0.677929145558974 0 0
0.38566386089869 0.382052229090866 1 1
0.543827062325221 0.538011246902098 1 1
0.46943952011918 0.465569933721984 1 1
0.422153909235074 0.417074691133151 1 1
0.667179151642721 0.659456171266606 1 1
0.508089140669252 0.503033942615204 1 1
0.484135145216113 0.479710873011015 1 1
0.513811015290572 0.508694241409798 1 1
0.47219159616122 0.467899698751934 1 1
0.696565525350108 0.689708231840268 1 1
0.573727807436038 0.567207933525636 1 1
0.544668023808592 0.539859339002286 1 1
0.641368433867448 0.635693896398699 1 1
0.684489935101084 0.677884862097681 1 1
0.610332843171989 0.604427477363659 1 1
0.296513556309503 0.293589308927263 0 0
0.346408606382862 0.343119102711846 1 1
0.492718085134244 0.487926480754911 1 1
0.564700697350751 0.558451963636937 1 1
0.247025241703885 0.244633367765142 0 0
0.381802005084189 0.378146928619834 1 1
0.649774197575873 0.642595387398691 1 1
0.618925268875844 0.612701771206238 1 1
0.523134542983187 0.517658888039854 1 1
0.579671961626907 0.573469670504498 1 1
0.491979338778532 0.486913666360552 1 1
0.348424869471312 0.344906012379614 1 1
0.753433244996729 0.746021452305303 0 0
0.546995679788516 0.541330108079615 1 1
0.228640896372582 0.226126666558614 0 0
0.580524732543032 0.573843389668396 1 1
0.702657123693204 0.694945029598313 1 1
0.465328698742826 0.460267935699366 1 1
0.623076725179611 0.616815025694146 1 1
0.556769160288015 0.551852320636162 1 1
0.456496551589793 0.452180993264917 1 1
0.65317379203178 0.646420392269285 1 1
0.515699509559784 0.51017356417509 1 1
0.451987482277986 0.447626625348136 1 1
0.458021080300257 0.453419394743694 1 1
0.652495264800125 0.646244286974352 1 1
0.339724307320025 0.336246288211274 1 1
0.643842527011999 0.637536462958268 1 1
0.618999889206768 0.612659143949557 1 1
0.597096811979686 0.590799129069638 1 1
0.765286086868127 0.757490293610512 0 0
0.317712608451562 0.313807477324377 1 1
0.404545355699464 0.400496361781654 1 1
0.459417975755934 0.455056605084665 1 1
0.390276357947965 0.38654820448004 1 1
0.451786931812083 0.446284612490841 1 1
0.67250424318598 0.66544679552463 1 1
0.618664483720983 0.612466029334843 1 1
0.688075660274189 0.681117696634755 1 1
0.611680828888698 0.605797387562246 1 1
0.373956532836648 0.369852595097817 1 1
0.536898181094048 0.531668910725817 1 1
0.536085819719705 0.53025778260087 1 1
0.45590902073049 0.451558633690614 1 1
0.730900441392467 0.722424973688443 1 1
0.519481219482924 0.514342172758627 1 1
0.727552851633803 0.719740761805428 1 1
0.681538054061448 0.674484244229452 1 1
0.463800545124692 0.459753211554808 1 1
0.542648482428148 0.537138933849387 1 1
0.535979557676487 0.530649183651236 1 1
0.544647250947658 0.539668616737156 1 1
0.599067087251498 0.593089317231748 1 1
0.293730175824894 0.290955109548087 1 1
0.502859379989878 0.498120543471897 1 1
0.468643917797223 0.463917345371322 1 1
0.544966520917697 0.539306370218314 1 1
0.510121650411735 0.50515167445471 1 1
0.518861796455273 0.513557743370955 1 1
0.42880173789573 0.424362653670894 1 1
0.667848807375723 0.6615181546887 1 1
0.658198146214115 0.651750260467941 1 1
0.471218570446304 0.466219428019289 1 1
0.661390550442016 0.653866379816025 1 1
0.298812765433657 0.295852023639112 1 1
0.605602461173226 0.599486265989729 1 1
0.639266773393648 0.632940027149148 1 1
0.551934645557884 0.546159037160779 1 1
0.650218390363442 0.64295050033159 1 1
0.384501916469042 0.380706814841858 1 1
0.627524929165246 0.620759170296331 1 1
0.702456584795512 0.695851770542824 0 0
0.507993219966692 0.503045876556284 1 1
0.577574140716918 0.571697547031731 1 1
0.322617342191211 0.319638859101855 1 1
0.5815627076664 0.575526558573382 1 1
0.615989280604063 0.608841224918261 1 1
0.420536612326208 0.415828822638925 1 1
0.675137042803118 0.668164276126083 1 1
0.509907643897392 0.504634564517291 1 1
0.529006194767071 0.523661614359401 1 1
0.333585053962089 0.33040864137209 1 1
0.608801461900418 0.602866402217281 1 1
0.461965856281563 0.457474907482883 1 1
0.582123997614769 0.576280481409761 1 1
0.460163593996693 0.455892500070516 1 1
0.55611199979368 0.550399856343178 1 1
0.370129021778364 0.366313960265362 1 1
0.454020589416104 0.448976992770873 1 1
0.382336138088641 0.378509555596175 1 1
0.620360577775327 0.61473909417245 1 1
0.542387909900261 0.537240589182312 1 1
0.326117468075218 0.323289269816467 1 1
0.477932326074171 0.4731364264635 1 1
0.427864330583585 0.423651554828564 1 1
0.582962548534553 0.577179694107338 1 1
0.508630413005778 0.503461221003973 1 1
0.593005356909014 0.58619378453588 1 1
0.483360485351586 0.477930133581462 1 1
0.819006766718621 0.810803876629989 0 0
0.466456986382183 0.462172195719468 1 1
0.501802878463988 0.496912967303799 1 1
0.503484690673924 0.498980483303019 1 1
0.788918393739716 0.78144427838467 0 0
0.539680570579029 0.534036190721296 1 1
0.60195841729782 0.596077314693587 1 1
0.490622697007088 0.485732427686929 1 1
0.420224496713699 0.416015710826714 1 1
0.437097892301042 0.432447028382301 1 1
0.329839051630945 0.326013378564988 1 1
0.381947973974836 0.378292853334737 1 1
0.585166353315167 0.57910359305961 1 1
0.704491141870183 0.697159497780729 1 1
0.539944738359488 0.534473500721175 1 1
0.357055995559995 0.353360209727501 1 1
0.618291734018914 0.612886062841677 1 1
0.346968698951425 0.343402782418141 1 1
0.578081318242428 0.571889034169395 1 1
0.34128549779174 0.337550773985142 1 1
0.183448833461205 0.181439285545118 0 0
0.517002509435093 0.511630734813869 1 1
0.408396618033 0.404115742712391 1 1
0.55176682822825 0.545669058249212 1 1
0.425179713998994 0.420566709683719 1 1
0.481717063314953 0.476286948064755 1 1
0.398661694537962 0.394359209055088 1 1
0.849256153616811 0.840231096758356 0 0
0.37020419050942 0.365716608403021 1 1
0.614536559724 0.60747337054738 1 1
0.46025053081639 0.456000355371468 1 1
0.681410351867901 0.674615028239704 0 0
0.616158434262277 0.609099159498738 1 1
0.247916757417441 0.245826276142945 0 0
0.609845075184533 0.602929088799396 1 1
0.490055219583844 0.48486089184021 1 1
0.62931401052623 0.622797671706176 1 1
0.277079046147781 0.27449786992207 0 0
0.579945818288773 0.572996075393335 1 1
0.544558270522466 0.538641691104413 1 1
0.599594243939354 0.593725424167143 1 1
0.593156452680557 0.586943093871574 1 1
0.384689125306324 0.380572659115388 1 1
0.542469378534219 0.536857478520506 1 1
0.38940193392435 0.385265995025618 1 1
0.517447734922324 0.511992458992524 1 1
0.341358989323261 0.337786067955358 1 1
0.410284004449672 0.406242626436362 1 1
0.344598674481126 0.341502066942894 1 1
0.608917624719836 0.601869410338005 1 1
0.335211847916061 0.33161748803875 1 1
0.42549053567256 0.421134664144271 1 1
0.458900083080806 0.454300289508492 1 1
0.555435180624065 0.549727116325695 1 1
0.608862026071516 0.602710731075922 1 1
0.372931813535216 0.369053533283257 1 1
0.468292722621612 0.46328309073604 1 1
0.413623142988396 0.409604347539658 1 1
0.400674921563657 0.396928423860934 1 1
0.515711754946081 0.510330543608942 1 1
0.721449572515503 0.71333599391332 1 1
0.552362394013093 0.546744959014475 1 1
0.638122039923273 0.631752132467792 1 1
0.420319549988103 0.415783998368256 1 1
0.427954256143492 0.423225758629059 1 1
0.610398932846887 0.604704827585115 1 1
0.400377052168318 0.395813321102451 1 1
0.528395608778948 0.52261121329085 1 1
0.541208519789372 0.535668547571125 1 1
0.608159913218797 0.601779287651314 1 1
0.327685917167877 0.324767332310658 1 1
0.438658325242998 0.434448614584657 1 1
0.48525235492644 0.480247694890122 1 1
0.376493437482846 0.372735037643934 1 1
0.567680578248249 0.562241011681851 1 1
0.447026249698401 0.442458878756852 1 1
0.623049842595091 0.616781627657273 1 1
0.539699527196331 0.534625018122753 1 1
0.595843314431059 0.589768666041509 1 1
0.472309000036936 0.467831667433455 1 1
0.654757669832965 0.647151314945382 1 1
0.482747574604052 0.478273499449111 1 1
0.501329926035138 0.496377479278832 1 1
0.371493851200612 0.367905698691296 1 1
0.35764559181596 0.354175934555534 1 1
0.601780727375519 0.596158774516302 1 1
0.55256230283377 0.547071019465217 1 1
0.512188781361169 0.507009729041925 1 1
0.406545899314606 0.402771756765555 1 1
0.481181362181503 0.476975726520053 1 1
0.319897953997209 0.316880485885328 1 1
0.401575940332031 0.397752883712786 1 1
0.382309259008067 0.37873558642707 1 1
0.515098838642836 0.509342944872335 1 1
0.562440082765493 0.55590772712835 1 1
0.681379636413033 0.675119542037605 1 1
0.438340746963941 0.433597166648642 1 1
0.665380767407948 0.658622303894649 1 1
0.498920768412192 0.493262018198605 1 1
0.406676819396439 0.401924706844698 1 1
0.516334997459053 0.511469166747361 1 1
0.71510884142094 0.706703192348637 1 1
0.736927393394276 0.728957963434489 1 1
0.413573461768872 0.408861776573916 1 1
0.499341935265028 0.494661744826558 1 1
0.343128607856969 0.340037949658318 1 1
0.627491187364244 0.62085201819296 1 1
0.523247363224643 0.518455777069488 1 1
0.422672981139717 0.417979640732735 1 1
0.481247381244232 0.476034983284083 1 1
0.484484871819168 0.479675672139751 1 1
0.628031958044331 0.622136481491654 1 1
0.601097856130682 0.595222060675954 1 1
0.62868639543644 0.622845745172885 1 1
0.391816694692183 0.387873645592224 1 1
0.525147325422209 0.51878861995904 1 1
0.536423273044807 0.530899697391626 1 1
0.436576863851544 0.432069331953047 1 1
0.398773119852561 0.394063698152027 1 1
0.344174412416901 0.340760037438505 1 1
0.554435275912439 0.548446954899962 1 1
0.623072979766575 0.616909853186629 1 1
0.439502953372963 0.435177713876862 1 1
0.22448544962757 0.221158137044994 1 1
0.39379331835506 0.390032666717466 1 1
0.521355747231593 0.515978124640991 1 1
0.425745597665697 0.421239506451259 1 1
0.566709294153253 0.561072523835872 1 1
0.617782154286572 0.612241603014657 1 1
0.643617633844737 0.637058382551429 1 1
0.365328100819268 0.36180608430893 1 1
0.501718603625816 0.496620642339513 1 1
0.475564104731492 0.470926674662945 1 1
0.737554696601863 0.730522978717081 1 1
0.678405844925921 0.671179387802426 1 1
0.299944628982133 0.296938052429655 1 1
0.535811883098398 0.52898002631094 1 1
0.305580987079221 0.302995793101072 0 0
0.360803306423913 0.357504917958928 1 1
0.589733520078026 0.583840983554502 1 1
0.610920399780296 0.605251118381836 1 1
0.666289655825294 0.659257386116647 1 1
0.572700921169095 0.567242938165016 1 1
0.543478928055099 0.537589329008244 1 1
0.305381087683563 0.302391898342566 1 1
0.297830815536729 0.294768788600916 1 1
0.382611932529815 0.37906224074507 1 1
0.563857258516767 0.558313310578828 1 1
0.307802132072311 0.304697077564122 1 1
0.439207534928803 0.43441109705604 1 1
0.505948309619937 0.501652268163935 1 1
0.40463660003437 0.400972723374657 1 1
0.215459165830505 0.213400492087063 0 0
0.507564302574585 0.501965207353999 1 1
0.476042191047262 0.47103857701957 1 1
0.712251245403104 0.705124105944145 1 1
0.501913259453712 0.497372281168074 1 1
0.431646508809064 0.427010020476839 1 1
0.457057885971148 0.452187446033275 1 1
0.461851710999928 0.456940555917275 1 1
0.3645596662426 0.360527639746056 1 1
0.325138231356426 0.322144186953595 1 1
0.620711995117637 0.613342694305369 1 1
0.611090407259343 0.605310779691024 1 1
0.58607108584137 0.580357999623385 1 1
0.374006300343353 0.370037588970676 1 1
0.526629696806442 0.521822888684465 1 1
0.787046187164097 0.779936726706899 0 0
0.449098067830612 0.444598040949448 1 1
0.200763921747394 0.198997030596732 1 0
0.386057666554754 0.382115308726407 1 1
0.475178522947248 0.470350517120031 1 1
0.463550551452679 0.458629305221099 1 1
0.492212182725373 0.487326194325407 1 1
0.56863055453399 0.562817120109968 1 1
0.5169436786281 0.512266450487861 1 1
0.627776542727033 0.621531612486699 1 1
0.492303828697989 0.487156966148468 1 1
0.600983279739519 0.594886147577972 1 1
0.306564799550937 0.303692321590449 1 1
0.446615834261707 0.442004250276034 1 1
0.381235848642882 0.377818230076256 1 1
0.556099329365428 0.549967992438989 1 1
0.417157760172793 0.412742955216832 1 1
0.316560147305963 0.313474814164393 1 1
0.745677605838034 0.738705694042001 1 1
0.663118203587738 0.657084517714663 1 1
0.27139335584411 0.268669091975006 0 0
0.344511414716169 0.340895107499654 1 1
0.57172322847689 0.56612369556705 1 1
0.557547946352044 0.551976064047842 1 1
0.54020470623885 0.534155806334231 1 1
0.43118348612346 0.426179607765466 1 1
0.339550069696967 0.336179828681477 1 1
0.757618618199883 0.749551172103114 0 0
0.588740772371295 0.582841822400903 1 1
0.425390028209815 0.420899389716111 1 1
0.527911402615221 0.522565024480887 1 1
0.514863409120919 0.509678327460563 1 1
0.502230915869124 0.496883316309172 1 1
0.518274353478901 0.512833564658466 1 1
0.505403443796327 0.500256097601764 1 1
0.597123225896315 0.591219217973569 1 1
0.62145080927423 0.614713889104121 1 1
0.492595856641151 0.487983078288242 1 1
0.596825791635605 0.591266538820896 1 1
0.544159193987259 0.538542161641107 1 1
0.636079065116088 0.628910173149159 1 1
0.421871907330472 0.417225980371473 1 1
0.50760197858416 0.502217958913479 1 1
0.23574006630712 0.233438565172256 0 0
0.543054656295131 0.537079745860914 1 1
0.629665068103606 0.622629194148805 1 1
0.491926606861472 0.486385598341266 1 1
0.465165538357791 0.461100048562048 1 1
0.347460522370727 0.344456557189276 1 1
0.49679109918452 0.491118512603526 1 1
0.580475457875516 0.575093509245799 1 1
0.432873188224867 0.428844716319687 1 1
0.253458143942604 0.250838843976356 0 0
0.35127448578617 0.347265605093774 1 1
0.410832773213514 0.406130919360906 1 1
0.380835330701601 0.377575953734513 1 1
0.681208193429134 0.674677216038448 1 1
0.620969307735988 0.614130880141466 1 1
0.652585184051044 0.64654897963347 1 1
0.655740055117372 0.648743252965077 1 1
0.624901765820937 0.617832083078882 1 1
0.557632344861789 0.552542779903248 1 1
0.552679815858046 0.547164700603208 1 1
0.574702835084406 0.568876384709496 1 1
0.387567332348525 0.382983140934594 1 1
0.310485667642495 0.307612112759015 0 0
0.661602651144477 0.655051484937494 1 1
0.672064933814995 0.664995079575304 1 1
0.660366762588511 0.653220653724375 1 1
0.499011638340397 0.493958814963183 1 1
0.386270159252942 0.382194317326187 1 1
0.403696524041257 0.400215787632433 1 1
0.512697477961054 0.507095331691564 1 1
0.658880419639337 0.651855338707839 1 1
0.550536909598612 0.544908223714822 1 1
0.590517823245452 0.583954859015912 1 1
0.744614683233563 0.737091869142502 1 1
0.407706549573236 0.404145443657829 1 1
0.60868627741515 0.602050050811701 1 1
0.447323328686478 0.442304833750055 1 1
0.626860845026457 0.620117206783743 1 1
0.361502019503464 0.35764732110987 1 1
0.482171965674751 0.477212634865531 1 1
0.520778870260203 0.515870789050014 1 1
0.765031037142041 0.757418611363986 0 0
0.617119950245851 0.611166347010385 1 1
0.391535573557569 0.387376383012143 1 1
0.527545160852858 0.522248882566794 1 1
0.337919560907262 0.334478689669217 1 1
0.492973694137929 0.487864118169086 1 1
0.376619001923476 0.3734173663439 1 1
0.325947699615609 0.322366771670815 1 1
0.488963907103764 0.484392471439723 1 1
0.531606679134724 0.526558931643996 1 1
0.607684788462676 0.60103387459233 1 1
0.554789158155953 0.549253541887913 1 1
0.60653276853931 0.600506021485493 1 1
0.335356437201805 0.332303246420757 1 1
0.682830675998535 0.675770195884336 1 1
0.473483229573688 0.468957892607036 1 1
0.574154512093329 0.567863533286175 1 1
0.618678818627611 0.612184378378012 1 1
0.645436174806488 0.639402335395011 1 1
0.53122857522678 0.526553145507944 1 1
0.354787524332002 0.351446956872105 1 1
0.4676414731134 0.463207007897292 1 1
0.434715781376926 0.430191394342354 1 1
0.596819873452733 0.591295080479066 1 1
0.740501622146561 0.732386167198443 1 1
0.627471841562636 0.621556632865017 1 1
0.486577758998572 0.48210583577808 1 1
0.450838268334637 0.446588340611907 1 1
0.636402816671209 0.630404610885567 1 1
0.491789674900169 0.486737110627714 1 1
0.503094034284387 0.497574478964613 1 1
0.439726769968857 0.435119306187059 1 1
0.626010548549254 0.619600021867094 1 1
0.366845179175773 0.362995019750828 1 1
0.509518861120926 0.504175136643912 1 1
0.386206899703806 0.382351916361843 1 1
0.651172022085867 0.644965483738263 1 1
0.595792702919009 0.590742960366716 1 1
0.497389619492565 0.492655075568257 1 1
0.467045467221648 0.462321613797662 1 1
0.415071128685168 0.411025836209473 1 1
0.486997301051281 0.482018538063474 1 1
0.474823045723284 0.469597407433791 1 1
0.658618471683714 0.652223588524598 1 1
0.581033043387068 0.575424863639803 1 1
0.420976743135006 0.41669041498103 1 1
0.683308901626935 0.675918142583279 1 1
0.38055867251959 0.376238132125469 1 1
0.626081443818676 0.619603902833166 1 1
0.350140979169036 0.346130797923922 1 1
0.624569269028807 0.617184294741309 1 1
0.578704691111458 0.573108567958267 1 1
0.598095891856595 0.592712458897672 1 1
0.778392595866651 0.770463425014227 0 1
0.509938983197512 0.505204577719476 1 1
0.401149031515326 0.396761344444694 1 1
0.334579914662428 0.331612465939519 1 1
0.609699245671374 0.603980513116939 1 1
0.476454739480526 0.47148596418841 1 1
0.184784238822824 0.182906463254358 0 0
0.673611926338029 0.666848525265171 1 1
0.53657434880562 0.530721372819013 1 1
0.508721781442253 0.504069684830749 1 1
0.369157171203697 0.365477195639795 1 1
0.442303241885581 0.438168278140141 1 1
0.287337252104865 0.284588202203343 1 1
0.702385478592438 0.694902321723401 1 1
0.699362706227235 0.692175998284751 1 1
0.399615477872186 0.395525955564717 1 1
0.339278463358359 0.336287411617771 1 1
0.433228059989647 0.428928861815798 1 1
0.589159675943474 0.582682040651262 1 1
0.764741377214179 0.75633152523762 1 1
0.747724588455261 0.740355550104292 0 0
0.536981203085002 0.531918590061411 1 1
0.297689578265642 0.294780654722173 1 1
0.566901696238902 0.560567282620941 1 1
0.527670681682965 0.522386774281975 1 1
0.503414017317666 0.498588591911588 1 1
0.445210095936201 0.440869962535581 1 1
0.538896159803373 0.533928890194886 1 1
0.488156617703993 0.482903248192213 1 1
0.51923303298555 0.513767014405382 1 1
0.655729074045172 0.649015676756897 1 1
0.415432948765906 0.410072018388914 1 1
0.427280349108081 0.422056136736359 1 1
0.529582298008851 0.524654450938684 1 1
0.789551720358609 0.782043961212678 0 0
0.465965063789047 0.46153941745837 1 1
0.473351628728633 0.469339054691111 1 1
0.478519554990577 0.472508785021414 1 1
0.542278711911343 0.536429142350509 1 1
0.286641601550672 0.284197301707241 0 0
0.392845808009591 0.388872624749421 1 1
0.436528888840619 0.432060380981259 1 1
0.430925614823533 0.426544469931358 1 1
0.357300430118128 0.35339575260581 1 1
0.456943006144617 0.452596056724639 1 1
0.522144976508251 0.517064313891229 1 1
0.41630021173021 0.412040020330564 1 1
0.628406377125111 0.622313248356638 1 1
0.375278849941229 0.371555801307179 1 1
0.36158768737711 0.357655615539213 1 1
0.336552541961191 0.332871139083744 1 1
0.657560198228318 0.651527361957869 1 1
0.349636108035468 0.346304488476788 1 1
0.490249073656229 0.485130194556737 1 1
0.535125470420578 0.529652347709428 1 1
0.641578217877322 0.635849411098297 1 1
0.418317217234939 0.413687356526984 1 1
0.615226451332564 0.608270068168987 1 1
0.462535266033214 0.458370545666625 1 1
0.559273909277547 0.55402057771288 1 1
0.292408551443952 0.289080101850565 1 0
0.455370442044626 0.450362480160382 1 1
0.528023147811364 0.523110003871808 1 1
0.580723050688003 0.574688436348974 1 1
0.203529788499623 0.201444653887344 0 0
0.324317397888651 0.32098970309884 1 1
0.49388551514187 0.489428749549195 1 1
0.283559666793162 0.280440207946392 1 1
0.419939098393819 0.415494668142971 1 1
0.461531913704689 0.456424845650883 1 1
0.407450972609561 0.40314512011472 1 1
0.329430949243091 0.326291285494147 1 1
0.604554643832995 0.598851540567064 1 1
0.518083387617957 0.512564094395377 1 1
0.539055864936047 0.533221049863533 1 1
0.607711624315117 0.602169357516298 1 1
0.484934297416501 0.479977300619389 1 1
0.584269648434695 0.578042917529344 1 1
0.573850577749777 0.568354427691541 1 1
0.477542896653026 0.472756124209857 1 1
0.123633105508035 0.12207564186485 0 0
0.583684678882867 0.577385253602174 1 1
0.400727927622879 0.395996182407506 1 1
0.718700674016843 0.710948614130829 0 0
0.17838144431543 0.176668991364797 0 0
0.442707564221902 0.437890333810095 1 1
0.555723323374973 0.549562454646018 1 1
0.317898056909271 0.314723710359032 0 0
0.701395929727285 0.693459210078434 1 1
0.320274590574995 0.316925193123593 1 1
0.392497059222349 0.38912858829398 1 1
0.505584131542774 0.501195133752358 1 1
0.538355645142835 0.532586004740268 1 1
0.535154913880645 0.529520862766091 1 1
0.470068197343591 0.465043435792939 1 1
0.349776442516897 0.345996227114349 1 1
0.500061599757061 0.494349281788892 1 1
0.442839168876942 0.437573576596755 1 1
0.541397819467064 0.535951311006022 1 1
0.411114689360776 0.406896391258334 1 1
0.515873035376075 0.511471131513483 1 1
0.476392763414794 0.471616163924811 1 1
0.516597761764534 0.510838051449488 1 1
0.493262754717432 0.488767214403268 1 1
0.487190569870035 0.481837489865197 1 1
0.428096558881295 0.423755324343078 1 1
0.38182636868138 0.377603200641455 1 1
0.330920020541266 0.327205883306711 1 1
0.368016580994332 0.364866843909067 1 1
0.369811193638724 0.3656194359748 1 1
0.393039252435153 0.387997212958173 1 1
0.660452769577786 0.654146361233829 1 1
0.392680258280268 0.388543589323678 1 1
0.486419510405672 0.48081042172957 1 1
0.641370649169069 0.634639930669985 1 1
0.653044929489943 0.646583790910152 1 1
0.576070467033664 0.569571630647378 1 1
0.195917998338131 0.19386976017999 0 0
0.610617327417965 0.604009952784475 1 1
0.709678764581815 0.702887004068898 1 1
0.525338965271939 0.520260000838021 1 1
0.178370389989194 0.176264237089381 0 0
0.600453904270656 0.594305094535938 1 1
0.428382922564007 0.424293876079411 1 1
0.600325987429577 0.594039814051846 1 1
0.461347578935668 0.456812064515049 1 1
0.47740575006593 0.472254461387906 1 1
0.517676273702648 0.512044213049953 1 1
0.480048236949638 0.474566002697105 1 1
0.275833478172043 0.27310365678471 0 0
0.407960365881462 0.4038108393638 1 1
0.516002950010736 0.510564614006081 1 1
0.321180416139244 0.31751515121908 1 1
0.437560424897536 0.433122066087633 1 1
0.645053283209613 0.638209730820785 1 1
0.488158802691922 0.483002579178386 1 1
0.686188622164001 0.679321925206293 1 1
0.477312217155988 0.472079747677576 1 1
0.330668931161544 0.327829684466775 1 1
0.396451177055241 0.392406055464591 1 1
0.34711155030015 0.343103147909298 1 1
0.538067924665158 0.532940507077674 1 1
0.511994592236788 0.50726356688821 1 1
0.465442800654106 0.460520259151366 1 1
0.568040699303928 0.562281858512778 1 1
0.502336342537044 0.49754228043447 1 1
0.631323070977974 0.625203979813869 1 1
0.519630015547186 0.514111179477291 1 1
0.50121770632455 0.495742802718068 1 1
0.423593402143416 0.419087439851343 1 1
0.23852022288574 0.236582311786737 0 0
0.691510535147528 0.684256777762134 1 1
0.665393201277029 0.659094038184374 1 1
0.672722276201367 0.666136398772066 1 1
0.570484169245384 0.564668142005571 1 1
0.51945466736502 0.514575518144518 1 1
0.637702196897304 0.631736989316788 1 1
0.538380933331172 0.533118470265443 1 1
0.535196220498005 0.529024014020273 1 1
0.455544809951327 0.450672452505024 1 1
0.180092758332685 0.17845440821632 0 0
0.419935643580535 0.415467961305237 1 1
0.418906499782242 0.414502691449931 1 1
0.418149109210954 0.413683401646207 1 1
0.453888840330561 0.449853933453513 1 1
0.40185348678851 0.397074763949143 1 1
0.439626597150495 0.435359115139223 1 1
0.428351015268673 0.424039272154128 1 1
0.707618425466136 0.700164942637352 1 1
0.409179951958262 0.404594337577299 1 1
0.576507018158511 0.57078076856084 1 1
0.574697900095634 0.568851800532307 1 1
0.573692401685988 0.567672276306335 1 1
0.367527222873342 0.363806066187501 1 1
0.73940461642201 0.731362149381022 0 0
0.401991366979648 0.397541257566023 1 1
0.423907433169547 0.42034230161713 1 1
0.580265948301953 0.573723611414031 1 1
0.690128300411905 0.683229158730306 1 1
0.341335886639171 0.337636766409471 1 1
0.412987912983084 0.409047125943745 1 1
0.323461593771659 0.320162450782952 1 1
0.576847014770265 0.571019697542964 1 1
0.724087958273261 0.717339798470686 0 0
0.183551726941888 0.181727965986004 0 0
0.323900394012278 0.319896841791872 1 1
0.168661007430388 0.167173594076988 0 0
0.247899438138809 0.245164100928271 0 0
0.329600464680615 0.326754167451066 1 1
0.637404039704312 0.631345744283293 1 1
0.428914799552261 0.424197720505975 1 1
0.504318641177119 0.498623914292319 1 1
0.610846516558868 0.605318034450264 1 1
0.707073922391587 0.700119184516075 1 1
0.471309109365042 0.466411599875748 1 1
0.670200869600899 0.663674782806552 1 1
0.57605979511055 0.570157191711067 1 1
0.391331580553381 0.386654718759845 1 1
0.66819441745357 0.662345889055562 1 1
0.590761325318755 0.584926212892248 1 1
0.383117564069478 0.379667227853802 1 1
0.786022918074559 0.778210328258321 0 0
0.332808303223927 0.329080340271637 1 1
0.310388651882045 0.307105511514349 1 1
0.495350221674694 0.490405726487587 1 1
0.483186068219034 0.477824215625778 1 1
0.674900970166813 0.667491645325126 1 1
0.511081537383878 0.505821648009885 1 1
0.506002353079222 0.500559637082972 1 1
0.445891347530167 0.440958691942179 1 1
0.488007693778127 0.4830017511262 1 1
0.366986546395576 0.36349320551534 1 1
0.486587448918563 0.481031762441482 1 1
0.402915734850994 0.398492479312061 1 1
0.368776841385139 0.365133536099494 1 1
0.548704458181629 0.542522952100662 1 1
0.537578904693204 0.53292624982475 1 1
0.601923075812922 0.595941854371555 1 1
0.593825165340605 0.587425174121542 1 1
0.39150071289801 0.386982643880773 1 1
0.457530734552247 0.452312406322895 1 1
0.743170138089666 0.735831637135093 0 0
0.545772333496128 0.541003979240628 1 1
0.691392660701582 0.684760622153621 0 0
0.492294202351615 0.487196666300417 1 1
0.469642917574126 0.465059217163746 1 1
0.400231052582477 0.395999474003719 1 1
0.540309913332727 0.535324840220257 1 1
0.329355557290386 0.326241651800703 1 1
0.642125707843978 0.63623013599952 1 1
0.320647652937436 0.316976421599565 1 1
0.347597210720777 0.344255299028325 1 1
0.508715858051987 0.503341333049952 1 1
0.570793433537926 0.565128013697942 1 1
0.249883301251943 0.24785395013228 0 0
0.814746429569375 0.80672992507028 0 0
0.431054944527911 0.427450232869937 1 1
0.653053464224595 0.646119010765948 1 1
0.568568916516637 0.562839554319346 1 1
0.437296100596873 0.432409430670023 1 1
0.672766090433623 0.66532003882842 1 1
0.593144616144343 0.58692347823918 1 1
0.57137490953798 0.566084630452442 1 1
0.545092822468376 0.539970732794535 1 1
0.351959933134072 0.348813033676103 1 1
0.658255079447892 0.651475944203605 1 1
0.286265670395412 0.283842555199458 1 1
0.361477797466267 0.357294959058807 1 1
0.50605478473062 0.500773515630375 1 1
0.601656897428611 0.595461952049887 1 1
0.611531036431375 0.604523905771027 1 1
0.624875026907656 0.618496906767816 1 1
0.545237779654253 0.539481062087567 1 1
0.473784728929371 0.469522249928589 1 1
0.48724729733392 0.482269186940998 1 1
0.377581923540423 0.373792786786008 1 1
0.483041063199609 0.477423543417286 1 1
0.506059808254142 0.501322217961207 1 1
0.529710274101121 0.524701769865541 1 1
0.548342093539683 0.543859310152072 1 1
0.477342492237902 0.471636754935717 1 1
0.323026785780063 0.319679942630243 0 0
0.504674758210539 0.499923426315526 1 1
0.459155041323109 0.454181995950371 1 1
0.513152406324108 0.507608441615905 1 1
0.326718043004817 0.323261656242375 1 1
0.58312419309641 0.576654786480891 1 1
0.646848370618831 0.640136232798058 1 1
0.577110945434796 0.572074378375687 1 1
0.312944817241619 0.309557524050441 1 1
0.451062383144337 0.44657247982338 1 1
0.476085091625794 0.471819914038205 1 1
0.409821930071094 0.405514230472867 1 1
0.378340686421874 0.374479593499425 1 1
0.607694139944349 0.601896631342594 1 1
0.638169285407489 0.631491036343921 1 1
0.621509354924806 0.615719073092284 1 1
0.310449332211807 0.307092395331088 1 1
0.438184038249038 0.434189172775895 1 1
0.423556820357407 0.41910189289056 1 1
0.506306275337843 0.501338239603428 1 1
0.542056388875381 0.536774042508502 1 1
0.573403982367873 0.566481099131643 1 1
0.6023914014983 0.596136342313457 1 1
0.395790451640929 0.39190494614431 1 1
0.339171400567739 0.335752828269288 1 1
0.322298340201114 0.31954245160512 1 1
0.511865640628664 0.5062680764448 1 1
0.512662964997767 0.507181341838767 1 1
0.442262096592711 0.43812787401124 1 1
0.670060060771893 0.66391219422616 1 1
0.41706642195459 0.412328835942586 1 1
0.543088443913225 0.53783611423711 1 1
0.389397487570491 0.385188922170616 1 1
0.47453632012306 0.470095936869352 1 1
0.63406423325234 0.627726108086001 1 1
0.442749523598031 0.438324127678629 1 1
0.465465528541598 0.460639928311614 1 1
0.513272666257174 0.508003978159316 1 1
0.553366850525999 0.547436022401145 1 1
0.436020341010214 0.431719501762619 1 1
0.534503291606968 0.528449898938312 1 1
0.475321023907786 0.470494861914467 1 1
0.339210706801415 0.335350713335789 1 1
0.392682218918985 0.388603078337214 1 1
0.393320831908513 0.389524337843498 1 1
0.38318640178019 0.379564943383256 1 1
0.487266825336159 0.482277019184566 1 1
0.495828551059711 0.491182329348387 1 1
0.635193168846133 0.629378731149075 1 1
0.514262036182095 0.509145612281456 1 1
0.474897894522392 0.469793754851715 1 1
0.532784054159087 0.528032791332692 1 1
0.426241878982087 0.422051125590304 1 1
0.453727994339434 0.449214682413 1 1
0.740906412610419 0.732676048791973 1 1
0.592769834457253 0.586823060283451 1 1
0.71020480354605 0.703608603435041 1 1
0.508888472445441 0.503619032777217 1 1
0.726444456442156 0.719134300372944 0 0
0.310229495698948 0.306836198952141 1 1
0.695761638959669 0.689678530681378 0 1
0.552197182303106 0.546870050822765 1 1
0.507995935465347 0.502926206765571 1 1
0.550884359468112 0.545575578932205 1 1
0.567066560568713 0.561557880412413 1 1
0.467552542241743 0.462611783892401 1 1
0.415594407030732 0.411274308914031 1 1
0.542252329141562 0.536727657153982 1 1
0.463396433877945 0.4584130622104 1 1
0.510593905517536 0.5048020513849 1 1
0.411678435021236 0.40756994579128 1 1
0.436961150616389 0.432372443574089 1 1
0.646194608981488 0.640166267671759 1 1
0.249703118659514 0.246696185564517 1 1
0.756281619522791 0.748374196610773 1 1
0.612173809104052 0.60500630968302 1 1
0.601367858248528 0.595096987678568 1 1
0.665783887465804 0.658646522075877 1 1
0.572508559165899 0.565931950595288 1 1
0.476112253975571 0.470919980546573 1 1
0.513979340256271 0.509417791032867 1 1
0.601921667484326 0.595472885630024 1 1
0.582184453975472 0.576772767032053 1 1
0.698391079560587 0.691071869500444 1 1
0.653263860606675 0.646576320268563 1 1
0.374278407427288 0.370267978265534 1 1
0.362527774224324 0.35919056851698 1 1
0.655071157454033 0.64885360528833 0 1
0.46837608238041 0.463421428795276 1 1
0.522300467817149 0.51680518039131 1 1
0.543553262502237 0.538469326909025 1 1
0.489248064910895 0.48416048856753 1 1
0.348125846824161 0.344282391167063 1 1
0.32986868666906 0.326617413310511 1 1
0.903705758550123 0.894250356257352 0 0
0.531056259905301 0.525866186074641 1 1
0.675129035925894 0.667507355346181 1 1
0.326447896117069 0.32394578416177 1 1
0.387516950451187 0.383342730986563 1 1
0.483719009589302 0.478844186743584 1 1
0.496741573373867 0.491932082198528 1 1
0.56246674339564 0.556644305666002 1 1
0.394111002385825 0.390401806293731 1 1
0.607170928987501 0.600971676121196 1 1
0.406488841256532 0.402291046203363 1 1
0.574091405672192 0.568042511648287 1 1
0.299689845048143 0.296324382732577 1 1
0.477121990645101 0.472163592323955 1 1
0.480135195000063 0.475226342908829 1 1
0.447176044166829 0.442770543115537 1 1
0.551203805558297 0.545695408304122 1 1
0.365349217767076 0.361902082934033 1 1
0.529915350501937 0.524675642285165 1 1
0.512546539479244 0.507724351734857 1 1
0.53516915277734 0.530591648544918 1 1
0.670551432332841 0.663859035005349 1 1
0.346319426886165 0.343105119667003 1 1
0.436684130171376 0.43172859003742 1 1
0.60656517314809 0.599545679195737 1 1
0.39860119595386 0.394142607115722 1 1
0.700519993219612 0.693335012290788 0 0
0.4284628501233 0.424416480925073 1 1
0.568127698969356 0.562747629413412 1 1
0.480449738105372 0.476054599639518 1 1
0.362231524695586 0.35886849075502 1 1
0.542263318367353 0.536840921208214 1 1
0.423683892873201 0.419523092426073 1 1
0.447646241952308 0.44267282875913 1 1
0.656738075639245 0.650105884986566 1 1
0.437452467050492 0.432593640064606 1 1
0.601240670313469 0.595426477772213 1 1
0.630413648522721 0.623965138090369 1 1
0.325907056870907 0.322520411160164 1 1
0.347023485656483 0.343368466437527 1 1
0.660288772522726 0.653756435140321 1 1
0.449936368064359 0.445864767240832 1 1
0.304860852485051 0.301716413256648 0 0
0.523861623262205 0.517988056752485 1 1
0.409818887699538 0.4048376025207 1 1
0.417748995331074 0.413530468616019 1 1
0.439702730793053 0.435552199745031 1 1
0.583243567808278 0.577184863321584 1 1
0.523284978115577 0.518278678572457 1 1
0.483100469243463 0.477563394764506 1 1
0.485408393830641 0.480467498340467 1 1
0.670778618203283 0.664442223266757 1 1
0.477130023061202 0.472525125350629 1 1
0.609906733670566 0.603514163578064 1 1
0.249817524852623 0.24770744492896 1 1
0.601037621013462 0.594295821753518 1 1
0.479123486415159 0.474378459964542 1 1
0.733274230847515 0.726365992818079 0 0
0.817796370857562 0.809632820003138 0 0
0.485420655186077 0.48069027614443 1 1
0.609225884798239 0.602688234406893 1 1
0.462919292706944 0.4590895068639 1 1
0.535989715742598 0.53091351707583 1 1
0.43814447199451 0.433786935274344 1 1
0.516993356571334 0.511897214482666 1 1
0.131688188186147 0.130770095320853 0 0
0.314766466172621 0.311462722205715 1 1
0.607357557461398 0.60076429376026 1 1
0.510090855206263 0.505493671136297 1 1
0.496411820378636 0.491076367477041 1 1
0.596742604131379 0.591008136137538 1 1
0.628429544077234 0.622181173880499 1 1
0.571665798957039 0.565779229297992 1 1
0.429152202457974 0.424828623294689 1 1
0.669301544265986 0.661978280221355 1 1
0.438358012473091 0.434208554921829 1 1
0.460881992250982 0.455579467865544 1 1
0.743369061541409 0.736604225517324 0 0
0.525018809658491 0.519721521483595 1 1
0.388036536912069 0.384647201661371 1 1
0.38090710363461 0.376573851544278 1 1
0.423072351357094 0.418654932402164 1 1
0.595974075205236 0.58976703030668 1 1
0.409371865782031 0.405140363787711 1 1
0.363914232775071 0.359804640116135 1 1
0.598294481428514 0.592561458166994 1 1
0.501647211276673 0.496305193637978 1 1
0.40284071488372 0.399108976677514 1 1
0.588504499407988 0.582517544905678 1 1
0.607742192865554 0.601565384218025 1 1
0.415889873530527 0.411106124982035 1 1
0.355125237031261 0.351680836228052 1 1
0.367954169389288 0.364191452809365 1 1
0.50229051070211 0.496707629072429 1 1
0.508984790643347 0.503748446757671 1 1
0.658166859162211 0.651418779136351 1 1
0.647868126477649 0.641235194834067 1 1
0.288294318399224 0.285660321771277 1 1
0.545519674935862 0.540264447336305 1 1
0.639035065005478 0.632705992919907 1 1
0.591847787385744 0.586015640806548 1 1
0.519840709022548 0.514369926105748 1 1
0.562555952435783 0.556864705817232 1 1
0.392766304715958 0.38866097110568 1 1
0.456642683888166 0.453251684475299 1 1
0.265014549781416 0.262178729234544 1 1
0.585322176924352 0.579473548176911 1 1
0.699956288676609 0.692920819885012 1 1
0.428956022611111 0.424451233245357 1 1
0.502598690825281 0.497513314939065 1 1
0.497178923745414 0.491540546982278 1 1
0.626154379206743 0.619148886156527 1 1
0.592378063068085 0.586864975110015 1 1
0.554487280770692 0.548718549127603 1 1
0.310476439130692 0.307364227893342 1 1
0.534046662597406 0.528525214958142 1 1
0.460745403390108 0.455907474579955 1 1
0.472276706412904 0.467272020747739 1 1
0.496494258125293 0.491446976703985 1 1
0.539569925036831 0.533685294799867 1 1
0.66536205857466 0.658852261236663 0 0
0.45305177034031 0.448524811735557 1 1
0.481299939702218 0.476602877464715 1 1
0.700597322143353 0.692888594765796 1 1
0.469045273719443 0.463964893658442 1 1
0.458460132209032 0.453434013861059 1 1
0.438919075530061 0.43437718922598 1 1
0.430094334132199 0.426126783854722 1 1
0.461026302840803 0.456712037750657 1 1
0.667953156118689 0.660518104326635 1 1
0.477216968806616 0.473028172500093 1 1
0.320971098535475 0.317769471589207 1 1
0.405894364480501 0.401910988909973 1 1
0.607449532266357 0.601646778828126 1 1
0.257325268831752 0.253901807960655 1 1
0.674164994881444 0.667823525821507 1 1
0.437405848652122 0.433411493785977 1 1
0.542600101300269 0.53680442162512 1 1
0.276043017174178 0.273304304493723 0 0
0.710678133816884 0.70411815164528 0 0
0.427840619260902 0.424241406682475 1 1
0.32278490340483 0.319045033148588 1 1
0.36477949633186 0.361074427289625 1 1
0.538882875553176 0.533092804678794 1 1
0.591523929608678 0.585955467767405 1 1
0.670796100612496 0.663152540147987 1 1
0.425272618297833 0.420376985527502 1 1
0.474274696610001 0.468943332620314 1 1
0.508030166604743 0.503243232837764 1 1
0.479813947685788 0.474747723199734 1 1
0.571457688117663 0.564684087246156 1 1
0.543747287301644 0.538283418551825 1 1
0.528067215195013 0.522286184495622 1 1
0.300077379332014 0.29636469547906 1 1
0.496690151148915 0.49169965188216 1 1
0.317674967213926 0.314725959121162 1 1
0.580564599152846 0.574246060868104 1 1
0.5379929135614 0.532052605732474 1 1
0.451622687541282 0.446836681756038 1 1
0.422178095092577 0.417677751461393 1 1
0.634430617181462 0.628002948369375 1 1
0.20984145410301 0.207673770409576 0 0
0.330541723761402 0.326848271232055 1 1
0.730494541592427 0.723353001597799 1 1
0.400328068535296 0.396599299444973 1 1
0.445015595204633 0.44082495510709 1 1
0.481508351863538 0.476394639039888 1 1
0.500741223843259 0.495190151446856 1 1
0.594664172157852 0.588351544389422 1 1
0.55958173727631 0.554370857958358 1 1
0.378759858179154 0.374526221607351 1 1
0.547814752818935 0.542397914125601 1 1
0.315998354032809 0.31299568202566 1 1
0.604275423403129 0.598003993016543 1 1
0.604534462434061 0.598276515487515 1 1
0.63207629712166 0.62507657246767 1 1
0.527282786131876 0.522177676233223 1 1
0.652831834994565 0.646265810952288 1 1
0.437872824461331 0.433530618143126 1 1
0.364893218916315 0.361776837284396 1 1
0.494004223612481 0.489289374009341 1 1
0.454162142210764 0.450062230039292 1 1
0.473748751678044 0.4692781817525 1 1
0.461408303233884 0.455913316614142 1 1
0.482505351577106 0.478082928136486 1 1
0.483375813154933 0.478375020762998 1 1
0.259824929947934 0.257423009075107 0 0
0.481687749110455 0.477462916180187 1 1
0.412507879650362 0.407757196459715 1 1
0.595381253787599 0.589248912607027 1 1
0.422173299364566 0.417738111223249 1 1
0.506152357815196 0.500915687727672 1 1
0.311804889455826 0.308824445172918 1 1
0.472107638300506 0.467395260277947 1 1
0.531685104266101 0.526515954078039 1 1
0.513047869668872 0.506524802842121 1 1
0.384962812812831 0.381456034929057 1 1
0.645220281160843 0.637964950510488 1 1
0.541239736911743 0.536065837016595 1 1
0.625019394695716 0.619114686971329 1 1
0.476068299480457 0.471812563148674 1 1
0.297991141185536 0.294925654967593 1 1
0.487642766309168 0.482652750552935 1 1
0.373993784532647 0.369822434671285 1 1
0.616857452569407 0.611887550596951 1 1
0.251224188317796 0.248681418315301 1 1
0.452582141012665 0.447993985646444 1 1
0.631595619959384 0.624316754573753 1 1
0.502905341704219 0.498022354613336 1 1
0.658598372689516 0.65225476190456 1 1
0.692457506697487 0.685523264846724 1 1
0.343355676004476 0.340094571853898 1 1
0.255953593809073 0.252723018026275 0 0
0.577081814194033 0.571757712977343 1 1
0.553434269938066 0.547000961840951 1 1
0.475946951003851 0.470786569359817 1 1
0.464730169458161 0.459822844036486 1 1
0.600481904129677 0.594518913689617 1 1
0.499895537223019 0.495063031181891 1 1
0.620007747778811 0.614080677233881 1 1
0.514633681773812 0.509072828584412 1 1
0.514687235577295 0.509070206852085 1 1
0.477405405216555 0.473120146925362 1 1
0.37440530677026 0.371067415355737 1 1
0.529359308638142 0.523782307464391 1 1
0.535218257353801 0.530352392385505 1 1
0.457791484737538 0.452593549855863 1 1
0.462005044733991 0.456776494299428 1 1
0.67956749050446 0.672299913811655 1 1
0.437317461796952 0.432996487595507 1 1
0.528781142965736 0.523555883693739 1 1
0.558284487543287 0.553445520129756 1 1
0.450687005658705 0.446417958500097 1 1
0.590920710329611 0.585704732910863 1 1
0.570239296086484 0.564025774008216 1 1
0.621146570641084 0.614430691615254 1 1
0.713576972185581 0.706814984726239 1 1
0.537845960308621 0.532750645421789 1 1
0.476213526821668 0.471637070298344 1 1
0.392203582576726 0.388728977138667 1 1
0.374341778051874 0.370246489613891 1 1
0.438905756094537 0.434460570402556 1 1
0.751229174451347 0.743377347554552 0 0
0.528934845065049 0.523523559616955 1 1
0.298808144457229 0.296026983353645 1 1
0.373100261869659 0.369330452489389 1 1
0.71975939112314 0.712273489951501 0 0
0.445774983691018 0.441561044048494 1 1
0.414236261487586 0.410069597101739 1 1
0.350342276484069 0.346819975839636 1 1
0.646957356853241 0.640248045860345 1 1
0.610067355223015 0.603916560425314 1 1
0.760876265971166 0.753416709616745 0 0
0.41618640280989 0.411724492375076 1 1
0.505656700795825 0.500623393754957 1 1
0.410196907355408 0.40540137684664 1 1
0.493736482560032 0.488823736100111 1 1
0.481515652686752 0.476076406591551 1 1
0.556706934656888 0.551091159820416 1 1
0.354294474012947 0.350708172481251 1 1
0.628749960322943 0.622417011449554 1 1
0.429805037803841 0.425581969308831 1 1
0.497933407428338 0.493353909819067 1 1
0.484014798778674 0.478949438882145 1 1
0.436606938382625 0.432307048342671 1 1
0.641602931477895 0.635497152017403 1 1
0.442249307631742 0.437526848896262 1 1
0.323110022948511 0.319709321676657 1 1
0.430653023638562 0.426606161805061 1 1
0.401915564993837 0.397563522466925 1 1
0.368485394467272 0.364734447655947 1 1
0.533870738246766 0.528764959685572 1 1
0.562018758604688 0.556109815135757 1 1
0.518792549704932 0.513657696112947 1 1
0.564773752424575 0.559413297464634 1 1
0.32521977457536 0.322658723545945 1 1
0.513775355463386 0.508796537121301 1 1
0.635666961713036 0.629615639260125 1 1
0.640576291319246 0.633679396152506 1 1
0.446847986236088 0.442644303394599 1 1
0.408485227786477 0.404740158578557 1 1
0.511220239455144 0.506042650730321 1 1
0.47381075780994 0.469198002944526 1 1
0.309132754441424 0.306042175124214 0 0
0.566952156718576 0.560851036149495 1 1
0.606919451375697 0.600981176530589 1 1
0.777587169583098 0.769417063805903 0 0
0.336066972008969 0.333267917825219 1 1
0.640517122744064 0.634363341108441 1 1
0.378940232811609 0.375334479697405 1 1
0.617359298471816 0.610907727424042 1 1
0.563593570329844 0.557973297252985 1 1
0.522283411403261 0.517802829611248 1 1
0.394077733191927 0.390333605906348 1 1
0.559809724653235 0.553529184500851 1 1
0.475162300900811 0.469853761322372 1 1
0.568006380513435 0.562587074709725 1 1
0.699123451838368 0.692658492612504 1 1
0.262892822049277 0.259774201198263 0 0
0.521059552056198 0.515258639227432 1 1
0.748418684101612 0.740709441590722 0 0
0.694939812620897 0.687644483862789 1 1
0.744219779621231 0.736206713100637 1 1
0.487542082983222 0.482714007948753 1 1
0.491589035337594 0.486558783387862 1 1
0.48544414144294 0.480502183755549 1 1
0.263216684012828 0.260328101907468 1 1
0.553457296678639 0.548636607361947 1 1
0.349033765937808 0.345534155211137 1 1
0.649863682712143 0.642998323232408 1 1
0.591699016768849 0.586312201623928 1 1
0.49980901025935 0.494041478651416 1 1
0.49217425929923 0.486920878662805 1 1
0.197569096563151 0.195453736503202 1 1
0.402340690006431 0.398047796465066 1 1
0.512736869072511 0.507855597075189 1 1
0.460361331422485 0.455407171186857 1 1
0.478208478696853 0.473915495014355 1 1
0.453224701254856 0.448653213446822 1 1
0.52724407967367 0.522639594189015 1 1
0.654741604676162 0.648548883535001 1 1
0.551637440970594 0.546241545632538 1 1
0.531411981462395 0.525997256306163 1 1
0.413110402632242 0.409238496648163 1 1
0.455292512765736 0.450920434066596 1 1
0.471542967202565 0.46658313970294 1 1
0.562616979529082 0.557848342809276 1 1
0.362061809766328 0.35922076393494 1 1
0.488582028298087 0.484236506497962 1 1
0.513473156912851 0.508343804129311 1 1
0.589749673903674 0.583678145726353 1 1
0.571693933954558 0.565377868316596 1 1
0.611681806400917 0.605512885873999 1 1
0.529915469875793 0.524898492482385 1 1
0.492344714665596 0.487023533421503 1 1
0.345955548705998 0.342685083540778 1 1
0.406587514487004 0.402135758256191 1 1
0.564175787418145 0.55899712838651 1 1
0.527898972201612 0.522726243687354 1 1
0.422234713431356 0.418548979678853 1 1
0.750853992590853 0.743554405270905 0 0
0.651339056902503 0.644608246913755 1 1
0.521491082950311 0.516599270409273 1 1
0.520045424118202 0.514932911242047 1 1
0.494552785324584 0.489203063013197 1 1
0.520732259958975 0.515226960999098 1 1
0.386348943421999 0.381966130269333 1 1
0.366566738878327 0.362630149616061 1 1
0.517526819020364 0.512613936634799 1 1
0.636510130733888 0.629649802274229 1 1
0.6996650902149 0.692964386876408 1 1
0.583602842512565 0.577450838286055 1 1
0.481894802015737 0.476823970921824 1 1
0.529466203184229 0.52465791231295 1 1
0.426517966951471 0.422289225746956 1 1
0.681879950382987 0.674578330402146 1 1
0.501483494221367 0.49606886846287 1 1
0.459273364389584 0.454754576971471 1 1
0.36976608334771 0.36585628366518 1 1
0.815867421704324 0.8081436996342 0 0
0.389925269949421 0.385936773489667 1 1
0.563411664674974 0.557106327296702 1 1
0.331917418292964 0.328193301754169 1 1
0.427022379629728 0.422111566538116 1 1
0.465931949180726 0.461219099406172 1 1
0.582475341287981 0.576934666032146 1 1
0.363492672007597 0.359919350298418 1 1
0.619843665528804 0.614349374503711 1 1
0.554850314463789 0.54974393361475 1 1
0.560917959765429 0.555489107713374 1 1
0.747490721161499 0.740006354630087 0 0
0.280651393422365 0.27779654089354 1 1
0.451476597496684 0.446939056017988 1 1
0.354322604659575 0.351101962860539 1 1
0.526024687752852 0.520883232861572 1 1
0.433448736793375 0.429277801342507 1 1
0.598901556724163 0.592606128459422 1 1
0.359415769201258 0.355704258771379 1 1
0.554471758705573 0.548646147097723 1 1
0.386672109049871 0.382893045210995 1 1
0.694366670211259 0.687484439985776 1 1
0.532677802212021 0.5273112765575 1 1
0.636834266959954 0.630705378212911 1 1
0.393654819825856 0.388829963809062 1 1
0.352416403461293 0.348305564625982 1 1
0.642136030819012 0.635653196563915 1 1
0.570344221841282 0.564340505496752 1 1
0.540559627160122 0.535127843191903 1 1
0.650464736283477 0.643313874163488 1 1
0.503019325518978 0.498282816734361 1 1
0.553783969359201 0.548868430749538 1 1
0.364735022359341 0.361506545899386 1 1
0.372965158586709 0.369256874769632 1 1
0.611253982723289 0.603982277721349 1 1
0.319728430002719 0.316077040548455 0 0
0.500009965183857 0.494920566575228 1 1
0.246269082256541 0.243843102129062 0 0
0.26485290973162 0.262477816160723 0 0
0.58580316398656 0.579619734826947 1 1
0.547764676284351 0.542061424584907 1 1
0.422701691827707 0.417670644220644 1 1
0.517442951549295 0.5124013591433 1 1
0.386924702850555 0.382915055049391 1 1
0.66072494252673 0.653541267634898 1 1
0.425732679381778 0.421165851315914 1 1
0.412238838821822 0.407415762672274 1 1
0.522141805247479 0.517123612536741 1 1
0.470593030661892 0.465835021060604 1 1
0.641581857236261 0.633811349644902 1 1
0.698827097344016 0.692258521568696 1 1
0.338948731998983 0.335845227514475 1 0
0.407348446236447 0.403278218539703 1 1
0.733400842413348 0.725959267322747 1 1
0.689989341683481 0.682533640115511 1 1
0.419600844992229 0.415181272288604 1 1
0.56269854050527 0.556729806119621 1 1
0.351927295108212 0.348215356858986 1 1
0.783980860164457 0.776341414941725 0 0
0.409361801310786 0.405818933005424 1 1
0.431835189493649 0.426901393355779 1 1
0.525727143786744 0.519513863847334 1 1
0.457195551530457 0.452320715453617 1 1
0.605201493555476 0.598231806824672 1 1
0.3404052932979 0.337230569411679 1 1
0.645307998400409 0.638663578370022 1 1
0.600553651416495 0.593457285373174 1 1
0.735439958162578 0.728332205980086 1 1
0.619532220788704 0.612979205278855 1 1
0.227169211579252 0.224354926899031 0 0
0.477287201380795 0.472465942909506 1 1
0.544768892994438 0.53901843850897 1 1
0.378116452868229 0.374190051014165 1 1
0.427328135603944 0.422035055600813 1 1
0.42863695822405 0.424265476751896 1 1
0.700987751471023 0.693243623914738 0 0
0.421385205842612 0.417147893960678 1 1
0.364116170292195 0.360626300969556 1 1
0.308270145889932 0.305217271677872 1 1
0.297185663388244 0.294287125471457 1 1
0.623055854467251 0.616330032411365 1 1
0.552430008577016 0.546935244137402 1 1
0.787419762706176 0.778694317287993 0 0
0.49206305356896 0.487458694127078 1 1
0.65853139854026 0.651993800480854 1 1
0.515748108952809 0.510074557448736 1 1
0.554253582237495 0.547726135857312 1 1
0.460974340390904 0.45698572402261 1 1
0.460372413291189 0.45558453007694 1 1
0.425000684339395 0.420967193655661 1 1
0.524831984610793 0.519304153113417 1 1
0.465689703677165 0.460596246221397 1 1
0.599871481402141 0.593597257298699 1 1
0.465824873040361 0.461392413709129 1 1
0.290182525806551 0.287250365530702 0 0
0.624121937074481 0.618096451171402 1 1
0.564777026951123 0.559081131836258 1 1
0.399828769792574 0.395808113314813 1 1
0.405265863548066 0.401244392158037 1 1
0.52569339507716 0.520610866125886 1 1
0.524931267573948 0.519252393385892 1 1
0.579783245382352 0.5738625429513 1 1
0.383708643658616 0.380074146578247 1 1
0.659574478270098 0.652868175628172 1 1
0.370831698161249 0.36745360631803 1 1
0.664767528205974 0.657620287061496 1 1
0.431471030790302 0.427027572289315 1 1
0.417261017381268 0.41301916750166 1 1
0.596937884515704 0.591022575032533 1 1
0.573898608654516 0.567935384175788 1 1
0.872278369807929 0.863244208766644 0 0
0.333934182634728 0.330611125473527 1 1
0.519090156160737 0.513966910108568 1 1
0.50712188272375 0.501986965316726 1 1
0.339613106767228 0.336439574942737 1 1
0.321389437408002 0.319002120528347 1 1
0.559783519900083 0.554309427875031 1 1
0.331142540395986 0.327200920079157 1 1
0.520291356756133 0.514957194788832 1 1
0.275693551449138 0.272371138130384 0 0
0.35091842814269 0.34786301003775 1 1
0.60676762645729 0.600085090817614 1 1
0.587217709143715 0.58144879623153 1 1
0.654695673140698 0.647884495984215 1 1
0.383582923325977 0.379746237778388 1 1
0.481573461336937 0.475529360168788 1 1
0.494607709716527 0.488948214387002 1 1
0.504490416793461 0.499533892235102 1 1
0.445412962461768 0.440449632488967 1 1
0.669297735135456 0.662892259934298 1 1
0.45652710785777 0.452054892980016 1 1
0.299048809442138 0.295612814063873 0 0
0.705315418740183 0.698211781116524 1 1
0.390822837043041 0.387390078664236 1 1
0.376235277253923 0.371317588802275 1 1
0.544741221161169 0.538935161737237 1 1
0.439152328315798 0.434969503769212 1 1
0.519501405983249 0.514138769831153 1 1
0.488918634280323 0.484165341964091 1 1
0.499238566168518 0.494158868138778 1 1
0.430334471724041 0.425494524020206 1 1
0.401545780087609 0.398011720407055 1 1
0.395852415368111 0.391976980123409 1 1
0.737542513802559 0.730202811991988 1 1
0.538527981683477 0.532844937596879 1 1
0.578611804920964 0.573274365789084 1 1
0.448100094816598 0.443896474589221 1 1
0.804954793675147 0.795948635743726 0 0
0.341419971428082 0.33766492020299 1 1
0.498846964590546 0.493799107545735 1 1
0.17858074059806 0.176527562485504 0 0
0.45589707905714 0.451441990164955 1 1
0.453820395114395 0.448719641588257 1 1
0.497724381046704 0.492209262658564 1 1
0.476258211075478 0.471528576056524 1 1
0.539837574462212 0.535113415878537 1 1
0.5331907371257 0.526962414871053 1 1
0.585725883221211 0.579607332706267 1 1
0.808236029021464 0.800457776992205 0 0
0.717565440558446 0.710489389108939 1 1
0.735997347919353 0.728271682540549 0 0
0.882042978386125 0.873033010384346 0 0
0.518563618779436 0.513459485903734 1 1
0.539236175448004 0.534207392154781 1 1
0.574678624652147 0.568547813697961 1 1
0.390231994235869 0.386535534043518 1 1
0.447911758965773 0.442714604212139 1 1
0.61426789482323 0.608419169328549 1 1
0.40002826346495 0.396044542190421 1 1
0.478638768144645 0.473290993658585 1 1
0.226123609049874 0.223929395624169 0 0
0.448646962933513 0.444602126033115 1 1
0.41544191720666 0.411448357820656 1 1
0.646342892104919 0.639678015916728 1 1
0.301577947849347 0.298465883678965 1 1
0.452410327446491 0.448133076480889 1 1
0.495622781193528 0.490673262311915 1 1
0.535776402658411 0.530826050869576 1 1
0.532584981850494 0.527769569017067 1 1
0.488742577629822 0.483375099144049 1 1
0.365283401679195 0.360675204365221 1 1
0.588326803251312 0.582838859440628 1 1
0.573447887022768 0.567037964244573 1 1
0.417234573420291 0.413158261019026 1 1
0.325203754486783 0.321904214856985 1 1
0.705006654347476 0.697051984027303 0 1
0.593984540905017 0.588582098770684 1 1
0.47475012837341 0.469918442191765 1 1
0.661074211062613 0.653885020212779 1 1
0.613038959435347 0.606704521481246 1 1
0.554496219517841 0.5492149679582 1 1
0.426920258646321 0.422814008529083 1 1
0.339965845093235 0.335946215267263 1 1
0.39879977042018 0.394335700512553 1 1
0.57254985081579 0.566093178832329 1 1
0.45593983746956 0.451419483340164 1 1
0.58919590753475 0.582954581781679 1 1
0.257738968029825 0.25502531224269 0 0
0.606599935218525 0.600976030068094 1 1
0.375657431179936 0.371722237131454 1 1
0.449580678426066 0.444988082805591 1 1
0.493564649423707 0.488333132168637 1 1
0.691062902898409 0.683861314075385 1 1
0.581035410390546 0.575071797580744 1 1
0.530336056504153 0.52470799835131 1 1
0.684880114882284 0.678244216616504 1 1
0.681658964248866 0.675095880188357 1 1
0.285912370882602 0.284020680126656 1 1
0.414509358385368 0.410602841753397 1 1
0.41353656894873 0.409843461856756 1 1
0.509730989038247 0.503873688746993 1 1
0.752639537978003 0.744841845194085 1 1
0.703572080141376 0.696271743537012 0 0
0.587266141378168 0.58084029801906 1 1
0.615811773517958 0.610025816346837 1 1
0.183438296581824 0.181555288975372 0 0
0.442165266269302 0.437773803876764 1 1
0.57766189223805 0.5723201914066 1 1
0.505309129373597 0.500343628749429 1 1
0.713121315032119 0.705329048352685 1 1
0.616536429185901 0.609973746970526 1 1
0.582020603985129 0.576373051613705 1 1
0.556051529867075 0.549820106138868 1 1
0.647414936876162 0.640552445137051 1 1
0.438249822500044 0.433554228392861 1 1
0.369100209949764 0.364997958693308 1 1
0.558125944450724 0.552598362504328 1 1
0.498504578005557 0.493534480426831 1 1
0.635718798216857 0.629707035780522 1 1
0.324440257636935 0.321593570356556 1 1
0.399306712458893 0.39578676096899 1 1
0.508612029980315 0.503200100277256 1 1
0.469834742208471 0.464402370843333 1 1
0.502138410066474 0.497294354178787 1 1
0.460060947702208 0.45537647219801 1 1
0.514614345173861 0.509402277110646 1 1
0.504241513425311 0.499535511650067 1 1
0.476650991964514 0.471243334607062 1 1
0.603681921596809 0.597717195158595 1 1
0.260949554493384 0.258134067431962 0 0
0.530412045459229 0.525794141518681 1 1
0.697676875289593 0.691146681673387 1 1
0.386488581425116 0.3827056319279 1 1
0.395677888556488 0.391604887649062 1 1
0.587363213901792 0.58167025946892 1 1
0.480896672898052 0.476216944085858 1 1
0.416637645276291 0.411611920918098 1 1
0.600120663483926 0.594202269418182 1 1
0.337095222948463 0.33317669091166 1 1
0.423457945158869 0.419346010790357 1 1
0.786200616313987 0.777996189502353 1 1
0.602080468080615 0.596346941683381 1 1
0.521318746836047 0.51617816155866 1 1
0.459808099769618 0.454762571451601 1 1
0.314198783361377 0.310498724524724 0 0
0.447509650289909 0.443837657936927 1 1
0.476345823467733 0.471946486456166 1 1
0.382304070244494 0.379013866724531 1 1
0.621838808073686 0.615014987632723 1 1
0.6924766697233 0.685025157812662 1 1
0.679206882097809 0.672330898972776 1 1
0.508817173821826 0.504085672927214 1 1
0.553884928571714 0.547556040367849 1 1
0.572047833315194 0.565642383799639 1 1
0.499361736930872 0.494703486703148 1 1
0.455369801674778 0.45069307382866 1 1
0.578126556616827 0.571936325560031 1 1
0.56251378626086 0.556579065342429 1 1
0.627694174507492 0.621587181403242 1 1
0.371299539072876 0.368027488861811 1 1
0.621622873128845 0.615025372829626 1 1
0.573028071040889 0.567132252399842 1 1
0.144985512746992 0.143493577923543 0 0
0.585056849048497 0.579478455601462 1 1
0.387985405500894 0.384478888926276 1 1
0.425125445382873 0.421247922898458 1 1
0.410745081202158 0.406578471284432 1 1
0.437914266862165 0.434254662182765 1 1
0.456401978140777 0.451648311586378 1 1
0.537546391932216 0.53213825348927 1 1
0.531871556462402 0.527468298514663 1 1
0.577522713423753 0.571425526005911 1 1
0.441367924943781 0.436761934766887 1 1
0.428726470057083 0.424432344304885 1 1
0.495183639224438 0.490795754954502 1 1
0.468879200017828 0.464291958211722 1 1
0.462290972553232 0.457344679820685 1 1
0.607152726678404 0.601021865981391 1 1
0.389881157682984 0.386052104142694 1 1
0.552506124816108 0.546247768252809 1 1
0.505073749385473 0.500536992006166 1 1
0.388893528231243 0.385751484693441 1 1
0.769537640463085 0.761947169898815 0 0
0.411266491896678 0.406519023308392 1 1
0.373815947044818 0.369903303768838 1 1
0.542817523641058 0.53714276126204 1 1
0.640765678770844 0.634241599256342 1 1
0.298217621196857 0.295673092438275 1 0
0.460286609634625 0.455435023831523 1 1
0.330744302325548 0.327687463123573 0 0
0.483458245389691 0.478470827268559 1 1
0.452289907211211 0.447272006946768 1 1
0.407291467002346 0.403139414813701 1 1
0.556190513398401 0.550387032323928 1 1
0.355164952833151 0.350960496526753 1 1
0.573430144731338 0.567438729062892 1 1
0.583384449403026 0.57734464039397 1 1
0.475086760734471 0.470248346953995 1 1
0.406163612453236 0.402017467769394 1 1
0.366592525609091 0.362997201570102 1 1
0.422825997516573 0.418618593468937 1 1
0.573598626968605 0.56776548821957 1 1
0.473562456619681 0.468423509119048 1 1
0.705430380621284 0.698160625314205 1 1
0.618326978279672 0.612342690644105 1 1
0.438811022229671 0.433700040977705 1 1
0.484398921902055 0.478743699765972 1 1
0.375088486563649 0.371281521098167 1 1
0.535007836703219 0.529811499644669 1 1
0.531006011342943 0.525762664902753 1 1
0.403461967684966 0.400120760838525 1 1
0.429293396627068 0.42480920582254 1 1
0.296910224669787 0.294150442571662 1 1
0.57862690799251 0.572452552509109 1 1
0.493130322824362 0.48766444016112 1 1
0.412270767556085 0.408257836567911 1 1
0.549948435985793 0.544314853613207 1 1
0.491760338159702 0.486287743388346 1 1
0.580760290282409 0.575188036181648 1 1
0.445433392487382 0.440796280549578 1 1
0.497091383775139 0.492201233784373 1 1
0.45560582991524 0.450810276977356 1 1
0.578466290533417 0.572735018846579 1 1
0.483699745479832 0.478034849435737 1 1
0.365267250819389 0.361821004871235 1 1
0.558008713986915 0.552295510979202 1 1
0.61585301692599 0.610434383131592 1 1
0.491003387770747 0.486094771339457 1 1
0.685937207258727 0.679141819668226 1 1
0.369307050612765 0.365961398672269 1 1
0.549454906939158 0.543740886290789 1 1
0.462813370055599 0.458032899259698 1 1
0.307089938198803 0.304043439538499 1 1
0.593771704818463 0.587787838769883 1 1
0.273154136968006 0.270395446899933 0 0
0.717521828754935 0.710144815116492 0 0
0.495713423390174 0.49118243726279 1 1
0.695976250897328 0.68838029534631 1 1
0.450467082134601 0.445684851596586 1 1
0.375581228870466 0.372004068870667 1 1
0.445491332954167 0.440765326993777 1 1
0.599246711714609 0.592636565571957 1 1
0.468595451571226 0.464209955267131 1 1
0.673964940581828 0.667496296362115 1 1
0.636043061554877 0.62984820242046 1 1
0.493387580675758 0.489045325723058 1 1
0.279618181309295 0.276266503537042 1 1
0.718426483633657 0.710691534941382 1 1
0.710737910244678 0.702961005566781 1 1
0.571767708560532 0.565645701159232 1 1
0.652162935801542 0.646338115312809 1 1
0.454737620207567 0.449667094943936 1 1
0.69960930126252 0.691683523954916 0 1
0.722906248007561 0.715912542275754 1 1
0.422374105855933 0.41835294270917 1 1
0.406286524900111 0.402205724427309 1 1
0.450457163265461 0.44636040853172 1 1
0.675719672692847 0.668952808027411 1 1
0.3806234773458 0.37667459835296 1 1
0.663972214115142 0.657448188799359 1 1
0.265854174943782 0.263261319611134 0 0
0.539387610395678 0.533743836370441 1 1
0.625772908035156 0.619367938477149 1 1
0.35028803508908 0.346599293229656 1 1
0.407615622187925 0.403601801389488 1 1
0.573771885539064 0.568306129969644 1 1
0.617030230761706 0.61093386354532 1 1
0.59392060186957 0.58754594704591 1 1
0.729502153828018 0.721525323635622 1 1
0.562220161483626 0.555979011270543 1 1
0.471781647301792 0.466649466720862 1 1
0.507948139021503 0.503161447956086 1 1
0.277377037160529 0.274603566888609 0 0
0.625474234968837 0.619707162695926 1 1
0.527788753443053 0.522467778096668 1 1
0.341121239915619 0.337732292011185 1 1
0.408662882022241 0.40466147684142 1 1
0.291472187757806 0.288412828947745 0 0
0.462954186503962 0.458597484274614 1 1
0.428285041676855 0.423280471160863 1 1
0.517666776600682 0.51217047320849 1 1
0.519315973953334 0.51443008930553 1 1
0.39945990530192 0.395379213243108 1 1
0.485955697135143 0.481348385148 1 1
0.477875515026042 0.473243051432185 1 1
0.595238861895854 0.588703974462773 1 1
0.406597725076917 0.402630966433308 1 1
0.378337809978803 0.373598650743669 1 1
0.34586714940447 0.341917409589646 1 1
0.575198962586743 0.568907084598169 1 1
0.438211636543599 0.434182907281188 1 1
0.376815056164801 0.373083618995037 1 1
0.666263016400286 0.659535735379864 1 1
0.497375528740226 0.491700863128922 1 1
0.653451549243318 0.646614064650055 1 1
0.562542730134548 0.557098523401075 1 1
0.444531116317127 0.439271416004563 1 1
0.630659782240754 0.624162296564635 1 1
0.529884901991411 0.524774180187941 1 1
0.565288751363468 0.559886334463654 1 1
0.66800441827926 0.661207069727693 1 1
0.685890724547875 0.678931260072494 1 1
0.369359762842284 0.365847886618571 1 1
0.377862259172258 0.373978552475039 1 1
0.468572470594182 0.463914515492104 1 1
0.506795074897089 0.501785531969327 1 1
0.67882896568341 0.67214883183004 1 1
0.409196813933654 0.404453826911306 1 1
0.59568035299672 0.589553925521381 1 1
0.377515959940264 0.373170247983499 1 1
0.518360320674541 0.513720420539551 1 1
0.54872346814927 0.542902144509168 1 1
0.481379846240312 0.476825019261747 1 1
0.434387820915331 0.42974473754646 1 1
0.444890099496732 0.44049217256052 1 1
0.753456495730935 0.745314573279931 1 1
0.498008506149002 0.493696175174967 1 1
0.563266615873165 0.556966840085712 1 1
0.475789321060877 0.470873203918439 1 1
0.405964610142936 0.402185379102263 1 1
0.53011047247699 0.52490901318805 1 1
0.511404342121036 0.50612918252994 1 1
0.401933042709827 0.398322588577483 1 1
0.539789925823124 0.534652459005034 1 1
0.591956836102159 0.585961702064468 1 1
0.553171994413362 0.546806769020944 1 1
0.639416373012522 0.633203105134419 1 1
0.391913873082428 0.388115223932157 1 1
0.568556384785041 0.563200014731343 1 1
0.473139824177307 0.468590749622167 1 1
0.233038829425574 0.230004331915763 0 0
0.528878199238074 0.523542997847356 1 1
0.36885926603207 0.364982244055737 1 1
0.577591411733283 0.571749914015914 1 1
0.502720336726977 0.497006361314695 1 1
0.639930893394881 0.633320690653946 1 1
0.535429369262203 0.530084716267624 1 1
0.445805643935574 0.440886211671112 1 1
0.471104913610055 0.465966074314005 1 1
0.643527963626972 0.636609900411981 1 1
0.589700966565713 0.584072070510919 1 1
0.335656404980552 0.332530567690736 1 1
0.704243726871742 0.695996405172041 1 1
0.419594639684414 0.414687756504099 1 1
0.609215951532789 0.602818745828658 1 1
0.635563700590486 0.62864700973696 1 1
0.556496182243979 0.550571190211203 1 1
0.278454524223545 0.276142903058812 0 0
0.391500496394361 0.387757499836597 1 1
0.597241817487475 0.590821637618709 1 1
0.608179903415169 0.602191027310059 1 1
0.702949412472546 0.695221487809605 1 1
0.545438176646583 0.539868194180893 1 1
0.456601393702278 0.452030395510513 1 1
0.556157086019431 0.550301006419052 1 1
0.539887358628381 0.534548895783317 1 1
0.407299876369604 0.402448136997101 1 1
0.605552292419919 0.599402947513483 1 1
0.619874992051397 0.613418017595181 1 1
0.582826901857559 0.576801529594842 1 1
0.122144201680979 0.120329757335656 0 0
0.453656286608132 0.44836076990331 1 1
0.315295363365526 0.312138245406246 1 1
0.591430745478691 0.585018978352812 1 1
0.507975275400163 0.503236900313801 1 1
0.614828069516036 0.608523382076912 1 1
0.682243629193429 0.675579794740975 1 1
0.276858722730437 0.274472512747563 1 1
0.406987715081531 0.402442082646246 1 1
0.516608629185613 0.510893162966777 1 1
0.651492075968279 0.644230463374738 1 1
0.29060909124121 0.28748031672774 1 1
0.564199211222691 0.558493303445889 1 1
0.64632745960385 0.64008914695151 1 1
0.466173204720202 0.461241876342671 1 1
0.89868389228838 0.889574288914079 0 0
0.540132472789251 0.534334958105728 1 1
0.35967225427632 0.356800779404751 1 1
0.318132156561479 0.314672803166958 0 0
0.645136953404843 0.638902809224624 1 1
0.591608268736686 0.586390098422171 1 1
0.618425161366335 0.612187757919651 1 1
0.47183006392245 0.466975680712846 1 1
0.588245102980147 0.582280509965757 1 1
0.439519609255071 0.434902741107618 1 1
0.300893492613023 0.297651175824195 1 0
0.158344529346771 0.156462824214569 0 0
0.432361194860454 0.428239456802243 1 1
0.432661022697384 0.427095750848536 1 1
0.619982928973733 0.613396642828206 1 1
0.25427005820875 0.252075719435131 0 0
0.289809051441406 0.286762955802451 1 1
0.750884655401327 0.743618087117186 0 0
0.601327330280292 0.595540835456998 1 1
0.624977527986795 0.619316477000873 1 1
0.768522471677371 0.760838058010589 0 0
0.467782726176819 0.462407077495159 1 1
0.546445432875381 0.540673698529422 1 1
0.558283978137463 0.552664885151 1 1
0.391562696919923 0.387496932062559 1 1
0.351103012181099 0.347765406663787 1 1
0.543236806832617 0.537922235937243 1 1
0.705002622703989 0.696802109203697 1 1
0.625905453717109 0.61941603349652 1 1
0.579197281594056 0.573680794514666 1 1
0.595606723650958 0.588366587939302 1 1
0.434652483616465 0.430552650442137 1 1
0.587275117210337 0.581626107877554 1 1
0.536258195157792 0.530594401897017 1 1
0.68272749463744 0.675727232115034 1 1
0.521559624399017 0.516021621211709 1 1
0.581584443329569 0.575981611717325 1 1
0.513861748843883 0.508967973730409 1 1
0.487559976729068 0.482976328410344 1 1
0.333394517523963 0.330450398686381 1 1
0.450715245613273 0.445934480491368 1 1
0.608434743757821 0.602278413590738 1 1
0.510502136516677 0.50554349908044 1 1
0.488221154555949 0.483423136180857 1 1
0.589064634832314 0.58344504502682 1 1
0.401857056507764 0.397474759817228 1 1
0.523286015442651 0.517415015124237 1 1
0.583659234418664 0.578104671059245 1 1
0.70796427675632 0.700707436695489 1 1
0.641750312564188 0.634915656899386 1 1
0.726038056547539 0.718606739517505 1 1
0.475912526778297 0.470908927242756 1 1
0.621494427441857 0.615072543083915 1 1
0.595997669717024 0.590234337790204 1 1
0.344951934948438 0.340724958004043 1 1
0.255694037729926 0.253225414332739 1 1
0.551682610177093 0.546431254508106 1 1
0.511301635162891 0.505968954780428 1 1
0.382587768145011 0.37857634077692 1 1
0.411548535700951 0.407495102668256 1 1
0.397725629418846 0.393982780248404 1 1
0.64799277611424 0.641283647272804 1 1
0.411844142248355 0.407791585597535 1 1
0.39253848813352 0.388760521109831 1 1
0.102661398381907 0.101140744416482 0 0
0.347909458246643 0.344451152004589 1 1
0.478982969729866 0.474430018504278 1 1
0.495291503245133 0.49070534125233 1 1
0.477280723923551 0.47265196176379 1 1
0.434480512312705 0.430075469288616 1 1
0.45273929192246 0.447815395009798 1 1
0.537828801093105 0.53271633420011 1 1
0.381914058368745 0.377862339235937 1 1
0.59202095113238 0.585641728000379 1 1
0.479606617998542 0.47415374147122 1 1
0.445117288443133 0.440520723940975 1 1
0.36944465737687 0.365377223849846 1 1
0.440254828312055 0.43569968238578 1 1
0.392178694617472 0.387745931154247 1 1
0.270957605796731 0.267826243612583 0 0
0.405639264193931 0.401398713291199 1 1
0.517049073872986 0.511411223845407 1 1
0.301650305148899 0.298203548369841 1 1
0.465401948786735 0.460572796440785 1 1
0.685088133009524 0.677778723427001 0 0
0.542349384264366 0.537020436300346 1 1
0.334957352115817 0.331525131648508 1 1
0.398218737445017 0.394382797129051 1 1
0.529964454783747 0.52380412915923 1 1
0.533137842010435 0.5269473670295 1 1
0.55500512021575 0.549956824800877 1 1
0.474545036208574 0.470234415955224 1 1
0.33834116959005 0.334945369664508 1 1
0.35835265954524 0.354732948136228 1 1
0.580835037123581 0.573677622805228 1 1
0.62100545584757 0.614929951214322 1 1
0.343567480779022 0.339856702584834 1 1
0.53929373856968 0.533381473509506 1 1
0.387485143099461 0.383409950632373 1 1
0.515534037812947 0.510445842661774 1 1
0.471007488396007 0.465878581238022 1 1
0.738978536639518 0.732301444147188 0 0
0.602940319965842 0.596089054019721 1 1
0.437241985004577 0.432563580296408 1 1
0.37407560943528 0.370243620528854 1 1
0.719341010202697 0.712045095358454 0 0
0.36458257401115 0.360056436771717 1 1
0.488624281679568 0.482559361988179 1 1
0.658168131493011 0.651729199383818 1 1
0.725567146100099 0.717937298268004 1 1
0.507720567653644 0.50203490565892 1 1
0.300505150846475 0.297528769422013 0 0
0.625428971414678 0.618780096752082 1 1
0.516983727394099 0.511152666478529 1 1
0.600694936781998 0.594613704308998 1 1
0.846171766584513 0.837401122379721 0 0
0.645824162148039 0.639021651213484 1 1
0.651962515012702 0.644684397842719 1 1
0.529008378646883 0.523836827314153 1 1
0.845572871186038 0.836764745164362 0 0
0.34329718773471 0.339114035616432 1 1
0.360941337875228 0.357253140429297 1 1
0.521370336815579 0.515722219566358 1 1
0.476153918144922 0.471327118306585 1 1
0.704216769234758 0.697906826507051 1 1
0.61319419649388 0.606909032665413 1 1
0.233505870454095 0.231437555799866 1 1
0.543417854370483 0.538814786787302 1 1
0.509603028621972 0.504461273687219 1 1
0.637252673226601 0.630995942232173 1 1
0.536227705278313 0.530953276164527 1 1
0.570960418172574 0.565294888603982 1 1
0.461801490501321 0.45746622791104 1 1
0.54467833150773 0.538412533433717 1 1
