# Supplementary material for: Bias caused by sampling error in meta-analysis with small sample sizes
Source: PLoS One. 2018 Sep 13;13(9):e0204056. doi: 10.1371/journal.pone.0204056 (PMC6136825; doi:10.1371/journal.pone.0204056)
Supplement: S4 File — (ZIP) [file pone.0204056.s004.zip › results N = 20 theta = 0.5 tau = 0.5 sz = 500-1000.txt]

"cohen.dl.theta" "hedges.dl.theta" "cohen.dl.cp" "hedges.dl.cp"
0.403395138142376 0.402961768369318 1 1
0.405425082680266 0.404953487003557 1 1
0.468283940564628 0.467783284306807 1 1
0.572688473281287 0.572066757455504 1 1
0.497242848930095 0.496696635546765 1 1
0.586368524161517 0.585792105937038 1 1
0.414383370684576 0.4140066843807 1 1
0.388901739501436 0.388515401383237 1 1
0.33949110640724 0.339116656171254 1 1
0.584053761836087 0.583486053892848 1 1
0.410882660918083 0.410466772206297 1 1
0.564632242428051 0.564078866882051 1 1
0.393507276743747 0.393128921824586 1 1
0.509200123389582 0.508664885717368 1 1
0.707726733430768 0.707031163475211 1 1
0.350890013725201 0.350477204365024 0 0
0.559002302658859 0.558486241252257 1 1
0.449795679568833 0.449309417759033 1 1
0.41922101975464 0.418765976705511 1 1
0.472891160613835 0.472354269141245 1 1
0.605278152056395 0.604629995489114 1 1
0.437805550044018 0.437335605933411 1 1
0.584151900929192 0.583567227791882 1 1
0.474276015458031 0.473830741270046 1 1
0.42346236294873 0.423029089629355 1 1
0.466481656498952 0.46604250103353 1 1
0.625672575297681 0.625027810928796 1 1
0.404552333800996 0.404121600129814 1 1
0.574364009599079 0.573736121982558 1 1
0.44756515219686 0.447160955408916 1 1
0.586147817920312 0.585550255301848 1 1
0.420792738633535 0.42041922221422 1 1
0.434300948234443 0.43383923948158 1 1
0.671613426342144 0.670901923815253 1 1
0.670456762206682 0.669729193424151 1 1
0.329982975379254 0.329626213482887 1 1
0.466147764886591 0.465692846616167 1 1
0.666237422511686 0.665551362059837 0 0
0.568805559055704 0.56822588145859 1 1
0.644168836432085 0.64346131375554 1 1
0.595094268142535 0.594563917028518 1 1
0.271016450249299 0.270756602068738 0 0
0.513945972586765 0.513383878020777 1 1
0.553488040977084 0.552958968689342 1 1
0.368620724194286 0.368220947377731 1 1
0.371473938299044 0.371089569367668 1 1
0.596190317889334 0.59553006864114 1 1
0.567326875634597 0.566762444613909 1 1
0.421284847275805 0.42080966392472 1 1
0.590224647698949 0.589611018219599 1 1
0.469670554881761 0.469168454315975 1 1
0.390940696727595 0.390483859767888 1 1
0.585432072672867 0.584783359447822 1 1
0.834251259747105 0.833347434335429 0 0
0.509514228095872 0.509022722856217 1 1
0.747211318963944 0.746410431789583 1 1
0.437169940421428 0.436651318513652 1 1
0.533091624811578 0.53253648966288 1 1
0.520422284123794 0.51985630010179 1 1
0.452820949021728 0.452396586971125 1 1
0.503469863353189 0.50297584308502 1 1
0.422950142772457 0.422543747514263 1 1
0.373562991666971 0.373148840350484 1 1
0.532552230211039 0.532007622585074 1 1
0.327223444135358 0.326890839417249 1 1
0.627349644710824 0.62666968010383 1 1
0.63390607143795 0.633242059797781 1 1
0.521309258273058 0.520734994248609 1 1
0.485474478141224 0.48495961041606 1 1
0.366816246288494 0.366411812387179 1 1
0.35911771844933 0.35876306659667 1 1
0.608610123439697 0.607898518430392 1 1
0.484133167897814 0.483596275989117 1 1
0.383135646307233 0.382753308316144 1 1
0.480322979413837 0.479828710993764 1 1
0.465047423360848 0.4645321581008 1 1
0.457951968253663 0.457441865426512 1 1
0.683132059865238 0.682431740580174 1 1
0.520116827835412 0.519641938410178 1 1
0.383840009464494 0.383459788463435 1 1
0.60223405899566 0.601587059876177 1 1
0.45079078786322 0.450372299841225 1 1
0.519107408278498 0.518611146217859 1 1
0.649490518538367 0.648850764213174 1 1
0.480588046046685 0.480102958050231 1 1
0.519974970315739 0.519459801814593 1 1
0.622833627452755 0.622153750641222 1 1
0.71430792996472 0.713574398535413 0 0
0.502593293344317 0.502095351416958 1 1
0.551157199356823 0.5505507844434 1 1
0.495688943615256 0.49518129876362 1 1
0.492812242580956 0.492328746353015 1 1
0.453578513957947 0.453113058008147 1 1
0.659870505975938 0.659150084832867 1 1
0.403430213469531 0.4030472203063 1 1
0.410756183834861 0.410400685094925 1 1
0.331600651394625 0.331244906606775 1 1
0.5144347290621 0.513901867292704 1 1
0.516615581029121 0.516131274687726 1 1
0.302401772058207 0.302058382375107 1 1
0.591349104837075 0.590795080965786 1 1
0.665223564212666 0.664552849165815 1 1
0.547612369423984 0.547020569379107 1 1
0.494744824025589 0.494218397644074 1 1
0.497388754705986 0.496827849611025 1 1
0.515102339679199 0.514551757172847 1 1
0.346781546139438 0.346374856876682 1 1
0.552041418074262 0.551468440312119 1 1
0.350622769481834 0.350262989746466 1 1
0.410275642966969 0.409823493433146 1 1
0.605564305483258 0.604907523500266 1 1
0.548591752240931 0.547985815993495 1 1
0.521231863469568 0.520727844825076 1 1
0.672980823896844 0.672348109619043 1 1
0.602881726651202 0.602293424404892 1 1
0.705603168478736 0.704788919369772 1 1
0.712029882232177 0.711249208123341 0 0
0.51994619173109 0.519400951776605 1 1
0.529919591232632 0.529383449267985 1 1
0.342752759651766 0.342430809304724 1 1
0.488248870444049 0.487787400337329 1 1
0.476432690699887 0.475931147505026 1 1
0.50462896536915 0.504058812999772 1 1
0.509938586085216 0.509435630822306 1 1
0.347982259180797 0.347640591176951 1 1
0.512229688954484 0.511641473054366 1 1
0.616728091141555 0.616087549496866 1 1
0.337137724082229 0.336799753587014 1 1
0.564660976564651 0.564092492570537 1 1
0.590525559428183 0.589908751095961 1 1
0.526723238060787 0.526197525783589 1 1
0.69792971940772 0.697235186364628 1 1
0.526468992267798 0.525929041398644 1 1
0.478937621848013 0.478484071121459 1 1
0.488099117775443 0.487600505567996 1 1
0.374530222042596 0.374078826086752 1 1
0.605079083213723 0.604417086769905 1 1
0.482313626280374 0.481827538335814 1 1
0.565324485399374 0.564831015511989 1 1
0.548781031387318 0.548223978601924 1 1
0.622154150191391 0.621442298435216 1 1
0.799602984540537 0.798732149059112 0 0
0.574569771752029 0.573913345525473 1 1
0.718906806826431 0.718078091811122 0 0
0.707209783676955 0.7065290646574 0 0
0.385012306675047 0.384628420462117 1 1
0.47870976701075 0.478212975182423 1 1
0.629041564127698 0.62843318830438 1 1
0.488646324827093 0.488105910082577 1 1
0.285933508218481 0.28562873616888 0 0
0.490833975862057 0.490295381867867 1 1
0.517707845134125 0.517171997262632 1 1
0.534736939524353 0.534214209997522 1 1
0.460182994226445 0.459647615685407 1 1
0.480378381401525 0.479910115042309 1 1
0.448706323691048 0.448192004256792 1 1
0.519289361505529 0.518689461556605 1 1
0.565894091643018 0.565281777263638 1 1
0.460555317272186 0.460069889723972 1 1
0.453898283587183 0.453456125302998 1 1
0.622592353309647 0.621978611907172 1 1
0.620439772503498 0.619833843805658 1 1
0.466112819631207 0.4656796867809 1 1
0.617600649714203 0.616904118122654 1 1
0.387863945937136 0.387481207040811 1 1
0.446680058037477 0.446201182248987 1 1
0.936686912665899 0.935600162120738 0 0
0.586084457130181 0.585509105188883 1 1
0.580025990619251 0.579401959222135 1 1
0.456034472060765 0.455586713828599 1 1
0.483200378127066 0.482711266588307 1 1
0.390490146461587 0.39010002596106 1 1
0.399445684400771 0.398968186561389 1 1
0.771802407965554 0.771008175924456 0 0
0.614817457643303 0.614151015135252 1 1
0.546897290810392 0.546323044169271 1 1
0.404146931212497 0.403752658002231 1 1
0.336324228487301 0.336014605211557 1 1
0.454629429715621 0.454134109503245 1 1
0.336631311391715 0.336274739953491 1 1
0.308693597336793 0.308388361675205 0 0
0.342213237734401 0.341848982066242 1 1
0.651327704714109 0.650666460699184 1 1
0.487760175999094 0.487283583211333 1 1
0.418284595924279 0.417890276701262 1 1
0.555335824987002 0.554759492585213 1 1
0.569197411108146 0.568583983471096 1 1
0.478744325231893 0.478304648520946 1 1
0.618373382660622 0.617730311421229 1 1
0.558362422113575 0.557769513242854 1 1
0.507447310379552 0.50692229773044 1 1
0.651415275179824 0.650733953059165 1 1
0.501702411801378 0.501195307298433 1 1
0.756090220487371 0.755298480349857 0 0
0.563248169678931 0.562662975284199 1 1
0.409884053516373 0.40940807858812 1 1
0.438307292383289 0.437902779305365 1 1
0.473135959128265 0.472575897890825 1 1
0.569021443929168 0.568380067773067 1 1
0.770642275442095 0.769808355647334 0 0
0.390695961304008 0.390252427133347 1 1
0.270204613290772 0.269943550925203 0 0
0.590885974445542 0.59032545933656 1 1
0.384276071139187 0.383870400846645 1 1
0.344529960694828 0.344142581596137 1 1
0.524635177656929 0.52407262066076 1 1
0.425094612122204 0.424686687876215 1 1
0.564513695507099 0.563954326030719 1 1
0.476622324932292 0.476196679591957 1 1
0.306670382475193 0.306391584072547 1 1
0.645809135036812 0.645075557441415 1 1
0.758532291574286 0.757679231409504 0 0
0.433285141909042 0.432831855230218 1 1
0.572430169579889 0.57177923049296 1 1
0.534910799269541 0.534330900739397 1 1
0.438769469657546 0.438267758683129 1 1
0.525707971642922 0.525144887835666 1 1
0.550049562652729 0.549479015037338 1 1
0.380474925795613 0.38010409667656 1 1
0.749003529345281 0.748182287727813 0 0
0.555365192046441 0.554762873748155 1 1
0.568609207001165 0.568027835528182 1 1
0.410415234128759 0.409973864644733 1 1
0.560668079971604 0.560104707627636 1 1
0.533618760377835 0.533114086951138 1 1
0.482780237239291 0.482245280545423 1 1
0.565259217933835 0.564690111472123 1 1
0.365019323308057 0.364631035211539 1 1
0.710060588641435 0.709290585977789 0 0
0.483253381650889 0.482758164686098 1 1
0.653868060348942 0.653163483702448 1 1
0.526735085246776 0.526242243267845 1 1
0.507788643536584 0.507292742168963 1 1
0.465584759307794 0.465092960085926 1 1
0.48813280421972 0.487685106436123 1 1
0.547342046490164 0.546831905971808 1 1
0.613824297928332 0.613142219198914 1 1
0.440611834842963 0.440194558989551 1 1
0.754990761544262 0.75421508879469 0 0
0.592049037815792 0.591442439815561 1 1
0.500921119728315 0.500396216378956 1 1
0.593954330274553 0.59335932251423 1 1
0.541950241430226 0.541329544555633 1 1
0.364449897670718 0.364067313636065 1 1
0.521719291871207 0.521215722907178 1 1
0.37546617396271 0.375081842501178 1 1
0.54899923368601 0.548479313210734 1 1
0.589237787927017 0.5886544723443 1 1
0.544683254253682 0.544164382931104 1 1
0.489202727031644 0.488714813506922 1 1
0.66202675590026 0.661341723400965 1 1
0.378300167472224 0.37790984081197 1 1
0.316456566345117 0.316112493593678 0 0
0.764463979294107 0.763653854649494 0 0
0.649844094965121 0.649177622938544 1 1
0.621582816917076 0.620997725191669 1 1
0.594466582340555 0.593778410226869 1 1
0.455419895527154 0.455024749670301 1 1
0.559594804713637 0.558992587096836 1 1
0.478114021754468 0.477658035807885 1 1
0.561001056742852 0.560454650597397 1 1
0.597394890116239 0.596784221307823 1 1
0.464754337726165 0.464289823268831 1 1
0.613082544952454 0.612403585712865 1 1
0.468038484915755 0.467553133620179 1 1
0.463957546166329 0.463470175159353 1 1
0.447068507115667 0.446619196213633 1 1
0.492649561076608 0.492164586051973 1 1
0.350988869683188 0.350619944481175 1 1
0.503095796834289 0.502529890316863 1 1
0.440897374235292 0.440444834701295 1 1
0.64260889143283 0.641885518236938 1 1
0.487288937749396 0.486789783997846 1 1
0.583517173393881 0.582863914730346 1 1
0.405957194302714 0.405505806723968 1 1
0.602457267475977 0.601874502321055 1 1
0.551474259709931 0.550877778361255 1 1
0.51494335845342 0.514445995066307 1 1
0.758313527728978 0.757440168687203 0 0
0.444269380148843 0.443784355152148 1 1
0.348910696165341 0.348541199931652 1 1
0.585735811455366 0.585152582985725 1 1
0.632698408463858 0.632061523051318 1 1
0.627080853262529 0.626366052828614 1 1
0.382604962916453 0.382215659782181 1 1
0.580184422027669 0.579609340246533 1 1
0.550217851058919 0.549649514868043 1 1
0.539151038649338 0.538581870912749 1 1
0.412357257759672 0.411927719295796 1 1
0.484294919599285 0.48377205396338 1 1
0.310911012327976 0.310606950702579 0 0
0.630759637504119 0.63009773153983 1 1
0.411099537616913 0.410704101568313 1 1
0.504646038183223 0.504034242391634 1 1
0.510041266933404 0.509586487916006 1 1
0.267751571507437 0.267500798254433 0 0
0.546130605043876 0.545508301549844 1 1
0.442000369425435 0.441540117093039 1 1
0.505864313710159 0.505368217182809 1 1
0.473781997917199 0.473323925515407 1 1
0.674734648815539 0.674092416236237 1 1
0.331757292376293 0.33140342774385 1 1
0.644176583807642 0.643555840715008 1 1
0.445638822766188 0.445195709102139 1 1
0.361034887101511 0.360660519546825 1 1
0.672510958643166 0.671869193299958 1 1
0.389255037047211 0.388853805649483 1 1
0.626924754172003 0.626296681531472 1 1
0.385925986661618 0.385554398613204 1 1
0.560427245941828 0.559855875064273 1 1
0.486404310420537 0.485961789159707 1 1
0.543568575584578 0.543015824718136 1 1
0.60839498029768 0.607777812086063 1 1
0.479833480948808 0.479354564549345 1 1
0.450947274981765 0.450463490726957 1 1
0.501818330271027 0.5012655717904 1 1
0.488377943472726 0.487856090706381 1 1
0.497931296208723 0.497431541272316 1 1
0.362437387852728 0.362063224683033 1 1
0.517660944413351 0.517140168189379 1 1
0.508520141096958 0.508017307242138 1 1
0.415849261743411 0.415424689077295 1 1
0.604231758551064 0.603577836230054 1 1
0.749314673361208 0.748546272509351 0 0
0.523492980497883 0.522919502607508 1 1
0.611408046047535 0.610765159699822 1 1
0.487967876961019 0.487431130484581 1 1
0.631341524558932 0.630638515437311 1 1
0.635263266065953 0.634608616439647 1 1
0.527234447044463 0.526709524805231 1 1
0.529881181705132 0.529354396850332 1 1
0.51305793014759 0.512520895721567 1 1
0.493508856490035 0.492989334904022 1 1
0.635343243446077 0.634752155889798 1 1
0.427675217630232 0.427238668263211 1 1
0.614204845375452 0.613596003276349 1 1
0.566514124553836 0.565923784794357 1 1
0.487797346679943 0.48728194142321 1 1
0.634321736736498 0.633669024169583 1 1
0.576460504786944 0.575807800194105 1 1
0.408903162037965 0.408499476371316 1 1
0.587762210917976 0.587106799842332 1 1
0.287509020281463 0.287234703840947 0 0
0.635519108059092 0.634854941331734 1 1
0.553492337792035 0.55290928720699 1 1
0.594517413996664 0.593937568799362 1 1
0.414431647766532 0.413956588438635 1 1
0.248017016092349 0.247709242013138 0 0
0.419760375428651 0.419320679083765 1 1
0.578085101664895 0.577468537427783 1 1
0.642081004666782 0.641419066559821 1 1
0.256714647431564 0.256451537683414 1 1
0.432582734119905 0.432123785027891 1 1
0.401367516079727 0.400946809818649 1 1
0.244404916868931 0.244169267835481 0 0
0.543705178823151 0.543119763195167 1 1
0.568194246914905 0.567622164986498 1 1
0.449010571433403 0.448513820981579 1 1
0.451704752351151 0.451230922391332 1 1
0.466521402502623 0.466040527967877 1 1
0.395517577532567 0.395120886060157 1 1
0.603021467582776 0.60237700849718 1 1
0.477293375902904 0.476785384927903 1 1
0.489364053854586 0.488855963118142 1 1
0.550983263115603 0.550385278415699 1 1
0.505998932421651 0.505475659305597 1 1
0.526037296913 0.525424743337368 1 1
0.476021972102322 0.475548906310093 1 1
0.553058810576027 0.552506772433277 1 1
0.415374227086548 0.414924887090837 1 1
0.421628624800578 0.421152963844153 1 1
0.430593704737871 0.430150372639461 1 1
0.570692193621736 0.570060895860079 1 1
0.634485866866265 0.633784760729535 1 1
0.450726659403279 0.450267931628617 1 1
0.572284802919311 0.57170474295191 1 1
0.522944307433606 0.522447372665649 1 1
0.473286937852583 0.472772789511957 1 1
0.435495646741188 0.435088766556465 1 1
0.408028446121838 0.407614274810558 1 1
0.568732125682116 0.568092147365823 1 1
0.524652036013404 0.524146865489584 1 1
0.672712357801362 0.672040493400765 1 1
0.420583178406803 0.420110815974436 1 1
0.59894969287335 0.598345988402775 1 1
0.533939178692699 0.533373983924727 1 1
0.432087345849626 0.431569136748028 1 1
0.56046159364692 0.559918686971119 1 1
0.254137071038016 0.253884233365836 0 0
0.547156384557065 0.546558900751419 1 1
0.507642097678932 0.507126134994382 1 1
0.618772886126591 0.618143592918132 1 1
0.59774755784397 0.597029180348618 1 1
0.618174315574977 0.617458527751001 1 1
0.553850225697008 0.55321357139123 1 1
0.47639219312529 0.475882659750112 1 1
0.368603382874269 0.368211636408088 1 1
0.442992566256254 0.442534528044069 1 1
0.613170428967456 0.61244456994323 1 1
0.521639477153425 0.521104860620312 1 1
0.552644731310352 0.552061450072038 1 1
0.42496394738908 0.42447485304207 1 1
0.654380971547783 0.653714415630197 1 1
0.402971625219446 0.402537482091997 1 1
0.471550717640532 0.470995577391349 1 1
0.543381477470793 0.54283654624501 1 1
0.20536393901319 0.205150922546876 0 0
0.640395233127291 0.639702462331176 1 1
0.487741360204543 0.487247537692455 1 1
0.746520626242503 0.745736121284076 0 0
0.661077244244865 0.660394467442103 1 1
0.636136236227628 0.635439948255341 1 1
0.459465258498996 0.45896772921007 1 1
0.205933088112876 0.205684973480685 0 0
0.593103309307322 0.592439415518184 1 1
0.487093746369778 0.486586561772272 1 1
0.569650269800297 0.569031738966489 1 1
0.435248281712126 0.434757370841155 1 1
0.365102690121471 0.36475066751717 1 1
0.367386969971067 0.367007478299521 1 1
0.494176466420616 0.493625062761283 1 1
0.574413034568165 0.573763907240337 1 1
0.519479357874663 0.518957086972305 1 1
0.46243238665991 0.461948876514535 1 1
0.340360756944072 0.340015610812024 1 1
0.498952714763918 0.498417241545049 1 1
0.677021863161667 0.676296028348096 1 1
0.429960753271192 0.429497229735695 1 1
0.596586844701115 0.595980801738807 1 1
0.61569873928626 0.615098867599743 1 1
0.471024012501845 0.470555237949959 1 1
0.243768861545692 0.2435465026967 0 0
0.425841346648252 0.425424875370533 1 1
0.577249584305419 0.576644404967818 1 1
0.535346350190805 0.534783938523732 1 1
0.56309604246362 0.562427346079256 1 1
0.350152295353489 0.349747545052235 1 1
0.393537287172016 0.393164428632471 1 1
0.418144591931972 0.417724442244473 1 1
0.322503493971781 0.32214353347914 1 1
0.476683752738541 0.476202798744539 1 1
0.468628922978431 0.46809243791101 1 1
0.548331478673788 0.547793195956607 1 1
0.623263746620947 0.622651637245506 1 1
0.513792812954057 0.513265685461959 1 1
0.494525309785065 0.494021304253968 1 1
0.533013201355726 0.532494388963642 1 1
0.579171762378029 0.578530121574668 1 1
0.572886918171484 0.572299290164637 1 1
0.362366509871159 0.361966508906133 1 1
0.501017354639099 0.500481331691405 1 1
0.428616005393187 0.428163950032128 1 1
0.717707617980998 0.717022146142206 1 1
0.4076090748629 0.407171348003788 1 1
0.355877848993011 0.355548895253759 1 1
0.382878747377987 0.382523041950855 1 1
0.225420785546771 0.225197568565783 0 0
0.498297172051785 0.497806288966246 1 1
0.495053138035297 0.494612214644822 1 1
0.571425399471127 0.570894342195727 1 1
0.571533022210799 0.570950559162489 1 1
0.663380982024848 0.662567809651602 1 1
0.630375709701044 0.629688355954514 1 1
0.596294942953832 0.595674744778102 1 1
0.632097329229158 0.631508649707049 1 1
0.535450997459396 0.5348955044788 1 1
0.505521020664487 0.505017477699318 1 1
0.306273396788146 0.305982342190847 0 0
0.314983912037625 0.31467161742258 1 1
0.330714261015756 0.330315980985684 1 1
0.187689816145876 0.187483788704595 0 0
0.694522273013077 0.693811916465968 1 1
0.638868738831287 0.638227593717381 1 1
0.641573722670228 0.640894739594853 1 1
0.366824259706219 0.366435618051594 1 1
0.501022923861308 0.50046678009359 1 1
0.501293666767217 0.500834377030661 1 1
0.358420505124213 0.35808670839726 1 1
0.418747788128245 0.41829493716597 1 1
0.673221784863985 0.672536588823269 1 1
0.488781000149541 0.488262078842364 1 1
0.4180071126473 0.417592420464561 1 1
0.459138135173079 0.458650095589216 1 1
0.388042136768209 0.387648481488403 1 1
0.392612524589818 0.392229632377382 1 1
0.40228790556956 0.401829838852006 1 1
0.431822806512345 0.431411185264146 1 1
0.511768231715455 0.51123348677136 1 1
0.457087791729431 0.456663062333019 1 1
0.354640426456373 0.354287403562081 1 1
0.524958400986256 0.524444646250822 1 1
0.656347520290141 0.655671226080904 1 1
0.378773619341002 0.378378986041463 1 1
0.533426459531338 0.532982908618451 1 1
0.60912558517349 0.608495891048233 1 1
0.600062842350247 0.599450632071766 1 1
0.513625623626336 0.513072090370497 1 1
0.481190435488055 0.480738509067467 1 1
0.430733985694101 0.430291250365872 1 1
0.539218235263471 0.538691251670858 1 1
0.287850863564689 0.287608644887262 1 1
0.345845851593024 0.345466502689855 1 1
0.393911053376667 0.393554071215217 1 1
0.437684818354819 0.437244529749086 1 1
0.446832697731766 0.446414936473733 1 1
0.519593147467945 0.519076720127138 1 1
0.530521494127449 0.530018056435889 1 1
0.54587010248274 0.545273460753783 1 1
0.493769741294384 0.493237441005708 1 1
0.519293399791432 0.518768347773538 1 1
0.560176217999984 0.559576189356098 1 1
0.417870856932776 0.417437273843866 1 1
0.479910886900106 0.47934091198003 1 1
0.600130823054144 0.59952958373212 1 1
0.491496671889562 0.490985419631232 1 1
0.62394493433674 0.623312680480996 1 1
0.650415399498439 0.649686576586719 1 1
0.493075105219503 0.492571790520274 1 1
0.574281387859923 0.573667706795593 1 1
0.75389538699441 0.753115629457896 0 0
0.544731169254867 0.54415869420252 1 1
0.581516992413886 0.580899451460612 1 1
0.480119583157192 0.479588974043553 1 1
0.446962497094237 0.446491164352349 1 1
0.358543598611155 0.358200728549598 1 1
0.569393574205706 0.568791254299311 1 1
0.426394890434767 0.425924334941897 1 1
0.508832970293611 0.508290068701881 1 1
0.506317256621592 0.505791990762765 1 1
0.471204096331826 0.470726823847846 1 1
0.426328275072337 0.42585482577834 1 1
0.598591726577447 0.59795200004793 1 1
0.578835885935476 0.578219722815978 1 1
0.610204648786335 0.60952810763361 1 1
0.428028369091172 0.427574525017763 1 1
0.350768115982829 0.35039183735359 1 1
0.784491706595041 0.783705106257153 0 0
0.286525506036414 0.28623147017689 1 1
0.298405585536852 0.298116642815541 1 1
0.432392394049048 0.431926253602374 1 1
0.580535629106442 0.579990861146118 1 1
0.57407891043742 0.573495091523756 1 1
0.530906538635829 0.530384671768115 1 1
0.506592537013846 0.506085512502615 1 1
0.555369538451754 0.55485218628623 1 1
0.569807440526148 0.569183181909174 1 1
0.444073021798436 0.443577446183514 1 1
0.501450706085561 0.500952010934002 1 1
0.419647161079073 0.419231863366525 1 1
0.337997372245009 0.337641753457223 1 1
0.462075800761352 0.46160698114087 1 1
0.653166808045562 0.65246532617939 1 1
0.557550180498551 0.556942565641373 1 1
0.764123618449603 0.763336308212316 0 0
0.414493528276133 0.414025489731212 1 1
0.392348089414132 0.391996376619178 1 1
0.50391249379771 0.503396960736178 1 1
0.250133981716524 0.249871111062358 0 0
0.669810405396746 0.66907886739248 1 1
0.534813453360395 0.534248128047465 1 1
0.595637962731344 0.595089137567575 1 1
0.511458053762699 0.510907310911303 1 1
0.443316509768172 0.44278596555506 1 1
0.42234189135247 0.421883172699857 1 1
0.577291217512595 0.576733546601265 1 1
0.521274614387567 0.520721701124871 1 1
0.439910039968111 0.439424553757846 1 1
0.719232778800574 0.718541183477014 0 0
0.662208524949371 0.661489528326475 1 1
0.358267158422746 0.357848089993216 1 1
0.49476515376725 0.494288194383364 1 1
0.325523584080644 0.325159857469181 1 1
0.540370951265427 0.53983565571025 1 1
0.422783392299595 0.422371111535816 1 1
0.54543832552836 0.544887289019666 1 1
0.477917937850397 0.477440010791257 1 1
0.513928133570519 0.513394228766415 1 1
0.374407215156435 0.374006660523732 1 1
0.352839681994204 0.352471870349338 1 1
0.616336001973842 0.615670252620196 1 1
0.448790175705431 0.448345500721384 1 1
0.327785303133288 0.32744016380818 1 1
0.552819064896315 0.552282449755159 1 1
0.656877384159563 0.656177136109524 1 1
0.451210062177228 0.450724793718513 1 1
0.483760722261306 0.483254358335937 1 1
0.353242005076741 0.352905594920105 1 1
0.289180101808962 0.28886948476203 0 0
0.629286761941687 0.628595698300254 1 1
0.503225755923308 0.502687865495716 1 1
0.431878030495833 0.431439955956936 1 1
0.559795432467653 0.559220568968091 1 1
0.444868618090991 0.444405612284922 1 1
0.69085233725058 0.690109440602059 1 1
0.442193525910061 0.441714369104677 1 1
0.428244906509559 0.427840827068087 1 1
0.475056018165137 0.474556296746383 1 1
0.489146468504939 0.488645231430396 1 1
0.573259780595512 0.572641988841347 1 1
0.524565745711268 0.523989933434574 1 1
0.565962019307209 0.56539601262458 1 1
0.360145119388138 0.359709994877022 1 1
0.556321813503981 0.555776867045535 1 1
0.395421480027559 0.39502490485679 1 1
0.552413722220142 0.551864623004575 1 1
0.577267386011189 0.576696002145735 1 1
0.452723747911564 0.452232642092982 1 1
0.513839357886969 0.513351269857628 1 1
0.596937806328245 0.596329032690652 1 1
0.324475567797969 0.324109087565272 1 1
0.691437490679676 0.690769907982645 0 0
0.415028718819406 0.414546944491614 1 1
0.521886751814702 0.52134274722575 1 1
0.498899122365602 0.498371341044721 1 1
0.544602692292498 0.544036490067741 1 1
0.625573412207527 0.624952221482893 1 1
0.275297128121886 0.274977572134141 0 0
0.506603929218978 0.506156312034877 1 1
0.52624015378276 0.525707962142101 1 1
0.413272830401596 0.412872111060026 1 1
0.538646863645173 0.538027619485279 1 1
0.590265116776061 0.58962273999427 1 1
0.540871351692066 0.540268402567713 1 1
0.525572542191454 0.525064792816825 1 1
0.653266619150702 0.652634506394272 1 1
0.649103775125813 0.648489782660318 1 1
0.601207088012824 0.600569664130067 1 1
0.587124314898613 0.586553685719349 1 1
0.691468748909602 0.690662350526908 1 1
0.311816340136438 0.311519006350559 1 1
0.554432027294239 0.553847330829538 1 1
0.689544951312031 0.688827364883257 0 0
0.58700382715683 0.586391212658754 1 1
0.519909247933256 0.519424059321503 1 1
0.679876280082903 0.67920283224088 1 1
0.45899473025173 0.458534291231634 1 1
0.593167814469383 0.592502338150173 1 1
0.400842314305467 0.400439248288169 1 1
0.578599226136722 0.578021145885781 1 1
0.541540398530994 0.540971272081121 1 1
0.283276681857225 0.282970535283915 0 0
0.467227000708311 0.466754656481474 1 1
0.783743919402966 0.782990989980894 0 0
0.454102459478621 0.453602452768531 1 1
0.455451214942567 0.454980080995319 1 1
0.390704900422172 0.390282664064543 1 1
0.300950643359065 0.300651987808398 0 0
0.607742966815566 0.607173456250541 1 1
0.511785293451327 0.51127356392916 1 1
0.336051316782696 0.335709175303959 1 1
0.559871784484088 0.55931730686603 1 1
0.473264234071795 0.472768529393034 1 1
0.48757713085566 0.487015088598564 1 1
0.484668051446535 0.48418719799339 1 1
0.522256970852992 0.521703681210544 1 1
0.440407207200149 0.439916474134816 1 1
0.499644871460587 0.499072972261042 1 1
0.363067936357064 0.362733098904651 1 1
0.567335590586859 0.566754401696364 1 1
0.549586229038326 0.54904775431418 1 1
0.486229826864699 0.48564564414479 1 1
0.412617971185453 0.412244704682146 1 1
0.521202487786408 0.520658644315405 1 1
0.561126336342014 0.560571498874276 1 1
0.508285866711038 0.5078005189739 1 1
0.507986042240978 0.507518614816392 1 1
0.471869978315338 0.471387913807104 1 1
0.604547082994196 0.603923359960073 1 1
0.655699120298332 0.654916777416435 1 1
0.476400051038515 0.47591397670442 1 1
0.586676236871994 0.586070516722197 1 1
0.514246684552095 0.51371764293281 1 1
0.335072355353156 0.334727961951299 1 1
0.581524602149625 0.580910652254756 1 1
0.334330917048781 0.333988911865404 1 1
0.820602943098275 0.819690130514517 0 0
0.434631359346415 0.434195148096277 1 1
0.598358549485688 0.597781318792399 1 1
0.448794309805168 0.44840524568879 1 1
0.508834090571876 0.508273177176127 1 1
0.350454265179118 0.350089641390976 1 1
0.493928311119548 0.493413059354295 1 1
0.550590403152118 0.549977522987809 1 1
0.313799143499648 0.313497799934731 1 1
0.544002215633915 0.543410585850981 1 1
0.615596293352641 0.614846481708114 1 1
0.534865219549235 0.534271421447004 1 1
0.337855423377468 0.337541869326753 1 1
0.335664712353162 0.335297367117151 1 1
0.367755226184101 0.367417261732592 1 1
0.403043963588144 0.402603374026279 1 1
0.602340612944863 0.601730745873105 1 1
0.634160653510271 0.633545935415203 1 1
0.28708658453318 0.286762485983755 1 1
0.601643341607553 0.601028420983792 1 1
0.366720195899616 0.366328096802597 1 1
0.432994396730873 0.432559280568482 1 1
0.563571900899458 0.562991707310049 1 1
0.585392417134581 0.584841644601938 1 1
0.183647842414528 0.183491487227892 0 0
0.564167412145048 0.563578381041433 1 1
0.591705573385844 0.591056111556133 1 1
0.60357021442194 0.602930792353636 1 1
0.513429590777495 0.51287689297077 1 1
0.578831344389093 0.578227387357911 1 1
0.67921369453196 0.678500419304565 1 1
0.445557043135956 0.445059150504673 1 1
0.462669987786878 0.462159853978754 1 1
0.562571341634626 0.561913218926937 1 1
0.43793203949167 0.437495365570836 1 1
0.557295532118783 0.556652818152574 1 1
0.42774298179576 0.427283282761069 1 1
0.311869200007541 0.311528746745171 0 0
0.448373575449072 0.447897146562208 1 1
0.492850142061753 0.492312079232415 1 1
0.307596958701483 0.30727106804669 1 1
0.317152554311056 0.316813974242613 1 1
0.565079933859094 0.564599812435001 1 1
0.496569846212741 0.496066679582052 1 1
0.515517271244286 0.514986178663287 1 1
0.515152777470592 0.514625697295688 1 1
0.510449439861575 0.50990890115679 1 1
0.387140669803709 0.386733951771958 1 1
0.423379353431117 0.422946297228718 1 1
0.532272602485202 0.531745709273147 1 1
0.561911201302163 0.561325719039671 1 1
0.459998658609002 0.459553205199612 1 1
0.472032035823371 0.471550800801762 1 1
0.59798409495864 0.597328617041346 1 1
0.418305818589835 0.417918414096366 1 1
0.437210259562891 0.436708470592774 1 1
0.491178670219585 0.490651427120773 1 1
0.46708466505533 0.466517496602946 1 1
0.514009304614171 0.513458255450493 1 1
0.645500422013822 0.644851595866582 1 1
0.403958350493744 0.403538013484568 1 1
0.533355123722273 0.532815456502158 1 1
0.481201774524969 0.480681434571164 1 1
0.524290044003012 0.523765753678834 1 1
0.465487858754482 0.465053082693537 1 1
0.552858756690963 0.552219118986202 1 1
0.452716083033139 0.452208284713531 1 1
0.303359316640586 0.303026957084271 0 0
0.451859472871123 0.451348454659067 1 1
0.648280832380119 0.647637096627345 1 1
0.617589643726235 0.616917283559553 1 1
0.540448455452762 0.539935275857044 1 1
0.639272921107686 0.638657527443663 1 1
0.517593516087806 0.51710026300244 1 1
0.426386118553072 0.425936169690826 1 1
0.476510344488919 0.475992265033046 1 1
0.587601277010923 0.58692790918713 1 1
0.512461676107123 0.511929437085277 1 1
0.646685223107306 0.646013885631038 1 1
0.619942607037527 0.61922721169525 1 1
0.471933831534357 0.471448789141582 1 1
0.710942138313376 0.710161892413094 1 1
0.225953931365348 0.225689552341299 0 0
0.292049263096893 0.291754591307326 1 1
0.434394794849754 0.433909029199814 1 1
0.561349439886717 0.560772634010516 1 1
0.432163593115929 0.431697825234687 1 1
0.472137480317454 0.471670055946766 1 1
0.531344086657588 0.530818374178575 1 1
0.754932319811215 0.754209294742061 0 0
0.413255993800232 0.412852369253619 1 1
0.408129896397481 0.407743849231176 1 1
0.507632129448409 0.507074837846769 1 1
0.336680493291171 0.336329294282935 1 1
0.370823278880833 0.370426351865251 1 1
0.407721265346434 0.407318110289732 1 1
0.54138789482607 0.540802640146578 1 1
0.614434642995797 0.613842239302758 1 1
0.63335603108229 0.632687121667344 1 1
0.290164544129376 0.289836492802349 0 0
0.307908443228599 0.307604112589323 1 1
0.623232733289634 0.622598647438408 1 1
0.451889319253784 0.45145088571212 1 1
0.445891329393683 0.445429561117043 1 1
0.563702377078582 0.563077297277702 1 1
0.40585667968845 0.405469926998639 1 1
0.479260949847472 0.478760544656267 1 1
0.669852338573162 0.669172033068238 1 1
0.5765388879527 0.575939697609853 1 1
0.378159723348493 0.377796124800919 1 1
0.251421653497965 0.251156141962434 0 0
0.580288072934154 0.579658212439787 1 1
0.41313878740469 0.412695901164375 1 1
0.559499695383116 0.558925181397027 1 1
0.567706205671421 0.567156215944807 1 1
0.488630774245343 0.48815188504549 1 1
0.557364958436253 0.556814861306013 1 1
0.429961548197432 0.429533488605977 1 1
0.807418728642603 0.806551750278108 0 0
0.726201573397199 0.725519485082116 0 0
0.588115085014609 0.587514679025762 1 1
0.592905529719363 0.592274037573239 1 1
0.366666214915468 0.366307227378738 1 1
0.398578726987139 0.39819831307816 1 1
0.435770031351348 0.435337501947194 1 1
0.605322692399544 0.604654050768859 1 1
0.524368615720686 0.523880794753298 1 1
0.437450055257409 0.437006806637643 1 1
0.593003821558398 0.592418219918378 1 1
0.511168461876928 0.51060985069215 1 1
0.583651135448145 0.583019568336341 1 1
0.344021116134219 0.343655561164641 1 1
0.565266748886796 0.56472879862836 1 1
0.668760186195938 0.668058660488861 1 1
0.564953638751068 0.56438130155714 1 1
0.411628294475224 0.411225276182786 1 1
0.704268122414196 0.703556832364868 1 1
0.646924159032642 0.646250653390472 1 1
0.478400732463057 0.477933395146321 1 1
0.509868167372773 0.50935295827228 1 1
0.417730814074068 0.417289881156005 1 1
0.557690403962623 0.557067772983859 1 1
0.416922533419422 0.41651819559914 1 1
0.598715313693426 0.598129016385497 1 1
0.498914202600904 0.498410106675019 1 1
0.504977506246864 0.504502352289483 1 1
0.351564425984082 0.351225090445254 1 1
0.567085363838809 0.566494611478066 1 1
0.45247099586556 0.451989399953802 1 1
0.531057876815021 0.530473959912212 1 1
0.520346294071752 0.519814949694767 1 1
0.367610526365291 0.367257356364388 1 1
0.617134891186828 0.616564564699083 1 1
0.654486711030747 0.653776236822978 1 1
0.509183790640831 0.508689361783249 1 1
0.570770716741598 0.57021195721926 1 1
0.688246276546647 0.687561836177756 1 1
0.319727762015298 0.319389877873943 1 1
0.211547148244769 0.211358914076029 0 0
0.493656920981523 0.493095211334115 1 1
0.772641111567784 0.771845047423232 0 0
0.782669280420929 0.781821077794139 0 0
0.517207276569717 0.516640663866863 1 1
0.459121830704093 0.458633420430143 1 1
0.222614178727699 0.22242014671547 0 0
0.374487022848082 0.374183932532997 1 1
0.293383928902916 0.293141131063597 1 1
0.682965826806675 0.682265867779992 1 1
0.377002303434025 0.37663272907474 1 1
0.359200051084011 0.35886167203546 1 1
0.451530144846174 0.45105319263524 1 1
0.540034852679558 0.539503586972112 1 1
0.576443757080636 0.575817149636324 1 1
0.547909050339371 0.547350423858423 1 1
0.40844152738102 0.408012289755307 1 1
0.641944500491997 0.641247959329617 1 1
0.291023417738505 0.290753948769974 0 0
0.559849958266965 0.559293087117738 1 1
0.577301303495273 0.576666173329335 1 1
0.715091136098893 0.714381618114412 1 1
0.563645639340392 0.563053106932912 1 1
0.349983388059473 0.349556363644097 1 1
0.362817255483861 0.362456655878556 1 1
0.499859768060656 0.499331156870991 1 1
0.736998499118322 0.736216227698865 1 1
0.508936512193818 0.508410623702769 1 1
0.63380031615086 0.633145395805661 1 1
0.455114164498485 0.454637115282979 1 1
0.462483542531864 0.462006416064486 1 1
0.278814189261549 0.278560077044456 1 1
0.359526730122699 0.359181159514989 1 1
0.467208968663094 0.466667392334766 1 1
0.426693428922931 0.426261105494406 1 1
0.635365227733255 0.634651949184061 1 1
0.556015535566047 0.555412403218828 1 1
0.502408351504977 0.501883811659671 1 1
0.420700765237409 0.42025058455701 1 1
0.60409300553109 0.603437369854716 1 1
0.320601461561454 0.320280088199004 1 1
0.6251876120933 0.624537603723609 1 1
0.616671301548174 0.616068796961749 1 1
0.60237496519775 0.601675248985816 1 1
0.525444835160181 0.524863696786688 1 1
0.56106136204381 0.560560208225677 1 1
0.519875452908461 0.519331328826383 1 1
0.406260002252619 0.405847974605745 1 1
0.32214777348457 0.321825892019649 1 1
0.55288952866404 0.552344811001809 1 1
0.508136309498285 0.507594890814608 1 1
0.281212461829137 0.280953646095753 0 0
0.278860025948136 0.278540429863757 0 0
0.300607263713765 0.300317897819367 1 1
0.543550965960251 0.542972770767908 1 1
0.443894331407662 0.443438359261464 1 1
0.447695952926211 0.44723314539604 1 1
0.48468827161032 0.484195798742928 1 1
0.758329086916366 0.757497877837241 0 0
0.576310737111457 0.575747052533395 1 1
0.459968123226939 0.459496298282018 1 1
0.647607549227982 0.646979662778539 1 1
0.578858588801185 0.57826498256419 1 1
0.426862806597744 0.426452464481254 1 1
0.582645442411132 0.582065464666897 1 1
0.605320236477154 0.604721425713952 1 1
0.470630012576961 0.470114830709147 1 1
0.481643163246215 0.481140425955192 1 1
0.379059467237474 0.378649772702101 1 1
0.583464264256578 0.582881493769218 1 1
0.300601209730539 0.300267417204725 0 0
0.652636547484366 0.65205320285979 1 1
0.548825235087074 0.54825112183972 1 1
0.523912013951825 0.523343731822787 1 1
0.461508269709992 0.461029486533948 1 1
0.567085637566145 0.566472160699868 1 1
0.493376546935564 0.492868427029633 1 1
0.368673760238462 0.368292050618159 1 1
0.431343569624715 0.430900461126529 1 1
0.747931371968713 0.747145931433297 0 0
0.330034035789941 0.329707498921148 1 1
0.425335107312495 0.424919112245648 1 1
0.745189127722204 0.744373043703256 0 0
0.398463405369269 0.398071197966803 1 1
0.541088901662351 0.540516142527028 1 1
0.473821837421579 0.47337112304657 1 1
0.67941893491852 0.678700756503465 1 1
0.35605846218963 0.355774125604909 1 1
0.462719333752016 0.462244830593225 1 1
0.50904708657193 0.508514961400244 1 1
0.474744038310351 0.474242098141118 1 1
0.443432885589217 0.442971178368893 1 1
0.487022223693986 0.486490944601706 1 1
0.697991396821101 0.697277292015778 1 1
0.443549920081756 0.443131299194933 1 1
0.494636150325072 0.494102148923797 1 1
0.435877028529187 0.435430000590117 1 1
0.39930344660425 0.398916588140922 1 1
0.500103254234893 0.499602300855459 1 1
0.715422469403218 0.714737490026274 1 1
0.365019583240285 0.364582290721596 1 1
0.482600170891462 0.482058052733771 1 1
0.52148555547199 0.520939715464275 1 1
0.517979938619203 0.517379466585818 1 1
0.405298388550045 0.404816123254854 1 1
0.550577053449522 0.549975793839986 1 1
0.260058062341432 0.259782495454712 0 0
0.543818535061064 0.543277723015759 1 1
0.426514859116458 0.426107287002853 1 1
0.547794929909527 0.547240765861913 1 1
0.648892229521601 0.648227209298831 1 1
0.588739894411262 0.588186492142481 1 1
0.672329713542796 0.671623653751065 0 0
0.411675215232912 0.411231781751769 1 1
0.421261706560023 0.420853804514136 1 1
0.599276341851198 0.598587509514023 1 1
0.521229182082 0.520729378608846 1 1
0.536448669465224 0.535865104623421 1 1
0.512322593424421 0.5117692541029 1 1
0.690895788775659 0.690223243433051 1 1
0.643110525977631 0.642378465084926 1 1
0.411704279715034 0.411309711977238 1 1
0.626201680892945 0.625612126658702 1 1
0.738987412450919 0.7382485514514 1 1
0.487647263934091 0.487132224867825 1 1
0.609874172058643 0.609254863465738 1 1
0.469297225061039 0.468789223909044 1 1
0.424911198881224 0.424443489635186 1 1
0.460836619849502 0.460363640161245 1 1
0.41183031922696 0.411393875056032 1 1
0.526869930319435 0.526309438843422 1 1
0.5543772341349 0.553804472717135 1 1
0.762079039051515 0.761267098901752 0 0
0.553223141950272 0.552656012288101 1 1
0.386273018369948 0.385908203965461 1 1
0.447590218736892 0.447148420852987 1 1
0.500677584332622 0.500167024505388 1 1
0.464033138116987 0.463513404898995 1 1
0.494260760010868 0.493735535866597 1 1
0.369896645416811 0.369450772177568 1 1
0.698485839899399 0.697711581432348 1 1
0.443223775852175 0.442779310689586 1 1
0.374743898034489 0.374335508173113 1 1
0.516374727071915 0.515862032656795 1 1
0.390649297723184 0.390268165533353 1 1
0.805938977761301 0.805135294830826 0 0
0.544142203016411 0.543540890272225 1 1
0.657505581566035 0.656766774718333 1 1
0.677987433540953 0.677306703097647 1 1
0.519392538935376 0.518880000028818 1 1
0.48929688509695 0.488796144211492 1 1
0.448578228977766 0.44815142228592 1 1
0.571444990505246 0.570798737848063 1 1
0.481652128756833 0.481192790372177 1 1
0.349896565155086 0.349554020620662 1 1
0.426372142563129 0.425942363211265 1 1
0.611347692248253 0.610755472555391 1 1
0.545230679432798 0.544655108611861 1 1
0.463217937452996 0.462744879082726 1 1
0.426760129905463 0.426341798177224 1 1
0.461910977407688 0.461439240512783 1 1
0.392786604157811 0.392367652769915 1 1
0.639388709965248 0.638718307878412 1 1
0.444978412301479 0.444477808126442 1 1
0.46677842339701 0.46633450655773 1 1
0.509523988231987 0.508954790076091 1 1
0.53459736833959 0.534037623776615 1 1
0.473317264008041 0.472831996662179 1 1
0.663345737004651 0.662700045626029 1 1
0.50486791140953 0.504391954208703 1 1
0.497977739306044 0.497482626944191 1 1
0.606898479754273 0.60624709640176 1 1
0.469773681513684 0.469210753257231 1 1
0.406796381127998 0.406372702315822 1 1
0.620797622327918 0.620186824802118 1 1
0.288457280155642 0.28815706868178 0 0
0.610821836943925 0.610235112978064 1 1
0.579638686068491 0.579057947674025 1 1
0.642117860169976 0.64147897211798 1 1
0.329635083126027 0.329333241330554 1 1
0.407827907250994 0.407422774396947 1 1
0.543793011768117 0.543226764518723 1 1
0.679059638347982 0.678346252786465 0 0
0.532601557240351 0.532045900391606 1 1
0.637989709070325 0.637359670759703 1 1
0.337722290960771 0.337340690717503 1 1
0.398621584220243 0.398221802851326 1 1
0.595717365136148 0.595109723151771 1 1
0.249219728691185 0.248946301375706 0 0
0.301614858243715 0.301317642191995 1 1
0.492630914230364 0.492097302189351 1 1
0.43956339622552 0.439088191948681 1 1
0.681474357844775 0.680779672676917 1 1
0.557294451771007 0.556761255412832 1 1
0.392741844059096 0.392305014593987 1 1
0.397329615322837 0.396943179516232 1 1
0.431649975409201 0.431237627260926 1 1
0.455764227886668 0.45531412595986 1 1
0.807148532518507 0.806299292486974 0 0
0.46194842024426 0.46148484801058 1 1
0.615537843777934 0.614866560994318 1 1
0.531476095498959 0.530953680202869 1 1
0.708540061897314 0.707796623600456 1 1
0.545972084179528 0.54535670027466 1 1
0.369854443040751 0.369502422775129 1 1
0.39512644264348 0.394675599282963 1 1
0.413539666084537 0.41312686024169 1 1
0.794073974221297 0.79327059252957 0 0
0.481121217919726 0.480555661367838 1 1
0.382052920782534 0.381629682462215 1 1
0.372950142530336 0.372560549887183 1 1
0.461806736010997 0.461354401911518 1 1
0.530783243871663 0.530247474121917 1 1
0.468992284807785 0.468559806357178 1 1
0.442449135905721 0.442011354994496 1 1
0.611752939549181 0.611180272098524 1 1
0.636792278558626 0.6360563644253 1 1
0.532033043018087 0.531502856057356 1 1
0.92496338405725 0.924010653943821 0 0
0.406681286935921 0.406263520741825 1 1
0.525171320898513 0.524610436693165 1 1
0.475000255845828 0.474543402458922 1 1
0.603377871087999 0.602685506402635 1 1
0.701838249012126 0.701080366854386 1 1
0.525701865684405 0.52518193017468 1 1
0.399212652856327 0.398786844986017 1 1
0.543317192608637 0.542698214609675 1 1
0.489775442509993 0.489303625334553 1 1
0.505034901371772 0.50447939195497 1 1
0.470816583207027 0.470351053432308 1 1
0.405019708378014 0.404610859130278 1 1
0.451522876108316 0.451046174944466 1 1
0.583722919245656 0.583069579456921 1 1
0.553311215643779 0.552739461828722 1 1
0.45632019521178 0.455883438651835 1 1
0.343932094875259 0.343565454002244 1 1
0.459074863296616 0.458621674828372 1 1
0.584667045144425 0.584062935374573 1 1
0.569779166031319 0.569267726495832 1 1
0.530662663458716 0.53013530504629 1 1
0.45786408405339 0.457385182682118 1 1
0.580566677779841 0.579985274744203 1 1
0.267446996141214 0.267184256598357 0 0
0.5922079733669 0.591602604293691 1 1
0.427368695034974 0.426990964706795 1 1
0.328835181805448 0.328520802136036 1 1
0.710248109087548 0.709438842794373 0 0
0.662754199428897 0.662025061499765 1 1
0.501681586741318 0.501189150914637 1 1
0.497590849078616 0.497070582395295 1 1
0.489803608696843 0.489319104754717 1 1
0.511013420971762 0.510459874066786 1 1
0.528076826358901 0.527555099793942 1 1
0.648805570397834 0.648175096671618 1 1
0.561827955777417 0.561276684979979 1 1
0.548342046547825 0.547725307499633 1 1
0.509277710200107 0.508789879787147 1 1
0.558364854626842 0.557786894073789 1 1
0.455897129189841 0.455419830192572 1 1
0.511831878038792 0.511299162201169 1 1
0.432424853397402 0.431951802417994 1 1
0.363002042214751 0.362706499337288 1 1
0.629099658209209 0.628518357085932 1 1
0.422759860693099 0.422269330637757 1 1
0.537859608077495 0.537358358623842 1 1
0.529224747472681 0.528657520075904 1 1
0.483694956931767 0.483205243839358 1 1
0.585814436993343 0.585243212286134 1 1
0.292260040665717 0.29198831720025 1 1
0.595356069585059 0.594761613101572 1 1
0.470050945861773 0.46958456693569 1 1
0.434551260423651 0.434070276649975 1 1
0.469465946979732 0.468962168297883 1 1
0.460204059021888 0.459695127305923 1 1
0.416322051735667 0.415884481938674 1 1
0.696985118752063 0.696266180989422 1 1
0.479194711999261 0.478707721759925 1 1
0.647576223883304 0.646928074362767 1 1
0.502276989374368 0.501757196679091 1 1
0.411919503466263 0.411484098654322 1 1
0.452248409408341 0.45172634871726 1 1
0.558480939057861 0.557990170373351 1 1
0.445882346633092 0.445397639416293 1 1
0.463545211781064 0.463046029041366 1 1
0.467842471885295 0.467370627016843 1 1
0.495155304003841 0.494609010068651 1 1
0.474582707265254 0.474114139113658 1 1
0.461127345601998 0.460639051715898 1 1
0.400875075586364 0.400398884685565 1 1
0.51799194818024 0.517393628185873 1 1
0.506454310740945 0.505943403004407 1 1
0.560811547168371 0.560269177151302 1 1
0.62946098800661 0.628843138843343 1 1
0.41042864083129 0.409964438459381 1 1
0.387448981396696 0.386999565467735 1 1
0.48965887311392 0.489122211466629 1 1
0.500998434844511 0.50048013180399 1 1
0.450513927880672 0.450079213688972 1 1
0.263644957946871 0.263381193258233 0 0
0.495162544463356 0.494590401662645 1 1
0.316681706732268 0.316376869622482 1 1
0.399664735047125 0.399263305695932 1 1
0.490702478323516 0.490187354877358 1 1
0.423621332811916 0.423153888169851 1 1
0.549578887091434 0.549009858786567 1 1
0.538741542134608 0.538217995295848 1 1
0.4279955032023 0.427546643195517 1 1
0.445070601425382 0.444661688604957 1 1
0.695888836918208 0.695131146480628 0 0
0.533828890800832 0.533282479220274 1 1
0.645034013038721 0.64434362443039 1 1
0.543294871259313 0.542711303967038 1 1
0.564330572234061 0.563755832981392 1 1
0.541887814874089 0.541260946920616 1 1
0.695868949330459 0.695164112176211 1 1
0.468241856794523 0.467831223447841 1 1
0.469085965998718 0.468628273762896 1 1
0.575520770407557 0.574927180497939 1 1
0.421213625316047 0.42072848323545 1 1
0.581105255779972 0.580482671577514 1 1
0.769984732049874 0.76912632087486 0 0
0.61323131382678 0.612568229607629 1 1
0.317604535330185 0.317274868265007 1 1
0.514758710830992 0.514269985007569 1 1
0.415730127101429 0.415309005075215 1 1
0.637139523653609 0.636478755297261 1 1
0.171218944173404 0.171075513421066 0 0
0.498609866358573 0.498080787117881 1 1
0.424988840580504 0.424547504714389 1 1
0.437332750824079 0.436833009527102 1 1
0.427404966087218 0.426965298867216 1 1
0.572518028219904 0.571951807021386 1 1
0.601182132407233 0.600604148859363 1 1
0.513073155348845 0.512559447659636 1 1
0.525028131559457 0.524484917312293 1 1
0.420768613669626 0.420327275812546 1 1
0.712682142693217 0.711953070142899 0 0
0.551189258314592 0.550578556628236 1 1
0.419022325282905 0.418606905683787 1 1
0.489685278277113 0.489171781895141 1 1
0.510597764248204 0.510109535713846 1 1
0.380975691852698 0.380573868907298 1 1
0.280272737501799 0.27995545252345 0 0
0.394579214489517 0.39422294052723 1 1
0.451185163027434 0.450736645302333 1 1
0.490077117523042 0.489550517000582 1 1
0.484223545934615 0.48375423363579 1 1
0.507024503529322 0.50647682875153 1 1
0.555110352554177 0.554559028599725 1 1
0.436201244397606 0.435771797592188 1 1
0.530787128245656 0.530242873798815 1 1
0.498155225093215 0.49763891704635 1 1
0.493473705221837 0.492995152396759 1 1
0.403024300973849 0.40263450559661 1 1
0.719907615730114 0.719247157958251 1 1
0.684767559512413 0.684044421974514 1 1
0.369611131117951 0.369207831106625 1 1
0.435491140210759 0.435081746222225 1 1
0.299309479757084 0.29901796766274 0 0
0.595993899322774 0.595343863622547 1 1
0.684764359153687 0.684020710982032 1 1
0.567963280385517 0.567361736224235 1 1
0.54444309006597 0.543890491220915 1 1
0.571267996108405 0.570622393050815 1 1
0.485949839967894 0.485479403609422 1 1
0.506775438367584 0.506225958592986 1 1
0.398168836834116 0.397748931799751 1 1
0.514852433075157 0.514355883281066 1 1
0.147354434283988 0.147231949080587 0 0
0.682883866468857 0.682158248097688 1 1
0.552731511953777 0.552202072250796 1 1
0.484824531694635 0.484352929723414 1 1
0.330408021309677 0.33011405707582 1 1
0.504686644204303 0.504163772094095 1 1
0.495943295256611 0.49544032090948 1 1
0.401377811344578 0.400931141368176 1 1
0.40723308669767 0.406810492875412 1 1
0.393079609561045 0.392626545431225 1 1
0.576804673684183 0.576167328099614 1 1
0.587975059781805 0.587391290025226 1 1
0.419491527244212 0.418995703867916 1 1
0.580064236822176 0.579468054146958 1 1
0.530866191861203 0.530314052011746 1 1
0.442268903081407 0.441775956040101 1 1
0.461872713065375 0.461367737215985 1 1
0.481597537144833 0.48112134108446 1 1
0.424706591048504 0.424250157874198 1 1
0.628050660482108 0.627385212187304 1 1
0.691529837509922 0.690827904213069 1 1
0.45688855494816 0.456420444133594 1 1
0.622412777405729 0.621749197601639 1 1
0.633430107220088 0.632722139640639 1 1
0.474907236937794 0.474405280107696 1 1
0.447896846078835 0.447425329416489 1 1
0.545680024985759 0.545151001824954 1 1
0.356241696521552 0.355902125275843 1 1
0.552625193317152 0.551985405337483 1 1
0.640159295481988 0.639469432224506 1 1
0.625477651923527 0.624885386249493 1 1
0.458563882583572 0.458096712022497 1 1
0.286041175702224 0.285731163565055 1 1
0.309344534180225 0.309044132031672 0 0
0.641291180592719 0.640620806589469 1 1
0.429799167377352 0.429365376010522 1 1
0.585697599285482 0.585066478417137 1 1
0.560893833522953 0.560325638385017 1 1
0.425144583763354 0.424670831934916 1 1
0.568180650392509 0.567602344094267 1 1
0.600331767488248 0.599718272559354 1 1
0.633869627752991 0.633184952150919 1 1
0.598038646269753 0.597456951261955 1 1
0.513800350504677 0.51327317383985 1 1
0.4534208703737 0.453001335803821 1 1
0.51669067173175 0.516159436606541 1 1
0.470537233356031 0.470048326508812 1 1
0.334237253381639 0.333898080598078 1 1
0.311046460612353 0.31069726669744 0 0
0.49174955434831 0.491272072009087 1 1
0.414323176965707 0.413898838348666 1 1
0.595727531483171 0.595047748593761 1 1
0.535840164168816 0.535272867367048 1 1
0.525744821154345 0.525251299976023 1 1
0.309779021438789 0.309459609422007 1 1
0.479756697415907 0.479204152547935 1 1
0.562071882508506 0.561495722926583 1 1
0.51253139684054 0.511985674576045 1 1
0.26369883408406 0.263446998429568 1 1
0.358353110933132 0.358026884830976 1 1
0.590466669459989 0.589883755868023 1 1
0.509503848728794 0.508971844855009 1 1
0.371861837725311 0.371510452204948 1 1
0.618454414592096 0.617793870336451 1 1
0.510132853550506 0.509577750121202 1 1
0.468276588351294 0.467770908528891 1 1
0.635644711320166 0.634975782943147 1 1
0.457045431289514 0.456592875108969 1 1
0.397543096416733 0.397139713093322 1 1
0.677105345143911 0.676416949113326 1 1
0.557364087691944 0.556765408889945 1 1
0.341503517691069 0.341139214499563 1 1
0.637110835249022 0.636506822403876 1 1
0.452978855395496 0.45251848202241 1 1
0.537945283232345 0.537355142582109 1 1
0.515789470958994 0.515244688687865 1 1
0.577920433175513 0.577380918462196 1 1
0.399509416850878 0.399140537877737 1 1
0.401447156780588 0.401032327187 1 1
0.491547016150631 0.491060781374972 1 1
0.312439580434174 0.312160227580204 1 1
0.734956073348107 0.734254056858626 0 0
0.643163295651787 0.64249432264834 1 1
0.57897755310354 0.578344696132869 1 1
0.675452835974716 0.674715911729363 1 1
0.690279683507139 0.689525829363577 0 0
0.510428119485765 0.509879325801641 1 1
0.308014808758004 0.307665842579445 1 1
0.444309234472159 0.443843171234177 1 1
0.353006167310021 0.352590895565428 1 1
0.560581846845228 0.559984491582813 1 1
0.519588180244398 0.519080502593559 1 1
0.318340139706905 0.318027607848049 1 1
0.336608444852121 0.336261295279765 1 1
0.330897900064237 0.330539823305473 1 1
0.612325159556919 0.611670379070468 1 1
0.263956439975595 0.26369386469746 0 0
0.694211709582833 0.693508717120652 1 1
0.701087500127849 0.700385817391757 0 0
0.379769273625587 0.379352143547275 1 1
0.538158863819166 0.537557883735126 1 1
0.443907809994404 0.443476281730397 1 1
0.437689108145247 0.437251312273013 1 1
0.352178477401159 0.351754419493473 1 1
0.762921040345145 0.762086815668868 0 0
0.481204878155735 0.480719041740536 1 1
0.534495352651089 0.53392731416977 1 1
0.586190670695129 0.585538781423421 1 1
0.611240818300607 0.610528185131027 1 1
0.272807676042365 0.272518128210507 0 0
0.746793056293606 0.745993173946222 0 0
0.67958421159059 0.678893151058158 0 0
0.490547442801273 0.490006376234119 1 1
0.702351534329352 0.701559679883027 1 1
0.37581025865907 0.375430620951255 1 1
0.64770729207873 0.647101189393923 1 1
0.406501254944019 0.406075238870937 1 1
0.534454331733852 0.533920670830807 1 1
0.576813109363727 0.576226163892981 1 1
0.591200475579602 0.590605055771728 1 1
0.680900308941706 0.680223679083526 1 1
0.412840096980949 0.412435577361632 1 1
0.429071374121531 0.428622136144692 1 1
0.547122301255533 0.546510836452496 1 1
0.513031186363659 0.512483140900118 1 1
0.414718119284356 0.414297596072757 1 1
0.601851831352483 0.601198382390313 1 1
0.542088260628465 0.541552053369641 1 1
0.407939034579674 0.40753112726656 1 1
0.349584621621733 0.349223773056162 1 1
0.584921315179721 0.584293539311576 1 1
0.519553650743546 0.519067615451925 1 1
0.509955588398459 0.509456601086549 1 1
0.277559569552972 0.277231664056353 1 1
0.454842796119884 0.454349331787237 1 1
0.395876424907372 0.395510322421651 1 1
0.343439370530724 0.343052338935562 1 1
0.460298243863957 0.459793860177892 1 1
0.558694599243414 0.558123116207406 1 1
0.545101179078692 0.544554986413431 1 1
0.501820940527215 0.501273180386385 1 1
0.610700654570937 0.610116693064956 1 1
0.451822461700572 0.451351527058651 1 1
0.399746750560059 0.399336697618443 1 1
0.480656795995173 0.480235352463954 1 1
0.683163285552214 0.682497222906468 1 1
0.562573048708693 0.562039534238062 1 1
0.532160755599183 0.53156411533393 1 1
0.373730022956865 0.373361004406623 1 1
0.447201133651845 0.446763308861604 1 1
0.60913173729685 0.608518035850668 1 1
0.519970207042967 0.519425079987181 1 1
0.334120900991639 0.333805655978359 1 1
0.642386899999965 0.641714844634714 1 1
0.366051729969684 0.365670888792743 1 1
0.483058111878593 0.482598241771212 1 1
0.363296011393738 0.362917817737071 1 1
0.41990069459334 0.419403196723454 1 1
0.425500181717092 0.425099752955543 1 1
0.414264189844655 0.413830739936867 1 1
0.37818731793182 0.377751218873719 1 1
0.560028077351615 0.559410938261264 1 1
0.555256497319422 0.554692056120487 1 1
0.489988203710557 0.489449321505133 1 1
0.419798678632072 0.41932167317132 1 1
0.444335928961296 0.443856386101889 1 1
0.348928793838937 0.348593787438285 1 1
0.510745629666652 0.510252206837732 1 1
0.370499899085749 0.370095981935996 1 1
0.669717026390541 0.669006519055785 1 1
0.833886593700374 0.833103302283259 0 0
0.357516784474555 0.357179025225205 1 1
0.466965334741326 0.466456520809229 1 1
0.581616345963187 0.580994745075268 1 1
0.389141405044117 0.388705832036957 1 1
0.575811670122532 0.575191373329495 1 1
0.644042156842483 0.643332202891653 1 1
0.371241130552285 0.370808296228723 1 1
0.437510215594123 0.437098644574848 1 1
0.672823742688001 0.672123768096069 1 1
0.536771821618699 0.536228945456025 1 1
0.822656820660345 0.821837536735857 0 0
0.710149911735247 0.709367382640518 0 0
0.339208023018651 0.338874740030928 1 1
0.63708339051771 0.636470041806207 1 1
0.594835219927649 0.59416111686077 1 1
0.402390456990819 0.401912679699456 1 1
0.437923666884454 0.43750873497224 1 1
0.641608613842917 0.640905389886284 1 1
0.595024413196542 0.594380991802311 1 1
0.733241243646724 0.732392366044953 0 0
0.400534497626156 0.400102364811091 1 1
0.60610340150456 0.60547494122204 1 1
0.509080609239573 0.508552703318609 1 1
0.463843792158455 0.463385944203402 1 1
0.522547452447679 0.52193426181842 1 1
0.3873223541585 0.386913730306894 1 1
0.344618673964939 0.344312590833267 1 1
0.569981180381503 0.569388235887871 1 1
0.682995871417411 0.682332006364889 1 1
0.461133527877901 0.460661526032781 1 1
0.409336407271836 0.408915265512856 1 1
0.542762307627105 0.542227104030929 1 1
0.373561533692593 0.3731518458286 1 1
0.460841755452762 0.460355613750769 1 1
0.573579473622865 0.57296221655889 1 1
0.418034153780646 0.417602762853147 1 1
0.562836854890176 0.562244207226282 1 1
0.630091023830043 0.629443270280909 1 1
0.484065687841783 0.483536400473647 1 1
0.389734585814251 0.389238759519176 1 1
0.580967496055593 0.580371443034019 1 1
0.683766033812136 0.683027689026708 1 1
0.393220317371547 0.392742463104883 1 1
0.743579161552206 0.742792304803872 1 1
0.393808138869596 0.393423990876639 1 1
0.423208949460123 0.422732043203207 1 1
0.43414747424039 0.43373070496797 1 1
0.519798605131894 0.519287227132401 1 1
0.666008932166078 0.665269032498949 0 0
0.493706176302276 0.493209409319075 1 1
0.536961236807889 0.536415989073207 1 1
0.55271432905646 0.552189676479728 1 1
0.276832184561115 0.276584273425784 0 0
0.481328262083755 0.480819474429761 1 1
0.226806947159895 0.226599216644094 0 0
0.302619844791669 0.302342256664662 1 1
0.229008320634525 0.228799585244554 1 1
0.619602214415209 0.618984379709541 1 1
0.46039565802299 0.459887360816833 1 1
0.574272473817958 0.573693866136532 1 1
0.304736763732684 0.304405461805296 1 1
0.447523685526994 0.447044826635271 1 1
0.575355525449414 0.574802367795321 1 1
0.398170354400156 0.397821526615381 1 1
0.419444678012954 0.419020131323568 1 1
0.573628156479584 0.573001194085336 1 1
0.649783570098313 0.649086675480522 1 1
0.634664735925115 0.633991939044257 1 1
0.395692619263828 0.395303553946176 1 1
0.52069416182155 0.520149809481207 1 1
0.508382164870285 0.507829635696617 1 1
0.442867926370993 0.442406774475562 1 1
0.387270806323203 0.386892777404571 1 1
0.375210943597066 0.37481569938015 1 1
0.458485242745649 0.457996781188031 1 1
0.651295399713064 0.650629654482764 1 1
0.420367515470871 0.419960108091509 1 1
0.506873354045764 0.506373199806566 1 1
0.387971143064311 0.387571129987492 1 1
0.697502672456243 0.696816000072913 1 1
0.203608271222866 0.20343459010825 0 0
0.690437698799244 0.689733889525609 1 1
0.426335324865877 0.425901327747387 1 1
0.530801374317153 0.53025329479416 1 1
0.599649128459532 0.599072140342663 1 1
0.588296971700479 0.587702084026234 1 1
0.560942086526405 0.560410499666154 1 1
0.428055756586648 0.427636628980397 1 1
0.545187218596277 0.544628235638022 1 1
0.314747218427903 0.314386814248651 1 1
0.628838522683239 0.628195307149214 1 1
0.523234572053039 0.522759300909249 1 1
0.264059636527758 0.263763305215101 0 0
0.558375455378075 0.557745462693105 1 1
0.600803169175185 0.600167137556426 1 1
0.378997555844412 0.378599224466125 1 1
0.439758985286204 0.439323094413483 1 1
0.537818000545074 0.537316519001898 1 1
0.522442539050578 0.521921263659231 1 1
0.434141517882418 0.43370576959723 1 1
0.487991679664706 0.487458677390098 1 1
0.406819363043102 0.406410148596256 1 1
0.522045023917306 0.521567187078184 1 1
0.307661415336895 0.307365704514898 1 1
0.422010878178587 0.421540256682222 1 1
0.59841559675325 0.597764000656738 1 1
0.466622635329932 0.466117603984949 1 1
0.54890977475997 0.548308980956005 1 1
0.458142260625253 0.45769689963751 1 1
0.584423544300594 0.583787590315197 1 1
0.463530855443397 0.463049538322653 1 1
0.502195360161467 0.501552100841563 1 1
0.509979901027777 0.50938409304687 1 1
0.387827528648486 0.387410980423627 1 1
0.442840309351043 0.442357935657374 1 1
0.591364435017619 0.590737815889958 1 1
0.510992381998878 0.510402111711013 1 1
0.590472710507945 0.589849980033055 1 1
0.484765705423492 0.484254936024528 1 1
0.520226410064586 0.519664035727679 1 1
0.260839563268796 0.260593590294581 0 0
0.460113167992834 0.459642637513506 1 1
0.625080244057661 0.624402481975409 1 1
0.409138578698975 0.408723892340274 1 1
0.410906243100606 0.410410088399353 1 1
0.296371185433467 0.296072344602569 0 0
0.520609170694878 0.520097268152583 1 1
0.414608667321803 0.414186657446818 1 1
0.473622492823159 0.473152959787882 1 1
0.544816703761028 0.544238280494291 1 1
0.536948263955375 0.536365133052919 1 1
0.642451683571183 0.641831872374381 1 1
0.575949245854926 0.57532181382506 1 1
0.568125972268396 0.567505797123604 1 1
0.477498353227199 0.477032507475971 1 1
0.435870192757498 0.435451813060154 1 1
0.578658931554771 0.578032868126448 1 1
0.59588053961193 0.59521249227905 1 1
0.399172200913617 0.398725694301322 1 1
0.445147179213062 0.44464432101589 1 1
0.379491094434314 0.379107618249432 1 1
0.549249228468466 0.548666561235135 1 1
0.499693900436389 0.499166843171728 1 1
0.588566414339157 0.587969787805612 1 1
0.542564970441013 0.542045604122925 1 1
0.478370737060388 0.477854361564728 1 1
0.383309096733022 0.382917410032889 1 1
0.335420564331373 0.335068898277352 1 1
0.510179887499655 0.509590843955745 1 1
0.604137316689696 0.603481754037991 1 1
0.564517780500324 0.563925086983174 1 1
0.692304774573685 0.691554322442375 0 0
0.483889177923408 0.483390236267183 1 1
0.352136317894678 0.351799734493169 1 1
0.692998599773319 0.692291605120931 1 1
0.641899452072829 0.641189275939997 1 1
0.430545739247628 0.430044553682231 1 1
0.520389785598301 0.519868745762527 1 1
0.534608775316243 0.533981295206401 1 1
0.504340354774252 0.503845804544616 1 1
0.442875039980761 0.44236360098381 1 1
0.431660847665971 0.431212164468278 1 1
0.605657606937336 0.604980325556959 1 1
0.460919664173802 0.4604920804474 1 1
0.32072326439074 0.320360986924726 1 1
0.64700804897624 0.646336109834103 0 0
0.482895897268218 0.482401077205179 1 1
0.34393832367322 0.343564363607804 1 1
0.235535332488005 0.235298224536953 0 0
0.247879319072109 0.247650376544036 1 1
0.421177138804208 0.420702698657952 1 1
0.658564460568197 0.657808246687438 1 1
0.522149678966291 0.521588351068618 1 1
0.527988692032113 0.52740427458775 1 1
0.475882552934998 0.475346318689257 1 1
0.454420869963959 0.453942048331799 1 1
0.537072361577755 0.536522203288524 1 1
0.627108542322894 0.626430175452497 1 1
0.826017767381396 0.825161598035929 0 0
0.615036058881288 0.614413003535829 1 1
0.490615056135776 0.49013999137188 1 1
0.359401627509304 0.359044271873435 1 1
0.543373779919656 0.542798383744347 1 1
0.505188895342794 0.504693703767249 1 1
0.522794141147138 0.52225330592321 1 1
0.499513271508586 0.498971446565077 1 1
0.463105673715809 0.462607833005437 1 1
0.43605103213546 0.435551313214546 1 1
0.56184296761588 0.561261134593077 1 1
0.563040101268281 0.562462476901279 1 1
0.55765410063488 0.557057782688479 1 1
0.324184910044879 0.323895919373534 0 0
0.415789135164377 0.415352215674937 1 1
0.547545917804994 0.546988453023233 1 1
0.484824705769408 0.484286780120589 1 1
0.562998856619108 0.562433798093424 1 1
0.481186152191536 0.480609778364703 1 1
0.5231043669888 0.52259623429718 1 1
0.584309802754189 0.583675472799119 1 1
0.50170059069762 0.501160983462704 1 1
0.376502548956677 0.376094273889027 1 1
0.595519189708936 0.594856021943314 1 1
0.495739808877309 0.495218443342642 1 1
0.580353770106252 0.579794584855163 1 1
0.465977074756609 0.465502045927121 1 1
0.52982865941919 0.529324948160683 1 1
0.439530258037395 0.439064271733395 1 1
0.470592686482193 0.470062366562542 1 1
0.495551903280595 0.495025123880147 1 1
0.626781448976516 0.626092224991655 1 1
0.453864945804991 0.453350728605511 1 1
0.446555490169943 0.446026964557221 1 1
0.50472919381467 0.504205925079739 1 1
0.575067673645083 0.57445239210086 1 1
0.439457459355134 0.439021157889125 1 1
0.413428783092815 0.412977396450635 1 1
0.585439754727001 0.584801697418105 1 1
0.584059608634855 0.583446005461212 1 1
0.44680685441465 0.446336184743798 1 1
0.455692101432337 0.455243077279277 1 1
0.657840148487999 0.657195198024233 1 1
0.463707539615098 0.463244638251632 1 1
0.322163009915606 0.321847168038124 1 1
0.406420578905833 0.406033145831974 1 1
0.640024144868763 0.639372706854311 1 1
0.422518543467145 0.421989608791863 1 1
0.170832474207584 0.170706383922652 0 0
0.474750975029997 0.474279043299142 1 1
0.47292869606716 0.472498625423701 1 1
0.483816989951621 0.4833140700771 1 1
0.605465416938203 0.604896863642047 1 1
0.753716163485827 0.753004037390765 0 0
0.577971220527611 0.577402837439136 1 1
0.424236209474236 0.423810011094768 1 1
0.333831829833599 0.333503753934665 0 0
0.593115773324484 0.592537177905865 1 1
0.537713829684023 0.537128457528382 1 1
0.329082191961317 0.328739380604368 1 1
0.562525084763533 0.561975678761716 1 1
0.633441281464931 0.632765467830525 1 1
0.38173413637848 0.381285953610101 1 1
0.656480423059025 0.655803323146822 1 1
0.543386963394299 0.542834013273652 1 1
0.502265990707766 0.501773021245235 1 1
0.579929884985147 0.579280892525053 1 1
0.341965623624697 0.341597494023632 1 1
0.511518659908479 0.511005357773868 1 1
0.330875600012963 0.330512722769501 1 1
0.459314282191141 0.458841900050824 1 1
0.42737184906106 0.426932733356295 1 1
0.359560562181439 0.359171020805194 1 1
0.569942280512871 0.569389600638134 1 1
0.550131409087955 0.54954685966288 1 1
0.623362169392297 0.622685262507235 1 1
0.286388493465972 0.28611156831063 1 1
0.406000347680891 0.405588815179509 1 1
0.385569736706871 0.38517958554744 1 1
0.49442099428694 0.493902541715321 1 1
0.490533373320224 0.490041836413241 1 1
0.470173102717338 0.469664578306787 1 1
0.371927245453579 0.371538546270547 1 1
0.434340113342753 0.43388549050786 1 1
0.661692607429812 0.660966903728405 1 1
0.489514517611266 0.489039938409095 1 1
0.676476261792271 0.675803837839042 1 1
0.584851144013237 0.58422683089376 1 1
0.621842291551843 0.621204507152664 1 1
0.248653217377227 0.248379288864354 0 0
0.519875292212056 0.519307696037283 1 1
0.484723164248916 0.484180414457422 1 1
0.508578909195133 0.508098696741907 1 1
0.53772079655098 0.537160592353344 1 1
0.614305653645347 0.613675614229233 1 1
0.577352638098857 0.576787163783129 1 1
0.624509430654097 0.623778466328795 1 1
0.53086873079507 0.530339051150068 1 1
0.56469819180582 0.564171793408205 1 1
0.677175441452267 0.676492284520502 1 1
0.452032428530606 0.451516763759008 1 1
0.501600300009637 0.501053818893251 1 1
0.511136198098614 0.510584385041519 1 1
0.597575332714491 0.596943600733392 1 1
0.517921673308435 0.517429477397717 1 1
0.491072375293712 0.490576581568956 1 1
0.426524831552833 0.426111982505809 1 1
0.660384937339104 0.659699582594172 1 1
0.331660006052529 0.33131817006211 1 1
0.433211716220554 0.432696598494384 1 1
0.259032600490298 0.25881821225254 0 0
0.465610677443441 0.465123666282749 1 1
0.498519493916152 0.4980045639712 1 1
0.561354912231374 0.560838108839367 1 1
0.617084260264184 0.616467429766901 1 1
0.460806852550502 0.460349472339671 1 1
0.465295411214064 0.464817931901883 1 1
0.681504358716538 0.680768107301806 1 1
0.612140696417881 0.611524799131527 1 1
0.452493005567933 0.452014336569481 1 1
0.539982930354575 0.539425363192234 1 1
0.644579544633715 0.643916045905714 1 1
0.527784990621715 0.527204034548939 1 1
0.559674801088012 0.559088564265896 1 1
0.669299984791173 0.668634522743765 1 1
0.638146850135648 0.637519138625775 1 1
0.444138037973845 0.443671957489742 1 1
0.779005284183405 0.778247305691986 0 0
0.715739009682038 0.71502559551854 0 0
0.739974197766517 0.739211043377543 0 0
0.502027126887268 0.501516177353328 1 1
0.50477129360472 0.504277166216499 1 1
0.633328049142104 0.632708108125022 1 1
0.677903750216124 0.677227101616759 0 0
0.61443536390539 0.613763713316823 1 1
0.468958100540246 0.468510834864938 1 1
0.564810009653273 0.56417480062053 1 1
0.557555371615734 0.557011208922846 1 1
0.369126425184847 0.368743776167095 1 1
0.296872913715202 0.296539803888517 1 1
0.546025838726289 0.545453915441778 1 1
0.70595690310898 0.705263846030951 0 0
0.476768713935605 0.476262744420437 1 1
0.678366887746306 0.677722872390163 1 1
0.668979765701607 0.66826907699037 1 1
0.557110249533867 0.556534276774001 1 1
0.641530300922658 0.640863816267151 1 1
0.580666595826868 0.580122969443522 1 1
0.360503339948392 0.360088612043961 1 1
0.235119195848266 0.234867493789598 0 0
0.52975497780066 0.529170438892386 1 1
0.56183431563063 0.561251854012443 1 1
0.492389333492482 0.49187219846448 1 1
0.446982486506411 0.446483155069625 1 1
0.545041175550065 0.544481608984538 1 1
0.340112713171476 0.339730883307243 1 1
0.579200616196402 0.57863053590594 1 1
0.391241251870914 0.390904363770903 1 1
0.401250362282227 0.400765061895775 1 1
0.42194421864443 0.421506762789161 1 1
0.385432366369174 0.385054706747014 1 1
0.516988756568145 0.516407524994651 1 1
0.48225563634187 0.481756330777844 1 1
0.459374169704285 0.458887328522907 1 1
0.348973754790711 0.348625980188243 1 1
0.619750814100488 0.619088928835619 1 1
0.613233309685279 0.612569682288749 1 1
0.41623593422357 0.415803538513587 1 1
0.505865155719561 0.505372524564523 1 1
0.464204130915035 0.463729686798209 1 1
0.478959885595792 0.478495517277474 1 1
0.475502441147338 0.475014653121869 1 1
0.714049277385618 0.71332496938114 0 0
0.205285236441442 0.205071056754292 0 0
0.533781612503074 0.533234606465319 1 1
0.507683071207607 0.507122109202826 1 1
0.408403821426786 0.407976559077678 1 1
0.332943728743084 0.332607277356649 1 1
0.647402257409657 0.646741286042026 1 1
0.492807940845653 0.492317624037451 1 1
0.704319073728301 0.703656708207794 1 1
0.494518330452563 0.493988173009923 1 1
0.54019865732494 0.539655927570271 1 1
0.597432690650198 0.596801372975366 1 1
0.436256511247473 0.435791268253127 1 1
0.49934270018232 0.498821471861805 1 1
0.523668332436542 0.52317072810417 1 1
0.66404432800858 0.66338938869507 1 1
0.575363405145237 0.574756367164907 1 1
0.749012993690622 0.748258898535378 0 0
0.663942211524346 0.663259521296613 0 0
0.421059254736819 0.420664801585524 1 1
0.378766880960664 0.378402020714954 1 1
0.392564481092546 0.392157201368376 1 1
0.285767085630288 0.285407075456495 0 0
0.491716513193828 0.491200375456525 1 1
0.465742466291738 0.46526247371391 1 1
0.457216181991035 0.456701908853877 1 1
0.371234022638733 0.370804708494552 1 1
0.46877707732449 0.468308290281943 1 1
0.515541839348743 0.515000977752338 1 1
0.504380247237499 0.503873745897819 1 1
0.489941966285326 0.489450494579231 1 1
0.767228683028003 0.766391679489949 1 1
0.408311197752907 0.407862493944951 1 1
0.653719638058978 0.653138911551241 1 1
0.526005653129657 0.525478881780442 1 1
0.492979879247303 0.492505751779177 1 1
0.508428009498465 0.507890969525612 1 1
0.669272009908035 0.668577082957255 1 1
0.649458239394104 0.648778917020763 1 1
0.355930098408148 0.35558859173691 1 1
0.723814428208744 0.723095314438817 1 1
0.302438195272565 0.302073119420549 1 1
0.545626143565187 0.545091725766092 1 1
0.484318681479997 0.483804581864148 1 1
0.519390577920332 0.518857857563032 1 1
0.449302492981791 0.448843259317803 1 1
0.436627114648243 0.436190109416811 1 1
0.42757782528586 0.427092812083535 1 1
0.548438881572105 0.547899281028318 1 1
0.548830166848295 0.548287591670703 1 1
0.646117348945205 0.645348843464569 1 1
0.444187061863366 0.443739613124518 1 1
0.4615261383358 0.461080066417745 1 1
0.634705032662638 0.63406762640052 1 1
0.598936945741157 0.59837101135546 1 1
0.526317635466315 0.525796401395276 1 1
0.485968569588347 0.485449504021792 1 1
0.413054145298434 0.412606685760079 1 1
0.526295047068773 0.525725027857105 1 1
0.460659757525258 0.46019010092256 1 1
0.492851648808186 0.492361111789287 1 1
0.626977039947043 0.626329121036859 1 1
0.539408803394152 0.53886344394677 1 1
0.656549702213083 0.65592010283368 1 1
0.49368467487549 0.493220848008564 1 1
0.675889477686724 0.675177747792259 1 1
0.503225034927945 0.502683426121484 1 1
0.197826398403416 0.19766149088058 0 0
0.418944938396199 0.418497858057011 1 1
0.589082927287325 0.588484546469042 1 1
0.64326642806516 0.642668013620802 1 1
0.482207024881143 0.481716416689489 1 1
0.3857879390574 0.385419059112381 1 1
0.53658652568795 0.53603005822034 1 1
0.571563689328977 0.570941264121871 1 1
0.60354724391307 0.602941133636847 1 1
0.571598354952236 0.571023403451784 1 1
0.580195340004035 0.579605403752413 1 1
0.648465917160441 0.64782517583614 1 1
0.596652463063588 0.596034474180304 1 1
0.459648853143969 0.45922098900101 1 1
0.502270660493702 0.501806660115317 1 1
0.52909314370312 0.52856394227207 1 1
0.464523171292719 0.464066059274586 1 1
0.510095641426379 0.509532976840866 1 1
0.323159768923333 0.322800875899152 0 0
0.449956796787026 0.449509925593342 1 1
0.275834853140112 0.275561956365894 1 1
0.354436134238767 0.354039954095933 1 1
0.579220716251888 0.57857552602754 1 1
0.333915462541865 0.333598145733062 1 1
0.554835056639083 0.554207481600857 1 1
0.516321840377355 0.515760547526441 1 1
0.363552149798673 0.363219618915389 1 1
0.286622713163552 0.28634331321449 0 0
0.41954713668325 0.419063942847391 1 1
0.354812362970406 0.354425707660216 0 0
0.420267188317885 0.419852787799558 1 1
0.557515866533939 0.556958325004194 1 1
0.245498046614852 0.245265338419121 0 0
0.586926184029342 0.586311862807661 1 1
0.649938000584974 0.649250762168515 1 1
0.391476002873272 0.391087616586061 1 1
0.520974729278938 0.520386186034874 1 1
0.365993699415547 0.365577571468184 1 1
0.502367631373906 0.501877335312157 1 1
0.472179167247729 0.471654475009683 1 1
0.337400344264669 0.336985550298792 1 1
0.373464234737795 0.373085188497436 1 1
0.354671534885208 0.354280646518451 1 1
0.315159992230599 0.314823380501318 0 0
0.506471356339184 0.505980962188837 1 1
0.525318378578982 0.524781701457423 1 1
0.438728474137538 0.438288812065788 1 1
0.309645169197757 0.309311802008381 1 1
0.462163212569543 0.461702947216753 1 1
0.479154207878025 0.478653085402036 1 1
0.569849558249427 0.569339298249863 1 1
0.365808494422072 0.365440119785992 1 1
0.245282504047967 0.245032291762048 1 1
0.521289081881041 0.520767551767644 1 1
0.55186578055107 0.551293733621344 1 1
0.563397854359458 0.562818178467961 1 1
0.476777949196813 0.47631799748737 1 1
0.856494417763309 0.855523156653097 0 0
0.556506638917313 0.55595751155436 1 1
0.591279553263632 0.5906186599464 1 1
0.593003241240407 0.59240106055966 1 1
0.637038742900416 0.636403805024687 1 1
0.404097422264618 0.403674347526057 1 1
0.457747935773857 0.457275687081855 1 1
0.49506080088385 0.494463831462512 1 1
0.611887835814755 0.611213808386018 1 1
0.456644715160864 0.456178778347615 1 1
0.512699191802985 0.512155142275762 1 1
0.459525498238282 0.45902394369661 1 1
0.561010087349037 0.560433854294784 1 1
0.439417466875325 0.439004194692529 1 1
0.552314553002582 0.551819680600853 1 1
0.429776774965479 0.429322513479208 1 1
0.471592033296718 0.471125597300526 1 1
0.333146792655098 0.332829763889717 1 1
0.490493887030944 0.489944805652066 1 1
0.412019095196082 0.411618368301424 1 1
0.512722268840045 0.512217407114041 1 1
0.467024780222114 0.466512202453064 1 1
0.503177441178282 0.502682753673732 1 1
0.566857724607784 0.566287651165454 1 1
0.542734858385313 0.542165369256075 1 1
0.487664385540758 0.487130310351153 1 1
0.520526248797915 0.52002855787053 1 1
0.58328881079484 0.582692443175419 1 1
0.498063002141165 0.497541044767655 1 1
0.403013776520602 0.402538682027553 1 1
0.445267895193352 0.444786490606397 1 1
0.504723287945257 0.504160209032518 1 1
0.510966503628088 0.510405252448399 1 1
0.338583873740974 0.338207475540066 1 1
0.422673176990216 0.422228017196482 1 1
0.575319231342443 0.57476861201388 1 1
0.524849108317792 0.52424202674226 1 1
0.416118658447004 0.415694931775957 1 1
0.311525935699301 0.311231950736926 1 1
0.342677393124771 0.342333056058778 1 1
0.150287823884898 0.150098150877586 0 0
0.533548795566643 0.53300121934026 1 1
0.237253318631026 0.237029847675731 0 0
0.618333365585579 0.617696222328452 1 1
0.313717758212762 0.313429094822135 1 1
0.259494813825726 0.259231344946445 1 1
0.486250861877055 0.485748839648787 1 1
0.465901673372657 0.465426684096048 1 1
0.580721894136083 0.580169149761556 1 1
0.545816499919766 0.545279197250021 1 1
0.452278049142344 0.451782322680212 1 1
0.419829264237353 0.419341768395002 1 1
0.399428843726702 0.399032888820295 1 1
0.405380572035933 0.404958301670789 1 1
0.509251995909626 0.508751431762901 1 1
0.526555164280053 0.52599694230254 1 1
0.223980502208641 0.223782833040072 0 0
0.288487535184934 0.288186631252991 0 0
0.39736429168555 0.396995652600771 1 1
0.589625226204854 0.589071480738593 1 1
0.288440805693002 0.288159442547655 1 1
0.649024159415511 0.648374316708383 0 0
0.482122231080729 0.481662398375854 1 1
0.418370314909589 0.417974381759903 1 1
0.684929260683738 0.684252168127156 0 0
0.556915915199551 0.556347406445348 1 1
0.588093667454594 0.587471651307907 1 1
0.592741324759204 0.592170174609381 1 1
0.505888833785806 0.505409098328837 1 1
0.630634418846333 0.62999444098734 1 1
0.318050157874664 0.317769066377587 1 1
0.542547496216935 0.542019556006147 1 1
0.209866861280516 0.209621037745382 0 0
0.421907343619852 0.421504697326069 1 1
0.554034419915262 0.553426754723612 1 1
0.703272760482905 0.702441044170855 1 1
0.50508041546876 0.504558622094622 1 1
0.555865910932451 0.555289479992747 1 1
0.540399616135094 0.539809142237279 1 1
0.498292054483397 0.497765889343025 1 1
0.580085212031212 0.579402819907752 1 1
0.511582782512673 0.511046680377575 1 1
0.373470101633727 0.373078808559057 1 1
0.560610963558115 0.559980554803842 1 1
0.448393358897665 0.447913317363088 1 1
0.303014410368062 0.302722787487195 1 1
0.561450749851436 0.560854697048603 1 1
0.336749504239824 0.336420658175038 0 0
0.669163266539457 0.668465988068939 1 1
0.338857809092752 0.338530842327099 1 1
0.377255636973936 0.376829954016877 1 1
0.439060384898836 0.438593943550405 1 1
0.43776218052788 0.437310130708588 1 1
0.355124854939355 0.354751174677947 1 1
0.538341512490016 0.537820673868749 1 1
0.317493242135439 0.317150381475421 1 1
0.526092796272963 0.525575200476938 1 1
0.432987533752815 0.432564386379986 1 1
0.626801979830269 0.626165044177242 1 1
0.555312879389048 0.554777488308971 1 1
0.453347905185099 0.45288924793167 1 1
0.442371808613139 0.441916866916345 1 1
0.525162088833733 0.524595414152598 1 1
0.319269047931531 0.318965208571467 1 1
0.374485223039035 0.374106431189381 1 1
0.650831874279095 0.650156182040514 1 1
0.500244400819725 0.499751848783509 1 1
0.590813941423431 0.590232839148086 1 1
0.338169769311843 0.337827717780899 1 1
0.693470977229185 0.692768118454866 1 1
0.528876788769288 0.528342541042045 1 1
0.425485544791339 0.425071844356705 1 1
0.459147578822185 0.458672186512944 1 1
0.307545812836312 0.307208002950782 1 1
0.466387623972678 0.465799767418836 1 1
0.730920280833136 0.73015024854169 1 1
0.32094452371825 0.320623241133913 1 1
0.469779819821861 0.469287258817039 1 1
0.224531891605844 0.224304509633681 0 0
0.514047853963749 0.513453127877697 1 1
0.504503456125413 0.503952084271288 1 1
0.582088784309092 0.581482448781318 1 1
0.597229554918455 0.596654090122356 1 1
0.36384059141835 0.36345965990849 1 1
0.298176907549837 0.297912231052153 1 1
0.692163330096751 0.691451523938907 1 1
0.455124234270292 0.454640744209343 1 1
0.688346827175918 0.687696108518406 1 1
0.449667177019736 0.449228197613005 1 1
0.325118924588548 0.324806973973982 1 1
0.607064311515246 0.606446526394209 1 1
0.493074119740536 0.492495101974212 1 1
0.546736141277161 0.546110987076565 1 1
0.416764495608053 0.416341368941094 1 1
0.40470255691905 0.404263353567559 1 1
0.48344448422005 0.482949813080716 1 1
0.396675574334131 0.396251876625123 1 1
0.410602806994933 0.410152128000749 1 1
0.72579571728193 0.725023933972703 0 0
0.354881188807956 0.354508135031684 1 1
0.659113711590466 0.65842415985288 1 1
0.324276672099415 0.323934399206854 1 1
0.414100738286995 0.413652892292956 1 1
0.652480939899562 0.65176790182777 1 1
0.468606534512571 0.468093108119683 1 1
0.343564027812373 0.343177115290481 1 1
0.477222579602019 0.476746770409695 1 1
0.593070409969821 0.592459773261781 1 1
0.525489213195066 0.524977139658605 1 1
0.490844264595311 0.49028363143192 1 1
0.468668806982638 0.468231076126493 1 1
0.606488110756084 0.605880476439444 1 1
0.491721530921625 0.491176010820777 1 1
0.555892772826334 0.555348667010357 1 1
0.479722083482521 0.47922232231829 1 1
0.492704227726713 0.492185116700031 1 1
0.343330766146797 0.342977212214374 1 1
0.302238655068734 0.301956481107269 1 1
0.559173175999049 0.558569530616714 1 1
0.412531962262741 0.41210900647426 1 1
0.511848015443747 0.511322634534767 1 1
0.876855732343239 0.875997841474082 0 0
0.526186872574223 0.525645083413302 1 1
0.497291953212541 0.496738143925118 1 1
0.503089639878271 0.502584301215272 1 1
0.405853627058466 0.405468834730998 1 1
0.677655614212228 0.676990669713467 1 1
0.377702526778003 0.37729591147828 1 1
0.444288965517615 0.443825656919267 1 1
0.295765301914868 0.295429682776461 0 0
0.652217449523667 0.651502829667755 1 1
0.610849829766008 0.610265629349107 1 1
0.268640768749599 0.268395873819134 0 0
0.466991394347988 0.466529213141209 1 1
0.375353175397224 0.374959500276486 1 1
0.476128172701928 0.475621596753438 1 1
0.683988149521074 0.683301183305553 1 1
0.415104285113204 0.414651901005952 1 1
0.453952933359803 0.453415446960464 1 1
0.539000755812219 0.538467620906925 1 1
0.487991147237775 0.487489322623649 1 1
0.465272276086332 0.464745978414855 1 1
0.561457100695644 0.560841418887064 1 1
0.505586580215313 0.505071278226218 1 1
0.580028875150689 0.579459649885937 1 1
0.459951547504242 0.45953158463559 1 1
0.667887826254303 0.667141073057909 1 1
0.639172933863272 0.638432559835888 1 1
0.352501718370854 0.352138720282085 1 1
0.455778455976344 0.455282122255917 1 1
0.687941566781126 0.687243856272827 0 0
0.402322634125372 0.401871705487719 1 1
0.593181955049624 0.592581365414363 1 1
0.46149137096855 0.461004050852576 1 1
0.640908185167559 0.640190921894249 1 1
0.573972847058863 0.573276944577867 1 1
0.437105557744473 0.436604725452295 1 1
0.520670233154331 0.520093496253406 1 1
0.450808865520605 0.450361104887302 1 1
0.533569944806945 0.533003369623227 1 1
0.5660946116692 0.565509200041034 1 1
0.478807548472953 0.478267334185166 1 1
0.570596391793612 0.570010553025442 1 1
0.397428638866608 0.397004686216355 1 1
0.32114928559426 0.320830624640299 1 1
0.404523824148008 0.404118158414563 1 1
0.445934946083653 0.44545877082701 1 1
0.429397398214888 0.428980376598726 1 1
0.398438990429895 0.398044973246718 1 1
0.340730687848629 0.340410687614489 1 1
0.479673960103477 0.4791441706947 1 1
0.262192380451214 0.261864977082328 0 0
0.642960396458957 0.64231111989343 1 1
0.624230221077611 0.623668814737077 1 1
0.495874434023698 0.495409708991408 1 1
0.668792884777852 0.668112853603519 1 1
0.279602274833984 0.279308537159498 0 0
0.567356064486894 0.566791040496387 1 1
0.77640683194165 0.775623382492598 0 0
0.534314084932972 0.533797031106831 1 1
0.564022255076236 0.563419838387391 1 1
0.472560226090752 0.472082004581166 1 1
0.374987945831935 0.374611514413447 1 1
0.674672231437691 0.673956719863951 1 1
0.585682118816044 0.585058393698419 1 1
0.255388026696839 0.25510489291319 0 0
0.425105712377312 0.424714101142385 1 1
0.56791316452495 0.567380249347017 1 1
0.476587350895596 0.476104231923911 1 1
0.606078174419644 0.605430112557948 1 1
0.42383967774738 0.42345737637515 1 1
0.572072188697326 0.571467409414118 1 1
0.534426071091068 0.533806882068907 1 1
0.515889705171377 0.515326534732246 1 1
0.25271482459036 0.252488315488037 0 0
0.41516732663054 0.414756409916705 1 1
0.344051860595895 0.343687810804798 1 1
0.533593482324986 0.533019466698931 1 1
0.642217444473136 0.641542064080718 1 1
0.410666118485777 0.410209547120058 1 1
0.449496074168227 0.449049991278828 1 1
0.503157567405119 0.502610459036594 1 1
0.537921741456554 0.537296686154424 1 1
0.489946734360294 0.489419216001556 1 1
0.47718867836009 0.476685239967423 1 1
0.495831731930728 0.495312742606522 1 1
0.441701517313396 0.441223187552019 1 1
0.528613204977091 0.528086298616229 1 1
0.531735816233964 0.531085965155834 1 1
0.528845761586443 0.528294016530908 1 1
0.449680412851995 0.449190306113201 1 1
0.68719990168006 0.686363436485267 1 1
0.478592213805537 0.47808184442883 1 1
0.633503673244739 0.632860972506986 1 1
0.411472475255682 0.411092683232678 1 1
0.411302031064781 0.410876429494384 1 1
0.496193668637086 0.495737120923641 1 1
0.418266223980372 0.417832749267958 1 1
0.664776226266623 0.66406500269615 1 1
0.621720954319835 0.621029995886136 1 1
0.62579152219316 0.625110229359748 1 1
0.380590088838589 0.380187884411288 1 1
0.631578974666039 0.630910701410848 1 1
0.621014922996332 0.620297240595122 1 1
0.401840394527238 0.401413264585917 1 1
0.402567952134126 0.402138147780875 1 1
0.509782713430297 0.509245406284157 1 1
0.278030314788489 0.277717165632192 0 0
0.812983948994641 0.81218968496317 0 0
0.492806803878927 0.492294448048526 1 1
0.583910211157281 0.583324572922794 1 1
0.347140358550374 0.346755674374672 1 1
0.470533907651089 0.470031651966654 1 1
0.536584051390156 0.536017699510184 1 1
0.511306538337183 0.510790107142288 1 1
0.320840453976627 0.320458430101093 1 1
0.750920720779791 0.750166904090197 0 0
0.541574457220239 0.540988440446349 1 1
0.364130569689201 0.363750353749996 1 1
0.459306930633107 0.458812477252769 1 1
0.611092755402929 0.610433098263529 1 1
0.446074063461315 0.445626499046682 1 1
0.404789747488776 0.404355668903035 1 1
0.464876547321728 0.464370894240492 1 1
0.45739944154222 0.456979066388686 1 1
0.593271013759869 0.59265101713652 1 1
0.293988743266031 0.293672141573422 0 0
0.506332772964467 0.505799253178999 1 1
0.513043184913504 0.51245868670944 1 1
0.619228480840973 0.618487964993936 1 1
0.382554763690859 0.382143786112614 1 1
0.665454716245495 0.664823933599382 1 1
0.596658315884823 0.596066752076657 1 1
0.500876378949801 0.50036135402342 1 1
0.500835093443399 0.500312808176707 1 1
0.601841928815663 0.601240357608327 1 1
0.562165892073215 0.561620709029786 1 1
0.66246504901656 0.66175334165891 1 1
0.469816485618617 0.469352524925015 1 1
0.613556643910947 0.612938633115113 1 1
0.579962609848136 0.579381509312786 1 1
0.373112311989242 0.372676159288749 1 1
0.654827263448628 0.654180231786451 1 1
0.456947335863509 0.456517323721353 1 1
0.516087842765794 0.515525955616474 1 1
0.583105948607396 0.582560278319951 1 1
0.541081461810835 0.540529988286361 1 1
0.600845642026863 0.600218180756136 1 1
0.538270049938229 0.537703161174701 1 1
0.444185647848719 0.443705691810772 1 1
0.509320759206309 0.508821637484506 1 1
0.529709095696684 0.529212893545204 1 1
0.479931713517321 0.479452581851833 1 1
0.784407317500945 0.783561382969867 0 0
0.444873776504396 0.444445506634209 1 1
0.673447074726862 0.6727034437559 1 1
0.510863480510704 0.510356645294715 1 1
0.696865946684856 0.696231849194311 1 1
0.725408131875671 0.724720378856575 1 1
0.523531193595761 0.5230048771245 1 1
0.493426635112757 0.492893141542574 1 1
0.653778433798771 0.653123103977402 1 1
0.575810172228199 0.575216023994788 1 1
0.699560614885784 0.698829787934468 1 1
0.499721721900327 0.499230274717561 1 1
0.510634043883833 0.510094353532005 1 1
0.284344013255964 0.284078356844602 0 0
0.483552962794717 0.483084684835238 1 1
0.371404745728463 0.371029187916183 1 1
0.476846837156445 0.476356994182023 1 1
0.539591496003751 0.539076847363427 1 1
0.367557265446338 0.367143116438399 1 1
0.488907698988086 0.488427048029257 1 1
0.573092615891005 0.572514563975235 1 1
0.473074403388884 0.472601174777254 1 1
0.449716809743258 0.449297741804319 1 1
0.641326078714191 0.640677810042229 1 1
0.510802955904446 0.51032739074014 1 1
0.470727591329108 0.470261027327176 1 1
0.587813538454376 0.587170496581146 1 1
0.501980345355176 0.50149078272374 1 1
0.493312533110483 0.492819600985699 1 1
0.596421344744029 0.595881852775441 1 1
0.478973825537714 0.478451138265513 1 1
0.401119821323324 0.40069496398025 1 1
0.589671362745994 0.589069947084071 1 1
0.462348007696839 0.461865614791356 1 1
0.297099251790196 0.29677209619645 1 1
0.454674698193335 0.454214957819114 1 1
0.415682573763754 0.415255918483359 1 1
0.3457788920372 0.34543922178618 1 1
0.500902877825862 0.500443835929763 1 1
0.501519860766194 0.501002764397993 1 1
0.467998444878115 0.467508663177669 1 1
0.290511358178199 0.290240429393282 0 0
0.526255932080665 0.525786962434183 1 1
0.405941136556694 0.405514707153915 1 1
0.562330821575675 0.561760892137919 1 1
0.426483064717054 0.425980260394953 1 1
0.488766319210038 0.488284256712808 1 1
0.193789965308605 0.193610956318909 0 0
0.453052630332496 0.452570030630831 1 1
0.642338464022274 0.641677209738341 1 1
0.50038247381538 0.499837767332983 1 1
0.497977669640469 0.497463913984601 1 1
0.672033221278027 0.671308694620379 1 1
0.416649034975544 0.416234996003365 1 1
0.364022380511942 0.363672504202062 1 1
0.488151912871402 0.487669217918173 1 1
0.510860133363126 0.510321712498138 1 1
0.570647214199327 0.570102514521422 1 1
0.437522626883413 0.437064496751557 1 1
0.483242687535272 0.482728387439069 1 1
0.5506854362403 0.550082892419246 1 1
0.49085833524068 0.490331946473132 1 1
0.553210447316251 0.552594183263762 1 1
0.395635222867583 0.39520706088377 1 1
0.407977340261598 0.407573091001434 1 1
0.523176006412603 0.522674792428825 1 1
0.7562245746967 0.755476347028805 0 0
0.465344628276437 0.464875084939031 1 1
0.583936387495452 0.583307415892163 1 1
0.43772210106537 0.437352580621792 1 1
0.457252070281291 0.45674828491218 1 1
0.312746681257202 0.312477649230121 1 1
0.515377562762997 0.514877786654768 1 1
0.435269735959114 0.434798331483539 1 1
0.539077448026101 0.53849362202745 1 1
0.411533523879298 0.411118070830983 1 1
0.458772759300433 0.458273816464531 1 1
0.590018813037357 0.589332241700484 1 1
0.372948439027555 0.37253373633623 1 1
0.377058040272593 0.376695020601511 1 1
0.519248497782359 0.518686517250919 1 1
0.577037231617526 0.576484550161358 1 1
0.371358887774313 0.37098492036115 1 1
0.472169751362845 0.471638445758635 1 1
0.478568265302192 0.478020434199219 1 1
0.375767244184532 0.375439892220441 1 1
0.373389783772948 0.372961525775321 1 1
0.421265024566757 0.420812966278136 1 1
0.47148260457192 0.471012155407886 1 1
0.354971550748136 0.354618252692099 1 1
0.491387615671865 0.490864989381554 1 1
0.567512809402119 0.566921964796701 1 1
0.414233705241513 0.413786999268356 1 1
0.556594915124156 0.55605179508784 1 1
0.662615730623568 0.661888691654028 1 1
0.41116643524566 0.410778887594579 1 1
0.445768321045844 0.445327741899043 1 1
0.425618169462492 0.425215749134038 1 1
0.468276764157119 0.467812453704408 1 1
0.451221760297165 0.450774366205557 1 1
0.65238839500999 0.651740908474813 1 1
0.502323718914071 0.501860350832383 1 1
0.457147917736427 0.456669949225366 1 1
0.450507688972295 0.450115141189557 1 1
0.492193549143685 0.491674871974476 1 1
0.176072315599151 0.175871782296529 0 0
0.326476593377771 0.326142193395438 1 1
0.491018831205983 0.490532608539276 1 1
0.446308833320037 0.445868817728092 1 1
0.350251838409552 0.349859343939149 1 1
0.472070077894583 0.47163803936788 1 1
0.526754128805968 0.526145061912481 1 1
0.548536371619046 0.547961902245207 1 1
0.570735297955741 0.57012198720856 1 1
0.560184612186147 0.559583336190914 1 1
0.461336844759187 0.460861969630944 1 1
0.527650480295112 0.527078519170242 1 1
0.599839177335532 0.599194456203175 1 1
0.494359866448284 0.493824342556453 1 1
0.493374665270288 0.492866794597527 1 1
0.520592943736077 0.520060321233814 1 1
0.362261422619887 0.361837693038835 1 1
0.372607790252069 0.372197183025014 1 1
0.580209918132142 0.579586984413122 1 1
0.588170980303415 0.587565154297393 1 1
0.633070256500407 0.632444222811307 1 1
0.636334659474208 0.635745330073814 1 1
0.435697635763312 0.43524980437143 1 1
0.452000092350915 0.451579486433338 1 1
0.513139944011679 0.512630957207224 1 1
0.484255343635917 0.483741619073441 1 1
0.458198808386354 0.457725391626177 1 1
0.460462196393735 0.45999746883469 1 1
0.557862323915942 0.55726546536033 1 1
0.357301816423357 0.356957050099549 1 1
0.550559309294878 0.549995700801597 1 1
0.573792748664288 0.573233317865851 1 1
0.343302352316642 0.342977814071302 1 1
0.470118509071786 0.469621191290728 1 1
0.412069926479759 0.411631873661843 1 1
0.34276694036962 0.342373613566473 1 1
0.509882607940805 0.509328091589599 1 1
0.53306628050171 0.532489987771183 1 1
0.376622109084723 0.376253442518727 1 1
0.583230213702576 0.582681239638202 1 1
0.622395759818806 0.621707325089285 1 1
0.367936023009281 0.367556838822768 1 1
0.543287181442261 0.542724811644642 1 1
0.591555584337453 0.590988935119641 1 1
0.618988948169737 0.618302252984512 1 1
0.455791211310272 0.455287080418491 1 1
0.43139922704726 0.43098064792518 1 1
0.414517767848456 0.414074197334968 1 1
0.631926928869114 0.631333413949364 1 1
0.372310939461974 0.371908765849764 1 1
0.652609762740089 0.651864135658106 0 0
0.308190527964994 0.307839821273226 1 1
0.353361523116125 0.353031516493148 1 1
0.385344046389187 0.384932645067888 1 1
0.600750316951004 0.600141576530526 1 1
0.459951522427243 0.459435968966045 1 1
0.596993619942964 0.59639011475013 1 1
0.494986296426615 0.494521783198786 1 1
0.458297928731308 0.457837704743986 1 1
0.425173447744001 0.424793202708644 1 1
0.454355212791376 0.453847673380705 1 1
0.622171198323484 0.621516508347169 1 1
0.456749302304439 0.456192099065107 1 1
0.75542597400749 0.754653563181838 0 0
0.389868804477763 0.389441322287346 1 1
0.553517973519411 0.552920271147094 1 1
0.613452810258753 0.612792225646833 1 1
0.347825442864321 0.347520934273891 1 1
0.416736689726991 0.416296006591228 1 1
0.476563329035258 0.476064586902891 1 1
0.493511582539253 0.49305416517914 1 1
0.565261454032345 0.564701734335699 1 1
0.426813584422777 0.426341930691462 1 1
0.598603080748235 0.597985030023779 1 1
0.475155948904027 0.47464442942995 1 1
0.657011788898612 0.656355107175068 1 1
0.35069762668635 0.350329672304867 1 1
0.656737746362089 0.656078554682409 1 1
0.386726081154505 0.386282841573978 1 1
0.575547851777826 0.575010282124749 1 1
0.516529527241415 0.515996904889293 1 1
0.295420464316778 0.295096229016083 1 1
0.419247350575754 0.418763387818141 1 1
0.388318068918545 0.387903646960582 1 1
0.407691104482466 0.407268421962825 1 1
0.266620755651383 0.266379233497254 0 0
0.406315785407275 0.405892099569557 1 1
0.528166377727749 0.527632883961398 1 1
0.329647291389038 0.329322259406603 1 1
0.537685817724411 0.5370553352579 1 1
0.675950539103405 0.675269681451607 1 1
0.409927447637373 0.409502388040445 1 1
0.550951766394447 0.550396826892142 1 1
0.368455614862786 0.368092904189244 1 1
0.479497647794654 0.478982951148411 1 1
0.625199872705121 0.624566562005338 1 1
0.437420427757903 0.436904362982336 1 1
0.646285093653551 0.645674335234164 1 1
0.51340549518321 0.512830990446292 1 1
0.645003899518141 0.644351821448385 1 1
0.598609496518613 0.597994612176436 1 1
0.453439246246448 0.452992035179248 1 1
0.503151119567453 0.502570018999687 1 1
0.580186120142228 0.579526431271368 1 1
0.513151028939174 0.512635531402726 1 1
0.485808188795857 0.485344197591605 1 1
0.533778310452541 0.533180829803384 1 1
0.498692634108278 0.498212352166641 1 1
0.618683329725154 0.618044472341066 1 1
0.474919438444198 0.474436017038095 1 1
0.286404377350696 0.286100156483347 1 1
0.626483429349672 0.625840256255614 1 1
0.559395535129142 0.558764102175665 1 1
0.386597519570886 0.386195988084888 1 1
0.461923574167974 0.461449086981586 1 1
0.48403858440911 0.483584617605721 1 1
0.646352853117649 0.645686264808547 1 1
0.396305095681488 0.395861296152392 1 1
0.495987186678777 0.495440663580181 1 1
0.374484720224701 0.374078215211062 1 1
0.470682502809293 0.470189167997288 1 1
0.388395618505624 0.388015457331799 1 1
0.551303110884852 0.550712099159646 1 1
0.486141743358315 0.485619316453496 1 1
0.501070430948171 0.500524785157135 1 1
0.562756830580295 0.562151952410267 1 1
0.520540354825721 0.519935748170108 1 1
0.432594905657359 0.432207331032302 1 1
0.439829523203263 0.439338940299053 1 1
0.588065843721783 0.58745831990007 1 1
0.599093164760082 0.598470388038566 1 1
0.468834269594705 0.468334054869808 1 1
0.596819086915035 0.596270431198939 1 1
0.531286067458727 0.530777020026965 1 1
0.552975823382809 0.552406549755919 1 1
0.593903703123945 0.593309305836316 1 1
0.29481217812237 0.294473534494309 1 1
0.522419507342318 0.521851761410352 1 1
0.559771474723087 0.559185336861936 1 1
0.516370490914799 0.515824141319834 1 1
0.437200196482209 0.436799735581542 1 1
0.560799409483784 0.560177459554961 1 1
0.515853108401144 0.515328466537367 1 1
0.533315831491923 0.532774184746608 1 1
0.424610744376445 0.424187334223574 1 1
0.476486215915761 0.476040754394434 1 1
0.471331997887453 0.470860748368014 1 1
0.469795855167583 0.469308810995043 1 1
0.64682653886266 0.64616852370794 1 1
0.54849758696337 0.547886538662919 1 1
0.467247487656719 0.466781535565093 1 1
0.379850174283812 0.379455792663602 1 1
0.40863723079473 0.408182606925827 1 1
0.554465068230284 0.553867161071705 1 1
0.456770442055518 0.456237621432009 1 1
0.630296355033871 0.629659671979375 1 1
0.324955197394292 0.324629440402642 1 1
0.670378852743365 0.669709972572078 1 1
0.401801347535743 0.401383387992738 1 1
0.446057635844944 0.445562328560344 1 1
0.471823902686312 0.471344653461739 1 1
0.466322896283059 0.465748791518645 1 1
0.333491365728905 0.333090114777416 1 1
0.37455676332978 0.37417434682931 1 1
0.445618170006063 0.44512058883686 1 1
0.532857164076939 0.532283796395918 1 1
0.534547414633843 0.53400315745331 1 1
0.56682245415266 0.566264976466889 1 1
0.437729285156552 0.437288637272248 1 1
0.52656956243887 0.526014658765551 1 1
0.433247493443797 0.432780116039419 1 1
0.306564167057631 0.306250655453322 1 1
0.486341421427147 0.485800588262313 1 1
0.528669348533378 0.528146618616249 1 1
0.384574867370631 0.384198829489605 1 1
0.53470827305348 0.534161826075866 1 1
0.759260250851895 0.758494983227837 0 0
0.608330235017295 0.607674529787414 1 1
0.54962518563119 0.549066010382488 1 1
0.454367293176573 0.453920697339525 1 1
0.624137510417791 0.623465331028608 1 1
0.455454552496936 0.454975069289032 1 1
0.395106981154296 0.394677567903109 1 1
0.703722879318776 0.702908037599225 1 1
0.655568499880089 0.654825742426087 1 1
0.577651714685081 0.576999503739321 1 1
0.500489291132428 0.499984276667421 1 1
0.485126151570673 0.484609104895901 1 1
0.575373508761988 0.574792065722677 1 1
0.501752742768767 0.501227697853115 1 1
0.490856496204897 0.490342030006827 1 1
0.43083622913281 0.430373767946032 1 1
0.476268195020842 0.475757004178791 1 1
0.128185227457512 0.128091989364333 0 0
0.611408941952759 0.61083367352032 1 1
0.716380081032711 0.715706196340651 0 0
0.248415154894777 0.248123974509872 0 0
0.444339225300515 0.443929872392441 1 1
0.502863170376348 0.50235299204672 1 1
0.357387359495079 0.356983839775666 1 1
0.584623826976705 0.583995010494975 1 1
0.530042067106224 0.529533074237175 1 1
0.433018829317735 0.432616546279203 1 1
0.474442532765976 0.473969153453712 1 1
0.557507398529624 0.556899746910362 1 1
0.741188787570717 0.740427231166535 0 0
0.540204378058118 0.539614530179748 1 1
0.646658181723842 0.646005884723444 1 1
0.613057422004507 0.612394891395279 1 1
0.721062853204215 0.720323889382066 1 1
0.540128889747202 0.539583990523205 1 1
0.710897272523553 0.710140700812379 1 1
0.334688197837834 0.334314976827906 1 1
0.76793031695162 0.767123452189141 0 0
0.444234132905785 0.443773549407729 1 1
0.506974477094469 0.506479084427965 1 1
0.379204804451633 0.378746847233147 1 1
0.627807151255804 0.627140442279178 1 1
0.468443950870399 0.467950277817736 1 1
0.59333790856175 0.592661125816382 1 1
0.424874370161131 0.42443359656604 1 1
0.526468998588839 0.525877264023505 1 1
0.511938487896025 0.511387508595944 1 1
0.463352592794291 0.462914917113044 1 1
0.608084584954307 0.60740306394753 1 1
0.516888137723851 0.516428670285491 1 1
0.522012726399068 0.521441719353167 1 1
0.595815823164548 0.595161556126382 1 1
0.349252760216658 0.34886484297156 1 1
0.461563415317888 0.461091057428895 1 1
0.378288249648437 0.377906560936328 1 1
0.710467011147557 0.709702837687667 0 0
0.544840106361253 0.544280834368906 1 1
0.544656974477524 0.544050181588632 1 1
0.458305777313519 0.457759951081657 1 1
0.351278234111013 0.350896553091706 1 1
0.602448534669602 0.601831105690468 1 1
0.476907723801539 0.476434738308951 1 1
0.646733203086548 0.646074275160202 1 1
0.428918838634041 0.428478466655978 1 1
0.375378817067676 0.375012656044176 1 1
0.646798173302357 0.646163903228096 1 1
0.515891533490124 0.515413547882583 1 1
0.551078685449543 0.550501729970036 1 1
0.400817379599369 0.400332991086956 1 1
0.454220803255759 0.453712524997595 1 1
0.461773582440778 0.461313688471112 1 1
0.574499886672572 0.573859207589221 1 1
0.536124672681423 0.535569857150766 1 1
0.538759033132489 0.538183005106102 1 1
0.589556238845932 0.588940975223452 1 1
0.282649473234679 0.282380382891581 0 0
0.646483357917789 0.645787071467221 1 1
0.544661463872246 0.544075486486113 1 1
0.62309331009849 0.62250662220345 1 1
0.39855798092976 0.398197233745972 1 1
0.430970544090655 0.430573205460944 1 1
0.44360890086926 0.443094693592758 1 1
0.493243323149066 0.492736788803093 1 1
0.444622268271772 0.444108429389415 1 1
0.567606533638011 0.567060589670816 1 1
0.376507500435286 0.376101843906861 1 1
0.622218816680546 0.621600107020639 1 1
0.59110884222255 0.59051656891979 1 1
0.370906239075268 0.370481826625301 1 1
0.520738008795432 0.520129612549413 1 1
0.507659837854593 0.507170783560428 1 1
0.446605463473902 0.446132675663327 1 1
0.466310714919796 0.465865105975323 1 1
0.721991798680285 0.721277217610941 1 1
0.595884232056334 0.595259061436743 1 1
0.411530647984069 0.411088076969434 1 1
0.55376108206039 0.553191664576525 1 1
0.52754473854965 0.527018956491051 1 1
0.486527655223561 0.48597782455931 1 1
0.571606077541043 0.571059700138305 1 1
0.283443104109401 0.283151343062899 0 0
0.517483450396077 0.516913472879905 1 1
0.421710435683332 0.421327088519889 1 1
0.491513704202506 0.491014816361702 1 1
0.402128801140399 0.401689678018467 1 1
0.551942138820928 0.551376969518438 1 1
0.514580238178451 0.513991822075978 1 1
0.54968267889948 0.549087393423746 1 1
0.478879228594534 0.478364403540453 1 1
0.776402845053672 0.775624673022738 0 0
0.379580755299856 0.379200555058319 1 1
0.582425507802541 0.581874009881121 1 1
0.484541547951552 0.484047479753943 1 1
0.519470983304038 0.518919924609157 1 1
0.524457508106163 0.523995831766606 1 1
0.677858330506421 0.677148774777341 1 1
0.517961539971727 0.517384781226839 1 1
0.542059249774228 0.541476029122359 1 1
0.640753235938568 0.64012727645164 1 1
0.475231514854153 0.474779583377912 1 1
0.589049381291453 0.588422515065867 1 1
0.612434205741891 0.611798017756892 1 1
0.452665948479792 0.452175343061986 1 1
0.417189751710828 0.416761008992401 1 1
0.477251188431317 0.476776941090334 1 1
0.60878628393808 0.608185558640833 1 1
0.241900024538745 0.241644060755162 0 0
0.46709127295253 0.466630173579165 1 1
0.574164408514474 0.573529466572038 1 1
0.326085612518368 0.325778873702524 0 0
0.283103920193717 0.282871715226967 1 1
0.33863087058053 0.338221981368147 1 1
0.51091434606501 0.510475449125984 1 1
0.47168490128044 0.471197676321124 1 1
0.472030027914049 0.471574719201083 1 1
0.658608345046217 0.657939409062977 1 1
0.612221245151352 0.611540406172675 1 1
0.420672861335811 0.420249578968443 1 1
0.575303347926063 0.574763787299982 1 1
0.423653685117581 0.423199437690986 1 1
0.483111641238375 0.48260803841611 1 1
0.364806248322886 0.364426354243851 1 1
0.504734868119709 0.504184473167975 1 1
0.483410635219153 0.482893270019835 1 1
0.524681251024446 0.52410398793203 1 1
0.494299626608348 0.493779101029583 1 1
0.449970081920187 0.449494117011038 1 1
0.544891083280395 0.544359489923861 1 1
0.539944603600424 0.539334712652001 1 1
0.41073255093982 0.410272083897746 1 1
0.58498419355429 0.584389075002574 1 1
0.599393305878982 0.598684648174462 1 1
0.408392362207663 0.407985536637013 1 1
0.625260485789131 0.624635392503709 1 1
0.379774091128232 0.379412330947693 1 1
0.58476245219809 0.584159407763974 1 1
0.578044493247932 0.577429844018305 1 1
0.427049634119655 0.426592983708174 1 1
0.380623919750166 0.380251683759464 1 1
0.553225749772945 0.552642662784236 1 1
0.597067988317731 0.596464067711561 1 1
0.460258676671997 0.459812428378162 1 1
0.425708111905681 0.425264026495174 1 1
0.561146212390429 0.56056561199481 1 1
0.403106498479121 0.402721206912511 1 1
0.490286208083423 0.489796802531434 1 1
0.482264762596874 0.48179189775241 1 1
0.567598483533814 0.56701674568009 1 1
0.526195854186447 0.525614701690643 1 1
0.473268595280887 0.472788475574855 1 1
0.528838984588241 0.528280190561094 1 1
0.423630845078605 0.42321479877533 1 1
0.267816757996019 0.26752627366074 0 0
0.495571145046223 0.495032608094509 1 1
0.643710236672788 0.643028639438031 1 1
0.630070480858994 0.629489689703615 1 1
0.459824201095042 0.459375195240007 1 1
0.489816629496584 0.489292587340891 1 1
0.611465283230663 0.610796312900814 1 1
0.56022466817386 0.559697521863022 1 1
0.506430390157314 0.505858143421086 1 1
0.673096192580913 0.67241674969648 1 1
0.674568818890366 0.673908516569738 1 1
0.588230170349721 0.58755497185533 1 1
0.703026215591132 0.702329992780837 1 1
0.518038912218449 0.517496881480484 1 1
0.240527798940288 0.240255521386971 0 0
0.284123529629806 0.283829931065412 1 1
0.49984529228334 0.49936515435905 1 1
0.432836020625857 0.432345882083706 1 1
0.459641929743691 0.459116723996497 1 1
0.601473343499474 0.600860977972239 1 1
0.299448691244399 0.299117726558055 1 1
0.446890971738113 0.446444701078869 1 1
0.400465504705329 0.400066338779671 1 1
0.504359788948047 0.50383623133946 1 1
0.457505296865397 0.457008891633921 1 1
0.27992832160923 0.279705606599953 1 1
0.42152682251175 0.421047269420204 1 1
0.437959303844233 0.437542367578757 1 1
0.591893610501067 0.591319197373999 1 1
0.562606790837355 0.562055686812488 1 1
0.728729997062114 0.72804345414006 0 0
0.551971658496792 0.551392407058412 1 1
0.714905765690217 0.714169095401136 1 1
0.429943346511767 0.429497547995563 1 1
0.581831845443008 0.581199885531731 1 1
0.374147007957354 0.373780900841002 1 1
0.38676024784411 0.386374292226033 1 1
0.51740448581898 0.516885445950269 1 1
0.476049567505623 0.475552407701809 1 1
0.458644232382217 0.458156275285687 1 1
0.424450113236794 0.423986084778934 1 1
0.341757389003496 0.341395653064574 1 1
0.511310806958535 0.510755313984224 1 1
0.28965956718664 0.289336923652499 1 1
0.402389614106851 0.401949433620761 1 1
0.512872685243131 0.512394479336068 1 1
0.406709362110715 0.406290652296441 1 1
0.461201141429338 0.460681392310798 1 1
0.626472826920939 0.62592109480657 1 1
0.726197123418616 0.725390275533636 0 0
0.604041954272233 0.603443349860248 1 1
0.376359680942082 0.37596744600024 1 1
0.602227593928877 0.601594374616836 1 1
0.414389956985199 0.413997792757334 1 1
0.409583528325147 0.409090278035192 1 1
0.47014039934382 0.469645275140774 1 1
0.762643303756759 0.761875212914316 0 0
0.510636192501721 0.510096520496873 1 1
0.580042257258213 0.579394317899596 1 1
0.523812323594971 0.523217878104703 1 1
0.539265725390818 0.538706067050299 1 1
0.421975029256746 0.421574531737776 1 1
0.406022391335664 0.405569873197809 1 1
0.425371836388929 0.424967730768715 1 1
0.555228031473353 0.5546790120654 1 1
0.405783072165534 0.405366482336775 1 1
0.511755318967406 0.511207160806086 1 1
0.472999003420949 0.472462531198432 1 1
0.570994136365337 0.570397506899309 1 1
0.536780214329468 0.536238289208265 1 1
0.662337702551266 0.661619753012673 1 1
0.498746021867592 0.49821351315502 1 1
0.476899297336269 0.47639469007923 1 1
0.390143844263178 0.38977446982301 1 1
0.433739134908459 0.433329538206337 1 1
0.705841505455501 0.705164622301509 1 1
0.483814868739641 0.483359696979975 1 1
0.510818744177364 0.51027643782678 1 1
0.693149575150528 0.692404067314313 1 1
0.537316326019098 0.536756002596819 1 1
0.369207567550379 0.368836772659626 1 1
0.69262217207032 0.691877360108291 1 1
0.503728732333725 0.503251693517598 1 1
0.514036071909052 0.513497684777062 1 1
0.550505094665123 0.549951549529163 1 1
0.668393787689052 0.667747211738431 1 1
0.472655554829151 0.472198137036517 1 1
0.403760618810259 0.403359177902191 1 1
0.473939267257044 0.473340256683242 1 1
0.394118150907555 0.393692938396477 1 1
0.505458189584138 0.504942897371282 1 1
0.520510979157979 0.519981540947517 1 1
0.353797854892334 0.353395057693603 1 1
0.532847023822192 0.532321671175663 1 1
0.65347312076754 0.652809877340812 1 1
0.518167420227919 0.517666929700048 1 1
0.562107713751779 0.561510386625829 1 1
0.366249245870766 0.365864074855178 1 1
0.619309330439261 0.618690032774688 1 1
0.599006504321573 0.598332988615921 1 1
0.367819159160744 0.367398868032026 1 1
0.606616532047872 0.605959523567504 1 1
0.521552379913515 0.521075620459476 1 1
0.3208340702128 0.320492907970088 1 1
0.596148588878844 0.59547646791127 1 1
0.596732622324956 0.596134000063378 1 1
0.622917915970901 0.622231177721706 1 1
0.436712198709594 0.436195873225727 1 1
0.408529911467599 0.408093785351804 1 1
0.448435116845666 0.447953127572214 1 1
0.268066707195464 0.267762541045106 0 0
0.605556473608558 0.604898959706016 1 1
0.632302258188289 0.631585575893068 1 1
0.386677385457476 0.386251427750376 1 1
0.487544442212439 0.487042949234459 1 1
0.50923256639312 0.508668414027515 1 1
0.516032097657234 0.515518558439249 1 1
0.515537864708273 0.51499836991099 1 1
0.376488371835062 0.37612388154774 1 1
0.354907027377586 0.354542616827193 1 1
0.549922977454536 0.549340880793063 1 1
0.644038721161683 0.643382533186869 0 0
0.561850176020193 0.561263130993085 1 1
0.277948750144511 0.277659349505835 1 1
0.576376530684434 0.575799867306126 1 1
0.442794822840486 0.442294999198535 1 1
0.567295608336997 0.566741977780745 1 1
0.327036142965124 0.326705789949985 1 1
0.500342281080074 0.499812897602193 1 1
0.528963440360623 0.528395920502785 1 1
0.429596814455562 0.429160857281972 1 1
0.357576683470852 0.357190712267357 1 1
0.703729959961755 0.70304545797749 1 1
0.391808935131061 0.391392163654266 1 1
0.696119426618002 0.695409434590655 1 1
0.469559945288781 0.469124036107482 1 1
0.543563663242609 0.542952276325661 1 1
0.440530960651027 0.440050522312886 1 1
0.41117837945475 0.410699880400551 1 1
0.300961741284223 0.300677752560991 0 0
0.365428725047119 0.365103452439954 1 1
0.423247890381357 0.422827276037799 1 1
0.536757976548648 0.536232998549762 1 1
0.622130762230415 0.621514674716499 1 1
0.568381454482399 0.567841051055298 1 1
0.534757385331315 0.534186598266725 1 1
0.429911231276857 0.429399383744848 1 1
0.553185916611638 0.552650940638898 1 1
0.493812862827363 0.493335983025266 1 1
0.566251693652025 0.565680309501063 1 1
0.385099610445297 0.384723219859095 1 1
0.318569461299074 0.318247577299447 1 1
0.503450452749114 0.502905371327032 1 1
0.559406670373648 0.558842254480568 1 1
0.592063268318691 0.591405711568399 1 1
0.508125627564717 0.507583612611432 1 1
0.280708755099128 0.280423564430048 1 1
0.409320497846553 0.408884464817267 1 1
0.501675958237923 0.501167194629707 1 1
0.549268556953179 0.548730012581418 1 1
0.603131211726347 0.602497447253569 1 1
0.389918009816932 0.3895074563786 1 1
0.624359860057535 0.623720683649504 1 1
0.595207822925535 0.594559391185155 1 1
0.668101534592471 0.667399974778148 1 1
0.552799361674522 0.552280604431147 1 1
0.687852388183923 0.687029433290308 1 1
0.479329040804487 0.478844177596257 1 1
0.673572846168498 0.672861444016995 1 1
0.566712528705499 0.566115174251235 1 1
0.587228437416971 0.586593424266273 1 1
0.390391751218607 0.389980592815259 1 1
0.734970896245145 0.734142104380107 0 0
0.592309080086825 0.591713233425248 1 1
0.412753185956847 0.412259187388733 1 1
0.216920876512325 0.216718820905701 0 0
0.454302928101254 0.453837158741207 1 1
0.569124759467661 0.568542458634778 1 1
0.419789944276582 0.419332563058283 1 1
0.641646523512743 0.640920763316298 1 1
0.690786463110827 0.689999650475538 1 1
0.673366450882381 0.672695822578917 1 1
0.58711842677065 0.586464398172498 1 1
0.442069562539219 0.441639471677112 1 1
0.412061632528272 0.411654099701011 1 1
0.527621096485006 0.527028426220533 1 1
0.409599919693278 0.409125762748243 1 1
0.335492621338982 0.3351361226241 1 1
0.644006101638981 0.643404323261011 1 1
0.234753579895179 0.234505777549273 0 0
0.544458771378061 0.543921981473884 1 1
0.461241217588426 0.460779695513604 1 1
0.480860648724828 0.480327099366329 1 1
0.669055383729065 0.668358954798935 1 1
0.628692809535979 0.627974187224836 1 1
0.671606288460498 0.670916513057907 1 1
0.565276419399912 0.564681995501984 1 1
0.528395827840921 0.527805068310093 1 1
0.359630546353353 0.359200642900517 1 1
0.571464219345291 0.570885627970735 1 1
0.496044709138075 0.495520745334893 1 1
0.514898877311229 0.514351169911791 1 1
0.651145826688864 0.650482840631993 1 1
0.458450851270447 0.457983499954549 1 1
0.487177546849135 0.486627196029787 1 1
0.398906063728653 0.398498653846074 1 1
0.75644036941791 0.755669741057967 0 0
0.524185056500024 0.523658246653032 1 1
0.426099109151686 0.425644371089017 1 1
0.612603115401179 0.611970310030556 1 1
0.576631584528009 0.576060544688885 1 1
0.493494194541569 0.492915841373495 1 1
0.38560465089985 0.385200571349025 1 1
0.419009778105585 0.418601567955869 1 1
0.654334965195119 0.653686899262079 1 1
0.438355760317239 0.437949491634856 1 1
0.546581065096624 0.545983188261417 1 1
0.628974371555478 0.628251782707409 1 1
0.588124219652446 0.587439039208651 1 1
0.49354128583986 0.493060261022086 1 1
0.317559113715745 0.317301623126644 1 1
0.43583006079868 0.435335510538584 1 1
0.615515752161062 0.614895644808215 1 1
0.684709815446732 0.683998319360875 1 1
0.378886468087065 0.378491814602048 1 1
0.507702087962838 0.507186238346359 1 1
0.559293849761687 0.558723438136048 1 1
0.726730056363269 0.726009293892866 0 0
0.612044147786819 0.611373912331501 1 1
0.700663257697947 0.699964966550267 1 1
0.333460494997673 0.333082876119844 1 1
0.512963521758536 0.512363521079587 1 1
0.393759293318834 0.393353592430229 1 1
0.666441292452199 0.665679913677734 1 1
0.411716027843581 0.411283230831713 1 1
0.665558142909659 0.664817820860597 1 1
0.445411160975465 0.444958997143039 1 1
0.502512697936621 0.50198448009673 1 1
0.660789609573157 0.660129789982445 1 1
0.540423188847598 0.539888870824825 1 1
0.542178150731794 0.541580042722959 1 1
0.496600756996214 0.496080594657496 1 1
0.4819130861404 0.481406473136839 1 1
0.325645449173917 0.325299815118434 1 1
0.590161784029901 0.589537649329209 1 1
0.372733659757276 0.372318472755892 1 1
0.528055160571179 0.527482235368086 1 1
0.396390741520667 0.395994041600899 1 1
0.532808513088145 0.532190504220092 1 1
0.432013407950545 0.431568657619322 1 1
0.542202349872853 0.54168858992183 1 1
0.596264194147649 0.59560714337708 1 1
0.360676905854756 0.360305834565045 1 1
0.792523195565326 0.791784686868173 0 0
0.308805881071442 0.308487714531245 1 1
0.665359956231254 0.664707585279675 1 1
0.431255454017365 0.43078908585243 1 1
0.471124462702879 0.470647513752529 1 1
0.60911567346544 0.608492244741552 1 1
0.585940758081509 0.585380877148816 1 1
0.423137218606609 0.422672324412873 1 1
0.609070542530724 0.608383943145784 1 1
0.658417013341637 0.657739027490399 1 1
0.57051233711593 0.569916450787658 1 1
0.361549463257812 0.36116610670132 1 1
0.574035400927218 0.57345898870308 1 1
0.412645993940632 0.412240295161012 1 1
0.449060512075201 0.448593778013876 1 1
0.425034199363657 0.424591467635693 1 1
0.379890686017348 0.37945734339843 1 1
0.516088418846168 0.515586498364135 1 1
0.433291735157274 0.432854288531973 1 1
0.5017694574543 0.501332429508084 1 1
0.695968114871964 0.695235338763101 1 1
0.479094253280641 0.478597337836448 1 1
0.417514928861207 0.417051062588979 1 1
0.445187657928293 0.444657425813376 1 1
0.504678397550475 0.504184657573257 1 1
0.441365764627496 0.440911142944722 1 1
0.554553190841686 0.553907900708337 1 1
0.526006999800584 0.525450541358563 1 1
0.686506131691139 0.685782784361062 1 1
0.431544067953978 0.431066643039912 1 1
0.401211248991045 0.400766211864424 1 1
0.583677369947045 0.583055257363777 1 1
0.558377693782776 0.557778482110749 1 1
0.392470110409111 0.39209223165545 1 1
0.508648992714415 0.508114869176458 1 1
0.687026099774405 0.686354673403 0 0
0.543568528483481 0.543025441399109 1 1
0.578663549468846 0.578083257801479 1 1
0.608444606027805 0.607789232544761 1 1
0.567152227770388 0.566544366761425 1 1
0.473611809863381 0.473120413609115 1 1
0.399906360208621 0.399487438014989 1 1
0.398243462716529 0.397835741503465 1 1
0.454553936484369 0.454058775242385 1 1
0.530413660322194 0.529787979815278 1 1
0.476228753230745 0.47574352937894 1 1
0.578519985930259 0.577923978350156 1 1
0.328955899908082 0.328651516398868 1 1
0.569990814183692 0.569416787564516 1 1
0.431259909980198 0.430796913040099 1 1
0.659857504440264 0.659155359589506 1 1
0.490736041469027 0.490212783522007 1 1
0.593378550941029 0.592761645408641 1 1
0.445041538936521 0.4445920349299 1 1
0.445623758690963 0.44513245349121 1 1
0.580972053320382 0.580432325181492 1 1
0.461119403484168 0.460679093178907 1 1
0.520562818128776 0.520054176798116 1 1
0.45156968882788 0.451107682361696 1 1
0.409829296420242 0.409418823299295 1 1
0.608020384153125 0.607356128478395 1 1
0.463311120544912 0.462841152660822 1 1
0.566189051189889 0.565540522398189 1 1
0.610773216796675 0.610050036380804 1 1
0.574063123901733 0.573482968765175 1 1
0.421230076077127 0.42082347877131 1 1
0.442596871958141 0.442160449510029 1 1
0.593935616141473 0.593373389498675 1 1
0.446975891604042 0.446502874101775 1 1
0.665027601431518 0.664408296607744 1 1
0.488172362464814 0.487620708685622 1 1
0.579526456638503 0.578883193186838 1 1
0.441277814990547 0.440900815807571 1 1
0.589372290314094 0.588769957811624 1 1
0.357313653441125 0.356967201293844 1 1
0.377749053624731 0.377327602322083 1 1
0.475841492768684 0.475349763882267 1 1
0.353877606037576 0.353555971474878 1 1
0.389934482451789 0.389512274117633 1 1
0.44549494875165 0.445068613309468 1 1
0.508487662811041 0.507955159047239 1 1
0.656201457208265 0.655536259704517 1 1
0.492045558312248 0.491532718739428 1 1
0.585545894051113 0.584880337362397 1 1
0.54093157946929 0.540451174745024 1 1
0.428870197534556 0.428420792180114 1 1
0.342523064714225 0.342183561437795 0 0
0.60561858846304 0.604984831083113 1 1
0.434115059587859 0.433674106070268 1 1
0.433738257480297 0.433300826506622 1 1
0.602413087720726 0.601800426423119 1 1
0.340291356376405 0.339920835329169 1 1
0.746826974269065 0.746054576101782 0 0
0.553698252715812 0.553146284739507 1 1
0.567526722288021 0.56693671213846 1 1
0.48453866795224 0.484081443450414 1 1
0.57256750583272 0.57197962702673 1 1
0.52443909292223 0.52393053095524 1 1
0.449834799079822 0.449405426134141 1 1
0.662142729960997 0.661525524606676 1 1
0.522565593901972 0.522041420028628 1 1
0.434201107405596 0.433729103375874 1 1
0.492057070620367 0.491485710156018 1 1
0.47260370681608 0.472090204797645 1 1
0.396972230004784 0.396514367687165 1 1
0.454484234630363 0.453947571554833 1 1
0.632898023931967 0.632248464403634 1 1
0.427847616622998 0.427380263704646 1 1
0.417407832519528 0.416979617457345 1 1
0.505022727985468 0.504542709779781 1 1
0.617062705854202 0.616385574809524 1 1
0.345194637012329 0.344841739546937 1 1
0.657576706983681 0.656867192548971 1 1
0.398332940271873 0.39787719080305 1 1
0.509127390496875 0.50861629095379 1 1
0.446919253048551 0.446486887352068 1 1
0.520594169315656 0.520030535387224 1 1
0.399769323819099 0.39931835693737 1 1
0.282247649512196 0.281897138566983 1 1
0.317669720471789 0.317338667805755 1 1
0.482535258368566 0.48198084871522 1 1
0.481652447360723 0.481074081594647 1 1
0.37519255288543 0.374798511104838 1 1
0.761546365989878 0.760807974983184 0 0
0.543643616648449 0.543122574102168 1 1
0.579402711917137 0.578788408436966 1 1
0.559034301707524 0.55849390513967 1 1
0.573021942803436 0.572394721796198 1 1
0.508078417039279 0.507520543299557 1 1
0.446792247187539 0.446336195947223 1 1
0.508478382205896 0.507967754593305 1 1
0.362165974019188 0.361855804540252 1 1
0.463140965660975 0.462719004523522 1 1
0.450324521562812 0.449857220149452 1 1
0.556888347975029 0.556351694897809 1 1
0.444317589073465 0.443851739835872 1 1
0.232532634069996 0.232291366379294 0 0
0.563493495171132 0.562880345677493 1 1
0.603419202151356 0.602727708634532 1 1
0.407940170815359 0.407551349486764 1 1
0.44462896110841 0.444136050869795 1 1
0.469223159546503 0.468734871738251 1 1
0.665057876529133 0.664316557108359 1 1
0.711821238471092 0.711080404839742 1 1
0.522016794423155 0.521441031417654 1 1
0.227767763464172 0.227498111940842 0 0
0.592097458143381 0.591468701795037 1 1
0.662523942753479 0.661764964258041 1 1
0.554315644272029 0.553727590906744 1 1
0.372699485414339 0.372319250186411 1 1
0.490776655347252 0.490196505937014 1 1
0.453955533537762 0.453475907738709 1 1
0.572329837650646 0.571700382539239 1 1
0.844171439420146 0.843255915704398 0 0
0.544159860132857 0.543589189295904 1 1
0.54239481781838 0.541865842700907 1 1
0.5383177590327 0.537711660113474 1 1
0.351624654320182 0.351296550384195 1 1
0.347379880366737 0.346989550483069 1 1
0.664878861911483 0.664175885731544 1 1
0.596859089397299 0.596224893947651 1 1
0.399127757622006 0.398691574827165 1 1
0.552608340990713 0.552007024867328 1 1
0.29772212833258 0.297418216151315 0 0
0.56473195537288 0.564141921375538 1 1
0.529013391460912 0.528406495005903 1 1
0.548734359447939 0.548226626832449 1 1
0.421824966690452 0.421384637990553 1 1
0.546733148566782 0.546201100087247 1 1
0.403874752725321 0.403432122223565 1 1
0.596566088447173 0.595944200480908 1 1
0.549743353952518 0.549193401114702 1 1
0.641703394122137 0.641057244596756 1 1
0.420587904184703 0.420132023336051 1 1
0.211494285657424 0.211242423506841 0 0
0.54948472406988 0.548986360848238 1 1
0.371519467188357 0.371141710160077 1 1
0.710564243496525 0.709822631659083 0 0
0.416811914123632 0.416365810101479 1 1
0.536592547365557 0.535995616141886 1 1
0.571172304824518 0.570638978664257 1 1
0.401081890915486 0.400685157264325 1 1
0.427509700429345 0.427102798659058 1 1
0.501598108515707 0.5010831745323 1 1
0.498929856885666 0.498379968720025 1 1
0.638082354853538 0.63734576458515 1 1
0.604369508322036 0.603727410480746 1 1
0.199368732329651 0.199171653814914 0 0
0.525203282559533 0.524596917698204 1 1
0.430729722728622 0.430263418488429 1 1
0.574522861649563 0.573929575871574 1 1
0.47738539657883 0.476847482183902 1 1
0.504387891050346 0.503821281772481 1 1
0.615837831276705 0.615156067186025 1 1
0.561759549352456 0.561183509783848 1 1
0.345185992357986 0.34483539285749 1 1
0.393756668352689 0.393311104100263 1 1
0.629822628846814 0.629147502132182 1 1
0.293856322789873 0.293547003691917 0 0
0.418803193102384 0.418362485432105 1 1
0.46940824403328 0.46893826731503 1 1
0.597274785349946 0.596684251829408 1 1
0.511442817761454 0.510924245376144 1 1
0.442218896430763 0.441761852713502 1 1
0.94292212069124 0.941970749203921 0 0
0.674065734709595 0.673358452880763 1 1
0.357169187555398 0.356725348792235 1 1
0.40395717771623 0.403480243084778 1 1
0.458888997944191 0.458427788412856 1 1
0.451306824090073 0.450881115478377 1 1
0.377956273756928 0.377522961533979 1 1
0.344842686215717 0.344450864380776 1 1
0.282633090973527 0.282382336654876 1 1
0.569256357863296 0.56867031907256 1 1
0.452873103756144 0.452370150182114 1 1
0.310719266454065 0.310418112538355 1 1
0.446059671810344 0.445601789767136 1 1
0.487691586991881 0.487169619734024 1 1
0.436196392961292 0.435784093058754 1 1
0.622287934800626 0.621647262749192 1 1
0.255062600309359 0.254877046754184 0 0
0.576773383280191 0.576237863566359 1 1
0.454794515060835 0.454321942390028 1 1
0.569128690478634 0.568482655680124 1 1
0.644202032149748 0.643486752372233 0 0
0.546121250202099 0.545533220314616 1 1
0.636104019863626 0.635400305603123 1 1
0.433985999121319 0.433508832111815 1 1
0.497655436675954 0.497131176585203 1 1
0.725732737995968 0.724902415848778 1 1
0.375724841617194 0.375324158661952 1 1
0.390773245624159 0.390329219909735 1 1
0.541375757018993 0.540767990670523 1 1
0.295220217400251 0.294941996515545 1 1
0.376887654337176 0.376537745561015 1 1
0.563508409431854 0.562945153357181 1 1
0.263154293636989 0.262870198044827 0 0
0.64314795413219 0.642489336680248 1 1
0.418874554792146 0.418456629249327 1 1
0.547376974768194 0.54675927589623 1 1
0.547136002095674 0.546603526579458 1 1
0.468019820711162 0.4675262372529 1 1
0.570488079073092 0.569875736607768 1 1
0.591178558277929 0.590588044347279 1 1
0.719503938988344 0.718792268407862 0 0
0.642624568145617 0.641943101552915 1 1
0.622715208127185 0.622058410459916 1 1
0.478702362223844 0.478247301744946 1 1
0.349556827822305 0.349160013305927 1 1
0.505368755612198 0.504864400613838 1 1
0.506155054750904 0.505686826859571 1 1
0.645552897951541 0.644831494195267 1 1
0.332485710455618 0.332147480906018 1 1
0.447683930064019 0.447227037303681 1 1
0.628711065179561 0.628066205197373 1 1
0.538841837238059 0.538268587969814 1 1
0.429185045063337 0.428767262414674 1 1
0.579802342906115 0.579230169515195 1 1
0.344343644737924 0.3439880622939 1 1
0.46916175277178 0.468681744634815 1 1
0.233936821301174 0.233679045560178 0 0
0.44682699098071 0.446333561025673 1 1
0.626217351120228 0.625532143059625 1 1
0.438941274950638 0.438493454130462 1 1
0.555227029401531 0.554705093043267 1 1
0.402781281316858 0.402350739114555 1 1
0.515672543462231 0.515133249145093 1 1
0.476469312941302 0.475947054769613 1 1
0.51916314107902 0.518657117638195 1 1
0.574791734747731 0.574148946857113 1 1
0.48655144622035 0.48607080225711 1 1
0.43414367949104 0.43364018961962 1 1
0.392529878229946 0.392133131075214 1 1
0.603361006032825 0.60279031913614 1 1
0.611025641705552 0.610335861652716 1 1
0.679049706158678 0.678344395844393 1 1
0.360429420299648 0.360104496978749 1 1
0.523330877786779 0.522759503261095 1 1
0.457420314684622 0.456907580872223 1 1
0.558906336753541 0.558377327841672 1 1
0.425157461450886 0.424699065608849 1 1
0.438863977099281 0.438380963913581 1 1
0.509738909073081 0.509177594555243 1 1
0.38308516378979 0.382669846454952 1 1
0.625086735073348 0.624382132150053 1 1
0.545347261063515 0.54478784185681 1 1
0.557828747340148 0.557285616175654 1 1
0.346049632441548 0.345735891285777 1 1
0.457458461643615 0.456946382967184 1 1
0.351198256098111 0.350821916085187 1 1
0.38334606728853 0.382932321180311 1 1
0.392485685796261 0.392090120175449 1 1
0.440265677129385 0.439794511909056 1 1
0.487999866252333 0.487496946512144 1 1
0.514748232275989 0.514186802824402 1 1
0.486661850075507 0.48615835808914 1 1
0.441290220213716 0.440829843986345 1 1
0.556481516803486 0.555910927635089 1 1
0.425292937943443 0.424861212432039 1 1
0.444264646208132 0.443823306541392 1 1
0.633460412358587 0.63282477615682 1 1
0.575080761248718 0.574528831661379 1 1
0.489346594060305 0.488864990056888 1 1
0.55229912932422 0.551777684691977 1 1
0.327971345410606 0.32763857533084 1 1
0.495310884562015 0.494765512407033 1 1
0.540484582530599 0.539894964912185 1 1
0.48588188865036 0.485321723187493 1 1
0.677751674938016 0.677019269462169 1 1
0.459532038958063 0.459058853226591 1 1
0.363021738253643 0.362638779666096 1 1
0.602304536638242 0.601707940998924 1 1
0.643201128428107 0.642517523049119 1 1
0.568203843482888 0.567617459600097 1 1
0.498227674250843 0.497644434285195 1 1
0.562817516264997 0.562249602044302 1 1
0.517615397679873 0.517026598375731 1 1
0.564354226682159 0.563775886210272 1 1
0.51250994282799 0.512014777437894 1 1
0.495233461070258 0.49463530181343 1 1
0.399502623816642 0.399081735423939 1 1
0.512814853471631 0.512277194229643 1 1
0.509870243607219 0.509365718906006 1 1
0.518581011759443 0.518032699036751 1 1
0.552235429024572 0.551667251879795 1 1
0.634432652448955 0.633779884775191 1 1
0.439906866659518 0.439430575590255 1 1
0.533009760519491 0.532480723252793 1 1
0.525978776823532 0.525441637082669 1 1
0.285098019688429 0.284874530898797 1 1
0.576676483291058 0.576090632074539 1 1
0.572210838172136 0.571639533963311 1 1
0.440827194638292 0.440368637497668 1 1
0.457256819903078 0.45672360119283 1 1
0.422272105658173 0.421836228198868 1 1
0.458058809833158 0.457592440850949 1 1
0.504558806999592 0.503990953865593 1 1
0.518377943305263 0.517831383111261 1 1
0.528760747061916 0.528184752471978 1 1
0.553949265774798 0.553361325269422 1 1
0.362161556994693 0.361811652171601 1 1
0.420267968910892 0.419805996090505 1 1
0.701375858229931 0.700627399134569 1 1
0.558430228578203 0.557854313436834 1 1
0.483556925305406 0.483062438935493 1 1
0.682195945725 0.681481346727288 1 1
0.55213331580778 0.551481992482167 1 1
0.443696942134466 0.443270794293801 1 1
0.451614381372336 0.451147975756379 1 1
0.563288068237405 0.562722643114228 1 1
0.614695519111482 0.614067476373175 1 1
0.510851585624267 0.510328623664043 1 1
0.380743681815333 0.380375857676539 1 1
0.389199163685317 0.388819126050607 1 1
0.421205708561363 0.420768557844237 1 1
0.271665322141554 0.271401998924853 0 0
0.386636393279153 0.386236410189415 1 1
0.708223546923634 0.707491294527132 1 1
0.453649972051864 0.453215415605805 1 1
0.478004519619558 0.477471987649795 1 1
0.378799930222748 0.378407916775692 1 1
0.540087611448841 0.539539727668058 1 1
0.405175040557796 0.404805950509841 1 1
0.525007749390692 0.524487541312075 1 1
0.395970772701143 0.395584396947347 1 1
0.375951008908189 0.375582630014746 1 1
0.408929097728064 0.408539462593776 1 1
0.546876453967004 0.546362031373607 1 1
0.67164853832561 0.670922552732835 1 1
0.476300081966457 0.475847428131766 1 1
0.656918215112973 0.656249972021993 0 0
0.429093640543018 0.428618563498854 1 1
0.498994227390675 0.498502607357966 1 1
0.309176568547536 0.308858866502784 1 1
0.42336925719767 0.422918801835965 1 1
0.465070300646158 0.464601112256226 1 1
0.385692878234233 0.38531082791935 1 1
0.601882874399607 0.601238033030949 1 1
0.509539964317753 0.5090238823523 1 1
0.464742094263528 0.464250758617459 1 1
0.572314659779161 0.571723014695053 1 1
0.467694350755433 0.467220076206974 1 1
0.557583084496623 0.556965671673796 1 1
0.447610515471663 0.447121227266104 1 1
0.498687581032257 0.498177753447776 1 1
0.580638344431134 0.580063047384405 1 1
0.388487172708785 0.38812276041266 1 1
0.510961526621421 0.510460160584569 1 1
0.309215685208624 0.308888183922661 1 1
0.48027902662707 0.47981069152744 1 1
0.430525152854756 0.430102664807849 1 1
0.697819547439659 0.697130098795052 0 0
0.526934019260067 0.526426249273284 1 1
0.605875417519705 0.605305972065594 1 1
0.572168240483146 0.571569279170233 1 1
0.521135156659256 0.520600660376651 1 1
0.412339045343616 0.411887483202746 1 1
0.347266314124721 0.346898425906357 1 1
0.470915835768742 0.470373036744362 1 1
0.683117808007068 0.682395970387774 0 0
0.471718575098748 0.471240705019825 1 1
0.390245385608269 0.389791309202347 1 1
0.621249107760343 0.620604681916174 1 1
0.484492556357087 0.484016633889405 1 1
0.441875137046114 0.441457297314435 1 1
0.533942509115925 0.533429154356971 1 1
0.33504697595769 0.334694613682413 1 1
0.45196369061985 0.451502091388632 1 1
0.463411791246359 0.462909483799995 1 1
0.397009992550432 0.396621990218137 1 1
0.481285213082343 0.480822052546975 1 1
0.54165967817977 0.541061419872377 1 1
0.404662712069553 0.404300707967417 1 1
0.588594340856832 0.588012540292668 1 1
0.504872318610666 0.504333344214492 1 1
0.734396308659571 0.73364371344436 0 0
0.405931200287086 0.405498675053643 1 1
0.535902635114167 0.535345603549834 1 1
0.585152294448446 0.584595668779884 1 1
0.381826156632007 0.381447066118097 1 1
0.690442975312288 0.689796998898957 1 1
0.3915128396542 0.391133817356086 1 1
0.564305089048597 0.563729982026771 1 1
0.391976068914755 0.391520722149696 1 1
0.606485253195655 0.605837613232864 1 1
0.67217862512461 0.671494233337354 0 0
0.613507756213654 0.612883943378924 1 1
0.546570568669513 0.545987892504422 1 1
0.299894343809685 0.299613381026424 0 0
0.455050328888538 0.454576425393709 1 1
0.476997573381464 0.476449223148905 1 1
0.54139228267166 0.540862353346663 1 1
0.556029704038339 0.555399924293885 1 1
0.661145803070952 0.660528520847628 1 1
0.668031260546793 0.667252484976283 1 1
0.668526178868473 0.667758403689217 1 1
0.382887870128283 0.382443400373295 1 1
0.551626214057817 0.551051288905657 1 1
0.646727475587363 0.646092524209907 1 1
0.450420904485663 0.449943635549803 1 1
0.618704740570722 0.618005443556052 1 1
0.669989136305195 0.669330393482037 1 1
0.512032244357509 0.511560297295385 1 1
0.492637558723598 0.492126487591151 1 1
0.510481575795429 0.510022491282344 1 1
0.423355630381433 0.42290839438704 1 1
0.246763074586303 0.246465439461397 0 0
0.635958578145636 0.635312049658011 1 1
0.531690669400305 0.53114296200517 1 1
0.385775210843158 0.385376640106062 1 1
0.561760132948882 0.561181942219558 1 1
0.335670913722473 0.335312836290704 1 1
0.390571446363042 0.390215006788545 1 1
0.471602278329074 0.471122537754563 1 1
0.55184838565393 0.551247930553556 1 1
0.742383992032646 0.741554272798111 0 0
0.557692883438127 0.557079626357569 1 1
0.361052033419316 0.360689025834415 1 1
0.483870061867473 0.483353930636169 1 1
0.591044496156675 0.590391034727216 1 1
0.628531939782134 0.627881349148128 1 1
0.468205629409938 0.467721114582095 1 1
0.530145205032492 0.529661549845671 1 1
0.476642270711076 0.476168639057787 1 1
0.644895461431973 0.644193558642715 1 1
0.523857775629467 0.523283568651185 1 1
0.319714226605537 0.319387704958617 0 0
0.370763723520843 0.3704029417587 1 1
0.429590713574263 0.429157391759477 1 1
0.388264382522507 0.387883725036259 1 1
0.614554305414078 0.613914878944416 1 1
0.645509453672824 0.644786443373459 1 1
0.526325626157802 0.525796891680066 1 1
0.439544475627625 0.43904599305798 1 1
0.591593443655327 0.590996027130154 1 1
0.497116622886817 0.496627758103327 1 1
0.492479431962866 0.491960083635442 1 1
0.436133649361505 0.435717194987471 1 1
0.57042123541846 0.569872449439315 1 1
0.449134761759981 0.448673910185091 1 1
0.407884244517101 0.407431530134964 1 1
0.31271810549494 0.312435481375438 1 1
0.727018650018527 0.726295109691351 0 0
0.493172813630414 0.492651288018978 1 1
0.365663581578211 0.365270584369692 1 1
0.652586561259327 0.651902367864655 1 1
0.331090851046132 0.330787245555045 0 0
0.57379978019372 0.573164983931099 1 1
0.641392224692126 0.640764808725769 1 1
0.368968577456384 0.368554388807477 1 1
0.343671609998643 0.343286870086906 1 1
0.461538330585177 0.461074244287821 1 1
0.402980225749191 0.402569260087611 1 1
0.692304453015242 0.691641183951921 1 1
0.339436913609886 0.339066943206188 1 1
0.472442002139088 0.47192048031824 1 1
0.387829323470765 0.387393636313217 1 1
0.573408665392495 0.572774622513736 1 1
0.599706600625057 0.599081726421087 1 1
0.394604868076935 0.394167202879346 1 1
0.712885542971079 0.712123858796232 0 0
0.554985779373666 0.554417323881002 1 1
0.377387745705302 0.377006382416984 1 1
0.337931836843792 0.337620580821401 1 1
0.533575552953901 0.53300186525751 1 1
0.746189671605812 0.745459690558027 0 0
0.465254293026298 0.464789460687845 1 1
0.38630046960099 0.385853403946776 1 1
0.68186637725203 0.681149642986666 1 1
0.494627229388645 0.494151549333115 1 1
0.539379940628034 0.538864688485155 1 1
0.363926752152619 0.36355480250587 1 1
0.368252979387861 0.367833220749086 1 1
0.471742710199385 0.471317660188694 1 1
0.518292514486773 0.517735058240327 1 1
0.456218738175927 0.455713550108225 1 1
0.529045762421194 0.528538113103116 1 1
0.537757768642335 0.537217066019464 1 1
0.42327041282431 0.422863129662042 1 1
0.588177737227622 0.587549222828905 1 1
0.517721212277204 0.517135487048269 1 1
0.645090793153593 0.644359606145885 1 1
0.460030767767314 0.459517723209674 1 1
0.450023326755123 0.449486637250686 1 1
0.530825224873129 0.530283559949187 1 1
0.609237591657606 0.608636875571346 1 1
0.424882809386072 0.424425792858056 1 1
0.480292093656363 0.479711126130801 1 1
0.463631688383938 0.463124987663739 1 1
0.568289193943265 0.567673778394909 1 1
0.406761472004806 0.406338962480958 1 1
0.504261559619809 0.503747236355354 1 1
0.595781320088336 0.595144430207 1 1
0.539860279558897 0.539359721234696 1 1
0.44079663577558 0.440336163414048 1 1
0.722366716852818 0.721553447152172 1 1
0.652945004972785 0.65233562141442 1 1
0.449191604016465 0.44865620457838 1 1
0.527255816642782 0.526698530256798 1 1
0.62289394524705 0.622243157132762 1 1
0.475297721985481 0.474766514940685 1 1
0.719198235086608 0.718393471965448 0 0
0.541836116562707 0.541237634837462 1 1
0.317133856156848 0.316801459770744 1 1
0.478029698468766 0.477594823840895 1 1
0.643241304421468 0.642591095537785 1 1
0.328111873138132 0.327784576133065 1 1
0.704753630435296 0.704054551274935 1 1
0.556945721412714 0.556401755588359 1 1
0.490554332774087 0.490044075197285 1 1
0.741422026620161 0.740683385938048 0 0
0.474222474257071 0.473735165936437 1 1
0.459010261857884 0.458513601273124 1 1
0.523162123895975 0.52263841277611 1 1
0.507386935200091 0.506870297248633 1 1
0.465087100134676 0.464589105178467 1 1
0.436757028165204 0.436267290505486 1 1
0.483431582263132 0.482982871302121 1 1
0.47493476395232 0.474441061100995 1 1
0.349718209474257 0.349335454624062 1 1
0.353613193266937 0.353280733694038 1 1
0.551823097338747 0.551259727006062 1 1
0.525429717445523 0.524885374624945 1 1
0.535132089364158 0.534593035708677 1 1
0.636428868148241 0.635730296247913 1 1
0.469762018546964 0.469245535946172 1 1
0.347179290449825 0.34682311451018 1 1
0.404065830812495 0.403684498622954 1 1
0.40528998020377 0.404860347908875 1 1
0.487639327228465 0.487170394533238 1 1
0.439162413380365 0.438653377763465 1 1
0.461242046020822 0.460714229258924 1 1
0.438034808075074 0.437572570699173 1 1
0.710744434750654 0.710027025372491 0 0
0.589595644942437 0.588956989856712 1 1
0.546873979434115 0.546271659454629 1 1
0.425579819680396 0.425117871133244 1 1
0.544494029558357 0.543918314522035 1 1
0.382701526797397 0.382288464820712 1 1
0.45787810545509 0.457410246272695 1 1
0.449993763984624 0.449534549252273 1 1
0.45361230924329 0.45307884926614 1 1
0.573216985632243 0.57264204012691 1 1
0.418263616875085 0.417768890126295 1 1
0.567679641970122 0.567123634345932 1 1
0.548059941610414 0.547464158956763 1 1
0.496960111106108 0.496388759376324 1 1
0.465258393877543 0.464755920507387 1 1
0.47451705452922 0.474069460606518 1 1
0.639423059748705 0.638743335372217 1 1
0.230110774936349 0.229894612292708 0 0
0.36677468070237 0.366415156794313 1 1
0.640345166753337 0.63970826808393 1 1
0.366733007473553 0.366343632933429 1 1
0.508861012206755 0.508305717514042 1 1
0.548483299311632 0.547887715394659 1 1
0.538712575655867 0.538183621480505 1 1
0.470258135326966 0.469766108110387 1 1
0.526167616225219 0.525625481992174 1 1
0.455531873885056 0.455045105912874 1 1
0.581667874828792 0.581114136221609 1 1
0.566949176111449 0.56639145457495 1 1
0.555880928365777 0.555337259162657 1 1
0.465590003923775 0.465050347543213 1 1
0.44649082511053 0.446013069425489 1 1
0.538586144707908 0.538028736298034 1 1
0.440947461876921 0.440502873190736 1 1
0.236387899823956 0.236133763390975 0 0
0.529926209996032 0.529377495845148 1 1
0.4509834382374 0.450516173147211 1 1
0.580677634012476 0.580073966174025 1 1
0.33494674566452 0.334587961796822 1 1
0.546366676818895 0.545736986632602 1 1
0.555817817813875 0.555255551504232 1 1
0.557097837825057 0.556473104723027 1 1
0.562628059558372 0.561986475181083 1 1
0.527014492613581 0.526481676090333 1 1
0.533138196815059 0.532538327096116 1 1
0.44849884320438 0.448047972846713 1 1
0.490676424392099 0.490168123685498 1 1
0.385319803981102 0.384903107211981 1 1
0.32777387740007 0.327433305348281 1 1
0.527212384689371 0.526647120650956 1 1
0.439239751487576 0.438767595729107 1 1
0.58417064663106 0.583582105314198 1 1
0.492894948458329 0.492397088151444 1 1
0.423743041216782 0.423293910065799 1 1
0.448932534697464 0.448490353039562 1 1
0.502991372913496 0.502447607964862 1 1
0.264302735942117 0.264039000477035 0 0
0.389563099072725 0.389148069803378 1 1
0.428223312611155 0.42778379395346 1 1
0.517624416635955 0.517119381278129 1 1
0.320805561974218 0.320451964328474 1 1
0.574434114816258 0.573874972077538 1 1
0.521437689918896 0.520858057593334 1 1
0.421807945497755 0.421328895083553 1 1
0.399236455896085 0.398806249526313 1 1
0.342331686910486 0.34198610831356 1 1
0.461215938725546 0.460725360651386 1 1
0.426259712400956 0.425817551906936 1 1
0.597224487119638 0.596598214549959 1 1
0.484839822327893 0.484281990807053 1 1
0.381203055450909 0.380756946722027 1 1
0.30721087936951 0.306922068936045 1 1
0.57035349332444 0.569734480313244 1 1
0.199340905465658 0.199169253181285 0 0
0.637178099048776 0.636528468715999 1 1
0.325400571222338 0.325040029365735 1 1
0.425828002742507 0.425370909572488 1 1
0.558970586534087 0.558394643397153 1 1
0.549370778922636 0.548732970705183 1 1
0.427134841433626 0.426658166015365 1 1
0.603493233824812 0.602848716339763 1 1
0.541418518753305 0.540850901724356 1 1
0.263433478036845 0.263166789538549 0 0
0.475428176737495 0.474993007587244 1 1
0.44123401590205 0.440739361671037 1 1
0.660633480608518 0.659986028347446 1 1
0.628077365889181 0.627423748767918 1 1
0.629005233883274 0.628376416402389 1 1
0.530544981385237 0.529970631595155 1 1
0.314652297254016 0.314335372511084 1 1
0.531097529257306 0.530564655516833 1 1
0.401877968907425 0.401510454578412 1 1
0.665567394529772 0.664835166059622 1 1
0.515535722247338 0.514957463607793 1 1
0.596822310308701 0.596235058565792 1 1
0.552639708353014 0.55205794961837 1 1
0.513001448943953 0.512442201205432 1 1
0.572647716654277 0.572096076273359 1 1
0.660962466335266 0.660305322598684 1 1
0.501207112605112 0.500662459125465 1 1
0.365854249285262 0.365456246623795 1 1
0.675030304532946 0.67434164703977 1 1
0.548118121315509 0.547486600918389 1 1
0.588424090229452 0.587809022445604 1 1
0.663591925544487 0.662872170537719 1 1
0.380364868370847 0.379951256664437 1 1
0.504753798197631 0.504291999139107 1 1
0.420293863462487 0.419835560797431 1 1
0.332422659421297 0.332022972085151 1 1
0.618801034846656 0.618177624283699 1 1
0.636598519319722 0.635911578413336 1 1
0.61937052628314 0.618700077660847 1 1
0.423390505076351 0.422949429849614 1 1
0.350457408846181 0.350128337811105 1 1
0.185903250858361 0.185722579578249 0 0
0.573882011447785 0.573313853640089 1 1
0.411768718178451 0.411337614446356 1 1
0.662428359718514 0.661731687337535 1 1
0.357106062517934 0.356721459972293 1 1
0.483456526079174 0.482952161901303 1 1
0.457314643812068 0.456870751507227 1 1
0.386053298105122 0.385673602002882 1 1
0.644530141983827 0.643858929489291 1 1
0.631402826191204 0.630791914969026 1 1
0.322248445020275 0.32193929694909 1 1
0.560828717741298 0.560281809472505 1 1
0.575121204589179 0.574547881511512 1 1
0.250850711257396 0.250603367783909 0 0
0.65982223394808 0.659122545036085 1 1
0.423273562103387 0.42285624722157 1 1
0.381934178202405 0.381546820724953 1 1
0.397755701509944 0.397325866816151 1 1
0.41701585888467 0.416555292374169 1 1
0.575460258095921 0.574829405120457 1 1
0.689514986860675 0.688783348205979 1 1
0.480934122593851 0.480429942747267 1 1
0.393244277693344 0.392780651045696 1 1
0.448788254425873 0.448288985205239 1 1
0.51839530837714 0.517873843807 1 1
0.521875256811791 0.521334764788288 1 1
0.484262224667563 0.483733111376048 1 1
0.47490141951206 0.474323429604328 1 1
0.456731019673135 0.456260647498811 1 1
0.58560160224812 0.584979672053133 1 1
0.486404135232131 0.485855166374739 1 1
0.645165272498856 0.64452528700883 1 1
0.530479003299938 0.529897940140705 1 1
0.490902840261644 0.490422749029714 1 1
0.408971097457314 0.408556302754963 1 1
0.624878289178529 0.624246954207354 1 1
0.578646402511718 0.578015623732882 1 1
0.741028655860416 0.740277737052396 1 1
0.636872312822016 0.636218322539521 1 1
0.448732838178779 0.448284894124237 1 1
0.402973631411181 0.402563654013465 1 1
0.517785851641089 0.517257298606201 1 1
0.704404971392718 0.703595762513485 0 0
0.531952858926592 0.531364365145745 1 1
0.539998832826223 0.53938056843265 1 1
0.640871508475288 0.640288279014258 1 1
0.253731932305606 0.253462394941192 0 0
0.489509303147072 0.489026921058132 1 1
0.64518771459163 0.644557855055247 1 1
0.48312828650556 0.482652190927786 1 1
0.354136773782097 0.35372253144543 1 1
0.503289353284728 0.502822541110786 1 1
0.500834903789563 0.500255027012748 1 1
0.472286795399076 0.471794146899218 1 1
0.762825060021041 0.762069165520658 1 1
0.437956991929696 0.437497218430024 1 1
0.372688763725635 0.372231919574836 1 1
0.495101960331101 0.494605746890483 1 1
0.347335407904879 0.347027303735601 1 1
0.475102268385959 0.47466253722505 1 1
0.574968241434659 0.574437060639162 1 1
0.652545852758268 0.651894056750359 1 1
0.788866351232904 0.787970272823891 0 0
0.784031233568547 0.783164246133044 0 0
0.700607639535998 0.699890148532113 1 1
0.379278490152736 0.378850442020362 1 1
0.582926160636899 0.58230839488947 1 1
0.69859699892082 0.697794522782188 1 1
0.610868793882827 0.610223023245766 1 1
0.421697778936701 0.42119895857062 1 1
0.526377134909791 0.525884616357838 1 1
0.626460668383496 0.62584197296127 1 1
0.405028195343805 0.404591720999571 1 1
0.462530268057495 0.46204747452458 1 1
0.441936302306385 0.441456117266819 1 1
0.415741847110292 0.415238033937746 1 1
0.55101739853278 0.550458902628873 1 1
0.563585935369189 0.563008050547429 1 1
0.439949612063143 0.439526355871027 1 1
0.376232508968067 0.375831810413865 1 1
0.446714424366592 0.446276054490117 1 1
0.469379412021069 0.468932703191002 1 1
0.485041230474666 0.484499300107395 1 1
0.496435643014805 0.495921692138312 1 1
0.507466580166339 0.506961296822608 1 1
0.554851697818191 0.554282105005022 1 1
0.642769736147215 0.642093660790981 1 1
0.387436360857546 0.38707801663627 1 1
0.432421358976072 0.431928043521989 1 1
0.487015594950487 0.486593684124091 1 1
0.594032657675088 0.59339068748196 1 1
0.412434273233912 0.412027337474016 1 1
0.614714063020588 0.614066571864666 1 1
0.549124682011971 0.548563652613039 1 1
0.641065353776205 0.640393926065773 1 1
0.217544413485322 0.217314378081392 0 0
0.466731470984114 0.466234215840379 1 1
0.487051725908988 0.486560153032289 1 1
0.404299185278296 0.403882423065758 1 1
0.565528894527806 0.564952393366251 1 1
0.429070933686764 0.428681252067808 1 1
0.532002424908496 0.531474595259734 1 1
0.245695192938013 0.245397038459382 0 0
0.350755428731004 0.350405286783864 1 1
0.51220234189182 0.511664969932891 1 1
0.610194624897142 0.609572636505931 1 1
0.44396532431073 0.443528450107919 1 1
0.538872168763961 0.538342776421138 1 1
0.557417983215218 0.556835050103948 1 1
0.561470963106032 0.560888558453859 1 1
0.380686048800157 0.38029130157405 1 1
0.413992448196055 0.413557188578279 1 1
0.49684496114653 0.496337736062342 1 1
0.579385056681987 0.57879051164889 1 1
0.592962711665375 0.592318141772839 1 1
0.320927516056818 0.320634366614567 0 0
0.499900032774864 0.499373971460458 1 1
0.510168097477664 0.509667424467549 1 1
0.410268420418867 0.409807334760481 1 1
0.47507957156256 0.474600757370121 1 1
0.384294065933997 0.38388685575685 1 1
0.753906169941971 0.753134988680398 0 0
0.383682294559241 0.383281119824475 1 1
0.580076019326047 0.579438737864599 1 1
0.410493067548863 0.410040093608252 1 1
0.371963738841696 0.37153142046422 1 1
0.735059725910258 0.734246395320335 0 0
0.44232313176036 0.441873795496741 1 1
0.380270574672519 0.379863848084865 1 1
0.524158193133269 0.523667755347216 1 1
0.62821954322109 0.627601903060195 1 1
0.385858433369569 0.385424988889707 1 1
0.599111989464201 0.598543260544148 1 1
0.613559268382634 0.61294870750139 1 1
0.266656842981175 0.266426495563848 0 0
0.298638434583089 0.29834173276158 1 1
0.386771867988336 0.386309812649503 1 1
0.605126959255072 0.604560227828026 1 1
0.429773440935119 0.429351691601301 1 1
0.485938413882614 0.485416003913227 1 1
0.444257801908212 0.443791701213591 1 1
0.392463974956124 0.392063444623 1 1
0.534251651954398 0.533676170909159 1 1
0.498482999237217 0.497933014973974 1 1
0.353597526660563 0.353219455387417 1 1
0.581436129490058 0.580795460351924 1 1
0.635817164626005 0.635219790806879 1 1
0.668997164652309 0.668318969304206 1 1
0.413089198503616 0.412668357056718 1 1
0.509773653728681 0.509248480293432 1 1
0.466237826392654 0.465798034009166 1 1
0.395348475299476 0.394898405751121 1 1
0.634615414221465 0.633977319980914 1 1
0.526559083122072 0.526005563872506 1 1
0.747314442878585 0.746442481972301 0 0
0.61857060414864 0.617911428557791 1 1
0.5241909668442 0.523659892776392 1 1
0.272891546751606 0.272637650496134 0 0
0.569043107846354 0.568452506955648 1 1
0.485961900466651 0.485455518024449 1 1
0.636743639100454 0.636116294989448 1 1
0.456855460682702 0.456358083863435 1 1
0.239830228469442 0.239620878315803 0 0
0.482744740410787 0.482296608147039 1 1
0.612459736564503 0.611794527677855 1 1
0.453220531525005 0.452711662607693 1 1
0.337762745830189 0.337416568243429 1 1
0.65341199325852 0.652773009991463 1 1
0.606726720749228 0.606102255213251 1 1
0.617933062089631 0.617313323961152 1 1
0.610086194201698 0.609453142204226 1 1
0.743864950353328 0.743031924716283 0 0
0.430457799862752 0.430042474022215 1 1
0.365056837968402 0.364707369938025 1 1
0.482143288915909 0.48169987765991 1 1
0.651221677243187 0.650532988776118 1 1
0.534694414625152 0.534143249514999 1 1
0.51850708350292 0.5179904642345 1 1
0.459584785188637 0.459106389003074 1 1
0.677880589869943 0.677100328741885 1 1
0.510794050988772 0.510280501126402 1 1
0.397718701997287 0.397269928323495 1 1
0.521672131637724 0.521149058464062 1 1
0.599413947685311 0.598835301790484 1 1
0.329536734672626 0.329186816237971 1 1
0.561940595483544 0.561414017632102 1 1
0.40433791161265 0.403911417033945 1 1
0.579016069292565 0.578379047272342 1 1
0.455681129709413 0.455188375948618 1 1
0.639848114055961 0.639215751313894 1 1
0.519712803329372 0.519206899997705 1 1
0.438130631718059 0.43769015579678 1 1
0.525397731895562 0.524878649138722 1 1
0.515246563676855 0.514738828130279 1 1
0.542286984028526 0.5417152967268 1 1
0.220224375204163 0.219945331284483 0 0
0.509723053364748 0.509211917806134 1 1
0.344061850986122 0.343720356055783 1 1
0.623026143787905 0.622428544982757 1 1
0.408046204985022 0.40764620581508 1 1
0.522186720157988 0.521616547839726 1 1
0.58707315769854 0.586478288595742 1 1
0.618626101092847 0.617991660065631 1 1
0.465151653424078 0.464642115023237 1 1
0.285213437066548 0.284917608853103 1 1
0.618903539216297 0.618269659729253 1 1
0.617731864737557 0.617168570469258 1 1
0.24541136135049 0.245143718683367 0 0
0.419263863620324 0.418808496671384 1 1
0.38175610084107 0.381363635767561 1 1
0.593183440611602 0.592620995273519 1 1
0.684734374564381 0.684017029891724 1 1
0.595123827701578 0.594472303115592 1 1
0.515002055634601 0.514459725505796 1 1
0.473233988794261 0.472782087710592 1 1
0.518497317938164 0.517985581459257 1 1
0.590846365676173 0.59022794329792 1 1
0.241823653133243 0.241586061653984 0 0
0.397412326771116 0.396997846435854 1 1
0.55233544965138 0.551773120626134 1 1
0.441703021029984 0.44124340498869 1 1
0.60568549360884 0.605110355010091 1 1
0.509710353988903 0.509179737385931 1 1
0.209721573407231 0.209538923894435 0 0
0.586004425702509 0.585328787545339 1 1
0.564056349341402 0.563479949360674 1 1
0.523112146119504 0.522596475740069 1 1
0.708979643317191 0.708244779524609 1 1
0.362149743433671 0.361802272824915 1 1
0.417636217830462 0.417200797833714 1 1
0.651983373206593 0.651364469994091 1 1
0.334405891701127 0.334054315614924 1 1
0.462096997914143 0.461633974387914 1 1
0.457280758488722 0.456785699938226 1 1
0.40160923929569 0.401189332503249 1 1
0.435914829712442 0.435489504409886 1 1
0.895719190333093 0.894709410256648 0 0
0.485845120574396 0.485325147040544 1 1
0.392759875291296 0.392352069844407 1 1
0.576762545517159 0.576193159034539 1 1
0.470519227764115 0.469990638673273 1 1
0.343658996546236 0.343306957227852 1 1
0.462514564420405 0.462017460777754 1 1
0.514879181506093 0.514270278110538 1 1
0.788019307873533 0.78719312854998 0 0
0.504965709571451 0.504459619597982 1 1
0.260610810102642 0.260303759418799 0 0
0.60472507872486 0.604108884742018 1 1
0.541479944278095 0.540925060062444 1 1
0.485066249576696 0.48452935547788 1 1
0.48995764529418 0.489476252214314 1 1
0.55137982690405 0.550816868812367 1 1
0.501493571304524 0.500951739055189 1 1
0.625891134286916 0.625235870782228 1 1
0.559258294189211 0.558689019212489 1 1
0.510833859861326 0.510367369402315 1 1
0.652888875413071 0.652158046166198 1 1
0.608150179772424 0.60754847945 1 1
0.520168493182079 0.519671796447912 1 1
0.543391051392996 0.542803425694086 1 1
0.45529949690015 0.454827190211926 1 1
0.564664394979858 0.564059703224113 1 1
0.663445817294644 0.662719646262309 1 1
0.570562452100271 0.57002804027451 1 1
0.383558158430664 0.38311600393253 1 1
0.424782911441644 0.424342932762113 1 1
0.510383930520327 0.509843178937256 1 1
0.585966511310551 0.58534296701782 1 1
0.413737491700436 0.413378954717536 1 1
0.641195634065383 0.640578003647838 1 1
0.45978995641185 0.459326328098997 1 1
0.454354599930387 0.45389636829677 1 1
0.396922726532716 0.39648341574575 1 1
0.469879445988201 0.469421104439023 1 1
0.505584311347595 0.505088024564682 1 1
0.679900402587455 0.679279443143176 1 1
0.406442015908548 0.406023756991796 1 1
0.689845127247323 0.68910640026137 1 1
0.462188061016467 0.4617194181974 1 1
0.785957585633134 0.785120830309299 0 0
0.59156320719681 0.590972138436764 1 1
0.547366144444028 0.546791569969663 1 1
0.44686096332586 0.446369201008179 1 1
0.514820061871943 0.514249013334094 1 1
0.387316719919425 0.386901168171167 1 1
0.7307105452225 0.72997139078944 0 0
0.459217388738306 0.458738525898542 1 1
0.574340808068715 0.573700375092421 1 1
0.564750772574689 0.564194329832529 1 1
0.794711127851389 0.793871003230858 0 0
0.4409782086795 0.44055628381295 1 1
0.613205051105333 0.612627914364965 1 1
0.455118966594793 0.454678758883809 1 1
0.509028910028112 0.508505697846044 1 1
0.40197620670229 0.401581360104965 1 1
0.547808996770307 0.547267493990212 1 1
0.324713622721182 0.324356518305374 1 1
0.543940836856868 0.543452734223836 1 1
0.550137404878069 0.549561780898599 1 1
0.618808055832858 0.618174560738392 1 1
0.567280899247155 0.566649615973921 1 1
0.585638301519381 0.585001726302775 1 1
0.474909756293144 0.474368919992674 1 1
0.57874277675813 0.57812035601446 1 1
0.530899698545802 0.530335065346283 1 1
0.693368093379799 0.69268203743863 1 1
0.293019591786046 0.292711163282318 1 1
0.33348463093441 0.33308018029174 1 1
0.398188096100961 0.397813817415805 1 1
0.472240729171353 0.47180215326758 1 1
0.387207288649156 0.386786321546819 1 1
0.452290820374863 0.451787895772979 1 1
0.559820648809936 0.559234927539614 1 1
0.696116209395611 0.695417726411579 0 0
0.419715948134404 0.419288649036801 1 1
0.470232029801323 0.46973306647937 1 1
0.40972439976392 0.409323334070621 1 1
0.501185013641418 0.500666335403261 1 1
0.467004180900067 0.46656502012301 1 1
0.503375082204309 0.502806093573528 1 1
0.55193529012304 0.55130711045323 1 1
0.477357792156678 0.4768793397455 1 1
0.374512094046065 0.374163868362351 1 1
0.584286073058651 0.583691734623147 1 1
0.496652781212735 0.496145917168278 1 1
0.675462335431269 0.67481936542535 1 1
0.709262249540903 0.708538207591834 1 1
0.552770324537973 0.552169914054 1 1
0.615838744094419 0.615183418794405 1 1
0.52922971219334 0.528652628005905 1 1
0.483653286279591 0.483134814318973 1 1
0.667430912529257 0.666676768116219 1 1
0.483830615921393 0.483315081455623 1 1
0.78813844066778 0.787252269377288 0 0
0.513601444677784 0.513099389612793 1 1
0.506836041022933 0.506299868815125 1 1
0.45010031675811 0.449604983563634 1 1
0.504513438366635 0.503937292665425 1 1
0.356495180616557 0.35610169909348 1 1
0.568892413760771 0.568366032195095 1 1
0.237883935911888 0.237613342005956 0 0
0.589452045976245 0.58879409347033 1 1
0.658599274455645 0.657937899072518 1 1
0.447686036874027 0.447253090358899 1 1
0.570287094338945 0.569664411163907 1 1
0.550029391823427 0.549444386782283 1 1
0.598876275702167 0.598302289513475 1 1
0.596467772877448 0.595853233740343 1 1
0.764275116301348 0.763497638448363 1 1
0.615756901047476 0.615132115308052 1 1
0.496143726167278 0.495617250433412 1 1
0.424431786177263 0.423964858331574 1 1
0.571912234957149 0.571374171338299 1 1
0.616655150186691 0.616047656515276 1 1
0.525822864004855 0.52525073648462 1 1
0.387585240336948 0.38716851957489 1 1
0.533646818623276 0.533106512244451 1 1
0.757415352395673 0.756644291172185 0 0
0.627940763928311 0.627370462540227 1 1
0.434482389644569 0.434064559101092 1 1
0.448713580961511 0.448209453474726 1 1
0.527157195303521 0.526592903696063 1 1
0.422571120285701 0.422091959748928 1 1
0.563616398428181 0.563002975364408 1 1
0.387398971359632 0.38700086462833 1 1
0.517443161981423 0.516970568751175 1 1
0.488425877206536 0.487905100212486 1 1
0.544402145629469 0.543859565041686 1 1
0.518077397714402 0.517460714936613 1 1
0.681579087885905 0.680869533434612 1 1
0.419192304494764 0.418746339582555 1 1
0.538814575341453 0.53822477998649 1 1
0.371862002046211 0.371447464790626 1 1
0.577214579384588 0.576616709555445 1 1
0.583895796826296 0.583330213721629 1 1
0.423423628617474 0.42299034693634 1 1
0.63084974952787 0.630113260405244 1 1
0.563850043342986 0.563312491009131 1 1
0.251575410545188 0.251343774331339 0 0
0.631658140836087 0.631030150175784 1 1
0.574283686363795 0.573628319011219 1 1
0.483117350134224 0.482616073110784 1 1
0.258282520479833 0.258002078244788 0 0
0.482605683230254 0.482104716672495 1 1
0.500633305728313 0.500133453520405 1 1
0.361342713369333 0.36093005518287 1 1
0.308937944691881 0.308617226495007 0 0
0.511973116269635 0.511414007831781 1 1
0.511932400691132 0.511437257986691 1 1
0.617488259336694 0.616835054203331 1 1
0.601046666568913 0.60043796351162 1 1
0.467987821469555 0.467471600177721 1 1
0.436543639102198 0.436040036543498 1 1
0.66760671433396 0.666960453120753 1 1
0.462816380032356 0.462382264451641 1 1
0.748305238476129 0.74762082262927 0 0
0.634406391412847 0.633787842769985 1 1
0.521870290938886 0.52132839298554 1 1
0.580987806981003 0.580460323135302 1 1
0.752787247322136 0.751909559439817 0 0
0.526339452349669 0.525775676090883 1 1
0.752783116831404 0.751966581789216 1 1
0.535616176775927 0.535019157975633 1 1
0.576312370956584 0.575741535924479 1 1
0.411842044564656 0.411411250760421 1 1
0.343075697245285 0.342695986075065 1 1
0.437476758657943 0.43701264282645 1 1
0.675214631763826 0.674529522527926 1 1
0.578122006040931 0.57752857449129 1 1
0.625720413948684 0.62509400791969 1 1
0.510482864977668 0.509931551978689 1 1
0.478020938785181 0.477504370580104 1 1
0.433537035692902 0.433080477858548 1 1
0.527561639399634 0.527027468939051 1 1
0.595902191344941 0.595266630502462 1 1
0.444490401044988 0.444060588201272 1 1
0.433852967780492 0.43343855519517 1 1
0.424727323268025 0.424293554818361 1 1
0.620841821316426 0.620251458470515 1 1
0.437070902965362 0.436627307501604 1 1
0.183802380102227 0.183576229521587 0 0
0.403012562905818 0.402593292924003 1 1
0.412652817814944 0.412219849810886 1 1
0.253506125982218 0.253227446660237 1 1
0.65954824526728 0.658812550787138 1 1
0.526097103657058 0.525583763775009 1 1
0.50133762220696 0.500784198091095 1 1
0.430792223030288 0.430358168298687 1 1
0.55509032972019 0.554519205305049 1 1
0.513175425676249 0.512610930549088 1 1
0.340029964673077 0.339687301972016 1 1
0.58995195437782 0.589360910558723 1 1
0.463665844791109 0.463156852649956 1 1
0.530542633770803 0.529914686869147 1 1
0.538118454052825 0.53754168607478 1 1
0.699796798249827 0.69906717356292 1 1
0.501922392724446 0.501451911243103 1 1
0.478715917196073 0.478209063724838 1 1
0.443751620995784 0.443277941357361 1 1
0.4240141639826 0.423598443912559 1 1
0.427793360951106 0.427390256754696 1 1
0.324434784895181 0.324099434618178 1 1
0.443858100839507 0.443385247321758 1 1
0.445527476285187 0.445051470104615 1 1
0.353421921687384 0.353078186337247 1 1
0.442253674661561 0.441769110729769 1 1
0.367071209800209 0.366705826845444 1 1
0.484169723801095 0.483695299579929 1 1
0.747515150161452 0.746723096796431 1 1
0.468610619048925 0.468107300084604 1 1
0.492175613594649 0.491680358939269 1 1
0.397049307909638 0.396653025940567 1 1
0.402437446383802 0.40202318955152 1 1
0.566108812057481 0.565500133404753 1 1
0.451505117972797 0.451058320367102 1 1
0.443675156308401 0.443179314800374 1 1
0.669641879786433 0.668940574592921 1 1
0.583831083191482 0.583113762252739 1 1
0.319024672312797 0.3186539501832 1 1
0.49709008879828 0.496586253027879 1 1
0.621859980777941 0.621283722289281 1 1
0.533271800683283 0.532683690624187 1 1
0.499590767479778 0.499099059804162 1 1
0.538411805223091 0.537901883753246 1 1
0.406418970248237 0.405993570103485 1 1
0.462429860827245 0.461979077432226 1 1
0.385487872826479 0.385071134165718 1 1
0.500443625518646 0.499921490329735 1 1
0.769136835977084 0.768347335501362 0 0
0.523241309434955 0.522725864608816 1 1
0.547936976055163 0.547324870974864 1 1
0.387776467001635 0.387345863583708 1 1
0.52142640504148 0.520910207331568 1 1
0.375768280817139 0.375393432897606 1 1
0.52533573631312 0.524798583774473 1 1
0.52881299053586 0.528252831914934 1 1
0.640729352581445 0.640030157415359 1 1
0.565942429741898 0.565345556861556 1 1
0.399508461900438 0.399115017588543 1 1
0.669233600107052 0.668486675423449 1 1
0.507540080320278 0.507057547635713 1 1
0.515135566503998 0.514554110669359 1 1
0.41808142664666 0.41762967986321 1 1
0.640665934931051 0.640080315640309 1 1
0.519787104629368 0.519205629041932 1 1
0.759961573629756 0.759222631884661 0 0
0.494563353078269 0.494042576183654 1 1
0.413404310399055 0.412983461354298 1 1
0.508100407379777 0.507540610857078 1 1
0.529038298321166 0.528443711301077 1 1
0.645835616029135 0.645198019151401 1 1
0.431985745786638 0.431492780801698 1 1
0.679193973042729 0.678527465401122 0 0
0.372889272250713 0.372520230521461 1 1
0.625383751999117 0.62475951089421 1 1
0.719034577978485 0.718309915288714 1 1
0.472685996063279 0.472217063047361 1 1
0.527138120632661 0.526605735516614 1 1
0.460849438225996 0.460369704714432 1 1
0.627855130735405 0.627170610260078 1 1
0.402479560566595 0.402047674593124 1 1
0.459842958994916 0.459347063789797 1 1
0.666288313881123 0.665632836795152 1 1
0.47090203677031 0.470426454452842 1 1
0.515255101929379 0.514646011482726 1 1
0.597962381225168 0.597308287792061 1 1
0.475196522624346 0.474681884165575 1 1
0.440546308999862 0.440076594558491 1 1
0.514759159249298 0.514226692888266 1 1
0.519113320366094 0.518559752395426 1 1
0.631422181202925 0.630790560470384 1 1
0.484775936140877 0.484306707380699 1 1
0.416032091244878 0.415697678041295 1 1
0.570986752527291 0.57043762739078 1 1
0.611954276383254 0.611364172033531 1 1
0.464933047085412 0.464466966411291 1 1
0.364952538866082 0.364544679890648 1 1
0.364264242418928 0.363887839303316 1 1
0.305940571493068 0.305618873193382 1 1
0.38112936034507 0.380775814641853 1 1
0.422509004275295 0.42208606541082 1 1
0.499545083714469 0.49902347752508 1 1
0.447266847007272 0.446827009282726 1 1
0.476463768311331 0.475942151945124 1 1
0.608827129744191 0.608235656395365 1 1
0.662252846187338 0.661599895115539 1 1
0.672692803910783 0.67198863455774 1 1
0.607965609834258 0.607318136552893 1 1
0.371933975111901 0.371460252338363 1 1
0.643268637508073 0.64260924385254 1 1
0.503095774544255 0.50262872232439 1 1
0.386414369549104 0.386000432704567 1 1
0.61764361336933 0.617002677901866 1 1
0.527061972221852 0.526544265738145 1 1
0.48270965953612 0.482195121585154 1 1
0.405923836457571 0.405517614303626 1 1
0.367807730737845 0.367441075799231 1 1
0.415292575362117 0.414855644505307 1 1
0.651992543088254 0.651343741369422 1 1
0.557098196305617 0.556513603014646 1 1
0.427662450043846 0.42718630257102 1 1
0.542071086901325 0.541562835889436 1 1
0.668125521265828 0.667441895633973 1 1
0.417013951128153 0.416612186293713 1 1
0.411185545235557 0.410733080130282 1 1
0.368577316087054 0.368158963742725 1 1
0.571835320785341 0.571228581859411 1 1
0.631537335844226 0.630948635557169 1 1
0.445184200840045 0.444752258650986 1 1
0.453452809552949 0.453016319629378 1 1
0.296249852374479 0.295926696475477 1 1
0.523911942918072 0.52335813012844 1 1
0.718230690173666 0.717471406299292 1 1
0.628763560724953 0.628200359984576 1 1
0.516319733765666 0.515725295854582 1 1
0.672274408362524 0.67155908956131 1 1
0.404915720132785 0.40448267467501 1 1
0.530683561548426 0.530112707232493 1 1
0.541744473601369 0.541187024108651 1 1
0.574787023628599 0.574161772065096 1 1
0.571547759871916 0.570958633011583 1 1
0.760592676948102 0.759742993143918 0 0
0.615964210060846 0.615260085320781 1 1
0.409487629049063 0.409034093255503 1 1
0.547003362984802 0.546388126869522 1 1
0.406313393650906 0.405840107755302 1 1
0.538370649076531 0.53782173192313 1 1
0.392800821368934 0.392431893831443 1 1
0.427530582685724 0.427083972166146 1 1
0.382621794410352 0.382198398729318 1 1
0.428707841117402 0.428246833191181 1 1
0.45437486973351 0.4539228480642 1 1
0.545462139486504 0.544882816690949 1 1
0.379534704518314 0.379155187130739 1 1
0.574396361205355 0.573790865049615 1 1
0.614736678174714 0.614141369335697 1 1
0.623017248563436 0.622403016022241 1 1
0.341630644643605 0.34125356146764 1 1
0.557869838351737 0.557286510314441 1 1
0.372469155865771 0.372088576303893 1 1
0.262298746168356 0.262045636825745 0 0
0.330688862804341 0.330358792213015 1 1
0.404533381807537 0.404058655390893 1 1
0.399348693026073 0.39890700008858 1 1
0.542318181850624 0.541787237298741 1 1
0.642804251934332 0.642117188590962 1 1
0.590572698962618 0.589990484479894 1 1
0.31749842914511 0.31715042385348 1 1
0.489165059491808 0.488691991478363 1 1
0.400006850382651 0.399622302312172 1 1
0.399211329144724 0.398829468919165 1 1
0.498165722214706 0.497642552423002 1 1
0.583335166487436 0.582767623221556 1 1
0.530540451449917 0.530008327602548 1 1
0.47353309088497 0.473107370771614 1 1
0.682898274608485 0.682137044173471 1 1
0.438390143879086 0.437964562677623 1 1
0.328352586408794 0.327993340479781 0 0
0.540811909574972 0.540247093681544 1 1
0.433362324975596 0.432885979156912 1 1
0.539255783973586 0.5386910011527 1 1
0.60122753615513 0.600585753788271 1 1
0.231469855981062 0.231187596745582 0 0
0.598090515254737 0.597425555925971 1 1
0.411902861997965 0.411472427074959 1 1
0.497756479762084 0.497231778433801 1 1
0.535667038532929 0.535117401270403 1 1
0.530871519860268 0.530312389238106 1 1
0.490453924068042 0.489972299535785 1 1
0.632847330388193 0.632205721394947 1 1
0.544909627375282 0.544301702206944 1 1
0.497905799389234 0.497358245717101 1 1
0.249596104974325 0.249318796648396 0 0
0.779991431800988 0.779170296121998 0 0
0.418657361622326 0.418182978946524 1 1
0.40027659181168 0.399839168890976 1 1
0.512564182030231 0.512003045964084 1 1
0.403276929778673 0.402829842148462 1 1
0.423934490761699 0.42347583265554 1 1
0.567485493072046 0.566847089523331 1 1
0.543748730062121 0.543164700912218 1 1
0.493885040594642 0.493369243635245 1 1
0.376638463585813 0.376247387168938 1 1
0.519370006629769 0.51882917058501 1 1
0.280915898173377 0.280601708858611 0 0
0.55994493844978 0.559353284053117 1 1
0.448306639207864 0.447838241557797 1 1
0.796056174664931 0.795209915635326 0 0
0.449612478687486 0.449170686470785 1 1
0.497667395055956 0.497127128596588 1 1
0.450281624332302 0.449797242732682 1 1
0.631151909763128 0.630438447872995 1 1
0.514452381920605 0.513934107345043 1 1
0.435113135612341 0.434607308612015 1 1
0.429236056409086 0.42880017574561 1 1
0.379846980642679 0.379490543113839 1 1
0.469620324669654 0.46911553940251 1 1
0.521116266733844 0.520616726208876 1 1
0.409122934022282 0.408700501784715 1 1
0.540848624314552 0.540304548677898 1 1
0.494157223898923 0.493663737581142 1 1
0.579743958816242 0.579145285394589 1 1
0.596053751161765 0.595508829719055 1 1
0.487282480639183 0.486763923129542 1 1
0.366068728325284 0.365653481927191 1 1
0.39787014534677 0.397450131093286 1 1
0.514502547671103 0.513958304434551 1 1
0.573929501234577 0.573299271897114 1 1
0.541277095878954 0.540683266384964 1 1
0.501309212287521 0.500805825940736 1 1
0.684455567560981 0.683766353814938 0 0
0.569005399094034 0.568371885266787 1 1
0.557348605608768 0.556810282707364 1 1
0.561757210882227 0.561201793355695 1 1
0.566350738900993 0.565750249108219 1 1
0.618175584256345 0.617547191340953 1 1
0.589769869998616 0.589129017637047 1 1
0.441557150357017 0.441134822460875 1 1
0.62493101349577 0.624301995618239 1 1
0.503646438888352 0.503165404440539 1 1
0.419409640315862 0.418965187174997 1 1
0.492898273008413 0.49235951248799 1 1
0.467672476695504 0.467153905846273 1 1
0.511215734173449 0.51069324694156 1 1
0.589236526726066 0.588704703414594 1 1
0.707538269885427 0.706845790788975 1 1
0.599662871988017 0.599036318119964 1 1
0.476768946152 0.476270547470666 1 1
0.789191338767619 0.788415321755284 0 0
0.66541542329578 0.664695419263947 1 1
0.49289246900681 0.492428805782539 1 1
0.587144463434031 0.586526365397571 1 1
0.488619869780453 0.488140419195317 1 1
0.650822137240852 0.650089758729328 1 1
0.504708199146333 0.504136878425082 1 1
0.374087000524764 0.373753606130226 1 1
0.282612677089442 0.282319755871799 0 0
0.50393458420508 0.503441737954584 1 1
0.606697972828727 0.606016152669485 1 1
0.360018393476097 0.359646377959978 1 1
0.3695454731963 0.36920128052791 1 1
0.615713577512475 0.615088485066426 1 1
0.517562759178376 0.517059102671345 1 1
0.26227524675875 0.262031153227325 0 0
0.424351703340342 0.423915661712112 1 1
0.55022604131252 0.549634385832827 1 1
0.403821198359784 0.403356024706894 1 1
0.427290801166089 0.42684422282008 1 1
0.581316397844687 0.580732285368635 1 1
0.404934284449897 0.404491450657634 1 1
0.292317202895136 0.291986506630832 1 1
0.538302521207479 0.537720052767704 1 1
0.442744226198843 0.442227010804574 1 1
0.630175402994283 0.629476203687343 1 1
0.248142811238523 0.247929108024645 1 1
0.631007359644779 0.630359264222182 1 1
0.338528644351915 0.338209119670503 1 1
0.579649806024111 0.578998991497983 1 1
0.522411453659979 0.521844443953015 1 1
0.525784622906359 0.525250565451783 1 1
0.267678162745829 0.267440113543971 0 0
0.368209204379891 0.367888615804931 1 1
0.434633351449264 0.434215460976713 1 1
0.444925517646125 0.444449900566716 1 1
0.432983060763515 0.432539955662517 1 1
0.461741315479485 0.461296125185246 1 1
0.68134809889678 0.680563602681121 1 1
0.471968918820143 0.471450345470692 1 1
0.697370323626497 0.696689959041418 1 1
0.524762395448472 0.524191433850192 1 1
0.47269861326203 0.472217778146939 1 1
0.554922269131081 0.554358800919661 1 1
0.571259915064403 0.57067503800327 1 1
0.422242422893073 0.421785849214797 1 1
0.644799947973709 0.64410890473136 1 1
0.56853874512423 0.56793979175114 1 1
0.695195432790445 0.694490390210738 1 1
0.451755422983628 0.451293786438404 1 1
0.334906177065946 0.334571793918956 1 1
0.58896070723081 0.588411000660985 1 1
0.537201599378781 0.536651572280855 1 1
0.44722392321673 0.44675698786981 1 1
0.371743335323541 0.371330842175595 1 1
0.382276941770322 0.38182077852002 1 1
0.490800851752046 0.490302008375898 1 1
0.317283859632671 0.316892865452559 1 1
0.313010908909102 0.312646906947365 0 0
0.395342070257965 0.394911714080204 1 1
0.439027239207164 0.438592631398338 1 1
0.615834585357575 0.615171329575979 1 1
0.542787842927483 0.542195900882917 1 1
0.55512033456754 0.554558120520989 1 1
0.467641592610452 0.46709943578592 1 1
0.60750869216157 0.606822419788987 1 1
0.737976334877939 0.737202552928492 1 1
0.536590121689057 0.536043276990061 1 1
0.545412048853349 0.544852797430795 1 1
0.638514054049884 0.637870501970041 1 1
0.513557158786683 0.513071681926665 1 1
0.487861725025892 0.487329692373995 1 1
0.418549222378386 0.418111826698783 1 1
0.666803836040222 0.666114029542562 1 1
0.617852112156734 0.61719261144989 1 1
0.532541731626586 0.531953783671884 1 1
0.653837938637792 0.653223820919272 1 1
0.618907161609045 0.618231972050197 1 1
0.502252196769614 0.501724578969602 1 1
0.502977285899107 0.502420729191224 1 1
0.534431070501042 0.533941366938468 1 1
0.551063474684212 0.550477380587997 1 1
0.646914040060633 0.646298911958967 1 1
0.500724546924893 0.50023980196559 1 1
0.486785562776132 0.486320079642623 1 1
0.576502146076635 0.57588377449431 1 1
0.228608932407139 0.228395555616673 0 0
0.229864309706297 0.22959860724966 0 0
0.335599193820552 0.335247461778932 1 1
0.536824576154367 0.536296051995839 1 1
0.522533531021755 0.521987769496494 1 1
0.471970734165421 0.471425181592035 1 1
0.328268618351374 0.327945328800749 1 1
0.579655050411151 0.579062669918033 1 1
0.640616353004672 0.639991878509618 1 1
0.407195754750782 0.406770611134945 1 1
0.291756088468631 0.291437835952017 0 0
0.586298915213968 0.585678097515426 1 1
0.572252822921203 0.571641008687426 1 1
0.723111943629855 0.722291837297016 1 1
0.472370557590427 0.471890056488293 1 1
0.481928080860984 0.481448792603176 1 1
0.639797299293671 0.639117448663982 1 1
0.554860173146917 0.554304851234522 1 1
0.310676920054167 0.31036536088883 0 0
0.458134395895492 0.457605248253546 1 1
0.346990777119078 0.346591554641085 1 1
0.444192919577594 0.443812467396626 1 1
0.435164781927993 0.43472130971232 1 1
0.357416174449305 0.357004187534799 1 1
0.605338017189344 0.604704295259028 1 1
0.631313766420891 0.630695944170275 1 1
0.540181917074056 0.539618059433228 1 1
0.414396946295606 0.413974192362752 1 1
0.460519543205095 0.460065679382629 1 1
0.264387649219608 0.264128352978441 0 0
0.473991327126691 0.473535094477562 1 1
0.583764257684601 0.583096921718747 1 1
0.46448092521332 0.464057286613377 1 1
0.38443674473605 0.38401820232045 1 1
0.498408828438141 0.497820331313788 1 1
0.595000519816734 0.594410977264787 1 1
0.443611289737825 0.443107801055136 1 1
0.443324182798686 0.442883180889504 1 1
0.61109149812743 0.610554206445726 1 1
0.818266707820215 0.817454708643515 0 0
0.524576204942531 0.523971531792527 1 1
0.312202009184067 0.311924295349671 1 1
0.401998337138617 0.401576315015519 1 1
0.472580518121166 0.472076335669422 1 1
0.562051845064966 0.561395373473384 1 1
0.46785576852429 0.467366239173992 1 1
0.66102891029459 0.660332008401805 1 1
0.646515723833515 0.645797502400171 1 1
0.596105972757378 0.595458382437695 1 1
0.475038081589303 0.474554275904122 1 1
0.473764372072924 0.473314763309623 1 1
0.603277658010107 0.602600450878759 1 1
0.6059179708881 0.605267725190125 1 1
0.575427289089173 0.574818687491127 1 1
0.386729786743242 0.386325148094324 1 1
0.383892896600778 0.383518968087217 1 1
0.785699846262028 0.784901002655128 0 0
0.64804146688378 0.647394962781505 1 1
0.48833856328351 0.487777528030441 1 1
0.381683460340244 0.381265571648596 1 1
0.321767690191289 0.321440462055882 1 1
0.551404665057262 0.550802408450198 1 1
0.433579638597705 0.433113544587282 1 1
0.300733697735693 0.300418187021833 1 1
0.526293380539745 0.525754107142086 1 1
0.583716829952912 0.583090495358207 1 1
0.398453077247908 0.398060777881605 1 1
0.598104910629763 0.597519849374746 1 1
0.39996568263754 0.399553687805974 1 1
0.493980436654005 0.493510156917194 1 1
0.522123939626446 0.521634064323189 1 1
0.476532797814634 0.47604442612993 1 1
0.352470648101278 0.352106862255868 1 1
0.38665875670519 0.386317887815653 1 1
0.706404461374141 0.705669013077992 0 0
0.582773110176094 0.582163962035577 1 1
0.695058816570243 0.694388269067575 1 1
0.631270185787202 0.6305833219083 1 1
0.335564447368053 0.335200338033544 1 1
0.408255056166113 0.407841399314341 1 1
0.375063409586057 0.374659815742988 1 1
0.336568328193289 0.336246907830737 1 1
0.534628220892458 0.534068663242287 1 1
0.396995154858854 0.396576379830395 1 1
0.471659615228548 0.471217307061597 1 1
0.486109037008777 0.485627398020848 1 1
0.49959230017571 0.499088809721194 1 1
0.560845911636412 0.56028982623373 1 1
0.307081625445899 0.306787167288526 0 0
0.627293174578797 0.626614201106504 1 1
0.479396289863129 0.478895467361937 1 1
0.514297302315287 0.513707155768402 1 1
0.578192101488247 0.577624087253338 1 1
0.541842389587662 0.541307986339034 1 1
0.414459688292967 0.413987679503759 1 1
0.48252844518532 0.482070979462224 1 1
0.243452453975217 0.243244565934833 0 0
0.638938374532774 0.638251268236105 1 1
0.586030266620696 0.585445304699056 1 1
0.500352402168877 0.499893708548057 1 1
0.600641870333307 0.600069382120206 1 1
0.484020392897034 0.483550246620566 1 1
0.319990117179668 0.319670378284335 1 1
0.51717634267601 0.516625065327978 1 1
0.501192509088314 0.50061317922924 1 1
0.758466410142555 0.757742473835684 0 0
0.465007775595832 0.464525437521213 1 1
0.523221041963777 0.522670921555068 1 1
0.780697904720268 0.779907648118541 0 0
0.57501556627417 0.574477885269724 1 1
0.516539382384581 0.516076264431084 1 1
0.588093724193846 0.587491315372532 1 1
0.450027709057577 0.449590073854033 1 1
0.467916524029499 0.467416310745398 1 1
0.602765511586956 0.602175596939731 1 1
0.672050116888779 0.671362483321741 1 1
0.461421315882377 0.460963259577419 1 1
0.399973293110328 0.39957983161064 1 1
0.61791645182525 0.617297716921475 1 1
0.621154502890106 0.620546641984902 1 1
0.352827933790344 0.352473010161811 1 1
0.570726591053831 0.570136522252727 1 1
0.598827922169457 0.598172603028682 1 1
0.659793524882934 0.659180696722766 1 1
0.366680104297008 0.366298715386762 1 1
0.498591904226442 0.498077735269956 1 1
0.552888802905473 0.552306503820216 1 1
0.370946362185881 0.370601887803853 1 1
0.406652289520514 0.406226422916912 1 1
0.432797732873432 0.432344677904286 1 1
0.454835953091045 0.454361789645656 1 1
0.30859912017505 0.308294519712075 0 0
0.281779765623481 0.281493921526016 1 1
0.592395827490141 0.591828756750373 1 1
0.64204655989934 0.641354753459914 1 1
0.217616844239896 0.217421889816784 0 0
0.482636175765957 0.482145149611182 1 1
0.405692754333579 0.405283376719046 1 1
0.561581888235284 0.561080170763581 1 1
0.42883768241662 0.4283319812945 1 1
0.497590975456674 0.497097813472651 1 1
0.480968324453067 0.48045012769084 1 1
0.442524617016471 0.442060321153002 1 1
0.491912135676731 0.491417304433407 1 1
0.453120505642163 0.452655525661988 1 1
0.628466117429845 0.627843285876691 1 1
0.359768550224418 0.359384884263562 1 1
0.452526141252828 0.452063052706961 1 1
0.530708315403397 0.530164916376514 1 1
0.398688551539486 0.398288439220781 1 1
0.445401996760546 0.444948943566056 1 1
0.36895475739519 0.368589288070961 1 1
0.381057455894254 0.380654162799036 1 1
0.426684925486556 0.42625526059499 1 1
0.403285051094449 0.402919868675045 1 1
0.342961136414072 0.342597093495906 1 1
0.811755776185053 0.810889929431885 0 0
0.414684981177938 0.414239349279591 1 1
0.429292341131621 0.428854130964333 1 1
0.496478738852032 0.496005963070822 1 1
0.441350614427366 0.440896941785674 1 1
0.615960194065679 0.615267288980095 1 1
0.360198470413441 0.359784740691679 1 1
0.582087509976948 0.58155705612059 1 1
0.31343019672197 0.313092054709833 1 1
0.541611911019241 0.541029639304169 1 1
0.451374763342319 0.450946214426627 1 1
0.329946390896646 0.329648648963028 1 1
0.38710139752336 0.386667039279432 1 1
0.531127061591016 0.530636775714245 1 1
0.654253522701287 0.653560541031 1 1
0.514053494465062 0.513564665735457 1 1
0.311756859904625 0.311434527407558 1 1
0.240941788790737 0.240750716356971 1 1
0.413352842972682 0.412900286333992 1 1
0.498796893338217 0.498244919486563 1 1
0.557183607432476 0.556584202607884 1 1
0.599639849422973 0.599001490171726 1 1
0.424271413026145 0.423806388093024 1 1
0.469223950764381 0.468730400770889 1 1
0.696835508684197 0.696172605763811 1 1
0.521915366298546 0.521417617518166 1 1
0.555886950189911 0.555343569675308 1 1
0.552803861015518 0.552214480680631 1 1
0.40376786520139 0.403348162647032 1 1
0.370536738957292 0.370164704452848 1 1
0.493151144211404 0.492617153342013 1 1
0.354269858641947 0.353941986089275 1 1
0.359802562527618 0.35941978269385 1 1
0.411726095200684 0.411314070663413 1 1
0.443640903535972 0.443218334242546 1 1
0.541308967651214 0.540746740615337 1 1
0.537695875271355 0.53720170318953 1 1
0.637654062889119 0.636985163133315 1 1
0.539293028831185 0.538749505298881 1 1
0.414003194630523 0.413632672717611 1 1
0.501758342428922 0.501257142794193 1 1
0.46942925200798 0.468968021569831 1 1
0.413568197975205 0.413140836605116 1 1
0.517522800884601 0.516930601257822 1 1
0.509654429712697 0.509143804723956 1 1
0.533854452596068 0.533277054993391 1 1
0.444151768116875 0.443674008526434 1 1
0.332052591120938 0.331705850244659 1 1
0.448125089839764 0.447585461592783 1 1
0.736214445517485 0.735407615123273 0 0
0.640442195874638 0.639763934853818 1 1
0.554693144589082 0.554162326598159 1 1
0.512898379919821 0.512434390479386 1 1
0.484956108282521 0.48448327305886 1 1
0.697331469136034 0.696623577699842 1 1
0.621230397051669 0.620578416348315 1 1
0.698106574925611 0.697275449943289 1 1
0.341560317107701 0.341207129203162 1 1
0.402119264159375 0.401716423559493 1 1
0.707435106302875 0.706669046451513 0 0
0.393378131672851 0.392902892723531 1 1
0.421097682788676 0.420670970471166 1 1
0.452652688082791 0.452173704324431 1 1
0.617853532528533 0.617199863650591 1 1
0.427860745920548 0.427424627386628 1 1
0.455482763884131 0.454984459425769 1 1
0.455150397401283 0.454704964762234 1 1
0.502827362425976 0.502325528856478 1 1
0.615703446718611 0.615030213566909 1 1
0.366848253040978 0.366440726340334 1 1
0.559771395487623 0.559161540956473 1 1
0.613251270233808 0.612580013961491 1 1
0.519098890046046 0.518634942673989 1 1
0.313199371615807 0.312867240606021 1 0
0.624528860400833 0.623917544237794 1 1
0.418990022551795 0.418600984955888 1 1
0.602415243156826 0.601856863223403 1 1
0.461947208388991 0.461511295090684 1 1
0.587583961413293 0.586976586202696 1 1
0.640993068087135 0.640395087791822 1 1
0.495626045369747 0.495109867840952 1 1
0.685171756227431 0.684452117687954 1 1
0.541127428443619 0.540598363190951 1 1
0.6702050482217 0.669460641253535 1 1
0.48813866257048 0.487690524681709 1 1
0.54309749667359 0.542540830702677 1 1
0.364245802721344 0.363946434310494 1 1
0.362491726707401 0.362119244224383 1 1
0.555365199552476 0.554794883667109 1 1
0.394832442117406 0.39443892748029 1 1
0.301078729230181 0.300818642992527 0 0
0.496254426288992 0.495712851613805 1 1
0.404101855389231 0.403684249427529 1 1
0.603512393920077 0.602924516736732 1 1
0.406916130555613 0.406499942082974 1 1
0.461264052318892 0.460787580076998 1 1
0.690214308124882 0.689465121746365 1 1
0.605471145272592 0.604858735482216 1 1
0.349378982545442 0.348976684578749 1 1
0.485737719429946 0.485250445436 1 1
0.368213504511622 0.367805409721181 1 1
0.443127964874778 0.442669079378243 1 1
0.604050050811031 0.603372690693437 1 1
0.490198430429515 0.48977780121212 1 1
0.224444429657746 0.224157000636688 0 0
0.59992308603536 0.599299292198518 1 1
0.722539345331192 0.721757464155074 0 0
0.483879589859643 0.483419816082102 1 1
0.296326892903282 0.296017921471077 1 1
0.387827821940425 0.387437904671657 1 1
0.440751436297766 0.440323293141805 1 1
0.639627764645471 0.63897836123427 1 1
0.396934764247719 0.396537458516359 1 1
0.325917484690112 0.325586394032621 1 1
0.509055160541307 0.508559436906741 1 1
0.595925570084096 0.595391944221232 1 1
0.482100100108205 0.481551766512209 1 1
0.725975563464644 0.72524690530291 1 1
0.404591769480449 0.404144677536263 1 1
0.556575085178948 0.556002408728667 1 1
0.586118954048744 0.585471981401424 1 1
0.473533724593189 0.47305410733588 1 1
0.672771077753309 0.671980834879296 1 1
0.728502616114696 0.727732601006135 0 0
0.527482911416653 0.5269158027092 1 1
0.776183373047583 0.775364436580291 0 0
0.301639644479389 0.301344661931813 0 0
0.325227362106451 0.324907651185039 0 0
0.37739590475299 0.377011229374194 1 1
0.485538444601142 0.485047888985124 1 1
0.626329788727229 0.625701456008876 1 1
0.424307463575105 0.42386945132269 1 1
0.47010433608639 0.469658785914698 1 1
0.515784694615956 0.515264480448634 1 1
0.507991763460157 0.507440856048189 1 1
0.467400726821444 0.466914904364796 1 1
0.438395707153536 0.4379215070294 1 1
0.472121297929481 0.47164553407826 1 1
0.583722660353799 0.583113860050424 1 1
0.617135872543295 0.616554334696204 1 1
0.622950142089973 0.622315963034281 1 1
0.420430226047558 0.419927304661056 1 1
0.643761636140166 0.64311686592723 1 1
0.601591882733414 0.601006461855978 1 1
0.564722786698256 0.564180530741139 1 1
0.628193429554504 0.627513974628154 1 1
0.502214911953248 0.501709900504503 1 1
0.448024136653397 0.447491962496541 1 1
0.664109068376533 0.663403129655264 1 1
0.471054198821174 0.470545900573701 1 1
0.585774908012259 0.585146172137732 1 1
0.645541170427441 0.644914564568331 1 1
0.550328561088397 0.54980687929815 1 1
0.479145472218231 0.478668076270054 1 1
0.403207613677447 0.402838059304147 1 1
0.332593065247191 0.332291277425513 1 1
0.452817019245888 0.452316535761227 1 1
0.511642973469891 0.511103885987032 1 1
0.463087491937043 0.462607140544704 1 1
0.415309071304455 0.414867383414507 1 1
0.539074775164338 0.53849711789801 1 1
0.365809945303949 0.365419418652402 1 1
0.446279408488909 0.445822871061191 1 1
0.597192642220809 0.596573202103106 1 1
0.554075705544764 0.553556979109956 1 1
0.459939339596274 0.459509451215415 1 1
0.654679532734641 0.653974395010503 1 1
0.54908015992241 0.548471449666826 1 1
0.435560586269909 0.435107639914009 1 1
0.346493700349134 0.346112514350979 1 1
0.558743257346487 0.558118216668608 1 1
0.577430615465628 0.576879141519441 1 1
0.330863492811571 0.330472992421647 1 1
0.403546402580671 0.403146895242192 1 1
0.44616185599124 0.445755780744577 1 1
0.25105045499293 0.25082375429443 0 0
0.543389439704758 0.542840795952226 1 1
0.435644788205079 0.435210450110817 1 1
0.41454468127058 0.414112613067706 1 1
0.640010759271184 0.639361816729941 1 1
0.533286551451772 0.53278654345137 1 1
0.546306511981127 0.545736139522046 1 1
0.521834692285225 0.521290980167463 1 1
0.637841212761103 0.637097636776217 1 1
0.389112441281369 0.388740883012517 1 1
0.545548651621294 0.545012600190407 1 1
0.399346310851684 0.398971778435686 1 1
0.650272302615373 0.649585926210809 0 0
0.586134272704353 0.585539385776218 1 1
0.500588188637196 0.500078444056511 1 1
0.558840548154672 0.558239252847117 1 1
0.549924769598025 0.549396800294504 1 1
0.454671362594342 0.454198609435716 1 1
0.552465057637167 0.551856527323085 1 1
0.489298980687112 0.488837067202351 1 1
0.278509024206655 0.278231891899966 0 0
0.345323334652187 0.344985495093325 1 1
0.580892360040829 0.58027105276383 1 1
0.301556514418922 0.301207025722017 0 0
0.43987467546527 0.439418903028255 1 1
0.396933303622033 0.396560215436993 1 1
0.660179949350341 0.659513666070003 1 1
0.342669198313662 0.342310848981464 1 1
0.581518113867578 0.580950197900453 1 1
0.401539819644443 0.401125546882878 1 1
0.316280392416143 0.315938651554226 0 0
0.581637185248475 0.581038623882916 1 1
0.497618741692461 0.497105203438911 1 1
0.554498055347882 0.553963019123089 1 1
0.610925734145511 0.610267024190829 1 1
0.49632958721349 0.495774156067576 1 1
0.368364061418864 0.367946951629306 1 1
0.322464029976385 0.3221266149674 1 1
0.666079492205891 0.665364731521875 1 1
0.445700459987888 0.445243375549946 1 1
0.547891546543616 0.547295405267331 1 1
0.643077591881693 0.642480319383367 1 1
0.403922077567131 0.403555874239245 1 1
0.336030649260055 0.335687421162311 1 1
0.525629626364992 0.525119552425593 1 1
0.519835087437371 0.51924333628726 1 1
0.496150677809473 0.495651065492111 1 1
0.434416213127491 0.434035757935439 1 1
0.565117304173868 0.564552347598698 1 1
0.406665902214012 0.406267590024056 1 1
0.413889859247999 0.413540156367571 1 1
0.377055851114161 0.376658398612498 1 1
0.56622409372585 0.565635100717549 1 1
0.534343781381956 0.53377758600189 1 1
0.34644308422536 0.346089263050424 1 1
0.539307929279034 0.538742364644811 1 1
0.318012720419288 0.317744081151527 1 1
0.529766919652093 0.529171239961177 1 1
0.450563713675193 0.450089386307451 1 1
0.572515409266304 0.57191258187925 1 1
0.379136706858407 0.378701351743203 1 1
0.565714535962155 0.565104138538991 1 1
0.525409170341334 0.524858985903128 1 1
0.652576926399555 0.651835595032338 1 1
0.486258352569141 0.485716319099381 1 1
0.576646013807038 0.576045880167476 1 1
0.712956213001834 0.712257665008652 1 1
0.265299141692023 0.265063373629237 0 0
0.556473433300415 0.555908746072243 1 1
0.595382183284125 0.594770956553798 1 1
0.438583919570704 0.438131394933377 1 1
0.430805123932041 0.430373275774444 1 1
0.314344707764758 0.31401299935509 1 1
0.546200578701386 0.54562425915416 1 1
0.592324713037156 0.591707820550462 1 1
0.38427297932919 0.383914707021134 1 1
0.539336397866577 0.538827686049794 1 1
0.472737771508413 0.472239559143616 1 1
0.654669055521814 0.654023808915625 1 1
0.548111172996025 0.547568870997739 1 1
0.654369053523463 0.653712738793405 1 1
0.336767103822501 0.336371658017385 0 0
0.544205782965838 0.543629497912655 1 1
0.358595381972932 0.358239159718009 1 1
0.502805891664152 0.502288960167192 1 1
0.358586182560434 0.358170221137849 1 1
0.333933973152896 0.333589444081498 1 1
0.548410039951833 0.547837734785437 1 1
0.613276905459719 0.61264549378352 1 1
0.273818664646582 0.273520383626299 0 0
0.571206734161195 0.570571919356846 1 1
0.511513671733762 0.511031999438697 1 1
0.316128957430824 0.315834613715113 1 1
0.395269898215263 0.394846201480849 1 1
0.416928487873773 0.416454697631552 1 1
0.397119487421944 0.396729016146177 1 1
0.335725038188487 0.335401698467942 1 1
0.485604939707697 0.485076372167746 1 1
0.357138955933135 0.356805847644652 1 1
0.415728821262511 0.415288769136789 1 1
0.527384117770983 0.526807260371762 1 1
0.503174325835506 0.502667685563576 1 1
0.379002672149551 0.37860415505943 1 1
0.544241827580314 0.54364827478008 1 1
0.590648314875281 0.590012007819784 1 1
0.444082654352944 0.443626355579892 1 1
0.279171424218215 0.278876498385545 0 0
0.511442374465214 0.51088507680384 1 1
0.799048043885683 0.798130404454532 0 0
0.608029442550084 0.607365322826637 1 1
0.542679021564745 0.542108255375482 1 1
0.644796317125433 0.644163556175385 1 1
0.529753335121529 0.52919882991743 1 1
0.500850525439198 0.500350289829534 1 1
0.461536111706548 0.461026322706258 1 1
0.363761313345636 0.36342068189923 1 1
0.521877419121916 0.521400209671384 1 1
0.700261696698802 0.699535808303215 0 0
0.56939428616608 0.568738231420515 1 1
0.362793771698252 0.362423057358884 1 1
0.547181786069771 0.546578150729873 1 1
0.560703577466553 0.560125577032766 1 1
0.50183841525886 0.501293372701406 1 1
0.528432990012142 0.527915007007833 1 1
0.544161381363405 0.54367096962406 1 1
0.44018738298296 0.439752737270144 1 1
0.6181401105961 0.617448498797898 1 1
0.42173419651581 0.421312305593557 1 1
0.497958054635249 0.497401718005444 1 1
0.649915999792153 0.649158480301186 1 1
0.411436202766706 0.411047429590502 1 1
0.769139219792173 0.768318210295835 0 0
0.405153994671159 0.404754268414737 1 1
0.460770395996232 0.460295977294744 1 1
0.456853473057498 0.456368395519286 1 1
0.38951562516306 0.389104271817556 1 1
0.681114356386703 0.680447238421827 0 0
0.641955808177326 0.641343593086509 1 1
0.630710472900593 0.630027587029724 1 1
0.523507165704101 0.522941127499797 1 1
0.589955134207934 0.589334897227875 1 1
0.517304300052653 0.516792977956082 1 1
0.378006410591334 0.37763041424835 1 1
0.474876909640415 0.474398589834692 1 1
0.556124510716297 0.555544605906137 1 1
0.497076920494771 0.496636510281675 1 1
0.510640367798188 0.510082285419807 1 1
0.535919445194296 0.535315614828269 1 1
0.611971029849683 0.611360104616269 1 1
0.262336903800275 0.262040249665219 1 1
0.377887574995481 0.377541827231413 1 1
0.45629655703655 0.455859582663502 1 1
0.36603940358887 0.365642212989692 1 1
0.270557369976962 0.270277512446198 0 0
0.35720724615983 0.356799671025255 1 1
0.643209084532197 0.642593834731588 1 1
0.456855539730486 0.456373190311641 1 1
0.415242330650247 0.41485915286022 1 1
0.352465238961763 0.352137974811972 1 1
0.522143362090959 0.52159522388337 1 1
0.484293827982522 0.483745260701951 1 1
0.627132938438039 0.62644680524143 1 1
0.480216328849744 0.47969918839589 1 1
0.526692775749951 0.526160740687138 1 1
0.531093229764584 0.53056419261284 1 1
0.447954946477739 0.447505964866835 1 1
0.528041826359855 0.527510495571561 1 1
0.457334884071881 0.456842383554005 1 1
0.42636397570652 0.425912684158049 1 1
0.588779540741082 0.588123881024458 1 1
0.356879216930898 0.356519775987502 1 1
0.467593157346361 0.467105169965733 1 1
0.407246184270781 0.406791375790147 1 1
0.441737568361673 0.44130046647665 1 1
0.529822525504486 0.529310526788998 1 1
0.488859662316074 0.488358878630608 1 1
0.567652965921158 0.567128009417376 1 1
0.361055973144601 0.360684903935582 1 1
0.300665917791093 0.300387849098985 0 0
0.76004593358309 0.759248051913433 0 0
0.645443168997584 0.644884998681253 1 1
0.472564514962575 0.472088410795801 1 1
0.497874767729115 0.497315282161086 1 1
0.570813009113419 0.570230110610144 1 1
0.44363390449194 0.443175131426349 1 1
0.466098311962976 0.465625710461066 1 1
0.575425691421544 0.574842480101406 1 1
0.447158971580285 0.446713511055445 1 1
0.448407447103403 0.447921027904499 1 1
0.63552763250923 0.634935362191051 1 1
0.322949765965861 0.322613534835686 1 1
0.238993366712153 0.23875150457412 0 0
0.571569334444456 0.570948839957733 1 1
0.471796153720392 0.471313652228469 1 1
0.741789369843434 0.740949246151055 0 0
0.425587182551946 0.425141785879154 1 1
0.566594324954612 0.565994360097262 1 1
0.304046196596825 0.303768831130738 0 0
0.45205937121611 0.451648731323004 1 1
0.506758217845942 0.506171437707106 1 1
0.475152195752395 0.474674483942583 1 1
0.494454405793651 0.493957945672776 1 1
0.454368396386762 0.453940722316846 1 1
0.451799152433405 0.451319328274373 1 1
0.51936866321493 0.518758568709195 1 1
0.34706525550179 0.346696308186429 1 1
0.581277798592684 0.580739576052192 1 1
0.275783769157924 0.275511638067897 1 1
0.534987676004028 0.534510890889034 1 1
0.455497578237534 0.45498338595263 1 1
0.543900968905077 0.543341950038528 1 1
0.411886989430404 0.411501525025598 1 1
0.391480793137937 0.391076748535136 1 1
0.557629903787409 0.55701430832067 1 1
0.543482164010355 0.542945808086857 1 1
0.493446233969903 0.492954781101361 1 1
0.491594320995669 0.491109099860476 1 1
0.399488884624697 0.399085093561715 1 1
0.481572142461571 0.481090782168535 1 1
0.273982317989766 0.27367637839089 1 1
0.426751869602437 0.426294175024333 1 1
0.627497348406471 0.626815791131042 1 1
0.294122710339728 0.293778318830805 1 1
0.417378352620025 0.416981764160001 1 1
0.428907067009709 0.428466916255966 1 1
0.400114930072536 0.399693267968909 1 1
0.499251498361503 0.498753770257424 1 1
0.615959702243979 0.615325842648761 1 1
0.612598795239763 0.612050905737264 1 1
0.546599768755095 0.546064783945401 1 1
0.560205685372103 0.559667147110645 1 1
0.428153650732137 0.427718985626879 1 1
0.509701422665392 0.509166816259723 1 1
0.574422441530697 0.573815850687204 1 1
0.507380218167445 0.50686673243826 1 1
0.71638783671482 0.715638421506682 1 1
0.445180040503971 0.444728329765163 1 1
0.246674725469353 0.246412692444575 0 0
0.45673758323453 0.456281283832927 1 1
0.459155335687086 0.458702863033763 1 1
0.51030189157409 0.509760480319659 1 1
0.574988736837902 0.574447790085585 1 1
0.574288967079776 0.573678573079377 1 1
0.437317808102083 0.436907321934083 1 1
0.582930841609627 0.582297338668096 1 1
0.574009322082894 0.573344580496451 1 1
0.501547417976564 0.501014745056849 1 1
0.359840074421297 0.359488601717927 1 1
0.500158645201409 0.49963561395978 1 1
0.560766685214368 0.560167684959342 1 1
0.447287797933359 0.446838361450479 1 1
0.50746132321243 0.506994983604025 1 1
0.531574389240671 0.531030900453033 1 1
0.649788461537771 0.64911943094519 1 1
0.43692573170277 0.436476512310294 1 1
0.375097109640168 0.37469901273246 1 1
0.522555985739509 0.522084222122642 1 1
0.616850216199352 0.616257097340204 1 1
0.525293832499849 0.524721883339457 1 1
0.356878124829149 0.356513133524001 1 1
0.594218100187149 0.593570228660533 1 1
0.335380745716335 0.335002261734236 1 1
0.412102723753193 0.411711329132117 1 1
0.598853811361049 0.598202557491123 1 1
0.512879558303446 0.512343078617197 1 1
0.443810930807298 0.443374304422225 1 1
0.521079971409516 0.520502560066276 1 1
0.690745034274094 0.690005560210168 1 1
0.54338326096725 0.542854633518117 1 1
0.505995269751314 0.505466673150656 1 1
0.473826463381338 0.473368881151194 1 1
0.492070974749797 0.491545009548485 1 1
0.596059667328508 0.59540838622336 1 1
0.294707667448878 0.294446364842074 1 1
0.548508944456378 0.547921670534768 1 1
0.552624867982129 0.552036354395717 1 1
0.549609579920386 0.549056805942374 1 1
0.582577345632208 0.58195581410945 1 1
0.530385958746396 0.52989928094373 1 1
0.627126018780649 0.6264584088435 1 1
0.524682745953603 0.524088206160365 1 1
0.537484420278155 0.536938132852573 1 1
0.685822447586824 0.685050042263159 1 1
0.445773745124483 0.445341946482652 1 1
0.369424127097552 0.369001699746895 1 1
0.334162839873551 0.333781974548478 1 1
0.572053898734648 0.571460230984905 1 1
0.453107899913768 0.452624801411558 1 1
0.529006809090094 0.52845177031909 1 1
0.57540720705239 0.574845918611457 1 1
0.487305984795056 0.486817401803269 1 1
0.782354482663617 0.781569864374707 0 0
0.469941323030819 0.4694073124564 1 1
0.272754170912607 0.2724508688624 0 0
0.647936129733471 0.647304278400779 1 1
0.479487325641487 0.478947482739401 1 1
0.259973461145571 0.259733599028209 0 0
0.617389275349611 0.616758610955712 1 1
0.655694072917411 0.655055616788578 1 1
0.486313622673396 0.48576989028725 1 1
0.460758514741386 0.46024805847876 1 1
0.533286682746527 0.53281381367764 1 1
0.550190054863521 0.549549464294775 1 1
0.379853634250528 0.379455665270674 1 1
0.482212486052399 0.48170767767507 1 1
0.585706486293931 0.585098272237312 1 1
0.460073129469112 0.459572285581396 1 1
0.591573007169797 0.591000559989591 1 1
0.474025535035784 0.473513237041704 1 1
0.477630618998057 0.477136977088043 1 1
0.51418257424264 0.513665075958949 1 1
0.626405523246303 0.625783178524642 1 1
0.484491532232542 0.484028691777363 1 1
0.560062248129039 0.55946264989076 1 1
0.709594952994703 0.708835204965935 0 0
0.402015090914355 0.401620581760899 1 1
0.662599918074664 0.661904299647063 1 1
0.514413674228708 0.513887395562556 1 1
0.463841292652539 0.463395228708068 1 1
0.552514380134313 0.551914544348438 1 1
0.32174090717549 0.321405698991905 1 1
0.585399623716978 0.58479854035014 1 1
0.324761833054753 0.324411948438847 1 1
0.543762154500657 0.543182281013138 1 1
0.455873753869567 0.455377395188416 1 1
0.660958395466884 0.660291816195615 1 1
0.617273275812396 0.616645931615589 1 1
0.59198757780168 0.591380998472356 1 1
0.785811791107361 0.784954913588649 0 0
0.610971469002145 0.610337682360758 1 1
0.35188574708567 0.351456196203369 1 1
0.463538494855064 0.463041195456777 1 1
0.618450059124752 0.617803816374339 1 1
0.591392938615453 0.590719041698352 1 1
0.420485369681623 0.420044139325212 1 1
0.57076598325627 0.570244508541793 1 1
0.543318786990911 0.542706164400349 1 1
0.541762407780782 0.541206101671231 1 1
0.515061014466031 0.51453168857609 1 1
0.39021694089767 0.389822755420772 1 1
0.33790028303577 0.33755476205107 1 1
0.547098080357293 0.546582153848814 1 1
0.652489007850447 0.651807132022659 1 1
0.390865517209502 0.390419710514047 1 1
0.584801067121094 0.584159733921193 1 1
0.481291899155326 0.480784312389441 1 1
0.431426006986747 0.431022351208405 1 1
0.547148222737301 0.546595412383405 1 1
0.516321064264723 0.515816715449261 1 1
0.574965377086282 0.574402807184789 1 1
0.604803446252854 0.604203679512441 1 1
0.529028081039559 0.528489717828082 1 1
0.421496603817682 0.421019743543731 1 1
0.431418399140897 0.431000690775003 1 1
0.583038847661667 0.582444494947892 1 1
0.471675896076943 0.471204225110246 1 1
0.475879581492424 0.475357750201927 1 1
0.45498964225814 0.454529000451583 1 1
0.611791930114182 0.611163398380432 1 1
0.445338556211742 0.444894303134701 1 1
0.45953280311337 0.459032481611758 1 1
0.396059046705731 0.395635987305557 1 1
0.30120831747441 0.300913728155913 1 0
0.410033112232004 0.409663773117912 1 1
0.559605508766435 0.55901541338924 1 1
0.571548920227485 0.570983880921099 1 1
0.538768315674508 0.538200259796668 1 1
0.498439339307522 0.497850148577325 1 1
0.369600838485031 0.369172529907575 1 1
0.427762333652979 0.427317020313617 1 1
0.616863159944408 0.616210795274428 1 1
0.351613674843323 0.351219992618549 1 1
0.336183325325249 0.33587377953423 1 1
0.691269394034728 0.690555664010481 1 1
0.276193519276069 0.275888238124185 0 0
0.667010296958356 0.666339324991421 1 1
0.544124668802589 0.543543343053285 1 1
0.683687464033485 0.682932051415488 1 1
0.418586465630797 0.418215399267066 1 1
0.386671867131908 0.3862471899291 1 1
0.538711607122773 0.538144222883539 1 1
0.328880966599674 0.328570337712306 1 1
0.390376528999903 0.389997647103941 1 1
0.399233091593449 0.398785787706234 1 1
0.528769094294875 0.528238919385546 1 1
0.422524645919944 0.422103947452895 1 1
0.552629247505311 0.552013013138211 1 1
0.467864006974593 0.467341571548969 1 1
0.519494764054745 0.518934178757393 1 1
0.291810741867272 0.29149581750814 1 1
0.377579376855356 0.377186477481898 1 1
0.687490060144627 0.686765366871708 1 1
0.598131912037073 0.597552573742269 1 1
0.443377620465261 0.442957618637336 1 1
0.650845597268779 0.650181886555111 1 1
0.423106665673237 0.422615290328232 1 1
0.587525807668179 0.586914921933854 1 1
0.428937965786632 0.428493839113449 1 1
0.521878413434816 0.521319355708613 1 1
0.521624260934893 0.521041767430098 1 1
0.342752966793074 0.342416604575197 1 1
0.373720398822901 0.373330315674786 1 1
0.476794486766911 0.476272825430438 1 1
0.594553175899597 0.593970696181066 1 1
0.460595223563729 0.460168663878251 1 1
0.516486443539544 0.515995601156224 1 1
0.562887956947216 0.562319439098427 1 1
0.541538037008409 0.540968208776533 1 1
0.401348102871162 0.400923595355271 1 1
0.497835719081678 0.497318686078994 1 1
0.836636882435985 0.835694921267724 0 0
0.550502574974576 0.549948477420998 1 1
0.532755119236086 0.532215815560377 1 1
0.543084164405427 0.542532523230183 1 1
0.629600151900655 0.628929981682131 1 1
0.472782817042572 0.472330076135735 1 1
0.638973647634878 0.638221776902431 1 1
0.496774745650922 0.496254422197499 1 1
0.306458241684183 0.306138538167495 0 0
0.497530324427834 0.497046415439452 1 1
0.54936227684047 0.548779290574655 1 1
0.523253744519037 0.522754709682795 1 1
0.439935671883175 0.439502039513593 1 1
0.625076532031306 0.624433902718251 1 1
0.323969138259477 0.323620131104558 1 1
0.737354834502269 0.736601502051997 0 0
0.421657910658747 0.421244338965022 1 1
0.499369181791317 0.498841854305933 1 1
0.42334371204963 0.422889881348221 1 1
0.344865834444612 0.344471770266403 1 1
0.518935619646818 0.51839205322982 1 1
0.451292166388296 0.450836848096345 1 1
0.419784187276196 0.419353695576147 1 1
0.275320356151147 0.275033405128128 0 0
0.379423330756994 0.379016188090805 1 1
0.370002172740575 0.369577806736557 1 1
0.615391939302377 0.614747780421066 1 1
0.376400838243057 0.376043427113324 1 1
0.485312681797262 0.484809227917361 1 1
0.526805475213366 0.526243137139034 1 1
0.384890070186855 0.384534741907437 1 1
0.466239125170439 0.465789149341617 1 1
0.583498170766008 0.583007494513261 1 1
0.582205745115681 0.581606134230192 1 1
0.576978128624868 0.576317393187285 1 1
0.524978093076064 0.524377023095207 1 1
0.544284118753545 0.543723878785408 1 1
0.322339352889369 0.321979341114341 1 1
0.464049488351423 0.463522660765271 1 1
0.467697044296789 0.467242578235983 1 1
0.366617523668015 0.366269589065583 1 1
0.490152223030646 0.489666124077887 1 1
0.603811689623321 0.603206993368692 1 1
0.294893838230453 0.294650288173689 1 1
0.523395523953174 0.52287152633765 1 1
0.479033118759695 0.478507374223947 1 1
0.680148150051652 0.679478575436433 1 1
0.532350134959986 0.531751745285954 1 1
0.511407699421178 0.510817550438825 1 1
0.545346696693094 0.544852106912261 1 1
0.614759338921409 0.614155243822691 1 1
0.534497367131741 0.533970954222096 1 1
0.260408894339864 0.260152169343356 0 0
0.407509530635873 0.407066237442104 1 1
0.406047747430931 0.405618626293536 1 1
0.64697575342987 0.646288631397282 1 1
0.508840618822448 0.508350681669668 1 1
0.628864063992115 0.628243263070908 1 1
0.397357856512201 0.396897502688685 1 1
0.339638108407523 0.339343553717893 1 1
0.4864093229376 0.485909863383223 1 1
0.504093699281101 0.50359020945139 1 1
0.570577399893773 0.569951985256533 1 1
0.577065397329119 0.576445266776643 1 1
0.403899714637012 0.403404422119767 1 1
0.442452535387932 0.441920722623455 1 1
0.645295627313596 0.644618146306947 1 1
0.515630287186488 0.515084738062014 1 1
0.75817031464721 0.757386766615396 0 0
0.475821304872706 0.475323242636767 1 1
0.325430967668077 0.32510832442454 0 0
0.497918347783762 0.497441058241297 1 1
0.53165422768344 0.531040886606279 1 1
0.38398423191555 0.383562066017186 1 1
0.479593825378949 0.479134328647976 1 1
0.3560782112144 0.355674564601015 1 1
0.591697446242554 0.591095383588744 1 1
0.499303993711579 0.49880981956159 1 1
0.605815770030495 0.605209195726949 1 1
0.32619281935984 0.325827032763315 1 1
0.391452660814702 0.391040585145242 1 1
0.704639396687352 0.703981670226358 1 1
0.542972606636554 0.542423964321389 1 1
0.467601587696259 0.467044937605358 1 1
0.468701418624564 0.468221710901539 1 1
0.659653787764434 0.658983027191217 1 1
0.262664501389232 0.262391053813955 1 1
0.47376318101547 0.473196601316494 1 1
0.294731738737763 0.294425165358742 0 0
0.549244726264347 0.548685064488898 1 1
0.426233139172052 0.425825800519567 1 1
0.515276910233791 0.514736726043933 1 1
0.437266168356004 0.436811234381971 1 1
0.307134442071492 0.30684050370043 1 1
0.469103360599769 0.468612856364218 1 1
0.447860480043453 0.447465138000024 1 1
0.46292492657539 0.462424723892599 1 1
0.475934792734152 0.475469312686022 1 1
0.441509401357516 0.441067414769455 1 1
0.502897490411879 0.502421587608755 1 1
0.585184235801063 0.58463251254965 1 1
0.514272710916392 0.513719296498179 1 1
0.464087316551483 0.463633511883378 1 1
0.640884548141973 0.640229230663942 1 1
0.455238671226063 0.454740843391983 1 1
0.623053233632169 0.622469258155995 1 1
0.619436160150968 0.618812273928933 1 1
0.405391535183335 0.404940730314349 1 1
0.492824679606397 0.492348464335059 1 1
0.588932443074423 0.588272615565967 1 1
0.694953369478918 0.694144579338773 1 1
0.617494054592571 0.616899282750521 1 1
0.499883102754388 0.499331448906384 1 1
0.480841729453762 0.480338166981335 1 1
0.430772201477985 0.430321845471414 1 1
0.524344396687553 0.523822102812636 1 1
0.444619102351479 0.444199183071674 1 1
0.592604203654115 0.59198619347224 1 1
0.488566309181026 0.488077703059864 1 1
0.419538445491014 0.419150862905145 1 1
0.391784888090832 0.391362261853035 1 1
0.548864065635322 0.548269060029576 1 1
0.621737152246495 0.62110112117009 1 1
0.401718712311028 0.401279421328594 1 1
0.595133799652746 0.594495142394933 1 1
0.452505107993303 0.452009657486993 1 1
0.584990442323363 0.584404090095427 1 1
0.425493921850502 0.425019393741512 1 1
0.46119675532384 0.460710825483874 1 1
0.332997842025606 0.332618499961823 1 1
0.548774989445135 0.548211102700434 1 1
0.682078367466915 0.681324089097615 1 1
0.34012175390696 0.339813165983025 1 1
0.486867541946638 0.486389867841607 1 1
0.473431133147742 0.472894140884344 1 1
0.534351690665373 0.533839436947321 1 1
0.356487224166523 0.356133653972971 1 1
0.54109260647185 0.540606668316435 1 1
0.61519082360871 0.614595377365402 1 1
0.570059932879471 0.569457835075627 1 1
0.35983841488068 0.359420866543447 1 1
0.465330793373196 0.464921508841151 1 1
0.465705187320504 0.465283714404711 1 1
0.422652987573694 0.422208929950638 1 1
0.479341422688975 0.478793854031613 1 1
0.600251624008659 0.599647080935514 1 1
0.495440173596741 0.494891914932595 1 1
0.561401576561586 0.560857758051495 1 1
0.557763947561246 0.557170587325369 1 1
0.481516695771814 0.481024545082162 1 1
0.522560495076348 0.522000255410372 1 1
0.42407303357322 0.423669124686918 1 1
0.638432860835065 0.637781122148827 1 1
0.6837843915902 0.683007080905782 1 1
0.500084555593738 0.499602737783329 1 1
0.50453615909383 0.504074960865513 1 1
0.374203447789759 0.373853566596824 1 1
0.406971679094625 0.406482444317344 1 1
0.144106419590032 0.143959282812033 0 0
0.522341231557208 0.521780687808779 1 1
0.658161210354732 0.657478371004124 1 1
0.418783592833772 0.418354341027214 1 1
0.469544728740698 0.469130726159005 1 1
0.501384418210929 0.500904675352335 1 1
0.405719984131254 0.405307481730291 1 1
0.569440387627183 0.568876976210688 1 1
0.548972847629777 0.548380027534348 1 1
0.52391005993299 0.523425896952719 1 1
0.474927816581655 0.474450665286355 1 1
0.487568440344263 0.487080712340936 1 1
0.526752768242777 0.526223742965908 1 1
0.706012177627815 0.705319751775323 0 0
0.524211980692272 0.523652220124906 1 1
0.59229947435282 0.59171266506749 1 1
0.58730691744291 0.586694282493601 1 1
0.634636044376547 0.633943801010574 1 1
0.554587216322062 0.554021674170438 1 1
0.366374987975912 0.365990035120092 1 1
0.512864813571642 0.512344390526764 1 1
0.627382105395121 0.626745776337047 1 1
0.424294566966532 0.423867981409281 1 1
0.645760165647569 0.645067714877933 1 1
0.405280453605634 0.404905520417126 1 1
0.416723112456681 0.416282232659253 1 1
0.581382496134183 0.580776170311312 1 1
0.516329671875865 0.515749889551255 1 1
0.527760718821655 0.527211819664358 1 1
0.505255664506107 0.504736247855147 1 1
0.528453952088354 0.527939558976363 1 1
0.497913001963595 0.497360596301179 1 1
0.538868808474466 0.538318631475413 1 1
0.686111845433172 0.68540687561046 1 1
0.42957902032034 0.429135184174973 1 1
0.475679984738314 0.475259779650175 1 1
0.508353753048173 0.507842253865339 1 1
0.55527784527471 0.554740976154714 1 1
0.422055234474897 0.421682138216179 1 1
0.568681378197797 0.568043764460777 1 1
0.670852104479895 0.670170093138773 1 1
0.393342442936519 0.392939766215385 1 1
0.445981675065768 0.445527141968466 1 1
0.554920409362825 0.554362372068063 1 1
0.588767577624884 0.588208956662451 1 1
0.437792709433164 0.437373081707849 1 1
0.625094169061243 0.624474199397236 1 1
0.472017495675429 0.471538829729992 1 1
0.454642708269513 0.454144505783869 1 1
0.625537232831555 0.624869088886704 1 1
0.518334569428074 0.517835465083798 1 1
0.359208203801403 0.358855856875761 1 1
0.481070939595057 0.48057502528591 1 1
0.617919753137185 0.61730724317799 1 1
0.422491510964643 0.422057127620529 1 1
0.475611591048753 0.47514203214511 1 1
0.45166450446706 0.451162242114033 1 1
0.405438877868428 0.405068426243641 1 1
0.446309866759674 0.445869921437311 1 1
0.454342647208473 0.453881076870124 1 1
0.567248269899289 0.566689750022757 1 1
0.448774481172121 0.448264647801392 1 1
0.470052233802532 0.469584909373529 1 1
0.61908498924637 0.61838695998146 1 1
0.574034952022326 0.573481084007399 1 1
0.429340707553179 0.42884943492447 1 1
0.510036213782348 0.509432121683491 1 1
0.564555434337457 0.563991586964616 1 1
0.373179288545132 0.372803240092908 1 1
0.398129275617761 0.397693738383949 1 1
0.671251150780108 0.670563224747704 1 1
0.185056958062982 0.184846156229699 0 0
0.510684339216155 0.510152986531868 1 1
0.538910465449465 0.538319945227298 1 1
0.791531959373551 0.790675000161677 0 0
0.475024474061291 0.474524731139522 1 1
0.426444068546574 0.425971360380437 1 1
0.429205434810511 0.428808167754359 1 1
0.436671602321895 0.436260963532541 1 1
0.493712643609456 0.493245437286487 1 1
0.604817766833371 0.604208636749836 1 1
0.44498439876768 0.444570973434684 1 1
0.494863044214093 0.494294591317939 1 1
0.339324269346076 0.338929128411637 1 1
0.565022073537133 0.564465213105775 1 1
0.610795095692104 0.610181685079701 1 1
0.528862610525092 0.528293505039314 1 1
0.629353164993465 0.628683203945347 1 1
0.186708145190587 0.18651626196949 0 0
0.498230419368917 0.497695266916454 1 1
0.482942027507931 0.482442925768132 1 1
0.567166544658017 0.566528448121513 1 1
0.667192058374299 0.666556706228939 1 1
0.536297939635249 0.53575643935989 1 1
0.420411376507474 0.420030694455411 1 1
0.33978943310251 0.339452892740461 1 1
0.435242965135674 0.434820723911208 1 1
0.456451368927927 0.455947962391723 1 1
0.649416028715895 0.648786285210155 1 1
0.360195059268637 0.3598315259167 1 1
0.460250930585386 0.459782261454125 1 1
0.561249164634673 0.560670010093045 1 1
0.675001677989802 0.674294991338437 1 1
0.645938777939365 0.645320528781877 1 1
0.540167187276736 0.539615998951425 1 1
0.635664865374217 0.635023536300998 1 1
0.58171634940777 0.581065623279403 1 1
0.44427500332261 0.443814718277826 1 1
0.561657165760761 0.561121540983588 1 1
0.452120935496945 0.45161968172515 1 1
0.638245989652242 0.637580359068959 1 1
0.407097599377418 0.406683729157815 1 1
0.487446458975104 0.486916083433577 1 1
0.652449868033129 0.651802857045921 1 1
0.401149800652209 0.400730341869648 1 1
0.572254065826275 0.571710347227525 1 1
0.302805071768439 0.302505848190042 1 1
0.435884881771213 0.435422457706586 1 1
0.777755334266276 0.776902228218102 0 0
0.329247711730735 0.328913873547769 1 1
0.326820249543151 0.326488827905817 1 1
0.443466807177542 0.442947754903254 1 1
0.275683279661913 0.275429058760979 0 0
0.437271852800779 0.436849515304252 1 1
0.649905132350182 0.649212989368828 1 1
0.444007208094646 0.443526315556287 1 1
0.32314136012199 0.322813758691401 1 1
0.315534172476339 0.315251470229759 1 1
0.595087644272111 0.59448476647359 1 1
0.619351493750438 0.618705135783344 1 1
0.547072079017923 0.546537570544485 1 1
0.533363693373385 0.532804846060002 1 1
0.461499386324338 0.461037383819883 1 1
0.577980344173632 0.577335158970327 1 1
0.431439707059469 0.430953203493286 1 1
0.531476116087936 0.530902786958911 1 1
0.458151167850697 0.457681671840259 1 1
0.560358378251941 0.559807989896659 1 1
0.375653233550446 0.375239798935703 1 1
0.534943329050189 0.534394912774293 1 1
0.291418950396562 0.291096746336198 1 1
0.655591780350706 0.654857072546143 1 1
0.415214969872122 0.414838996438628 1 1
0.406221729955973 0.40580628280243 1 1
0.577634501489665 0.577052629258555 1 1
0.317300940712309 0.316965838215623 1 1
0.730964280793505 0.730169822160157 0 0
0.313734916305441 0.313406229424373 1 1
0.48893582393 0.488423106454553 1 1
0.49362196805642 0.493115405694571 1 1
0.564222894785901 0.563610126456801 1 1
0.454351811682348 0.453924631213836 1 1
0.566148442908365 0.565528312704516 1 1
0.51120179943871 0.510680846235193 1 1
0.47362901555121 0.473124808552208 1 1
0.776108838123567 0.775291142397301 0 0
0.511935218188156 0.511368874087348 1 1
0.265485409626451 0.26524423874053 1 1
0.478814432535571 0.478256559599163 1 1
0.581747641531349 0.581100303691571 1 1
0.481425688524706 0.480920170091123 1 1
0.318695634951962 0.318354565714706 1 1
0.421514473092077 0.421056874662666 1 1
0.509525013202205 0.509036573059324 1 1
0.649890008202629 0.649246834876455 1 1
0.358295898558446 0.357913560310464 1 1
0.339597526733583 0.339237798144346 0 0
0.418453254881686 0.418047214500307 1 1
0.451683240763205 0.45125860857138 1 1
0.538163416560442 0.537622662520697 1 1
0.400977415755661 0.400534324464745 1 1
0.426566410614512 0.426151880913829 1 1
0.475878518875952 0.475383497919229 1 1
0.367146858425935 0.366788572494631 1 1
0.40184743068892 0.401467772224547 1 1
0.291659071639875 0.291405818494156 0 0
0.42942750422072 0.428960133974425 1 1
0.404545241026357 0.404129689250768 1 1
0.439863391066914 0.439390003230767 1 1
0.527906131559258 0.527412430236322 1 1
0.592497754689021 0.591901868092402 1 1
0.540749530589312 0.540204971580837 1 1
0.446008323963251 0.445541860467233 1 1
0.46119996833195 0.460758264049483 1 1
0.593740145830097 0.593100248250615 1 1
0.558272607817953 0.557674454937002 1 1
0.529917684383866 0.529375131714509 1 1
0.559099168376223 0.558480279027165 1 1
0.581897821015678 0.581353561930736 1 1
0.521901270965181 0.521389155330658 1 1
0.45620569769032 0.455733452451427 1 1
0.519925257858378 0.519387689048618 1 1
0.542277979817191 0.541679155929084 1 1
0.55027665714616 0.549648737061163 1 1
0.436564549324149 0.436093500748156 1 1
0.650674300585232 0.649987247564263 1 1
0.705213163498816 0.704541695269974 1 1
0.536472383989689 0.535942392975553 1 1
0.61184624273708 0.611224464858484 1 1
0.550908241900446 0.5503255857283 1 1
0.276866965448879 0.276540652607042 0 0
0.66667462183125 0.665998983443686 1 1
0.5614812850135 0.560896672077098 1 1
0.558049082435558 0.557416204262381 1 1
0.317634193103495 0.317250753278859 0 0
0.476322645464705 0.47586112966195 1 1
0.473475147622917 0.472989579575694 1 1
0.458730590314624 0.458231396409865 1 1
0.611172342308755 0.610487155070267 1 1
0.602729489951545 0.60211634521424 1 1
0.631712868205021 0.631084701354465 1 1
0.505047451262531 0.504488549578633 1 1
0.538860203284153 0.538353003332687 1 1
0.537680250111135 0.537070794423988 1 1
0.510577040853356 0.509999920778776 1 1
0.302493695470368 0.3022014959929 1 1
0.540029958096208 0.53946196208041 1 1
0.595055938657902 0.594443488284875 1 1
0.536051527942498 0.53551098261431 1 1
0.53408005855138 0.533510081518625 1 1
0.498471774800153 0.497955520547511 1 1
0.268964678779025 0.268737763038796 0 0
0.678877975067155 0.678055540731455 0 0
0.585543019376686 0.584973712655476 1 1
0.34201969398693 0.341652445250174 1 1
0.483659002020474 0.483198069725509 1 1
0.408538575005369 0.408128231595475 1 1
0.604649215835896 0.604059759082533 1 1
0.485268616529593 0.484813954570209 1 1
0.482562875794449 0.482084221762903 1 1
0.422111139919688 0.421656127720095 1 1
0.574481450336706 0.573971838554904 1 1
0.449955359336588 0.449489597430408 1 1
0.355505325770575 0.355156568037101 1 1
0.520128361139588 0.51955272504197 1 1
0.620085187203539 0.619490440520389 1 1
0.447833543487233 0.447342788708464 1 1
0.557136434143688 0.55657191595305 1 1
0.582205843112979 0.581603861010185 1 1
0.279622048158869 0.279351133541215 0 0
0.556705085168821 0.556088570163842 1 1
0.384012156522318 0.383641403545992 1 1
0.651733872083755 0.650987183251087 1 1
0.458491831424458 0.458067473725291 1 1
0.473601334533035 0.473111782320569 1 1
0.700090778096778 0.699433343621364 0 0
0.513078155347697 0.512500301741167 1 1
0.535216821296357 0.534635492675061 1 1
0.377553399652155 0.377195706370018 1 1
0.500065046334574 0.499478119852005 1 1
0.364484085474828 0.364100080698625 1 1
0.505360726194172 0.504760308398793 1 1
0.463729878238681 0.463262921238703 1 1
0.274915856388515 0.274595386898212 1 1
0.45436520684414 0.453900205914116 1 1
0.344716747335713 0.344383582273213 1 1
0.522785457339729 0.522226677133658 1 1
0.403921452364494 0.4034879030216 1 1
0.511719677540638 0.511184300057577 1 1
0.298863268125401 0.29859723458722 1 1
0.593029314581412 0.592454268910319 1 1
0.711559405000473 0.710831827433071 0 0
0.311171602175412 0.310857708582562 0 0
0.633673024987877 0.632976031373902 1 1
0.528252223683417 0.527683604753287 1 1
0.467157664101186 0.466656738417783 1 1
0.489986235278983 0.489522769247374 1 1
0.52128516415678 0.520800758918921 1 1
0.53361031466163 0.533038591672441 1 1
0.323160335035174 0.322846269674468 0 0
0.816741519086769 0.815883349307085 0 0
0.588835531702915 0.588239012298863 1 1
0.487000165302404 0.486518040666742 1 1
0.469283778179014 0.468812107112947 1 1
0.518774449130579 0.51825574140812 1 1
0.65664784985137 0.6559456572943 1 1
0.671771662775295 0.67108897468587 1 1
0.591138044324709 0.590560074928393 1 1
0.661710750813231 0.66105955096047 1 1
0.474509601677807 0.474006277244785 1 1
0.525671156079869 0.525137540579848 1 1
0.586672190567525 0.586046952131011 1 1
0.607665094040838 0.607009101224553 1 1
0.624205092894136 0.623593218763777 1 1
0.528740890559971 0.528139886951231 1 1
0.483792155443253 0.48333130544689 1 1
0.36693532036364 0.366562486327302 1 1
0.540051864625939 0.539403153433835 1 1
0.552579315215346 0.552001609368804 1 1
0.661374185972867 0.66064663133459 1 1
0.184117384821201 0.183934512787203 0 0
0.604844071578606 0.604186956433983 1 1
0.501739425413188 0.501207847913344 1 1
0.468092967529561 0.467602494822438 1 1
0.489134131057339 0.488609996478183 1 1
0.53962424117209 0.539031471716994 1 1
0.441917137633908 0.441474061454284 1 1
0.457872242096175 0.457378353267188 1 1
0.56800604841952 0.567451031818249 1 1
0.620403359950852 0.619811106304345 1 1
0.597248803395645 0.596596217413297 1 1
0.564494492738456 0.563874804000849 1 1
0.414387515252375 0.413951997595203 1 1
0.34108949740087 0.340761996027708 1 1
0.628602494940093 0.627968568508379 1 1
0.360234292428401 0.359850756673339 1 1
0.674574350956388 0.673825083265269 1 1
0.364041782594973 0.363661616105103 1 1
0.503100374090929 0.502575063606665 1 1
0.456810366654017 0.456313274977257 1 1
0.545818494272195 0.545259038339518 1 1
0.564232589717575 0.563696465601315 1 1
0.570581919367954 0.570022473676881 1 1
0.32433436024843 0.323963021048976 1 1
0.610019793249325 0.609415374471725 1 1
0.702671252609416 0.701923487055848 1 1
0.465064121032134 0.464548921140645 1 1
0.645956475737905 0.645291528971947 1 1
0.679832606109698 0.679143230261975 1 1
0.849806589368025 0.8488911608482 0 0
0.363254329546333 0.362884365638512 1 1
0.552321954570674 0.55180360427648 1 1
0.494654255781532 0.494124906611158 1 1
0.407648546248519 0.407218247938598 1 1
0.638266106442564 0.637582959354478 1 1
0.408032564721366 0.407615853116975 1 1
0.546516820993052 0.545956690076053 1 1
0.593528437992928 0.592952884465851 1 1
0.509307746680996 0.50872641304174 1 1
0.520856421703487 0.520319578251182 1 1
0.399541727149809 0.399124608519248 1 1
0.529683880144365 0.52913337574841 1 1
0.501564907009447 0.501063338601831 1 1
0.530550996369315 0.529993659406967 1 1
0.733709020774703 0.73292449339369 0 0
0.582323597776459 0.581673148781899 1 1
0.577481535747008 0.576911995500269 1 1
0.613391167047391 0.612773573058199 1 1
0.40946982173324 0.409033003887155 1 1
0.672443897731455 0.671719996906533 0 0
0.517057282221203 0.516504897164748 1 1
0.622885906551951 0.622241687482537 1 1
0.595857856306765 0.595266873238894 1 1
0.267810654305945 0.267535648040045 0 0
0.357167599956004 0.356776524677575 1 1
0.606684533379343 0.605969814037656 1 1
0.50566982323738 0.505126079979081 1 1
0.82330877930867 0.822522966413424 0 0
0.578827419267436 0.578250949254041 1 1
0.374719067680894 0.374312894773602 1 1
0.471219345537675 0.470716646855391 1 1
0.509459932372262 0.508928896893608 1 1
0.552423982361035 0.551918847916177 1 1
0.57336173361017 0.572808956612698 1 1
0.438956268162428 0.438479175337087 1 1
0.473674531134773 0.473229613108768 1 1
0.489557937349136 0.489040843229731 1 1
0.686845484687207 0.686148480105833 1 1
0.490307654493385 0.48981206986297 1 1
0.373525811285289 0.373165798496607 1 1
0.513691747007192 0.513185654592796 1 1
0.366805256050353 0.366443471161385 1 1
0.448254297774062 0.447812472754461 1 1
0.518284748492997 0.517737292855799 1 1
0.508585471385024 0.508082593886045 1 1
0.361155007814845 0.36071579712026 1 1
0.287561238381435 0.287260815880491 1 1
0.415229348340674 0.41482391931221 1 1
0.444125219039916 0.443676451657812 1 1
0.452688168529147 0.45219771975159 1 1
0.743550378569347 0.742785255942213 0 0
0.435311878608011 0.434797276966716 1 1
0.432633765327003 0.432150415513434 1 1
0.46803171068791 0.467526315300706 1 1
0.274833385731366 0.274529104835251 0 0
0.564217904939385 0.563593178881945 1 1
0.531866795944376 0.531284044287476 1 1
0.609902889691758 0.609251546548618 1 1
0.388950523792982 0.388557523242942 1 1
0.531973418174282 0.53139831988266 1 1
0.375972342070175 0.37561663428618 1 1
0.587347080013808 0.586687316144226 1 1
0.546878718257715 0.546327702160097 1 1
0.483360915233595 0.48287219252434 1 1
0.480085993528831 0.479539064830467 1 1
0.386901088587047 0.386505417603747 1 1
0.312359827114301 0.312007300899603 1 1
0.511226803856952 0.510685683836492 1 1
0.582537138812088 0.581936095690186 1 1
0.470331290015665 0.469834745057033 1 1
0.696244467506029 0.695487699683993 1 1
0.649034805488623 0.648388343959913 1 1
0.498077421350565 0.497538655658326 1 1
0.659641136555556 0.658943362841969 1 1
0.555771339699857 0.555225948226602 1 1
0.307120613642819 0.306781158092165 1 1
0.520927269022279 0.52037330022366 1 1
0.497078752696781 0.496542395273354 1 1
0.370648711555014 0.370168446045844 1 1
0.340079715733654 0.339709072225724 1 1
0.461059288260975 0.460570511809938 1 1
0.534345731064316 0.533808603504084 1 1
0.585933026809746 0.58534072846005 1 1
0.730070902026173 0.729299806761933 0 0
0.652008090842106 0.651377819202042 1 1
0.45631708047894 0.455794261142297 1 1
0.58837390315656 0.587675774611141 1 1
0.618283297528028 0.617574636191272 1 1
0.472105510408012 0.471601757163331 1 1
0.537509975212945 0.536906519393047 1 1
0.436126182230589 0.435707529707412 1 1
0.489526783308549 0.48896530927848 1 1
0.582886161535249 0.582258028240779 1 1
0.458843045148487 0.458389063586692 1 1
0.44480799991046 0.444319653302242 1 1
0.35236934501283 0.35201402158251 1 1
0.526532091525968 0.525967878957957 1 1
0.546754419848623 0.546208253602753 1 1
0.497693062943386 0.497178627442207 1 1
0.533186219188451 0.53264173920742 1 1
0.3775587251462 0.377139477445294 1 1
0.387316934811867 0.386916891359917 1 1
0.406262101444046 0.405877900448225 1 1
0.593987219345524 0.593246047752636 1 1
0.461585595923315 0.461164732552576 1 1
0.452919895692949 0.452495657802196 1 1
0.521957308701133 0.521396032549846 1 1
0.426339151435627 0.425880331227421 1 1
0.56715901274366 0.566584892897128 1 1
0.567694542090645 0.567134909656723 1 1
0.536790440994113 0.536264460151724 1 1
0.540659003069583 0.540028059368016 1 1
0.453903666971941 0.453425477371264 1 1
0.588278260866183 0.587686429971979 1 1
0.445415967806659 0.444947100989525 1 1
0.447427749458214 0.446923450017379 1 1
0.572077455979634 0.571484861332739 1 1
0.611380449514759 0.610768496025043 1 1
0.398633614886888 0.398167278642008 1 1
0.522086645921518 0.521590566205065 1 1
0.447195003843936 0.446702512716217 1 1
0.291597103061119 0.291328217947597 1 1
0.681166346061974 0.680477379611562 1 1
0.362915819296696 0.362539767553064 1 1
0.614347068970697 0.61364992122309 1 1
0.485908263699684 0.485378229894632 1 1
0.635770342789643 0.635090309115348 1 1
0.606254218919557 0.605622499373541 1 1
0.351846265602455 0.35148740285581 1 1
0.400647657712859 0.400221074506107 1 1
0.525219652976698 0.524723754227451 1 1
0.416698665357202 0.416271507229393 1 1
0.496937167274525 0.49648709342272 1 1
0.481765634213718 0.481263345104366 1 1
0.437207328249593 0.436747747173906 1 1
0.525119309762997 0.524558048676602 1 1
0.473729795126436 0.473239007556 1 1
0.49831914346323 0.497828228146063 1 1
0.588411717068816 0.587781546669055 1 1
0.382912072449392 0.382592821885887 1 1
0.320090372497227 0.319740589228531 0 0
0.461119823450642 0.460675084283506 1 1
0.453195542603523 0.452762673360633 1 1
0.435670303152978 0.435191527442968 1 1
0.564368255083673 0.563790272855202 1 1
0.277573383346695 0.27731492977362 0 0
0.516431676493496 0.515929255564307 1 1
0.564425940516632 0.563726869398098 1 1
0.449608175137125 0.449093649280894 1 1
0.350589079223863 0.350245710439408 1 1
0.451153437041416 0.450629255177205 1 1
0.462286746162622 0.461803571201439 1 1
0.552296852357427 0.551703488629914 1 1
0.480407202016338 0.47992141401041 1 1
0.458549400266964 0.458107225137483 1 1
0.447318360187588 0.446917257885274 1 1
0.33048110556727 0.330155593938725 1 1
0.555864843931166 0.555260190765292 1 1
0.42470250835908 0.424232700558965 1 1
0.63393608089744 0.633365482375808 1 1
0.690678317841557 0.689942508193723 1 1
0.435689875271623 0.435211567071872 1 1
0.604251683477687 0.603620381500106 1 1
0.550006801670304 0.549439114009548 1 1
0.380209893610297 0.379798055161427 1 1
0.393045860522365 0.392615141345552 1 1
0.463026410911725 0.462488373285863 1 1
0.536370929713871 0.535833396557611 1 1
0.387997103344546 0.38758306607791 1 1
0.601149522115145 0.600477934071412 1 1
0.452639803741659 0.452197626958185 1 1
0.463896474493015 0.463424193566956 1 1
0.330051947584984 0.329737880085022 1 1
0.491312584090651 0.490815500963042 1 1
0.556240809703464 0.555649982041647 1 1
0.19857549588154 0.198362499561593 0 0
0.401714420994267 0.40134020990358 1 1
0.398271131014961 0.397880231330581 1 1
0.550134181680311 0.549631392013218 1 1
0.475816393048852 0.475387281767835 1 1
0.480555462641781 0.480018269711929 1 1
0.509696159859713 0.509179728820053 1 1
0.544172521389869 0.543583653579571 1 1
0.446560230867108 0.446136791531362 1 1
0.551952639535423 0.551424536420368 1 1
0.54544094826876 0.544853146194571 1 1
0.573184685173598 0.572567110097433 1 1
0.382314835548352 0.381922150834345 1 1
0.529817869149132 0.529307828497785 1 1
0.578677292342471 0.578090146708445 1 1
0.479729444315448 0.479295466833727 1 1
0.376681605661708 0.376273175047986 1 1
0.135642217632568 0.135485410673388 0 0
0.485887964628027 0.485371924265023 1 1
0.677783629269099 0.677106823345919 1 1
0.639522577045557 0.638872034995809 1 1
0.650227100944927 0.649555676179739 1 1
0.584653657993284 0.584022796624655 1 1
0.532019346666208 0.531459589069449 1 1
0.484753442304251 0.484267524372474 1 1
0.46329659535225 0.462760812532587 1 1
0.652155815679017 0.651473130848536 1 1
0.427251130594065 0.42679865729585 1 1
0.449459185434605 0.44896983391879 1 1
0.390619862066254 0.390172830141353 1 1
0.572970504221931 0.5723873141112 1 1
0.530406372459053 0.529866228781157 1 1
0.574155935937479 0.573561582737369 1 1
0.790981890082407 0.790130519013243 0 0
0.587816436587677 0.58722824986444 1 1
0.448578625105804 0.448098290546784 1 1
0.46004154198491 0.459558088416007 1 1
0.625044262172634 0.624433583578075 1 1
0.532597308275303 0.531996853556608 1 1
0.538227775526635 0.53766652045826 1 1
0.314715380378606 0.314396690325435 1 1
0.626890662173487 0.626231551777393 1 1
0.507766848146749 0.507198748666142 1 1
0.427881706525485 0.427422973617033 1 1
0.478687709714595 0.478210090245209 1 1
0.534300991978457 0.53373860456007 1 1
0.465810203126525 0.465283595688014 1 1
0.531053196893453 0.530536131140522 1 1
0.482140576284919 0.481658863107034 1 1
0.347736196842721 0.347388505747643 1 1
0.398709451781363 0.398358662954949 1 1
0.362564332334706 0.362186618249868 1 1
0.487233868298552 0.486731410330827 1 1
0.506514401354264 0.505972638216881 1 1
0.467906370890622 0.467372874839346 1 1
0.353283674946709 0.352890253839352 1 1
0.701707522225882 0.700986688057043 1 1
0.575749680931862 0.575159308761351 1 1
0.617696791665205 0.617076053215356 1 1
0.339582803446975 0.339208768115889 1 1
0.448432641335052 0.447996829383473 1 1
0.551620947385663 0.551057710083909 1 1
0.390204068698948 0.389805986956855 1 1
0.482174816328556 0.481647301529419 1 1
0.624228828545059 0.623609655603157 1 1
0.443952569289226 0.443457173821241 1 1
0.523156726122981 0.522623527880908 1 1
0.589621677936876 0.589031429208405 1 1
0.538199621672712 0.537634029924318 1 1
0.485082419848799 0.484631703802728 1 1
0.540777164079402 0.540215748691849 1 1
0.566242817340127 0.565657924922951 1 1
0.436111712210644 0.435670025599064 1 1
0.218570830760947 0.218331596307424 0 0
0.422685290099722 0.422190701985307 1 1
0.593291213063853 0.592651583153829 1 1
0.414326505152441 0.413883361377706 1 1
0.584832694111681 0.584244927355283 1 1
0.430377579576456 0.429935088404251 1 1
0.434843275788845 0.434417444001575 1 1
0.501352826874771 0.500848337928242 1 1
0.342930292630781 0.342540366092634 1 1
0.471493321433542 0.470993823711936 1 1
0.618857470446709 0.618230628806043 1 1
0.53104928694931 0.530518994104705 1 1
0.679974759996527 0.679271169127301 1 1
0.475143135202506 0.474651696335185 1 1
0.707694911470812 0.706956868137066 1 1
0.370202158148675 0.369826236120983 1 1
0.309181843434633 0.30893887801499 1 1
0.559224492498219 0.558666753335337 1 1
0.513130522399512 0.512636055600117 1 1
0.269339125990853 0.269029641151328 1 1
0.625127414281951 0.624477908546571 1 1
0.418526728101335 0.41809427860297 1 1
0.394753339561134 0.394398103632044 1 1
0.533195345250299 0.532612055668788 1 1
0.451188031353919 0.450767694306323 1 1
0.405003352256538 0.404620666922234 1 1
0.509882338410762 0.509316372158352 1 1
0.36995751166844 0.369566330566506 1 1
0.492251305186011 0.491756352153211 1 1
0.463525765212813 0.462984957046717 1 1
0.466038315704292 0.465566537602491 1 1
0.385519777314392 0.385094250617772 1 1
0.451220287489817 0.450763286033335 1 1
0.347983986640223 0.347606685902539 1 1
0.422274199027991 0.42184324370909 1 1
0.389866123408321 0.389419217990514 1 1
0.347419422057905 0.347054068153869 1 1
0.517144076849837 0.516613636444962 1 1
0.444788221217615 0.444324464429661 1 1
0.40932663418186 0.408911148834383 1 1
0.515360761067538 0.514834701255569 1 1
0.484866362793408 0.484392755718773 1 1
0.464536055716359 0.464058283219581 1 1
0.382375002384848 0.381984295184714 1 1
0.62226791442695 0.621591653672458 1 1
0.618065337987262 0.617342428381851 1 1
0.426323650955543 0.425875126964324 1 1
0.370876015214128 0.37050422249729 1 1
0.577018560536625 0.576422677548341 1 1
0.541231440472816 0.540666727234806 1 1
0.437840112074921 0.437389355794011 1 1
0.235291566535766 0.235098764064164 0 0
0.580045400661413 0.579499697355794 1 1
0.498983849555158 0.498437030890246 1 1
0.633267845823551 0.632618883109551 1 1
0.458046077029398 0.457597880455674 1 1
0.567030311372168 0.566415809133889 1 1
0.43715087023765 0.436663055888472 1 1
0.767903541480056 0.767125586266917 0 0
0.602154312235986 0.60148690290909 1 1
0.518561636046147 0.51807007834196 1 1
0.59933386852226 0.598613038017251 1 1
0.507950845171439 0.507376938404394 1 1
0.556676717194609 0.556054935865307 1 1
0.687452170959981 0.686776662168188 1 1
0.487882342107401 0.48736606960591 1 1
0.451903746594652 0.451437790826103 1 1
0.615453726849335 0.614824916862103 1 1
0.351197320489824 0.350862123095722 1 1
0.62286053876888 0.622209407966951 1 1
0.537612202284573 0.537054778072154 1 1
0.570702558310392 0.570059456602937 1 1
0.288495607324017 0.288218853037159 1 1
0.512766882849196 0.512242441871469 1 1
0.392413397725714 0.391982828358674 1 1
0.71898654933288 0.718246042935583 1 1
0.52458290747227 0.523969359043102 1 1
0.615484191498797 0.614884900071329 1 1
0.589343008185013 0.588763299355123 1 1
0.621759321493133 0.621093708473678 1 1
0.335595005245163 0.335274787148789 1 1
0.478860835901203 0.478388936639085 1 1
0.45237847171223 0.451880368863766 1 1
0.639367787870736 0.638721788416848 0 0
0.490866949563033 0.490362839922386 1 1
0.633141931542656 0.632481867451248 1 1
0.50109440659959 0.500548536788412 1 1
0.583529574619489 0.582895835113703 1 1
0.383567067021339 0.383175701632439 1 1
0.360898397254392 0.360507575948152 1 1
0.404113105285816 0.4037302431533 1 1
0.544318887218336 0.543726144718202 1 1
0.455796337064387 0.455301822887574 1 1
0.606442528519363 0.605856080769023 1 1
0.35425171873042 0.353853732096246 1 1
0.362208560487644 0.36182626715799 1 1
0.198435161903243 0.198242349443429 0 0
0.401421920409457 0.400965214010174 1 1
0.575137415666691 0.574561345138348 1 1
0.338604893572774 0.338240896673676 1 1
0.399787976270285 0.399331250055297 1 1
0.34157229462011 0.341246466302996 1 1
0.479412092365114 0.478899700594183 1 1
0.609905171179338 0.609357190552515 1 1
0.533503845116037 0.532956460148502 1 1
0.343674337796772 0.343310775775212 1 1
0.423152465840786 0.422737707369999 1 1
0.501311127838615 0.500797577968511 1 1
0.534392274647248 0.533830257573045 1 1
0.565377827124068 0.564753825421054 1 1
0.567972090257091 0.567358878167234 1 1
0.684871662304697 0.684153629095097 1 1
0.26246896284141 0.262187393134028 0 0
0.561873478799325 0.561279306408543 1 1
0.619602408177489 0.618948683774921 1 1
0.535718053667939 0.535185869862086 1 1
0.523118189741886 0.522578301418072 1 1
0.543189951196989 0.542652153943219 1 1
0.28688873139434 0.286600478362556 1 1
0.516709773657214 0.516220457789772 1 1
0.325808872911379 0.325433774086708 1 1
0.508428295260535 0.507899916049029 1 1
0.514378392650359 0.51382742070506 1 1
0.657922267308278 0.657209716127864 1 1
0.46924153249296 0.468740937570669 1 1
0.479041410639081 0.478536031181491 1 1
0.559786826613357 0.559181847812061 1 1
0.368280267555973 0.367913901224158 1 1
0.516571885591179 0.515993944138795 1 1
0.387923816293838 0.387495341233238 1 1
0.505248974831751 0.504682661588895 1 1
0.51170306577694 0.511137080533621 1 1
0.646027107036328 0.645369443389114 1 1
0.403135508766293 0.40273728227193 1 1
0.423598734199955 0.423175794905663 1 1
0.74555691492084 0.7447529532496 0 0
0.352554558708559 0.352184436769015 1 1
0.577211366201016 0.576703257035295 1 1
0.620293197838927 0.619663523177462 1 1
0.492340151262942 0.491810141451881 1 1
0.481596105269436 0.481123228378867 1 1
0.738916613528256 0.738154408278573 1 1
0.562165951421561 0.561560172737648 1 1
0.597110592146112 0.596456659553695 1 1
0.619698510554944 0.619066665281324 1 1
0.485278695347411 0.484783264149482 1 1
0.662697315846596 0.661995534911362 1 1
0.486725162660267 0.486217476015247 1 1
0.714093364180935 0.713325339549591 0 0
0.638241958960059 0.637604165615052 1 1
0.594673299743503 0.594088907780156 1 1
0.316944875638133 0.316647001189683 1 1
0.52142294897816 0.520933821095798 1 1
0.462584008808893 0.462148563472165 1 1
0.294959658514916 0.294673282621203 1 1
0.526075188135416 0.525546021831391 1 1
0.371159142413536 0.370754025859625 1 1
0.508238356620055 0.507725561246833 1 1
0.604715439291998 0.604156199954045 1 1
0.521831666650919 0.521262947541121 1 1
0.419681511819311 0.419209687200303 1 1
0.497326705401522 0.496795400963266 1 1
0.469684778547209 0.469251880139994 1 1
0.583342261852369 0.582744049530472 1 1
0.493835950410519 0.493249079033264 1 1
0.655485733351584 0.654794550282176 1 1
0.481027676522882 0.480507003448802 1 1
0.237264005192603 0.237028349292288 0 0
0.451872444598604 0.451456799475104 1 1
0.59134138718939 0.590743638710776 1 1
0.465566766406994 0.465100812586929 1 1
0.470087932575449 0.469573689980075 1 1
0.429272637337157 0.428812529948274 1 1
0.467756935274775 0.467321435407668 1 1
0.250805118035968 0.250520477444352 0 0
0.456725346692072 0.456255351832614 1 1
0.428139184543321 0.427721966193309 1 1
0.49557981291184 0.495078866927913 1 1
0.596524441041745 0.595921465695396 1 1
0.593741413980355 0.593116401546847 1 1
0.646281704086708 0.645561058342019 1 1
0.325642596282131 0.32529041381815 1 1
0.520317308096771 0.519854635763917 1 1
0.623299187658227 0.622649869452705 1 1
0.579872927062134 0.579264703704949 1 1
0.527967522145865 0.52746734278021 1 1
0.384197056397471 0.383790213658081 1 1
0.475845889774969 0.475372702675031 1 1
0.565840490531812 0.56522652818282 1 1
0.485153876644068 0.484678497018835 1 1
0.557389160777867 0.556861111635841 1 1
0.436965475291395 0.436478815072358 1 1
0.479278001780437 0.47881377133481 1 1
0.509546807779134 0.508977990361284 1 1
0.612990369268228 0.612342605681977 1 1
0.504756906026194 0.504234502054097 1 1
0.758745966352097 0.757935852520488 0 0
0.386840808600545 0.386434659864366 1 1
0.446647608063162 0.44613228452043 1 1
0.307736738604239 0.307425368755584 1 1
0.387550161622424 0.387120364242233 1 1
0.287550313566001 0.287258552006709 0 0
0.476293251847367 0.475809605933194 1 1
0.443700524644104 0.443248743675409 1 1
0.665298762822029 0.66465242797967 1 1
0.630337882673719 0.629696765193613 1 1
0.477515136497247 0.476986090921886 1 1
0.515500158459983 0.515003244603257 1 1
0.370154414231102 0.369803557346259 1 1
0.351706775281551 0.351302568940992 1 1
0.396970728275372 0.39656933725408 1 1
0.468593004982713 0.468061884595405 1 1
0.481682745933188 0.481175203206591 1 1
0.641348538530004 0.640732543882562 1 1
0.333992017522818 0.333632336884139 1 1
0.501545295074804 0.501067923400659 1 1
0.442572358632695 0.442111097135633 1 1
0.474011089208453 0.473514995522851 1 1
0.600045865897707 0.599478833033031 1 1
0.505769353409113 0.505231870248249 1 1
0.43682379421795 0.436434913528449 1 1
0.501490108647335 0.500980407426044 1 1
0.554864263121028 0.554260867296969 1 1
0.512170283566808 0.511612476121069 1 1
0.709685578272785 0.708971364278495 0 0
0.425975446573211 0.425582819566033 1 1
0.531202264120056 0.530664159226779 1 1
0.597666862183844 0.597003710087865 1 1
0.340852292572115 0.340503845739479 1 1
0.433419607391151 0.432915203979826 1 1
0.426159491695414 0.425733688951477 1 1
0.473559734451455 0.47310910488863 1 1
0.512933291410435 0.512413321197315 1 1
0.645655506829215 0.644984771677753 1 1
0.45041653715045 0.449944100223287 1 1
0.521054527778982 0.520458947306782 1 1
0.755262383489816 0.754499441851181 0 0
0.617727999402151 0.617070950232237 1 1
0.429825492668718 0.429407741098959 1 1
0.505490659480003 0.50498742633315 1 1
0.484584026407591 0.484076422647564 1 1
0.50926806234346 0.508752134718564 1 1
0.535916842152021 0.535403226498417 1 1
0.432272532070192 0.431829511740861 1 1
0.575054993293037 0.574479641100301 1 1
0.324344167542458 0.324023375821447 1 1
0.657347791131748 0.656670551337404 1 1
0.695793691555331 0.694984550610741 0 0
0.4181758250199 0.417744061932241 1 1
0.546897745137726 0.54634335216266 1 1
0.49080420226295 0.490271745628325 1 1
0.522337887468308 0.52174627596474 1 1
0.37511694247437 0.374757514683336 1 1
0.550101356275095 0.549479732501457 1 1
0.503047515706095 0.502543009373345 1 1
0.309248598559046 0.308895699748193 0 0
0.512919941997171 0.512382594661745 1 1
0.542708155139963 0.542129902944475 1 1
0.437388221194544 0.43694745700312 1 1
0.227039064414544 0.226754848189263 0 0
0.535016975768618 0.534480193544149 1 1
0.572208317163436 0.571602269766007 1 1
0.67440855783783 0.673784162624739 1 1
0.496974654272569 0.496480953393576 1 1
0.548696375423271 0.548149924132533 1 1
0.42317563105439 0.422761084680514 1 1
0.580609442024277 0.579930529070563 1 1
0.473804012485866 0.473333481781431 1 1
0.407386636638308 0.406917684793047 1 1
0.636335513366368 0.635700852941336 1 1
0.565309017437469 0.564721940560542 1 1
0.388417510242332 0.388001983450321 1 1
0.446550737570025 0.446087499856098 1 1
0.493723921973682 0.493150365976433 1 1
0.674750853318062 0.674022435896927 1 1
0.546640427662832 0.546050892086931 1 1
0.460726885839382 0.460238448277413 1 1
0.570948902083362 0.570401652209155 1 1
0.606745976458464 0.606092601667023 1 1
0.608966581964337 0.608358867476696 1 1
0.51292905320491 0.512405900787372 1 1
0.487477357484676 0.486966298277223 1 1
0.493146646940216 0.492639502705921 1 1
0.481491518175105 0.481005914456636 1 1
0.403009030571079 0.402575800119584 1 1
0.655032454829473 0.654343275818351 1 1
0.485575694593028 0.485039883992628 1 1
0.51261430822279 0.512035658735444 1 1
0.500888038440908 0.50041432260625 1 1
0.688474438092082 0.687714243820783 0 0
0.549097148045118 0.54856183862792 1 1
0.453504173572612 0.453045199105234 1 1
0.386119446776579 0.385702559362387 1 1
0.565165042131101 0.564576274375099 1 1
0.63379159244285 0.633171232721267 1 1
0.583193792818415 0.582598053955696 1 1
0.517750026229579 0.517246236573558 1 1
0.589354884421971 0.58876004410572 1 1
0.264557866403243 0.264251227224354 1 1
0.6272089554599 0.626539487104896 1 1
0.607020485820435 0.606372826507628 1 1
0.597413708629746 0.596795662764639 1 1
0.248890626503508 0.248667544705996 0 0
0.667437798258487 0.666700173444039 0 0
0.659306015700164 0.658635186377091 0 0
0.733866265466157 0.733167726220694 1 1
0.595325006656562 0.59471323664433 1 1
0.430113024043211 0.429672660986032 1 1
0.622796248424723 0.622109453533173 1 1
0.490227719107572 0.489757414626717 1 1
0.678337347495909 0.677583195225488 1 1
0.569196539151375 0.568602525367639 1 1
0.617120427523162 0.616502846887998 1 1
0.269955694418755 0.269738143393238 1 1
0.428740584989397 0.428263411245312 1 1
0.492620852129416 0.492081372996139 1 1
0.476642941969104 0.47612981098606 1 1
0.45927339553452 0.458771620924726 1 1
0.339515339963452 0.339164693439545 1 1
0.633613387183312 0.632973610873276 1 1
0.450282210139802 0.449808178638683 1 1
0.54965310929153 0.549102389528813 1 1
0.352875263532346 0.352500709338814 1 1
0.50756244880391 0.506973124709828 1 1
0.523251062865428 0.522685473998236 1 1
0.57224520059276 0.571614000584791 1 1
0.283193814372845 0.282874886024713 1 1
0.432488178754522 0.432059038547108 1 1
0.573857297849407 0.573299477440271 1 1
0.633800598383017 0.63312761263181 1 1
0.422197172651907 0.421749509309518 1 1
0.548167876949998 0.547625476343718 1 1
0.274798467290714 0.274517090918802 0 0
0.66014505510434 0.659476440571701 1 1
0.570978328036274 0.570307875178881 1 1
0.565386394501733 0.564825182606081 1 1
0.629075631787734 0.628394331732645 1 1
0.572086581849208 0.571483902026043 1 1
0.48071229281587 0.480189739298425 1 1
0.46858362031457 0.468141075756228 1 1
0.379865948746221 0.37937997567018 1 1
0.406884747660345 0.406511837161691 1 1
0.322988095833553 0.322656171164056 1 1
0.655364496021542 0.654664120999227 1 1
0.450118133114048 0.449612847225848 1 1
0.443210948392124 0.442770116554309 1 1
0.637693936764298 0.637085958476188 1 1
0.462464958950097 0.461975105747088 1 1
0.268745627614851 0.268491119676127 1 1
0.449501267846526 0.449052271364847 1 1
0.427868439152317 0.427484679453031 1 1
0.486271455944706 0.485781940641745 1 1
0.551147946560549 0.550600828315634 1 1
0.379427861393324 0.378999432437042 1 1
0.54873103762915 0.548115662252105 1 1
0.505462374583085 0.504922938800343 1 1
0.497008435554352 0.49653731657671 1 1
0.537431152049871 0.536838426130103 1 1
0.261461287679781 0.261172869440926 0 0
0.476121533130587 0.475632172338844 1 1
0.581349850921839 0.580721634374602 1 1
0.367773630227151 0.367426397261431 1 1
0.613023084954106 0.612387809398556 1 1
0.708284035994455 0.707592494536366 0 0
0.328421070352129 0.328081955670786 1 1
0.43337090206582 0.432952253652855 1 1
0.455629111048731 0.455147334184216 1 1
0.542263230735788 0.541712522318553 1 1
0.57942496696933 0.578791904095856 1 1
0.5285895174876 0.528025590415716 1 1
0.247159775666211 0.246887626775826 0 0
0.400443988008197 0.400048493238884 1 1
0.523670167391461 0.523121675968336 1 1
0.428830293893441 0.428372119067855 1 1
0.440769494176773 0.440269496740148 1 1
0.610983915627154 0.610342937312717 1 1
0.746861422800102 0.746059180111881 1 1
0.672561071918944 0.671839218728241 1 1
0.518218536397098 0.517715192665862 1 1
0.446239860263942 0.445766117098642 1 1
0.410827986105562 0.410401147493343 1 1
0.403572657777626 0.403152741729965 1 1
0.472089443199723 0.471578711494181 1 1
0.372279203000107 0.371872730489151 1 1
0.608011305958984 0.607366904640223 1 1
0.642268821688436 0.641545073410762 1 1
0.381476903320832 0.381034140171885 1 1
0.485865591274946 0.485329941000251 1 1
0.500081033202262 0.499529185349711 1 1
0.386231995060805 0.385855324054975 1 1
0.306468572003691 0.30616997029292 1 1
0.469650479285987 0.469155826598441 1 1
0.611143095216426 0.610431193950454 1 1
0.489570427981303 0.489082128004847 1 1
0.48458289525413 0.484062147733644 1 1
0.423845012823738 0.423364157999433 1 1
0.517863594388538 0.517320894440953 1 1
0.683143617113778 0.682408835257608 1 1
0.628268318248238 0.627656166634208 1 1
0.372757268708405 0.372391575020598 1 1
0.531331975544589 0.530779864277642 1 1
0.416333678621585 0.415883490042273 1 1
0.441538736425802 0.441068429735397 1 1
0.447256395393401 0.446765970772668 1 1
0.582892821417461 0.582357091907905 1 1
0.485829937680182 0.485345942778866 1 1
0.529432691735666 0.528854118654506 1 1
0.418159138056093 0.417709678561783 1 1
0.656853571251397 0.656168844985493 1 1
0.656773646115286 0.656108054435646 1 1
0.443792404021968 0.443370075605018 1 1
0.399993923004918 0.399544598798217 1 1
0.56070047475694 0.560106856501567 1 1
0.44478176905625 0.444302881833889 1 1
0.504677870426766 0.504157862173071 1 1
0.517697210585784 0.517191442937932 1 1
0.412315134453275 0.411905411513289 1 1
0.301356448148728 0.30108479227208 0 0
0.653939107841718 0.65324212674446 1 1
0.753946399374335 0.753088403763304 0 0
0.421237652527618 0.420789462129031 1 1
0.532559213836384 0.531970672609545 1 1
0.593971547255309 0.593437629909077 1 1
0.65357149865384 0.652911037199114 1 1
0.410833606555567 0.410436350382159 1 1
0.684039165547302 0.683251141211316 1 1
0.501177186415064 0.500653358099049 1 1
0.548359848770113 0.547858023338265 1 1
0.210987371379998 0.210816400004151 0 0
0.634851165157436 0.634183296532034 1 1
0.426394455459681 0.425967438447219 1 1
0.420603886337788 0.420142000234291 1 1
0.591662857288645 0.591040305992722 1 1
0.446751614858125 0.446277934346147 1 1
0.565330270231678 0.564736638286198 1 1
0.422946457852612 0.422470027650896 1 1
0.637559228814697 0.636852332849493 1 1
0.379882370861161 0.37945131339917 1 1
0.4679587702604 0.467475059136657 1 1
0.636471597812357 0.63579662692862 1 1
0.577371657185579 0.57679680550833 1 1
0.644503554665444 0.643843210088998 1 1
0.583931524366621 0.583329748041199 1 1
0.617319380855837 0.616665800054203 1 1
0.354526724064323 0.354132093585967 1 1
0.742246793240922 0.741452661106025 0 0
0.507258093290476 0.506733962845281 1 1
0.610066526289975 0.609461618266753 1 1
0.712745960473358 0.71207948126129 0 0
0.463395183782715 0.462906630312477 1 1
0.384803165821787 0.384409165651387 1 1
0.451613028637091 0.451162363633532 1 1
0.29720140678293 0.29689339896507 0 0
0.333023224797502 0.332655600631843 1 1
0.586077705212414 0.585438992078756 1 1
0.563310710014441 0.562739742682232 1 1
0.450415384989283 0.449952498417375 1 1
0.406846469085535 0.406357776641293 1 1
0.610260798899896 0.609578563626917 1 1
0.574830970981463 0.574207103192468 1 1
0.456347541676051 0.455918645552917 1 1
0.488291491420684 0.487789686193651 1 1
0.622943094763578 0.622331486303957 1 1
0.386046360914708 0.38567504554933 1 1
0.522816869437599 0.522325386350443 1 1
0.53975131274945 0.539226760428807 1 1
0.666617085071128 0.665968551819311 1 1
0.409793760002254 0.409389942667826 1 1
0.499186500888438 0.498681724194453 1 1
0.376681606274487 0.376303963385934 1 1
0.66579546564983 0.665140226907013 1 1
0.643149706408071 0.642491767575523 1 1
0.645680481730973 0.645041963682419 1 1
0.309768435207369 0.309482689364528 1 1
0.503540047528321 0.503039785497524 1 1
0.629898749764853 0.629268376390763 1 1
0.392409786822985 0.392011505809414 1 1
0.267949408096364 0.267661546821255 1 1
0.444793746870358 0.44429862254283 1 1
0.657835073029588 0.657072999728851 1 1
0.578157757364775 0.577585926516341 1 1
0.362085414507087 0.361749735525168 1 1
0.432635604836982 0.432243895697502 1 1
0.641907670859324 0.641219374584938 1 1
0.625680445772964 0.625020239960615 1 1
0.363369719757622 0.362955064181463 1 1
0.610540300701723 0.609908375147706 1 1
0.416654606590558 0.416219635490382 1 1
0.4503014115247 0.449904177487143 1 1
0.37557319345794 0.375178368461204 1 1
0.364449748116894 0.36410134912522 1 1
0.430294578943819 0.429869055415995 1 1
0.468445952914194 0.467971789477011 1 1
0.499780627683834 0.499251149506461 1 1
0.475196878354728 0.474672234069297 1 1
0.546785635180223 0.546233527190979 1 1
0.487605632305618 0.487088065889651 1 1
0.553036198298891 0.552496341540244 1 1
0.522068000144984 0.521489414477495 1 1
0.434250772990483 0.433779403073309 1 1
0.517356457216768 0.516867276314469 1 1
0.264367328881216 0.264104260946324 1 1
0.488947066326811 0.488482146994149 1 1
0.415199514788342 0.414763823597697 1 1
0.388717872146455 0.388268395802734 1 1
0.534821500534976 0.534291043519509 1 1
0.541052330672629 0.540526697834094 1 1
0.567185522665066 0.566653846852742 1 1
0.453933966258135 0.453480099392233 1 1
0.446171018248802 0.445691531064946 1 1
0.479242064868403 0.478809221304001 1 1
0.613143526158039 0.612499948532873 1 1
0.512323169268892 0.511810858491134 1 1
0.351163694971482 0.350764250089481 1 1
0.273315864857988 0.272998709655966 0 0
0.279512972699454 0.279239345679297 1 1
0.586654971396232 0.586051676065102 1 1
0.309934956589837 0.309605891460784 1 1
0.399859764642778 0.39948030566487 1 1
0.677970918024455 0.677263886579315 0 0
0.594714773427799 0.594014139321456 1 1
0.815785134919296 0.814968774964515 0 0
0.481477685514713 0.480927762349485 1 1
0.537488608271604 0.536928701298617 1 1
0.56708048651414 0.566423657625928 1 1
0.284366200295588 0.284028184386101 0 0
0.664014628224657 0.663299274333541 0 0
0.455671109254067 0.455243472029252 1 1
0.584787211119063 0.584150672451614 1 1
0.400050574704836 0.399672084325981 1 1
0.511608923456225 0.511039747969356 1 1
0.540464885461949 0.539903204134981 1 1
0.466904077691834 0.466429006663895 1 1
0.750045492745773 0.749307986737418 0 0
0.375491978033018 0.375145047564888 1 1
0.350882042366432 0.350501910280564 1 1
0.406369017150435 0.405937695786185 1 1
0.277339332797111 0.277070103618544 0 0
0.59512327628576 0.594474645539445 1 1
0.575103868807173 0.574521301048459 1 1
0.510765757267551 0.510255985561725 1 1
0.758297276805502 0.757562813555132 0 0
0.565004547663577 0.564436704089175 1 1
0.443314857882678 0.442881157660407 1 1
0.385479318678351 0.385079766796466 1 1
0.504657360313829 0.504166339743303 1 1
0.59369698285209 0.59304149749746 1 1
0.553867859868688 0.553262536213698 1 1
0.474925785418822 0.47445682811336 1 1
0.531162817853036 0.530564740165156 1 1
0.331770084968057 0.331437022424636 1 1
0.475301405814834 0.474797400162682 1 1
0.499823557362743 0.499328491055843 1 1
0.535967277086923 0.535471959706729 1 1
0.489322793479522 0.488764355199803 1 1
0.517545736863726 0.516990810758715 1 1
0.742932225902345 0.742221758410003 0 0
0.37300109176223 0.372550675834483 1 1
0.604842161445728 0.604155727930606 1 1
0.580862623020968 0.580264995890247 1 1
0.657538391393416 0.656933151477824 1 1
0.582090115303759 0.581449671994159 1 1
0.453696181173203 0.453249889419519 1 1
0.287025450387425 0.286761944969575 1 1
0.347218925268379 0.346841730954663 1 1
0.668944419192372 0.668298673316104 1 1
0.586064375610438 0.585434110132622 1 1
0.468888911773344 0.468360842400364 1 1
0.367342977113513 0.366942642614861 1 1
0.349738055457884 0.349359909074981 1 1
0.580237082734323 0.579653680161615 1 1
0.425434885446273 0.425024381216968 1 1
0.414393406226257 0.413928545021478 1 1
0.677851920092218 0.67714605775306 1 1
0.432704262539012 0.432233667417311 1 1
0.471902122086507 0.471381824901242 1 1
0.63204531204272 0.631420303854539 1 1
0.59615588444484 0.595536377535353 1 1
0.340546838290288 0.340164614801774 1 1
0.58946613805789 0.588798945897102 1 1
0.593716488994835 0.593036119856953 1 1
0.471724158566516 0.471227473226192 1 1
0.502639245695152 0.502118757286635 1 1
0.495193449390153 0.494683124124761 1 1
0.470624183522389 0.470118422671032 1 1
0.626146184318255 0.625495729971301 1 1
0.479674358611029 0.479151688655077 1 1
0.508639303057253 0.508169055031283 1 1
0.551657852277765 0.551053779037508 1 1
0.465593032362979 0.465117209308859 1 1
0.599004793563163 0.59843724859461 1 1
0.418109021766347 0.417643437154565 1 1
0.491119155514305 0.490536095897182 1 1
0.667151262977425 0.66647222515499 1 1
0.587580906432908 0.586922697513513 1 1
0.174483307014627 0.174309885849549 0 0
0.540595707143187 0.540034492557834 1 1
0.515570572409287 0.515126340010287 1 1
0.496920080112331 0.496432257795879 1 1
0.6127927767908 0.612142615305717 1 1
0.54345719664482 0.542893276994621 1 1
0.459832668911957 0.459386734792431 1 1
0.471111226426196 0.47065476032901 1 1
0.470580572900545 0.470101838371685 1 1
0.477705598466942 0.477214576146776 1 1
0.519725765652787 0.51918500844937 1 1
0.413393079843719 0.41290571466449 1 1
0.526411168267305 0.525878158344707 1 1
0.389278235327325 0.388902172701158 1 1
0.569104527755446 0.568491092369939 1 1
0.464550851176511 0.464064707565068 1 1
0.293190721629964 0.292927518200379 1 1
0.377555742229827 0.377155319854842 1 1
0.552560454916812 0.551999279777628 1 1
0.366987844787583 0.366585062766577 1 1
0.409985395041408 0.409583327634656 1 1
0.445115159536526 0.444690157491435 1 1
0.429052688442826 0.428628350400819 1 1
0.241184675753985 0.24094313622875 1 1
0.251880379518503 0.251628747632589 1 1
0.52792013917485 0.527357258001785 1 1
0.459042649683228 0.45855648933745 1 1
0.510165875503955 0.509639074587906 1 1
0.510430348340812 0.509968852168769 1 1
0.4625525769401 0.462087867496346 1 1
0.510275028964776 0.509770616120661 1 1
0.424908853689876 0.424430049924704 1 1
0.586976122735692 0.586363648160262 1 1
0.455451107395696 0.45491950006882 1 1
0.514797266862673 0.514296797266093 1 1
0.681924945434923 0.68120814684269 1 1
0.502193599238216 0.50168271670693 1 1
0.522859472015426 0.522282743195295 1 1
0.420057240146381 0.419629210750742 1 1
0.447565780658943 0.447118966733591 1 1
0.392668962396726 0.392232571247918 1 1
0.279373936796576 0.279027086525545 0 0
0.436927203608671 0.436487577876565 1 1
0.333418656083711 0.333110893525346 1 1
0.428163026257771 0.427720382405109 1 1
0.333637704613197 0.333322794372384 0 0
0.27082017515682 0.27051672336478 0 0
0.443763090271809 0.44334456477072 1 1
0.545270505735822 0.54471008627649 1 1
0.563618543323183 0.563034736298339 1 1
0.414978833097888 0.414553071760578 1 1
0.465292388486017 0.464782900113412 1 1
0.614801685375952 0.614151790336456 1 1
0.554819174845013 0.554191688404366 1 1
0.663479539187602 0.662786782293965 1 1
0.416443254448886 0.416032679607158 1 1
0.265421644333755 0.265171011002777 1 1
0.423775176017386 0.423334786041848 1 1
0.605226167020029 0.604686800738607 1 1
0.262936458506691 0.26269435331179 0 0
0.41358549908343 0.413206325638256 1 1
0.316230534839913 0.31586318993565 1 1
0.660654742630664 0.659920186685226 1 1
0.655298963613671 0.654639392400595 1 1
0.607375391217459 0.606755516136485 1 1
0.43040418945848 0.429966251641758 1 1
0.37147835662648 0.371154974922671 1 1
0.549553155189701 0.549021172761932 1 1
0.524872558304671 0.524294546448374 1 1
0.573843407803815 0.573263695144866 1 1
0.460823106905406 0.460343856373996 1 1
0.681037703276946 0.680337456992809 1 1
0.411227246163947 0.410793953174646 1 1
0.53862833116953 0.538083967391733 1 1
0.488083921703935 0.487519313584016 1 1
0.48759052687159 0.48709086891673 1 1
0.469511841966102 0.469016890811804 1 1
0.471872166659423 0.471384599223582 1 1
0.289633155829417 0.289364512035693 0 0
0.627217659248627 0.626537985039677 1 1
0.708283187937189 0.707532373665656 1 1
0.490061266969313 0.48956071496435 1 1
0.61929778765017 0.618642668429099 1 1
0.413227785583103 0.412801660121181 1 1
0.642934423072566 0.642236674739815 1 1
0.644494410998808 0.643846219684673 1 1
0.569780643795282 0.56916039503162 1 1
0.46674509952283 0.466263272563072 1 1
0.398609704735003 0.398205772749798 1 1
0.469795849817758 0.46932218017216 1 1
0.616323922418544 0.615657998172913 1 1
0.447212251997497 0.44678429626016 1 1
0.512267906506303 0.511788268448019 1 1
0.440056336861432 0.439601803141411 1 1
0.728729359707819 0.72808507979426 1 1
0.449353340800236 0.448931437094546 1 1
0.593923452994842 0.593305317420786 1 1
0.304001423299752 0.30368988364157 1 1
0.610186646581211 0.609585324723984 1 1
0.572710376771347 0.572109126684142 1 1
0.538012233501137 0.537474806629134 1 1
0.536054844663446 0.535456990619423 1 1
0.437509194836148 0.437026866394329 1 1
0.414205491680635 0.413813009885126 1 1
0.318902565386746 0.318575371113145 1 1
0.470693170138632 0.470167764053842 1 1
0.587236317835932 0.586670069877648 1 1
0.51028491547812 0.509755437981723 1 1
0.524013092306688 0.523461172356467 1 1
0.440186055041301 0.439655293317133 1 1
0.488829697144205 0.488312135665889 1 1
0.547759226555638 0.547161350783113 1 1
0.532641456882179 0.532134139694138 1 1
0.494673191356445 0.494160266523365 1 1
0.594267490166978 0.593624324272459 1 1
0.507984922197661 0.507456088360025 1 1
0.603177601831818 0.602530868080078 1 1
0.478728964585692 0.478200063720346 1 1
0.391832567918508 0.391431462616098 1 1
0.292993443235466 0.292740214763654 0 0
0.548082191660419 0.547548145785807 1 1
0.326191638059672 0.325909609110306 1 1
0.468190987720444 0.467715050188297 1 1
0.635688406155399 0.635003030924397 1 1
0.402470267133371 0.402022370192363 1 1
0.417714919471229 0.41724856555348 1 1
0.437593007431218 0.437158287597458 1 1
0.510157183883484 0.50960390779209 1 1
0.453081363879485 0.452607245683655 1 1
0.432697317854926 0.432215997126149 1 1
0.524716415348143 0.524166718212288 1 1
0.460456666207581 0.459973359773633 1 1
0.500762144473343 0.500252697146132 1 1
0.591244642243626 0.590656634253218 1 1
0.627934618444574 0.627295164613846 1 1
0.478459185349191 0.477955114579477 1 1
0.437093521754074 0.436631378471275 1 1
0.385084596841278 0.384660733331428 1 1
0.481944493093398 0.48143316974656 1 1
0.685922494787313 0.685255752587325 1 1
0.735143790537344 0.734329500479128 0 0
0.680578402838914 0.679909556335522 0 0
0.385786149596038 0.385379047688131 1 1
0.364446481074635 0.36407764760797 1 1
0.429436987956306 0.428931296544421 1 1
0.327249783517653 0.326948196363044 1 1
0.291972656287404 0.291663887245976 0 0
0.478986721989716 0.478499893152798 1 1
0.505135927016935 0.504594571972342 1 1
0.584798880909735 0.584213433540962 1 1
0.633333204860325 0.632655674632949 1 1
0.612627761299715 0.612018466694241 1 1
0.258233839985761 0.257951840537291 0 0
0.787451445896663 0.786673827149303 0 0
0.3147211250659 0.314340134351051 1 1
0.450778361921294 0.450235577875962 1 1
0.563374981273875 0.562813763859024 1 1
0.457864284202934 0.457347682838161 1 1
0.602255399470882 0.601670771539129 1 1
0.416763100536092 0.416311117604268 1 1
0.73085438483082 0.730078539425962 0 0
0.418899767821802 0.418472041600265 1 1
0.543509112993343 0.54290912529575 1 1
0.527939096686865 0.527343147853776 1 1
0.44238167775509 0.441962556562989 1 1
0.605000653701493 0.60435132314668 1 1
0.602213310008341 0.601518576414661 1 1
0.632328419393001 0.631644212910244 1 1
0.590084969493358 0.589479460722965 1 1
0.504117813799842 0.503628377151149 1 1
0.647898654700026 0.647336979580018 1 1
0.616484656961283 0.615839548272081 1 1
0.542879530256823 0.542313638236756 1 1
0.126494724115901 0.126390182408036 0 0
0.6102620664196 0.609595344962851 1 1
0.367521806872772 0.367157293890781 1 1
0.45811298383978 0.457696981552829 1 1
0.50962934580261 0.509123279172129 1 1
0.586542572161389 0.585946186063648 1 1
0.540573023071268 0.540030575603649 1 1
0.487988251628404 0.487452586532337 1 1
0.594063969507234 0.593439388712534 1 1
0.669966504664686 0.669300223812146 1 1
0.420906816501273 0.420448895263697 1 1
0.449698288672256 0.449270211095177 1 1
0.452147243197258 0.451659147100309 1 1
0.5123801799907 0.511877649604106 1 1
0.507258951367579 0.506768767328434 1 1
0.448906111500484 0.448445773863784 1 1
0.612845662595523 0.612230270366242 1 1
0.476392509157248 0.47580885920652 1 1
0.497588898035461 0.497013452549219 1 1
0.575466233447922 0.574818308059627 1 1
0.559807547747356 0.559255837324748 1 1
0.248494855359796 0.248222374660375 0 0
0.627007112042722 0.626365829777804 1 1
0.433600030910055 0.433155813823835 1 1
0.611550026698278 0.610959752810666 1 1
0.385916329165119 0.38553445374774 1 1
0.494647918566584 0.494182683470101 1 1
0.496633348184109 0.496078921660353 1 1
0.652341654800185 0.651643096043808 1 1
0.494032353477189 0.493498469397365 1 1
0.520753011064653 0.520166791345447 1 1
0.488931021170056 0.488446274857448 1 1
0.48651870806883 0.485995846120868 1 1
0.582078768072961 0.581417099635255 1 1
0.447367775867714 0.446866742273613 1 1
0.383822315846185 0.383455015761198 1 1
0.518971022490689 0.518432126445269 1 1
0.469631878379664 0.469169043196871 1 1
0.297379793681263 0.29704853839967 1 1
0.455614382244472 0.455188266883968 1 1
0.34247039684391 0.342098128760257 1 1
0.518522428791829 0.517959362803156 1 1
0.449117211352778 0.448663997045046 1 1
0.594161991799787 0.593600120487415 1 1
0.434294842535912 0.433870728304238 1 1
0.510187517663328 0.509607952776093 1 1
0.399573023198091 0.399185865399365 1 1
0.56910619195377 0.56849417620701 1 1
0.524304370609952 0.523814021722338 1 1
0.58177242598369 0.581224107954174 1 1
0.512270333650169 0.511755135492841 1 1
0.409386095989555 0.408980303308289 1 1
0.55104533282268 0.550465273949367 1 1
0.491760708510329 0.491254488039939 1 1
0.39264802559993 0.392232024726882 1 1
0.692601905444232 0.691812434152424 0 0
0.487410535614518 0.48692249215269 1 1
0.502261349641269 0.50171091477328 1 1
0.588331147530314 0.5877112398762 1 1
0.551399096293631 0.55084248744546 1 1
0.577079727768538 0.576479174554133 1 1
0.744719644169912 0.743951391584467 1 1
0.354733451196984 0.354354116522905 1 1
0.589805276451174 0.589254070875421 1 1
0.64049590359238 0.639775174978383 1 1
0.639360047031568 0.638776506878321 1 1
0.475203501959298 0.474724339266434 1 1
0.515123843256975 0.514578627659674 1 1
0.51121108224329 0.510656702046864 1 1
0.556913502951269 0.556348686618235 1 1
0.608068275554181 0.607406565591073 1 1
0.589139862926135 0.588498098138671 1 1
0.457439700892674 0.457018511704751 1 1
0.415141908345523 0.414762509535362 1 1
0.573766878834484 0.573115061844595 1 1
0.458568467159554 0.458073299006498 1 1
0.421928020238403 0.421520967897738 1 1
0.462256739591861 0.461754107765846 1 1
0.486856879794168 0.486360205715651 1 1
0.220467337781952 0.220242368217862 0 0
0.562531303268606 0.561930411073631 1 1
0.352735657428128 0.352351475597859 1 1
0.464090610406899 0.463623104894365 1 1
0.507970513618443 0.50750071541989 1 1
0.499015902575498 0.498465573209309 1 1
0.453801505475083 0.453274541754412 1 1
0.591905596202441 0.591299400934058 1 1
0.382954059364138 0.382493402268216 1 1
0.430650144268895 0.43022606876044 1 1
0.683146284426029 0.682456482224829 0 0
0.497954666059912 0.497440075953989 1 1
0.632175946770868 0.631480736278983 1 1
0.564936166789495 0.564374684124809 1 1
0.516589081292497 0.5160832457607 1 1
0.572181074218322 0.571489370138726 1 1
0.396960686200267 0.396541045715211 1 1
0.417817457055109 0.417374928286507 1 1
0.51159774876562 0.511059303512775 1 1
0.494073253404613 0.493553885952514 1 1
0.496129305041489 0.495563416507656 1 1
0.553575517687516 0.552920653087973 1 1
0.492062710658696 0.491542031452761 1 1
0.393212236752033 0.392824989072966 1 1
0.515163895426468 0.514646757162628 1 1
0.481343981418397 0.480840181609519 1 1
0.447618918938177 0.447112472260166 1 1
0.566330993064881 0.565772898964815 1 1
0.371872932626123 0.371437705538176 1 1
0.601723419977406 0.601129895859006 1 1
0.336507794652275 0.3361643846119 1 1
0.45567393764913 0.455223010187768 1 1
0.457878565685492 0.45741645667586 1 1
0.553397061011542 0.552819766185645 1 1
0.392004630810524 0.391638096639536 1 1
0.635091277541433 0.634466597291667 1 1
0.222732776335077 0.222496298561486 0 0
0.33723444192277 0.336914615578016 1 1
0.647041775527743 0.646346877722661 1 1
0.438352333693322 0.437905301752878 1 1
0.481969779616266 0.48145082407931 1 1
0.398943364159158 0.398549363945786 1 1
0.590245320426524 0.589669565272575 1 1
0.566716518181295 0.566111971747899 1 1
0.372174077669133 0.371759383910141 1 1
0.582544652011041 0.581955251130625 1 1
0.795655016473346 0.794790540085502 0 0
0.51929248525986 0.51874673072045 1 1
0.426585876153333 0.426142679474843 1 1
0.462301674589928 0.461766152215353 1 1
0.676551462925183 0.675847000019988 1 1
0.542502481633538 0.541887702431263 1 1
0.708949870693446 0.708263340363647 0 0
0.494161545387394 0.493686605330372 1 1
0.432678671508147 0.432222721717527 1 1
0.717277112693154 0.716500034647072 1 1
0.574885191498761 0.57430887880852 1 1
0.4299989749159 0.429556231064027 1 1
0.491198413027806 0.490684320539936 1 1
0.684511742114242 0.683790284862728 1 1
0.424431901318148 0.423938634404826 1 1
0.345201532414602 0.34483959610822 1 1
0.40877385789252 0.408377172979734 1 1
0.41568197083781 0.415247167131152 1 1
0.332785376394508 0.332411438131998 1 1
0.702444278796644 0.701731606574895 1 1
0.598581912153436 0.597961364579769 1 1
0.822653516359181 0.821792639550648 0 0
0.297014016719557 0.296742447395841 1 1
0.533912772812 0.53338292532423 1 1
0.444308454077389 0.44380868108127 1 1
0.358833745642259 0.358443944163561 1 1
0.643926388459909 0.643246211978236 1 1
0.700944866740325 0.70014870204912 1 1
0.391678182134828 0.3912354527186 1 1
0.661516873703503 0.660837398923897 1 1
0.645659731861704 0.644940437553568 1 1
0.528127074706733 0.527572263315014 1 1
0.545385632053718 0.544809301200699 1 1
0.56683989141983 0.566250596459535 1 1
0.478033328277672 0.477476838389786 1 1
0.477249425180704 0.476747066580888 1 1
0.560852425199257 0.560207940792393 1 1
0.346670899723377 0.346283510094776 1 1
0.428491270563831 0.42803174902563 1 1
0.494553812542855 0.494008888720996 1 1
0.624266224798531 0.623634948300539 1 1
0.517556404502481 0.516927065938196 1 1
0.566436656555297 0.56585736098315 1 1
0.627798054375978 0.627115220062878 1 1
0.545942660576399 0.545427601303059 1 1
0.211739584125711 0.211497159119847 0 0
0.475143366783331 0.474613557009922 1 1
0.765400355739652 0.764598973130106 0 0
0.375607141046529 0.375228435097603 1 1
0.488799035972964 0.488327130935773 1 1
0.38825165346253 0.38786940330934 1 1
0.588079314473166 0.587495837289975 1 1
0.567875467433703 0.567303069667305 1 1
0.563162356423759 0.562555868340992 1 1
0.263215569939095 0.26297692417032 1 1
0.456267861116933 0.455792709089916 1 1
0.515775118584898 0.515266558788963 1 1
0.487561334700539 0.487064531764454 1 1
0.421589302190507 0.421174921829192 1 1
0.369937683608571 0.369582304432626 1 1
0.596040154439753 0.595374048270428 1 1
0.436008959112808 0.435569111884845 1 1
0.571000639306676 0.570422787504839 1 1
0.489128813495284 0.488631674686019 1 1
0.584022945168093 0.583402571632292 1 1
0.352955062535686 0.352597539847779 1 1
0.386518495582965 0.386112344129706 1 1
0.426824961158069 0.426409510968869 1 1
0.499641840703287 0.499147616881201 1 1
0.463401077548355 0.462864673493557 1 1
0.607141401135166 0.606539384988985 1 1
0.588109235660985 0.587498886456051 1 1
0.59473042100659 0.594047280602812 1 1
0.507705540444182 0.507196768593784 1 1
0.459756804409579 0.4592837150427 1 1
0.475128047441288 0.474618273003122 1 1
0.509772730296026 0.509217922969763 1 1
0.533182371229075 0.532623440428723 1 1
0.530383063876494 0.529791854495373 1 1
0.7170634243385 0.716275034354477 0 0
0.633229742143675 0.632615600808219 1 1
0.543495732057956 0.542938486063982 1 1
0.59819418820847 0.597606761425304 1 1
0.556165289151886 0.555635401110143 1 1
0.559051489699972 0.558475733110299 1 1
0.536482761884288 0.535912526352107 1 1
0.439952174090133 0.439472357120288 1 1
0.288851374871661 0.288566452521616 1 1
0.691194386694823 0.690499769217239 1 1
0.501467144308839 0.500953666259625 1 1
0.457662871054022 0.457234815583355 1 1
0.498087001445249 0.497564897946184 1 1
0.412153814800011 0.411699341286072 1 1
0.574164515197063 0.573535404695745 1 1
0.395418348633803 0.395016070211781 1 1
0.590950540002353 0.590273278681117 1 1
0.780045459438239 0.779173827731386 0 0
0.552234253265399 0.551637041055015 1 1
0.605158259049793 0.604459081365401 1 1
0.521558153582238 0.521061769536645 1 1
0.552606499134834 0.552033833951974 1 1
0.589118721300393 0.588461612513783 1 1
0.487260145559091 0.486809214503004 1 1
0.53252153947336 0.531974237125993 1 1
0.691791563598671 0.691088042766692 1 1
0.552922588959505 0.552300398656092 1 1
0.429229077789584 0.428769731790903 1 1
0.444836600382143 0.444397089896307 1 1
0.471261179927457 0.470796505673374 1 1
0.562971883201398 0.562330843209653 1 1
0.522419891266633 0.521902014686007 1 1
0.538344716154264 0.537824971236803 1 1
0.519632025522509 0.519124124994479 1 1
0.530281354443738 0.529760980275963 1 1
0.522244200224931 0.521695366032339 1 1
0.435730300894339 0.435280308148989 1 1
0.550941836128516 0.550373653799113 1 1
0.593785541467 0.593139381085105 1 1
0.444601226015904 0.444135972656487 1 1
0.425172650346636 0.424761879504573 1 1
0.475237385597715 0.474757993220977 1 1
0.364199615542387 0.363805990168512 1 1
0.355356970669573 0.35498625431225 1 1
0.401703471026605 0.401278564549739 1 1
0.487748449447585 0.487236514204121 1 1
0.559197529948498 0.558605817635516 1 1
0.419405989932593 0.418995150596033 1 1
0.427611021570605 0.427214017088382 1 1
0.582350179048924 0.581726973149723 1 1
0.697625961694312 0.696902698051542 1 1
0.496180971061873 0.495619951303081 1 1
0.517077603140044 0.516545429040327 1 1
0.507242310647094 0.506699040889885 1 1
0.394979991258408 0.394515145402041 1 1
0.408137560793421 0.407721002883461 1 1
0.495415596866552 0.494861650189677 1 1
0.191816636737778 0.191596118980707 0 0
0.458497181869788 0.45803745381093 1 1
0.459735707129718 0.459259254480403 1 1
0.673397744894646 0.672737554685289 1 1
0.297984548406564 0.297708162133849 1 1
0.364954557196366 0.364597267577865 1 1
0.652280222778818 0.651643877108788 1 1
0.448774050084471 0.448390908375701 1 1
0.719847070477972 0.719090955111758 1 1
0.335981326611101 0.335624435981081 1 1
0.548415235472011 0.547844302856256 1 1
0.329450514005365 0.329146138669525 1 1
0.228702823298175 0.228497072258256 0 0
0.704169281745779 0.703487527758553 1 1
0.311352764143867 0.311096325208497 1 1
0.310693630466565 0.310387896766853 1 1
0.414750215581565 0.414324490119523 1 1
0.551660002487948 0.551031207855216 1 1
0.583791269299449 0.583148901117368 1 1
0.542995908016614 0.542429246373293 1 1
0.274567961496406 0.274275577800398 1 1
0.478930217658909 0.478442485811321 1 1
0.560073793245326 0.559509947035173 1 1
0.52628315766535 0.52574915777878 1 1
0.502899837829347 0.50236622517965 1 1
0.54954164183509 0.548997800113271 1 1
0.349782744075836 0.34937554140542 1 1
0.410006326390525 0.409609253217213 1 1
0.564931209542731 0.564340523059741 1 1
0.448594859178099 0.448169042660189 1 1
0.528543080645463 0.528037531262644 1 1
0.480411119765927 0.47991878580391 1 1
0.489104040105622 0.488631354898252 1 1
0.586869764429243 0.586330280287422 1 1
0.530761235886825 0.530214888812909 1 1
0.281485919712973 0.281194031363784 0 0
0.265352520097507 0.265047233758159 0 0
0.546112846008344 0.545530007840304 1 1
0.240741034046692 0.240535884968007 0 0
0.391399245239659 0.391015135411239 1 1
0.697379662286091 0.696690834944314 1 1
0.555049917116294 0.554423075511411 1 1
0.586666973133175 0.586120792521391 1 1
0.500410670466813 0.49989147607397 1 1
0.540519231078692 0.539994497926379 1 1
0.442395860808195 0.441954357581493 1 1
0.328845534927948 0.32848644948448 0 0
0.402535739715365 0.402059763304596 1 1
0.515529155730098 0.514982468115041 1 1
0.474949664196156 0.474399909051211 1 1
0.590830214746616 0.590260975121473 1 1
0.562576978510814 0.561959962203332 1 1
0.500757924961693 0.500213356155727 1 1
0.482073702388506 0.481529281096158 1 1
0.674522147826465 0.673786087623494 1 1
0.649002678287501 0.648381755933465 0 0
0.612607540863525 0.611967615516977 1 1
0.477034930616229 0.47654912194462 1 1
0.583684149811917 0.583009091274656 1 1
0.205166924120027 0.204930844925698 0 0
0.468291284817942 0.46781250107217 1 1
0.638385608202081 0.637714676282897 1 1
0.655608404185634 0.654961405988928 1 1
0.554760795126703 0.554178769522054 1 1
0.280707994629454 0.280427911139433 1 1
0.493390805913039 0.492920768244448 1 1
0.630142919394752 0.629483660205392 1 1
0.500192954616042 0.499694998220339 1 1
0.516010500106586 0.515451553306805 1 1
0.727396107817307 0.726650759842932 0 0
0.351545307888953 0.351147268640981 1 1
0.376582563926548 0.37618915674059 1 1
0.519330767894715 0.518806050553867 1 1
0.41121403637457 0.410729834657672 1 1
0.582051810013996 0.581450673322194 1 1
0.62423373733921 0.623610846763478 1 1
0.581550538779687 0.581005014773302 1 1
0.443888941178466 0.443385495142908 1 1
0.535507746248652 0.534918449447766 1 1
0.580038520431317 0.57948765351429 1 1
0.426018889706056 0.425583985804438 1 1
0.319313973488219 0.318946755152975 1 1
0.68714501995339 0.686385428426282 1 1
0.530506844841838 0.529998475769142 1 1
0.671386345466889 0.670730805883942 1 1
0.433221388720351 0.432766570256546 1 1
0.428307530466456 0.427800300843697 1 1
0.58439808442544 0.583817407331626 1 1
0.499607384586786 0.499107710603384 1 1
0.438611383019378 0.438155760752107 1 1
0.509593140851598 0.509083358904645 1 1
0.534922567083837 0.534276371289237 1 1
0.464328451784198 0.463833275391237 1 1
0.558627771327903 0.558065521263556 1 1
0.35786487474106 0.357501345220297 1 1
0.604561870892835 0.603988379617032 1 1
0.510091627008156 0.509522803746847 1 1
0.534766870102171 0.534206704879417 1 1
0.519463993356995 0.518906995776628 1 1
0.619064017418166 0.618386167269248 1 1
0.713208607862414 0.712493038693244 0 0
0.502448109780684 0.501933154046004 1 1
0.543761519941452 0.543197514516018 1 1
0.477324513587803 0.47685964908985 1 1
0.313887642184414 0.313563707878169 1 1
0.407307759425964 0.40689279566966 1 1
0.422451578053889 0.422014732236338 1 1
0.570029951880857 0.56943505629003 1 1
0.319812548070147 0.319493589007833 1 1
0.48125789154598 0.48071625324711 1 1
0.472819183632052 0.472268675853161 1 1
0.4720469403035 0.471570545539415 1 1
0.657517611833569 0.656815801013204 1 1
0.604699505341916 0.604148571776416 1 1
0.424479635907146 0.424084559719109 1 1
0.585015827975425 0.584332952528696 1 1
0.488998764203743 0.488489235377634 1 1
0.551265978942004 0.550690336649474 1 1
0.451280408074443 0.450803741385238 1 1
0.419614471485666 0.41918933293711 1 1
0.54018445039603 0.539562359775575 1 1
0.455024259130002 0.454510829917887 1 1
0.41554216506346 0.415171587389081 1 1
0.524780239696123 0.52426008840555 1 1
0.431624205462392 0.431181954051296 1 1
0.455789755887437 0.455362712856301 1 1
0.491053507426285 0.490587530618511 1 1
0.455131219204076 0.454665331200807 1 1
0.513405899184449 0.512921198764446 1 1
0.423802921975861 0.423381157683988 1 1
0.526780423772273 0.526257921896295 1 1
0.376557783648902 0.376135078990566 1 1
0.590507068689923 0.589932365361326 1 1
0.708379758693737 0.707582842959327 0 0
0.519224190643905 0.518689381177001 1 1
0.46406300193028 0.463623188977857 1 1
0.281635849556821 0.281337588904438 1 1
0.557970520215613 0.55741981880028 1 1
0.448149610058895 0.447674033719656 1 1
0.679254972622451 0.67852866325114 1 1
0.547351017755862 0.546761122963577 1 1
0.507759524168164 0.507210924774978 1 1
0.596182661119007 0.595575943811353 1 1
0.582509303632022 0.581897776490874 1 1
0.552541463633986 0.551925224998959 1 1
0.449982896626513 0.44951173419654 1 1
0.459978219075592 0.459489335027253 1 1
0.649103430755203 0.648459639389882 0 0
0.479080819666058 0.478558393534978 1 1
0.459010429376193 0.45852500084673 1 1
0.446627927372044 0.446187707785595 1 1
0.564072659436224 0.563460933324858 1 1
0.468542551421325 0.468038770674286 1 1
0.540858966198132 0.540324650514111 1 1
0.380600810026828 0.380227547929349 1 1
0.380454329837322 0.380082263046126 1 1
0.43090703375988 0.43051465161302 1 1
0.599889552010268 0.599262696828118 1 1
0.352367453496553 0.351975503386537 1 1
0.425674663237259 0.42524400264769 1 1
0.523297885426213 0.522679512637081 1 1
0.438866486263496 0.438391358491351 1 1
0.639729702292462 0.639056998432917 1 1
0.444561187392738 0.444079311333352 1 1
0.605774499825603 0.605105871368359 1 1
0.568697425659675 0.568097182459665 1 1
0.617040373234665 0.616408856568107 1 1
0.506442065754729 0.50590028315703 1 1
0.500518699661095 0.500024290713368 1 1
0.394015124620944 0.393602187840263 1 1
0.409314048120774 0.408924228828485 1 1
0.3582693184162 0.357890668482358 1 1
0.421135187680764 0.420737551228002 1 1
0.456437323244031 0.455942781493897 1 1
0.447241979813743 0.446808328789829 1 1
0.562927395351649 0.562347395574984 1 1
0.486685815762929 0.486236600896181 1 1
0.538468566458896 0.537898826993832 1 1
0.56189041191527 0.561267728634023 1 1
0.452089040542156 0.451586266185066 1 1
0.272584911528817 0.272321408821892 0 0
0.518580404495487 0.518045698815151 1 1
0.633843170380455 0.633192186113284 1 1
0.508599689833067 0.507996961101845 1 1
0.428836323293184 0.428329919830193 1 1
0.575320157395246 0.574712203698039 1 1
0.264910335295877 0.264662258340712 0 0
0.418636034360767 0.418246220153938 1 1
0.641097209549433 0.640475027518397 1 1
0.54996254243073 0.54937605169694 1 1
0.270758507429625 0.270500058842973 1 1
0.43605639919166 0.435648547204247 1 1
0.609451538136468 0.608878288329843 1 1
0.487291119671772 0.486757259870107 1 1
0.605499863675319 0.604922684878556 1 1
0.446426984471384 0.445951118614877 1 1
0.565428049114968 0.564855128487349 1 1
0.456681089531555 0.45618666103653 1 1
0.428871520982273 0.428438156737934 1 1
0.398593804335389 0.39816750576099 1 1
0.30751843367548 0.307183210745536 1 1
0.394776878886335 0.394422077850855 1 1
0.431531624305787 0.431095443432979 1 1
0.651758587514416 0.651085467056519 1 1
0.467258265178762 0.46677522246574 1 1
0.576475707733626 0.575853203457192 1 1
0.533995358650093 0.533467236928598 1 1
0.450796285762732 0.450305587417133 1 1
0.329833850083429 0.32954091151112 0 0
0.515210121991039 0.514696844862627 1 1
0.40221553362546 0.401798089682614 1 1
0.692298135129552 0.691555341584036 1 1
0.348837688013509 0.348438721627407 1 1
0.50646733227982 0.505981674253691 1 1
0.376060436302794 0.375610349451415 1 1
0.45805346513807 0.457607893303495 1 1
0.554423989498927 0.553879297874165 1 1
0.630963442570694 0.630352737465405 1 1
0.47313381097104 0.472602264478442 1 1
0.487722180087837 0.487237397297547 1 1
0.299103816838835 0.298766318194867 1 1
0.53440536053641 0.533816288133162 1 1
0.46022972931334 0.459759147420858 1 1
0.266927480792333 0.266699464063502 0 0
0.378518698686962 0.378060866299705 1 1
0.39013725766195 0.389717425387865 1 1
0.431993871547044 0.431504104797563 1 1
0.49734129991772 0.496838093803984 1 1
0.476519387486029 0.476008517721241 1 1
0.403644852606324 0.403239798896639 1 1
0.640520453863549 0.63989490246197 1 1
0.560721611370098 0.560106424279386 1 1
0.414278376685078 0.413851709029216 1 1
0.550641971152059 0.550073412523789 1 1
0.564915924707534 0.564342907657432 1 1
0.582720379169155 0.58213992539676 1 1
0.627588769952036 0.626870892960574 1 1
0.433070396396337 0.432631250449489 1 1
0.467998023337069 0.467526940014039 1 1
0.393918424213615 0.39352505680648 1 1
0.515562055764527 0.515013537060486 1 1
0.535648866684345 0.535040087092418 1 1
0.621960651915541 0.621336041765454 1 1
0.440697779032462 0.440202873131665 1 1
0.58438764019324 0.583826458177155 1 1
0.376274235133987 0.375858372842106 1 1
0.522376398479235 0.521741963405397 1 1
0.636619204489155 0.635921772265057 1 1
0.391664580354909 0.391283607538747 1 1
0.472077710361955 0.471529209345314 1 1
0.32542960445235 0.325096727469136 1 1
0.566665620398672 0.566081530770502 1 1
0.476013911855229 0.475558295177177 1 1
0.449651566891898 0.449247372408673 1 1
0.513443865939188 0.512939799083014 1 1
0.299305431498937 0.298997304463651 0 0
0.502943063183312 0.50244152434186 1 1
0.488552919952912 0.488051180014846 1 1
0.530678093917355 0.530143346839697 1 1
0.459469078639523 0.459035179659001 1 1
0.634363850160969 0.633733220152034 1 1
0.525810388824857 0.525302568265648 1 1
0.490108977505739 0.489607662068959 1 1
0.379059921408487 0.378701240168395 1 1
0.418790661098152 0.41837034488456 1 1
0.544937203848948 0.544387676663138 1 1
0.776831831835615 0.775951362369513 0 0
0.506755249819085 0.506253256740905 1 1
0.316247226413073 0.315951187104605 1 1
0.2497295556715 0.249486612612743 0 0
0.380422405137872 0.380076374934352 1 1
0.470428387104518 0.469924921253808 1 1
0.461563772036367 0.461052282822284 1 1
0.633024781616794 0.632268856119357 1 1
0.467775283553034 0.467289155444436 1 1
0.586253076036667 0.585568272296986 1 1
0.328651145618102 0.328314280866245 0 0
0.527202068495896 0.526622611465309 1 1
0.449007328665651 0.448533824858952 1 1
0.492227527076748 0.491708609843441 1 1
0.569496454508398 0.568948127443284 1 1
0.483155369040223 0.482649707961879 1 1
0.609985746305067 0.609330348253279 1 1
0.510224464106341 0.509657894682252 1 1
0.528520781368071 0.527989926487367 1 1
0.538353419151543 0.53784032208263 1 1
0.284608272379521 0.284299959298671 0 0
0.56432897363396 0.563796869364292 1 1
0.441191213743331 0.440719363159197 1 1
0.623863653613372 0.623204503956538 1 1
0.243986229234051 0.243697681470836 1 1
0.613191610910724 0.612593401773529 1 1
0.591652610645261 0.591092409916042 1 1
0.53961089809404 0.539088956002749 1 1
0.608444933090854 0.607772828014882 1 1
0.499653467825237 0.499159281568897 1 1
0.429829655651798 0.429368762095838 1 1
0.384128400819089 0.383731460188747 1 1
0.416479075228669 0.416059852929283 1 1
0.602725092846217 0.602081660014495 1 1
0.609623952339758 0.608937036294178 1 1
0.573144049655773 0.572525738566281 1 1
0.435261532851352 0.434839438183133 1 1
0.429969897144003 0.429566505828316 1 1
0.374248458532454 0.373853481977378 1 1
0.325499201299834 0.325148488040096 1 1
0.411851849864237 0.411440630765929 1 1
0.585597380294027 0.584874976077872 1 1
0.486751158307078 0.486260744808065 1 1
0.309716267583467 0.309393376893465 0 0
0.43343906430266 0.432973828005031 1 1
0.477013154783834 0.476582709392056 1 1
0.439213113730167 0.438715788240159 1 1
0.329254251653342 0.328918876809598 1 1
0.540759138774293 0.540227786841116 1 1
0.381826240271814 0.381449982121019 1 1
0.416896731156604 0.416451253284064 1 1
0.467182898805954 0.466702967708513 1 1
0.678613261247978 0.677791080337137 1 1
0.700229668830858 0.699519830112551 0 0
0.498862184167592 0.498353794403444 1 1
0.359281743517461 0.35891478118454 1 1
0.460781352603125 0.460253978595414 1 1
0.606301165496804 0.605676265217831 1 1
0.507187464052162 0.506675267596479 1 1
0.669606350601394 0.668924145299306 1 1
0.714979748300004 0.714285602335873 1 1
0.540277967241885 0.539766268701419 1 1
0.432640904004671 0.43216601060371 1 1
0.476077208800719 0.475562281428669 1 1
0.627915440728499 0.627248862248447 1 1
0.690488055623104 0.689795217237868 1 1
0.431781653249328 0.431304499199119 1 1
0.493653593431785 0.493163698263447 1 1
0.663014666094522 0.662358775156235 1 1
0.629966398364278 0.629321421302467 1 1
0.363010693210435 0.362619241580275 1 1
0.644964980828723 0.64427103823944 1 1
0.516419206317309 0.515882592296369 1 1
0.471852172964269 0.47137052981263 1 1
0.498913451382077 0.498343020232716 1 1
0.351469761500505 0.3511198389429 1 1
0.384285142078426 0.38385834379561 1 1
0.473797445675965 0.473300283647209 1 1
0.499661142677328 0.499144142703655 1 1
0.348330351042735 0.347952047008357 1 1
0.628217703110488 0.627552141352603 1 1
0.511804881788394 0.511224171172846 1 1
0.413812386513452 0.413302557412358 1 1
0.621358644460768 0.620702469119551 1 1
0.595568658737255 0.594924700721903 1 1
0.557395892801495 0.556798841417806 1 1
0.547252785495297 0.546668145591804 1 1
0.629707476854079 0.629073087033938 1 1
0.354000685836549 0.353608376441876 1 1
0.577829750106209 0.577244306503 1 1
0.305878225017654 0.305533594677799 1 1
0.598159208012625 0.597586050545127 1 1
0.581768404807059 0.581182742603745 1 1
0.274276571835954 0.273993728192553 0 0
0.401391732446188 0.400990012918201 1 1
0.693445431138393 0.692721996092629 0 0
0.562785267399965 0.562170319707105 1 1
0.416957599864232 0.416575248734845 1 1
0.755791538926218 0.755013635768617 0 0
0.485453044232301 0.484981708702627 1 1
0.542609908515997 0.541996576691092 1 1
0.272535988277763 0.272195490343271 0 0
0.759437880674199 0.758651242017934 0 0
0.561529578334474 0.560999206625974 1 1
0.517368087713126 0.516784305235633 1 1
0.652240287736396 0.651620154466117 1 1
0.24944035462573 0.24917349151721 0 0
0.642702045859298 0.642043481465879 1 1
0.424033896506107 0.423638923235419 1 1
0.599004972304862 0.598349275033659 1 1
0.422342204994472 0.421959946977856 1 1
0.423109212657844 0.422735279353698 1 1
0.504562177001291 0.504078631628154 1 1
0.644117757968329 0.643491761753771 1 1
0.536820108215069 0.536274386632606 1 1
0.389496800753977 0.389123039140121 1 1
0.527731901437641 0.527187228126041 1 1
0.514760179584826 0.514205384272385 1 1
0.246541865218297 0.246323047089744 0 0
0.498127191558742 0.497624148053252 1 1
0.653974707461777 0.653349856114507 1 1
0.650727826760123 0.650008333878321 1 1
0.404394364504372 0.403959937741798 1 1
0.613002638359734 0.612328393278586 1 1
0.499190413798805 0.498717080839186 1 1
0.542326682603813 0.54181416731258 1 1
0.669816217036489 0.669096925872165 1 1
0.664060028193897 0.663349143652361 1 1
0.448215682719395 0.447734077673754 1 1
0.469596118956195 0.469136837744896 1 1
0.592501267971467 0.591896625232358 1 1
0.448166869333188 0.447690628730066 1 1
0.536120966193463 0.535506611544116 1 1
0.564767097681591 0.564172679283117 1 1
0.582780873517872 0.582111132922326 1 1
0.325367408716977 0.325003197463089 1 1
0.50736146841281 0.506812791732067 1 1
0.467672492580024 0.46719248857938 1 1
0.535739384916027 0.535170844819831 1 1
0.441905900372803 0.441438076374349 1 1
0.60330209499987 0.602661799788613 1 1
0.46370084621572 0.463264281635295 1 1
0.53493264198244 0.534355616671435 1 1
0.307218306729847 0.306917213978623 0 0
0.385079401790397 0.384680059955079 1 1
0.438096392883872 0.437681444731267 1 1
0.678210218141193 0.677520413228056 1 1
0.536922539829379 0.536364971319225 1 1
0.551895023459996 0.551330141023005 1 1
0.482984160726259 0.482474800089363 1 1
0.640242699769199 0.639633466626599 1 1
0.513878430704064 0.513358730730774 1 1
0.401117257342188 0.400713259904202 1 1
0.481665620664285 0.481167044514983 1 1
0.503156113270334 0.502622905331475 1 1
0.489408069316289 0.488866471385472 1 1
0.491195160759275 0.490703132227693 1 1
0.590013872875162 0.589308358689582 1 1
0.434662940854664 0.434218874733001 1 1
0.421845092682506 0.421419961631083 1 1
0.471084431191164 0.470564168180179 1 1
0.435007527398981 0.434568689990227 1 1
0.503828669612963 0.503342145186384 1 1
0.527252167276036 0.526749207397858 1 1
0.487209620846965 0.486694154037033 1 1
0.555660012011399 0.555115523033429 1 1
0.403564070828228 0.403164135706074 1 1
0.426933266634662 0.426459205050438 1 1
0.54865502936568 0.54805570818981 1 1
0.54379021506694 0.543200734511309 1 1
0.175228087616654 0.175063239475535 0 0
0.382257050745124 0.381897217571774 1 1
0.558257858913239 0.557660825130603 1 1
0.562633521896797 0.562076281972922 1 1
0.536408186984692 0.535850500726772 1 1
0.453751845366764 0.453298531395088 1 1
0.488161026879053 0.48763688168091 1 1
0.706786012328133 0.706131607709107 1 1
0.521460823937403 0.520923506276217 1 1
0.306334461072774 0.306021315331583 1 1
0.651361301858633 0.650713600841609 1 1
0.397184664536073 0.396789751037123 1 1
0.339934815885449 0.339599245414454 1 1
0.544937823398454 0.544392093971952 1 1
0.443183604797105 0.442759168257412 1 1
0.631537326673379 0.630811416386958 1 1
0.526313614667358 0.52579326478006 1 1
0.45170160673165 0.451192061858154 1 1
0.389477679612382 0.389048842286713 1 1
0.48272603870216 0.482245691754192 1 1
0.428574904962194 0.428152193080082 1 1
0.339666587152868 0.339339654418043 1 1
0.54626178009352 0.545663605337132 1 1
0.465042992330561 0.464599266141097 1 1
0.543284097300552 0.542739928370702 1 1
0.570123066996605 0.569525958872536 1 1
0.543294708000638 0.542703756631857 1 1
0.507394423950963 0.506913476505368 1 1
0.396492025234986 0.396073749532362 1 1
0.367169911094929 0.366833903854513 1 1
0.498300773342821 0.497827385290827 1 1
0.481764476129698 0.481246767314017 1 1
0.329895399003832 0.329515542879004 1 1
0.359578902126405 0.359188746615642 1 1
0.429031187082308 0.428576297855352 1 1
0.495184306763331 0.494727393719158 1 1
0.735211089901189 0.734464745451697 1 1
0.49438295300881 0.493814042625437 1 1
0.50975393232888 0.509211597291615 1 1
0.3380377308656 0.337715729640822 1 1
0.525567215260416 0.525009166766832 1 1
0.420204784399166 0.419744686145379 1 1
0.542005150349489 0.541455514522498 1 1
0.430440960868281 0.429996524646829 1 1
0.334873924533503 0.334503061462934 1 1
0.554739244592639 0.554147428584276 1 1
0.534501821829339 0.533968175542967 1 1
0.558250667218407 0.557701368732115 1 1
0.742037345713606 0.741220449035394 1 1
0.429778267749039 0.429300532275164 1 1
0.540716868185882 0.540141988829005 1 1
0.4089499753212 0.408553163527637 1 1
0.468319239323989 0.467790536266846 1 1
0.408831695229349 0.408460741145444 1 1
0.573806055357238 0.573163539153118 1 1
0.561983727627015 0.561341243991041 1 1
0.60869005480078 0.60803486084089 1 1
0.403072142466643 0.402681782774419 1 1
0.311789716084382 0.311472865785142 1 1
0.501278562264206 0.500733999529153 1 1
0.648450549186426 0.64773594417623 1 1
0.583519561229309 0.582890747557193 1 1
0.446588951991888 0.446137355101315 1 1
0.642263884770612 0.641565536347424 1 1
0.544022548433656 0.543444406827936 1 1
0.615168723179846 0.614597993701421 1 1
0.294041707275757 0.293706591915343 0 0
0.554349158595771 0.553777909251001 1 1
0.369241097581606 0.368894647348498 1 1
0.671177318083841 0.670543599677278 1 1
0.548813199018746 0.548172371366687 1 1
0.291767648339276 0.291432296526905 1 1
0.674516063743855 0.673821946848336 1 1
0.476224532359222 0.475737691715545 1 1
0.385901515147603 0.385477912927217 1 1
0.509903459851291 0.509405619479789 1 1
0.581517097523687 0.580899162045832 1 1
0.63832012960641 0.637660736456429 1 1
0.638078810937367 0.637368907992806 1 1
0.631269687605919 0.630629534787085 1 1
0.630262277990556 0.629641590986513 1 1
0.475675932708582 0.475138088306678 1 1
0.353042555767587 0.352653741221738 1 1
0.492659552243795 0.492166168992196 1 1
0.360221750209751 0.359889747794929 1 1
0.525678504117635 0.525140618603346 1 1
0.360254605244475 0.359867173469039 1 1
0.462489443015912 0.461991325731887 1 1
0.394629230473474 0.394225829638975 1 1
0.435582825870068 0.43509798257017 1 1
0.350989823406166 0.350665837237568 1 1
0.425236947012737 0.424830627293767 1 1
0.506397816489598 0.505855083719123 1 1
0.382820506394116 0.382387744420429 1 1
0.418510115957741 0.418129151991919 1 1
0.490873269717948 0.490343545134372 1 1
0.638472479340373 0.637782544516739 1 1
0.51462635809053 0.514085263798693 1 1
0.56708765891796 0.566520383909617 1 1
0.511600344779702 0.511103115594986 1 1
0.398532370989416 0.398113405593319 1 1
0.51247628468519 0.511978743885997 1 1
0.565623064587999 0.565052179670003 1 1
0.469556243794141 0.46900193735074 1 1
0.696823867449171 0.696129844869398 1 1
0.549784951371979 0.54921074165068 1 1
0.742494372133627 0.741654478875623 1 1
0.617936571757656 0.617287407441111 1 1
0.447085099293274 0.446641206175285 1 1
0.639192593219036 0.638486274515232 0 0
0.412893631237937 0.412444239535736 1 1
0.446263538111057 0.445792147595283 1 1
0.38591580327751 0.385522119890718 1 1
0.598050387153867 0.597444211493075 1 1
0.473261830246804 0.472749008962072 1 1
0.537788606541885 0.537207584189883 1 1
0.26896909598954 0.268695858243827 0 0
0.658935611124523 0.658231789718153 0 0
0.664664851873907 0.663927924697409 1 1
0.616676028098786 0.61603670990139 1 1
0.675991451268601 0.675280503962842 0 0
0.614376338627478 0.613708822500863 1 1
0.472928569568669 0.472381532007018 1 1
0.626868623254444 0.626202135280263 1 1
0.442567923414045 0.442110159071304 1 1
0.448662880968458 0.448199046645317 1 1
0.558890450950368 0.558280536420911 1 1
0.419362413692923 0.418902014262133 1 1
0.547476346657435 0.546909061519552 1 1
0.503125850706244 0.502643516000161 1 1
0.478502468822015 0.478021949440795 1 1
0.500618888339521 0.500059365017229 1 1
0.57869456173113 0.578149485360815 1 1
0.525349709942501 0.52480856104273 1 1
0.427582891520051 0.42720100222442 1 1
0.530047044747898 0.529488968100439 1 1
0.213746443596467 0.213534873446777 0 0
0.504515673868718 0.503964221202075 1 1
0.331184267491529 0.33079988000969 1 1
0.40463692080613 0.404239349365167 1 1
0.500334347304472 0.499786554674904 1 1
0.502892249823229 0.502377104611653 1 1
0.582947975220107 0.582381324590524 1 1
0.463755899562755 0.463312465997114 1 1
0.479015893811821 0.478468077422343 1 1
0.500120651568425 0.499589614451257 1 1
0.584339885293101 0.583733605565208 1 1
0.563460943644895 0.562802398778987 1 1
0.430268453495219 0.42983061289049 1 1
0.326913043522741 0.326580811820301 1 1
0.553758672194873 0.553174976831229 1 1
0.391108433435371 0.390677828187221 1 1
0.494582794918287 0.494027944946945 1 1
0.518857248209945 0.518339194352701 1 1
0.626249138606242 0.625652481705846 1 1
0.602071682100652 0.601514563074344 1 1
0.566804380592272 0.566185147788506 1 1
0.303693799857233 0.303408116874922 1 1
0.58452490083225 0.583858061474125 1 1
0.441768397568494 0.441339758438189 1 1
0.567740200622655 0.567118818188947 1 1
0.313629443294025 0.313302043627125 1 1
0.209259335768591 0.209066282947669 0 0
0.506121468113241 0.505641818961364 1 1
0.596365095926432 0.595700260372563 1 1
0.154463404958567 0.154326672649611 0 0
0.534280450878288 0.533675910860508 1 1
0.596601017811361 0.596030380062148 1 1
0.41058623183151 0.41010651283673 1 1
0.349659807135382 0.349305500329602 1 1
0.564386239089704 0.563827051334876 1 1
0.500430778605635 0.499947198404882 1 1
0.40584310290593 0.405481308462857 1 1
0.376446821074514 0.376044669280122 1 1
0.484904447649562 0.484389726484985 1 1
0.343408700811299 0.343012728003308 1 1
0.511447928826329 0.510928663866828 1 1
0.419135424692265 0.418716962813073 1 1
0.327258954865428 0.326948435540225 1 1
0.400926428500009 0.400506307183125 1 1
0.536351220562457 0.535768563536986 1 1
0.460404700420942 0.459913474957254 1 1
0.406901835927266 0.40654305782447 1 1
0.483410483925607 0.482862033788943 1 1
0.551115951604162 0.550531881234432 1 1
0.458337169210714 0.45781136159465 1 1
0.267701311397866 0.267438053914413 1 1
0.448363761941025 0.447863946545759 1 1
0.511656640506883 0.511169924636509 1 1
0.465947672472388 0.465440388273573 1 1
0.568889590321312 0.568352565397026 1 1
0.676683212110234 0.676007018126872 1 1
0.603150203251165 0.602525183745116 1 1
0.670119894444852 0.669452209623062 1 1
0.655228153198741 0.654578864215352 1 1
0.596666934682762 0.596027590405036 1 1
0.363958130379219 0.363607821302714 1 1
0.6013555514115 0.600768816889872 1 1
0.729135050884076 0.728352357179402 0 0
0.540681030260884 0.540115005317438 1 1
0.577353801163284 0.576737337992505 1 1
0.469671547417669 0.46915393292599 1 1
0.535162541286095 0.534584568306747 1 1
0.429101009275212 0.428674192025598 1 1
0.401677345771902 0.401289728171159 1 1
0.524613109117911 0.524054760554225 1 1
0.623160547645235 0.622490941392814 1 1
0.476251394897932 0.475789558414594 1 1
0.46363767065036 0.463179187622806 1 1
0.494115748976033 0.493566916484364 1 1
0.336392264195725 0.336038516138462 1 1
0.561761353446044 0.561228730302598 1 1
0.240054549929329 0.239820770376466 0 0
0.32650111220422 0.326146245691123 0 0
0.381719148958379 0.38130430597665 1 1
0.584231046532051 0.583533572592787 1 1
0.377118999105907 0.376772466374241 1 1
0.419221249029368 0.418810491230529 1 1
0.444388317041881 0.44391220681999 1 1
0.402564768853769 0.402143105141367 1 1
0.372921302283034 0.372468555806864 1 1
0.534939261914866 0.53432775690716 1 1
0.514920512864706 0.51436345298639 1 1
0.597059036342247 0.596447923696748 1 1
0.49132751684703 0.490788745184556 1 1
0.364689903942006 0.364338847110169 1 1
0.477188859820678 0.476653746970905 1 1
0.448738605756805 0.448316455478041 1 1
0.400838399890976 0.400443514848379 1 1
0.572194452561962 0.571606276650255 1 1
0.522039675611442 0.521515247553177 1 1
0.423844556007403 0.423397025794836 1 1
0.31614051663991 0.315824954914762 1 1
0.444495503733418 0.444012942522887 1 1
0.558000858034079 0.557433615388186 1 1
0.495226731394301 0.494665380179662 1 1
0.454513014877964 0.454068539521897 1 1
0.514110816591047 0.513576456240218 1 1
0.307892907215975 0.307558674059041 1 1
0.416659934186519 0.416179716384793 1 1
0.562052233443547 0.561438697256014 1 1
0.554395498195107 0.553813649460506 1 1
0.577869262261373 0.577276985842973 1 1
0.587578565439086 0.586954189689282 1 1
0.531340406021033 0.530776633219521 1 1
0.534517167228787 0.533870914406497 1 1
0.391099868997818 0.390696348873872 1 1
0.405333189392043 0.404868532784307 1 1
0.6004272580453 0.599885117316984 1 1
0.570027721419779 0.569446480059537 1 1
0.562740148381545 0.562118940927529 1 1
0.385573352375859 0.385088527424364 1 1
0.468517319072569 0.468009220686181 1 1
0.748507770491468 0.747711727343611 0 0
0.556707921408447 0.556170090706207 1 1
0.454810706158391 0.454325017071982 1 1
0.63590702099147 0.63528832324135 1 1
0.481513664952105 0.480991629909612 1 1
0.498228792766392 0.497692545724844 1 1
0.471081130392264 0.470557642254886 1 1
0.407595624408239 0.407183196548921 1 1
0.40069501066041 0.400291591057367 1 1
0.459080899042987 0.458594339229785 1 1
0.440288496461159 0.439798092093493 1 1
0.565759151026098 0.56510107454594 1 1
0.52427473328628 0.523709873286947 1 1
0.693107901179131 0.692433250396803 0 0
0.559384716342813 0.558792574871791 1 1
0.47624135827847 0.475718560886171 1 1
0.476725460956064 0.476288361609041 1 1
0.521852260697876 0.521338029417204 1 1
0.34694501832985 0.346571047920116 0 0
0.587148858256434 0.586563395869207 1 1
0.530744716816166 0.530138082584289 1 1
0.499102101070397 0.498582674856243 1 1
0.440737061487742 0.440292170512999 1 1
0.550633505437208 0.549993049508107 1 1
0.426181421768025 0.425696356552744 1 1
0.545336889147859 0.544752774838541 1 1
0.407418806763704 0.406998957584793 1 1
0.545136041814172 0.544591925133213 1 1
0.410298995252819 0.409890430819416 1 1
0.556040499773885 0.555400896833408 1 1
0.514063509153149 0.513554550142683 1 1
0.385434019812037 0.385025255824533 1 1
0.668016765202055 0.667315093330135 1 1
0.382840228764988 0.382400588909744 1 1
0.476450914536381 0.47598717815653 1 1
0.562624344060545 0.562055357482018 1 1
0.66331252224685 0.662606042807908 1 1
0.547867391708477 0.547245722957272 1 1
0.523686202697468 0.52315890938944 1 1
0.592630050868864 0.591992014428869 1 1
0.519046448891263 0.518483861240365 1 1
0.369310696117952 0.368893500488766 1 1
0.433390768026384 0.432951677998082 1 1
0.656340738783397 0.65567742768788 1 1
0.679979152642657 0.679310848651234 0 0
0.500786656431764 0.500213739617019 1 1
0.605068018800749 0.604449426924345 1 1
0.545507126626046 0.544913238294346 1 1
0.495162778627333 0.494605080652836 1 1
0.491552245419381 0.491003370570431 1 1
0.438015548056481 0.437495595785191 1 1
0.861635546436927 0.860771158397372 0 0
0.607182970638583 0.606494989023151 1 1
0.718762036235127 0.718015518939377 0 0
0.488602401819766 0.488107699910409 1 1
0.492071694285136 0.491591528881725 1 1
0.46305077161126 0.462591453666616 1 1
0.422109226642593 0.421673642281205 1 1
0.544069703846764 0.543500368632684 1 1
0.255368184111356 0.255109516731898 0 0
0.574065960048786 0.573448133664082 1 1
0.803846748325305 0.803000416764607 0 0
0.341889795950925 0.34151496426 1 1
0.505390574756013 0.504921973404852 1 1
0.47099858703107 0.470445617777979 1 1
0.530765093887968 0.530227567416979 1 1
0.400812663022478 0.400428031054694 1 1
0.606159041003539 0.605547250526147 1 1
0.647306843310399 0.646541831040718 1 1
0.610000126245175 0.609365502710109 1 1
0.41061903568103 0.410171437043896 1 1
0.539107135786024 0.538549661459489 1 1
0.594043681632542 0.593427218527646 1 1
0.579874050364265 0.579251398294064 1 1
0.40389561918433 0.403433227327107 1 1
0.479998781474456 0.479525458210447 1 1
0.534339306266472 0.533816652290317 1 1
0.595670010096381 0.595061684298929 1 1
0.361661530200293 0.36131520397738 1 1
0.662830068798252 0.662139376448203 1 1
0.492993227403119 0.492537366580727 1 1
0.364961778153818 0.364588359971774 1 1
0.415160227116435 0.414695646073939 1 1
0.547083440945119 0.546558022675974 1 1
0.315030683503975 0.314684398596711 0 0
0.522762755619828 0.522207243165943 1 1
0.631167176325811 0.630496262625524 1 1
0.32685760362108 0.326519524265114 1 0
0.510318900754922 0.509780539300172 1 1
0.47935784099414 0.478833100471591 1 1
0.696054653635679 0.695361319320938 0 0
0.507678843817944 0.507144526890513 1 1
0.698546645448405 0.697809123902911 1 1
0.603514582698186 0.602952732969917 1 1
0.407231384945293 0.406800656197087 1 1
0.467002210828739 0.466525958910435 1 1
0.745821277618762 0.744986538691055 0 0
0.321175207513654 0.32087563590119 1 1
0.445928667459846 0.445435075930866 1 1
0.275611089422908 0.275348851358148 0 0
0.566997441717883 0.5663820584512 1 1
0.651493498383899 0.650829420940977 1 1
0.423886397742254 0.42341774212224 1 1
0.63171120402945 0.631100227048222 1 1
0.563079654712397 0.562443733955609 1 1
0.359083797134796 0.358663801607984 1 1
0.519366502206938 0.518854749096106 1 1
0.514143152093162 0.513603177116781 1 1
0.866977953538025 0.866081187694974 0 0
0.443387499257913 0.442898556363176 1 1
0.548047079387533 0.547531660881376 1 1
0.277791841150323 0.277524180594901 1 1
0.474661199056696 0.474209760056208 1 1
0.693895632539011 0.693143860143577 0 0
0.710555692804156 0.709778766296489 1 1
0.31609872814028 0.315804072978986 1 1
0.655392444964864 0.654728558991114 1 1
0.402782190142874 0.402402764350542 1 1
0.555558516135379 0.554958390757804 1 1
0.458459586230641 0.457940899891796 1 1
0.642609991538672 0.641893816988316 1 1
0.494486695225165 0.493980632085544 1 1
0.672037881383263 0.671343869594823 1 1
0.499350502639859 0.498884087067251 1 1
0.629355317762161 0.628686261726021 1 1
0.468513882056639 0.46806131218073 1 1
0.480531139054064 0.480003160300416 1 1
0.486737266996533 0.486300551653404 1 1
0.403803517209564 0.403370055248616 1 1
0.597424905820871 0.596798141422636 1 1
0.590942178204931 0.590346746110634 1 1
0.460764735244713 0.460282322441713 1 1
0.432220312722377 0.431805059058619 1 1
0.360516148146613 0.360141067643424 1 1
0.666336250241431 0.665615197352428 1 1
0.482881733110905 0.482480381036452 1 1
0.471190021558843 0.470785546605802 1 1
0.533839075119141 0.533236527093761 1 1
0.557746081298841 0.557154980810093 1 1
0.473277591330241 0.472773019705356 1 1
0.502164236099486 0.501670076029615 1 1
0.564176565343369 0.563620842186867 1 1
0.483523193565953 0.483007941709072 1 1
0.569419285694418 0.568825641556647 1 1
0.558540867637685 0.557963645604552 1 1
0.536829841355935 0.536295097066545 1 1
0.592278090204092 0.591688048243079 1 1
0.284095084351734 0.283802938449817 1 1
0.379317932922285 0.378922304949273 1 1
0.387503100272316 0.387131095398218 1 1
0.441709850726237 0.441286390449541 1 1
0.353971620418116 0.353641064746356 1 1
0.695817951132247 0.695135153518232 1 1
0.479961338852333 0.479448348559111 1 1
0.577138940842603 0.576527170607178 1 1
0.349421219039328 0.349049924238475 1 1
0.344374692235909 0.343967432593128 1 1
0.651196821750363 0.650475436581256 1 1
0.35928557591155 0.358901672798415 1 1
0.360914355936393 0.360544285966015 1 1
0.405264745067444 0.404879774943377 1 1
0.589995733190018 0.589335617967845 1 1
0.642126041619022 0.641457232995428 1 1
0.556610550275969 0.555991443739167 1 1
0.526631603073836 0.526088738080481 1 1
0.461708515054859 0.461251554698659 1 1
0.459703165979723 0.45925704041196 1 1
0.597338471592951 0.59672900324194 1 1
0.497163741021135 0.496644567834019 1 1
0.43986580018538 0.439443615784995 1 1
0.591770708783718 0.591126398878665 1 1
0.378918011488926 0.378473812787704 1 1
0.458625789092124 0.458131627330526 1 1
0.338016192887893 0.337685325452985 1 1
0.317283863301023 0.316920734642413 1 1
0.699625985998265 0.698919298882629 1 1
0.377069637406085 0.376674117390286 1 1
0.340705411171299 0.340371011366901 1 1
0.599246579810973 0.598625024274062 1 1
0.547257668064066 0.546708339477121 1 1
0.446363750528317 0.445864601788142 1 1
0.558150587081593 0.557593342650099 1 1
0.709798903700742 0.709095831240772 0 0
0.618280684750509 0.617682934585842 1 1
0.421262818490111 0.420820295986695 1 1
0.405777768901614 0.405368674164323 1 1
0.612861941080624 0.612183314811122 1 1
0.567896072794585 0.567264178302444 1 1
0.406188172192074 0.405745064156845 1 1
0.368064482943067 0.367658724147747 1 1
0.375701763644307 0.375307024792076 1 1
0.444707012305994 0.444217738407518 1 1
0.660063798418523 0.659324301436993 1 1
0.554629524225517 0.554069387779811 1 1
0.551147496479512 0.550574468684078 1 1
0.482814855949549 0.482348466564002 1 1
0.379136735814523 0.37873819389651 1 1
0.693697560694819 0.692941061022283 1 1
0.233642242786599 0.23339783982333 0 0
0.411104240486693 0.410637907450438 1 1
0.489428990314796 0.488931246844726 1 1
0.326970232120877 0.326602517209669 1 1
0.413403518035354 0.412971725875151 1 1
0.641884504663086 0.641164500788269 1 1
0.436765851841948 0.436335657565676 1 1
0.442518560870315 0.442034391212993 1 1
0.668901505667488 0.668193054979797 1 1
0.838043386226222 0.8371425872191 0 0
0.671995008994724 0.671273686017446 1 1
0.62691653748396 0.626307128689306 1 1
0.62101101100305 0.620346546015055 1 1
0.522120665676903 0.521576016471017 1 1
0.477954884952116 0.477456081396561 1 1
0.472707069468415 0.472240012133362 1 1
0.642741703576066 0.642071620389551 1 1
0.538213499839766 0.537707128294448 1 1
0.481016459459217 0.480502592875097 1 1
0.608667960194617 0.608004501598768 1 1
0.402365215398841 0.401993932212635 1 1
0.372148721742676 0.371747228943367 1 1
0.46191610282395 0.461411721682257 1 1
0.593456444493901 0.59286959850767 1 1
0.618281981252722 0.617643556326225 1 1
0.403139986951171 0.402676066366379 1 1
0.324307604380723 0.323973520693663 1 1
0.466090505776416 0.465596265947858 1 1
0.386188795651794 0.38581015588604 1 1
0.47213844298449 0.471711034376029 1 1
0.424906336000615 0.424425632979043 1 1
0.472039540525136 0.471518244853213 1 1
0.460287764890154 0.459833860263454 1 1
0.57148635523054 0.570943825465594 1 1
0.426088838953801 0.425661911425238 1 1
0.322399137017158 0.322104356892314 1 1
0.492117555368549 0.491629248078036 1 1
0.577220316049431 0.576634603256651 1 1
0.520207267676398 0.519655824586919 1 1
0.373033979817027 0.372656411468923 1 1
0.41028418479698 0.409835374825683 1 1
0.524289521883278 0.523770749982844 1 1
0.458916323050047 0.458433827013624 1 1
0.627224131986782 0.626651080430619 1 1
0.515389732157926 0.51493566224886 1 1
0.635168955472129 0.634495085491788 1 1
0.576588937158779 0.57604933886422 1 1
0.403753424984809 0.403344804692283 1 1
0.555101520033772 0.554522493825307 1 1
0.450380287446978 0.449935385581281 1 1
0.479559165362135 0.479044634496461 1 1
0.567626243481129 0.566992192654746 1 1
0.581532226477769 0.5809694927757 1 1
0.36371985684589 0.3633364272818 1 1
0.460938050048244 0.460410455835616 1 1
0.526137063428754 0.525599874880953 1 1
0.590020011540718 0.589403739635539 1 1
0.26691088686767 0.266644735907557 0 0
0.366541410157891 0.36620334365183 1 1
0.370584497343031 0.370194071443436 1 1
0.567865326391967 0.567334346433261 1 1
0.566539901968353 0.565961017170284 1 1
0.682435545816895 0.681741132829712 1 1
0.5604491901506 0.559864746660282 1 1
0.323678242538502 0.323316236026725 0 0
0.329415301285287 0.329092975006633 1 1
0.472950828513766 0.472466576842808 1 1
0.596891168730403 0.596252793879324 1 1
0.619982536737759 0.619354105101554 1 1
0.648641229657421 0.648009125176152 1 1
0.584719785226744 0.584131431356172 1 1
0.601103614996548 0.600464182428558 1 1
0.339077916480958 0.338706836322596 1 1
0.64540068759904 0.644725084831026 1 1
0.431098959600674 0.430602556771192 1 1
0.369741451251609 0.369365477513861 1 1
0.557497245806621 0.556904130087597 1 1
0.577642272201994 0.577097303137337 1 1
0.516060285380533 0.515520434587052 1 1
0.49182792771686 0.491299405136137 1 1
0.634938338021173 0.634313892128028 1 1
0.342108820706948 0.341724948521583 1 1
0.661400510998026 0.660723456643721 1 1
0.559040187695239 0.558433698239688 1 1
0.563998420181015 0.563369924222472 1 1
0.501744170561674 0.501230471820094 1 1
0.498132175941535 0.49757861651456 1 1
0.677193861033635 0.676422406969796 1 1
0.352593002459495 0.352198934112622 1 1
0.630604592274765 0.629909928948502 1 1
0.311241394076247 0.310897541751307 1 1
0.4726680644943 0.47218377657307 1 1
0.649195738120007 0.648549279899196 1 1
0.610378347477449 0.609817482277589 1 1
0.561479971639343 0.560843704158862 1 1
0.57612366159005 0.575542244890837 1 1
0.556647933024554 0.556098033991893 1 1
0.531890423008155 0.53135828631651 1 1
0.553631658675742 0.5530634721589 1 1
0.53965824415489 0.539130845444067 1 1
0.359032460460622 0.358625974072102 1 1
0.541058420228695 0.540504223486176 1 1
0.562867325349237 0.562256931511028 1 1
0.533929155634957 0.533371104759806 1 1
0.617138304017233 0.616485593246763 1 1
0.367450136749624 0.367078387054118 1 1
0.464709210444037 0.46418784729102 1 1
0.583022324554619 0.582464863378753 1 1
0.387552570489742 0.387169094199629 1 1
0.552851062501073 0.552294898870033 1 1
0.608364355042011 0.607750472799793 1 1
0.625125547341027 0.624449024876835 1 1
0.487255105065024 0.486769322210703 1 1
0.506519076063692 0.505903837780945 1 1
0.789164677130636 0.788323109427694 0 0
0.295090631482431 0.294779313482304 0 0
0.415131684541981 0.414702343365978 1 1
0.597924909367434 0.597326022318171 1 1
0.552548030141779 0.551918356972802 1 1
0.587216784085793 0.586548086010587 1 1
0.465162711193497 0.464687182841166 1 1
0.598103204693402 0.597412853434195 1 1
0.458162020229174 0.457651863468803 1 1
0.552921857878612 0.552306946167956 1 1
0.418401359342336 0.417965020369838 1 1
0.27273243370686 0.27242182712211 0 0
0.679630483436564 0.678919382549204 1 1
0.338370229608125 0.338070653621821 1 1
0.541680652034579 0.541095014949477 1 1
0.442564519556185 0.442111812031854 1 1
0.590832165356273 0.590242526326754 1 1
0.332497178900665 0.332175162314296 1 1
0.564595500973625 0.563999750187935 1 1
0.697145691409356 0.6963309039759 1 1
0.565293936810129 0.56471602697053 1 1
0.470491140601649 0.469991248153597 1 1
0.61664576759726 0.616028090172844 1 1
0.443207741889427 0.442806602966526 1 1
0.741928209454811 0.741182165997025 0 0
0.462468749531421 0.461920432762503 1 1
0.660120576023887 0.659412207870418 1 1
0.613209925691232 0.612603362193386 1 1
0.528876986791489 0.528325528491912 1 1
0.402493618016994 0.402100255094168 1 1
0.530800704395299 0.530278306939349 1 1
0.530502309639244 0.529937760734323 1 1
0.563977016440674 0.563394409068682 1 1
0.401181242269443 0.40076162809285 1 1
0.610408404341056 0.609776861477489 1 1
0.579863776732411 0.579307166725261 1 1
0.683554420526136 0.682933141001591 1 1
0.588704156248634 0.588113266190172 1 1
0.553052547265298 0.552461242778571 1 1
0.641427261043189 0.640786138708792 1 1
0.495272718768779 0.494786094550052 1 1
0.527021600643046 0.526505069015184 1 1
0.607604550553613 0.606968997304551 1 1
0.559093407224865 0.558508016977886 1 1
0.553861686424911 0.553269642017457 1 1
0.582046853768777 0.581393637374619 1 1
0.531369364822015 0.530804907351078 1 1
0.569610709062334 0.568980698143942 1 1
0.619347167884511 0.618698613758851 1 1
0.607801274645439 0.607214824225319 1 1
0.323824924075326 0.323531122075725 0 0
0.512797892647626 0.512248756805657 1 1
0.524285917008155 0.523755274270326 1 1
0.606027882354386 0.605409627597142 1 1
0.606375922614388 0.605736555194313 1 1
0.375093622669845 0.374703084771529 1 1
0.657215585324467 0.656464560634079 1 1
0.470683538777752 0.470165603334077 1 1
0.237741918700084 0.237502602899978 0 0
0.490448142181554 0.489886601069515 1 1
0.399430123318273 0.399019509403658 1 1
0.39764177624291 0.397257423167855 1 1
0.481598609078184 0.481098635810862 1 1
0.586480537480491 0.5858610868769 1 1
0.698285335536226 0.69756757549512 0 0
0.548127245382163 0.547605145624597 1 1
0.337399105567475 0.337032206560731 1 1
0.465097139034426 0.464596527033777 1 1
0.603656006284897 0.603021769210839 1 1
0.58575521632731 0.585172496866916 1 1
0.560307652671571 0.559754232204083 1 1
0.420259898516559 0.419833939536384 1 1
0.307606024963374 0.307334904346645 1 1
0.531657622264629 0.531153417944262 1 1
0.453605361424116 0.453097542283911 1 1
0.365068844980233 0.364697135544666 1 1
0.506111418035639 0.505625445502133 1 1
0.284487712641056 0.284186688238325 0 0
0.651233923990373 0.650547568190108 1 1
0.551731089220911 0.551180582503186 1 1
0.440451587604971 0.439975169970879 1 1
0.383158367700606 0.382792761810618 1 1
0.569673966675918 0.569041811835291 1 1
0.316127331337521 0.315840930045662 0 0
0.690596544050848 0.68985261431334 1 1
0.500178371856131 0.499657402278927 1 1
0.405974359940102 0.405493928455191 1 1
0.243543633234156 0.243235306337913 0 0
0.62237359461489 0.6216948446616 1 1
0.567240007112557 0.566649086837035 1 1
0.398675045870002 0.398258808501356 1 1
0.36308788136415 0.362681501567791 1 1
0.431018725302126 0.430529454999879 1 1
0.602392831893898 0.601787034354547 1 1
0.311759877982351 0.311400719232214 1 1
0.594600496119414 0.59402494877235 1 1
0.575869131037918 0.575254845930813 1 1
0.611287351575979 0.610707124829993 1 1
0.608350896828283 0.607736856467195 1 1
0.507232106601639 0.506700930699637 1 1
0.548248188080869 0.547695640841587 1 1
0.515762933759034 0.515157831821856 1 1
0.515184336046118 0.514665359104588 1 1
0.357383085849506 0.357038040851012 1 1
0.397862849022028 0.397462994769581 1 1
0.515073453772288 0.51453584942691 1 1
0.411420597364708 0.411000214352643 1 1
0.490534968877382 0.48999937156563 1 1
0.485259779327662 0.484793864254691 1 1
0.436693502748669 0.436238374838963 1 1
0.508369033095034 0.507883712665447 1 1
0.258685600247051 0.258448939199312 0 0
0.604648279767273 0.604019846590237 1 1
0.68498863943667 0.684316557334187 1 1
0.478434210708604 0.47794058369859 1 1
0.70303434226019 0.7022302191527 1 1
0.35497504959901 0.354593693528071 1 1
0.489830324567943 0.48921253072586 1 1
0.654573046928805 0.653884895750707 1 1
0.700289094223185 0.699528474394393 1 1
0.609786944379458 0.609199178928984 1 1
0.290543727857357 0.290221287322536 1 1
0.487989189819594 0.487386480934263 1 1
0.402352312263009 0.401925252469747 1 1
0.365698364756963 0.365291566183405 1 1
0.382673188277811 0.382267903521848 1 1
0.381967292281136 0.381535959743947 1 1
0.606138321590542 0.605530111586161 1 1
0.395617986160271 0.395200536992828 1 1
0.447073354106697 0.446580774755662 1 1
0.375411835184371 0.375056088905414 1 1
0.410353683854348 0.409945485673541 1 1
0.414127245135219 0.413658254543974 1 1
0.401057158721639 0.400603701622781 1 1
0.447863229422756 0.447370978996428 1 1
0.382445427209029 0.38211731601775 1 1
0.448013083820672 0.447510561218209 1 1
0.631680578227752 0.631062398083343 1 1
0.619094776939194 0.618458828920081 1 1
0.573426762121885 0.572773979210749 1 1
0.305037319539588 0.304734290017593 1 1
0.488731446010884 0.488236344273594 1 1
0.661891518049751 0.661217974766361 1 1
0.329501354095821 0.329160747224382 1 1
0.563468090128679 0.562858861422757 1 1
0.442356465311303 0.44192162895848 1 1
0.189481952444451 0.189250919741767 0 0
0.40225096252589 0.4018499023332 1 1
0.518076106419924 0.517498723027646 1 1
0.647728744713528 0.647066409493496 1 1
0.473997355147737 0.473459077293148 1 1
0.484933191145478 0.484423992844165 1 1
0.422510816040478 0.422071911243493 1 1
0.428026870830206 0.42758628540243 1 1
0.382977834660429 0.382577607674701 1 1
0.58815736154804 0.587580843021055 1 1
0.57596287522911 0.575364424140113 1 1
0.531947504352805 0.531383272003946 1 1
0.752274857274359 0.75153164346475 0 0
0.19652354087797 0.196323369143905 0 0
0.737779067235777 0.736938494051796 0 0
0.360020489645126 0.359609081182608 1 1
0.502074291753649 0.50150784836889 1 1
0.601232069485936 0.600541462121947 1 1
0.440995256457802 0.440542254664334 1 1
0.390927521847585 0.390510769170097 1 1
0.523047581512818 0.522538525019815 1 1
0.547102997417588 0.546510771806265 1 1
0.453499526755003 0.453004265691582 1 1
0.674898472347664 0.67415279124452 1 1
0.685678279751831 0.684956870449994 1 1
0.628495824493819 0.627878058003478 1 1
0.791640090047834 0.790778761550323 0 0
0.333161918809905 0.332802261612707 1 1
0.489644010054018 0.489151847447953 1 1
0.617848385440656 0.617156800600055 1 1
0.474315037315456 0.473839940246608 1 1
0.603370472194645 0.602701752826748 1 1
0.428979954552989 0.42853108042288 1 1
0.380947350399045 0.380535931896582 1 1
0.535362878262557 0.534814248040086 1 1
0.455047534944227 0.454547004860533 1 1
0.493271443012806 0.492784020840582 1 1
0.511228134314174 0.510719202300931 1 1
0.485972247215107 0.48546674008841 1 1
0.480245009236304 0.479758558850336 1 1
0.346886666865542 0.346527369441632 1 1
0.524536615462134 0.524026904053301 1 1
0.525867417234605 0.525343196944642 1 1
0.385370047549547 0.385023947913915 1 1
0.265084496639741 0.264784467901821 1 1
0.446627293199963 0.446154756976475 1 1
0.602839092824224 0.602182301283278 1 1
0.410944815750437 0.410566778841812 1 1
0.349761100727049 0.349433929703178 1 1
0.565928782995737 0.565341690771777 1 1
0.637389994385651 0.636720072410527 1 1
0.690061492329444 0.689362732244754 1 1
0.452768427535788 0.452327047711712 1 1
0.846473876824104 0.84556466478166 0 0
0.630283518951111 0.629619523194491 1 1
0.581953609314874 0.58133425961377 1 1
0.416935266248856 0.416482470244187 1 1
0.649313540856083 0.648660090340695 1 1
0.635484775070928 0.634872089738782 1 1
0.362486532972179 0.362092948262967 1 1
0.522251636542503 0.521745468513476 1 1
0.477124598837091 0.476627647539631 1 1
0.35078874863466 0.350368774844556 1 1
0.502305628164471 0.501837929695316 1 1
0.408918456814923 0.408461878475172 1 1
0.780389883519768 0.779494317892979 0 0
0.401605192721145 0.401213537973718 1 1
0.448504470046415 0.447994604790323 1 1
0.289413619050661 0.289105375625225 0 0
0.324976472802547 0.324700949084947 0 0
0.714859523071319 0.714133883590792 1 1
0.234066487861564 0.23387406176129 0 0
0.566160581865779 0.565632979450362 1 1
0.502492435455399 0.502017112549593 1 1
0.459703698158883 0.459229587710765 1 1
0.567372520267536 0.566793409478242 1 1
0.469075702391479 0.468591876651106 1 1
0.54827590645911 0.547703374741593 1 1
0.467973308696529 0.467445376599232 1 1
0.495551399142859 0.495047873259169 1 1
0.747685968321493 0.746865393129945 0 0
0.35865711201244 0.358209498431335 1 1
0.436704592168699 0.436264583751208 1 1
0.606579874376238 0.605933355185084 1 1
0.41597959371426 0.415552899319802 1 1
0.530915088249335 0.530354107179548 1 1
0.608854858622927 0.608247206533527 1 1
0.471150115831367 0.47067167156931 1 1
0.438814383089046 0.438354294514889 1 1
0.406464545782224 0.406010667404471 1 1
0.361213288179328 0.360795341986616 1 1
0.759029287182711 0.758220554795499 0 0
0.403938799578074 0.403537463026096 1 1
0.391745206621625 0.391275557309348 1 1
0.65330936534546 0.652583631613536 1 1
0.574228536136208 0.573603803056903 1 1
0.344560762352902 0.344254682868364 1 1
0.454551471735045 0.454102371932458 1 1
0.676634560887769 0.675904110014532 1 1
0.385678703843568 0.385271934709247 1 1
0.37337132789883 0.372976064009913 1 1
0.43176142430616 0.431349996102532 1 1
0.561244453118837 0.560726890238211 1 1
0.628471241729578 0.627820337347995 1 1
0.558725344519049 0.558150528791053 1 1
0.599417989759055 0.598780619202884 1 1
0.659224424303045 0.658566474300327 1 1
0.520301677327728 0.519718311164271 1 1
0.558890563384756 0.558295743167025 1 1
0.567484938808928 0.566857928668765 1 1
0.56434689128303 0.563735789748604 1 1
0.376039314126975 0.375643358704159 1 1
0.5284520037922 0.527889077645547 1 1
0.692414378164846 0.691636179897867 1 1
0.679090859018458 0.678371861007418 1 1
0.344791623745882 0.34443850033663 1 1
0.678045850781453 0.677342471493953 1 1
0.226489659183299 0.22623227066242 0 0
0.263622875640656 0.26331914082736 0 0
0.265624711201406 0.265359779648843 0 0
0.530282729426954 0.529753854306745 1 1
0.53087525124676 0.530357615522675 1 1
0.503918082812725 0.503392588322833 1 1
0.450364438005463 0.449927190660117 1 1
0.682888271006403 0.682213715421326 1 1
0.572261480520182 0.571703131137744 1 1
0.636837576661867 0.636099372958849 1 1
0.499581026621998 0.499023775979522 1 1
0.594960294118159 0.594347976737249 1 1
0.570698143216924 0.570078223266113 1 1
0.567871130526664 0.567283799631273 1 1
0.304708196830763 0.304340574401403 1 1
0.239356416588489 0.239056256257783 0 0
0.568499378003283 0.567911428955651 1 1
0.418490951866141 0.41803946638579 1 1
0.500012460282293 0.499503417659094 1 1
0.303231519134449 0.302956842982183 1 1
0.457056826527415 0.45657956487447 1 1
0.601144960584563 0.600559215178746 1 1
0.495583126954059 0.495045524825403 1 1
0.496162938227012 0.495693377667067 1 1
0.457631177337288 0.457145053434261 1 1
0.479819905113849 0.479278050550187 1 1
0.65533740687672 0.654663178342997 1 1
0.360650214113579 0.360287092486648 1 1
0.486675645749943 0.486184978962175 1 1
0.408730175602788 0.408306123031143 1 1
0.598623459703138 0.597979957040769 1 1
0.330151307985001 0.329813634577473 1 1
0.380806247752273 0.380365930867289 1 1
0.624257650082795 0.623636600415601 1 1
0.2577920977065 0.257509826201557 0 0
0.56482743588196 0.564234189483505 1 1
0.650687739265848 0.649958674597814 1 1
0.495686789346312 0.495125213507012 1 1
0.501797611140007 0.501280181705477 1 1
0.622422094034003 0.621824666254212 1 1
0.671095484949675 0.670402035565202 1 1
0.443850099666738 0.443362100524686 1 1
0.406348372994257 0.405884964185662 1 1
0.357372235835379 0.356988326426327 1 1
0.534387676984569 0.53381467146158 1 1
0.44561596296505 0.445213861375088 1 1
0.601728774337321 0.601088541083555 1 1
0.65777530887964 0.657046322173243 1 1
0.495145221564046 0.494579529528512 1 1
0.600742722425351 0.60011865665356 1 1
0.587556308519328 0.586934970262878 1 1
0.56558473698307 0.564977198951899 1 1
0.48699111325863 0.486423561509564 1 1
0.538865926785761 0.538333669128792 1 1
0.274911119335179 0.274618912543389 0 0
0.385327952615728 0.384967459388904 1 1
0.533541765511024 0.533001352391592 1 1
0.422627651907953 0.422141136339892 1 1
0.645229322462771 0.644567331843803 1 1
0.414786006604525 0.414371802560008 1 1
0.527407985039619 0.526886038506123 1 1
0.629709163643536 0.629100693871282 1 1
0.482317858770651 0.481873293598532 1 1
0.504032127364804 0.50350388035256 1 1
0.374100778596772 0.373719154615646 1 1
0.598340336937504 0.597647418189484 1 1
0.504089533415787 0.503570203820519 1 1
0.333860681135297 0.333528198324764 1 1
0.400181739871061 0.399749985736397 1 1
0.565414366175707 0.564818164637085 1 1
0.593457357726375 0.592785418044825 1 1
0.441842753655292 0.441324468502876 1 1
0.669262412062622 0.668561040101143 1 1
0.449528879375392 0.449110633992171 1 1
0.500515008648037 0.500016446752715 1 1
0.341066922107357 0.340740294727986 0 0
0.492178571575445 0.491637362333036 1 1
0.296262013695464 0.295970004639805 0 0
0.423075667192288 0.422622634170966 1 1
0.336428717638646 0.336072431737195 1 1
0.514426793879498 0.513898393962617 1 1
0.519621267166849 0.519102990929749 1 1
0.518873624516175 0.518419941342793 1 1
0.434507777531116 0.434034814051922 1 1
0.536164063970693 0.535617531907844 1 1
0.533321551899784 0.532794077710977 1 1
0.53800701711884 0.537473585153913 1 1
0.512485712740126 0.511966107976998 1 1
0.386664027475528 0.386246776055876 1 1
0.565685394181782 0.565125733914479 1 1
0.502523347181725 0.501996413270281 1 1
0.527882444684024 0.527347731763406 1 1
0.702213194578514 0.70151997902105 1 1
0.414714814065053 0.414302980717879 1 1
0.442872945007976 0.44235648500594 1 1
0.623587365703047 0.622951075950209 1 1
0.607021329042374 0.606360071214852 1 1
0.499101002356779 0.498593860886408 1 1
0.494150330729243 0.493604109639802 1 1
0.422096285009347 0.42167080545459 1 1
0.354320894919699 0.353943445031182 1 1
0.311369733291317 0.311019115970545 1 1
0.695156842259518 0.694489422337016 1 1
0.480561154963799 0.480096812292652 1 1
0.565650823659057 0.565078556126903 1 1
0.439995381106418 0.439526009291418 1 1
0.515535517576339 0.515012894462797 1 1
0.320904767673679 0.320561357765928 1 1
0.513557005008115 0.513026389571737 1 1
0.665872996465017 0.66522175454221 1 1
0.381611356011761 0.381169533191013 1 1
0.487318837069698 0.486843350394692 1 1
0.529838316177371 0.529296956128419 1 1
0.669215870230833 0.668454263904513 1 1
0.450566550456866 0.450075092834046 1 1
0.516316737329826 0.51577716149495 1 1
0.347107171452913 0.346740380580806 1 1
0.579593258346319 0.578930460825811 1 1
0.511115470764995 0.510507280089238 1 1
0.649396659225721 0.648761895617137 1 1
0.415153715147387 0.414689994362754 1 1
0.621379546739828 0.62079158987274 1 1
0.37253682456605 0.372127526533024 1 1
0.439488989324401 0.439022721647022 1 1
0.230432633503007 0.230223591835543 0 0
0.456926692001682 0.456487938990143 1 1
0.625729841303821 0.625071556669497 1 1
0.498367578335012 0.49790646946917 1 1
0.714702980468119 0.713947923142911 1 1
0.484036847475583 0.48359247281763 1 1
0.445862776409899 0.445367231265929 1 1
0.616493770616714 0.615839638058149 1 1
0.41815747430817 0.417733925786881 1 1
0.392065510352459 0.391696587711909 1 1
0.56961001150698 0.569043310505413 1 1
0.441136405197644 0.440659554530415 1 1
0.610558746819965 0.609932018527955 1 1
0.429068797687687 0.428642951355122 1 1
0.307036247525985 0.306730981193002 0 0
0.706609662303308 0.705925915852069 0 0
0.574155343042424 0.573526586850437 1 1
0.398833044194597 0.398420315985612 1 1
0.446694689495432 0.446203776749237 1 1
0.60403017006544 0.603421160005968 1 1
0.64827151150688 0.647561762661206 1 1
0.512795161996205 0.512283913079611 1 1
0.714891809191117 0.714178475739541 0 0
0.443556546275638 0.443063322339733 1 1
0.329752985075771 0.329468224102312 1 1
0.620069190789303 0.619447769562488 1 1
0.787295358224047 0.786456214376941 0 0
0.46972645924344 0.469216159547771 1 1
0.457169917052124 0.456666339720012 1 1
0.475901794611343 0.475421571963429 1 1
0.379276544729244 0.378866798315723 1 1
0.490093763489846 0.489602109314346 1 1
0.410690347844051 0.410270083691381 1 1
0.493296608291348 0.49271733349252 1 1
0.554656252189345 0.554114877075568 1 1
0.537758859582446 0.537163112073952 1 1
0.333217157272071 0.332871666174434 0 0
0.631822685389838 0.63119832744329 1 1
0.556251004844741 0.555619322107645 1 1
0.592743972375511 0.592126648546929 1 1
0.382417320702726 0.382009152679365 1 1
0.298629892535705 0.298350790540517 1 1
0.581774604192798 0.581184344760102 1 1
0.474716750802349 0.474190824990942 1 1
0.711989655124218 0.711285525360475 0 0
0.479978385959807 0.479551617988712 1 1
0.613700200630677 0.613070827348582 1 1
0.516050117760468 0.51550359502227 1 1
0.457551480973067 0.457070434277779 1 1
0.512959325824837 0.512349688443554 1 1
0.557420308663013 0.556852661933931 1 1
0.464004700986224 0.463507912849564 1 1
0.249817461650293 0.249543971485272 0 0
0.419134505999635 0.41866934581742 1 1
0.37586097507179 0.375515652011201 1 1
0.523986857367598 0.52349137005503 1 1
0.481624952208287 0.481121365179733 1 1
0.502858802745948 0.502246374079066 1 1
0.606906300462311 0.606305838864982 1 1
0.364190429794841 0.363855533446768 1 1
0.643502874414391 0.642802603657669 1 1
0.507086732448317 0.50665179070169 1 1
0.495457135750848 0.494923592827937 1 1
0.657013980667379 0.656257652600848 1 1
0.514313159638186 0.513790441489954 1 1
0.482576394429953 0.482110492196813 1 1
0.512897892922599 0.512380672982443 1 1
0.474152482134958 0.47368122340054 1 1
0.635904320788656 0.635267679054839 1 1
0.554063894922352 0.553447782303344 1 1
0.58193735982897 0.581385551251399 1 1
0.61300097665841 0.612455519777711 1 1
0.62069231668771 0.620091450794675 1 1
0.551878092098668 0.551306443177699 1 1
0.319204940099842 0.31886795588552 0 0
0.332536756578631 0.332218520294626 1 1
0.496761168887012 0.496259768366532 1 1
0.492636545976267 0.492109712584606 1 1
0.205570987938459 0.205388800997086 0 0
0.352255096441125 0.351915654651864 1 1
0.576532988121937 0.575905913756685 1 1
0.594957700198606 0.594357792865215 1 1
0.540813651441081 0.540227950398296 1 1
0.585742804803944 0.585109778285179 1 1
0.443634016165141 0.443169355864596 1 1
0.279518766517853 0.279246650844956 1 1
0.670780065272228 0.670111845091729 1 1
0.547973917129761 0.547412634325451 1 1
0.206232734819307 0.206022051123541 0 0
0.593749912263017 0.593062744634202 1 1
0.637965483705961 0.637282533498449 1 1
0.413265671011247 0.412836475356992 1 1
0.531533716383423 0.530994494205857 1 1
0.57429897140434 0.573763866430345 1 1
0.54708168958733 0.546531300830733 1 1
0.661419084732601 0.660729114768323 1 1
0.531052468788511 0.530466698856358 1 1
0.435393773880394 0.434966473506735 1 1
0.493638966638499 0.493159594809736 1 1
0.602717849807044 0.602108984039855 1 1
0.409420582883049 0.409002060311503 1 1
0.748090788576927 0.747315858021462 0 0
0.658358297248854 0.657669218687892 1 1
0.550434874158969 0.5498461575479 1 1
0.617775897858712 0.61715960255825 1 1
0.425665300562645 0.425153516610619 1 1
0.464053161647425 0.463575794525038 1 1
0.469387950264872 0.468908990092542 1 1
0.429829076840054 0.42938383206625 1 1
0.518059061444474 0.517458332421794 1 1
0.632013084368553 0.631363320993835 1 1
0.641004103699198 0.640361941893619 1 1
0.608745492088487 0.608105883686098 1 1
0.645222552827858 0.644594446437013 1 1
0.459232853248664 0.458724872192488 1 1
0.50684552429123 0.506330747943274 1 1
0.642286528788616 0.641589145730601 1 1
0.440310389507075 0.439878089221529 1 1
0.642856125582747 0.642098053131542 1 1
0.468997347907444 0.468519752000245 1 1
0.713026812787683 0.712290785340875 1 1
0.616349745908001 0.61572666982052 1 1
0.40266337540667 0.402302237597671 1 1
0.606622630165579 0.606000497481065 1 1
0.630755910987973 0.630127618977118 1 1
0.546296139316178 0.545770984586604 1 1
0.525118818018086 0.52458260109998 1 1
0.366920752633821 0.366559422051444 1 1
0.461490255631367 0.46101837560326 1 1
0.461059310331455 0.460580865037873 1 1
0.505972651987744 0.50545104769059 1 1
0.563780503574607 0.563220566943898 1 1
0.51661095759715 0.516067084866803 1 1
0.421407718244834 0.420974550341274 1 1
0.572829632189559 0.572284999382416 1 1
0.580023786829264 0.579451249164121 1 1
0.526296607492207 0.525719197692656 1 1
0.68930336411923 0.688546615710567 1 1
0.290733497512613 0.29042691620483 1 1
0.675163860039107 0.674468960302833 1 1
0.577983378896731 0.577398512982342 1 1
0.573780536344882 0.573177456455542 1 1
0.73898626522332 0.738155412452897 1 1
0.384910071816046 0.384517795613837 1 1
0.625909387781376 0.625249411252547 1 1
0.72721643544481 0.726527285605043 0 0
0.537909701375545 0.537361187506408 1 1
0.487798989542891 0.487278529288497 1 1
0.332262975325648 0.331947544141838 1 1
0.572785401770513 0.572178997140649 1 1
0.648256043610973 0.647508640426217 1 1
0.391265307780479 0.390832176825953 1 1
0.641985637839879 0.64131814304527 1 1
0.447403044087148 0.446939136060062 1 1
0.518652104668601 0.518112675535432 1 1
0.310744593689337 0.310427156751948 1 1
0.571357509656216 0.570804628388847 1 1
0.520442923393247 0.519933187362572 1 1
0.596560605311636 0.595930431157106 1 1
0.456554376396564 0.456089797750546 1 1
0.648053430703471 0.64737145511992 1 1
0.445550576732615 0.445086336473228 1 1
0.478375461108874 0.477836713525311 1 1
0.394028582685909 0.393626695063173 1 1
0.577731024763815 0.57719129655716 1 1
0.614809148786442 0.614208984695775 1 1
0.425765611831879 0.425359934789921 1 1
0.501169962328388 0.500652019291113 1 1
0.513728436952533 0.513235093090839 1 1
0.49968958747663 0.499186197418062 1 1
0.539776365440882 0.539211307916101 1 1
0.561275096362774 0.560632583956951 1 1
0.42523250958948 0.424774536771205 1 1
0.780283426715862 0.779498104869393 0 0
0.501479272016232 0.500975578930286 1 1
0.38755987099135 0.387181199993801 1 1
0.508364316625868 0.507870578682168 1 1
0.705085913549203 0.704421348861656 1 1
0.521365793993297 0.520809570361564 1 1
0.63966883365196 0.639029990256509 1 1
0.504322368435707 0.503802391430961 1 1
0.4184251607384 0.417993864878612 1 1
0.425256073231215 0.424789190267373 1 1
0.387321808391 0.386875615540388 1 1
0.433171480300476 0.432751849919284 1 1
0.600736643537765 0.600113286204629 1 1
0.664818749637321 0.664129383463543 1 1
0.46319165878681 0.462725608933673 1 1
0.427729871571229 0.427280380952045 1 1
0.603926076612226 0.603366892021061 1 1
0.394741120885264 0.394332366045188 1 1
0.540956141468535 0.54035181967394 1 1
0.337609044705135 0.337237777939087 1 1
0.272764477394363 0.272467990914701 1 1
0.523295551355409 0.522736565716335 1 1
0.368954875488482 0.368566055543737 1 1
0.466461973795726 0.465931883352593 1 1
0.440213585524872 0.439746236505641 1 1
0.482096283387573 0.481543271453683 1 1
0.49720422519325 0.496664436491235 1 1
0.72829245567112 0.727509206384174 1 1
0.343348254740497 0.342933085424091 1 1
0.59041506217498 0.589765231944144 1 1
0.497633337455739 0.497127445944311 1 1
0.669528385010081 0.668844459407262 1 1
0.646691710692621 0.645978604071145 1 1
0.290173402212639 0.289885343162879 1 1
0.533825063766619 0.533239415218345 1 1
0.445969877614388 0.445486249730751 1 1
0.634600780924838 0.633942477190392 1 1
0.313784647185282 0.313479642828857 1 1
0.706693629812434 0.705849637123728 1 1
0.594333940358294 0.593681337851646 1 1
0.523724353802436 0.523197010369734 1 1
0.52015271776723 0.519602492937343 1 1
0.432589643686746 0.432124373289821 1 1
0.522750480891985 0.522190448064355 1 1
0.438939417698179 0.438460042743265 1 1
0.48364184748884 0.483134720664913 1 1
0.44952388595263 0.449052074651655 1 1
0.477980113068943 0.47749516965271 1 1
0.374693235399053 0.374320828840392 1 1
0.553311420885189 0.552681175516714 1 1
0.376643131873247 0.376262688544024 1 1
0.479205596843404 0.478731028463325 1 1
0.542066735756879 0.54151825391151 1 1
0.604294257094257 0.60365113282961 1 1
0.593382119444414 0.592744987921856 1 1
0.463725880511459 0.463251499119683 1 1
0.492976098636857 0.492439424265631 1 1
0.432447876085592 0.432014914543351 1 1
0.375120348891491 0.374781647731585 1 1
0.563102831973154 0.56252590656207 1 1
0.712807281034751 0.712016080466018 1 1
0.552778202342676 0.552208333250201 1 1
0.546806310189755 0.546260967629403 1 1
0.56166977970538 0.561038328615855 1 1
0.429699175226819 0.42920264748771 1 1
0.646808830946857 0.646186258278551 1 1
0.47789382579732 0.477363959235132 1 1
0.526344158661443 0.525768195025752 1 1
0.594665675064845 0.594031767090509 1 1
0.621195349247251 0.620542240639916 1 1
0.316628917708371 0.316332128763026 1 1
0.554887698949814 0.554334508937478 1 1
0.629379828597218 0.628717980288426 1 1
0.273352156219808 0.273066981503906 1 1
0.514890422440548 0.514409238140728 1 1
0.487570128058163 0.487075994588214 1 1
0.622173813422456 0.621552719268937 1 1
0.582345864602181 0.581777381605123 1 1
0.50992873571652 0.509406944546713 1 1
0.4764812686979 0.476004066020843 1 1
0.655770782787943 0.654976035852391 1 1
0.467419830332238 0.466980754432766 1 1
0.550797219256883 0.550226213030351 1 1
0.449972825560882 0.449502547798478 1 1
0.309811822134999 0.309507717868012 1 1
0.553892249997789 0.553340926856756 1 1
0.540680911317612 0.54013109165485 1 1
0.548836460409059 0.548292744288411 1 1
0.438160843096784 0.437742664213863 1 1
0.529499790112113 0.529004485975073 1 1
0.357778625646442 0.357410849585883 1 1
0.439427360519441 0.438986330143694 1 1
0.474792723886079 0.474350678644556 1 1
0.475746676195261 0.475229169159524 1 1
0.629392239428478 0.628689924469193 1 1
0.614431198630598 0.613861792563503 1 1
0.403988291449636 0.403532067141095 1 1
0.7425410193773 0.741780100259367 0 0
0.513701876826083 0.513105642419401 1 1
0.363700080975542 0.363248910233973 1 1
0.531392480270327 0.530878804425216 1 1
0.66748881151985 0.666724626194429 1 1
0.721764799393594 0.72101271170144 0 0
0.440850514432592 0.440357222088149 1 1
0.487920831312581 0.487454499241654 1 1
0.394186982461902 0.393817341312056 1 1
0.608197255351677 0.607526183061947 1 1
0.495266604537641 0.494754996404264 1 1
0.418037278079707 0.41755209782415 1 1
0.524344153584637 0.523755726143299 1 1
0.529441188525919 0.528918866008426 1 1
0.538534473425356 0.538022069840525 1 1
0.529842234526686 0.529331940472883 1 1
0.684901409483908 0.684230581941998 1 1
0.442772522812075 0.442326594451024 1 1
0.604702747672018 0.604001228967605 1 1
0.576094602163974 0.575507158092067 1 1
0.468744390333348 0.468264233843501 1 1
0.431472600859629 0.4309772349672 1 1
0.385839115565938 0.385457056309848 1 1
0.565290134914929 0.564666485689293 1 1
0.598389103705763 0.597786720297579 1 1
0.45026427600956 0.449809566004803 1 1
0.214665575522232 0.214352514367038 0 0
0.355049355962017 0.354710682449126 1 1
0.574985220804139 0.574378412446139 1 1
0.422921522086878 0.422464530533523 1 1
0.588783542875863 0.588183814347587 1 1
0.608574823451148 0.607984895829797 1 1
0.706458814733368 0.705733665789887 1 1
0.375328070787335 0.374919898825159 1 1
0.498187584132636 0.497663196762947 1 1
0.492849173878564 0.492359770646924 1 1
0.635677107769578 0.635074315338065 1 1
0.703111314162227 0.702365763039914 1 1
0.460881247760991 0.460428205479176 1 1
0.509572630703875 0.50893167771882 1 1
0.402634136917853 0.402249105496736 1 1
0.455328011796032 0.45486114308303 1 1
0.654361745086639 0.65368329525631 1 1
0.657127149015446 0.656495347414547 1 1
0.628347957343619 0.627689724908702 1 1
0.505141252748107 0.504652770868271 1 1
0.551701836996773 0.551103666408024 1 1
0.355619917886924 0.35527524884407 1 1
0.353378957802771 0.352990850752053 1 1
0.353083349047342 0.352736560139319 1 1
0.598414662102871 0.597798423601255 1 1
0.371432180548701 0.371045643839398 1 1
0.453088663346721 0.452605922811959 1 1
0.539761845686388 0.539264786155063 1 1
0.430883565661628 0.430446048164037 1 1
0.301391740499198 0.301105771426057 1 1
0.517951474397765 0.517381593409092 1 1
0.420438319482438 0.419994048276714 1 1
0.638090534137882 0.637435055729405 1 1
0.515926877248063 0.515419510056319 1 1
0.496935436668863 0.496414601401651 1 1
0.420025053596578 0.419574230303025 1 1
0.44729253639148 0.446830838713324 1 1
0.302926287430975 0.302593642814511 0 0
0.40023159537406 0.399845840737617 1 1
0.648393177164723 0.647671523998004 1 1
0.649637814405548 0.648996890725086 0 0
0.66417924815558 0.663526729741272 1 1
0.282171961223659 0.281878807012212 0 0
0.503155779376474 0.502683380473706 1 1
0.776865982564644 0.776143685150022 0 0
0.534212567959383 0.53365777601033 1 1
0.285578696664727 0.285291404910321 1 1
0.393333029618699 0.392925156370584 1 1
0.470689583485673 0.470212504054317 1 1
0.522361613085519 0.521819601950403 1 1
0.496941089157471 0.49645030183028 1 1
0.729713151918255 0.728969584187157 1 1
0.613534836210125 0.612950481030581 1 1
0.649296441359696 0.648648751632725 1 1
0.602586848080867 0.601958536087779 1 1
0.59745682622564 0.59681094348011 1 1
0.347382340802216 0.34702793839617 1 1
0.423204564310676 0.422768272006694 1 1
0.380225793358666 0.379871784436296 1 1
0.616520569228614 0.615821263592129 1 1
0.432205062127771 0.43170822629828 1 1
0.340711088251632 0.340344009662687 1 1
0.712818200192985 0.71212976462696 1 1
0.628503987698287 0.627908890038252 1 1
0.312766012114421 0.312464896403627 0 0
0.279454419146997 0.279148927963882 1 1
0.499501161334578 0.498993844375756 1 1
0.584096744642475 0.583488503129762 1 1
0.529247082506824 0.528683822892321 1 1
0.462127802843783 0.461602312064189 1 1
0.329249338102197 0.328897643671105 1 1
0.62045102936996 0.619773436574275 1 1
0.486269582780439 0.485787682609194 1 1
0.446641164051683 0.446186237567648 1 1
0.441908798839911 0.441475810623619 1 1
0.49364076761249 0.493117739984129 1 1
0.458793295212823 0.458304672657004 1 1
0.496878700605482 0.496353265308271 1 1
0.519184255936162 0.518650073317683 1 1
0.616809996710988 0.616208234003869 1 1
0.509871077427744 0.509334854599332 1 1
0.480354042358909 0.479889427518276 1 1
0.678449071395373 0.677806687716689 1 1
0.476596285469372 0.476109382761563 1 1
0.605591674493262 0.604923935674473 1 1
0.3976843298561 0.397241455030888 1 1
0.468835395274625 0.468334478100453 1 1
0.175403073997789 0.175217444688658 0 0
0.445991031015298 0.445514743001157 1 1
0.56856519540673 0.567923921427345 1 1
0.547831266987572 0.547239017778865 1 1
0.466754866381329 0.466292915421278 1 1
0.393118986623734 0.392771973655944 1 1
0.523372807976772 0.52279031353508 1 1
0.54923255697784 0.548750787635798 1 1
0.426157189406958 0.425755540033665 1 1
0.340426212175235 0.340048019099087 1 1
0.460159117253042 0.45965539391103 1 1
0.43085102552483 0.430385711149672 1 1
0.37395733459958 0.37361402575583 1 1
0.595430187605612 0.594835716809446 1 1
0.627966096869604 0.627257607297751 1 1
0.627206771878098 0.62662660599156 1 1
0.573866409655197 0.573257959876284 1 1
0.525576717683004 0.52498682948583 1 1
0.61864741028405 0.618046676042216 1 1
0.583819039435308 0.583223058200424 1 1
0.552190678856831 0.551618402209077 1 1
0.384775217139741 0.384334579414768 1 1
0.384969162470029 0.384593244800906 1 1
0.638266575545162 0.63763674622651 1 1
0.607264551632166 0.606636554861165 1 1
0.688958396050406 0.688171819453598 0 0
0.569953997894331 0.569372857261032 1 1
0.386820192484363 0.386414653956284 1 1
0.35194189770111 0.35160714600425 1 1
0.557286543409594 0.556685012181374 1 1
0.53764129454257 0.537080557806622 1 1
0.637295184554175 0.636617935064922 1 1
0.536866320021707 0.536284999767184 1 1
0.688900667807404 0.68818022649401 1 1
0.478520846513061 0.47805197030901 1 1
0.61334394650085 0.61266135621537 1 1
0.431750332461262 0.431270892900704 1 1
0.542201270576123 0.54161631292377 1 1
0.35649976284832 0.356099456888566 1 1
0.483293473470442 0.482790880895804 1 1
0.526391207029587 0.525862585216027 1 1
0.710779057703007 0.710065055608953 1 1
0.678367865869203 0.677691172681293 1 1
0.486356725673127 0.485858685173702 1 1
0.356351039656426 0.355976105156439 1 1
0.302665467181581 0.3023552658014 0 0
0.492659732519584 0.492111550919509 1 1
0.369249647484721 0.368916420260736 1 1
0.356707457593959 0.356340558049183 1 1
0.566569443830562 0.566035293563318 1 1
0.483344043488573 0.482870270681882 1 1
0.565389420557612 0.564740361087348 1 1
0.507240981518775 0.506733067993482 1 1
0.71137938160087 0.71058984368841 0 0
0.330137433703861 0.329794736286701 1 1
0.685652240995098 0.684925038598165 0 0
0.474856882143436 0.474392344599226 1 1
0.490304324933038 0.489741012826009 1 1
0.636414661713349 0.635743344042611 1 1
0.666163427867609 0.665522901574548 1 1
0.629422243211644 0.628822138914205 1 1
0.459787293730262 0.459325664925296 1 1
0.501501789079985 0.501011765553055 1 1
0.518230531321717 0.517672999901896 1 1
0.5211730781136 0.52067769038825 1 1
0.760209631402842 0.759346144434834 0 0
0.636911693982998 0.636295678021545 1 1
0.375731842654432 0.375383281433034 1 1
0.495123232115088 0.494641989519863 1 1
0.587059367044569 0.586476499812064 1 1
0.585164130380973 0.584545204013647 1 1
0.499517572523097 0.498955161242607 1 1
0.530337507037387 0.529780169167269 1 1
0.467764623942385 0.467286344703133 1 1
0.352005606968202 0.351632721986054 1 1
0.454732655685652 0.454228603086887 1 1
0.434328850749294 0.433870720360381 1 1
0.661632434963059 0.660960696207729 1 1
0.561432151671086 0.560919607168106 1 1
0.463186984012798 0.46273405277896 1 1
0.565277876890771 0.564672746367362 1 1
0.471474993041819 0.471002731526332 1 1
0.501498884904826 0.500980608010252 1 1
0.388327327581842 0.387900839139909 1 1
0.584980509977335 0.584381191000209 1 1
0.633553635063675 0.63293401083531 1 1
0.412114263853333 0.411680883764438 1 1
0.648692335182283 0.647977701985568 1 1
0.347567403125513 0.347189788611924 1 1
0.588151785615717 0.587519608006723 1 1
0.479258578994079 0.478757033739013 1 1
0.604832906723819 0.604095788753664 1 1
0.525614220715051 0.52510749658488 1 1
0.473941740542228 0.473521576029478 1 1
0.837197100329966 0.836370308448612 0 0
0.442646985562281 0.442221387153258 1 1
0.39860269666135 0.398146583068836 1 1
0.4263120219363 0.425922501623014 1 1
0.617890141459573 0.617306976791757 1 1
0.39865356466259 0.398234296483408 1 1
0.164650132277082 0.164461170053648 0 0
0.691974603033639 0.691277521251897 1 1
0.523216168974841 0.522633764981099 1 1
0.527773176005751 0.527270538306259 1 1
0.355280534908039 0.354915815992061 1 1
0.440264493507219 0.439850243665086 1 1
0.369813667367055 0.369446875269616 1 1
0.599201614714972 0.598571870631322 1 1
0.618363621442529 0.617703253715306 1 1
0.354697532916931 0.354343117238829 1 1
0.392186399064802 0.391843193690417 1 1
0.476065594616563 0.475562822264337 1 1
0.582616057868879 0.581986927090626 1 1
0.811084648447252 0.810185208049694 0 0
0.808349857585126 0.807542959708803 0 0
0.587842608561946 0.587255386434061 1 1
0.346836458453202 0.346444774786687 1 1
0.530441858697338 0.529869468308021 1 1
0.602013312249548 0.601379625141809 1 1
0.448788905230938 0.448348865603957 1 1
0.445281975490692 0.444843849853947 1 1
0.506918130722906 0.506447290089922 1 1
0.434151158283098 0.43368813767657 1 1
0.428431322533297 0.427955929341668 1 1
0.66831622958629 0.667614273668467 1 1
0.42903988847525 0.428495862348029 1 1
0.380169709302908 0.37968146776982 1 1
0.394629137068325 0.394248381251722 1 1
0.887679094655387 0.886742169759265 0 0
0.415530711358818 0.415142627789994 1 1
0.495170391296404 0.494734878738694 1 1
0.538046582920466 0.537430869542076 1 1
0.494729708520495 0.4942107358342 1 1
0.286410041213622 0.286137968945006 0 0
0.416401858503522 0.415973394135159 1 1
0.433742421864461 0.433311534288048 1 1
0.488914372969723 0.488386148515193 1 1
0.460959363795166 0.460458386793304 1 1
0.472660747152613 0.472176360873772 1 1
0.457463514753752 0.457018781971765 1 1
0.458434538885417 0.45797946413511 1 1
0.558656947187939 0.558113716258789 1 1
0.485129167490861 0.484618465923578 1 1
0.319167291430284 0.318822880838196 1 1
0.38109505301138 0.380707358878276 1 1
0.563428614857917 0.562915039147468 1 1
0.379811302079424 0.379462741638775 1 1
0.520458620956088 0.519922512519099 1 1
0.435984472617993 0.435534754189827 1 1
0.564015865524499 0.563487513047896 1 1
0.421268090523734 0.420799788518368 1 1
0.543357424302047 0.542765256409166 1 1
0.443642941918348 0.443225794981668 1 1
0.484661221095417 0.484191387055655 1 1
0.21153421549717 0.211299402264351 0 0
0.466434947527433 0.465924140464389 1 1
0.514501984331769 0.514019942590236 1 1
0.559447824866352 0.55884436858173 1 1
0.224229603832236 0.224010253005829 0 0
0.348117414502203 0.347771487909708 1 1
0.504582561274113 0.504098124358372 1 1
0.275182987632267 0.274889001146171 0 0
0.364146042662726 0.3637701252147 1 1
0.504659758392929 0.504095190686899 1 1
0.508263859360738 0.507684993447843 1 1
0.334844522523607 0.334511306699592 1 1
0.604907314390838 0.604325602510819 1 1
0.549811538180016 0.549246596745537 1 1
0.598841731197795 0.598203679591694 1 1
0.574484577249711 0.573960380108955 1 1
0.546796661493897 0.546239349680303 1 1
0.607672971192021 0.607015398778124 1 1
0.562797278744578 0.562248753947748 1 1
0.545501043795496 0.544964708508168 1 1
0.197094711565048 0.19687947404032 0 0
0.573132167235384 0.572522411635994 1 1
0.428933651945045 0.428447976642207 1 1
0.721262522679339 0.720488652386176 1 1
0.249599867542066 0.249360479405101 0 0
0.51591873254802 0.515346854315017 1 1
0.481820962112194 0.481259438302607 1 1
0.420446373841947 0.420024102815629 1 1
0.70376048116255 0.702960881690896 1 1
0.363162664800016 0.362798086158315 1 1
0.431756709960668 0.431352248472922 1 1
0.480580091954558 0.480117943535995 1 1
0.648486589505642 0.64779272883662 1 1
0.489467651862324 0.488921880471112 1 1
0.49473627747702 0.494226316076671 1 1
0.461964226749224 0.461479663642713 1 1
0.532211056401494 0.531639057900228 1 1
0.489566955889005 0.489005119938541 1 1
0.581174282485286 0.580547912662717 1 1
0.387762016287982 0.387378518271483 1 1
0.599857071264067 0.599319867190863 1 1
0.51596443414712 0.515394057022322 1 1
0.567823942732565 0.56719008370841 1 1
0.487400598234674 0.486959080151929 1 1
0.475845406108855 0.475317058110053 1 1
0.429339708224685 0.42889433389224 1 1
0.418448633649591 0.417983045328712 1 1
0.461643868941269 0.461133690327324 1 1
0.35086022381612 0.350546180446598 1 1
0.453282443967543 0.452794554519197 1 1
0.476172182241284 0.475598477948436 1 1
0.662295539408757 0.661637671515749 1 1
0.413555765968009 0.413107891341702 1 1
0.440345562279391 0.439863090746101 1 1
0.577012938679926 0.576403551466139 1 1
0.694488380453525 0.693787437684565 0 0
0.596058421909211 0.595405410161564 1 1
0.215793876324503 0.215562519574715 0 0
0.587818955861946 0.587213019520887 1 1
0.655104021087262 0.654423159878714 1 1
0.447127659063552 0.446701836545437 1 1
0.219757742393351 0.219509016477715 0 0
0.579992089089656 0.57940343096974 1 1
0.429215580562709 0.428799004975595 1 1
0.58910862845016 0.588496517623237 1 1
0.532626055749834 0.532081836988217 1 1
0.469680258058087 0.469149614705727 1 1
0.601789178204935 0.601130419584083 1 1
0.458348690539155 0.457818100530614 1 1
0.328206154031604 0.327850238011527 1 1
0.456100416174038 0.455643657123519 1 1
0.493527578819621 0.493000580615614 1 1
0.347087425863723 0.34672593451305 1 1
0.477345269370405 0.476856722345562 1 1
0.553906445783142 0.55331392664928 1 1
0.541572690364098 0.541003449415297 1 1
0.560561457758584 0.559993414860876 1 1
0.541681196769809 0.541090726732289 1 1
0.315147294744695 0.314865648245144 0 0
0.390950812294236 0.390546203241117 1 1
0.441856414058024 0.441358894785782 1 1
0.507187474698297 0.506655810795411 1 1
0.532287913995488 0.531789979487821 1 1
0.405243146858987 0.404777139482455 1 1
0.585239676478849 0.584634303089232 1 1
0.494011710276167 0.493536871584134 1 1
0.653308515731673 0.652637271949999 1 1
0.558725041919094 0.558111184428558 1 1
0.407203806290323 0.40676688940344 1 1
0.425516980380812 0.425076428693275 1 1
0.265471837584843 0.265223204740379 0 0
0.62496750213755 0.624313845297257 1 1
0.59459455990199 0.594029154720901 1 1
0.677359137675785 0.676668491174928 0 0
0.652995819830357 0.65230728984809 1 1
0.526161294571286 0.525623995511092 1 1
0.594877218083921 0.594295767972929 1 1
0.516365178189201 0.515839327035713 1 1
0.52505784545253 0.524458015609322 1 1
0.453849511355421 0.453375378717717 1 1
0.256730469645944 0.256488857511992 0 0
0.449855865765581 0.44934572340343 1 1
0.487451496288584 0.486937490105307 1 1
0.411273882072859 0.410810263479732 1 1
0.424764970868045 0.424331804206539 1 1
0.428366114429695 0.427881701962328 1 1
0.492813155588033 0.492291404545386 1 1
0.441081874885924 0.440622474610986 1 1
0.664395166538236 0.663667782662967 1 1
0.531455505706513 0.530865981197927 1 1
0.484126924552067 0.483622865075227 1 1
0.573744192215275 0.573159117775264 1 1
0.622395483963559 0.621754667268514 1 1
0.354193051221525 0.353816243914417 1 1
0.705420168310085 0.704648372451468 0 0
0.492344812079039 0.491813985279634 1 1
0.39525901941513 0.394898425051046 1 1
0.508706588838162 0.508102494982478 1 1
0.676333275646439 0.67565966664165 1 1
0.329886320485776 0.329514170314987 1 1
0.379157555129235 0.378763438974346 1 1
0.367717371966729 0.367349027732958 1 1
0.462209339480177 0.46173979191121 1 1
0.745918897309901 0.745199137282808 0 0
0.271669728973212 0.271400624626698 0 0
0.328870616907466 0.328512162083899 1 1
0.2031005191502 0.202917995994017 0 0
0.228096934197984 0.227846646239423 0 0
0.292819332507643 0.292544167242401 0 0
0.689985029893349 0.689324371819809 1 1
0.496109994791402 0.495546309298887 1 1
0.45482625867356 0.454330909448815 1 1
0.535741245839522 0.535230019841073 1 1
0.667162242837348 0.666483613062795 1 1
0.56195437074964 0.561364978315894 1 1
0.654183105173665 0.653546909306374 1 1
0.534672857288205 0.534125045283647 1 1
0.439378901755956 0.438865118133625 1 1
0.61799055439983 0.617428754753707 1 1
0.623293863042402 0.622643359461696 1 1
0.416029723224261 0.415640406920311 1 1
0.783747464847836 0.782938541896542 0 0
0.432527236257459 0.432054516925851 1 1
0.438068289455739 0.437597254034213 1 1
0.404585721816833 0.404178756125015 1 1
0.493576522113265 0.493047612352962 1 1
0.692336464930955 0.691574797538011 1 1
0.579830584929794 0.579215863819822 1 1
0.519440334409736 0.518882047770138 1 1
0.46050191168139 0.459955835885679 1 1
0.489525550718045 0.489031148427577 1 1
0.424730616646698 0.424329208409716 1 1
0.519102980730411 0.518490031750039 1 1
0.469990477213055 0.46947414204224 1 1
0.361311012055214 0.36095749888808 1 1
0.493304985055868 0.492736728872574 1 1
0.568656858303694 0.568127411003679 1 1
0.508818890916957 0.50831577969922 1 1
0.592895023793072 0.592265027356873 1 1
0.345917019961275 0.345502523977137 1 1
0.455188140215154 0.454671079685142 1 1
0.727826718864085 0.727100007392057 0 0
0.529952484076653 0.529450948074956 1 1
0.667221741249222 0.666546741890278 0 0
0.521753405128014 0.521182793643587 1 1
0.42832882222727 0.427891145183569 1 1
0.394904070400249 0.394475102842378 1 1
0.594039870358566 0.593440366106852 1 1
0.324752295757389 0.324425362746707 1 1
0.623469007890533 0.622866389798687 1 1
0.353321565215047 0.352936949147651 1 1
0.354029633775942 0.353666735079721 1 1
0.464569254603257 0.46405436702637 1 1
0.565300118656099 0.564728630860575 1 1
0.304970381469407 0.304684770337333 1 1
0.715361182351729 0.714638091427682 1 1
0.47626886399227 0.475845268498545 1 1
0.726924013376531 0.726133807387213 0 0
0.581765772337324 0.58118114626508 1 1
0.478171457481178 0.477612714161641 1 1
0.506513929903264 0.505969554963387 1 1
0.633667836791701 0.633009843015322 1 1
0.656593394982869 0.65595085572776 1 1
0.523609998671043 0.523086091031952 1 1
0.394474034648252 0.394104477989115 1 1
0.665612688909619 0.664934896098531 1 1
0.35403110341066 0.353709410658643 1 1
0.33873544295623 0.338353911040075 1 1
0.491619106084445 0.491112015342724 1 1
0.603198687254 0.602573921700498 1 1
0.570758763109647 0.570123184572581 1 1
0.57989743287742 0.579313426594451 1 1
0.555318003791194 0.554703433794505 1 1
0.418935887159878 0.418542729536695 1 1
0.485286213523695 0.484769780323185 1 1
0.365402924985636 0.36502478103409 1 1
0.586699555610555 0.586023934103923 1 1
0.495144956394588 0.49463095926638 1 1
0.558725828370971 0.558155110098204 1 1
0.507142455545869 0.506713609318086 1 1
0.462655607226041 0.462094806204819 1 1
0.315495323798655 0.31517444467579 1 1
0.503569504308316 0.50306709405428 1 1
0.396814490765355 0.396380697144741 1 1
0.520533122317071 0.519938527292532 1 1
0.402289659469335 0.401857356411098 1 1
0.59688666328196 0.596196675317458 1 1
0.677054626021507 0.67637220367808 1 1
0.611100756356658 0.610528192044532 1 1
0.316248937579692 0.315902779222763 1 1
0.455843607963855 0.455372341908212 1 1
0.457193408678704 0.456767744021414 1 1
0.361748357175549 0.361355529884514 1 1
0.420829238007926 0.420400779172344 1 1
0.568138150030215 0.567593574214138 1 1
0.726209450570007 0.725443590311976 1 1
0.619492065356088 0.618910726446043 1 1
0.296109922672883 0.295805818482513 1 1
0.367078313258648 0.36670968920465 1 1
0.416569939763947 0.416110413864417 1 1
0.418370143440533 0.417953121102662 1 1
0.5760219694818 0.575443103404909 1 1
0.582835582758726 0.582161537527326 1 1
0.472233923092828 0.471745108005634 1 1
0.492070631086563 0.491591116278021 1 1
0.365412451391739 0.365045895451232 1 1
0.337185928385892 0.336890492745292 1 1
0.510040857316757 0.509479725907013 1 1
0.478678337971695 0.478178835226071 1 1
0.428863180492988 0.42842373871915 1 1
0.614314988553034 0.613734382741246 1 1
0.446686298329222 0.446169576904998 1 1
0.558434413416248 0.557871509444798 1 1
0.42544039927599 0.424979423729651 1 1
0.448040703679004 0.447597019622035 1 1
0.64723175417163 0.646561995885066 1 1
0.538416836379301 0.537856739866022 1 1
0.525828533566527 0.525278739905419 1 1
0.450933595764577 0.450441528670638 1 1
0.53790199995893 0.537321137193705 1 1
0.400470113021621 0.400074512507232 1 1
0.602543043297109 0.60187484042607 1 1
0.529805469275792 0.529248919791035 1 1
0.32755586539413 0.327194397009461 1 1
0.423644152897217 0.423209579352279 1 1
0.410073329389642 0.409662944584552 1 1
0.41570118054299 0.415292860375297 1 1
0.499141547108557 0.498639836838205 1 1
0.386714728275387 0.386363254085674 1 1
0.652055812806343 0.651438167601294 1 1
0.52006871874208 0.51955000236516 1 1
0.482704073565043 0.482195162580689 1 1
0.571653485356195 0.57111593334565 1 1
0.464391616316985 0.463944717861784 1 1
0.390806231440753 0.390384711044176 1 1
0.644955406001053 0.644223649736122 1 1
0.621158646383234 0.62051478704869 1 1
0.725377026212516 0.724696157723208 0 0
0.47431678779661 0.473821692116187 1 1
0.648424943818134 0.647763050515072 1 1
0.335399071795155 0.335024050316924 1 1
0.666365093378492 0.665763552348807 1 1
0.583241903132325 0.58267523573277 1 1
0.506067827882688 0.50553898239982 1 1
0.579897455121877 0.579351815616175 1 1
0.595663544129274 0.595054110210625 1 1
0.50749173341307 0.50695784933254 1 1
0.458890790062806 0.45842454542638 1 1
0.553572240008337 0.552983419217773 1 1
0.492899196661741 0.492351399535084 1 1
0.494438367904306 0.493887402558844 1 1
0.476803836625742 0.476308700721923 1 1
0.552121687191305 0.551519389583588 1 1
0.664508777390126 0.663871315088595 1 1
0.283252742236214 0.282917415123464 1 1
0.640366828925898 0.639694757061638 1 1
0.619050082824405 0.618357213929957 1 1
0.58454041181815 0.583946013291671 1 1
0.695589070010423 0.694834735687878 1 1
0.599653756511357 0.598989683792958 1 1
0.420435944647273 0.419978688169781 1 1
0.433318414907278 0.432931073560931 1 1
0.572632006551786 0.572011422741634 1 1
0.517294226727766 0.516799525037447 1 1
0.664304982853775 0.663606019988805 1 1
0.623088101516425 0.622421870584578 1 1
0.295934638131782 0.29563070532597 1 1
0.40001954071704 0.399637651789886 1 1
0.692534530055654 0.691850836269326 0 0
0.381524656412748 0.38110479176052 1 1
0.554661752836264 0.554069876413635 1 1
0.482458233348441 0.481981448426926 1 1
0.327076855447583 0.326738412690377 0 0
0.3630935651948 0.362708437542363 1 1
0.365857062109158 0.365499226458377 1 1
0.840691006750417 0.839816483984946 0 0
0.591853208195723 0.59123096543611 1 1
0.560304945239787 0.559657139477531 1 1
0.363312668450362 0.363013151768179 1 1
0.330568432640705 0.33022557159545 1 1
0.485950338943828 0.485459349673229 1 1
0.560846955527905 0.560264194302866 1 1
0.550814392390338 0.550250415499056 1 1
0.332885983889669 0.332571018200323 1 1
0.554163382438985 0.553594260145077 1 1
0.392882817108579 0.392479437110571 1 1
0.52107993409447 0.52052993154167 1 1
0.341851318943751 0.341477569372732 1 1
0.476858331312909 0.476385038306323 1 1
0.438390661320639 0.437960026986531 1 1
0.403113486291907 0.402702176256244 1 1
0.485716227738118 0.485228774323631 1 1
0.418972461299449 0.418551043541967 1 1
0.707233333169968 0.706501900888265 1 1
0.486772683341304 0.486328952505937 1 1
0.532091957698078 0.531621462959721 1 1
0.626473400848006 0.625854269507149 1 1
0.370778490917509 0.370409725182863 1 1
0.451042244518471 0.450549155925502 1 1
0.617454686612774 0.616741354338017 1 1
0.314446979678082 0.314110357338115 1 1
0.679267702977101 0.678555016529912 0 0
0.482404278337993 0.481934286475236 1 1
0.565309893822186 0.564753621852871 1 1
0.499677988207772 0.499191682347536 1 1
0.47143619715953 0.470993962001796 1 1
0.4772222677857 0.476754433496873 1 1
0.462924885643271 0.462454388588088 1 1
0.595090885500384 0.594428925357505 1 1
0.594323964118938 0.593706607772537 1 1
0.496492695902376 0.495936921760844 1 1
0.564466033223961 0.563905643619626 1 1
0.616765220109395 0.61614738813814 1 1
0.427353404642175 0.426922410978428 1 1
0.396737749803326 0.396309519905225 1 1
0.595049863045602 0.594443064674077 1 1
0.53590163531761 0.535374562631128 1 1
0.357365174341921 0.356980837536948 1 1
0.509263081388563 0.508692941182719 1 1
0.532950175095251 0.532301409485533 1 1
0.451667906157884 0.451211024846844 1 1
0.514213931077313 0.513691362655967 1 1
0.601673379325853 0.601008423628681 1 1
0.524268720017419 0.523763198248565 1 1
0.530366019340819 0.529757958865517 1 1
0.531475930991967 0.530927107108711 1 1
0.614519614160378 0.613911490133035 1 1
0.484191779683714 0.483706853891043 1 1
0.5696014728699 0.568994481353832 1 1
0.264771868698843 0.264549255922954 1 1
0.482088994992098 0.481546924012577 1 1
0.492185051609967 0.491711331776143 1 1
0.666395906733317 0.665716075181373 1 1
0.753135549636908 0.752381900749008 0 0
0.467927799480722 0.467463863129446 1 1
0.571521701580942 0.570895515047694 1 1
0.466858615834389 0.466424625574163 1 1
0.464625082463315 0.464179114112474 1 1
0.386076303322723 0.385679753976463 1 1
0.528252579039264 0.527723950513518 1 1
0.202179990757295 0.201992152004993 0 0
0.338631216338403 0.338289770276363 1 1
0.581528188446879 0.580862863664625 1 1
0.555737646946239 0.555199148829127 1 1
0.415358000158705 0.414916864434172 1 1
0.565808502924661 0.565270624316718 1 1
0.631126300460841 0.630475329893114 1 1
0.52784309691038 0.527304896535261 1 1
0.393810581199465 0.393413598322832 1 1
0.584044131724159 0.583403786510878 1 1
0.529019434317972 0.528494571443602 1 1
0.492099568303495 0.491559714545621 1 1
0.779820108550349 0.779072213587072 0 0
0.500546239569175 0.500025839560263 1 1
0.451651874770993 0.451237471199422 1 1
0.505912720087104 0.505335146310307 1 1
0.520291434505586 0.519738906278995 1 1
0.587828516361762 0.587228751620995 1 1
0.426583901232159 0.426111072590116 1 1
0.373587044568567 0.37318142197235 1 1
0.662877235339239 0.662221103950149 1 1
0.436384269253014 0.435914715458786 1 1
0.407980132704158 0.407594611086878 1 1
0.558444476487517 0.557874036620191 1 1
0.603548602158057 0.602932216390166 1 1
0.418466174469377 0.418004447070459 1 1
0.409055251641463 0.408646773899867 1 1
0.365361245158179 0.364968327250036 1 1
0.421218888659341 0.420754279965251 1 1
0.443120459482706 0.442675336389533 1 1
0.627173133517834 0.626549855587759 1 1
0.740454280170844 0.73966853645558 0 0
0.399310876671335 0.398886896054648 1 1
0.48916522962194 0.488664975558251 1 1
0.635208231087692 0.634586887588607 1 1
0.569932325391954 0.569356091279282 1 1
0.593234336622996 0.592623752238665 1 1
0.561237038172481 0.560651393099128 1 1
0.402087260684452 0.401660309877612 1 1
0.547182235705442 0.546700847591453 1 1
0.328480303677731 0.328131994502141 1 1
0.614817918943825 0.614207395718326 1 1
0.714738745074511 0.714023656705912 1 1
0.497794220707649 0.497269516599505 1 1
0.534735111183508 0.534183448830075 1 1
0.534694046446415 0.534102140192393 1 1
0.629581182997581 0.628885202101146 1 1
0.5242972411669 0.523808630699984 1 1
0.553579980718165 0.55298864201587 1 1
0.384389922199693 0.3840085184004 1 1
0.516244343253526 0.515708224029618 1 1
0.535662434073537 0.535084864760146 1 1
0.497526683465966 0.497020525711911 1 1
0.501877582658128 0.501355072676176 1 1
0.442402181568266 0.441915294238286 1 1
0.64500804224118 0.644325671694935 0 0
0.540031632512413 0.539482907287606 1 1
0.432363749867484 0.431931535298014 1 1
0.654759061661978 0.654021378330947 1 1
0.525485677822481 0.524907564164373 1 1
0.462795552206282 0.462330387454306 1 1
0.447343782081545 0.446870248392022 1 1
0.527295734759061 0.526792992034076 1 1
0.568010198145798 0.56746591018962 1 1
0.628649237065218 0.62795048892201 1 1
0.50185837213227 0.501403201940495 1 1
0.417219934738496 0.416774558848648 1 1
0.445853565563771 0.445410062586637 1 1
0.536747383264515 0.536200592746893 1 1
0.346830342443768 0.346385001624235 1 1
0.641465124647169 0.640881006571818 1 1
0.364341918681182 0.363994973780825 1 1
0.545129243546649 0.544552241671191 1 1
0.417043276236969 0.416598202810527 1 1
0.664550791645848 0.663901697616156 0 0
0.456908545082221 0.456499155553253 1 1
0.460882961115952 0.460358016913129 1 1
0.321106522119141 0.320784856910897 1 1
0.483179881374021 0.482672942175139 1 1
0.6185195320151 0.61791170414516 1 1
0.645621145845735 0.644882979461895 1 1
0.51974080219338 0.519149167444156 1 1
0.488340856333386 0.487766868882867 1 1
0.460408736201423 0.459963195121596 1 1
0.441147213772508 0.440652036840628 1 1
0.528054511431957 0.527439238499086 1 1
0.530787275040614 0.530246338541676 1 1
0.556489427339355 0.555887399869446 1 1
0.380963109020337 0.380502889709289 1 1
0.523835494835334 0.523242948564555 1 1
0.308177554843556 0.307878610338375 1 1
0.571277405828283 0.57067429719893 1 1
0.390294342217722 0.389883519827007 1 1
0.48921068238076 0.488675169439485 1 1
0.429187981693694 0.428739787377513 1 1
0.590771067857305 0.590170931688283 1 1
0.234357978610446 0.234100862937235 0 0
0.367672140970583 0.367265915607871 1 1
0.737655385189081 0.736926428317228 0 0
0.383718565923701 0.383346019619227 1 1
0.472740272553683 0.472290390845881 1 1
0.535451301783627 0.534872505896006 1 1
0.516445081696336 0.51587120342521 1 1
0.581748413366612 0.581127137026509 1 1
0.645466767844145 0.644839336865764 1 1
0.437554764683349 0.437079642865344 1 1
0.511916450723907 0.51140743771427 1 1
0.290705428044307 0.290412196521737 1 0
0.580212744683955 0.579568590687029 1 1
0.680349583639868 0.679621355421801 1 1
0.599397468890348 0.598752382426881 1 1
0.47486497453094 0.47440130500048 1 1
0.651185120656196 0.650498680986111 1 1
0.397659434672045 0.397264820177294 1 1
0.352887132211648 0.352566079964323 1 1
0.528932778417407 0.528416557892081 1 1
0.483930664760296 0.483462589051506 1 1
0.495587132199834 0.495102575467521 1 1
0.492518616160076 0.491944943507217 1 1
0.46732788005534 0.466897959562972 1 1
0.515338347058207 0.514801885832737 1 1
0.32979573904192 0.329469135792016 1 1
0.469108159498788 0.468668655485207 1 1
0.395946703157984 0.395490129671424 1 1
0.640322060319124 0.639656069816443 1 1
0.476744104527194 0.476241984005268 1 1
0.429607868800429 0.429130100657277 1 1
0.318988674734391 0.318671065772846 0 0
0.3971019375391 0.396696767559312 1 1
0.573691555695067 0.573132009347852 1 1
0.546560441660844 0.545907874828256 1 1
0.31664707439054 0.316346663307193 1 1
0.648018377849984 0.647282111106322 1 1
0.568843591190546 0.568261674751315 1 1
0.703814083557577 0.703122357635786 1 1
0.435970712546543 0.435581165980559 1 1
0.407807773102499 0.407385669439905 1 1
0.455732255765492 0.455252903708947 1 1
0.364173088233795 0.363746746187822 1 1
0.66096717891575 0.660404826967882 1 1
0.377991066339949 0.377625958450577 1 1
0.494034640566023 0.493532613078525 1 1
0.490208870316207 0.489636050225708 1 1
0.431902350979703 0.431486081062316 1 1
0.665963867391055 0.665319297520309 1 1
0.656949977407107 0.656325312906646 1 1
0.334990309038607 0.33465157861659 1 1
0.260878471829211 0.260560038462533 0 0
0.593149399697958 0.592575905262244 1 1
0.496272443527306 0.495691939199889 1 1
0.510354927393362 0.509803174775573 1 1
0.518868039883556 0.518328950848142 1 1
0.589227392209795 0.588604802215818 1 1
0.477886101499748 0.477399042410164 1 1
0.532655563937324 0.532142341782802 1 1
0.59886738924866 0.598204072806286 1 1
0.477257722230561 0.476737072097282 1 1
0.41586957610119 0.415487174055121 1 1
0.37766372500499 0.377314341087618 1 1
0.509130546082652 0.508579441333289 1 1
0.496824916295989 0.496376264741784 1 1
0.589376365982086 0.588679655039363 1 1
0.369867584871793 0.369451077012763 1 1
0.71183263289253 0.711024524345014 1 1
0.442959098844226 0.442517505977221 1 1
0.587870780510744 0.5872654550884 1 1
0.499116676948839 0.498657520165225 1 1
0.429700957860274 0.429254425086343 1 1
0.505287226085783 0.504826535347239 1 1
0.519384824286135 0.518827063047716 1 1
0.525396690285966 0.524845047788905 1 1
0.63259594879337 0.63198371765679 1 1
0.59067143794386 0.59009028387761 1 1
0.469241986009378 0.468786980762106 1 1
0.439128847852508 0.438735145502682 1 1
0.3424865482715 0.342118198343484 1 1
0.438828098204436 0.438393776452827 1 1
0.721739771278847 0.720975156842942 0 0
0.555934587668298 0.555339664388741 1 1
0.38873481761948 0.388359195898668 1 1
0.436883676514748 0.436417313970413 1 1
0.529423031290141 0.528865900710882 1 1
0.516266704062133 0.515758379414776 1 1
0.439838607303621 0.439395008984123 1 1
0.396028047242644 0.395608935359132 1 1
0.594449432442273 0.593851473408661 1 1
0.502518597343748 0.502021345997197 1 1
0.79834808518193 0.797545880129433 0 0
0.380711261626086 0.38028879217518 1 1
0.536306404945727 0.535768004716689 1 1
0.534088106128069 0.533499308082732 1 1
0.485600118188033 0.485099384787607 1 1
0.424114865596219 0.423636335496416 1 1
0.599236025620639 0.598614411396396 1 1
0.452529331932993 0.452061518110526 1 1
0.577920278023826 0.57733672293678 1 1
0.465291670178017 0.464821117252799 1 1
0.483228182477688 0.482773887436087 1 1
0.380061500735732 0.379668254407869 1 1
0.429686812199993 0.429262448478531 1 1
0.634001653727811 0.63338034549752 1 1
0.366957866331771 0.366546518025439 1 1
0.37876952552869 0.378384279180716 1 1
0.341965886497523 0.341650840234189 1 1
0.46073130343351 0.460210884234952 1 1
0.35075855482034 0.350404618733572 1 1
0.414413736688789 0.414010474413246 1 1
0.562802366088672 0.562196880318614 1 1
0.510511169398546 0.510017806849086 1 1
0.612692521296381 0.612076089599519 1 1
0.462743504768698 0.462315319569865 1 1
0.447258285748635 0.446807423929909 1 1
0.651365392605097 0.650712137962549 1 1
0.682842327365751 0.682122892071212 1 1
0.488763575633251 0.488313508279871 1 1
0.456560044249714 0.456101021696307 1 1
0.535121804743328 0.534579123993442 1 1
0.527544283536985 0.527007966640911 1 1
0.336945823190655 0.336590025319311 0 0
0.539572699614268 0.538984891475459 1 1
0.6297175267764 0.629100761220762 1 1
0.655354599455207 0.654628245552822 1 1
0.421411570121087 0.421005683104555 1 1
0.566423585714789 0.565867716994431 1 1
0.4207723123826 0.42036313548915 1 1
0.578668902672786 0.57803944010737 1 1
0.465117176460168 0.464649404576564 1 1
0.530564886300767 0.530077851811681 1 1
0.429978965912327 0.429558368422154 1 1
0.486459448512329 0.485911884716856 1 1
0.465902607632917 0.465391016627059 1 1
0.6199233110286 0.619293117548981 1 1
0.772456433316768 0.771709176834432 0 0
0.424861643699053 0.424400832747705 1 1
0.471657943456798 0.471140386354198 1 1
0.714403656360516 0.713649687036217 1 1
0.622430796771613 0.621782335840432 1 1
0.720130212874615 0.719360337591162 1 1
0.415141974757998 0.414700646575297 1 1
0.537085871930611 0.536522337546276 1 1
0.477513758044797 0.47702640916531 1 1
0.375252200074098 0.374839681298188 1 1
0.616573017664348 0.616012997079071 1 1
0.441779905854949 0.441356733290619 1 1
0.555229748146777 0.554656882671234 1 1
0.532226510924451 0.531740773157518 1 1
0.529662262210705 0.529070742983655 1 1
0.504092625024047 0.503540383013719 1 1
0.34090037274742 0.34053583438156 1 1
0.410684792202536 0.410232873004133 1 1
0.483431697378389 0.482967124740992 1 1
0.49969020736336 0.499157884284079 1 1
0.493381546408742 0.492922795298862 1 1
0.408271368928459 0.40787519955418 1 1
0.558268361571018 0.557772527333335 1 1
0.624256407675753 0.62364290969921 1 1
0.580107482903863 0.57953847449177 1 1
0.446039431711084 0.445575649076967 1 1
0.446503564053608 0.446060915978966 1 1
0.398774993697232 0.398368347462904 1 1
0.483824416505886 0.483318228516615 1 1
0.669721295988333 0.669100396414646 1 1
0.355357607840431 0.355042456581743 1 1
0.497258669677697 0.496803559749357 1 1
0.467725876780087 0.467261915025134 1 1
0.591625443520212 0.591005593863925 1 1
0.454671435360754 0.454134074007177 1 1
0.503184938925163 0.502691347624314 1 1
0.451859805341299 0.451402661263695 1 1
0.435635583456621 0.435180265505504 1 1
0.354015939585579 0.353689660139722 1 1
0.480282638280564 0.479782949430671 1 1
0.50704222651626 0.506569093347444 1 1
0.574650721154716 0.574098525250977 1 1
0.41421120148942 0.413833605639606 1 1
0.69587057020985 0.695142281986936 0 0
0.664186009153076 0.66348962896938 1 1
0.470313678837442 0.469855968837295 1 1
0.43229815593144 0.431868865330043 1 1
0.439559578767644 0.439080047291638 1 1
0.490008864525204 0.48948305668726 1 1
0.380924523152662 0.380496263521275 1 1
0.401788256778615 0.401370696342762 1 1
0.561971950757531 0.561415141743671 1 1
0.612944601569529 0.612295631750072 1 1
0.63789138500382 0.637253772899433 1 1
0.553088617694343 0.552486238420784 1 1
0.535202028475414 0.534620657723622 1 1
0.51038729043899 0.509918889923318 1 1
0.521405623803058 0.520846019882957 1 1
0.641470802035782 0.640794494219432 1 1
0.470977599474037 0.470485009319911 1 1
0.524292792377828 0.523749383964024 1 1
0.395963936074977 0.395550007142271 1 1
0.841999244901583 0.841169080763047 0 0
0.41712134359953 0.416682593540576 1 1
0.57718642542678 0.576547846422657 1 1
0.443865209637537 0.443379666532594 1 1
0.464138665097914 0.463617211114868 1 1
0.496724867287316 0.496207706263185 1 1
0.552510089489485 0.551985134214949 1 1
0.562002700066577 0.561421105684912 1 1
0.637410114652728 0.636822443326038 1 1
0.575159438947435 0.574615536408221 1 1
0.588999878968027 0.588426251368076 1 1
0.715028114293229 0.714298937564556 1 1
0.287022665835986 0.286730498948941 1 1
0.378392321795329 0.378000742934607 1 1
0.353387997197593 0.353054220992091 1 1
0.525391798525131 0.52487049424067 1 1
0.478075999725179 0.47758550909537 1 1
0.557923714799206 0.55732715686261 1 1
0.399632786046372 0.399206586196804 1 1
0.575032370407618 0.574402079750981 1 1
0.316957618142593 0.316634020321606 0 0
0.673932738695789 0.673258374839034 1 1
0.528077596594688 0.527554378312028 1 1
0.596974354233504 0.596388371896241 1 1
0.375443269681197 0.374991145296424 1 1
0.429986742364047 0.429488504334939 1 1
0.649221956098515 0.64855554150763 1 1
0.634036145096857 0.633361950741657 1 1
0.614729370005093 0.614126076058556 1 1
0.567181813572887 0.566560326792196 1 1
0.48718969301877 0.48672683939413 1 1
0.552953875498915 0.552421844304373 1 1
0.437343927698803 0.436937083347194 1 1
0.447080700527336 0.446631916010494 1 1
0.491260567084475 0.490704914312261 1 1
0.394348145095103 0.393902614476062 1 1
0.469814492758449 0.469362641952711 1 1
0.270176945427009 0.269899979432964 0 0
0.275693307424395 0.275412140748274 0 0
0.497007629044387 0.496467363442296 1 1
0.49197295310201 0.491461475589606 1 1
0.470543562191488 0.470015383987237 1 1
0.57129949470499 0.570713862138155 1 1
0.339444661024854 0.339089569743829 1 1
0.672932072470822 0.672214868416901 1 1
0.545839146341746 0.5452579496523 1 1
0.480421932235691 0.47988871551921 1 1
0.508586818899825 0.50808544157368 1 1
0.522688897180544 0.522132245695927 1 1
0.546218225374075 0.545558616862246 1 1
0.59338579294137 0.592828241662319 1 1
0.453908841049945 0.453471097627038 1 1
0.338458824876719 0.338104997417725 1 1
0.83040960584409 0.829586761276344 0 0
0.650132102774214 0.649429511232019 1 1
0.52266735510122 0.522125049636838 1 1
0.593135714503263 0.592500934036301 1 1
0.328680456863275 0.328345538640381 1 1
0.714756010296373 0.714053561550604 1 1
0.480555883750737 0.480116505929025 1 1
0.522114896632993 0.521507287381152 1 1
0.473364063348145 0.472804787795047 1 1
0.525072887809665 0.52451057675893 1 1
0.664058800344794 0.663279884662439 1 1
0.378110729791476 0.377722578781921 1 1
0.612434833560757 0.611792879211612 1 1
0.543433880058617 0.542776081873406 1 1
0.684007150764451 0.683330648454237 1 1
0.58546449185949 0.584839997203401 1 1
0.255300869093022 0.255014578223619 0 0
0.49296152206335 0.492438193137963 1 1
0.522930322075109 0.522384387446329 1 1
0.391460179252121 0.391048067569478 1 1
0.445963692432757 0.445452718699092 1 1
0.432365776571816 0.431908708294739 1 1
0.64805859043463 0.647316256619794 1 1
0.45239005283454 0.451954874812037 1 1
0.291133755875311 0.290851463908825 1 1
0.378330942406068 0.377957098638995 1 1
0.429218851712404 0.428803878672125 1 1
0.536044578720699 0.535476127806985 1 1
0.505087906629716 0.504569373520924 1 1
0.759192445060345 0.758337315222905 0 0
0.448595770611434 0.448165715970445 1 1
0.67243030436859 0.671728531755379 1 1
0.565303988617968 0.564675707208252 1 1
0.543134269483155 0.542497083052959 1 1
0.570035386289275 0.569491372501968 1 1
0.429797268570491 0.429353334669062 1 1
0.423134784725659 0.422680284560222 1 1
0.475494545558195 0.474982983583747 1 1
0.475409410082783 0.474911064466323 1 1
0.517968895306753 0.517434727184532 1 1
0.501842897578948 0.501360902432205 1 1
0.293096144669486 0.292780160655406 0 0
0.484075213078634 0.483615496581766 1 1
0.547894793043099 0.547347578866928 1 1
0.450674608979569 0.450228950368681 1 1
0.405568447456286 0.405158544261573 1 1
0.56146647662677 0.560908154492058 1 1
0.526103685062887 0.525533143660425 1 1
0.542392812371676 0.541831809210427 1 1
0.389162496458339 0.388784345775928 1 1
0.56914411808301 0.568574721917109 1 1
0.360714296122636 0.36034198739014 1 1
0.674838254915654 0.674107911822847 1 1
0.391547331246079 0.391142835766489 1 1
0.435486520550243 0.435012890726778 1 1
0.57960774123753 0.579033568715539 1 1
0.582688346888702 0.582077829884341 1 1
0.81509137441482 0.814232346441317 0 0
0.29911145121962 0.298806671989559 0 0
0.48604337084769 0.485553600624 1 1
0.541949789658986 0.541385547089725 1 1
0.334188773437235 0.333855586158411 1 1
0.417283664419354 0.416896521432607 1 1
0.539718878862963 0.539186326495591 1 1
0.422404498018551 0.421934245784578 1 1
0.537506703414959 0.536928431134772 1 1
0.296518673922511 0.296180503773243 0 0
0.416617533202643 0.41622721473248 1 1
0.604620683356576 0.603947124379329 1 1
0.546983172012998 0.546437463700941 1 1
0.510062416788126 0.509517044383353 1 1
0.333363746999369 0.333016913672712 1 1
0.440023829095663 0.439483244078285 1 1
0.452178310397148 0.451632730260092 1 1
0.534629656310285 0.534047252829966 1 1
0.422406101437631 0.421941007948885 1 1
0.618720835616233 0.618118996834419 1 1
0.414250218794666 0.413830203872797 1 1
0.397480151036884 0.397078113257172 1 1
0.736906590907316 0.736098460086595 0 0
0.418616791909781 0.418209430742877 1 1
0.361779450692404 0.361332686894954 1 1
0.463614581950662 0.463112873054031 1 1
0.38883352537536 0.388407200297152 1 1
0.591946785146227 0.591332213778497 1 1
0.433922782996855 0.433492101532916 1 1
0.40673892515122 0.40628999916232 1 1
0.446828281925862 0.446343502549274 1 1
0.312472235311001 0.312180154792121 1 1
0.465732856996396 0.465239485715439 1 1
0.719844673083937 0.719127332338521 0 0
0.467618360914948 0.467132534125949 1 1
0.478302015930137 0.477853512803558 1 1
0.487256497735634 0.486757002276564 1 1
0.794373624166557 0.793483293897631 0 0
0.315718821917751 0.315367276917684 0 0
0.418076323840194 0.417652677245926 1 1
0.265897495704367 0.265616907448913 0 0
0.481114099504884 0.480638191147414 1 1
0.43709635636343 0.436581001096275 1 1
0.467577142216115 0.467055941089551 1 1
0.438028033184299 0.437564562076222 1 1
0.532521267974509 0.532011517958722 1 1
0.535225531518789 0.534616450691041 1 1
0.555013808135565 0.554436894722023 1 1
0.757625216466346 0.756853024185511 0 0
0.622316377795112 0.621684372904338 1 1
0.69466074890886 0.693921563186186 1 1
0.845642813319743 0.844753032178827 0 0
0.46449144639251 0.464007421625418 1 1
0.376659645143803 0.376305527605616 1 1
0.53383875310102 0.533262939458303 1 1
0.383806118500702 0.383438459756124 1 1
0.492552901020384 0.49199953974374 1 1
0.483967499366282 0.483518122522374 1 1
0.423953120581333 0.423515731176282 1 1
0.533398613176607 0.532822501792328 1 1
0.196297831343926 0.19608609296622 0 0
0.431556516911683 0.431160602066602 1 1
0.457630604834362 0.457183480699699 1 1
0.577345742567517 0.576768167232249 1 1
0.427611459519766 0.427159274270993 1 1
0.46371649777577 0.463259968029018 1 1
0.474034636791685 0.473531800508441 1 1
0.599125305076502 0.598524322316709 1 1
0.430708884923145 0.430306332853089 1 1
0.628833651618165 0.628172588049071 1 1
0.44147879949874 0.44091945858802 1 1
0.580566497993615 0.5800015198886 1 1
0.518184251966358 0.517609755691864 1 1
0.493411668780872 0.492922862263245 1 1
0.352431684075135 0.352072382730113 1 1
0.641737835071366 0.641005910114267 1 1
0.57383169567674 0.573283509359282 1 1
0.432436191353735 0.432016404791462 1 1
0.602883311136015 0.60222160933202 1 1
0.624838602073485 0.624176152969068 1 1
0.528099143879985 0.527551808505833 1 1
0.504290984699511 0.50380555049324 1 1
0.320740460956101 0.320373183474397 0 0
0.453914278258041 0.453394094837306 1 1
0.543859241683787 0.543272323090729 1 1
0.463712764943029 0.463247161968127 1 1
0.629181738634367 0.628513539925828 1 1
0.281568902923772 0.281282318809185 0 0
0.541284116566205 0.540763091893052 1 1
0.464253659430011 0.46376466270133 1 1
0.46586792739495 0.465377291344512 1 1
0.459090742119655 0.458619154066049 1 1
0.751339924997255 0.750558804549412 0 0
0.527061977003278 0.526504103521503 1 1
0.493538763093082 0.493008393968169 1 1
0.711075595411012 0.710376653695995 1 1
0.734591213374546 0.733880655600994 0 0
0.342598682091458 0.342300986866905 1 1
0.491622689147255 0.491119127489249 1 1
0.520506430321888 0.520027177516241 1 1
0.478184602064978 0.477667340970996 1 1
0.772701655885307 0.771879170654674 0 0
0.612734156045571 0.612107882140058 1 1
0.51513603962797 0.514573051861327 1 1
0.541205222341513 0.540703268529949 1 1
0.276942656378476 0.276651319232429 0 0
0.483940831485003 0.483420936578275 1 1
0.562458486317871 0.561913378983715 1 1
0.460596867228638 0.460147090075846 1 1
0.677288150168725 0.67653135851349 1 1
0.628273724327454 0.627610670742128 1 1
0.467454723948077 0.466989407844738 1 1
0.507296412978652 0.50673947943858 1 1
0.582824810928465 0.582196391739386 1 1
0.452256768880411 0.451762215344975 1 1
0.279895522423755 0.279606441614476 0 0
0.494760482250704 0.494257502254656 1 1
0.414015781652864 0.4135890543379 1 1
0.63954377576019 0.638923084642414 1 1
0.232634729857674 0.232434011886189 0 0
0.475070107940833 0.474619075836512 1 1
0.465557176857878 0.465064538207033 1 1
0.440617228670347 0.440125109930854 1 1
0.576446658564519 0.575885271793887 1 1
0.408597473192267 0.408212224099981 1 1
0.539118306914417 0.538558970448749 1 1
0.463306804871768 0.462841486863887 1 1
0.496409867323631 0.495865617469501 1 1
0.724497407277678 0.72375704145195 0 0
0.311127814346522 0.310812498773948 0 0
0.50356885912861 0.50309376702118 1 1
0.646387744162749 0.6457904828141 1 1
0.377205997087912 0.37680356231603 1 1
0.375589370701759 0.375172828980392 1 1
0.560628011896632 0.560080374133968 1 1
0.532536507992096 0.532001510708674 1 1
0.387156238136627 0.386706588435474 1 1
0.570279497085823 0.569690138663428 1 1
0.431974886063771 0.431488508278499 1 1
0.427968775837668 0.427544746360232 1 1
0.745128834546147 0.744344082603785 1 1
0.639560228464853 0.638954597122675 1 1
0.614525447686353 0.613908239015593 1 1
0.494054848116309 0.493512348518075 1 1
0.362461482979047 0.362051328310224 1 1
0.421752166506584 0.42138133331204 1 1
0.494063563465789 0.493595692251641 1 1
0.374168183951927 0.373846864542888 1 1
0.683959995682321 0.683203301377582 1 1
0.69939692451096 0.698623037688612 1 1
0.666885435585416 0.666196870214077 1 1
0.553404637181099 0.552873848392881 1 1
0.601809180711347 0.601125994411394 1 1
0.513350099198631 0.512792567454683 1 1
0.448791886550095 0.448361731265127 1 1
0.491984214163803 0.491456778563093 1 1
0.572171278961622 0.571551711196237 1 1
0.575537501637628 0.574909437116167 1 1
0.548829998722012 0.548266751440233 1 1
0.340579764611754 0.340275061426703 1 1
0.58590726504035 0.585303582098353 1 1
0.573232330464765 0.572644446769806 1 1
0.223275722724049 0.223031614521356 0 0
0.541507995969426 0.540969093702553 1 1
0.283193642757344 0.282925527669282 0 0
0.425886211376018 0.425485039214128 1 1
0.49237748842856 0.491886508208005 1 1
0.477897105137208 0.477472622732096 1 1
0.387919123367331 0.387516638371051 1 1
0.5691562869306 0.568571656584618 1 1
0.525300446917229 0.524841971498302 1 1
0.519705662490293 0.519143964444408 1 1
0.413620291840638 0.413209516741425 1 1
0.443083317754153 0.4426408426955 1 1
0.520114777629472 0.51962107530466 1 1
0.44263999304443 0.442208794506096 1 1
0.417411475826121 0.416977847279551 1 1
0.544261640218754 0.543706072684676 1 1
0.316298470631815 0.316009419656076 0 0
0.583858267492491 0.583221847599346 1 1
0.488388083475852 0.487919122900932 1 1
0.423009042391098 0.422654847133392 1 1
0.727083189175381 0.726353633125285 0 0
0.435408762164919 0.434915368076916 1 1
0.369574592371848 0.369163054260851 1 1
0.468101827078294 0.46760217280926 1 1
0.613043675970385 0.612383837274624 1 1
0.38008759446825 0.379729652039012 1 1
0.530624378329346 0.530071347193528 1 1
0.296617095867534 0.296345774367074 0 0
0.474757376328964 0.474251854953592 1 1
0.475431485721177 0.474926008437977 1 1
0.399912772992742 0.399480155457864 1 1
0.624368783381891 0.623697984191442 1 1
0.498259840583458 0.497662968324271 1 1
0.525704052054425 0.525156399923247 1 1
0.582972979974994 0.582358841248863 1 1
0.524368008261232 0.523829940891205 1 1
0.428045450066192 0.427611410166138 1 1
0.351683460450678 0.35134332448947 1 1
0.510392661283978 0.509857804383755 1 1
0.528077222862615 0.527544986934706 1 1
0.419558217367002 0.419088035964518 1 1
0.654447094733446 0.653788545056468 1 1
0.607712370114993 0.607108289213062 1 1
0.517270625119611 0.516688000077191 1 1
0.514244564263672 0.513677422298447 1 1
0.477202066739546 0.47670533330756 1 1
0.481788998862015 0.481308118710678 1 1
0.406112374981385 0.405726201150468 1 1
0.415195158641719 0.414823588597816 1 1
0.45053179999355 0.450037111255234 1 1
0.312504217314401 0.312214017661632 1 1
0.606409783654006 0.605762906825666 1 1
0.481802878340071 0.481301893213984 1 1
0.543278267370497 0.542711655856722 1 1
0.621045536154348 0.620423118407399 1 1
0.469385240682825 0.46885617839468 1 1
0.548375740421214 0.54784483239843 1 1
0.456950372841546 0.456492451731706 1 1
0.611641055434427 0.611022585190619 1 1
0.545301197884438 0.544734813632845 1 1
0.491804612601931 0.491306230397588 1 1
0.562954079810449 0.562297830252741 1 1
0.36577030985406 0.365402281644914 1 1
0.500805786833304 0.500301381675319 1 1
0.710688984284581 0.710036986729128 0 0
0.394857108853257 0.394447981593263 1 1
0.704421494214152 0.70372390907471 1 1
0.450950247370844 0.450485503905469 1 1
0.613343579957743 0.612685495089264 1 1
0.477457897831673 0.476962803897466 1 1
0.333059620100463 0.332708698896278 1 1
0.646602296500989 0.645943284947382 1 1
0.356318539459744 0.355921803805626 1 1
0.7223058939829 0.721567421450219 0 0
0.523054029575033 0.522564563317229 1 1
0.59186557173495 0.591222410870842 1 1
0.394085701762406 0.393664210715903 1 1
0.331293618261625 0.330983136722011 1 1
0.444681571753648 0.44419075270339 1 1
0.622278504362574 0.621561260418191 1 1
0.438911052243703 0.438478888205801 1 1
0.722675203174721 0.721930492455628 0 0
0.664923428685489 0.664263087973731 1 1
0.509840350380051 0.509357153742698 1 1
0.307982007475517 0.307612824793761 1 1
0.661845547788372 0.661121846037459 1 1
0.667900907780234 0.667152468638152 1 1
0.548198690553299 0.547557980934213 1 1
0.644783110173959 0.644198245958193 1 1
0.419078422984427 0.418609900860676 1 1
0.623757989649073 0.623061071122686 1 1
0.677273297418706 0.676596791912079 1 1
0.468195257705028 0.467760230677731 1 1
0.381471060726481 0.38105827837877 1 1
0.449963021608046 0.449561092473351 1 1
0.666289007347948 0.665603555818137 1 1
0.279129251651321 0.278827783612076 1 1
0.660282488134812 0.659622364788272 1 1
0.322582774137327 0.322256920589114 0 0
0.588839958099798 0.588203418158096 1 1
0.524290162205074 0.52374224041659 1 1
0.515089833534573 0.514570138564038 1 1
0.402802262210115 0.402395912214855 1 1
0.504223082052682 0.503724223881903 1 1
0.595732845494433 0.595115590043294 1 1
0.570174300241121 0.569551973391155 1 1
0.622732683787701 0.622032170674222 1 1
0.486869317051254 0.486325996714382 1 1
0.387165013016558 0.386745676290612 1 1
0.552199323518338 0.551647383436798 1 1
0.297352898561771 0.297047642116459 0 0
0.566414334986115 0.565895208770724 1 1
0.549162169646139 0.548605558438047 1 1
0.40845353983961 0.408024162673896 1 1
0.403539565025063 0.403128666532439 1 1
0.237133056257203 0.236883704573026 0 0
0.453663115325276 0.453199109024386 1 1
0.386268342656242 0.385814951176562 1 1
0.538400919560487 0.537831635714614 1 1
0.516980629167658 0.516459054684674 1 1
0.426350615545904 0.425898632648913 1 1
0.565582714942114 0.565022567352648 1 1
0.4202051562894 0.419786452526784 1 1
0.53118530221875 0.530591515643884 1 1
0.419141518916974 0.418725913052121 1 1
0.373664329576812 0.373221124914914 1 1
0.431812063250119 0.431311770274154 1 1
0.50807213586431 0.507519543439115 1 1
0.541806279532196 0.541256408076285 1 1
0.447065280020726 0.446608585146259 1 1
0.631871146331045 0.631217853025235 1 1
0.572005672558978 0.571366617331406 1 1
0.692411245130748 0.691674965394804 1 1
0.595766757090551 0.595180850799749 1 1
0.438051290850002 0.437566037839891 1 1
0.5664616194529 0.565885716053535 1 1
0.455581735765266 0.455143307149073 1 1
0.505974166720035 0.505470600497317 1 1
0.687349249367672 0.686645081673449 1 1
0.59776027971524 0.597167176109108 1 1
0.435082409835355 0.434645457020297 1 1
0.374450079163707 0.374052985029642 1 1
0.331703742970244 0.331371570100169 1 1
0.502290581299198 0.501769811715196 1 1
0.665719221516702 0.6650451524923 1 1
0.402121272114713 0.401668654098542 1 1
0.527299546296089 0.526755358094497 1 1
0.45438602265205 0.453893732710708 1 1
0.435402121574478 0.43499848761581 1 1
0.536347449083577 0.535767456017816 1 1
0.448549449251846 0.448103984495111 1 1
0.457173559979373 0.456702358210532 1 1
0.487874613500231 0.487384366294684 1 1
0.673331307089328 0.672620064167571 1 1
0.495063048221174 0.494599124280503 1 1
0.539809211967225 0.539204616702678 1 1
0.485684377612622 0.485201146606687 1 1
0.342525813621495 0.342213799991226 1 1
0.513831235609888 0.513322038098238 1 1
0.503010190650299 0.502478861506555 1 1
0.438453078645883 0.43801060102164 1 1
0.532468819024232 0.531935024166563 1 1
0.599505666886125 0.59889175040094 1 1
0.472151616144181 0.471624955629189 1 1
0.665010606099711 0.664331327289195 1 1
0.466826570191849 0.466329805074261 1 1
0.494093519959064 0.493626911890336 1 1
0.550906136254932 0.550357803057341 1 1
0.351920588014905 0.351490755413357 1 1
0.54473961550172 0.544184437830641 1 1
0.402173048873214 0.401743919946263 1 1
0.588019810104631 0.587420010563892 1 1
0.5025325855595 0.501995794712913 1 1
0.690083456110616 0.689377654660177 1 1
0.475806716531936 0.475322120429393 1 1
0.457082751773646 0.45658914904763 1 1
0.446421438582407 0.445923462528639 1 1
0.566989415658594 0.566405161206337 1 1
0.54064342773557 0.540108347145171 1 1
0.340937315380862 0.340611832428722 1 1
0.588437331362569 0.587760640343607 1 1
0.497867964066046 0.497311161369507 1 1
0.568480342209378 0.567905214860343 1 1
0.607048334936826 0.606397745994552 1 1
0.528601131712009 0.528062390855738 1 1
0.339157104906039 0.338862325679288 1 1
0.420241345933543 0.419828875638626 1 1
0.548846995316047 0.548248858143561 1 1
0.59798744232556 0.59738069227046 1 1
0.630885500388347 0.6301761133872 1 1
0.494970117833816 0.494461020994467 1 1
0.38587139450346 0.385474717648069 1 1
0.611668905942027 0.611027694779656 1 1
0.461602213966559 0.461124261427096 1 1
0.464132297071128 0.463619268648199 1 1
0.58066482087468 0.580071636021048 1 1
0.595396795869985 0.594773367878037 1 1
0.639972477357074 0.639283841123229 1 1
0.15855580106553 0.158364231054589 0 0
0.415884856643091 0.415424431842187 1 1
0.495966894139424 0.495462376623197 1 1
0.617973881770541 0.617280199303013 1 1
0.464127262065528 0.463685492447756 1 1
0.531548899978479 0.531002597645008 1 1
0.620325297104745 0.619710703543425 1 1
0.281211926933478 0.280957638956201 0 0
0.403564945914053 0.40313585955893 1 1
0.610210436387182 0.609519711807011 1 1
0.558315670719225 0.55768029036814 1 1
0.259770922426342 0.259490550651738 1 1
0.49095980872909 0.49044541820321 1 1
0.653043942760738 0.652403218230728 1 1
0.482083940168594 0.48159224603157 1 1
0.966419120661899 0.965407068885335 0 0
0.602537077493498 0.60187984362129 1 1
0.37593371866413 0.375593531599617 1 1
0.291218963503256 0.290892891516665 0 0
0.575053326723274 0.574499033131739 1 1
0.602890738682917 0.602319434710354 1 1
0.467471714617623 0.466980544035596 1 1
0.490805819133153 0.490316255733193 1 1
0.530832509024488 0.530289903767315 1 1
0.442404065588083 0.441950510868452 1 1
0.408948171341717 0.408497627047473 1 1
0.231298781733133 0.231037757208362 0 0
0.378057641780783 0.37769147429058 1 1
0.440008566651444 0.439463136163998 1 1
0.622484670520615 0.621823999875208 1 1
0.386237583019859 0.385879566692497 1 1
0.369720771622889 0.369345440651779 1 1
0.721507896743094 0.720789498354913 1 1
0.585411483264626 0.584847114024223 1 1
0.49903084741361 0.498551057534744 1 1
0.620628993901476 0.620013636001273 1 1
0.498866905466417 0.498326627180535 1 1
0.587703724375499 0.587114813464948 1 1
0.568815575663377 0.568213806531912 1 1
0.430514838866961 0.430063808894147 1 1
0.425484480964461 0.425062274163064 1 1
0.57927160683868 0.578692502062016 1 1
0.560330519289954 0.559700989492825 1 1
0.663383976967012 0.662681612339632 1 1
0.581631631984802 0.581071630198529 1 1
0.556434751013433 0.555773258410633 1 1
0.50389937938265 0.503414392181879 1 1
0.511353626105753 0.51084370930516 1 1
0.476165358922245 0.475632671279202 1 1
0.579170684624824 0.578566526463238 1 1
0.504617171593939 0.504076592249374 1 1
0.560466234507254 0.559921178248141 1 1
0.496256279893453 0.49576963406363 1 1
0.507592864553919 0.507108692686597 1 1
0.406877709658856 0.406485206097 1 1
0.448380615912813 0.447917808097541 1 1
0.671287732009496 0.670614652845717 1 1
0.541803115578743 0.541271328931726 1 1
0.488389925880145 0.487913754677697 1 1
0.551968376189646 0.551430405015681 1 1
0.431883142867752 0.431417392494889 1 1
0.484306487883905 0.48376767216973 1 1
0.504820719502021 0.504337370066794 1 1
0.668675810601359 0.667992387245883 1 1
0.61674249901759 0.616074659673787 1 1
0.675693938015445 0.675025877796473 1 1
0.501702812671984 0.501163128392619 1 1
0.557255233066118 0.556659486094615 1 1
0.640595428732968 0.639936697749377 1 1
0.360973411312686 0.360559944818929 1 1
0.258097574016738 0.257840144563855 0 0
0.58109754638266 0.580524088109846 1 1
0.467409815076345 0.466914629465856 1 1
0.441590237768335 0.441135683188256 1 1
0.389620405309185 0.389224282531657 1 1
0.407394156211076 0.406972301438035 1 1
0.628750262699031 0.628095111386 1 1
0.446557735759402 0.446117821395664 1 1
0.42876446314209 0.428327540180131 1 1
0.216951150483771 0.216689064534115 0 0
0.446326783517997 0.445884637610782 1 1
0.415527280290385 0.415128292839287 1 1
0.505886489424512 0.505378227490187 1 1
0.467397578627411 0.466914785754853 1 1
0.455685266729353 0.455180485263438 1 1
0.545277588514903 0.544679909284619 1 1
0.498602027836011 0.498114166090771 1 1
0.393039814100816 0.392627207013954 1 1
0.479537770020782 0.479037423917434 1 1
0.407228815853489 0.406759143660693 1 1
0.54000942604959 0.539442906698836 1 1
0.359910201573961 0.359539959305159 1 1
0.367356713675213 0.366966385877119 1 1
0.339599976233759 0.339219419009041 1 1
0.310458056575757 0.310116311240346 0 0
0.42261912711205 0.422159952711591 1 1
0.515471121364391 0.514905053968187 1 1
0.3251738664347 0.324783736836316 1 1
0.475304238654771 0.47481235652765 1 1
0.648571759051749 0.647904165974375 1 1
0.582510738231156 0.581926013687224 1 1
0.374025100517907 0.373621549048686 1 1
0.390015924130136 0.389644913700056 1 1
0.546841997499518 0.54621208291662 1 1
0.525677658240259 0.525079680053404 1 1
0.633095127379172 0.632482545546552 1 1
0.484126604941209 0.483657663598526 1 1
0.411209882053799 0.410787741840028 1 1
0.43986579344289 0.439428760202053 1 1
0.587608834250911 0.586928123192089 1 1
0.636843663830304 0.636229657830379 1 1
0.368856254363226 0.368473393320568 1 1
0.44072949365951 0.4402494874474 1 1
0.428000034131217 0.427546503260786 1 1
0.485260066017652 0.484773049071338 1 1
0.519098012506317 0.518552986548365 1 1
0.706618312133067 0.705921759229206 0 0
0.543557780732659 0.542919542861041 1 1
0.460271846813499 0.459752321231391 1 1
0.396428121243192 0.395990111596394 1 1
0.659655021940949 0.659000162768952 1 1
0.360835053373758 0.36042615764383 1 1
0.444037359696409 0.443514815277614 1 1
0.562158348762361 0.56159261047959 1 1
0.616120929139467 0.615441862291563 1 1
0.508029963198769 0.507453544761014 1 1
0.32020729899653 0.319885949249232 1 1
0.600083477800983 0.599445952295383 1 1
0.500114641966129 0.499559959529481 1 1
0.539744051850499 0.539189085360771 1 1
0.846162105248073 0.845301833447414 0 0
0.715547232712652 0.714788082870441 0 0
0.596948393964826 0.596269848745302 1 1
0.572212422121361 0.571633126610041 1 1
0.773989485692379 0.773164560197088 0 0
0.431983831803953 0.431481840134558 1 1
0.423620825278481 0.423191406245717 1 1
0.534816721826831 0.534225980364086 1 1
0.452629897537423 0.4521605902082 1 1
0.600933946637431 0.600382369314974 1 1
0.542171273479488 0.54160301485183 1 1
0.303141148157309 0.302842843871784 1 1
0.49907044646767 0.498627441940448 1 1
0.529571022717483 0.529015601148544 1 1
0.620654379105356 0.620050423475897 1 1
0.525754917270171 0.525247808477021 1 1
0.562411520164811 0.561770334275315 1 1
0.413780651450566 0.413384092104135 1 1
0.619111232823241 0.618433653590442 1 1
