# Supplementary material for: Bias caused by sampling error in meta-analysis with small sample sizes
Source: PLoS One. 2018 Sep 13;13(9):e0204056. doi: 10.1371/journal.pone.0204056 (PMC6136825; doi:10.1371/journal.pone.0204056)
Supplement: S4 File — (ZIP) [file pone.0204056.s004.zip › results N = 20 theta = 0.8 tau = 0 sz = 10-20.txt]

"cohen.dl.theta" "hedges.dl.theta" "cohen.dl.cp" "hedges.dl.cp"
0.759226572255713 0.723090027002997 1 1
0.882540764552481 0.84236456414523 1 1
0.852376759524576 0.815893021427932 1 1
0.553011469215794 0.527331549346588 0 0
0.575154385372624 0.546228793936248 1 0
0.724273026806945 0.692808886361736 1 1
0.631199781282432 0.602184033807745 1 1
0.810448811214594 0.767511284235105 1 1
0.84073880522666 0.799132517025438 1 1
0.834641659541579 0.793401778921768 1 1
0.68756324594458 0.651343539320087 1 1
0.862952855908005 0.827342644361373 1 1
0.527066275035338 0.501286298393176 1 1
1.00646468559957 0.956746930862132 1 1
0.855356933318287 0.815310800245963 1 1
0.946792051110265 0.898036844166343 1 1
0.795628574557032 0.756072867783749 1 1
0.646987842356732 0.61675223276242 1 1
0.882995943454517 0.847649627233084 1 1
0.840419271447438 0.801071223537454 1 1
0.995871937463173 0.950740907032033 1 1
0.847531590191739 0.801483971503065 1 1
0.909400810356063 0.868884138189109 1 1
0.855359320669898 0.810091116580669 1 1
0.739491102952707 0.707713466427694 1 1
0.780069872631659 0.741921100652866 1 1
0.681822144125298 0.645997196543624 1 1
0.752682754034531 0.713714350688244 1 1
0.652440395261812 0.620065935565361 1 1
0.940647703793547 0.898018695546799 1 1
0.883785276876938 0.846323926783948 1 1
0.718430021383273 0.682951292129044 1 1
0.837756941168309 0.796655151456458 1 1
0.817054107992211 0.783157655176797 1 1
0.52544351493963 0.500153681042956 0 0
0.840775942171784 0.798749031498358 1 1
0.772930666331693 0.735293844274503 1 1
0.885349146712436 0.844338182574341 1 1
0.564579551237037 0.540628303514481 0 0
0.797340052124817 0.759569109062802 1 1
0.890330059612002 0.850601355305218 1 1
0.628841725430507 0.601505446644485 1 1
0.774509385483981 0.729242470433529 1 1
0.848840198088468 0.810096889209443 1 1
0.777612092691148 0.741065335440464 1 1
0.808107428702026 0.763757782292076 1 1
0.712940176240725 0.680462553026523 1 1
0.818460542543268 0.780586829625306 1 1
0.80921933206056 0.77370190853897 1 1
0.80915112292096 0.767173004527438 1 1
0.799657170950349 0.764520242707437 1 1
0.812486041911554 0.769132797262012 1 1
0.684483809865906 0.656792537424624 1 1
1.10101427757827 1.04882004165092 1 1
0.64620359188304 0.611730540732134 1 1
0.879891832521586 0.831307854154923 1 1
0.654063712358457 0.621819903979576 1 1
1.0418133352389 0.994834590669337 1 1
1.0756855750678 1.01833439238622 1 1
0.623702016515662 0.590347192577452 1 1
0.813479836353439 0.777032990433294 1 1
0.953367709693423 0.909271777238042 1 1
0.74299108716256 0.709995011081744 1 1
0.712450827771835 0.685245517495935 1 1
0.85459814647757 0.813561905842728 1 1
0.70974451792369 0.674593627015119 1 1
0.837604034818792 0.79776447314021 1 1
0.695666324062609 0.66096530918357 1 1
1.20717795883237 1.14084137788442 0 0
0.983800478899869 0.930973461337734 1 1
0.929059823732795 0.879313125227636 1 1
0.796656726023667 0.759571316014772 1 1
0.81704729435217 0.78372116167057 1 1
0.766611152274196 0.729515055973047 1 1
0.977846405164841 0.932645672807861 1 1
0.606282784093275 0.574776217281764 1 1
0.780552015727174 0.740812772782772 1 1
0.705094073820499 0.66820012312767 1 1
0.803550575700798 0.77003957277802 1 1
1.10276221294771 1.05598628520865 0 0
0.846635417493812 0.805224721035124 1 1
0.737201006774369 0.698453668719553 1 1
0.802704847056386 0.763343830537546 1 1
0.755208166194999 0.716838355661302 1 1
0.768475145050877 0.729917721043041 1 1
0.781631737227665 0.743841814868084 1 1
1.02119414663844 0.975819720008031 1 1
0.886469572459745 0.840300838735952 1 1
0.786800833259748 0.745159867735624 1 1
0.835900092056104 0.799334078384509 1 1
0.679483018772678 0.646953996558568 1 1
0.99187474755549 0.946255245505473 1 1
0.736177065261757 0.696321243249811 1 1
1.00088374410844 0.952985837766791 1 1
1.02382547809552 0.974598940735173 1 1
0.775620654063094 0.737984483583158 1 1
0.640492768672743 0.610201873840551 1 1
0.860573739118675 0.812734403545566 1 1
0.797481753192426 0.756375277418048 1 1
0.896218836536152 0.84850141192032 1 1
0.675971412991859 0.645385941014463 1 1
0.783399686933981 0.746255782322546 1 1
0.604820276480217 0.570760663781875 1 1
0.894975649241016 0.852309550053739 1 1
0.770847958090768 0.729007223709768 1 1
0.718357507812268 0.686257058594645 1 1
0.988340728883087 0.935713567936937 1 1
0.916802640033071 0.874800463723291 1 1
0.862744675593656 0.822209337806964 1 1
0.818045445362033 0.777080519358881 1 1
1.16200171520535 1.10415738126945 0 1
0.863423933817907 0.819853941683239 1 1
0.854249802681029 0.8186463117275 1 1
0.56964501276834 0.547990075299492 1 1
0.930444574201878 0.883770098436564 1 1
0.675600845267765 0.650496485774075 1 1
0.741960209905896 0.702258307133594 1 1
0.840321693868072 0.801102085165817 1 1
0.718932685221047 0.686159135853904 1 1
0.678003186896768 0.649006201249369 1 1
0.954645568948012 0.909933517501893 1 1
0.869611330245534 0.831538782954186 1 1
1.03618697162708 0.989716882049456 1 1
0.759770908144088 0.723016355986195 1 1
0.706584389412201 0.669365753458753 1 1
0.785870344596292 0.745643203790131 1 1
0.720645853276566 0.685192027183719 1 1
0.62644181972271 0.602969728742018 1 1
0.917148510240001 0.870938182961051 1 1
0.810327191966921 0.773837608720191 1 1
0.764237143283628 0.730094044818434 1 1
0.885857260860723 0.845503750717176 1 1
0.638661954205474 0.61186758606929 1 1
0.68228153697315 0.64823453204931 1 1
0.803955229856794 0.766671539509612 1 1
0.903042302136813 0.857770765879123 1 1
0.919469972245883 0.874841858874278 1 1
0.805641363566626 0.768302063980508 1 1
0.81672295005907 0.775560895864279 1 1
0.861584430905181 0.824622635050583 1 1
0.774349655321126 0.734465875827306 1 1
0.96409815698612 0.922379602323813 1 1
0.848850989688486 0.808615469019204 1 1
0.953511380511067 0.907678495074961 1 1
0.712181495203837 0.67787122776933 1 1
1.12016636114653 1.07006991740101 0 0
0.5481204540577 0.524373089661976 0 0
0.734529466491045 0.700196991654548 1 1
0.626435006651916 0.597749544492163 1 1
0.569726722479057 0.538115939209981 1 0
0.744854125213071 0.706919220658709 1 1
0.701472036990337 0.672153530227964 1 1
1.05686321808358 1.01029307308902 1 1
0.671117169936887 0.638154700206287 1 1
0.658754836023142 0.627997130709459 1 1
0.655307451993211 0.616615601248109 1 1
0.731432104931249 0.698630236483951 1 1
0.804501276559627 0.76712085027483 1 1
1.04186802925941 0.990924276636384 1 1
0.57128395612721 0.539653919047708 1 0
0.728600653611531 0.693725157046496 1 1
0.961449062425717 0.920583441769545 1 1
0.874994855649818 0.833032581936244 1 1
0.914496445271308 0.871273585787286 1 1
0.790809830183196 0.755764036190871 1 1
0.863436091001181 0.824157422016653 1 1
0.563745133080561 0.538253212593001 1 1
0.760951143096779 0.723601088915453 1 1
0.639936038846289 0.60917852592301 1 1
0.84254592272955 0.798458422650113 1 1
0.938469574334377 0.890269541823549 1 1
0.675151369275153 0.644870674753327 1 1
0.955824521575692 0.906356795817061 1 1
0.498676578667289 0.475259587817422 0 0
0.916428127387856 0.873627897696912 1 1
0.766596283949824 0.728196544719608 1 1
0.650404230817885 0.618194769058945 1 1
0.879479290109273 0.832948280584496 1 1
0.741624809906799 0.704707354180696 1 1
0.909327966110651 0.866668216278688 1 1
0.691827077178565 0.659039894866081 1 1
0.839636776380693 0.793413946703392 1 1
0.818946871053367 0.779488050428674 1 1
0.72723057135579 0.693266684954796 1 1
0.647400761659893 0.616017748418413 1 1
0.549704107739425 0.518965617586893 1 0
0.794041195432261 0.755672459825726 1 1
0.777450469908859 0.736527680702182 1 1
0.750918365462752 0.711145525887969 1 1
0.715755987075622 0.679753690275604 1 1
0.694252001266536 0.663525780082148 1 1
0.902969268612412 0.860893966137532 1 1
0.778084352415935 0.740319661926069 1 1
0.721780033488868 0.688423962223684 1 1
0.664118143380017 0.629602248207452 1 1
0.650614983935252 0.625879955230566 1 1
0.859402275807598 0.81919289998733 1 1
0.833923864983516 0.793625533918352 1 1
0.690127737668232 0.663049144643455 1 1
0.920835486227077 0.878795014045785 1 1
0.853762696240369 0.813686244064311 1 1
1.01227609241537 0.968260218250534 1 1
0.860695496513913 0.817899748854421 1 1
0.77123203779841 0.72917656217998 1 1
0.970290610735286 0.916427921404819 1 1
0.788181416948671 0.752534931067484 1 1
0.587962725028467 0.559536754455946 1 1
0.792432182637734 0.756289887261093 1 1
0.891927060632768 0.848996346536093 1 1
0.629366749618515 0.599436549239464 1 1
0.802730928137501 0.771306950869426 1 1
0.648797054823862 0.619305231845801 1 1
0.93798102779606 0.895954419258718 1 1
0.765903738616991 0.726311092698881 1 1
0.829374831247089 0.792936416302957 1 1
0.732887423415299 0.694626176599384 1 1
1.15649494557875 1.10253495349335 0 0
0.736616096687764 0.702412846331598 1 1
0.823129689139936 0.78286064033415 1 1
0.924000335222324 0.883473944364646 1 1
0.889406679921085 0.848391730715212 1 1
0.81330976773825 0.776537330557115 1 1
0.669654535023973 0.638406641706941 1 1
0.709925151025065 0.679011842115855 1 1
0.752437631153145 0.712938380314739 1 1
0.965541163487461 0.915240508425565 1 1
0.758571140150723 0.718903474506255 1 1
0.641268169638457 0.610964353192171 1 1
0.723263681125709 0.690189488612042 1 1
0.92549060828795 0.88301567420698 1 1
0.542104960743334 0.510731258359114 1 0
0.768623665348905 0.734700516521322 1 1
0.701288258006558 0.673210858380742 1 1
0.752662330507088 0.712877750751679 1 1
0.518144192101933 0.494178596994651 0 0
0.860047608146157 0.821386712300612 1 1
0.668296681604563 0.636129766683261 1 1
0.627582042097243 0.592601555138931 1 1
0.959218276457271 0.916572857240474 1 1
0.749305163443504 0.716472635527476 1 1
0.868299486946244 0.827176566724897 1 1
0.758170250642978 0.719344759879086 1 1
0.788887050158208 0.751693667848308 1 1
0.764664751722608 0.73130262742609 1 1
0.922688243743127 0.876492228849457 1 1
0.855715243735441 0.809116854681911 1 1
0.889136924434641 0.848917242844016 1 1
0.687081926382076 0.656385705079542 1 1
0.739771303027949 0.703088558417988 1 1
0.734850876164102 0.700819680722354 1 1
0.668305937115184 0.633252257015523 1 1
0.71345264217757 0.677711842973383 1 1
0.609067563694633 0.578235146645729 1 1
0.906704215970076 0.86462495619143 1 1
0.811756458589902 0.775631465904829 1 1
0.916033165511475 0.876560332193854 1 1
0.925953971850669 0.876524674990283 1 1
0.731935355963682 0.697588932514477 1 1
0.660761495633366 0.625397877693859 1 1
0.739386216295843 0.702229711477881 1 1
1.10467387926659 1.04828296588556 0 1
0.653330020084102 0.623786044602151 1 1
0.60513518253107 0.579455798680537 1 1
0.647394692069838 0.615288121114249 1 1
0.603283041024229 0.575277762724992 1 1
0.756835373132369 0.719583038792125 1 1
0.893751745498173 0.847541092638156 1 1
0.668878327844527 0.639280169972577 1 1
0.81905932440888 0.779574994239146 1 1
0.794980779061393 0.757734566195138 1 1
0.843638428293732 0.806815629267124 1 1
0.86767026394875 0.828271565191801 1 1
0.959127298833252 0.918259004239995 1 1
0.792032282737749 0.75710234232447 1 1
0.955500870921067 0.899875206333158 1 1
0.611353890251292 0.585328871380876 1 1
0.839783239765594 0.802800637942869 1 1
0.792256190065173 0.756959561892887 1 1
0.788966711858001 0.749977244289026 1 1
0.826041767984452 0.795864179540214 1 1
0.75589601537827 0.722240418012428 1 1
0.611872444591493 0.581492315209187 1 1
0.739492155049456 0.706497708685101 1 1
0.767082437775386 0.723539538534683 1 1
0.871871600084846 0.829777445124222 1 1
0.703647225454958 0.67435380781165 1 1
0.993291094346333 0.946223521752715 1 1
0.897495888353404 0.858822809960021 1 1
0.808038212585564 0.765742242148488 1 1
0.760789515415336 0.729016759855986 1 1
0.76615195814103 0.724801671956889 1 1
0.511328517710557 0.490431902677098 0 0
0.646110092297751 0.617212626882806 1 1
0.711113104968831 0.669518481239611 1 1
0.723798173287771 0.690823653020228 1 1
0.711746928696251 0.675620220783401 1 1
0.92025415196969 0.871020769194854 1 1
0.555267914401761 0.525281089214266 1 0
0.737752484190628 0.689101315929527 1 1
0.722779524338029 0.683162909950678 1 1
0.706954201919487 0.679390668536215 1 1
0.663289146132711 0.630823660644024 1 1
0.774055697483941 0.737313641123749 1 1
0.642677976690945 0.611878426680998 1 1
0.851008136994787 0.808655426351227 1 1
0.872102631609804 0.834345655719263 1 1
0.79902819478941 0.758696877491739 1 1
0.925886932126146 0.883872597064077 1 1
0.905474443122993 0.85841990252689 1 1
0.80502679069276 0.764313642508921 1 1
0.713714577905041 0.679717910572433 1 1
0.630777106036081 0.604000777096825 1 1
0.845992267619469 0.805654748294572 1 1
0.557305607870523 0.529014307125209 0 0
0.703485821975763 0.673456861715189 1 1
0.841337326164882 0.794886914066168 1 1
0.584521382231698 0.556484522147438 1 0
0.751756041143564 0.714593970727908 1 1
0.860173330301545 0.823349467395628 1 1
0.361730815548621 0.345442071098657 0 0
0.714738936743361 0.674081862915869 1 1
0.916687905549526 0.873544945042273 1 1
0.823770270541408 0.780801057039118 1 1
0.658635893054819 0.623597977050561 1 1
0.799599554165834 0.758800397806034 1 1
1.00876432137441 0.963655282171785 1 1
0.708192714496157 0.674004321117497 1 1
0.873859861955639 0.834387168033228 1 1
0.719225507709123 0.686987128334063 1 1
0.682383669239681 0.653877930638811 1 1
1.00637443336379 0.957856107185556 1 1
0.684399606401504 0.655868865007234 1 1
0.723666617015031 0.681486953297203 1 1
0.811345037932929 0.773132017567053 1 1
0.803555852776696 0.757096241033989 1 1
0.769506145565546 0.732521920766225 1 1
0.780534831878403 0.746709189010663 1 1
0.837717550018644 0.798190761569104 1 1
0.800856503130134 0.76207895804603 1 1
0.843589049742751 0.803323850964912 1 1
0.886681223762049 0.844842485111134 1 1
0.815574776546198 0.766398605097723 1 1
0.670103460982069 0.637001334546244 1 1
0.846550159621892 0.808671136912739 1 1
0.744126530163148 0.709264318214597 1 1
0.955145200945552 0.911221119810301 1 1
0.902563351291753 0.853703539811881 1 1
0.700569652133653 0.660851730441317 1 1
0.74303185245345 0.70205419300293 1 1
0.720114039042968 0.686378112827066 1 1
0.854120332491618 0.818169680042291 1 1
0.681561097991236 0.642471775185577 1 1
0.750709999294205 0.707361600416359 1 1
0.834083112485936 0.793085935218039 1 1
0.953292487428181 0.905066767440697 1 1
0.557636496916941 0.531367947180788 0 0
0.850668502049456 0.812065794985335 1 1
1.03446858334122 0.984098635211016 1 1
0.738514452376893 0.702619510826551 1 1
0.706366875020841 0.671860757390651 1 1
0.839942320971711 0.800777006556005 1 1
0.864745340159486 0.830823844023728 1 1
0.910053602311 0.868890299234497 1 1
0.78419183706473 0.750100963085382 1 1
0.623158746966349 0.594757209181948 1 1
0.808006862003728 0.773687983197727 1 1
0.886842339659675 0.845823127550092 1 1
0.736469883949637 0.697785649295357 1 1
0.754043388134171 0.724614629965915 1 1
0.793846057777009 0.754324088562291 1 1
0.798698172140567 0.765244866406682 1 1
0.732424803286025 0.698031090683562 1 1
0.841342655391494 0.80507235611324 1 1
0.891710965948296 0.850751570543431 1 1
0.530352567677066 0.503220755669041 1 0
0.980105209799747 0.934429930172016 1 1
0.917453256630903 0.868628573311131 1 1
0.884753222296753 0.831250251315083 1 1
0.654482449338243 0.618057774905368 1 1
0.775938054834889 0.733454882798687 1 1
0.545218756240926 0.521002131013731 1 0
0.668756924281293 0.636902373384288 1 1
0.853903423311478 0.813645460665569 1 1
0.881127129563993 0.841635233164864 1 1
0.65504738542376 0.626194006944015 1 1
0.698007602988586 0.669439800173077 1 1
1.01907723641043 0.96583874710528 1 1
0.760346351125443 0.726797441588195 1 1
0.736330831056479 0.69705354199804 1 1
0.796423412720784 0.759282268679828 1 1
0.825686525386048 0.77420511496483 1 1
0.482192345411304 0.460203046350491 0 0
0.809717010682128 0.770735782689916 1 1
0.521437359435968 0.498196142320849 0 0
0.703552716574533 0.672270431721523 1 1
0.87943751507473 0.838914837808445 1 1
0.861736989310091 0.824529249871877 1 1
0.827581685664263 0.791597264744683 1 1
0.691282981470021 0.662842328241306 1 1
0.817457172278953 0.779598761577474 1 1
0.755572750276193 0.721130629310084 1 1
0.650082450827689 0.613663251552441 1 1
0.618159824446937 0.589797737723948 1 1
0.892208538816015 0.843401198575528 1 1
0.760734941934797 0.722480087770109 1 1
0.892518783923384 0.849583616163473 1 1
0.845359133475707 0.795915675866356 1 1
0.73674796299764 0.703761395726703 1 1
0.749036742351878 0.707720140095572 1 1
0.677020051921329 0.649071238609418 1 1
0.922254530130119 0.878744535388191 1 1
0.573353086519193 0.556463298026222 1 1
0.808740820755001 0.769692114339504 1 1
0.931011909761229 0.885466038649411 1 1
1.04794133079037 1.0014179673316 1 1
0.899427258796811 0.855207106828917 1 1
0.900520476732596 0.851879567847508 1 1
0.876025069224196 0.831707962675405 1 1
0.854734050791505 0.816665851008912 1 1
0.615247847811135 0.584545688998583 1 1
1.04145244990109 0.997561854831986 1 1
0.706086535319884 0.668669464159162 1 1
0.907937266397859 0.871517644595581 1 1
0.551790201311054 0.529743320783899 0 0
0.671203899656317 0.637820389359685 1 1
0.885163268765332 0.842834879719392 1 1
0.646948569919869 0.619623711840698 1 1
0.705681295905847 0.670520153433315 1 1
0.668210826018482 0.637657422715765 1 1
0.73805000355368 0.704545562611375 1 1
0.687090840837012 0.652495128146885 1 1
0.83801420536914 0.794422469486431 1 1
0.830493338414881 0.790997967707956 1 1
0.800079115263581 0.761738638164261 1 1
0.796568151608117 0.759342794498449 1 1
0.746086559284878 0.710697361038737 1 1
0.945989151999068 0.893148708422754 1 1
0.818422677085976 0.78180432406552 1 1
0.683712223914209 0.649701643886519 1 1
0.760785982581901 0.724889871533963 1 1
0.755648004172712 0.715957697485367 1 1
0.611956891987989 0.580334608751406 1 1
0.940499450140205 0.896680557756327 1 1
0.806913661989835 0.774251068656166 1 1
0.834364487607581 0.792429621749121 1 1
0.7010779641308 0.66246391960283 1 1
0.846137989493299 0.808584528260366 1 1
0.946749231391422 0.895051566749507 1 1
0.691579325276338 0.661575228003976 1 1
0.974694611153511 0.92571459832273 1 1
0.759866751923308 0.728456308901568 1 1
1.00841461970835 0.959269395561471 1 1
0.729827104894927 0.697326831712697 1 1
0.916053054167534 0.870437406521192 1 1
0.878009437109602 0.835201692779929 1 1
0.750520892753665 0.714393810128228 1 1
0.942970372877107 0.898392350904851 1 1
0.712196618778979 0.678054404351525 1 1
0.739538089567322 0.709049879333857 1 1
0.854269374136517 0.817063523467766 1 1
0.980193750549724 0.932061460743878 1 1
1.07109891622538 1.0233566735108 0 1
0.839928956414083 0.792037995395723 1 1
0.699244525922598 0.664363484665351 1 1
0.943377675923779 0.903553208162639 1 1
0.784412290066016 0.744157984261393 1 1
0.792792769593472 0.751364074128145 1 1
0.764961997519433 0.7233921367589 1 1
0.793532608791205 0.751670450851447 1 1
1.03192720954172 0.975709819231949 1 1
0.431655095777007 0.410564614645281 0 0
0.656083548549562 0.625213806528817 1 1
0.811561797210496 0.773855203359262 1 1
0.730358739356355 0.695353522487611 1 1
0.892645694246682 0.854626635282545 1 1
0.994056765604359 0.945298548923066 1 1
0.700935064379832 0.667561804340424 1 1
0.921955419384835 0.867892577441625 1 1
0.715709401573783 0.677678061674043 1 1
0.913211784980801 0.870137735449598 1 1
0.658786032070129 0.634502465833637 1 1
0.609009039486287 0.582601987090523 1 1
0.730759925311851 0.698588537300471 1 1
0.865434202656655 0.821130081691835 1 1
0.872543635791485 0.831385566678288 1 1
0.788385447691719 0.750328714715368 1 1
0.937244421182264 0.891969413622371 1 1
0.714320081615923 0.685226945717688 1 1
0.728126241506549 0.693847936232901 1 1
0.85228143890401 0.813579862062157 1 1
0.810444100731027 0.772323549801439 1 1
0.755039175825124 0.719906802781261 1 1
0.767860679655975 0.732937878698712 1 1
0.787468164021633 0.751735918728105 1 1
0.971880260521391 0.925115746841523 1 1
0.656818084794856 0.627706004354946 1 1
0.86398929995959 0.824259515079814 1 1
0.729882291351359 0.689518041311408 1 1
0.768571626219297 0.734805606732295 1 1
0.957781685412351 0.915674369276481 1 1
0.775000696464358 0.741138460617863 1 1
0.741387908562325 0.709968550689067 1 1
0.946736121520066 0.900260544900868 1 1
0.756129447194026 0.721064790307643 1 1
0.853424940579075 0.815133439270621 1 1
0.916308649010848 0.873056010550622 1 1
0.660476102767967 0.628415705480634 1 1
0.691135090188056 0.655559606656329 1 1
0.731984537724717 0.693653514623498 1 1
0.722748291899664 0.687463063499399 1 1
0.795599182751265 0.758680960649697 1 1
0.60810750924178 0.577168824336705 1 1
0.821823549900952 0.785642625542792 1 1
0.802223645604006 0.763668031851448 1 1
0.850225364271101 0.811108816428233 1 1
0.683215310754954 0.653009139821522 1 1
0.66353486822395 0.632441571670941 1 1
0.823251235697795 0.783888651031607 1 1
0.922347125192114 0.878587762392636 1 1
0.481357750718498 0.45891678666522 0 0
0.974798661476582 0.929528545986922 1 1
0.841881118437601 0.797866175240196 1 1
0.709142299745843 0.677260697898414 1 1
0.711018241494112 0.670415352710413 1 1
0.668397398733902 0.636118159696184 1 1
0.739098514220918 0.708572423969894 1 1
0.910047421228588 0.859020107799908 1 1
0.823149558828403 0.783574839390288 1 1
0.902644547235045 0.860139112272171 1 1
0.969246483774839 0.919399585233485 1 1
1.05699457510847 1.01258480984914 1 1
0.76921797853853 0.732364658335867 1 1
0.762130734890747 0.720455804971904 1 1
0.912573662417789 0.87028119419367 1 1
0.860473896565836 0.81349799822523 1 1
0.598889343950361 0.570573208977579 1 1
0.870037578326893 0.828184161594016 1 1
0.925635663597369 0.881315335377769 1 1
0.704787462134032 0.665181782460768 1 1
0.816107191549991 0.775281388800776 1 1
0.65639791495904 0.62414146173841 1 1
1.00399127739799 0.955484263318859 1 1
0.692502222276278 0.661160608741386 1 1
0.619780550949194 0.590967405725396 1 1
0.63672196217988 0.609597372360346 1 1
0.799420294654103 0.762353950793668 1 1
0.614045401199439 0.586444227838775 1 1
0.613454182072111 0.583808313722793 1 1
0.834558123471409 0.798167266750445 1 1
0.614898458627349 0.589648719626349 1 1
0.701315319008382 0.67103688137988 1 1
0.893131066659012 0.854742571795159 1 1
0.90092441257562 0.85847721449707 1 1
0.921725463092783 0.880978828737478 1 1
0.954359196574253 0.912743962147991 1 1
0.694251140006595 0.66180880820925 1 1
0.861288603067873 0.82090914594256 1 1
0.594851381707477 0.565736944879384 1 0
0.701965757788056 0.667625236165109 1 1
0.603196556588445 0.575582372767981 1 1
0.78843409511946 0.751404405114085 1 1
0.910836405484118 0.866694779101235 1 1
0.810570386873582 0.768362820042681 1 1
0.76532807319927 0.727636637744787 1 1
1.09836717603938 1.04441065057864 0 0
0.640171310343398 0.609425401583882 1 1
0.957206145693777 0.915361603613568 1 1
0.949006982053999 0.903836056977639 1 1
0.742373339327892 0.707790143215599 1 1
0.787158631605784 0.747030137188357 1 1
0.828338536958819 0.794651163809534 1 1
0.883431153907387 0.840490470764114 1 1
0.73916238070357 0.709311073685038 1 1
0.915845616256201 0.866519286095514 1 1
0.669693701794784 0.640396789746238 1 1
0.823145729888172 0.78588498078991 1 1
0.759063511643363 0.718488325974845 1 1
0.6534592129169 0.622562889167074 1 1
0.589044222142598 0.554818351780439 1 1
0.837301296004539 0.806116309493747 1 1
0.654468358631021 0.622923136957477 1 1
0.723804695021464 0.690125171922638 1 1
0.699483943643012 0.664381934457687 1 1
0.887313955263099 0.847402629136344 1 1
0.805437206296698 0.76784646408566 1 1
1.10091343247285 1.04837636266609 0 1
1.05688187950565 0.996443199618686 1 1
0.598977553839503 0.572533771038293 1 1
0.80833344629053 0.76713292715355 1 1
0.776288744886851 0.738657141302324 1 1
0.943745668823079 0.901351843379964 1 1
0.738988849327952 0.704177957495868 1 1
1.02115478883472 0.963302403998751 1 1
0.717876380909729 0.685874666804477 1 1
0.915316077338027 0.87491778433596 1 1
0.907501701586465 0.861900435221793 1 1
0.83722431210215 0.798220996433301 1 1
0.888018145310973 0.84344042130471 1 1
1.04050738178245 0.989589027092084 1 1
0.677695959456308 0.647554398489392 1 1
0.677647080543002 0.65093106085397 1 1
0.657559496082405 0.624447306853617 1 1
0.813684580707258 0.775243038485472 1 1
0.912730586272445 0.870791555957917 1 1
0.784393608665219 0.749392259000436 1 1
0.911603888569968 0.869020682220576 1 1
0.807341175959089 0.764187359375867 1 1
0.556323429524418 0.529025885244284 1 0
0.722832010418812 0.68824855158863 1 1
0.739465281765066 0.704711542020024 1 1
0.788919070487985 0.747615291230926 1 1
0.62345001214622 0.592519874546389 1 1
0.849458337253051 0.809969482750847 1 1
0.904073996028331 0.863339654972525 1 1
0.835515772048973 0.794246835619398 1 1
0.650021625824139 0.620931351753567 1 1
0.686619267393866 0.656204879660016 1 1
0.78135652117836 0.744511890514996 1 1
0.969279790752151 0.92481237251911 1 1
0.676832218451645 0.646339610304766 1 1
0.747989109035585 0.707401345378957 1 1
0.899189641501153 0.852724826933319 1 1
0.703802138510061 0.67535924869303 1 1
0.582317787260988 0.554973052369453 1 1
0.748726344088215 0.717644676550512 1 1
0.664941243781375 0.639219122127692 1 1
0.944037901795642 0.893595474382239 1 1
0.839505583482199 0.798917179554961 1 1
0.79763896747185 0.759202493168611 1 1
0.706004351355173 0.673586047732438 1 1
0.590383303450577 0.558182558612723 1 0
0.594815019151121 0.568662265521112 1 1
0.766900338116766 0.729798876452817 1 1
0.744684776994165 0.707713300607355 1 1
0.660836305849927 0.630287069864368 1 1
0.901025187405676 0.859915247018987 1 1
0.784798854792267 0.745200687864688 1 1
0.705182634888654 0.670079806743035 1 1
0.752988956475243 0.720435528047674 1 1
0.533800438941859 0.508030431141013 0 0
0.641614686148411 0.608214555490377 1 1
0.694371820759307 0.663393478271817 1 1
0.978013213562738 0.93059835803089 1 1
0.688052401212602 0.656525354185062 1 1
0.83908784130736 0.803094874902586 1 1
0.671251115412482 0.636026601421049 1 1
0.709755496974304 0.674689197787097 1 1
0.726689818552962 0.691847574807096 1 1
0.772288509892804 0.738205212002394 1 1
0.775528990905576 0.735853638381203 1 1
1.01150215725928 0.969164130031837 1 1
0.654615158890919 0.623074820160379 1 1
0.861366321498757 0.814472846068872 1 1
0.721617762219843 0.684416699809283 1 1
0.858876100131375 0.81611650272392 1 1
0.874241094094772 0.826313545233262 1 1
0.948455405046203 0.901966181023431 1 1
0.512279444614967 0.490548063726824 0 0
0.606308859321278 0.578033991577973 1 1
0.928799314590486 0.8865574677574 1 1
0.858102545565204 0.829195064784536 1 1
0.611069889105928 0.5846085484446 1 1
0.937076096328617 0.886503827108334 1 1
0.93446818757448 0.89088338085956 1 1
0.80898653408922 0.764458188119825 1 1
0.889276892213217 0.845916277898863 1 1
0.973893469959397 0.929826382285729 1 1
0.79587102342874 0.759158134158937 1 1
0.861433174628202 0.821765936614859 1 1
0.509618231988152 0.483392210742294 0 0
0.732498971312151 0.698669800653801 1 1
0.784158408635429 0.748665300705135 1 1
0.754929513980205 0.716928178408097 1 1
0.794140703881101 0.760938244414304 1 1
1.00035388724762 0.954380385184904 1 1
0.566774635675194 0.539950758059139 0 0
0.563204789739609 0.536226030155934 0 0
0.85503985832294 0.811966856926283 1 1
0.674326127108808 0.640968635547427 1 1
0.744655181256063 0.710970303697902 1 1
0.79770035405265 0.756149175131449 1 1
0.649426132826369 0.617586386491766 1 1
0.919954564437635 0.879676323974032 1 1
0.805961326254074 0.762802919983606 1 1
0.76644870474613 0.724144648848288 1 1
0.729668907686062 0.694569748052755 1 1
0.953875045076234 0.903854194270778 1 1
0.629675703469685 0.602604878326642 1 1
0.915285566816918 0.860801548176744 1 1
0.980643051261125 0.931236916289139 1 1
0.755538489026027 0.718071521775457 1 1
0.678390948953101 0.647412122980782 1 1
0.580126798589953 0.552312963042994 1 0
0.659103455658133 0.626810011364056 1 1
0.849447397673787 0.810777642506343 1 1
0.594461362873726 0.565173913676255 1 1
0.755153953791869 0.722493847066458 1 1
0.939036871074934 0.893865679306021 1 1
0.80837808323346 0.765454201767094 1 1
0.945073386606079 0.900414076535712 1 1
1.00504956137718 0.957959664451355 1 1
0.985276089843533 0.937053916827691 1 1
0.75570231045962 0.720225232427855 1 1
0.846066077822958 0.812577366298333 1 1
0.878962675512917 0.835665213868291 1 1
0.658189921368438 0.626989561622647 1 1
0.726265426905942 0.69200063343075 1 1
0.750917869202566 0.7171011471165 1 1
1.0711447389579 1.02491148767462 0 1
1.00620210112087 0.960104409746627 1 1
0.856641015481744 0.822599301579731 1 1
0.750057028751464 0.714173682685081 1 1
0.798695434533342 0.759239909031692 1 1
0.692344727970823 0.661363754692053 1 1
0.846303318375035 0.802041107602758 1 1
0.808380994062854 0.77244294694748 1 1
0.896537169999612 0.856449336835284 1 1
0.851961248702771 0.806501462577747 1 1
0.758536946393991 0.720168175111423 1 1
0.812309519037583 0.776234372709834 1 1
0.988697975862986 0.93907040558867 1 1
0.812311039854623 0.777339115480134 1 1
0.979657455509424 0.926593693296255 1 1
0.822755168089041 0.778809487648914 1 1
0.73096927967835 0.700135398956977 1 1
0.819726825179848 0.775328495900182 1 1
0.948913043473097 0.901521443204496 1 1
0.821374882233627 0.780926613018217 1 1
0.878799456551097 0.839580255954413 1 1
0.92685295013538 0.883927521362404 1 1
0.972063249617761 0.920324111349894 1 1
0.676613193214648 0.646542530377372 1 1
0.963323471670602 0.920710122739157 1 1
0.873207258531861 0.830313827273443 1 1
0.895844525501365 0.848835529930769 1 1
0.813338732881158 0.772278416059071 1 1
0.784461680762539 0.74123946977654 1 1
0.801688424721239 0.765097958740178 1 1
0.994747605804049 0.946515240331588 1 1
0.935238076190938 0.889022435720195 1 1
0.800286444260301 0.767246731145124 1 1
0.794730173578608 0.760887644770435 1 1
0.969719821907962 0.92473872016999 1 1
0.715428681799882 0.681680182704381 1 1
0.788888619289227 0.756773636681745 1 1
0.666326584711669 0.638218867188975 1 1
0.821074038127085 0.782438037034996 1 1
0.879039223092548 0.84052003933081 1 1
0.67802638739898 0.64429524426132 1 1
0.877982132762832 0.838441347758045 1 1
0.636066071711729 0.605053278640353 1 1
0.670321732270455 0.637684280076349 1 1
0.795664816540615 0.758158628416944 1 1
0.823221549656375 0.785309569983075 1 1
0.739173594188942 0.707098253476354 1 1
0.823152686382782 0.785094848258164 1 1
0.919383444012563 0.879310511349703 1 1
0.658505680050756 0.624158830466654 1 1
0.767138574779167 0.731814520065919 1 1
0.704200401748752 0.667959676335925 1 1
0.738639013465376 0.704101305899622 1 1
0.905801891309237 0.85697676929907 1 1
0.646321359111505 0.620625983504943 1 1
0.694832051441867 0.664319828746745 1 1
0.941009647555401 0.894871379482239 1 1
0.735927207193209 0.704645528911581 1 1
0.556832140655056 0.533018602001119 0 0
0.689078057758993 0.656369842655778 1 1
0.761414956757932 0.727794915555948 1 1
0.740635566100865 0.707340288033885 1 1
0.838912247002713 0.797870012612206 1 1
0.645756937751543 0.620489146520872 1 1
0.744118157925447 0.710167542303358 1 1
0.765463480517518 0.72737923803968 1 1
0.861449300759231 0.815528280962341 1 1
0.688582422919114 0.659607689214903 1 1
0.806426636324251 0.768568480317363 1 1
0.855153263603588 0.814424350768621 1 1
0.756698162925434 0.7175525716264 1 1
0.71264178713404 0.675018704779652 1 1
0.644649973122338 0.607322743101501 1 1
0.80851183244369 0.771218881687752 1 1
0.826413428321804 0.78536938798291 1 1
0.814743650216874 0.77519174209941 1 1
0.908573353227814 0.863832234038991 1 1
0.583648232598122 0.553320438149263 1 0
1.03621141120542 0.986571760587842 1 1
0.950249871669501 0.906123970014544 1 1
0.686182198043264 0.645023223000509 1 1
0.79234725463175 0.759499624697184 1 1
0.911030922732791 0.871859812581708 1 1
0.656224768886431 0.631696358121349 1 1
0.787535399728643 0.742829818443876 1 1
1.00647523101281 0.962057004380102 1 1
0.947828089151151 0.906245462251217 1 1
0.759958154179699 0.723026138021835 1 1
0.506510771927185 0.481154540746064 0 0
0.879835111788196 0.840659842291468 1 1
0.911275713325479 0.865129592171142 1 1
0.921608641806246 0.879412145598028 1 1
1.00719329646136 0.962314723545339 1 1
0.761167253778419 0.725834195115665 1 1
0.522764373759714 0.498104589314739 1 0
0.829865052466166 0.793625934380384 1 1
0.829754203183271 0.790618733888578 1 1
0.727066693318872 0.697263154665337 1 1
0.703455955689164 0.669760997855281 1 1
1.00006945814487 0.948938892797494 1 1
1.14304945652597 1.09006560631201 0 0
0.836753620873098 0.800297504224927 1 1
1.0448873896517 0.995800082549785 0 1
0.68625049907356 0.657562540664383 1 1
0.746831058965537 0.71198729875121 1 1
0.912585603648896 0.861142730145309 1 1
0.695388908265655 0.66175174901581 1 1
0.849816799778063 0.805053902727692 1 1
0.529437037827017 0.502822723363818 0 0
0.776058336550679 0.736671357891581 1 1
0.70850472621408 0.674529702917623 1 1
1.0618319266168 1.00888815786396 0 1
0.691605130733938 0.649812010143153 1 1
0.888570167509947 0.848683752980645 1 1
0.904344512216142 0.859572027333261 1 1
0.553052697061099 0.528005224997581 0 0
0.718064992449748 0.681272289835075 1 1
0.898676818702069 0.854434934656096 1 1
0.83129641769671 0.792986749955002 1 1
1.00148766529704 0.959091030099708 1 1
0.858650179369117 0.822145487225828 1 1
0.819037439471425 0.776390676774526 1 1
0.89639906326005 0.848364546611821 1 1
0.767807700679085 0.7339992099181 1 1
0.82518055710989 0.786322847511295 1 1
0.657290200688884 0.623144032389598 1 1
0.705456406162779 0.666921967506648 1 1
1.25715105024288 1.1970222947454 0 0
0.726958506368296 0.694029206431289 1 1
0.827148600798198 0.786828080093596 1 1
0.662281129031781 0.632825216685318 1 1
0.552486344282372 0.522879484181012 0 0
0.896006334382558 0.851537600948612 1 1
0.815889496354438 0.777769506815061 1 1
0.79594843429955 0.758215143756633 1 1
0.607332204168972 0.57906309447715 1 1
0.859111596247294 0.815167144012599 1 1
0.981482144909372 0.935830809251832 1 1
0.900251648760165 0.856850111369487 1 1
0.665654972845547 0.63560041524156 1 1
0.972299912787485 0.920798469144494 1 1
0.794907977312481 0.755329450394337 1 1
0.77390329793107 0.740540503437155 1 1
0.821238887640997 0.769183972463178 1 1
0.790111368786596 0.753219448526041 1 1
0.85526798559976 0.81684805060004 1 1
0.848154220819556 0.811846311308918 1 1
0.786903712901632 0.747783363556676 1 1
0.572949454818415 0.542483086372987 1 0
0.838862113376415 0.797124276165545 1 1
0.680350892338051 0.647434120993487 1 1
0.724352653700582 0.692032069379358 1 1
0.616088099252397 0.588656820112151 1 1
0.930922674386816 0.8882919878457 1 1
0.479302974875031 0.457532821599286 0 0
0.634253885029741 0.604234563163081 1 1
0.829364534749855 0.784119526949796 1 1
0.708112123225382 0.673325303809347 1 1
0.684516482435389 0.653299281485446 1 1
1.04663553149308 1.00211832838546 1 1
0.985947778338384 0.936682275907336 1 1
0.748158465403808 0.713286145211817 1 1
0.993021560051154 0.945916366283523 1 1
0.776337211666624 0.739043089637698 1 1
0.591923218439456 0.561903601739792 1 0
0.641139100520165 0.610481582474494 1 1
0.695862378869405 0.661496210534067 1 1
0.59156795966328 0.560940492727421 1 1
0.74783431988926 0.715376043789638 1 1
0.826236213238835 0.783843561297097 1 1
0.708756581913305 0.675173996062558 1 1
0.856329060420536 0.814919050694913 1 1
0.720076186445006 0.688674438100054 1 1
0.623558234384542 0.590520264578736 1 1
0.81566950665785 0.777898043972226 1 1
0.673451822540668 0.645515235835599 1 1
0.785051456149392 0.74447161164066 1 1
0.70323422628173 0.672206131570949 1 1
0.658236660957533 0.625064547193716 1 1
0.749080872613403 0.716017244784127 1 1
0.77160106533064 0.731435353656693 1 1
0.803970786167554 0.759961817635693 1 1
0.839363883306848 0.797874362843111 1 1
0.74364836051666 0.711542909347376 1 1
0.703876117619249 0.665704038596289 1 1
0.682558125381825 0.65493687162189 1 1
0.759875359225519 0.72533749391452 1 1
0.907848354878659 0.867911420613887 1 1
0.679611738840291 0.64448394543196 1 1
0.770972799961542 0.734521308646983 1 1
1.05129220300084 1.00730463766946 1 1
0.722300915871489 0.680863484062233 1 1
0.71583528707316 0.687227220914299 1 1
0.805088721062899 0.765489003663656 1 1
0.795246511277991 0.760521818160368 1 1
1.07915774784797 1.02723410270788 1 1
0.609673629313624 0.580680984709477 1 1
0.689428842015178 0.660246351098155 1 1
0.808766933585039 0.773239440434867 1 1
0.577307430628616 0.549661325720782 1 0
0.919193786303579 0.872630143182724 1 1
1.03516966424281 0.981044816877356 1 1
0.812104923479326 0.770494488768697 1 1
0.821634811824466 0.782884915769046 1 1
0.658792818157226 0.629119749391213 1 1
1.12575820575331 1.06711048625972 0 1
0.984409677657221 0.931405279246393 1 1
0.643744237363615 0.615872400317289 1 1
0.72276357344275 0.677051695863307 1 1
0.845604510670396 0.80384336817865 1 1
0.670900755547513 0.638854392892636 1 1
0.858568966368607 0.816838461934339 1 1
0.616324790138589 0.589887611064507 1 1
0.609634778022236 0.581099566621998 1 1
0.859629572881939 0.822571336303148 1 1
0.84301328536662 0.799351526562716 1 1
0.77742355166639 0.738575724478043 1 1
0.884670840169287 0.839160697800274 1 1
0.709787226425244 0.678744257206926 1 1
0.728440405547479 0.690990110768008 1 1
0.859453869917428 0.817987900369461 1 1
0.717245381463749 0.690915991523665 1 1
0.628437744746635 0.597995955885919 1 1
0.746432212655857 0.709771114455049 1 1
0.787864181645615 0.749682558254883 1 1
0.805925107553015 0.762718750258272 1 1
0.727502969403937 0.69039081112576 1 1
1.03612005055093 0.994018817143353 1 1
0.848811209776379 0.808493472523193 1 1
0.614021642121867 0.58973317478186 1 1
0.884325617274455 0.840476390067878 1 1
0.661134313707293 0.632893773625531 1 1
0.838955760545059 0.799191756143749 1 1
0.826959782208081 0.783946457023446 1 1
0.726379994193364 0.686886035774448 1 1
0.820715181199036 0.780728661566589 1 1
0.869808625226471 0.823422461339197 1 1
0.704562087131486 0.675959198556879 1 1
0.833722529852531 0.796421063360163 1 1
0.709375717213235 0.678552320347492 1 1
0.81708175342984 0.782211240736568 1 1
0.777224981998884 0.739186656649606 1 1
0.578053123440026 0.550491798064235 1 0
0.983123879084046 0.934220113636385 1 1
0.962097638540948 0.913574441706777 1 1
0.946260177879071 0.904775930782226 1 1
0.752887487228237 0.713853689760266 1 1
0.949349518747651 0.902847679510678 1 1
0.770251038023454 0.734477407186443 1 1
0.869794371134035 0.8272930402349 1 1
0.84173980182052 0.801766311619894 1 1
0.702729201741034 0.663043634861973 1 1
0.583522412380774 0.551524194635249 1 1
1.08118556519002 1.02934972953749 0 1
0.857075571891221 0.81445872144471 1 1
0.704355273718619 0.675503108030061 1 1
0.659156578727313 0.62633509855841 1 1
0.600388827060267 0.57241087091802 1 1
0.725359999115424 0.691285461506938 1 1
0.890837436837384 0.849865495837922 1 1
0.898213574490606 0.853149023102552 1 1
0.632249903351354 0.607088483346125 1 1
0.72465512452569 0.688263171690141 1 1
0.976389921988889 0.928616637517389 1 1
0.827905432454948 0.789051351424666 1 1
0.774046961652572 0.7369788256154 1 1
0.797213449635473 0.758885421716798 1 1
0.45199176716236 0.426375397828101 0 0
0.753030441911712 0.719318341086041 1 1
0.676421299148194 0.643653016468993 1 1
0.890260902398728 0.847609822205201 1 1
0.964125647632295 0.917546754891253 1 1
0.75730519482183 0.722743726985513 1 1
0.915184608398379 0.875881399160105 1 1
0.863919644072213 0.824689092373479 1 1
0.982309602957886 0.931679381336489 1 1
0.724918676687891 0.696512233637342 1 1
0.831041886750379 0.793571402463514 1 1
0.774299862953704 0.737972660053874 1 1
0.541405194198405 0.518330275010257 0 0
0.854203735489082 0.809142864616499 1 1
0.730980287453418 0.698888237976389 1 1
0.807446055715702 0.771709369891131 1 1
0.922388912195857 0.876037366484378 1 1
0.847957801410548 0.807337310750506 1 1
0.876366012302246 0.832264532011969 1 1
0.759717252603968 0.72293962381737 1 1
0.817307379452476 0.778204707086677 1 1
0.782644206624759 0.747681142165704 1 1
0.874561284077823 0.830238862161883 1 1
0.814261502461298 0.77095836079329 1 1
0.777049002721145 0.737437772822078 1 1
0.533564578798405 0.503292855207751 1 0
0.911939770355705 0.872877447146382 1 1
0.729785208970819 0.689235440563909 1 1
0.858455212284567 0.811853115851986 1 1
0.877202017324582 0.83686348068034 1 1
0.585109080140006 0.555116039969957 1 0
0.969148808777222 0.924628346909171 1 1
0.767289453091835 0.734741676122254 1 1
0.609140651669343 0.57973873184638 1 1
0.723013450271643 0.686976269193685 1 1
0.871581127132426 0.830456511392232 1 1
0.830126247836773 0.790664658312034 1 1
0.702014053046242 0.671732222421769 1 1
0.846178640021958 0.804844393627424 1 1
0.720789866240513 0.690133450251359 1 1
0.913414485621578 0.868352540347581 1 1
0.734459767074435 0.697728121266344 1 1
0.88104591513375 0.840820105332131 1 1
0.570144927317794 0.545590838714986 1 0
0.834247108332034 0.799921663918695 1 1
0.658885398901202 0.632781091492531 1 1
0.961585569714859 0.917603241722809 1 1
0.681715656816596 0.64291050768139 1 1
1.01604928480132 0.966495411905917 1 1
0.786838584207962 0.75102173083316 1 1
0.906402718841122 0.861082051631948 1 1
0.836329850934578 0.8005862467857 1 1
0.928272320957297 0.886946043141501 1 1
1.0293312988448 0.980387651126239 1 1
0.846791402350695 0.802218442765702 1 1
0.720424803080255 0.696883685277375 1 1
0.839434206987775 0.806107784561886 1 1
0.747315219531781 0.714202472742707 1 1
0.676899931689642 0.640997864998096 1 1
0.802505130906129 0.76375637043565 1 1
0.882594713248898 0.839131422763069 1 1
0.768709974156976 0.733611533448112 1 1
0.719121581369767 0.681328994497827 1 1
0.823644922326269 0.777360509187119 1 1
1.06254984194367 1.00365214762335 1 1
0.81390363544542 0.776756191818394 1 1
0.891858970022066 0.852221395798829 1 1
0.832825688185523 0.794932814422337 1 1
0.90608261560679 0.86451334924728 1 1
0.991840637878503 0.939977574887186 1 1
0.732855934765528 0.699812949331453 1 1
0.499298889865551 0.479446774779293 0 0
0.549272636485385 0.525433130970537 1 0
0.770194534681014 0.728774587262838 1 1
0.846292535172584 0.807658364038024 1 1
0.787484714779732 0.749038681454146 1 1
0.651269903827522 0.62483498195922 1 1
0.864285210742748 0.826873218052532 1 1
0.764515356646424 0.727481125437406 1 1
0.940812200263261 0.89419060930534 1 1
0.791172696015319 0.750702068303516 1 1
0.882064422464788 0.837820923542598 1 1
0.747501466667343 0.717004158404584 1 1
0.873975371767293 0.832179117719408 1 1
0.810495339427211 0.772881036325889 1 1
0.847735045907722 0.807337300559182 1 1
0.867975195356933 0.82592662712405 1 1
0.70739723199076 0.675744060083812 1 1
0.745049786263198 0.709337587367089 1 1
0.741077934149414 0.707154706048078 1 1
0.963375869598137 0.918559540957072 1 1
0.946028751399496 0.90101735487688 1 1
0.798846791241676 0.7589965889076 1 1
0.907458784633449 0.860104282922714 1 1
0.851248624533348 0.811808583072633 1 1
0.782371476318247 0.74414526815382 1 1
0.569757638745767 0.544870666203794 1 1
0.739523124933677 0.70201334412416 1 1
0.917237564355986 0.869912589845731 1 1
0.967592842461632 0.920710017332741 1 1
0.762868380369918 0.724577386982575 1 1
0.603051042334582 0.577119749680521 1 1
0.64936376638506 0.618969054574146 1 1
0.798655603180789 0.760216505098633 1 1
0.8565590319863 0.814632963634998 1 1
0.614071806383171 0.590016869297072 1 1
0.914243150647323 0.870943315981029 1 1
0.866658701793257 0.816895044805211 1 1
0.703821396225651 0.670241424999126 1 1
0.874079375786481 0.833070820979152 1 1
0.690860720201781 0.657573401337924 1 1
0.637028567221154 0.610586464335225 1 1
0.918351667696069 0.869373047468427 1 1
0.730782685452468 0.697551523125882 1 1
0.814010551616012 0.782852351106757 1 1
0.838971891208991 0.800479574694737 1 1
0.726384196163489 0.693678478345634 1 1
0.782010654346856 0.750287530917778 1 1
0.645183638697599 0.612107459134938 1 1
0.774080192254264 0.735004591453836 1 1
0.942528046514336 0.898734269404679 1 1
0.972574099891536 0.928534430735162 1 1
0.728954868661256 0.695782013548271 1 1
0.934698885655861 0.893332585498924 1 1
0.837790390005103 0.797106355296079 1 1
0.820762754519685 0.790291622647645 1 1
0.778654542090701 0.740546310183506 1 1
0.89975375867565 0.857845211409199 1 1
0.707236740478981 0.666353154179521 1 1
0.794772936927538 0.757105580570472 1 1
0.859683091444471 0.826451843203362 1 1
0.468476696460657 0.442841520939081 0 0
0.815092431531361 0.764557694122214 1 1
0.710159505261963 0.676963334243494 1 1
0.737855312416475 0.704473279858619 1 1
0.76230953099265 0.728617988580873 1 1
0.750789363899417 0.715874587522567 1 1
0.763783535333657 0.73126195205252 1 1
0.899763950060299 0.856726838376769 1 1
0.959627781684791 0.914677220357214 1 1
0.899839648138572 0.85601837819665 1 1
0.659173648513296 0.623346867984023 1 1
0.907300623769074 0.858081361753804 1 1
0.762079050352698 0.724765140976161 1 1
0.884310132904454 0.839365510647701 1 1
0.804558164281096 0.763551152198108 1 1
0.925621366117752 0.884867464828861 1 1
0.634067412717517 0.603555153210838 1 1
0.841199204701445 0.801103133935933 1 1
0.534445472580865 0.511495146063162 0 0
0.735041357430595 0.699813728792158 1 1
1.02708236290881 0.982677476071379 1 1
0.561383015436652 0.53813355487652 1 0
0.801810050592017 0.765810370478303 1 1
0.748370387196642 0.71673606845346 1 1
0.799469860351708 0.757356012871898 1 1
0.899224501501581 0.85284989558658 1 1
0.880331828976558 0.837201373698852 1 1
0.809530218831379 0.767430645069617 1 1
0.722899635731848 0.688140868264795 1 1
1.02196162141778 0.971790305496789 1 1
0.845052222016892 0.806430365607057 1 1
0.621840614615331 0.590228998096329 1 1
0.6706485751326 0.632636203530893 1 1
0.685170851972272 0.653256244662629 1 1
0.801600504291414 0.761410831322673 1 1
0.705891278078579 0.671176782337384 1 1
0.907476099317287 0.866564759633915 1 1
0.822133359064016 0.786423136460648 1 1
0.789993250495514 0.755326363889506 1 1
0.639390340482453 0.606903493946612 1 1
0.824132878103873 0.77896961567316 1 1
0.653245945970878 0.623078757070393 1 1
0.94923105635617 0.902108042463005 1 1
0.748120253819195 0.712981185702467 1 1
0.926905891934918 0.88576512495908 1 1
0.75130815762241 0.717281975383157 1 1
0.721517431411829 0.686307970627016 1 1
0.707826414057605 0.679382406909045 1 1
0.767067044917199 0.735748859905329 1 1
0.795854663197138 0.759173941624121 1 1
0.810494748729505 0.775723528591695 1 1
0.809213793790433 0.770171288718979 1 1
0.747032503332899 0.716096799147178 1 1
0.74510467660988 0.699736993305535 1 1
0.680826957649833 0.649138552634367 1 1
0.853036117820835 0.811366289943141 1 1
0.947582008565674 0.90571813200032 1 1
0.932995127139389 0.882358806969667 1 1
0.897348081791123 0.856266093182889 1 1
0.925714879220667 0.880945647975209 1 1
0.729650682390054 0.693618206155839 1 1
0.536967608487579 0.514817698867395 0 0
0.720152754501561 0.682640711204275 1 1
0.540555369789408 0.516699749160223 0 0
0.822119329598748 0.784417772869462 1 1
0.768853941498072 0.732902645958092 1 1
0.663709647373685 0.64348654665708 1 1
0.92538275950544 0.870792312239983 1 1
0.823945849576594 0.784507075008115 1 1
0.797054750745825 0.760918814395672 1 1
0.783643544060342 0.747181335030618 1 1
0.729763310509917 0.694026517252731 1 1
0.634934222534632 0.602993889607588 1 1
0.656663186912692 0.636861635080198 1 1
0.895637346389062 0.851145495991189 1 1
0.694714877258049 0.661906172059482 1 1
0.812815953798298 0.776418507591188 1 1
1.02152772781156 0.970756650189746 1 1
0.583273794396539 0.553021618663839 1 0
0.846231856697507 0.810226816048311 1 1
0.854615831118841 0.812763076983636 1 1
0.736703218199613 0.703183807424077 1 1
0.927218523660325 0.882682101043193 1 1
0.699813075077139 0.664760126205393 1 1
0.733341487199547 0.701299607253693 1 1
0.805654384818213 0.762894480968599 1 1
1.06463989255381 1.01492454351691 0 1
0.675953081218332 0.640212484376391 1 1
0.873180013627423 0.837214794237454 1 1
0.565059073671821 0.537519772784322 1 0
0.846852331336716 0.807633864007378 1 1
0.843048232884232 0.800647375537453 1 1
0.616630169325178 0.588556962644473 1 1
0.82744875129474 0.786078304354896 1 1
0.525218206314079 0.492436961526195 0 0
0.890931664669122 0.847684945502248 1 1
0.642879107073806 0.61189013551911 1 1
0.698836374820631 0.664235215526139 1 1
0.724317715575308 0.690516745443471 1 1
1.13358562291222 1.07613133222776 0 0
0.6819115860757 0.649960520068884 1 1
0.858193198389671 0.816323009274888 1 1
0.895122517018865 0.855147390143597 1 1
0.700846903889545 0.669096878254968 1 1
0.945150152316606 0.89614015936447 1 1
0.716270858740392 0.68204480779223 1 1
0.638870753528637 0.612355630185155 1 1
0.728070325513781 0.693683022585475 1 1
0.760213841962547 0.720972940054499 1 1
0.62096767169435 0.591161203178908 1 1
0.734126151609378 0.699061111017668 1 1
0.80662422030423 0.765090485498809 1 1
0.718688109914418 0.677384422933445 1 1
0.811304389989475 0.773667764553619 1 1
0.754355090102758 0.722608586810354 1 1
0.754002572338155 0.712650068741334 1 1
0.827455671717395 0.785996391512513 1 1
0.688559068155291 0.658352055105226 1 1
0.799257130076234 0.764857322898862 1 1
0.87470598176731 0.837009814654278 1 1
0.858509157353776 0.821901273325372 1 1
1.01474260310189 0.964902142839704 1 1
0.948795207629541 0.902113643534096 1 1
0.673159824171395 0.644182890591264 1 1
0.851167138796027 0.812719148524914 1 1
0.78950702674321 0.741384250969991 1 1
0.63555129661839 0.608793212304496 1 1
0.797127450601418 0.757835698871738 1 1
0.815980006702712 0.777802293384922 1 1
0.583581710735884 0.556832731247151 1 1
0.781186698108552 0.746184859421539 1 1
0.796600859437925 0.758446532395591 1 1
0.923416644107474 0.872963437055608 1 1
0.801290260161936 0.761830648225075 1 1
0.802410853531531 0.763408708997299 1 1
0.68487500155005 0.652533628653852 1 1
0.921681485303949 0.878966585543447 1 1
0.884849333635421 0.842401064125223 1 1
0.898039651157888 0.851028280523437 1 1
0.514801248850374 0.483035764931827 0 0
0.749962614963672 0.710638910955949 1 1
0.591563655901654 0.563144880240479 1 0
1.09324688227507 1.04620271467671 0 0
0.679609404815826 0.648066023501194 1 1
0.69010242093265 0.658419145718805 1 1
0.815062403200345 0.774952536153459 1 1
0.78410931029423 0.746335959900509 1 1
0.826568056401135 0.784898510865775 1 1
0.915054389907389 0.861195467628589 1 1
1.07611051048812 1.01880592894935 1 1
0.777826289210048 0.743630351399914 1 1
0.645416924401258 0.615542016044812 1 1
0.556165797153231 0.525180197662027 1 0
0.749825262628677 0.710172403758505 1 1
0.824906304462963 0.788165402900819 1 1
0.96002397217162 0.914713374918677 1 1
0.89147002788941 0.850133373843663 1 1
0.701551706622634 0.668983090592879 1 1
1.01941165424743 0.970334154038751 1 1
0.640659554070102 0.61491501930101 1 1
0.794253301983072 0.758307103646206 1 1
0.722898885355232 0.693874766870606 1 1
0.804550648555708 0.767117309877796 1 1
0.780939186200095 0.740832713625794 1 1
0.747154077666316 0.713597760835611 1 1
0.719489010844351 0.685941631024204 1 1
0.6661446221577 0.62871738030725 1 1
0.73853301466441 0.70086872283127 1 1
0.633657426563909 0.606506094553059 1 1
0.63208326596638 0.599414506468379 1 1
0.780150352587936 0.744528679912447 1 1
0.768969585030755 0.731837600680667 1 1
0.707276532629842 0.674390040030262 1 1
0.779539806091156 0.743252814811871 1 1
0.744844176417756 0.708114840466745 1 1
0.749165601297465 0.714651360119248 1 1
0.824840947284973 0.788179665346803 1 1
0.706797870263214 0.673798329997456 1 1
0.64747789178236 0.620872669778649 1 1
0.829512348565409 0.798339125876548 1 1
0.748144683160164 0.714709380846496 1 1
0.778564218732462 0.744435836853707 1 1
0.736465346827815 0.70018189062433 1 1
0.64275942194581 0.61103345582004 1 1
0.800136330056582 0.762587910380652 1 1
0.573827771839219 0.550410639778896 1 0
0.634721860045248 0.601452200499465 1 1
0.946139093023306 0.901537104059087 1 1
1.04315943228543 0.986315641842313 1 1
0.780626494477067 0.746941613630156 1 1
0.758196881285636 0.721497409081842 1 1
0.867979442385133 0.825632287373768 1 1
0.988329322944087 0.944171196497263 1 1
0.904980660656155 0.858368326129328 1 1
0.944199651942121 0.889669020937834 1 1
0.768109281414127 0.726633771361356 1 1
0.759737552677699 0.722535010726227 1 1
0.705716639577415 0.669254489279425 1 1
0.703649896818197 0.672114841297728 1 1
0.660203405860489 0.630276647115079 1 1
0.643138780700801 0.610458711587599 1 1
0.609954484965912 0.582374018698988 1 1
1.00348207196118 0.962433145841337 1 1
0.741579628164126 0.705445324183477 1 1
0.892308621208255 0.852096774946563 1 1
0.998162383527356 0.94967392903448 1 1
0.820678273199016 0.783445139650507 1 1
0.774633467159505 0.731459641241914 1 1
0.584397323323803 0.550140902009576 1 0
0.697341993161835 0.666909898300275 1 1
0.906895575887393 0.860198071024619 1 1
0.653613005335758 0.626040425574955 1 1
0.890317628022404 0.84866031649635 1 1
0.694545092428789 0.662274677765967 1 1
0.744629485706283 0.708550806318797 1 1
0.686312410068712 0.657391960961455 1 1
0.672021031885851 0.638329206728273 1 1
0.903498412271706 0.857665518624017 1 1
0.691271403517101 0.654842743610451 1 1
0.887294032237536 0.842233834190043 1 1
0.685802041169252 0.653044664844172 1 1
1.10586274010939 1.05509507532539 0 0
0.963497385556659 0.914851134760199 1 1
0.809242692166649 0.770424853813763 1 1
0.756253390384983 0.72064398391143 1 1
0.756895556936178 0.721209463241299 1 1
0.759000156239063 0.726657348557957 1 1
0.86805587154297 0.831858605960922 1 1
0.61293879352156 0.57991783513294 1 1
0.710323987217699 0.676319198717005 1 1
0.768756537806906 0.727999119530919 1 1
0.821388615580683 0.780458969363574 1 1
0.581367209150362 0.553994992348631 1 0
0.642812793160824 0.615365663852366 1 1
0.66608309795032 0.638389671090602 1 1
0.807550642232408 0.765815922537055 1 1
0.900226526611012 0.85229568302592 1 1
0.950538637603442 0.904617654800527 1 1
0.815212673670094 0.774269801813499 1 1
0.671925659908667 0.636626269497732 1 1
0.885674098049041 0.848210114625208 1 1
0.876737865284526 0.835761367800095 1 1
1.0017244158617 0.955513173458967 1 1
0.724543055323161 0.68631235729497 1 1
0.812638357201422 0.772015667171 1 1
0.82826139025638 0.790721134500465 1 1
0.689894242864691 0.654464549864679 1 1
0.930780195934401 0.890034693831659 1 1
0.527305392280371 0.503478582809228 0 0
0.909132319262246 0.859979946594844 1 1
0.856693418279782 0.815427544643601 1 1
0.668071152756829 0.639894248431431 1 1
0.795193226686229 0.756380403072866 1 1
0.754349349576581 0.714929370259758 1 1
0.783381527467704 0.749728162589708 1 1
0.644207875548614 0.612864937090299 1 1
0.756750922194655 0.726569800487015 1 1
0.854491133462873 0.809352221986621 1 1
0.789901388076836 0.751040002691786 1 1
0.710145050967352 0.671934473727144 1 1
0.51285392302031 0.488682591054644 0 0
0.856236819952265 0.814569476172171 1 1
0.807908410345408 0.776394287607495 1 1
0.986377064983225 0.940306729627698 1 1
0.596034892734438 0.569239311954451 1 1
0.847490304630298 0.809956128139391 1 1
0.829068215793079 0.788814135600329 1 1
0.606748008653363 0.580733718217467 1 1
0.802429281154365 0.761912074966594 1 1
0.682645385260289 0.650196305529603 1 1
1.07130191391154 1.01878175456376 0 1
0.654987519028497 0.627805249755493 1 1
1.09005367690716 1.03003435800992 0 1
0.710763086066767 0.677885625910416 1 1
0.679492339503835 0.648859832451386 1 1
0.662434129932705 0.629572309985977 1 1
0.786853021580047 0.750893769474279 1 1
0.860545530994421 0.816170546308663 1 1
0.905200378777189 0.862778962229531 1 1
0.962396569948503 0.910049955314968 1 1
0.715212333769348 0.681394365935279 1 1
0.783451696909583 0.747477443320688 1 1
0.639523738216383 0.609468279450442 1 1
0.61587472417616 0.5852290000194 1 1
0.9465689332558 0.90063406206263 1 1
0.946567378052909 0.89532056840357 1 1
0.784067241887542 0.746021076128177 1 1
0.887232669564997 0.850090411700588 1 1
0.784256090522389 0.750462183551086 1 1
0.896777697617868 0.85830655888853 1 1
0.667899795345802 0.638347537653518 1 1
0.690909819373502 0.661878837534678 1 1
0.546902742029833 0.52075015027925 0 0
0.927570166598428 0.884122874154061 1 1
0.789444996741452 0.756048654316296 1 1
0.894454455138333 0.848278243275357 1 1
0.8276738833014 0.787794284556489 1 1
0.686444206685351 0.656878050094243 1 1
0.898360701760448 0.854633597031408 1 1
0.90111042339154 0.858306199785197 1 1
0.704927054806927 0.675297978169939 1 1
0.604245191960759 0.577839106463821 1 1
0.753523865719443 0.720594921875439 1 1
0.889502510953522 0.848922764321941 1 1
0.77718640998314 0.741122915695063 1 1
1.0232618408153 0.980709159273355 1 1
0.775653382698681 0.739752953485559 1 1
0.969549790712388 0.927766681671079 1 1
0.652254705071858 0.624217584421565 1 1
0.786867277918335 0.75011765413506 1 1
0.854991681395414 0.811835287014483 1 1
0.917194231238817 0.870961622474784 1 1
0.732442377914434 0.69901162259816 1 1
0.754053145971849 0.711918610515439 1 1
0.739866219327324 0.702246660112306 1 1
0.928170438483789 0.889796263871331 1 1
0.480469796217608 0.461587463178988 0 0
0.746312669007761 0.711836345703871 1 1
0.808856050476129 0.774455188840172 1 1
0.842885155844034 0.805591389677675 1 1
0.965852732860608 0.918794371233679 1 1
0.698501527410317 0.665371131162268 1 1
0.742662919177068 0.70089134453272 1 1
0.71598451147007 0.686198818933611 1 1
0.712473995000204 0.681510605262004 1 1
0.806393450176821 0.767003658221534 1 1
0.571413877793606 0.542053150740107 1 0
0.783829733699156 0.742835418851743 1 1
0.636944475013362 0.607583315223227 1 1
0.920134932476427 0.881660188807121 1 1
0.662493168329349 0.632076253071792 1 1
0.827466430304855 0.787781571749721 1 1
0.816698475330976 0.780645182085468 1 1
0.914378616527738 0.875589464715276 1 1
0.592517575129912 0.561111076579132 1 0
0.813598116270486 0.782464821800638 1 1
0.946612624653396 0.907119030604444 1 1
0.792891219180207 0.752368009980158 1 1
0.747336307379985 0.713464382154713 1 1
0.703839671131892 0.667669067267431 1 1
0.947271527905243 0.903461827963104 1 1
0.920757864140037 0.874108268191992 1 1
0.98547516883227 0.938303007422481 1 1
0.733645344246117 0.700441183459725 1 1
0.599034014532054 0.569447265147308 1 1
0.704446906968838 0.667321952565116 1 1
0.722041904163011 0.686530756541874 1 1
0.921302459676052 0.876547057701821 1 1
0.980964852369589 0.933326505225357 1 1
0.678463126611262 0.6462424262582 1 1
0.952461166943723 0.899335889731966 1 1
0.517478010552193 0.494607178540703 0 0
0.587953516954128 0.55937173106502 1 0
0.766496425962401 0.733675786208021 1 1
0.89899513185639 0.85947655033284 1 1
1.07586584765866 1.01690638835101 0 1
0.73488852128394 0.694485550340629 1 1
0.818939809891261 0.783093981394389 1 1
0.768137938430919 0.742214559670732 1 1
0.794902472604562 0.754845547861755 1 1
0.771234430045878 0.735645147510178 1 1
0.849437246009034 0.811666728139791 1 1
0.8210458092519 0.780204044069441 1 1
0.564909605992353 0.538951129033342 1 0
0.955801864972947 0.914058153051693 1 1
0.890617935378698 0.846405015560491 1 1
0.744923525181145 0.709941683791667 1 1
0.898542302635167 0.854204461015728 1 1
0.84222490674786 0.803963371273786 1 1
0.683838385808872 0.654222010447879 1 1
0.780413961761112 0.742990253457728 1 1
0.90609079552723 0.864813337613687 1 1
0.962165472084742 0.918838032174838 1 1
1.03038889167103 0.974988477390732 1 1
0.80808680508646 0.769954847951353 1 1
0.733092925434201 0.699332542264385 1 1
0.748768920996949 0.716208048419477 1 1
0.600612418772525 0.566935731356273 1 1
0.588247496230022 0.556987872656558 1 1
0.827008100269531 0.78361806350043 1 1
0.726233267126104 0.694745047681965 1 1
0.973691869886723 0.930124401418243 1 1
0.879496259663088 0.845995981496555 1 1
0.683093315882103 0.652364234116115 1 1
0.609512465400734 0.580997382609504 1 1
0.703019266057136 0.668481372060654 1 1
1.01141146758891 0.964987052829679 1 1
0.742946758010427 0.705285349500095 1 1
0.630061160792625 0.600083812428864 1 1
0.680133041858693 0.649844895837807 1 1
0.846716766242123 0.803819816256656 1 1
0.913552154553536 0.864022193028453 1 1
0.755346545684917 0.71722899895565 1 1
0.899695190122496 0.86169792635834 1 1
0.752896630286897 0.718750532026639 1 1
0.87729778940674 0.833775213233801 1 1
0.613236303119213 0.586739684053766 1 1
0.738083456769116 0.704227945988313 1 1
0.855488521965067 0.818262469111605 1 1
0.694189864431993 0.659106812914316 1 1
0.872676135325563 0.828658430714423 1 1
0.550300977664348 0.525313968289757 0 0
0.854497694593171 0.807611430550643 1 1
0.763092622621903 0.730425462228527 1 1
0.782908725991029 0.741428381974547 1 1
0.790225113724851 0.753521842593777 1 1
0.747271824324996 0.710694941313879 1 1
0.891608626061429 0.848419928008341 1 1
0.820662769621061 0.780954544909781 1 1
0.739077120711767 0.704770271574642 1 1
0.86826918138315 0.827989172530268 1 1
0.844066524481159 0.801651723984221 1 1
0.957147650720439 0.903281948945085 1 1
0.698722072573327 0.665148712948852 1 1
0.711609511501877 0.673128991641493 1 1
1.02133149880547 0.97326830047722 1 1
0.83127952286096 0.793296822293077 1 1
0.663426111456642 0.632041763837608 1 1
0.675531003032329 0.644234089187199 1 1
0.874971629479799 0.834022767263148 1 1
0.666334493593601 0.636454979797988 1 1
0.753666944751003 0.721038381668421 1 1
0.831978973002904 0.787967572429308 1 1
0.925013157646089 0.883542396067829 1 1
0.826076148504661 0.787525893260465 1 1
0.739586666810445 0.704843238528947 1 1
0.919931352244783 0.87538005146695 1 1
0.822021824416633 0.779860310567978 1 1
0.844357915914077 0.805172301375665 1 1
0.705985575095947 0.667926579853853 1 1
0.654776893709705 0.628193687475501 1 1
0.842006882810835 0.801238742607587 1 1
0.943821695524197 0.899596724091605 1 1
0.553092344809523 0.529291669837432 0 0
0.55238340772229 0.523989004941632 0 0
0.855217671317661 0.81534839214224 1 1
0.516696981573343 0.496159758461319 0 0
0.679146566450109 0.647655428995693 1 1
0.771296424869525 0.733481702259028 1 1
0.831372010986519 0.797936727300155 1 1
0.951778660843594 0.902870312295354 1 1
0.74506821021316 0.711600002669039 1 1
0.940329297985451 0.901757512617114 1 1
0.856631270125174 0.822037913979001 1 1
0.846905945338313 0.810518698224826 1 1
0.936162767509685 0.894393733313394 1 1
0.743322512907441 0.709295534887245 1 1
1.0860499125012 1.02834611338982 0 1
0.77032191488886 0.729529517474923 1 1
0.757281861424753 0.721639000732117 1 1
0.97303499342147 0.927281865601742 1 1
0.924027785312194 0.875028850567983 1 1
0.845164857484184 0.800249037306649 1 1
0.747022256658086 0.708358954032485 1 1
0.721455773740967 0.69244279187774 1 1
0.960373820339866 0.916617935926421 1 1
0.710674986152136 0.677113161511666 1 1
0.81247263171959 0.776786960005684 1 1
0.93174682159436 0.884429133846905 1 1
0.95357970984825 0.907436218810517 1 1
0.776806897734682 0.744369318369446 1 1
0.824515396651962 0.786704333322446 1 1
0.707543369398241 0.672283950131419 1 1
0.921751862775396 0.883642156679476 1 1
0.877618135790123 0.838373026338468 1 1
0.690687058202912 0.65690522090259 1 1
0.632965534441339 0.599986507534253 1 1
0.602339880211503 0.579873127307062 1 1
1.10190310558225 1.04557698466601 0 1
0.743313316513876 0.70580419982443 1 1
0.968273086308714 0.919549130442297 1 1
1.04298360276437 0.990438794329039 0 1
0.630314555093236 0.602962735476193 1 1
0.673572455260616 0.646055200415475 1 1
0.66554065091731 0.636387451053217 1 1
0.802973272160217 0.76349358331913 1 1
0.78423289918867 0.74589772059949 1 1
0.752786473290594 0.717299082326438 1 1
0.827180456119236 0.788058256185598 1 1
0.812573045528924 0.772234527457311 1 1
0.651289763142368 0.61529615919828 1 1
0.980808255107644 0.937112572682098 1 1
0.915479484003959 0.869152350983521 1 1
0.716842075018754 0.684273999666454 1 1
0.859286387482021 0.814996672094665 1 1
0.648329829471692 0.613316387990828 1 1
0.854263166985722 0.814420666782886 1 1
0.87774202599669 0.83946892884915 1 1
0.763919774929956 0.726330418833356 1 1
0.879966331736796 0.839301596613337 1 1
0.865032919509405 0.823567963265086 1 1
0.868459327418164 0.826447826808963 1 1
0.732920430687803 0.69201234125769 1 1
0.854260413653405 0.814513517358547 1 1
0.750317109300745 0.719151671681046 1 1
0.70402903307107 0.671892091046223 1 1
0.757938962730151 0.716376258862126 1 1
0.783301102685149 0.744736842744506 1 1
0.787205061200006 0.752951255296722 1 1
0.799503817864894 0.75883844658207 1 1
0.939486398546153 0.89619601136165 1 1
0.882248841658645 0.835451313125438 1 1
0.757589121008823 0.723540025129075 1 1
0.688093397256681 0.657206913892581 1 1
0.696742414698991 0.663840136925999 1 1
0.737523263494786 0.702385475328732 1 1
0.85604647826476 0.813727251306702 1 1
0.957795606188908 0.914778682961112 1 1
0.793022825755526 0.755985609495293 1 1
0.880790408302322 0.840695878362212 1 1
0.652178506163131 0.622519939499212 1 1
0.894777423977901 0.85480913792048 1 1
0.895586398892068 0.856049344540922 1 1
0.690339397409807 0.659593384343304 1 1
0.850921270386574 0.807166129302907 1 1
0.6525312345809 0.621237301954818 1 1
0.563606564822269 0.538766215740363 1 0
0.772078196510695 0.727729691372989 1 1
0.763555323486695 0.724026471636144 1 1
0.686578459210631 0.655374843596014 1 1
0.734685809687332 0.694478990239064 1 1
0.649979080797474 0.618997402565559 1 1
0.733910363752621 0.703689375186667 1 1
0.759890530985933 0.721128800917561 1 1
0.841598030155289 0.805016808282979 1 1
0.74917107421056 0.710848229544519 1 1
0.933898584984103 0.883438808720133 1 1
0.877567441580774 0.838101035736591 1 1
0.819902300281937 0.779633257082882 1 1
0.804237414669282 0.766719646935685 1 1
0.9004991929321 0.861361411865228 1 1
0.875184706217897 0.832167347043975 1 1
0.758465843043969 0.716049819316223 1 1
0.757921252808951 0.720524271674147 1 1
0.808408464124737 0.764516923094159 1 1
0.580541521787942 0.555050553941471 1 1
0.829642402630224 0.792674650492944 1 1
0.738593150849949 0.705200540708616 1 1
0.806479454905508 0.766095043590715 1 1
0.7543358030845 0.719222782086532 1 1
0.68871328056052 0.653113007680249 1 1
0.668988664745711 0.636215327605501 1 1
0.781088995487429 0.746684703005688 1 1
0.813568470120639 0.778764549578053 1 1
0.582240753622472 0.55517861231018 1 0
0.827908705024434 0.787532620083196 1 1
0.935509132272086 0.892706489075299 1 1
0.913185062905429 0.868483284454281 1 1
0.716741763086052 0.682924126754385 1 1
0.938060580489281 0.889389752554763 1 1
0.720057315634782 0.688105000241897 1 1
0.80233241054817 0.756805796493951 1 1
0.788136662242067 0.745771917383634 1 1
0.79532786752413 0.759887911280262 1 1
0.739692809605055 0.705355483998984 1 1
0.576641470965478 0.549540587827993 1 0
0.878192416858285 0.837381705992536 1 1
0.816713752536301 0.778786718194096 1 1
0.694075568579882 0.65629866857287 1 1
0.984959838266056 0.948541755496361 1 1
0.974852110450029 0.92622151879424 1 1
0.745295379049037 0.712255347839425 1 1
0.612354062139368 0.577834308175014 1 1
1.00120959132933 0.944771005574412 1 1
0.815339244760771 0.77967210836956 1 1
0.770041882216845 0.732537089783871 1 1
0.790374138685875 0.75363027973428 1 1
0.818528878863115 0.78293864739412 1 1
0.81947904481044 0.779539618630175 1 1
0.751647672268313 0.718587450710942 1 1
0.76925898863548 0.734856013474051 1 1
0.496005217305189 0.47153776195316 0 0
0.797922482195083 0.763630170178873 1 1
0.726636104581514 0.694540309121839 1 1
0.834821065843601 0.802011243615227 1 1
0.731531699179079 0.694492462605892 1 1
0.747787450945548 0.712161849128674 1 1
0.841390086275541 0.805209357948667 1 1
0.747794612561477 0.709863718655075 1 1
0.695350358327053 0.662996892790003 1 1
0.55248460909146 0.525871590588196 0 0
0.852688550055858 0.811744683246932 1 1
0.88530555064449 0.844547713768857 1 1
0.861733101111051 0.821444550321969 1 1
0.85197561330168 0.806829421067865 1 1
0.558028566020935 0.53376388532104 0 0
0.878633561751319 0.839236888722512 1 1
0.926817392635046 0.886157626775734 1 1
0.845098495158039 0.80589603602252 1 1
0.813244976407628 0.77800050346364 1 1
0.909693115403023 0.867737415668527 1 1
0.794400765384536 0.757085192958851 1 1
0.820277585011197 0.785629438488158 1 1
0.745104110446304 0.708544596504897 1 1
0.822489797486091 0.785097010084841 1 1
0.76925664732558 0.735038654243277 1 1
0.962434176808778 0.919006637609959 1 1
0.783464882328179 0.742288975011531 1 1
1.0591086033408 1.01247169679264 0 1
0.731591649393376 0.696279663639505 1 1
0.882633434382361 0.839592708691565 1 1
0.59658116366349 0.565413261870404 1 1
0.89181640504258 0.849556701071431 1 1
0.626107220463033 0.594290140147798 1 1
0.558394016183052 0.53212039435707 0 0
0.663472471808684 0.629641725222088 1 1
0.633492507328698 0.602527112548811 1 1
0.531124426878164 0.502186029135268 0 0
0.888066853166991 0.837444178118311 1 1
0.777382411697701 0.742116876095837 1 1
0.868950605241484 0.831765340042995 1 1
0.690254008923824 0.660664298169189 1 1
0.830827628462133 0.79240280748877 1 1
0.639779505717022 0.607809796843103 1 1
0.709626410329466 0.678603346394524 1 1
0.78518705151453 0.740307470254353 1 1
0.855288099487742 0.814847589206875 1 1
0.69734497465447 0.66376908795036 1 1
0.572859748050881 0.547791326635029 1 0
0.631670302869095 0.598757795043201 1 1
0.938975515024993 0.893861885603275 1 1
0.765858189590814 0.731614962292887 1 1
0.790184452301869 0.74964504050646 1 1
0.834824526085486 0.792886407133025 1 1
0.90838585313973 0.868006251419292 1 1
0.727961760990993 0.694377317096811 1 1
0.765820040280818 0.732313803500936 1 1
0.708703605194368 0.678969732099452 1 1
0.882190610998961 0.835195030703356 1 1
0.548592963927456 0.518724380011014 1 0
0.828200766950157 0.792441194734671 1 1
0.774809008603659 0.735933916419209 1 1
0.875615647021543 0.832940805910599 1 1
0.798869706137219 0.757191038070692 1 1
0.930216609332173 0.883539126679823 1 1
0.912614712571687 0.867939626959168 1 1
0.849921659315536 0.811680936600903 1 1
0.914731016042957 0.871051351712841 1 1
0.729481520232151 0.692628979771688 1 1
0.702784927926927 0.669483298664547 1 1
0.733932293078131 0.698586576825834 1 1
0.892210261759135 0.848046197380489 1 1
0.867750857434228 0.825729968784708 1 1
0.82508328334201 0.786992982540504 1 1
0.906671725559699 0.855629762376377 1 1
0.654403625713202 0.61906832107823 1 1
0.650676630810418 0.622064814580322 1 1
0.927041990063158 0.882304836759131 1 1
0.875179982207486 0.835952335993156 1 1
0.698869223721089 0.668095558958594 1 1
0.77000047103769 0.731366673921438 1 1
0.892175392027964 0.850379946387708 1 1
0.790592928017157 0.753083989268494 1 1
0.581431279602879 0.553267558618064 1 0
0.78446982256107 0.750474527928932 1 1
0.813458711976252 0.772579781030147 1 1
0.808031887926101 0.769601448791253 1 1
0.822241364393195 0.777408607093995 1 1
0.895748396176784 0.854375931619829 1 1
0.854603632538203 0.811636766031177 1 1
0.843617796276285 0.805070170741007 1 1
0.701205252662157 0.667331237564908 1 1
0.685951393786016 0.65071600715197 1 1
0.644656920895271 0.611186224717207 1 1
0.671961557202285 0.637053699935717 1 1
0.632613120850299 0.60540566694756 1 1
0.812525487980423 0.769709070269161 1 1
0.662036749959782 0.625672215405993 1 1
0.799750532153632 0.76487856406868 1 1
0.702608925881375 0.670871719015986 1 1
0.764215410285213 0.728513598347696 1 1
0.91921674264386 0.880132020436789 1 1
0.747675404552819 0.715742795516684 1 1
0.674261559328248 0.641031945632609 1 1
0.682543573566564 0.653175959391383 1 1
0.772626590001242 0.742772872969453 1 1
0.865526693264964 0.820910954483194 1 1
0.627829987505015 0.602696899857723 1 1
0.832957200067938 0.791596932549823 1 1
0.635745932293104 0.603992810815644 1 1
0.701525446055802 0.664237436518343 1 1
0.899927206086421 0.856181460296814 1 1
0.742791930996961 0.70186726149126 1 1
0.596550449587019 0.564988486848379 1 1
0.805474364574684 0.763558216928268 1 1
0.804692639885424 0.761059675406548 1 1
0.828999300475306 0.79167307375533 1 1
0.672978970076814 0.641637104702075 1 1
0.730378044704161 0.694180895019925 1 1
0.798837014191944 0.762298261248988 1 1
0.653596723750035 0.621986602857688 1 1
0.683614904238522 0.65072130346201 1 1
0.871521610136098 0.834458775543115 1 1
0.953878946695355 0.910521123608064 1 1
0.71412495510018 0.676367078460471 1 1
0.756463327135732 0.724136423146591 1 1
0.814614766005921 0.772850558547529 1 1
0.770828179633376 0.729312557553829 1 1
0.938891724803262 0.896173485059099 1 1
0.862169216431494 0.822071897204707 1 1
0.713165041654623 0.680592416218637 1 1
0.808635629044048 0.767025651063017 1 1
0.651595065471865 0.623499991054784 1 1
0.804289820678685 0.761490874166001 1 1
0.91997953300592 0.875384744415636 1 1
0.907589939517404 0.865626932134056 1 1
0.891944500025083 0.847496917511597 1 1
0.666231742888087 0.637062297510302 1 1
0.939991763264176 0.892894212594399 1 1
0.76586294836524 0.720352479529653 1 1
0.77421617997143 0.73123614183321 1 1
0.853721530789178 0.806389152209814 1 1
0.740013223465988 0.704291824219592 1 1
0.751946800916233 0.72063881690645 1 1
0.705921216760061 0.675896921771344 1 1
1.16354278091219 1.1011347540126 0 0
0.750178211716061 0.71685202651531 1 1
0.935806456446828 0.894313025909838 1 1
0.730900697967129 0.686545159820392 1 1
0.85631353211264 0.816371061382748 1 1
1.00817954855513 0.961520231882143 1 1
0.926448023073121 0.877003589114716 1 1
0.944609289426881 0.899291120803921 1 1
0.649194547404951 0.612566997955424 1 1
0.709062817965267 0.675030776849791 1 1
0.809046066986786 0.772890181228246 1 1
0.604546852214216 0.576844828061181 1 1
0.741246369109748 0.705117417865651 1 1
0.840356067069809 0.805866940691396 1 1
1.05646832533398 1.00831594521453 0 1
0.792001519980731 0.754251507934211 1 1
0.65874249170883 0.6287441108018 1 1
0.903233440469338 0.857987633542715 1 1
0.80776940925257 0.766342100805666 1 1
0.939804771525331 0.886991731186672 1 1
0.791646781104477 0.745851906737111 1 1
0.914840071553663 0.873172968521181 1 1
0.70364234427381 0.670216620111254 1 1
1.05244067883649 1.00372623105848 0 1
0.954347969894085 0.908893327608713 1 1
0.596402873553483 0.570722627697557 1 0
0.721766546470574 0.680456123975004 1 1
0.673953712422682 0.645879594877558 1 1
0.675782207793018 0.645272279982396 1 1
0.675575485563347 0.644798520635711 1 1
0.774425093842024 0.73050858732921 1 1
0.785905742627898 0.750231113390619 1 1
0.643795096447879 0.612747301301785 1 1
0.794099635441801 0.762812221701112 1 1
0.67025873435204 0.634673415006903 1 1
0.678861293099534 0.646830460605158 1 1
1.16913745288573 1.11525855444074 0 0
0.94394266903752 0.902739685668723 1 1
0.796550871808242 0.76565374507851 1 1
0.877434532109324 0.83383001480708 1 1
0.689247467364494 0.654522499456977 1 1
0.754940062654983 0.723119277853612 1 1
0.656182740080164 0.624114775725177 1 1
0.764380983586999 0.72772031092467 1 1
0.766438605706442 0.725269850018794 1 1
0.693465704877964 0.658752299722696 1 1
0.762199857348351 0.728732782265923 1 1
0.770457959598858 0.735385298661861 1 1
0.887358252668452 0.844573739479319 1 1
0.788437285568485 0.748988905746406 1 1
0.770019351706288 0.73204823510276 1 1
0.933290132032692 0.888005741092331 1 1
0.75242718904257 0.716268828290533 1 1
1.00078547574536 0.952707219238577 1 1
0.8062491127474 0.766847924442725 1 1
0.842193622564887 0.800349996619639 1 1
0.722381409774235 0.690550421579039 1 1
0.733872393094203 0.692481631997516 1 1
0.694265049887904 0.661021987213815 1 1
1.03351620478836 0.989198812977773 1 1
0.771035169837477 0.737691655975158 1 1
0.856232452246631 0.813585680692667 1 1
0.850637458015273 0.80598818706051 1 1
1.01509694313354 0.965418050772798 1 1
1.00719054502306 0.952499999632774 1 1
0.879479799476831 0.831971915198914 1 1
0.687755858518513 0.654404792549191 1 1
1.14107266950619 1.08427352806063 0 0
0.663394451219624 0.632927195159905 1 1
0.730925974206371 0.686201341115371 1 1
0.699489911082499 0.666709133710335 1 1
0.680786938646504 0.642901440858847 1 1
0.767588202290049 0.732803095734142 1 1
0.95928795069564 0.906862956053951 1 1
0.865028409335364 0.822070150938257 1 1
0.735711134673521 0.702485918608995 1 1
0.60105118193016 0.57174100781501 1 1
0.86046146025203 0.821694442850145 1 1
0.72716696958801 0.690661771097118 1 1
0.865477484946018 0.82160557431103 1 1
0.858551713517741 0.816960606397574 1 1
0.778968649142371 0.731523854453297 1 1
0.826200061565293 0.785383186785705 1 1
0.585191881003295 0.557241477181223 1 0
0.756887383706558 0.718947492993462 1 1
0.777190921979839 0.737370879051469 1 1
0.825475089706089 0.789962199756873 1 1
1.07753879932598 1.02618861572382 1 1
0.663204550181042 0.634578399224284 1 1
0.909473990186987 0.866979198177501 1 1
0.900011871273852 0.861803776987988 1 1
0.7762219884108 0.739538259573122 1 1
0.676882248220596 0.647885164318397 1 1
0.811497802258266 0.770089677247994 1 1
0.948826812913241 0.899822556373896 1 1
0.817710589952252 0.777220437728379 1 1
0.790601275498063 0.751808020893325 1 1
0.931086539174473 0.886781687011492 1 1
0.770138869963257 0.735549314242026 1 1
0.987684106977654 0.939321756684177 1 1
0.677940413759612 0.644519364381752 1 1
0.971934068469057 0.924896012475255 1 1
0.647894961745625 0.618784902031668 1 1
0.711596355679863 0.675500213885858 1 1
0.672314493577421 0.635700976648995 1 1
0.851649106903956 0.801861805432311 1 1
0.822686527211054 0.784596826333114 1 1
0.76307679691331 0.726139070550927 1 1
0.782318713795426 0.749237586702331 1 1
1.00823565020752 0.96409758614561 1 1
0.685136941093862 0.648126534482104 1 1
0.839757270693704 0.792621579122028 1 1
0.745351505892394 0.704471034606399 1 1
0.50713743397763 0.481845762400424 0 0
0.76720312025531 0.727437508612473 1 1
0.757451429573501 0.720346117471844 1 1
0.713248490384843 0.678713552790012 1 1
0.520653018510762 0.494063319221297 0 0
1.02936586262257 0.975400082429799 1 1
1.05003601802536 0.998294475927993 0 1
0.973306541611405 0.924627883669339 1 1
0.962739289533404 0.919617517137999 1 1
0.709315714296667 0.675136826349896 1 1
0.676444044534809 0.647051480969203 1 1
0.892533923237905 0.850048990431288 1 1
0.790365707862082 0.753681406669125 1 1
0.815281380179672 0.774779506486832 1 1
0.770434217160833 0.739433892791769 1 1
0.884225076450686 0.839496641130925 1 1
0.667647434582618 0.637624727875842 1 1
0.755231823664798 0.718396128808684 1 1
0.831222860776974 0.792899445479784 1 1
0.88152497790836 0.840414684433759 1 1
0.865087140542011 0.821737200169725 1 1
0.832885486989584 0.795228465281757 1 1
0.693790992507337 0.662525155005349 1 1
0.661854735672601 0.628511263569512 1 1
0.815952380196623 0.770848120436837 1 1
0.616099198139479 0.587551307066271 1 1
0.857572249671025 0.808878202250193 1 1
0.845605538732546 0.805328973494046 1 1
0.753407686663672 0.716471710932435 1 1
0.617560895160408 0.584852362228733 1 1
0.664511945873171 0.630620951220491 1 1
1.00655275992988 0.962452554593325 1 1
1.20293258906652 1.14327038943673 0 0
0.584933125669883 0.559194890549436 1 1
0.812555676443319 0.773210847283047 1 1
0.775012500571071 0.744584208691083 1 1
0.889572249487633 0.846461641801248 1 1
0.623501405377562 0.598570415675102 1 1
0.849413784883203 0.807648043636932 1 1
0.786462347582432 0.748981027556325 1 1
0.828797577694544 0.792430636448041 1 1
0.941707447198883 0.895868080389323 1 1
0.848927290579082 0.810194838659493 1 1
0.909291164903462 0.868978431841018 1 1
0.956579084477015 0.914125854326876 1 1
0.841578162845567 0.798007721195345 1 1
0.864912328663123 0.824467923563057 1 1
0.745131693656992 0.711292038705127 1 1
0.794164649134836 0.753408736771738 1 1
0.617789704148144 0.585502304215633 1 1
0.788213288057878 0.751216326329467 1 1
0.971621130738872 0.908853720447998 1 1
0.789937674901175 0.753563114961823 1 1
0.832951685934771 0.794489869332393 1 1
0.697497691140049 0.666269763071178 1 1
0.899878285059845 0.857959260924022 1 1
0.688342809199678 0.657516091315915 1 1
0.694006483130842 0.660456533864517 1 1
0.621019493347587 0.587986353023888 1 1
0.92741058190963 0.883866110853075 1 1
0.906101250489816 0.866304238627261 1 1
0.98664504530729 0.938591165714919 1 1
0.928978963998536 0.889604906183347 1 1
0.791836710811012 0.752034054650147 1 1
0.631478468318044 0.602149694545287 1 1
1.07256470854037 1.01837974483497 1 1
0.726647789568139 0.695259134483094 1 1
0.898557957848523 0.8582860404441 1 1
0.825117444195269 0.786764279658386 1 1
0.53977752305901 0.513306916047021 0 0
0.785175654992163 0.7499524983976 1 1
0.556899721743309 0.535961651277649 1 0
0.861441836254397 0.82696409409153 1 1
0.7674252464155 0.734732718466016 1 1
0.722282354928117 0.688047692370509 1 1
0.760781560400619 0.720451940174016 1 1
0.624293109657976 0.596723789136583 1 1
0.682194449300977 0.644818380451323 1 1
0.583551410696574 0.558723971530318 1 0
0.54254929567153 0.517953107237966 0 0
0.682078040366653 0.650637344640586 1 1
0.796917001859963 0.753015676533806 1 1
0.676385628478979 0.643107990593677 1 1
1.05398010061573 1.00964492207117 1 1
0.867042518697933 0.827882141467651 1 1
0.892158698725445 0.848335591963544 1 1
0.521810223981847 0.49518397447326 0 0
0.645460042306484 0.613551536065076 1 1
0.941564018970798 0.89794560952953 1 1
0.673477736772396 0.642407996151893 1 1
0.857645525587429 0.817728622735093 1 1
0.967291950879766 0.918762740516523 1 1
0.611828644479962 0.582049173449778 1 1
0.83205037679164 0.793403016768348 1 1
0.64648594049363 0.613532607714783 1 1
0.703984672094834 0.670856301687637 1 1
0.808830271910441 0.768104435247404 1 1
0.76347917608244 0.721467131653514 1 1
0.571156857085114 0.546483459867875 1 1
0.958497368402671 0.913962727038363 1 1
0.8201784980223 0.781356914698041 1 1
0.745901292001232 0.710427662496782 1 1
1.09533308667459 1.03749752390149 0 1
0.853025994285216 0.813365862716942 1 1
0.729543536032003 0.697265948028936 1 1
0.791842618902408 0.758553976943663 1 1
0.861619530369481 0.821925983320302 1 1
0.700739077827202 0.666624576576572 1 1
0.528322539744721 0.499275700597036 1 0
0.764738342524057 0.726015323925924 1 1
0.999369633004844 0.942423587446316 1 1
0.932955894802282 0.887062995579082 1 1
0.86554489275188 0.828483756570414 1 1
0.77366994402896 0.740583985682665 1 1
0.772199111151494 0.735005022588799 1 1
0.87494947275702 0.834498777827275 1 1
0.794423506501675 0.751771722228479 1 1
0.984837509656465 0.932131590225024 1 1
0.777135499430507 0.741279339987438 1 1
0.499872796088016 0.481010049279866 1 0
0.823140506286244 0.783872966818717 1 1
0.850862916771215 0.807400392229901 1 1
0.902352421478148 0.857400973700329 1 1
0.760515472510437 0.728438383027839 1 1
0.592505657124955 0.566398533294067 1 0
0.878437022018924 0.838852398985019 1 1
0.916026964878805 0.87325058631743 1 1
0.559557717514294 0.533106631634322 0 0
0.659219922275294 0.629042443145904 1 1
0.898069967566829 0.856146292561847 1 1
0.682342266510229 0.656554895995064 1 1
0.838616815918275 0.801042024677014 1 1
1.02426288093614 0.975438867884929 1 1
0.971813899007045 0.922550932835451 1 1
0.728412317293067 0.692729219646295 1 1
0.739253957987898 0.705767419922612 1 1
0.749766334843854 0.707899234163797 1 1
0.69625084147147 0.665553250912984 1 1
0.815572448892629 0.775058344926631 1 1
0.805620065788019 0.766048730270293 1 1
0.704927510339155 0.67229708599088 1 1
0.806506246266717 0.772004781246138 1 1
0.76184590385346 0.731808201506917 1 1
0.872061528945029 0.828247478332302 1 1
0.782803996385058 0.743429693674122 1 1
0.904969701008664 0.859974915892075 1 1
0.732401186763181 0.695013928490918 1 1
0.793820161281001 0.759554845458958 1 1
0.691373201649731 0.649270269293752 1 1
0.792844646128831 0.756049155062727 1 1
0.708538701842128 0.678311180423213 1 1
0.947201688964576 0.902051921345697 1 1
0.780171838548783 0.745234842879154 1 1
0.52946592942301 0.507033170952268 0 0
0.895264528869919 0.856092092464449 1 1
0.828694409334291 0.791992826572253 1 1
0.808940662852831 0.770070123431142 1 1
0.783473015035581 0.751333704405766 1 1
0.856820718321937 0.815574581866359 1 1
0.955614881313794 0.907791194364834 1 1
0.744483050191768 0.710378350350178 1 1
0.65722252213343 0.62677591536855 1 1
0.932772661550738 0.886821930512965 1 1
0.997883086476569 0.952697805137906 1 1
0.986910501658288 0.939617572533594 1 1
0.854635932117397 0.816592327665529 1 1
0.811782701087133 0.774539440865463 1 1
0.938162580053612 0.893080172763294 1 1
0.661439606483497 0.629807974357219 1 1
0.940120948101581 0.898970450544954 1 1
0.963432055280707 0.920591766031188 1 1
0.614321965373837 0.592125685183648 1 1
0.95600646014621 0.913639556675584 1 1
0.847290328038462 0.805289092434246 1 1
0.88694657269491 0.841274119598265 1 1
0.952768348414502 0.911411324087387 1 1
0.871205945771518 0.83478645023966 1 1
0.783943709097088 0.74507785421418 1 1
0.802268909972685 0.765057809513022 1 1
0.917760627041381 0.872953262341417 1 1
0.882345720138671 0.842865737169732 1 1
0.841380718225815 0.80333333079822 1 1
0.718819513787216 0.683703460901755 1 1
0.745762156891376 0.708147720808782 1 1
0.956108382866208 0.908309072231893 1 1
0.913400027577806 0.871367234848488 1 1
0.640405059483525 0.60806890587285 1 1
0.910168573352459 0.864875453619065 1 1
0.740855970678644 0.707338089487359 1 1
0.691624835916996 0.659412704934452 1 1
0.841599161438724 0.802587009299335 1 1
0.635108328862981 0.603078528068758 1 1
0.986840429536622 0.93717705278413 1 1
0.682877580384798 0.649557759949179 1 1
0.878095015465556 0.829314394855323 1 1
0.870641356056688 0.832038466022 1 1
0.988787307500638 0.936734867224153 1 1
0.681311479580581 0.651523212350467 1 1
0.730894783991967 0.695271002385155 1 1
0.643932013580358 0.61300864210751 1 1
0.686001673860857 0.65374366342167 1 1
0.808786252126424 0.765705296110949 1 1
0.644947606576634 0.612531547037721 1 1
0.86089423030758 0.82351709530992 1 1
0.928361360259318 0.887617402598961 1 1
0.820893145829244 0.782087865377811 1 1
1.01508509566347 0.967587887130577 1 1
0.657177013526861 0.623809205422654 1 1
0.481084002376049 0.458251969970315 0 0
0.716218847300177 0.680125367397266 1 1
0.805769029830237 0.763886611452824 1 1
0.767648339098376 0.73346223046901 1 1
0.612031723481025 0.578504734642146 1 1
1.11111571765304 1.05582431920232 0 0
0.911329601523209 0.862597154059194 1 1
0.906830835825505 0.866484191759161 1 1
0.942841727012222 0.893820806328667 1 1
0.665972555990929 0.629330590954106 1 1
0.765427327066538 0.729096608864929 1 1
0.794524128974861 0.761360184822299 1 1
0.792516721326448 0.752439643133863 1 1
0.807684535570353 0.770329050862217 1 1
0.794590700770145 0.74116278055012 1 1
0.71112919831009 0.674791897047487 1 1
0.809213866771892 0.765654991694156 1 1
0.851777311037599 0.814407173443149 1 1
1.01819438911528 0.969430759105943 1 1
0.828016229286982 0.792629150518047 1 1
0.94265137506138 0.903424276323651 1 1
0.988682384475129 0.94732898328017 1 1
0.640783517406291 0.613353197450443 1 1
0.762795280833971 0.726371851320942 1 1
0.988861747788773 0.943328336499563 1 1
0.81890510584544 0.783307503587976 1 1
0.773383432329604 0.735550351644792 1 1
0.945679558809824 0.902935003501455 1 1
0.705955032237302 0.671352236798144 1 1
0.715650973087795 0.67946776828319 1 1
0.772271198255945 0.735422959296737 1 1
0.709841883559239 0.680203707069203 1 1
1.02883934858102 0.980407751324668 1 1
0.679080856603534 0.64731142515988 1 1
1.02232302439132 0.966772353071541 1 1
0.757980408429725 0.722224634150968 1 1
0.884105815642899 0.84621085412956 1 1
0.823666013198794 0.783131617680481 1 1
0.945481062850263 0.895646943826828 1 1
0.699112438480682 0.666120456240519 1 1
0.509188343466577 0.491541231204832 1 1
0.761663829943345 0.729970730983067 1 1
0.832260100291738 0.790328214376642 1 1
0.883889389965072 0.846128118797157 1 1
0.755490948119613 0.721052892434584 1 1
0.694980276055525 0.663264127366606 1 1
0.774685209785902 0.738549021389029 1 1
0.852042089566449 0.811581401118408 1 1
0.696308421069367 0.660417878034626 1 1
0.988237556796379 0.944362832808863 1 1
0.76255590871721 0.723963133596268 1 1
0.858703228976377 0.811868198946136 1 1
0.693627746789207 0.659261270106362 1 1
0.735751608314775 0.699389734294778 1 1
0.817765702847309 0.781500387851249 1 1
0.665701628644423 0.63342872241584 1 1
0.836815182776193 0.793633826032684 1 1
0.755920497682228 0.717828550844476 1 1
0.793436089405685 0.751431267246731 1 1
0.686764711826656 0.656902460363272 1 1
0.986911888985271 0.937473244336245 1 1
0.908776512502635 0.869908855098692 1 1
0.701651392627463 0.667033359514844 1 1
0.900640333939081 0.857214419902035 1 1
0.690555370598605 0.653467559039606 1 1
0.687215783793876 0.648433101344091 1 1
0.8746855209183 0.836782280225446 1 1
0.971140120081648 0.920290705104453 1 1
0.803079870197856 0.762957442453381 1 1
0.720815400247179 0.69092506948485 1 1
0.713211731258528 0.683073084320524 1 1
0.915163381852777 0.871606862264651 1 1
0.816673335790329 0.776544050179103 1 1
0.593442342198278 0.567674224449417 1 0
0.920928481971595 0.877997449660874 1 1
0.780996138267449 0.727774751236722 1 1
0.930112773843468 0.878861604746241 1 1
0.800318038870602 0.761345961190006 1 1
0.776772379410924 0.739484427837715 1 1
0.989489545143589 0.943662097331901 1 1
0.984634949677823 0.938773437594186 1 1
0.902153830634134 0.85991889917553 1 1
0.719042512950023 0.687108416326368 1 1
0.848324054904936 0.812859017348411 1 1
0.751940177169113 0.717793289599817 1 1
0.803409924625195 0.767939747721781 1 1
0.637121987695173 0.609230943368556 1 1
0.659222476893646 0.62700511191637 1 1
0.718851146027718 0.680588216512772 1 1
0.762152073924395 0.724911030785342 1 1
0.801461885533408 0.763050430792669 1 1
0.836570545706221 0.795182679448435 1 1
0.643793924556315 0.608432324712052 1 1
0.755017343453456 0.716256744166421 1 1
0.847166064316539 0.802297774542136 1 1
0.800693099988417 0.762748124479513 1 1
0.750941770232939 0.720299025388142 1 1
0.826433549247111 0.787342684791072 1 1
0.816825267168439 0.780338291508282 1 1
0.699409052855996 0.666991006049138 1 1
0.878996031397467 0.839028530867429 1 1
0.805216026849164 0.771789629510171 1 1
0.788929091198743 0.739975599948434 1 1
0.93725676071433 0.891335327773819 1 1
0.824544967521735 0.784146951263425 1 1
0.773675735109868 0.732317289884386 1 1
0.987696751563176 0.941158639240091 1 1
0.844800147381956 0.801347238229641 1 1
0.800066554913224 0.763451109206807 1 1
0.68943883036141 0.651349724602685 1 1
0.890981200700958 0.843140847051822 1 1
0.782211749301507 0.743401643123354 1 1
0.781475316475588 0.743002620474188 1 1
0.562385646061981 0.533922708489741 1 1
0.881878294344456 0.837176503953793 1 1
0.678987730390086 0.64833369165738 1 1
0.73470102690346 0.69799473515832 1 1
0.643907278023485 0.609601548660123 1 1
0.817153600566427 0.778439911721898 1 1
0.786839870558699 0.753094458514215 1 1
0.829720981516776 0.791808259651183 1 1
0.922295625983671 0.873937058915678 1 1
0.674976925358095 0.634367968928651 1 1
0.876578194825271 0.826845771340253 1 1
1.01526624814657 0.964255942592117 1 1
0.789042018952089 0.748743934083748 1 1
0.700892544353984 0.667247774723501 1 1
0.873867398863964 0.830787476983457 1 1
0.745624008819002 0.709988932697096 1 1
0.839985237108195 0.804144323001856 1 1
1.11351539179598 1.06153865272056 0 1
0.683633789395999 0.651677290427497 1 1
0.833812064052609 0.779807341668345 1 1
0.857228842374228 0.819763494911989 1 1
0.766975110768188 0.731669720727625 1 1
0.729106276807131 0.698870971767515 1 1
0.823838097328835 0.788294142957086 1 1
0.865227657487805 0.826298865807854 1 1
0.84422059695553 0.799904923833398 1 1
0.698578596701744 0.657435233350659 1 1
0.877039334042437 0.837156427406248 1 1
0.71554679971018 0.687789119829548 1 1
0.874096751454161 0.83086738075589 1 1
0.718858035221359 0.687748784130424 1 1
0.934658876565911 0.891069890303189 1 1
0.740944569432989 0.703035041197691 1 1
0.932676287011694 0.892026277880358 1 1
0.800303044838852 0.76416969498103 1 1
0.808883078402633 0.769494055771531 1 1
0.982229063270696 0.935774803554035 1 1
0.792697296508086 0.748825216725956 1 1
0.819975610169293 0.774776155615476 1 1
0.959237452485588 0.912622172993829 1 1
0.714683073109577 0.68326188009289 1 1
0.736994499518126 0.697824197001206 1 1
0.83174923480507 0.789142342888032 1 1
0.768932198985973 0.732530109699933 1 1
0.843819429464713 0.80423182202262 1 1
0.717886643706884 0.681529136738997 1 1
0.697544251979229 0.669077169343325 1 1
0.805699376372056 0.757079975910131 1 1
0.753800282616063 0.71918253283801 1 1
0.74796658824689 0.709788763367996 1 1
0.798265954271136 0.755358096245436 1 1
0.871813893646155 0.830318286815284 1 1
0.781343343680609 0.741741260977594 1 1
0.758887649958605 0.72119632639041 1 1
0.802657919525673 0.761663666885605 1 1
0.853831786606161 0.812722007567589 1 1
0.893223403910875 0.850760600373091 1 1
0.849414203141194 0.811120588717573 1 1
0.829770410763385 0.793547053688631 1 1
0.723137147198302 0.68735772958731 1 1
0.696233168377437 0.664082385138147 1 1
0.719415103331286 0.680515274036589 1 1
0.6360139708687 0.601567333426884 1 1
0.656368339745864 0.629554017596294 1 1
0.93883406657958 0.892667002437507 1 1
0.936324512849267 0.894227904500907 1 1
0.870807639039442 0.828480240387172 1 1
0.902640328393248 0.859471512204539 1 1
0.583906202566421 0.556374885528705 1 0
0.825034964015417 0.782728853406171 1 1
0.454905236617134 0.434975899683216 0 0
0.851742012813378 0.815750628670717 1 1
0.756614614662782 0.722774460373492 1 1
0.76835650883579 0.734029555701605 1 1
0.952592015406173 0.898241651624304 1 1
0.995667623000616 0.948126525223244 1 1
0.67291040973859 0.642930979535445 1 1
0.790829170617907 0.752174992283737 1 1
0.737614856387911 0.701388715780636 1 1
0.725825018348809 0.68515156241188 1 1
0.984297040684014 0.934409804596554 1 1
0.893638803125346 0.849251077142314 1 1
0.702017452079545 0.669224206440637 1 1
0.78765245112067 0.747889862471899 1 1
0.830054628884246 0.795598796767773 1 1
1.00928569676666 0.957628841233693 1 1
0.885696801534575 0.848046459901669 1 1
0.611676334930379 0.584589770969507 1 1
0.731351881713132 0.696434887099844 1 1
0.754387604514571 0.71317905544564 1 1
0.523424554208442 0.496946936346183 0 0
0.685596510032211 0.649873881448293 1 1
0.757076628028235 0.716418213351028 1 1
0.791780699839107 0.75460299509203 1 1
0.892624390580181 0.846679568768034 1 1
0.880309469878743 0.834822708455349 1 1
0.7210496029672 0.680830092272417 1 1
0.778879272900755 0.741276853082366 1 1
0.956819434610346 0.917812101945797 1 1
0.933843169514543 0.885726100861267 1 1
0.76136392689558 0.725631220380251 1 1
0.713047698088436 0.678640638518407 1 1
0.855465380699662 0.816888501543857 1 1
0.716551035148522 0.687531443951489 1 1
0.905728721073652 0.861300209377417 1 1
0.772888062162195 0.739235637410914 1 1
0.876267330075633 0.832190658725942 1 1
0.812725389723623 0.77469798216411 1 1
0.823441288855647 0.790474624461246 1 1
0.685348027567531 0.653715184613739 1 1
0.592133992639987 0.563774943601158 1 0
0.676304324104081 0.639448072200513 1 1
0.99765550075101 0.945975389387664 1 1
0.834546046724767 0.794077714746178 1 1
1.12260218985961 1.06687278341049 0 0
0.699206774403133 0.668514590589158 1 1
0.794512192660534 0.756306851859974 1 1
0.562796053820819 0.537839945593517 0 0
0.973189483456873 0.923879039632018 1 1
1.0002935689789 0.952029682489839 1 1
0.914828079567598 0.87329164829788 1 1
0.818112466095195 0.774802645672769 1 1
0.536376895242428 0.505533339902539 1 0
0.883078520270392 0.843474447690918 1 1
0.810442561603928 0.774543387670605 1 1
0.6798876991831 0.642231533135107 1 1
0.871929807402421 0.825318124581453 1 1
0.778972391215642 0.738064715348962 1 1
0.765587284417053 0.728981954801245 1 1
0.732068007105468 0.696057859005667 1 1
0.730588853250458 0.698044697230246 1 1
0.783422448845974 0.743643608797529 1 1
0.713992271158971 0.68094038694312 1 1
0.945273871134081 0.89800250166743 1 1
0.883351067345223 0.843325992083494 1 1
0.674865725523938 0.642263759850304 1 1
0.790815927789573 0.752170362716764 1 1
0.810054516366676 0.774639700144734 1 1
0.723776007825174 0.692505373950066 1 1
0.559202433522713 0.528999807775018 1 0
0.739483006202375 0.702768743874237 1 1
1.13164813124623 1.07816998289486 0 0
1.0072941855865 0.966286694163891 1 1
0.634706009281378 0.608432278391913 1 1
0.890997336929152 0.848214269249409 1 1
0.879219011294013 0.835170201772153 1 1
0.899501020816979 0.852767582217476 1 1
0.92006095514517 0.878119165644365 1 1
0.626728607069575 0.595561118078616 1 1
0.90431087065555 0.863069419544627 1 1
0.788071159502771 0.748855595375243 1 1
0.957806072842557 0.914565669793024 1 1
0.9013200508691 0.857197436499099 1 1
0.909282516776414 0.859965960119895 1 1
0.819887151483757 0.779334208083117 1 1
0.78730363848968 0.75040257731663 1 1
0.905360550087097 0.844809269456792 1 1
0.70710286816587 0.675800595675792 1 1
0.603629324810922 0.573838079174058 1 1
1.07605448193886 1.01661309359402 1 1
0.725417034741804 0.690909730027202 1 1
0.90982724680504 0.863249508642187 1 1
0.700340156428998 0.668379815728763 1 1
0.822683588733311 0.781875222539377 1 1
0.962367115401744 0.917306783039769 1 1
0.84097986209434 0.81527960075325 1 1
0.829917993543971 0.794994829018169 1 1
0.940950656287928 0.893463463538933 1 1
0.867239912261266 0.826278239829332 1 1
0.669933344128073 0.638585010970513 1 1
0.923945150452637 0.87804729229749 1 1
0.936740780229928 0.893510816009328 1 1
0.79973140836274 0.761486947774216 1 1
0.761275520929852 0.721082321961856 1 1
0.756761929266287 0.722842619600115 1 1
0.883127569010392 0.842292826639159 1 1
0.889580664012306 0.84708711015398 1 1
0.746476139720118 0.724266148090043 1 1
0.690002554251678 0.655512095936372 1 1
0.694410391145215 0.66170025237344 1 1
0.933649251975679 0.887900490437155 1 1
0.711808795345342 0.675935747048603 1 1
0.732830407455828 0.69105682105314 1 1
0.723593857841213 0.686934310369377 1 1
0.959623997837621 0.908628158397514 1 1
0.637927688470977 0.609953291604687 1 1
0.816217742996879 0.777644457951247 1 1
0.758603873239518 0.720382497985541 1 1
0.760260508299797 0.724156049150659 1 1
0.880266807534201 0.832540005996508 1 1
0.938905431723161 0.892646208844276 1 1
0.768746731861753 0.73274807201031 1 1
0.935089168511926 0.884538671627691 1 1
0.839803977120414 0.802505308315723 1 1
0.694346175196424 0.654077923767837 1 1
0.832856043658474 0.796324354249889 1 1
0.811123986521335 0.767748120509878 1 1
0.684527435064659 0.653704662288931 1 1
0.867247286088389 0.828403487130973 1 1
0.886242769633879 0.84572721703243 1 1
0.885676686299505 0.844468172487223 1 1
0.79458361686072 0.757785713893184 1 1
0.842598354679287 0.800617874590083 1 1
0.841391146570678 0.804065515708739 1 1
0.909199124371065 0.872388019005567 1 1
0.769102112509193 0.72999652258826 1 1
0.863805174681399 0.815923248842834 1 1
0.678266771659014 0.647738298941862 1 1
0.937008447113285 0.890503086647095 1 1
0.96905637742533 0.923718302762016 1 1
0.876254040850299 0.836563394926195 1 1
0.613101267234954 0.584284624910889 1 1
0.905053551626333 0.866794765361297 1 1
0.952039697531348 0.902191091364825 1 1
0.944975465570115 0.90154936931502 1 1
0.724770468625155 0.691745429694979 1 1
0.877120052979798 0.834410945946929 1 1
0.843550418699859 0.802833508748283 1 1
0.920115137563169 0.879536160058196 1 1
0.883250423661436 0.8405748631408 1 1
0.899270435705502 0.856615563348219 1 1
0.791951234170003 0.757081828354997 1 1
0.617793774395089 0.58978078995008 1 1
0.982354838365722 0.936463833192576 1 1
0.62698407022393 0.598712915780593 1 1
0.918888960995916 0.87395527561587 1 1
0.801383057019666 0.770831615564594 1 1
0.61159946799371 0.585858584055557 1 1
0.818724090528971 0.782781866900479 1 1
0.813558249082175 0.778261974628605 1 1
0.774698738304477 0.735181850487206 1 1
0.569753035583872 0.540645131790019 1 0
0.818854248253628 0.778001713155025 1 1
0.741328618636908 0.70743125030948 1 1
1.02969774969676 0.976751016609827 1 1
1.01120562359928 0.961824255885343 1 1
0.767602972071565 0.730330837906251 1 1
0.792170987951246 0.754260315330991 1 1
0.596978601838256 0.565240681494367 1 1
0.686060825477172 0.655304901224018 1 1
0.779697881978498 0.739377524663084 1 1
0.609064605275092 0.582750006524157 1 1
1.00561528406259 0.957760345608116 1 1
0.655242972802626 0.624804127233652 1 1
0.68224296065533 0.649683727678642 1 1
0.796803245362671 0.761322246830487 1 1
0.863255648285476 0.818388683401022 1 1
0.908373658050657 0.867871089736019 1 1
0.676139579929852 0.643507994010725 1 1
0.739993882225848 0.705010794078136 1 1
0.619474421082106 0.589490384515715 1 1
0.974023103112447 0.931500899597917 1 1
0.512422429904694 0.490170991482343 0 0
0.850991383194768 0.816604859675039 1 1
0.868560698050206 0.82419326563901 1 1
0.895201979606722 0.856934994988088 1 1
0.732794353319255 0.694832099976809 1 1
0.910111880992443 0.860773905983365 1 1
0.949680840888241 0.905848082399886 1 1
0.954810291836899 0.913496488968883 1 1
0.64844006989878 0.623048158592192 1 1
0.749787063534374 0.713334670969168 1 1
0.951028138284799 0.902149960873298 1 1
0.92757818938992 0.880439118548922 1 1
0.691560953441783 0.658172240370729 1 1
0.616856754796208 0.584712676270411 1 1
0.738311521279612 0.700887561187606 1 1
0.753750317632242 0.714885912562057 1 1
0.617945450709303 0.589019118857372 1 1
0.553242767607469 0.526846149242321 0 0
0.874369238794266 0.830846382033361 1 1
0.899188615192766 0.854122215694661 1 1
0.734200048361884 0.697000402985664 1 1
0.762858840700832 0.718642981745403 1 1
0.685567913427889 0.654045387118416 1 1
0.756977039840382 0.723032760335905 1 1
0.720826929670747 0.688178200455189 1 1
0.595502188364299 0.566994626236548 1 1
0.769293858239118 0.731937115438397 1 1
0.907065308335918 0.866312346594898 1 1
1.06616657944696 1.00641857827347 0 1
0.547011374795517 0.523382019639262 0 0
0.687191385610873 0.655713292037483 1 1
0.793732020269224 0.754455232887838 1 1
0.956618364636676 0.910795670530781 1 1
0.461263891690683 0.440024914283449 0 0
0.892846790590739 0.848895186121204 1 1
0.74979349537172 0.715617290800686 1 1
1.00138054807947 0.952293646676539 1 1
0.727978696794949 0.692529635794224 1 1
0.690780678516822 0.653984166451102 1 1
0.811069838783291 0.77788149999835 1 1
0.743744123213556 0.703678479330495 1 1
0.712241369704431 0.678654293589041 1 1
0.821687181522097 0.784881845490413 1 1
0.558902391237906 0.533340034792049 0 0
0.693216610754793 0.657776958465915 1 1
0.714997407372077 0.681781711976609 1 1
0.821310886336232 0.784869475953019 1 1
0.850548568929915 0.808191412609162 1 1
0.740871441232502 0.708480809813327 1 1
0.75493985353981 0.723925133204724 1 1
0.79104944261766 0.754046017451402 1 1
0.630519993179492 0.599097416908478 1 1
0.787082661244448 0.748713892043254 1 1
0.835134862217519 0.794064768711692 1 1
0.760641903956901 0.725248321631327 1 1
0.76445449789137 0.729429480750654 1 1
0.817579919568476 0.778727778368756 1 1
0.758888339809418 0.717774261672315 1 1
1.05137456253874 1.00593816636703 1 1
0.697269562528028 0.667708359023469 1 1
1.0022376638073 0.946904174570221 1 1
0.821107759635426 0.782520335168246 1 1
0.686192950534145 0.654405618269749 1 1
0.828114401751302 0.784661538145268 1 1
0.683266921871541 0.647739369309041 1 1
0.830500937139239 0.794721015674657 1 1
0.786701483839218 0.743897520881506 1 1
0.804510594611082 0.765218122878322 1 1
0.859911227510468 0.822067827510238 1 1
0.635397111295237 0.607560077479722 1 1
0.97127731437559 0.919941025276045 1 1
0.920044318500299 0.882197266839834 1 1
0.843127993959114 0.802493244115811 1 1
0.863656000371606 0.824208318814486 1 1
0.824240244026723 0.78360349381694 1 1
0.792292834310079 0.749316861419096 1 1
0.837967731630502 0.798118921307511 1 1
0.646061653946343 0.615305456246955 1 1
0.772256681550765 0.73368577320824 1 1
0.563445153591818 0.536464345398943 1 0
0.403893565927823 0.382429720930694 0 0
0.818612803653867 0.781777080270726 1 1
0.851769207637042 0.804409133926794 1 1
0.728694003119638 0.691722386251459 1 1
0.558597451987249 0.536765155483872 0 0
0.743619226621175 0.712440009252745 1 1
0.74593849363594 0.713123851173047 1 1
0.903151016622797 0.857202334703075 1 1
0.746514657490828 0.71241274007098 1 1
0.905467458431325 0.859745702015541 1 1
1.10173494657058 1.04956792755687 0 0
0.904598492239183 0.862102097613321 1 1
0.899443369770006 0.859497569560641 1 1
0.679323362960175 0.648681298243618 1 1
1.13056214667176 1.07190146935315 0 0
0.787132994984588 0.749237465311273 1 1
0.672435551453779 0.638809426127505 1 1
0.880166840993429 0.836727127487405 1 1
0.809039547596266 0.774715043567812 1 1
0.950640628985744 0.908188163982517 1 1
0.720865156724872 0.6888505160561 1 1
0.706471101801619 0.673047243370432 1 1
0.877043468912408 0.835456295270468 1 1
1.07603067060389 1.02680282657799 1 1
0.720095226047883 0.677390072533166 1 1
0.898991277282143 0.85084948143683 1 1
0.61979416272639 0.593650731065627 1 1
0.803759692622206 0.771174514129934 1 1
0.78209191051314 0.739839790563401 1 1
0.781368659746087 0.74261169381914 1 1
0.787910926389733 0.753685655783762 1 1
0.763708933914932 0.727041522649595 1 1
0.601239916858334 0.57283383620358 1 1
0.663042189653464 0.632077385363561 1 1
0.788672582438443 0.753682892657022 1 1
0.689708027842115 0.659327698430612 1 1
0.810318591945793 0.769812847249292 1 1
0.861088935908293 0.822351051156753 1 1
0.798160775380883 0.76283749319916 1 1
0.836994837880056 0.793502120420513 1 1
0.976870907878657 0.932642349986927 1 1
0.786738500622255 0.744616757783201 1 1
0.837952763030643 0.79552783888871 1 1
0.562022016780157 0.53100350119029 0 0
0.770420631396215 0.737882150739776 1 1
0.761707383333449 0.725425762277357 1 1
0.767576327866593 0.735170949357262 1 1
0.903071062347689 0.85927154997992 1 1
1.02670049931463 0.981270530602126 1 1
0.88125776652562 0.836499244361737 1 1
0.792632889262361 0.754020036268318 1 1
0.698845145593939 0.666200044215756 1 1
0.77450327613074 0.735913451461603 1 1
0.766815449007001 0.733534880358549 1 1
0.708677672759984 0.674045261240712 1 1
0.908424610149921 0.869170445712165 1 1
0.808916887499418 0.769389129827679 1 1
0.78733675137347 0.74871275495029 1 1
0.895388376055595 0.855771615895739 1 1
0.823521287765865 0.780401888124205 1 1
0.980288874763837 0.93150314635244 1 1
0.702892962925576 0.674664976393855 1 1
0.602274962028484 0.57527104781829 1 1
0.653916351483943 0.623287386951091 1 1
0.677627126594849 0.644425029050037 1 1
0.815165612027739 0.777389303391141 1 1
0.711626144148427 0.672091872461019 1 1
0.89556596402776 0.844745256778174 1 1
0.962839503677535 0.907061303882173 1 1
0.870377756860202 0.81862327566331 1 1
0.826310365350779 0.786784252864937 1 1
0.987092755215362 0.938060607199571 1 1
0.982595327626731 0.933279141328824 1 1
0.873471552041251 0.835733223228867 1 1
0.825276676731615 0.785839902964243 1 1
0.684897321933606 0.653332994791536 1 1
0.861301811371315 0.814763489959938 1 1
0.73179900306642 0.696059160822089 1 1
0.94092642212333 0.894192555815839 1 1
0.92245109922229 0.876845066284814 1 1
0.669167337921555 0.637339140836021 1 1
0.780740446374242 0.740970615609034 1 1
0.736331387060589 0.704378614473228 1 1
0.947695697020712 0.89800978128251 1 1
0.57537754640619 0.547929955991054 1 0
0.733238767078945 0.702904870236696 1 1
0.544563183951518 0.519983186782813 0 0
0.814659687862322 0.775551093841925 1 1
0.849823427982917 0.809220896284379 1 1
0.939791921997633 0.881267129417772 1 1
0.868232550920825 0.829146155684507 1 1
0.878289290339938 0.836307972985253 1 1
0.480452145874952 0.458901141028923 0 0
0.798020435311733 0.764759551999621 1 1
0.553014911677943 0.530421262978922 0 0
0.829577875102676 0.791210042922025 1 1
0.932497022522587 0.885951803844698 1 1
0.84410255918276 0.803508149669457 1 1
0.839770742126226 0.801566403435588 1 1
0.920144909390622 0.874688350623696 1 1
0.626732151548922 0.599203033046257 1 1
0.994258316306796 0.950991407330278 1 1
0.776595942554105 0.738526864158632 1 1
0.61050070810495 0.58074965294781 1 1
0.596711342771224 0.569793967265227 1 1
0.689645553231493 0.656655133662769 1 1
0.773902682962582 0.739585998833831 1 1
0.590091296646763 0.562420383054881 1 0
0.750645161023501 0.717949197557543 1 1
0.686050222398438 0.655362504853072 1 1
0.908677682812848 0.863519601515345 1 1
0.785498229085692 0.747464102315788 1 1
0.652481104773709 0.62631783451264 1 1
0.838878871188867 0.801589635274188 1 1
0.856667226945591 0.818387160573488 1 1
0.758146854789464 0.720323381901452 1 1
0.79559730050265 0.750346882646996 1 1
0.848548825702097 0.807318475897001 1 1
0.795115735806372 0.757139143192052 1 1
0.83021310868675 0.793605612647993 1 1
0.787776744976231 0.745033070978386 1 1
0.719442509764509 0.684625467475973 1 1
0.688253687624666 0.652251075953998 1 1
0.676184972288462 0.642905316873474 1 1
0.711634591461015 0.677162639885387 1 1
0.973471432436385 0.924592136495741 1 1
0.936360678145449 0.889249704472426 1 1
0.629315226045287 0.600749085484705 1 1
0.908783878988231 0.865147821057384 1 1
0.906681993842413 0.863830937800365 1 1
0.713267206754132 0.682940488236946 1 1
0.930115931608825 0.881419494882103 1 1
0.861846195237845 0.817629226172241 1 1
0.710988154240378 0.673677919261301 1 1
0.827718656112138 0.789264843846767 1 1
0.830927859938576 0.789616077177323 1 1
1.04019525445114 0.985275742254041 1 1
0.747915100996055 0.711812804311274 1 1
0.765176221132387 0.723105667176936 1 1
0.814799869181657 0.772423201112133 1 1
0.65598816542145 0.629306264597525 1 1
0.806972237523669 0.770224361534229 1 1
0.61231458913711 0.58237747104558 1 1
0.918273964856603 0.875303806710081 1 1
0.81194902853681 0.773081649386487 1 1
0.830467367508367 0.79191396377341 1 1
0.791135941190027 0.749287166469896 1 1
0.670467192325912 0.634534681325573 1 1
0.576333823504034 0.544160064172748 1 1
0.739888915224419 0.703595928107707 1 1
0.718963632242459 0.684647436832824 1 1
0.965373916172536 0.911963540211447 1 1
0.91761003221958 0.867230656565139 1 1
0.8396766085756 0.795802011661677 1 1
0.838300366339766 0.807165148605494 1 1
0.888066463521091 0.848642091570954 1 1
0.841298294867638 0.792805595768966 1 1
0.81246764239156 0.774936341678093 1 1
0.776348000239782 0.744561341247297 1 1
0.885903567912223 0.845955062385496 1 1
0.718483336507796 0.687113370525286 1 1
0.909903278080397 0.866851471042645 1 1
0.750198586786449 0.716283685270516 1 1
1.02857427940734 0.981691276908753 1 1
0.678508250130132 0.649126794903577 1 1
0.57326190809701 0.543957009881806 1 0
0.644617209342683 0.613016746684896 1 1
0.63915363837974 0.615779365621249 1 1
0.798777506040911 0.761568658398221 1 1
0.774999482222181 0.740099530751623 1 1
0.74163086461732 0.705238843278593 1 1
1.04896042073706 1.00240039688285 0 1
0.730106554172615 0.695462424916425 1 1
0.750690150243346 0.721465504216696 1 1
0.953536371300182 0.910245166794192 1 1
0.661851995869433 0.628799891136316 1 1
0.905181437000216 0.863858480184965 1 1
0.97280758155504 0.929371231366892 1 1
0.818833366857358 0.786324857899116 1 1
0.958546515742931 0.918377783370677 1 1
0.72161215777174 0.688898419311912 1 1
0.7595365821617 0.721325298550548 1 1
0.827974574851937 0.780614858982645 1 1
0.652790382606839 0.624591243363021 1 1
0.789943912610252 0.745909660644125 1 1
0.845580876707318 0.803041705560493 1 1
0.616726014228201 0.586726167647011 1 1
0.789850257667781 0.752541057040823 1 1
1.00196977580438 0.952815812161469 1 1
0.836208581419991 0.797775800647867 1 1
0.795120546156478 0.759547233230005 1 1
0.927770609139485 0.885993389359019 1 1
0.882614858580803 0.844672637626737 1 1
0.7727754461934 0.739950662121102 1 1
0.656688077023767 0.62757094019964 1 1
1.02760084734272 0.978051710395163 1 1
0.582495362445827 0.550521885554018 1 0
0.958042410813291 0.915045977029944 1 1
0.740269687086991 0.70312983855199 1 1
0.770069533872725 0.732581894152219 1 1
0.722092769815608 0.688371109872564 1 1
0.940268316256066 0.892717954274106 1 1
0.699858123535407 0.667494185318568 1 1
0.86084317430309 0.81792114857128 1 1
0.768002740497536 0.733518738789313 1 1
0.848173198093488 0.805635537539865 1 1
0.758213184919188 0.724903065894547 1 1
1.00846810398449 0.955597696222498 1 1
0.897434840294201 0.851264933093247 1 1
0.857866944065507 0.815675409214159 1 1
1.03063509006149 0.977410162807016 1 1
0.8007551909755 0.764198840841885 1 1
0.926988522649075 0.878787516790505 1 1
0.698630144526773 0.664532000318538 1 1
0.864352385979759 0.820478217006472 1 1
0.666357324735776 0.633875711268019 1 1
1.19553653132874 1.13309873388907 0 0
0.757438882831393 0.724057939503039 1 1
0.721137696014324 0.688507757120058 1 1
0.828851302776636 0.785599656197312 1 1
0.840706957372895 0.80170069502651 1 1
0.708513383280417 0.674291374292383 1 1
0.647608836286365 0.614523786822282 1 1
0.728626093529901 0.695315552089288 1 1
0.612169753674158 0.584893362929773 1 1
0.809167795049864 0.774753092201328 1 1
0.567641930933813 0.539698039856831 1 1
0.971870094551176 0.92859298051591 1 1
0.626208324626749 0.596145738922305 1 1
0.883346026408516 0.841855552160785 1 1
0.717079431689772 0.669334701759339 1 1
0.679871820319095 0.651008772838603 1 1
0.609790388653627 0.582443084491194 1 1
0.862362332728621 0.823660821969874 1 1
0.749097875211717 0.717866930367479 1 1
0.726935822496609 0.696974349716351 1 1
0.515761697940961 0.49705952580085 1 0
0.764975759959666 0.727471479033306 1 1
0.894213466405923 0.851693606022443 1 1
0.751428303433032 0.719681401366085 1 1
0.579142951011683 0.551182727308778 1 0
0.828349177639311 0.795097494740067 1 1
0.905167387057288 0.866206120270499 1 1
0.652405840589669 0.623843152986433 1 1
0.922166886453357 0.880207253393687 1 1
0.73856299548202 0.704068539350435 1 1
0.788411912174909 0.748556124543835 1 1
0.747447868189878 0.715593588216949 1 1
0.716214380082884 0.688652812183942 1 1
0.691930761911189 0.658520395723402 1 1
0.6791416851794 0.644108045739367 1 1
0.668886264342324 0.637536001576714 1 1
0.853165300161773 0.806342981467168 1 1
0.820898523942076 0.783680914123404 1 1
0.582855735800923 0.557020250354713 1 0
0.85946142213347 0.820077244704745 1 1
0.646590202200944 0.616772796879774 1 1
0.642322283245397 0.613928846723587 1 1
0.56821930354589 0.538017309161641 1 0
0.750983712115313 0.708756869903592 1 1
0.647128618798995 0.618099039045842 1 1
0.946188892186376 0.897950459814805 1 1
0.849712936231655 0.804408419520651 1 1
0.538053139313013 0.51441550516074 0 0
0.664241808483098 0.633573206337423 1 1
0.674847686347888 0.644879719913759 1 1
0.644251508252444 0.612170929733161 1 1
0.847673283627731 0.807956679319645 1 1
1.02170429728045 0.962354643950922 1 1
0.885822125383531 0.839936947645455 1 1
0.831673460692757 0.793585170708164 1 1
0.656631663656871 0.623512853559138 1 1
0.742485149118884 0.708580325375036 1 1
0.956888746429618 0.906744372181484 1 1
0.814658085133292 0.773559642695985 1 1
0.813105563174517 0.777977514377859 1 1
1.12733934103587 1.06961441527248 0 0
0.798578808724681 0.760414705742872 1 1
0.982432443218652 0.938235799016093 1 1
0.656881146606102 0.619645246319445 1 1
0.86324586082929 0.825688921984878 1 1
0.66630358722464 0.631349479326655 1 1
0.928360214000801 0.878029836773296 1 1
0.895184484933932 0.856927452535616 1 1
0.838588422491239 0.799872628014317 1 1
0.720540610733566 0.681743221147339 1 1
0.701521932805775 0.672134449952633 1 1
0.816170098025237 0.77740584841395 1 1
0.735152217857233 0.702378502248496 1 1
0.693955973429395 0.655258412755032 1 1
0.611950867895315 0.576935918424301 1 1
0.927480611603437 0.8790519411056 1 1
0.681183976143524 0.646366065159546 1 1
0.74661258653525 0.70949471769721 1 1
1.07821438411329 1.02692163728485 1 1
0.727775190631169 0.690183731592446 1 1
0.809342861130222 0.77586139570908 1 1
0.826331749806228 0.79321707302864 1 1
0.854382509465958 0.813549151243998 1 1
0.730367409295988 0.699502531304047 1 1
0.691883396966138 0.656842480642585 1 1
0.818641201656775 0.774707046514127 1 1
0.66759318209022 0.637853021073243 1 1
0.70134924389678 0.664131429423787 1 1
0.882551722517401 0.84276875095046 1 1
0.719687039915987 0.685710106396884 1 1
0.626940560536078 0.599357931548289 1 1
0.708867885866538 0.665977664312765 1 1
0.899095689244779 0.852532172676524 1 1
0.874518019319841 0.834199816929872 1 1
0.957931991076003 0.910961551224331 1 1
0.718609296202415 0.684236855610542 1 1
0.855808234934557 0.820872521887498 1 1
0.980111376828543 0.931910680129121 1 1
0.63018247481447 0.601375661832412 1 1
0.695365877116472 0.664103924977855 1 1
0.527844291725057 0.501735205295958 0 0
0.759175485331794 0.725135576019744 1 1
0.943950838033323 0.89854457895678 1 1
0.781368844330574 0.74449520419794 1 1
0.903292669064314 0.860763983005335 1 1
0.749936024771964 0.71519660769429 1 1
0.756538923936903 0.722584806762419 1 1
0.618321717776396 0.588204934864571 1 1
0.982266826223352 0.93668366552493 1 1
0.866544648824839 0.821341732365032 1 1
0.767541594201846 0.736260257108256 1 1
1.18576804023525 1.1278094014431 0 0
0.935711360696069 0.897220629517884 1 1
0.806352469740942 0.767130357619569 1 1
0.814699503655395 0.77785548440602 1 1
0.761656391445442 0.727859385870222 1 1
1.02130296997579 0.968545599020924 1 1
0.644610913519969 0.619949783035614 1 1
0.795693872379372 0.758570945032277 1 1
0.902548814002851 0.863140601667255 1 1
0.720473856860337 0.680498125945899 1 1
0.697965605371462 0.664786018146445 1 1
0.961443955174099 0.917241646996355 1 1
0.66526864262347 0.629694549947992 1 1
0.781257039525173 0.738610686824912 1 1
0.640243847373242 0.60865516963531 1 1
0.761014146224258 0.723892898903994 1 1
0.624325713699313 0.592696302486702 1 1
0.841362550663821 0.796391400988302 1 1
0.807223780057007 0.763895239955202 1 1
0.727316538367191 0.696861000365265 1 1
0.790977721466331 0.752838975969887 1 1
0.759025096273284 0.723141070298454 1 1
0.656583300883209 0.627488029689409 1 1
0.692977713294388 0.660844902917739 1 1
0.713702422578032 0.679995742468499 1 1
0.838025859169824 0.787411745340677 1 1
0.82949123092432 0.787404744625602 1 1
0.707612614546225 0.670584870970234 1 1
0.725278959065461 0.692103529402287 1 1
0.748717927920636 0.715785030786851 1 1
0.487989091560461 0.46257706808001 0 0
0.654380182062067 0.621742854421698 1 1
0.800153411854589 0.767551004937003 1 1
0.83579631258893 0.799017016690585 1 1
0.922119477658756 0.879314234696829 1 1
0.661375983467276 0.633604462985189 1 1
0.678600840750213 0.647171734717697 1 1
1.12517233652661 1.06728023823619 0 1
0.725125270901155 0.694490962699246 1 1
0.694302183587902 0.657101220307584 1 1
0.947702807010512 0.897246316870864 1 1
0.906443813450217 0.852646389195959 1 1
0.665110198344493 0.634749594352361 1 1
0.762561137378671 0.732163936487047 1 1
0.800457690313459 0.765405278733362 1 1
0.687182113645686 0.659678097655773 1 1
0.992641292580247 0.944509703698291 1 1
0.651463033786513 0.625699220113474 1 1
0.806925457194983 0.771157996223146 1 1
0.938423546145458 0.886509612380127 1 1
0.958722771340276 0.913869145793109 1 1
0.58911866404118 0.56324929366142 1 0
0.776608180860874 0.737821691241613 1 1
0.623344069997837 0.59472465043483 1 1
0.757303395517711 0.727421463423929 1 1
0.830636517386451 0.790532074861112 1 1
0.895622941692711 0.852867663831664 1 1
0.902829010075612 0.859740450944749 1 1
0.791823537642214 0.754045078197763 1 1
0.979603054963999 0.940084570545453 1 1
0.816095625088644 0.781139676249886 1 1
0.690096608417334 0.654435598723158 1 1
0.810735347855661 0.771643293127019 1 1
0.737421293678913 0.702896612768313 1 1
0.637263275576372 0.598652387792223 1 1
0.836959830561088 0.798716517039428 1 1
0.825050412948861 0.78816033246934 1 1
0.570530348117868 0.545617907373003 1 0
0.764868981676715 0.723117784731923 1 1
0.800285334485718 0.764475944918597 1 1
0.927348669098142 0.879560677506979 1 1
0.735913487728 0.700782120066837 1 1
0.772963486213891 0.731857434180129 1 1
0.683343057335702 0.649185727216684 1 1
0.740174675344229 0.703508016260956 1 1
0.708126054311196 0.669111833091034 1 1
0.866061795074917 0.825597059368611 1 1
0.746060939584019 0.706750569111979 1 1
0.998453472221593 0.953227042300292 1 1
0.568500827621371 0.543192960563425 1 0
0.95194136335272 0.913074604844747 1 1
0.758061771715283 0.726791326291215 1 1
0.717350767671804 0.682229575087304 1 1
0.815879255372087 0.781473018069617 1 1
0.982488710888887 0.930512782852577 1 1
0.773964229137205 0.738741664919406 1 1
0.744709737277944 0.707660054468065 1 1
0.824571563911164 0.782224433346131 1 1
0.943661681366018 0.897958758540898 1 1
0.576690143187636 0.55221477388759 1 1
0.861068229184038 0.829406297808284 1 1
0.720690277801852 0.687325960185301 1 1
0.705258900020306 0.671153516118969 1 1
0.902102102095333 0.861268140441263 1 1
0.641497648080878 0.610901631068418 1 1
0.583626140985353 0.557719187024105 1 0
0.96784853025715 0.916525487639992 1 1
0.647087242019904 0.614015473506542 1 1
0.904014884061938 0.860998052182619 1 1
0.742046787565398 0.709573940618087 1 1
0.64184923443204 0.611487782576861 1 1
0.889013358983868 0.839478903533494 1 1
0.891978369998764 0.851602001884251 1 1
0.905993087311607 0.862421309436117 1 1
0.672140107444974 0.640781157230728 1 1
0.818566556397394 0.782218562401043 1 1
0.845225717814658 0.809841672947653 1 1
0.784760084127253 0.746553502633023 1 1
0.863110154180278 0.821827599994441 1 1
0.92535755758439 0.887024192281168 1 1
0.940809631097559 0.89099938365358 1 1
0.880067036766293 0.838180831065179 1 1
0.747454007929404 0.711359504926769 1 1
0.866590692596347 0.82929280396228 1 1
0.72790633707933 0.689045262953544 1 1
0.63875077765015 0.609690665167088 1 1
0.743211791408885 0.711109598256523 1 1
0.758494255709157 0.713462651629036 1 1
0.909627879405317 0.861041139420911 1 1
0.781910243943997 0.745822991473613 1 1
0.699564944455899 0.66458179724915 1 1
1.1593913667959 1.10615037961529 0 0
0.731568024583133 0.698373715463477 1 1
1.00620880501087 0.956112731584238 1 1
0.663498648836019 0.631573561829368 1 1
0.669920487024528 0.634358758372508 1 1
0.718080323797509 0.686918869485806 1 1
1.05339815546047 0.997703115176625 1 1
0.673390726771809 0.64162137866737 1 1
0.722038426530291 0.675340313424667 1 1
0.839321111034317 0.798851140158978 1 1
0.766854516351812 0.734557771304362 1 1
0.732477964656293 0.698840169830621 1 1
0.985415041560443 0.927290389674065 1 1
0.69767539160716 0.664303032103168 1 1
0.722308745458518 0.688212308138372 1 1
0.783360498842003 0.750232673201673 1 1
1.09772611886594 1.0487167107651 0 0
0.99873104964956 0.951902292220409 1 1
0.753686281933526 0.718360703782457 1 1
0.649239038761198 0.619209777766463 1 1
0.923171967076618 0.881636376958531 1 1
0.775092698161057 0.737538587344412 1 1
0.895603129536827 0.859320851194056 1 1
0.694241224625314 0.659726624316925 1 1
0.817624089573252 0.780751375647745 1 1
0.733423175727102 0.696667532542678 1 1
0.862427886574067 0.826416081293387 1 1
0.728886390046186 0.693995787446889 1 1
0.799534460785268 0.761147016076589 1 1
0.932340720177026 0.888827236699124 1 1
0.654670193333185 0.624699865825309 1 1
0.771837842514842 0.736439991205398 1 1
0.900594078287992 0.859692864457338 1 1
0.78641622364817 0.746262652029272 1 1
0.832456688352203 0.794595948805814 1 1
0.883886541716301 0.844858575171665 1 1
0.827678127509096 0.792039387867627 1 1
0.87592065134903 0.83493331232905 1 1
0.788450747953354 0.752525486956109 1 1
0.825388645389326 0.782613365873579 1 1
0.794648576762055 0.755899248619282 1 1
0.909708373369756 0.864139922050039 1 1
1.07027940000271 1.00911205051941 0 1
0.672172657780683 0.642972615030017 1 1
0.582870800002858 0.555564745319084 1 1
0.926317373457879 0.87611893146317 1 1
0.883173171919815 0.842023093954957 1 1
0.876889046444135 0.836414941280445 1 1
0.845855672091332 0.800357853202821 1 1
0.743516115672794 0.708122124145141 1 1
0.971687319963561 0.927827850772895 1 1
0.85765502720368 0.811193068485621 1 1
0.803643965050535 0.761222095929484 1 1
0.728854100396426 0.695446668856088 1 1
0.701000325670474 0.66511926470822 1 1
0.787320371051065 0.7516254557649 1 1
0.785391419304321 0.748960241195392 1 1
0.883366362490206 0.843867446524298 1 1
0.624217825013171 0.596799652034475 1 1
0.777416867579748 0.743427088842071 1 1
0.797649335142154 0.760601439108751 1 1
0.820780750926779 0.778636569687611 1 1
0.964241130049962 0.916965551055714 1 1
0.97367163698838 0.921489598532885 1 1
0.736482917273879 0.69893292839529 1 1
0.871094175969276 0.828429138188158 1 1
0.871167524971607 0.822871266984733 1 1
0.773011927682918 0.735059702337991 1 1
0.890448591369251 0.851906579216692 1 1
0.798650509436448 0.759069247412713 1 1
0.809582141754226 0.775806806368093 1 1
0.67649594488425 0.643655133497814 1 1
0.783039477722824 0.746715947115415 1 1
0.870661509738187 0.833364987017112 1 1
0.624413885049508 0.596777416494449 1 1
0.734012227879207 0.7036151218911 1 1
0.606085330986336 0.575729191975565 1 1
0.740090754453464 0.706356160095161 1 1
0.853514915193491 0.814778662274249 1 1
0.814572626302327 0.779858029545899 1 1
0.700017829892989 0.661963361352176 1 1
0.738346672058099 0.700090168541742 1 1
1.04195097830267 0.991186200247686 1 1
0.771090934717593 0.737132914756489 1 1
0.692953104780264 0.659010962263219 1 1
0.715667362856932 0.683251036242531 1 1
0.46263730878695 0.43687457795564 0 0
0.869957305468955 0.828388325838302 1 1
0.790599663438617 0.748198155114939 1 1
0.700963854721359 0.669215805442445 1 1
0.820123159170241 0.778586963244028 1 1
0.851001063125516 0.813768192152924 1 1
0.719707691793978 0.687797530292451 1 1
0.793007636683134 0.75447423001168 1 1
0.818287345501914 0.782207272672019 1 1
0.639770369941794 0.606197569593058 1 1
0.824234339486784 0.78015863276428 1 1
0.771358480830872 0.736984756916326 1 1
0.557355009718322 0.533993134857174 1 0
0.726146718816334 0.692483897949741 1 1
0.867573747068334 0.817399399366912 1 1
0.866092928821932 0.829130933142285 1 1
1.03521673328544 0.984349178680341 1 1
0.731637519624686 0.695646787046203 1 1
0.852564035278156 0.809194049892397 1 1
0.802565202309476 0.764033910316882 1 1
0.745848808211645 0.708674011309551 1 1
0.806985025056492 0.770936199624363 1 1
0.902217456233774 0.859082648773645 1 1
0.675416996194202 0.641849186627527 1 1
0.735335103082612 0.700357176219838 1 1
0.903481448259088 0.86121745174081 1 1
0.874654944788199 0.834863463342869 1 1
0.921417352411433 0.879821293503015 1 1
0.768804001439159 0.735941119093096 1 1
0.74182761386617 0.707533497188462 1 1
0.815510463686942 0.778413111021894 1 1
0.782077682057822 0.750078241690075 1 1
0.761809889493371 0.723375951795485 1 1
0.710166097355306 0.674657740719916 1 1
0.683873613479273 0.652016650574757 1 1
0.91492623503248 0.869022963471682 1 1
0.63637702119234 0.608109711009795 1 1
0.564739729218783 0.538821372779382 0 0
0.937634075457588 0.889187565362296 1 1
0.86215901924455 0.818946907765714 1 1
0.727923174871298 0.694816686666723 1 1
0.982386052843521 0.939743987908898 1 1
0.853792907310669 0.811879762957251 1 1
0.796698445983801 0.763308410271402 1 1
1.12285790565087 1.07140477314521 0 0
0.905640684290714 0.863183723576481 1 1
0.529686905197691 0.502075661369583 0 0
0.704050729991863 0.669498155864515 1 1
0.813452610700008 0.774739237502249 1 1
0.755629645026991 0.71318606769975 1 1
0.797971365867575 0.758275422760956 1 1
0.938869647396787 0.892516579151305 1 1
0.856891151220404 0.820778102763896 1 1
0.526629853751926 0.502470850637397 0 0
0.690607425521394 0.656538614775513 1 1
0.835498220916751 0.801708289723146 1 1
0.895484564176972 0.857900930848574 1 1
0.667051673818559 0.643310007293143 1 1
0.977043395958032 0.926464372371863 1 1
0.587130175634096 0.557430326937459 1 1
0.824366710068554 0.789454996166049 1 1
0.828209908360227 0.792424522582302 1 1
0.691349207779092 0.658256295174203 1 1
0.745144924010256 0.710117510964204 1 1
0.68875767303798 0.653990291393213 1 1
0.792849818162769 0.752756037118057 1 1
0.734391512073302 0.703936547692629 1 1
0.728884607402356 0.686805027939201 1 1
0.754144724144735 0.716676668122322 1 1
0.882411682845397 0.842134708660276 1 1
0.841529288571326 0.794721629147417 1 1
0.707661643109427 0.673186660610015 1 1
0.747055040670775 0.715075814828652 1 1
0.825657498616483 0.787360675666538 1 1
0.858985056100991 0.818434058179235 1 1
0.742281144583149 0.708633406421617 1 1
0.852816433595107 0.807029250474056 1 1
0.799585199841512 0.755340109106292 1 1
0.621575613204448 0.594256970232675 1 1
0.768014219951668 0.727011276875905 1 1
0.850248171021342 0.80522327108395 1 1
0.610824897868995 0.579852647424502 1 1
0.67467277778163 0.648454852569503 1 1
0.704861143416947 0.675770923975458 1 1
0.719722043208179 0.683553063865791 1 1
0.659708184738041 0.62957323287516 1 1
0.795616423017137 0.760689561633382 1 1
0.633529199840623 0.602079498712302 1 1
0.58968758827421 0.554925287436433 1 1
0.614978693883723 0.588888482519871 1 1
0.90267199170107 0.862827612953524 1 1
0.734737237440374 0.702649233116278 1 1
0.859384362870292 0.818977963858797 1 1
0.900826454210626 0.858124377973207 1 1
0.761220560407425 0.71714011028913 1 1
0.855055481522642 0.813269500898756 1 1
0.72506687617667 0.687904360439055 1 1
0.704731514892749 0.673669609157318 1 1
1.00984199442489 0.951505959046669 1 1
0.632579024905646 0.60818635228903 1 1
0.641415419176036 0.606234461942037 1 1
0.843475091239212 0.798651382767088 1 1
0.878307330015357 0.831853785594869 1 1
0.824649775443941 0.784530079034839 1 1
0.928647401197498 0.878051366820344 1 1
0.861522013819787 0.814455565109694 1 1
0.819105818858968 0.782020449331556 1 1
0.865433192364308 0.817699678565984 1 1
0.686223942961242 0.655654116773871 1 1
0.758672283462015 0.722174181137354 1 1
0.528290193837792 0.50440815631589 0 0
0.854010661865579 0.81292374964679 1 1
0.815849996184239 0.779534892190541 1 1
0.693170426445558 0.665929565519154 1 1
0.818765528887109 0.781420538842174 1 1
0.898148819419708 0.853936667118004 1 1
0.807724739235796 0.772663488415444 1 1
0.779798409494311 0.739278576094493 1 1
0.864298218767211 0.817361655421007 1 1
1.05179544600495 1.0022478553042 1 1
0.985463300242616 0.936643671628471 1 1
0.890460164300551 0.849789994467479 1 1
0.72015232337518 0.682762022292895 1 1
0.729258743077321 0.698561825079173 1 1
0.826937287223569 0.790937614312947 1 1
0.752297101972749 0.719586186804096 1 1
0.902510507352713 0.863448790892807 1 1
0.818602304129122 0.781599523184594 1 1
0.685411968676901 0.650120272796507 1 1
0.80036206529677 0.766379854330183 1 1
0.772674086370448 0.739384441660316 1 1
0.755770401503855 0.722679321106516 1 1
1.0660374324674 1.0068195941815 0 1
0.789258614793558 0.753259603478823 1 1
0.763275189929118 0.726062502320915 1 1
0.799113411932153 0.762535003074572 1 1
0.845736623489414 0.804928616519037 1 1
1.00574676837156 0.960455225662142 1 1
0.761727863795247 0.724017230727358 1 1
0.710322726378648 0.675163885764687 1 1
0.751260998870026 0.714804583254657 1 1
0.900572542063496 0.856462294379478 1 1
0.871915585698919 0.827704050818946 1 1
0.871961768086651 0.83380027389377 1 1
0.900358053172024 0.860614841950939 1 1
0.875303626687042 0.828984496426925 1 1
0.82082040026111 0.783902084365039 1 1
0.774504193113371 0.73721913285131 1 1
0.701361548994953 0.667210695424538 1 1
0.83598848858094 0.79392328266754 1 1
0.848682343293059 0.806474883435198 1 1
0.9362161708016 0.891818611006538 1 1
0.893527389431923 0.849527817906573 1 1
0.892407224129771 0.84383892035668 1 1
0.644080480606486 0.61628855000728 1 1
0.689799510733216 0.66033423867892 1 1
0.847143222202328 0.805442931559036 1 1
0.639784121984526 0.607728777091269 1 1
0.868829224055944 0.829941070180631 1 1
0.882178522593209 0.840642726306395 1 1
0.821281597067683 0.772242369514041 1 1
0.54843741592813 0.521785279711734 0 0
0.902177809293315 0.85817668006166 1 1
0.905461611658497 0.861379327717346 1 1
0.729969277839783 0.696756841253543 1 1
0.815427958003867 0.774317674524878 1 1
0.866459074836745 0.827953231979611 1 1
0.676467344487925 0.63934997697618 1 1
0.792427619666659 0.756536577524437 1 1
0.742459114823864 0.70708579428235 1 1
0.572776806562466 0.549136496891316 1 1
0.777649288162516 0.740432853241173 1 1
0.932100361176219 0.888559890297022 1 1
0.821177576114466 0.784177322343484 1 1
0.858224162085729 0.814877001925232 1 1
0.795976765104624 0.758247647264319 1 1
0.647351804131552 0.612403896661138 1 1
0.655367294129069 0.623264962566409 1 1
0.748473169547992 0.711920361907548 1 1
0.89451887691136 0.855389626377948 1 1
0.709375257856357 0.676751954723915 1 1
0.532654059109861 0.503565417333431 0 0
0.653747349801388 0.620042876220728 1 1
0.878233424178711 0.832146043324616 1 1
0.650286159875356 0.623460340907765 1 1
0.775116152764957 0.745559324094363 1 1
0.672343586770439 0.6364604103947 1 1
0.932396881283 0.890010803907971 1 1
0.826781358689429 0.789888512660098 1 1
0.69120799074175 0.656866038847391 1 1
1.00968306729944 0.962197080105953 1 1
0.885380928699421 0.842365291082938 1 1
0.81549158935045 0.773832959619892 1 1
0.845285001073987 0.800332351096586 1 1
0.79892816530903 0.763241711567312 1 1
0.762217546342587 0.725250267088832 1 1
0.659547772454125 0.626308058077618 1 1
0.759174730640267 0.724849088540727 1 1
0.863418628362399 0.822474983160526 1 1
0.792661476116909 0.758787151692706 1 1
0.846068660681888 0.810901999840357 1 1
0.700180625148055 0.670080649048849 1 1
0.88630208587197 0.843061337044441 1 1
0.838991476639318 0.796812427198289 1 1
0.666274033529132 0.629922667304109 1 1
0.759413373251846 0.720391171736069 1 1
0.910136332151474 0.866810332734698 1 1
0.868014805112137 0.823227708127877 1 1
0.914746950420315 0.874281812808166 1 1
0.718182901287681 0.682308032360639 1 1
0.769140495562322 0.727457245564936 1 1
0.810539035949983 0.762116304575852 1 1
0.818117464621395 0.776944449830953 1 1
0.630784317666509 0.600751299969323 1 1
0.818858527787423 0.783667798148099 1 1
1.06187957108679 1.02152133991682 1 1
0.812821033216386 0.774120291601357 1 1
0.653819251382148 0.623952928004383 1 1
0.762363634318933 0.725318644500112 1 1
0.661397598240501 0.62753602975789 1 1
0.840939484928445 0.797490908100856 1 1
0.75823010788106 0.722057320472583 1 1
1.0483731408359 0.997878064314418 0 1
0.841960036085132 0.803860417485902 1 1
0.80921899582672 0.766712497136795 1 1
0.710332990100336 0.674101499964126 1 1
0.828639784030396 0.790347882662691 1 1
0.891679371991344 0.849122921271212 1 1
0.876758321736223 0.832958577155215 1 1
0.899343112543907 0.842539989276222 1 1
0.553752129643664 0.529875074077866 0 0
0.866790154212458 0.82622685984169 1 1
0.657681653730483 0.631025632298217 1 1
0.605237365096962 0.575675410433952 1 1
0.828941464080752 0.785884707829541 1 1
0.771668531245759 0.73438990885577 1 1
0.595591901852325 0.573465197712186 1 1
0.625537918013384 0.600141918758865 1 1
0.835482784837483 0.794142109431797 1 1
0.795881120987835 0.758244085342679 1 1
0.768527622885241 0.725713791040694 1 1
0.781112341286918 0.743918001628861 1 1
0.783002302732483 0.748685168010769 1 1
0.778231018684326 0.743577357510896 1 1
0.663282316721441 0.631747845986292 1 1
0.921620366806902 0.880316419169852 1 1
0.962630366841794 0.916322007963801 1 1
0.863620729369699 0.822011725385886 1 1
0.851876374095186 0.801120291568917 1 1
0.89052118744037 0.850969035882287 1 1
0.75352989293399 0.717072464412348 1 1
0.76242592245274 0.72209181358902 1 1
0.599225143289959 0.574266449020579 1 1
0.901575030804206 0.856549555375688 1 1
0.831971217277032 0.790662720387879 1 1
0.691181335183896 0.658112238673251 1 1
0.697520535983261 0.665697468186896 1 1
0.634493211978891 0.601182013409976 1 1
0.581910393728436 0.554615001082666 1 0
0.772744710686587 0.731333766710276 1 1
0.759638203182692 0.725675724151698 1 1
0.924684207354615 0.883316718780993 1 1
0.787586174222191 0.751423591476949 1 1
0.796620117256347 0.764288978372269 1 1
0.788664706973703 0.753563235145479 1 1
0.826148904279625 0.789917253909166 1 1
0.955902988748304 0.906275911014461 1 1
0.758883662075706 0.723618463755167 1 1
1.01994699669931 0.973292017808128 1 1
0.753035128534752 0.71737904656502 1 1
0.839468228602751 0.798467063570544 1 1
0.733228664217713 0.700089515666283 1 1
0.877023975757751 0.83496484092902 1 1
0.73938711388145 0.696263765920963 1 1
0.956983481164141 0.91589206982092 1 1
0.834995162081585 0.80215591619746 1 1
0.826362674308261 0.789857915570681 1 1
0.630850613563758 0.604411708616782 1 1
0.542646858968225 0.50885320831473 1 0
0.798643461536004 0.760814900191306 1 1
0.694600140284522 0.658648510386038 1 1
0.746900533306652 0.709811028238503 1 1
0.666044505217404 0.6343371415284 1 1
0.782257456542393 0.748111757110436 1 1
0.855479020135546 0.809978374614474 1 1
0.740076385018003 0.708212708632941 1 1
0.644138860231225 0.609487067397166 1 1
0.856549836182796 0.813416599365253 1 1
0.705154154491558 0.669216735530074 1 1
0.891927110554958 0.848056437830765 1 1
0.83939139066826 0.798016664214686 1 1
0.696004436229062 0.665778745213433 1 1
0.789808452724463 0.756004972963867 1 1
0.728316669430329 0.688822021089584 1 1
0.79062509589064 0.75375182178451 1 1
0.796434379068219 0.765000400429603 1 1
0.752057574125793 0.711532313789979 1 1
0.836835876645643 0.795603838364209 1 1
0.840312680725364 0.796085925756168 1 1
0.793165044225402 0.75998474065297 1 1
0.814896610072717 0.780081837606246 1 1
0.679373946483351 0.644074037401536 1 1
0.840368843584709 0.806493658053267 1 1
0.781466452022373 0.743596650059518 1 1
0.855225225374487 0.818686933039224 1 1
0.750317558798558 0.714235772867649 1 1
0.818629401681291 0.781119009509446 1 1
0.776186388157081 0.739575669271667 1 1
0.765361448857069 0.727347181291637 1 1
0.893108851411976 0.85024655059108 1 1
0.545846570305328 0.518446452475329 0 0
0.79173064064402 0.753020195190577 1 1
0.611849537919063 0.578321109618048 1 1
0.820554325860424 0.771970790290433 1 1
0.816207459632416 0.774844120324169 1 1
0.75377101923387 0.718769077743362 1 1
0.815029667168973 0.773648939081692 1 1
0.776258099453241 0.73801536461695 1 1
0.920983374970187 0.877851168802612 1 1
0.793331518153942 0.759871493854596 1 1
1.01456929857233 0.968132727228134 1 1
0.889546278034904 0.849748983713546 1 1
0.768343615165094 0.723093260851399 1 1
0.583028811820064 0.555576754303579 1 0
0.822753445163566 0.779319405082811 1 1
0.793711541356652 0.766109456477414 1 1
0.826457087674194 0.791954668613825 1 1
0.736357395246124 0.701357665293877 1 1
0.802807608263684 0.767694052928032 1 1
0.666966387017027 0.63489493928614 1 1
0.817557937651503 0.78151568018365 1 1
0.889965882825882 0.849743569472503 1 1
0.736649903902832 0.702511794398985 1 1
0.874998105678203 0.833496331069933 1 1
0.622571969701683 0.594332427928602 1 1
0.563221024887045 0.53855071644703 0 0
1.00861152185868 0.966439923124932 1 1
0.826188675438605 0.780408969894743 1 1
0.881987473297516 0.839411610654267 1 1
0.880715720993075 0.835517414282241 1 1
1.059364043402 1.00704033016521 0 1
0.864657890640015 0.817915493637749 1 1
0.859687781634453 0.822549782277129 1 1
0.816709813766165 0.780137931866546 1 1
1.10072201901847 1.04454307417989 0 1
0.912369233770556 0.873215419465056 1 1
0.935176866088485 0.88922984362039 1 1
0.912143645447548 0.867817666097666 1 1
0.972475882338861 0.919605635689125 1 1
0.626687485771178 0.593021994811305 1 1
0.755726289246622 0.722569476537821 1 1
0.717307879395646 0.684286694293556 1 1
0.639935584027651 0.611318983900459 1 1
0.654760991647953 0.616150304367657 1 1
0.871710073251791 0.833730785611858 1 1
0.750623456249343 0.714358110232926 1 1
0.897123673460868 0.853873106386731 1 1
0.644498648820357 0.614696743609847 1 1
0.899723521330258 0.853551044686408 1 1
0.855605125851953 0.815946513054921 1 1
0.79823697820062 0.752488862591067 1 1
0.751907678419175 0.716696793559732 1 1
0.958249796253271 0.908675983929608 1 1
0.765334937201945 0.728698768421102 1 1
0.632872293655815 0.597590460194164 1 1
0.819304032481028 0.778583832334503 1 1
1.02332415110472 0.974840966795369 1 1
0.673321476479498 0.636518309092195 1 1
0.784133885026121 0.749250071308517 1 1
0.632987004434995 0.599880318530929 1 1
0.611370400189231 0.580358552233115 1 1
0.853380694802606 0.812172599912049 1 1
0.823667826215601 0.784736060575722 1 1
0.751494985204459 0.717059352540186 1 1
0.83025146033263 0.791930758923745 1 1
0.769942332953897 0.732710904903873 1 1
1.18917581165196 1.13336764052271 0 0
0.761712023783867 0.723532286028762 1 1
0.769246526925829 0.73338132375795 1 1
0.874640271309789 0.833311347960355 1 1
0.892607835818705 0.850292280462474 1 1
0.732829717311841 0.697634736780932 1 1
0.477200590812613 0.452412129545023 0 0
0.554078902030717 0.526365507427178 1 0
0.908963087767945 0.864828023158828 1 1
1.0501111700777 0.999192844930625 1 1
0.764883276517134 0.72731205882007 1 1
0.788676199395753 0.751445183577847 1 1
0.658923918519352 0.627902308286788 1 1
0.941091822231251 0.899156395695072 1 1
0.955411560569303 0.907343494063778 1 1
0.861056518672692 0.822929321623346 1 1
0.636506123063375 0.604553427127091 1 1
0.653228754726036 0.617979290856408 1 1
0.575017114497856 0.549907278732966 1 0
0.818521171379651 0.779314301306432 1 1
0.930146554757662 0.888006722805779 1 1
0.723453198898798 0.683047809938415 1 1
0.933079977690309 0.881452255267896 1 1
0.832002646512982 0.788854138872967 1 1
0.895945694818114 0.844990559329983 1 1
0.85889394280636 0.812459726714193 1 1
0.89691001463924 0.852115299786511 1 1
0.590961409777104 0.563652987314118 1 0
0.756165813807295 0.725783879109215 1 1
0.844148300366463 0.809321296626829 1 1
0.760642824997782 0.727201019082057 1 1
0.529136293329639 0.50894455987422 0 0
0.681938555395091 0.654201616244983 1 1
0.985184342707564 0.936728941926781 1 1
0.808271668912194 0.764954484294866 1 1
0.649413903698507 0.615777581065604 1 1
0.830794287304753 0.790057583168358 1 1
0.603906905991565 0.573642390465499 1 1
0.824199899175923 0.783216143597693 1 1
0.772017934512771 0.742679921410501 1 1
0.792911037822332 0.757930513057911 1 1
0.795765380121611 0.756891829654747 1 1
0.704905279231391 0.67444761737558 1 1
0.711657383663107 0.670110208179713 1 1
0.765047110317965 0.726312100535208 1 1
0.73657261851709 0.704453567006446 1 1
0.795796778383117 0.759228048395223 1 1
0.894802263916106 0.851848770985194 1 1
0.682967916505268 0.648191877698509 1 1
0.873470104226278 0.829757536714348 1 1
0.894790499312404 0.850107376807924 1 1
0.924358814362903 0.877714182232272 1 1
0.682797127361352 0.651543192021986 1 1
0.871014573928972 0.832000628704778 1 1
0.931063895858837 0.883998708365545 1 1
0.749482534916227 0.701478459667371 1 1
0.922354094748493 0.879327678787298 1 1
0.763556306281858 0.731003442484853 1 1
0.747856400804607 0.713549930469382 1 1
0.868259369014293 0.830003938830988 1 1
0.941113555222599 0.900803130965293 1 1
0.84504129490027 0.808350405588198 1 1
0.735464961743667 0.700060761025153 1 1
0.668547658760764 0.638961219884843 1 1
0.831866275754787 0.787650398980297 1 1
0.698438830378576 0.666131936196694 1 1
0.705286300043773 0.668571691454388 1 1
0.882731809025103 0.838576392229708 1 1
0.84397256373716 0.802018902026695 1 1
0.702266820825277 0.669945133857892 1 1
0.768150904226831 0.73233221256261 1 1
0.706705838144514 0.671833330645225 1 1
0.72637332551528 0.69035288512507 1 1
0.710659643034534 0.678751785268303 1 1
0.528612034587902 0.50533990476621 0 0
0.812109304863695 0.768818714249258 1 1
0.899328954655685 0.854801058703288 1 1
0.966893866392066 0.924517923745177 1 1
0.816866942626758 0.778183161371135 1 1
0.654480162958735 0.618506667183605 1 1
0.777609605037337 0.738242007787877 1 1
0.752781338939285 0.714478053600454 1 1
0.829528204754408 0.787293468167088 1 1
0.524682087401978 0.493331765678859 0 0
0.812355471281929 0.776209420404778 1 1
0.698487042022637 0.66563897119581 1 1
0.711109461706783 0.676592214726371 1 1
0.927978780276018 0.885172274774716 1 1
0.764372067445899 0.725339902372772 1 1
0.736012473150564 0.702140047018711 1 1
0.829737958309286 0.78875533315287 1 1
0.795142965018958 0.76130317780256 1 1
0.79846160011044 0.758384863567333 1 1
0.748389413873888 0.714289123561946 1 1
0.690490205854856 0.660607360526149 1 1
0.723564430709185 0.68949166121863 1 1
0.817276769413904 0.777849865973865 1 1
0.814213559881749 0.774377338158323 1 1
0.907684082782204 0.870454739958312 1 1
0.553976348240518 0.527268902294989 1 0
0.841683503136053 0.804783641611835 1 1
0.831515060887803 0.791315695500095 1 1
0.808399846301601 0.773097233156468 1 1
0.837630054005842 0.801478879465434 1 1
0.811056290913092 0.772837234579839 1 1
0.738021780783421 0.705707523768802 1 1
0.669051172831972 0.63631175784633 1 1
0.705032702986863 0.670421963536602 1 1
0.6084947342231 0.584126584601355 1 1
0.987675287214483 0.945815074197842 1 1
0.709062641798142 0.67771237529699 1 1
0.553361297755956 0.52685298132496 1 0
0.717785902137757 0.67953545722346 1 1
0.790045687723449 0.754118468120668 1 1
0.902462369615318 0.853021516661172 1 1
0.803581650755331 0.770011193065165 1 1
0.882672504272846 0.840632371199295 1 1
0.789595367306196 0.755846127354507 1 1
0.707393816877432 0.674523612879372 1 1
0.858835603595576 0.814895642542647 1 1
0.739364941951238 0.707006050470053 1 1
0.785050491843948 0.751499263777185 1 1
0.597087159330744 0.570883826588091 1 0
0.787046716632666 0.750394207714162 1 1
0.58216594321542 0.553325062645805 1 0
0.953106393538391 0.905915538490079 1 1
0.841610629101788 0.798908228768066 1 1
0.666288864273891 0.633110826862798 1 1
0.658431906591623 0.627877628297556 1 1
0.596597779385998 0.562808281113973 1 1
0.937045341120668 0.889934608524902 1 1
0.784971135037744 0.750318508660811 1 1
0.739817200649213 0.702142519279847 1 1
0.627049436921899 0.594574452628206 1 1
0.833085960908031 0.794188619403811 1 1
0.880322929160462 0.836873391557427 1 1
0.881214747513542 0.837902653817369 1 1
0.94013220739194 0.892832356741989 1 1
0.914878160279168 0.86806848640881 1 1
0.647355916642609 0.617056186785532 1 1
0.875735388469296 0.836668379322036 1 1
0.754510712328603 0.71820841611327 1 1
0.63647703478771 0.604962357198759 1 1
0.738556646798094 0.706930498915833 1 1
0.761093314436757 0.727329891255875 1 1
0.610898936929347 0.582721175522104 1 1
0.875297746546043 0.825641218842073 1 1
0.669294070772574 0.63893934198875 1 1
0.644848519911105 0.614060429704625 1 1
0.719265221443314 0.683140632945667 1 1
0.650862541428893 0.620099733629604 1 1
0.660413238490311 0.627841856060115 1 1
0.789324801252488 0.74997514332881 1 1
0.853300279960056 0.809434254382916 1 1
0.680481817970334 0.647139968790379 1 1
0.676254156631312 0.640401418090921 1 1
0.997026935347085 0.951919672060053 1 1
0.629382755705874 0.603816313768645 1 1
0.758635939125445 0.725173365779951 1 1
0.681502598202239 0.643992041758603 1 1
0.845592694245081 0.803898047721322 1 1
0.699467472464962 0.663871639853147 1 1
0.858924826324212 0.821496566274048 1 1
0.725290362900811 0.697180216761038 1 1
0.808205240707346 0.774456836527938 1 1
0.773487357560313 0.73374860725501 1 1
0.867148738503986 0.823038459632479 1 1
0.687835006427796 0.653011625445746 1 1
0.911833156360073 0.869531543669661 1 1
0.798737784995145 0.764144242364896 1 1
0.604074005883865 0.572553569246892 1 1
0.838417024314197 0.802544740781933 1 1
0.925535789733505 0.878021678776037 1 1
0.943984673999306 0.899342363217337 1 1
0.914253829094681 0.870563841165822 1 1
0.831210965425681 0.789776776766671 1 1
0.956199004457448 0.908916074599675 1 1
0.669216950292033 0.635546316262995 1 1
0.758500137319996 0.72283246650923 1 1
0.795498058088832 0.752794239111519 1 1
0.736811937073771 0.70169036081358 1 1
0.701533038887837 0.667874716568128 1 1
0.837123557693772 0.797731564679641 1 1
0.945450764734423 0.899527756541478 1 1
0.861517315104628 0.813754766320875 1 1
0.808874004533996 0.774494772536972 1 1
0.759086252231453 0.722532719944822 1 1
0.846012060115428 0.805512042081931 1 1
1.03105658195386 0.986801640975032 1 1
0.99197579643597 0.937913545587594 1 1
0.732303104685539 0.698116688430072 1 1
0.89260771701265 0.851890722995172 1 1
0.758969424917535 0.72710576512085 1 1
0.68136520493587 0.649079188903394 1 1
0.773840221289747 0.741725979461538 1 1
0.816552393022551 0.779729555123874 1 1
0.777562544907027 0.741925966845127 1 1
0.809861064169137 0.77372487786175 1 1
0.735173271140486 0.697400660000026 1 1
0.937061124238854 0.888387569128665 1 1
0.861897252328648 0.826557927263504 1 1
0.518729799440079 0.497363856500977 0 0
0.562444531640738 0.536944126919699 1 1
0.802310630673291 0.765510074263044 1 1
0.835882459477522 0.796149378333424 1 1
0.849764962539838 0.809330797290635 1 1
0.972036019409322 0.924277508189277 1 1
0.948169032861334 0.904118294462752 1 1
0.751404666830358 0.719813390609241 1 1
0.978042438390006 0.934577836533837 1 1
0.743635578538426 0.713990131316104 1 1
0.759039531368225 0.722657518215089 1 1
0.575221087167393 0.546599564594054 1 0
0.923501677756829 0.8833367561934 1 1
0.803639152033277 0.76190304541273 1 1
0.840171225426609 0.806775245771929 1 1
0.638289191976692 0.609305938599821 1 1
0.897169825174742 0.859307328620486 1 1
0.671134420446379 0.638636769907103 1 1
0.88809615530409 0.843920964873835 1 1
0.608698006101581 0.579840665394862 1 1
0.822952225267652 0.782805482813557 1 1
0.923924874107896 0.880276409598469 1 1
0.7614403442707 0.728449988687854 1 1
0.789671020507486 0.751713371426062 1 1
0.796302773673896 0.761373212599464 1 1
0.792007804246104 0.757384967042203 1 1
0.857059100977088 0.820725902956485 1 1
0.72919500754515 0.696254669584074 1 1
1.04040328866495 0.989069087165174 1 1
0.779912334367942 0.748292181751563 1 1
0.678454769165255 0.648641697910652 1 1
0.660598199153153 0.626145805076871 1 1
0.882795578421494 0.836897990283902 1 1
0.798084182838186 0.763180494483102 1 1
0.852351136319873 0.812879842633631 1 1
0.731015487813642 0.691229922135131 1 1
0.658963121122105 0.628128834845379 1 1
0.862228312844371 0.820330022256025 1 1
0.930287808961506 0.883359258027645 1 1
0.807474927897746 0.770172753642026 1 1
0.798196546875684 0.759529582946267 1 1
0.853047464374192 0.813459797208066 1 1
0.637775477233618 0.605790862676355 1 1
0.879060046867387 0.841023421135832 1 1
0.71014906478273 0.675320740019358 1 1
0.781886009023899 0.747956517004924 1 1
0.992981893897687 0.943167685234815 1 1
0.790714576320074 0.754023509319028 1 1
1.05013897930982 1.00364885191816 0 1
0.823600790787596 0.780578723085301 1 1
0.815469714031834 0.775120956113667 1 1
0.712443453393673 0.674243911082405 1 1
0.724023817536487 0.692823672227084 1 1
0.707900223551351 0.679050701187013 1 1
0.83654998032681 0.802379711996799 1 1
0.639388645940043 0.610029370712357 1 1
0.989442090038879 0.942887425651151 1 1
0.899816038972178 0.856936187997703 1 1
0.697322185032942 0.660030553000481 1 1
1.12668396429436 1.07598704198923 0 1
0.814940071822251 0.783237264321469 1 1
0.785477902447091 0.746579458593315 1 1
0.834478403514532 0.790164966696596 1 1
0.704082972076013 0.669064828675424 1 1
0.770295216670103 0.738992287212882 1 1
0.933466330794507 0.88756804453803 1 1
0.761388968769299 0.726747518275369 1 1
0.945843597548912 0.901294425641459 1 1
0.860117764477315 0.820159656478192 1 1
1.03283763021616 0.985931575116629 1 1
0.930533723264587 0.887389818088358 1 1
0.675602562852889 0.640254427294775 1 1
0.673326319064771 0.644680959154638 1 1
1.02907159446806 0.982486528568925 1 1
0.801899499778492 0.755492817721766 1 1
0.758893512433143 0.733743752808837 1 1
0.930370283048818 0.883412920811042 1 1
0.752851840201755 0.718283059063443 1 1
0.824048706460552 0.780023352312772 1 1
0.920454008439775 0.880723878027139 1 1
0.848289626760275 0.809867383135959 1 1
0.664733519757953 0.630234954906109 1 1
0.964278848714935 0.914761506952897 1 1
0.749657605271571 0.711206568879656 1 1
0.908936118205045 0.867879664860957 1 1
0.865588319384658 0.820883759777798 1 1
0.581001900874192 0.548711011284747 1 0
0.824510297540427 0.784800174066392 1 1
0.667584347979975 0.631896508338274 1 1
0.748492427046146 0.70986821253159 1 1
0.66612258629483 0.641032863297345 1 1
0.751029748296432 0.715095949299243 1 1
0.808129249796765 0.766658600218037 1 1
0.801467655528124 0.762806553078998 1 1
0.930595915377223 0.886973012074517 1 1
0.866884181182966 0.824639527117642 1 1
0.788327933144951 0.745619409645685 1 1
0.507669178926033 0.48233012791814 0 0
0.813020521133645 0.780348677289767 1 1
0.836272744605207 0.8012261338429 1 1
0.778855684318429 0.741208164513142 1 1
0.708705111565398 0.673344202999183 1 1
0.736760885471122 0.702660810235608 1 1
0.959500001801192 0.906813630263257 1 1
0.900372378786256 0.856912427747672 1 1
0.803745761419844 0.766892834172953 1 1
0.823825451933433 0.780706057246766 1 1
0.825090145846285 0.789678217424465 1 1
0.656057646394391 0.627935118934316 1 1
0.962891001369555 0.910438084852091 1 1
0.794048274383114 0.756920790739911 1 1
0.911958185145693 0.872020922721288 1 1
0.969893668375024 0.923165375717614 1 1
0.791725381950773 0.754146660621421 1 1
0.737449390175657 0.703051702152854 1 1
0.784385182866316 0.748998764066254 1 1
0.862322904845223 0.824491299754185 1 1
0.696525199114382 0.662258846241573 1 1
0.747943596185241 0.711280020081526 1 1
0.81634971401655 0.777327241378777 1 1
0.896408721797755 0.859273359927957 1 1
0.904577507201799 0.864499879989568 1 1
0.662069227444433 0.632812661028074 1 1
0.793266756469532 0.756988975411109 1 1
0.987825364059769 0.940151152743779 1 1
0.979642294052602 0.930136262206754 1 1
0.598972304889893 0.56887912040661 1 1
0.741030827798374 0.707286980169837 1 1
0.894970118751459 0.851080329335093 1 1
0.819025330421882 0.783916520278236 1 1
0.558918434213847 0.533066449453232 1 0
0.783307228967102 0.746221914904438 1 1
0.664025294771901 0.634254679892679 1 1
0.891297831697382 0.853372168500191 1 1
1.03947778688628 0.990163964158008 1 1
0.575621034245962 0.552168123827918 1 0
0.732962495997243 0.696559407305451 1 1
0.689091980811555 0.652578081565171 1 1
0.751388197380137 0.716003120287863 1 1
0.8497597764042 0.813648036379095 1 1
0.963234602343441 0.915968844726988 1 1
0.718362765181746 0.683969678653332 1 1
0.849630295354705 0.8049768956292 1 1
0.775834125942171 0.744445757264489 1 1
0.576700044869277 0.550578103039218 1 0
0.752745055720061 0.71796839726566 1 1
0.898796214616418 0.860680646337997 1 1
0.597995190541201 0.572325459265232 1 1
1.08511909821054 1.03713635394372 1 1
0.728154879179688 0.692629425870256 1 1
0.573417837682816 0.544538516325822 1 0
0.602974202223665 0.568080493159976 1 1
0.766872772359936 0.737316945362138 1 1
0.811917253566915 0.775005401249198 1 1
0.956978579470046 0.913095254281689 1 1
0.749691899175345 0.716144192156061 1 1
0.673015472097428 0.638116705941156 1 1
0.889779164610251 0.849553311493574 1 1
0.732273744012629 0.70215756071941 1 1
0.914649731395248 0.874783676443889 1 1
0.659538887555722 0.628077344162996 1 1
0.734906190424138 0.701628029043281 1 1
0.845572280254219 0.805090938380849 1 1
0.79925115291393 0.762508969699176 1 1
0.793730239712625 0.753060301033932 1 1
0.885080441040792 0.843694495126508 1 1
0.696973766831552 0.66316572375195 1 1
0.826025849019369 0.789208876233242 1 1
0.825906177564146 0.789303985067159 1 1
0.764194404784253 0.727851889006304 1 1
0.74736191307258 0.70881781198482 1 1
0.514145612038308 0.490846362046425 0 0
0.760303870545902 0.723226729276608 1 1
0.80188944316812 0.758199841220636 1 1
0.888560963422062 0.850132621410791 1 1
0.614190403155173 0.58822117873429 1 1
0.559105092064612 0.533998512736477 1 0
0.719029829840111 0.687414985445162 1 1
0.685168207816699 0.651434557612862 1 1
0.601362871630908 0.575083438718509 1 1
0.697048223336115 0.663523971608683 1 1
0.844724447250897 0.809403448260682 1 1
0.777960050954279 0.745146714238476 1 1
0.733657921774917 0.699223088835201 1 1
0.97464573102831 0.923098168756307 1 1
0.641839656576308 0.612965536585376 1 1
0.8931711850099 0.854951114305647 1 1
1.03462768414396 0.989197854571964 1 1
1.1171014032603 1.06526713897232 0 1
0.618378791898725 0.590688953439633 1 1
0.77505339822517 0.736969957462928 1 1
0.983234974641468 0.936238907334643 1 1
0.863606330234317 0.820813232486355 1 1
0.787241281608701 0.748483206177282 1 1
0.619256517032984 0.5909292783342 1 1
0.892170451138535 0.850391040279074 1 1
0.733817721938782 0.702302555767122 1 1
0.849409482222128 0.813721164585651 1 1
0.962164877276524 0.910004082841305 1 1
0.657238294754919 0.622342155405083 1 1
0.843841060961757 0.806776608774922 1 1
0.615060317101832 0.583002516558028 1 1
0.446498716691203 0.42816857982554 0 0
0.917358113441946 0.874364367885599 1 1
0.835101017637971 0.795756462987051 1 1
0.961448872845156 0.919785269802829 1 1
1.12510782235434 1.07035872775786 0 1
0.871056974294965 0.835031416734595 1 1
1.00670700026266 0.955740187221 1 1
0.620444711826639 0.589790601314411 1 1
0.765693907083725 0.730270161820149 1 1
0.583313446136662 0.556556508396752 1 0
0.835788119326837 0.799542377247713 1 1
0.995413306477195 0.946852640409107 1 1
0.773775476783551 0.737166894773363 1 1
0.732240633096455 0.693088264696216 1 1
0.80306059074775 0.767488451465738 1 1
0.695860245896191 0.66170653038138 1 1
0.863722412517358 0.824747087638078 1 1
0.559177446709657 0.528314978672749 0 0
0.692118918411925 0.660432776888055 1 1
0.57378683731643 0.550467901868173 1 1
0.845346404974282 0.809009337393457 1 1
0.910867926484388 0.875493414097859 1 1
0.719174791420099 0.686061529957778 1 1
0.74297792540116 0.711421847893807 1 1
0.754288967821218 0.718487680904779 1 1
0.690475954806933 0.655347809076846 1 1
0.696891412729881 0.663276310631852 1 1
0.77812666560739 0.739258905814921 1 1
0.877713717757473 0.837603431814254 1 1
0.961154724194412 0.912777491012712 1 1
0.829206378256072 0.789025135823185 1 1
0.83382847493609 0.792686571593842 1 1
1.0582520926146 1.00360755785995 0 1
0.521544934421116 0.492994686606317 0 0
0.855027489891742 0.816043862819028 1 1
0.887140766565069 0.846140949169023 1 1
0.927255980275381 0.884623920424074 1 1
1.02599525708152 0.976935319776632 1 1
0.790036018408581 0.747750086460684 1 1
0.485110302287514 0.46282169530147 0 0
0.708718292108741 0.671651320078409 1 1
0.815556785979193 0.778900714864306 1 1
0.830586303971425 0.795190293287173 1 1
0.802902868454715 0.762488356290561 1 1
0.802134658201562 0.760937862199466 1 1
0.899554907218895 0.856676732276032 1 1
0.977617758122994 0.930091224541225 1 1
0.991657403580049 0.946520354320543 1 1
0.819173975884537 0.784255892086858 1 1
0.913258200319621 0.86962875406246 1 1
0.809176556507761 0.773760952330835 1 1
0.857908139680296 0.823259330543704 1 1
0.540790532182475 0.514210786854403 1 0
0.691902262492039 0.655899731984628 1 1
0.743008400124148 0.708772312496406 1 1
0.744456059791292 0.70584532026646 1 1
0.793734341503082 0.751599940741742 1 1
0.966631197570561 0.917633171970555 1 1
0.736276674230874 0.709196678497975 1 1
0.807805943344711 0.773546904672226 1 1
0.902821356333003 0.861137957754061 1 1
1.24417229534893 1.17748836181946 0 0
0.62202802929355 0.591500611719196 1 1
0.694847377310164 0.662504436443289 1 1
0.665685446739615 0.63009780342469 1 1
1.02612690000876 0.97886425068595 1 1
0.721604399264205 0.69048671358672 1 1
0.832871908269295 0.793416689717072 1 1
0.694154849825826 0.661411418933169 1 1
0.681443503094957 0.650905432249555 1 1
0.7457998269195 0.706707718100989 1 1
0.865807732126032 0.825052371938003 1 1
0.931092540388499 0.884647575696125 1 1
0.649793351549751 0.616771738453145 1 1
0.905724713551488 0.863120918445771 1 1
0.817085126414438 0.780133502543538 1 1
0.687409658672391 0.651152330075404 1 1
0.769280090996473 0.727996123581283 1 1
0.659342147274351 0.632980120117081 1 1
0.653276719077026 0.625311548521479 1 1
0.977734562636943 0.934243367454298 1 1
0.805396777758319 0.768083851574017 1 1
0.695186530799492 0.659816557125106 1 1
0.936381363750425 0.889408184239585 1 1
0.937748672234099 0.894797075106415 1 1
0.727150868839633 0.700976413830863 1 1
0.805680942548355 0.763417454328191 1 1
0.705203221084861 0.677121637994932 1 1
0.742719125332451 0.707717831820772 1 1
0.877386689142276 0.836489312337675 1 1
0.798808812355819 0.76199925954453 1 1
0.717412920325359 0.684392069762261 1 1
0.928337281969084 0.882437259769758 1 1
0.607825893273896 0.576465609312553 1 1
0.950311705519038 0.909560516754772 1 1
0.860420834553215 0.816108213709597 1 1
0.741870633702353 0.708181979479934 1 1
0.733797300541084 0.698951797051425 1 1
0.871885746309215 0.82917132073034 1 1
0.671703679607999 0.637755448935941 1 1
0.771786171712712 0.729171280039011 1 1
0.73932355568033 0.692647156525256 1 1
0.742472540814889 0.69919699109536 1 1
0.800437809881535 0.759010504080155 1 1
0.648206172108145 0.613361133113081 1 1
0.703485219272774 0.673403979268103 1 1
0.686463701514404 0.653672882077015 1 1
0.742124078935115 0.708292027959021 1 1
0.821215218063124 0.779008326301439 1 1
0.616383510693575 0.5909626308243 1 1
0.862614704028505 0.817588050830737 1 1
0.813593859687089 0.774308033953141 1 1
0.962003303024765 0.916727526280644 1 1
0.597016059286507 0.567744421606446 1 0
1.03742366497029 0.988800638239687 1 1
0.953356627568179 0.910947160825927 1 1
0.744960054037618 0.709349709643275 1 1
1.00431451396347 0.949765801708302 1 1
0.964638806734494 0.916003033347569 1 1
0.854277576982086 0.808873959707865 1 1
0.896597321339693 0.851167919596897 1 1
0.751168458767727 0.715468619872196 1 1
0.988965243790134 0.943560052702351 1 1
0.762314766642665 0.722294496605382 1 1
0.869735248104317 0.830044480724585 1 1
0.852815781637953 0.809016873837569 1 1
0.972976651189434 0.925340563038135 1 1
0.849775726771163 0.804030137357197 1 1
0.934404719189809 0.894052085823703 1 1
0.806105933268318 0.767356129785828 1 1
0.952205761863395 0.903258774463168 1 1
0.645618365031198 0.61839973105935 1 1
0.708030371975161 0.672823350715666 1 1
0.87723921186814 0.838430703793114 1 1
0.79173298127787 0.757589775648731 1 1
0.630897088271253 0.602275499093561 1 1
0.844026103443255 0.80275666758576 1 1
0.637476404591237 0.612940544847707 1 1
0.885442591034137 0.842018618423046 1 1
0.94348964118457 0.898195833402023 1 1
0.880136034755837 0.837136739001711 1 1
0.898919950828034 0.857838820517475 1 1
0.762571777921701 0.729320089131196 1 1
0.884093288084838 0.838170310448386 1 1
0.920274007704059 0.878098357270794 1 1
0.951986512222912 0.905728516676114 1 1
0.800189075637681 0.763434992318227 1 1
0.659666212380508 0.63344297020832 1 1
1.01630876172052 0.965809773216048 1 1
0.919439996698994 0.87053188986957 1 1
0.765471292645854 0.728882753485971 1 1
1.14696566360039 1.09195709869592 0 0
0.823519052239834 0.780788215056018 1 1
0.636933120556693 0.612533591108624 1 1
0.875177314674218 0.839643463124333 1 1
0.992649340613307 0.94390517273894 1 1
0.927113343587194 0.882859980840098 1 1
0.742110421447274 0.708164680600512 1 1
0.843712938458003 0.805335979913429 1 1
0.815013759479722 0.77791183339184 1 1
1.00617372302167 0.964404833257941 1 1
0.803098519115182 0.768318868392917 1 1
0.947265750511016 0.904048530124075 1 1
0.703873643284956 0.674960986001807 1 1
0.67149192235391 0.643007478043423 1 1
0.81129556136145 0.772468853357344 1 1
0.777257380133406 0.743514752743838 1 1
0.85362765757264 0.81171238740245 1 1
0.74839140649292 0.714793374062121 1 1
0.846152811673215 0.806549731517003 1 1
0.834742253612135 0.794056790975407 1 1
0.568111443304505 0.541947015527954 1 1
0.885448573283542 0.847008843612911 1 1
0.835405844961118 0.794741078869652 1 1
0.936368111804564 0.897445210797469 1 1
0.732663707981049 0.694608086338358 1 1
0.959171411388852 0.914721676683185 1 1
0.489666172739205 0.469641009199587 0 0
1.02244752606674 0.975885789649404 1 1
0.615721931155773 0.582665710909384 1 1
0.80374901917214 0.766687630734342 1 1
0.649916714609436 0.615534086517843 1 1
0.676031215898123 0.647126017705201 1 1
1.10139452149975 1.05210627930322 1 1
0.737134358356623 0.705523700356199 1 1
0.955096098602339 0.916086467951939 1 1
0.671270465069828 0.640913827743659 1 1
0.678620889117107 0.643878213054701 1 1
0.788619289417177 0.743916410689843 1 1
0.867525465221976 0.827719366142218 1 1
0.981706696969477 0.933963016518889 1 1
0.617306844376408 0.588949930255194 1 1
0.662469004965813 0.631479326274745 1 1
0.654544098593312 0.628167962771569 1 1
1.07947872575458 1.03215010672881 1 1
0.640991874042346 0.60693486714628 1 1
0.720246100312507 0.683264015233364 1 1
0.739230935674517 0.703732402800165 1 1
0.652309223273237 0.626382721039232 1 1
0.882707441433429 0.841732873976721 1 1
0.754670367890789 0.720940560380065 1 1
0.702517767438281 0.674210554521127 1 1
0.662249121666256 0.627003498331496 1 1
0.736082821105966 0.701218604391815 1 1
0.866359468697794 0.82508964756703 1 1
0.836608526474196 0.801572315964563 1 1
0.932415697678612 0.888885089731787 1 1
0.615924431434069 0.587249947457852 1 1
0.773674980903038 0.738011811364811 1 1
0.702919148177629 0.670001555236535 1 1
0.919488395803494 0.88237992238458 1 1
0.777691500423516 0.742091213481447 1 1
0.766310524149136 0.7328895553389 1 1
0.844076444172384 0.806008920542259 1 1
0.783188813145547 0.752270823708723 1 1
1.0664409357251 1.0156607960829 0 1
0.707042561834684 0.676462654344353 1 1
0.763273887874021 0.725982410467607 1 1
0.913122966247806 0.861631352724324 1 1
0.835194259842386 0.79189416453125 1 1
0.944876173129066 0.896611837738866 1 1
0.748462674991974 0.719321392316081 1 1
0.737214008748353 0.702265635323238 1 1
0.843371623005231 0.802658736807974 1 1
0.954407502270303 0.908165474409082 1 1
0.749747577330946 0.71934200696249 1 1
0.869741889130033 0.828036147546591 1 1
0.773529014488089 0.736022658213472 1 1
0.8233530913347 0.787702677886721 1 1
0.938013748737971 0.889489979816564 1 1
0.700711858791655 0.663437041591661 1 1
0.8996928071469 0.855965156993352 1 1
0.708841169125886 0.674274228985407 1 1
0.843529819256215 0.803553091879438 1 1
1.02898566602668 0.97604325570565 1 1
0.865734054886222 0.814024348887478 1 1
1.00844683595437 0.965359438798485 1 1
0.845152025033813 0.808098507277616 1 1
1.02829191889407 0.982252258474216 1 1
0.678040443139528 0.646963882535699 1 1
0.717796716303338 0.68234827461509 1 1
0.730822875362598 0.696719248151274 1 1
0.79750410051874 0.760799654453822 1 1
0.820169054813028 0.772529440725936 1 1
0.782670217046362 0.75020360084119 1 1
0.88370968019602 0.842948397137413 1 1
0.766621787626435 0.723100347953379 1 1
0.898876249690082 0.851471024443915 1 1
0.911006593752544 0.864976287376995 1 1
0.791524624798424 0.752994175290451 1 1
0.799932514025292 0.765741193047368 1 1
0.850617697808522 0.810866005654054 1 1
0.837819238477635 0.795948620696154 1 1
0.887759572070988 0.84146490107313 1 1
0.66357366471365 0.632608436858393 1 1
0.973754394086744 0.926466930272768 1 1
0.640967554431928 0.610362070395256 1 1
0.845194792286491 0.799108255301774 1 1
0.671804423514722 0.637451839152999 1 1
0.825754612010234 0.786589449272048 1 1
0.936325178137246 0.885575567657339 1 1
0.540816775429512 0.514339843344335 0 0
0.656820383879155 0.626563609607273 1 1
0.836537106457569 0.796843785968714 1 1
0.554575084766878 0.527091257786862 0 0
0.915563397118078 0.874497101213709 1 1
0.587607364915785 0.562701705813826 1 0
0.873247707383729 0.834599090462991 1 1
1.0536652831736 1.00140599754614 0 1
0.87502877542771 0.834930543461441 1 1
0.785140471463802 0.746110424957766 1 1
0.776584494083367 0.743690751937756 1 1
0.758620085929674 0.719944348457169 1 1
0.750399052414656 0.712913496135677 1 1
0.729026761737107 0.694965386758201 1 1
0.898391330421729 0.857986690203432 1 1
0.743043160398617 0.706996108874787 1 1
0.874079948498263 0.833049625509388 1 1
0.793968239007578 0.760185963810974 1 1
0.672243457047444 0.64314872718173 1 1
0.728103147200188 0.694730811474477 1 1
0.872624585090597 0.830481702687733 1 1
0.807511806781332 0.769788965246339 1 1
0.672726563984671 0.644528660820053 1 1
0.834184449220424 0.792888985477051 1 1
0.761081144842558 0.723390770997043 1 1
0.640394881296689 0.608485829044457 1 1
0.894337506693558 0.847583283815062 1 1
0.751169646316787 0.710970239324656 1 1
0.786206983666838 0.745124591259493 1 1
0.915194357608298 0.86945813591004 1 1
1.00638210931836 0.96389161622891 1 1
0.849323170291681 0.812083412414027 1 1
0.790506117072723 0.753688264657306 1 1
0.821575138185915 0.777349747200915 1 1
0.682410229268288 0.646566501626723 1 1
0.484963198435228 0.465238800917397 0 0
0.683560128600276 0.649437065290868 1 1
0.934944491207695 0.895358164496497 1 1
0.729393608513177 0.694343445682046 1 1
1.06535098358283 1.00871560432653 1 1
0.489163659625561 0.466786110162691 0 0
0.780676626416824 0.744979457926491 1 1
0.883695066071105 0.835944272711277 1 1
0.793667575735404 0.753058266880274 1 1
0.583554659549394 0.558322499287631 1 0
0.951665910410399 0.907628975690052 1 1
0.629272773142079 0.598068078756571 1 1
0.88091273019068 0.840785253470168 1 1
0.636023143652043 0.605472568295444 1 1
0.835044013543101 0.794615547285787 1 1
0.900391710922799 0.853969318852078 1 1
0.838238469787346 0.796509626652001 1 1
0.701616089073046 0.670953579131617 1 1
0.825650950753374 0.784550324082446 1 1
0.807250600741728 0.767323302452144 1 1
0.741240308935823 0.706014885150561 1 1
0.720729787016215 0.682656303096466 1 1
0.862088991990562 0.824822161611408 1 1
0.684370718295038 0.649400039394379 1 1
0.794397942642344 0.759389424268324 1 1
0.675739575377651 0.642979885190886 1 1
0.882994163907339 0.840270864124281 1 1
0.812250441719492 0.775120711945413 1 1
1.02071691679797 0.970128492983148 1 1
0.529947004140745 0.503112049602308 0 0
0.602546950484518 0.573727176393422 1 1
0.876245723210218 0.831770347857424 1 1
0.768163270367261 0.737004211870533 1 1
0.6497595381418 0.621798396576675 1 1
0.818601518740048 0.770752489998531 1 1
0.730407266995948 0.697294485892098 1 1
0.864566268788221 0.817746100798697 1 1
0.909301771873612 0.863884594250514 1 1
0.981031636725357 0.935318866744366 1 1
0.598988835423523 0.565634801761491 1 1
0.856168322077666 0.81639288005019 1 1
0.686051220363037 0.654972978745476 1 1
0.753321759186896 0.722403525936032 1 1
0.62070326042148 0.581989402968278 1 1
0.94856640460587 0.904903188921379 1 1
0.768821042793622 0.729734128920587 1 1
0.791653296699727 0.747495570983755 1 1
0.87313512319362 0.836132780404674 1 1
0.862757995747439 0.824072074140406 1 1
0.660912601996442 0.630584615436952 1 1
0.62386223443538 0.597248570607542 1 1
0.583022417027592 0.554554604883419 1 0
0.806591124172401 0.765917178110898 1 1
0.816420071388272 0.776090988879657 1 1
0.817323203984618 0.781064719947128 1 1
0.826367665419376 0.784193254276094 1 1
0.919365160309972 0.867540992340759 1 1
0.84547304039007 0.799389207432496 1 1
0.7946739350363 0.757216638963264 1 1
0.602523134084141 0.570584933991397 1 1
0.735169638132807 0.69395601768116 1 1
0.738666993404145 0.703302635422907 1 1
1.01901094224602 0.966727558787275 1 1
0.583323752295563 0.554162962714872 1 0
0.756117802477725 0.718148921624628 1 1
0.58339834536304 0.544614613065893 1 1
0.644835453310287 0.613259388563984 1 1
0.873224448573458 0.828082895113939 1 1
0.78396556352375 0.746694913881592 1 1
0.648248476855641 0.618713579313811 1 1
0.872864691452071 0.83229978521609 1 1
0.870938226990612 0.834268290405404 1 1
0.849164000770614 0.815825904828962 1 1
0.837998404117522 0.799380519931787 1 1
0.95529924983972 0.909631791612054 1 1
0.596589066901932 0.566057498249483 1 0
0.723182725522914 0.690009392807515 1 1
1.18339787638808 1.13087249267691 0 0
0.700906081695174 0.668164367101806 1 1
0.932806980456127 0.891099698551757 1 1
0.678368233433719 0.645055475816918 1 1
0.912197264657253 0.866870380350517 1 1
0.905700726615054 0.858622590918641 1 1
0.457754462527759 0.431841730161456 0 0
0.880766077692111 0.834885162962057 1 1
0.782166858017567 0.747851093903527 1 1
1.02899233115714 0.977987294658391 1 1
0.76093811460372 0.719343413387735 1 1
0.752725031379185 0.723152535663097 1 1
0.835468951107335 0.796789625566627 1 1
0.839282331724505 0.794914068213523 1 1
0.683970636015292 0.651568347581918 1 1
0.81462329550172 0.779166114470642 1 1
0.861522978202037 0.825455509519303 1 1
0.587040481538981 0.559615606128926 1 1
0.813335241795052 0.775889766702462 1 1
0.743370913196509 0.705441062300003 1 1
0.89073407799711 0.846999967400929 1 1
0.977546985128829 0.936302985343049 1 1
0.657478311260359 0.628723927707929 1 1
0.775552104170802 0.740384502479844 1 1
0.715509902896849 0.68295956010749 1 1
0.918306140218888 0.879234222977662 1 1
0.682638453480118 0.651576972915279 1 1
0.951675046765652 0.908495507334847 1 1
0.669496387165137 0.641562145870675 1 1
0.546438298719272 0.521862339389659 0 0
0.577405006399114 0.55398164876841 1 0
0.783912581463765 0.747857789996835 1 1
0.760555261675119 0.72299666947506 1 1
0.92136560506285 0.873589788700347 1 1
0.89861301623747 0.850658037921141 1 1
0.924567816514981 0.879534798712966 1 1
0.827603481460474 0.785327685603454 1 1
1.08784837191702 1.03418949990364 0 1
0.954499857338708 0.912165733398633 1 1
0.685610101582978 0.652808139467442 1 1
0.744599207987045 0.708076971281278 1 1
0.589883779232228 0.564827534848953 1 1
0.624379892385933 0.595704129096718 1 1
0.898359377797052 0.847339105982687 1 1
0.892731681626096 0.847881971368469 1 1
0.99287877246462 0.944970843715483 1 1
0.726995915517682 0.696234877295747 1 1
0.929930451884788 0.889971533443884 1 1
0.721410775794938 0.685696674244067 1 1
0.84105043192841 0.798782059556023 1 1
0.737646023992431 0.705806582529214 1 1
0.793990434190062 0.75820884803451 1 1
0.850264379842912 0.811857811091682 1 1
0.639873485285016 0.603840235490345 1 1
0.710157211683489 0.680185371037443 1 1
0.807932667258128 0.766395027962072 1 1
0.797652841090165 0.761265594761426 1 1
0.764160158999017 0.727341206091586 1 1
0.813555096861011 0.773661050977485 1 1
0.972207527895199 0.925574558444009 1 1
0.725341507552594 0.687427565732679 1 1
0.843279531372198 0.805060658285313 1 1
0.937564571052515 0.891012950445128 1 1
0.815474335514096 0.775306747343964 1 1
0.77148691309508 0.738822399385847 1 1
0.750117641154296 0.710457830134042 1 1
0.928678250466211 0.882852526146217 1 1
0.693737232551196 0.660281419893929 1 1
0.700702178671988 0.661915758079384 1 1
0.779722868674474 0.743047540635382 1 1
0.783751875104054 0.747011532755681 1 1
1.10402252532683 1.04374973265325 0 1
0.722294765093434 0.683753134250196 1 1
0.846151384411321 0.807514230154216 1 1
0.84428772819992 0.803288888673992 1 1
0.647598886531354 0.616857995635536 1 1
0.760465021984835 0.724283302150313 1 1
0.619948750633703 0.591406850682824 1 1
0.711971965177171 0.682602503674232 1 1
0.8465612042336 0.804973203294375 1 1
0.574273415837275 0.550431528101999 1 1
0.706800685892885 0.676405223970586 1 1
0.982395405789487 0.931464179971198 1 1
0.77725199827008 0.744334556299267 1 1
1.13731324378363 1.08336515028658 0 0
0.886746666754185 0.848392252874455 1 1
0.53803897391202 0.510488060456812 0 0
1.09896051286425 1.03587148556616 1 1
0.847731143944136 0.809167941593256 1 1
0.954429960826248 0.912906324955923 1 1
0.644925078616763 0.616093003646777 1 1
0.687359820595265 0.651390234850816 1 1
0.800707051236589 0.760719805419723 1 1
0.741731351040644 0.70731845220629 1 1
0.707694873923026 0.677297689964994 1 1
0.794356412050189 0.756598818733875 1 1
0.579866344248243 0.552351971113026 1 1
0.614426118942302 0.586430645139502 1 1
0.76720765930571 0.731438509438422 1 1
0.6926238430641 0.655015043882934 1 1
0.866037932956156 0.82502394571522 1 1
0.857838396894483 0.809346184550751 1 1
0.780433300815372 0.736653452408802 1 1
0.673471694219093 0.644848267874652 1 1
1.12314154189047 1.06286357899358 0 0
0.678311803695091 0.650073247019768 1 1
0.928266529387783 0.881684654389375 1 1
0.703088702394917 0.670406185150263 1 1
0.846349208426632 0.802783269554199 1 1
0.78010328410437 0.743617774064897 1 1
0.745648371414616 0.71173608580262 1 1
0.825235240127639 0.787294340518424 1 1
0.789548878927068 0.754243932447655 1 1
0.711616466311295 0.678101001076029 1 1
0.800641746218966 0.7649660099169 1 1
0.836966574935898 0.799702510189611 1 1
0.922954789433924 0.878164166803644 1 1
0.867356749647729 0.828641633957574 1 1
0.74973514072596 0.712609073222084 1 1
0.856486044834177 0.818605496088479 1 1
0.798387053376725 0.757388704569105 1 1
0.912756081547241 0.865072945315162 1 1
0.687198630714296 0.657669839527168 1 1
0.759853643190682 0.724411840110603 1 1
0.873189671375079 0.830439225245202 1 1
0.964790239978784 0.933134793897099 1 1
0.873248402350504 0.834813643288997 1 1
0.887219906161366 0.84497566404432 1 1
0.631924219325949 0.603000608970324 1 1
0.855436231019564 0.81062056735103 1 1
0.825726897065481 0.786191694772075 1 1
0.626473417240106 0.590673269845885 1 1
0.804242519135206 0.764245492134661 1 1
0.810249649273545 0.770771615451477 1 1
0.599934143516942 0.573730993789783 1 1
0.931683931433715 0.884127962209707 1 1
0.722973839996998 0.687170286576572 1 1
0.669077607424659 0.634753484497671 1 1
0.875911667327098 0.834985754850618 1 1
0.878303130601614 0.831996111545394 1 1
0.726618581317547 0.692624198116497 1 1
0.963023295778925 0.923084868339942 1 1
1.0039055756142 0.954584116568689 1 1
1.12486376867186 1.06694208814408 0 0
0.632889973583102 0.604724485584372 1 1
0.489828526059943 0.462658973246847 0 0
0.593901939921284 0.56464705060927 1 0
0.861344209792689 0.81994463464229 1 1
0.795111654126923 0.757001468719832 1 1
0.704181371454561 0.668257775596281 1 1
0.700468002104666 0.66788759026653 1 1
0.897290858114372 0.856407674965425 1 1
0.80751519620139 0.77317745878316 1 1
0.798695592610557 0.766160804017827 1 1
0.710589425492039 0.673662063469544 1 1
0.884412099773903 0.841796203591463 1 1
0.906390379412539 0.86538142057966 1 1
0.630061697055756 0.601879138177274 1 1
0.822095719680938 0.785445727592553 1 1
0.895825371932159 0.853169489107123 1 1
0.779319996607666 0.742776049105711 1 1
0.852166120708556 0.816175001885061 1 1
0.809648281580775 0.771036321428513 1 1
0.760777735586939 0.723505755387026 1 1
0.823551497530546 0.786793417273824 1 1
0.82614387431475 0.783685875175819 1 1
0.612946323947468 0.584232295153555 1 1
0.95848441930407 0.916538384735984 1 1
0.807196540945172 0.772215551958102 1 1
0.84620457187764 0.802332960159263 1 1
0.882869607940054 0.83687209775931 1 1
0.75710359638891 0.717859639968421 1 1
0.748568999417442 0.718987593050932 1 1
0.952284114562773 0.905527100903396 1 1
0.731328830936833 0.695300389385775 1 1
0.624612665281678 0.600347294352521 1 1
0.96517798852694 0.918111535390093 1 1
0.612147737875189 0.586924238420464 1 1
0.914521358213147 0.866023633890412 1 1
0.605483354230097 0.574205201616725 1 1
0.896757808113134 0.851196457342356 1 1
1.07980488200608 1.03319827234353 0 0
0.877689661438671 0.823430799024066 1 1
0.734298216519297 0.69833533796747 1 1
0.820195371352873 0.784367786205438 1 1
0.769748234796523 0.733084606489252 1 1
0.835623185504802 0.792004820356122 1 1
0.977959611841762 0.932224029976648 1 1
0.817191088288271 0.773476413962384 1 1
0.611216448433925 0.581251947251554 1 1
0.691948702200291 0.661296760133616 1 1
0.910068343790131 0.8656292121883 1 1
0.779602768068495 0.746239404007117 1 1
0.934109835252479 0.893120045490772 1 1
0.923037847110769 0.876162932145166 1 1
0.777176248589543 0.742216827594733 1 1
0.769662114700201 0.729741296950751 1 1
0.674948718046407 0.639960576374515 1 1
0.899141173765834 0.851149285038405 1 1
0.8441003509134 0.805102400196098 1 1
0.865384345985342 0.822067519505681 1 1
0.712797946352764 0.68096828628627 1 1
0.596257726208364 0.562522620079513 1 1
0.73423003604602 0.694783777861418 1 1
0.760673589504422 0.726287517280777 1 1
0.932147718510046 0.876278364614199 1 1
0.787877857720804 0.750324380136662 1 1
0.622930886160092 0.594776347577925 1 1
0.673917996769091 0.640013372154655 1 1
0.654908258854749 0.627063070851877 1 1
0.398432115941324 0.381466060366284 0 0
0.611833880707095 0.579939085445932 1 1
0.8794570212851 0.837799444090339 1 1
0.936409266658276 0.893005298533958 1 1
0.926757500079074 0.879503096767433 1 1
0.909833236210394 0.868662869284025 1 1
0.55804983128692 0.532808713786721 0 0
0.851003025793377 0.811058648868256 1 1
0.925917512921109 0.871294685304103 1 1
1.05869326537523 1.00467597451744 1 1
0.665446979269055 0.63650788145725 1 1
0.780355739482418 0.740650806955573 1 1
0.640165357068985 0.608501946447072 1 1
0.926802745395361 0.883958731468969 1 1
0.648413897081682 0.619383234856528 1 1
0.772320240063124 0.73379844207676 1 1
0.501146720381834 0.476170813689108 0 0
1.01001766096785 0.963537600267675 1 1
1.06591249224857 1.00776174223738 0 1
0.806810823998571 0.767838423563136 1 1
0.900842937783597 0.856459653349881 1 1
0.674557759468266 0.644690003194198 1 1
0.731467558794909 0.696317007722282 1 1
0.857881077564634 0.822681881083987 1 1
0.650793397344912 0.620872207742956 1 1
0.522719956547143 0.497815278871144 0 0
0.954760384516706 0.913496433218739 1 1
0.783538761574496 0.747961157220804 1 1
0.984391350620255 0.93946752274594 1 1
0.763386893280622 0.726231475394535 1 1
0.683290044298379 0.653710813167987 1 1
0.983640532496088 0.930331466853473 1 1
0.73722058612666 0.698832232805728 1 1
0.641548908394044 0.612754260072025 1 1
0.751370172946396 0.721105466359403 1 1
0.700785847078199 0.669563412148293 1 1
0.60226940683558 0.576133767881023 1 1
0.966010440529615 0.9189439685147 1 1
0.629811536843422 0.603404999849747 1 1
0.829516019578633 0.786526973875998 1 1
0.787631474548037 0.753638243201527 1 1
0.948586928315069 0.900474829137705 1 1
0.983394838451729 0.935171835175805 1 1
0.689345567450737 0.660016024468549 1 1
0.832615171973168 0.79143152105865 1 1
0.7120909268416 0.676259866693427 1 1
0.697439064328846 0.654347613389262 1 1
0.611161485245871 0.585289908628944 1 1
0.945575197781253 0.902913720270634 1 1
0.782274524135737 0.752302798850779 1 1
0.672322501825282 0.643181297241522 1 1
0.804517012577493 0.765792260085127 1 1
0.942593244199175 0.895921367595049 1 1
0.983717811263691 0.930253395921811 1 1
0.661654096303292 0.637325799275546 1 1
0.849694213791318 0.811577616896071 1 1
0.940032985333661 0.901046984397654 1 1
0.832260740267671 0.795568516432412 1 1
0.857469335278104 0.823618480165336 1 1
0.73197188443158 0.696718923579812 1 1
0.840524792197912 0.803373349731301 1 1
0.711204117527173 0.678947725250142 1 1
0.561335199324232 0.537542709064416 1 0
0.702032502049448 0.670453488865996 1 1
0.665461462624796 0.635713094825589 1 1
0.940842286655386 0.887578305171799 1 1
0.88705486855309 0.840915292289215 1 1
0.946908525593786 0.899598143729038 1 1
0.754197528503604 0.716056267002606 1 1
1.01090710886527 0.964568325980226 1 1
0.857151945751888 0.825764179296626 1 1
0.964714871416558 0.913678328724769 1 1
1.10596435781109 1.05682370625455 0 1
0.572284452611275 0.543835080407685 1 0
0.975906064259607 0.924121670054532 1 1
0.67872339377857 0.646791135760284 1 1
0.825197879712251 0.791111520388115 1 1
0.765346062801626 0.723917537664437 1 1
1.0249852221905 0.978702627447959 1 1
0.933946762649654 0.894216521859922 1 1
0.819035594687159 0.783681593803404 1 1
0.616210058952554 0.587919470445962 1 1
0.783611541988377 0.745275756768724 1 1
0.825015760798937 0.781723655305658 1 1
0.691776725370097 0.660021650039287 1 1
0.856481551596924 0.813622460904295 1 1
0.876642664310071 0.835013737781594 1 1
0.940621542282459 0.8942848880688 1 1
0.699229453019761 0.661499356613773 1 1
0.756898593458312 0.719736128199258 1 1
0.768701839471752 0.736369432627988 1 1
0.806391369140601 0.772843615857964 1 1
0.581141637726511 0.555237176624765 1 0
1.06240900868868 1.01468945807988 1 1
0.95000627965772 0.910673305267111 1 1
0.673649967570159 0.64842181315255 1 1
0.845298311075183 0.81137699624421 1 1
0.88392632266232 0.840955622653894 1 1
0.946955270545259 0.89947552740765 1 1
0.80868601028579 0.770962134434253 1 1
0.903175210975848 0.860305242777794 1 1
0.865883320900758 0.820182663067883 1 1
0.812600028145333 0.773925888869547 1 1
0.904008769969437 0.858191301031579 1 1
0.824407177636535 0.786918280210365 1 1
0.670576429843951 0.635170100346919 1 1
0.741061085862876 0.706704909941246 1 1
0.800251123448493 0.760611439487009 1 1
0.684629582296654 0.649106316484052 1 1
0.490764311982388 0.464876698009309 0 0
0.823041017046825 0.783719060097993 1 1
0.895852756773811 0.848188038349884 1 1
1.04850325047092 0.998212092711736 1 1
0.929028268945681 0.877314088773788 1 1
0.778972028949183 0.742725661129943 1 1
0.911525687441904 0.871927311685653 1 1
0.971282312612992 0.924667702914528 1 1
0.629761838973277 0.593814673266635 1 1
0.78013077052751 0.745657726728165 1 1
0.889720002858291 0.849928741241926 1 1
0.777660967562326 0.743841452546977 1 1
0.788180777470704 0.75427098157292 1 1
0.890555022473275 0.850086374197224 1 1
0.575129683162914 0.548011051695415 1 1
0.771744980848481 0.734041749042917 1 1
0.676655385462812 0.644554902494082 1 1
0.774610055711762 0.735377858965999 1 1
0.602459923593572 0.572269328256892 1 1
1.02696313064767 0.976567692945658 1 1
0.807171041603581 0.770372036316861 1 1
0.60785823892513 0.586569774243679 1 1
0.917956353067486 0.876800274961181 1 1
0.780736577116181 0.748494332035818 1 1
0.87108353775239 0.831913555531141 1 1
0.848778353750887 0.801866117458406 1 1
0.713031699861046 0.677357637215146 1 1
0.802715279405655 0.768240408395101 1 1
0.843087410801989 0.805387409968828 1 1
0.739448250952909 0.702606266779101 1 1
0.750605670032555 0.718175951872168 1 1
0.561205920159448 0.526377012240629 1 0
0.740638552268223 0.697142894648833 1 1
0.654484285382678 0.620159706266843 1 1
0.757047369807412 0.719397394990526 1 1
0.817467428768228 0.774707983688614 1 1
0.711650299923888 0.680433216660855 1 1
0.966498481899633 0.919023416059118 1 1
0.781219476247801 0.747543226004854 1 1
0.739085838992345 0.70274900309727 1 1
0.633035660060413 0.604689265058822 1 1
0.935464372166205 0.890205935373928 1 1
0.90904505300267 0.862642834297489 1 1
0.632453125028363 0.603682962193483 1 1
0.762216290191849 0.720477880886727 1 1
0.992281286741151 0.941429831440213 1 1
0.815056943404654 0.776085651335218 1 1
1.01004169317879 0.96490519537475 1 1
0.871074017579094 0.830620271520229 1 1
0.994721389308382 0.948443606788111 1 1
0.601832885512708 0.576821733777842 1 1
0.69018237017963 0.660018966051196 1 1
0.679752416288848 0.650109506838937 1 1
0.711286647249437 0.678886427264742 1 1
0.767877081000034 0.732177534102053 1 1
0.841836396918036 0.801504385326442 1 1
0.683920802271356 0.647621018707221 1 1
0.617834913060918 0.589149140688505 1 1
0.818452499547553 0.784592953129121 1 1
0.750850329457644 0.717036694466337 1 1
0.788003808012586 0.751725256952547 1 1
0.596113629574341 0.570778923311409 1 1
0.742164433841492 0.706572253150204 1 1
0.635635695544418 0.606702738993068 1 1
0.715922522119422 0.683557743715331 1 1
0.878263930664147 0.830239231530834 1 1
0.540858745846078 0.516452449464866 0 0
0.752560710833712 0.722247717022104 1 1
0.700929480763303 0.666902687075684 1 1
0.763098295996413 0.7254839523153 1 1
0.813690430937217 0.771884179771545 1 1
0.841274573544298 0.799273841079234 1 1
0.743306472659805 0.707851590129878 1 1
0.684753596546191 0.655388035128842 1 1
0.826941528844932 0.785252189899029 1 1
0.942968327288472 0.900076185947737 1 1
0.571024577866706 0.544401665358186 1 0
0.882936772982583 0.840632507631732 1 1
0.953324903095311 0.906669134377018 1 1
0.695884672858054 0.660461170590958 1 1
0.716186037288103 0.681977290299705 1 1
0.927569584476121 0.882230596492695 1 1
0.465513927722535 0.434740826990277 0 0
0.835415484682555 0.7989268123277 1 1
0.833473147683645 0.796184694388836 1 1
0.678644842905566 0.649272760887924 1 1
0.71156779838952 0.681844875930101 1 1
0.764614759758682 0.724560078444838 1 1
0.631343785919813 0.601175693697963 1 1
0.618386463002089 0.592394017235149 1 1
0.817396535753476 0.78118520712133 1 1
0.904841444313003 0.861636588984912 1 1
0.884070830451266 0.843317089721957 1 1
0.796149685103763 0.756378111222051 1 1
0.719840621190612 0.682944599358092 1 1
0.521222686088915 0.495244395232209 1 0
0.865872567337179 0.824652764820674 1 1
1.005459734665 0.958577477508999 1 1
0.628690183457086 0.600450516274544 1 1
0.733988585445285 0.6977565250698 1 1
0.838357547738148 0.795276741156369 1 1
0.812624398867184 0.766945403905723 1 1
0.632043477288645 0.603206882123007 1 1
0.684177783424706 0.65192083354421 1 1
0.81403019969846 0.774626134823882 1 1
0.922351148967217 0.88568026794013 1 1
0.73533086008484 0.704589590073389 1 1
0.691278972677661 0.661420720786672 1 1
0.765768821351776 0.728802485053958 1 1
0.770632640720145 0.730045369370617 1 1
0.860455725283068 0.824230810352096 1 1
0.810948320631004 0.777518858275513 1 1
0.839140800967488 0.800092447880983 1 1
1.0029381750595 0.957668264866198 1 1
0.901855980868924 0.858328932428214 1 1
0.853394815067489 0.81740365420418 1 1
0.935590413580785 0.886577585497584 1 1
0.758108759472675 0.724737657346832 1 1
0.907854395883647 0.868418837962139 1 1
0.797963507376303 0.758588941641579 1 1
1.1016949461644 1.0373156165468 1 1
0.844287321297578 0.804671831641963 1 1
0.887392477842312 0.848161601581307 1 1
1.02003744576932 0.975432508440213 1 1
0.62697703508803 0.601361047351182 1 1
0.714304407972256 0.679692309713154 1 1
1.06846075985399 1.02422448232695 1 1
0.823946442839295 0.780728223102992 1 1
0.71907727903707 0.684712579085912 1 1
0.775405435982033 0.73990995897412 1 1
0.834687832834668 0.791302462131132 1 1
0.711710558387456 0.673119923578473 1 1
0.667178160715283 0.639287353088304 1 1
0.715968390515036 0.684242082168119 1 1
0.694075115736446 0.66062587779845 1 1
0.81534844286564 0.779010831953308 1 1
0.820416943007304 0.78347263100116 1 1
0.630827502297742 0.598964392154559 1 1
0.813681774005121 0.774140277733716 1 1
0.806196430265624 0.767504957409678 1 1
0.87665978178918 0.833592480323814 1 1
0.534335856207157 0.504429202089341 0 0
0.961839315581826 0.914817776057489 1 1
0.917164207121996 0.876264158993339 1 1
0.820197539580776 0.777571056807924 1 1
0.794804155803746 0.753771468712032 1 1
0.932065824226501 0.885960591732423 1 1
0.528169025866127 0.503333041787212 0 0
0.849468269185987 0.809146308928801 1 1
0.747431154053624 0.708656518809739 1 1
0.666161392544223 0.635471686327015 1 1
0.713852240714626 0.678480262732623 1 1
0.870728225843584 0.832301544525355 1 1
0.516619582674871 0.488756109082147 0 0
1.00079638847624 0.949460306499067 1 1
0.769070323873844 0.726453239465582 1 1
0.879691975563177 0.838051209626527 1 1
0.794874015901462 0.755968685170122 1 1
0.627393697722003 0.597777785903567 1 1
0.76698981596116 0.731630813167657 1 1
0.85999875924711 0.815790287836383 1 1
0.765346452579265 0.733428806797303 1 1
0.799543408541933 0.764612659340715 1 1
0.903044749482376 0.862158264409914 1 1
0.61980334143128 0.590860541390889 1 1
0.886419938325115 0.843527993141641 1 1
0.771634087749374 0.735644320838456 1 1
0.686694373531743 0.654871745763662 1 1
0.71076911456193 0.674813817140484 1 1
0.739962781712163 0.707174228062684 1 1
0.64223402094006 0.616298052087145 1 1
1.08556494814158 1.03758244736527 1 1
0.566606257783764 0.545102908303851 1 0
0.935610974879863 0.890416745816478 1 1
0.597958398176946 0.568352733310501 1 0
0.848185358170245 0.806802743290888 1 1
0.775670441112525 0.74463176995158 1 1
0.874734333685071 0.835373916450222 1 1
0.8597803097414 0.808801265089778 1 1
0.599970740179541 0.569103662250409 1 1
0.959323244257316 0.911727546217967 1 1
0.806841518467602 0.772749085657529 1 1
0.589667677496425 0.564988712110129 1 0
0.844024326708614 0.803303809910765 1 1
0.799260651205986 0.758321794640634 1 1
0.960000143428893 0.909067697247401 1 1
0.745568364888242 0.711377219326213 1 1
0.850006579323719 0.80836018348297 1 1
0.804993452483888 0.769563448289181 1 1
0.867054198628551 0.829411189139655 1 1
0.832204525143666 0.792908837226157 1 1
0.704982469579972 0.675173811959384 1 1
0.827304655214767 0.789639756114129 1 1
0.909214621823021 0.860810894306913 1 1
0.828763747451409 0.789824454244496 1 1
0.711083264841178 0.679002864482163 1 1
0.890533616343644 0.851803113839137 1 1
0.66957733177388 0.634384631260755 1 1
0.695778877680965 0.666841297737486 1 1
0.724255690501133 0.687269691348278 1 1
0.569897819113327 0.542407689980403 1 0
0.524230243896126 0.504999051357572 1 1
0.788358231697942 0.747186310288473 1 1
0.835300434059163 0.789062891812266 1 1
0.910984047802154 0.862524702323882 1 1
0.924566252724625 0.882148312626387 1 1
0.590380417810552 0.564396595969924 1 0
0.721040962784618 0.685483551148753 1 1
0.923112519726712 0.874831029078197 1 1
0.580637831419298 0.556362791771449 1 0
0.738205915708558 0.706047275635644 1 1
0.879992655329536 0.835292090188379 1 1
0.991335445584854 0.945826230928419 1 1
0.581491649917961 0.551522415009265 1 0
0.729855603468377 0.695649284194236 1 1
0.73038379066264 0.693064612570511 1 1
0.87441397298889 0.83252958366794 1 1
0.626142171882924 0.5948036370149 1 1
0.784353093092377 0.744714159730061 1 1
0.809859396773612 0.774214392292201 1 1
0.984208415480772 0.935103109048403 1 1
0.697918702879863 0.667342134717633 1 1
0.585016119859093 0.553804654515732 1 0
0.819161799511812 0.776659116325229 1 1
0.639206836953276 0.60832416365617 1 1
0.719912177085476 0.690667495660318 1 1
0.876953987329889 0.839140235919515 1 1
0.808942143544625 0.767772619080213 1 1
0.906735498641714 0.86627595994646 1 1
0.880004638989976 0.839197107749414 1 1
0.778019351335319 0.73848077559289 1 1
0.989057651998022 0.942993579714628 1 1
0.764395282651853 0.725269256577972 1 1
0.729756226310872 0.691948055130728 1 1
0.91534980366419 0.87263807491486 1 1
0.937235502464191 0.895434868109061 1 1
0.92467573818098 0.878564488803539 1 1
0.79066637263846 0.755152736252249 1 1
0.796645830086254 0.758846816469027 1 1
0.846283435698114 0.806226043567068 1 1
0.803582785590159 0.762844994573875 1 1
0.792368745902094 0.757267858709625 1 1
1.01851888142639 0.973400557842849 1 1
0.678619098101525 0.645614636098501 1 1
0.80630136954117 0.766118065490034 1 1
0.821991264229657 0.783813683089548 1 1
0.85771736439984 0.817419371202592 1 1
0.657751827784205 0.627151909546541 1 1
0.830610649674776 0.791973601146712 1 1
0.926795482819271 0.877309361000341 1 1
0.878865313588003 0.835925471262435 1 1
0.783984381821772 0.74301141650008 1 1
0.629407337926834 0.599195967734334 1 1
0.771454346924049 0.739010006889594 1 1
0.714267553905831 0.672091769504398 1 1
0.830631651307425 0.791692626592425 1 1
0.608018631488979 0.582936530054987 1 1
0.651181801029886 0.618721365507037 1 1
0.785292497677059 0.748758226331209 1 1
0.782166151728138 0.74857305441883 1 1
0.576353747604108 0.552218919364026 1 0
0.945649191453015 0.89553076462287 1 1
0.561248188906055 0.529894070297261 1 0
0.847974611360886 0.810867660279511 1 1
0.849025286909012 0.80637451913837 1 1
0.765030118213085 0.723868002128594 1 1
0.842373089101668 0.801739481630793 1 1
0.973428314253696 0.922729738476738 1 1
0.695933167187964 0.658097425678505 1 1
0.856121198136057 0.814707915766486 1 1
0.825459896968663 0.790048091875113 1 1
1.00576329276982 0.953260344164053 1 1
0.732478222517015 0.697570473845145 1 1
0.605603333780615 0.577644468437028 1 1
0.878149982136005 0.831770920705496 1 1
0.827823429005884 0.791060213027487 1 1
0.856989350400314 0.812909947301066 1 1
0.728383662757058 0.68944747780011 1 1
0.553799735972032 0.528929963802865 1 0
0.677652801869454 0.643141198956666 1 1
0.730515591013949 0.698900121516751 1 1
0.646072890830918 0.616705075982451 1 1
0.844074407168586 0.801204248727208 1 1
0.832119613191827 0.788925213836155 1 1
0.816882308381084 0.781565131063139 1 1
0.862151513948353 0.82380515317632 1 1
0.672024018130949 0.638215307176708 1 1
0.665577785058569 0.630879285777526 1 1
1.01003147137345 0.961991966447868 1 1
0.98554914043372 0.934072156540895 1 1
0.748470287538468 0.717645281989711 1 1
0.629299261707897 0.601618967524337 1 1
0.76745596586029 0.724406314806363 1 1
0.971308820670102 0.922610047995655 1 1
0.685771701185376 0.655925355186236 1 1
0.781170595940952 0.745343376927968 1 1
0.879738765220536 0.841341299769525 1 1
0.705836961771538 0.670263288353816 1 1
1.0315816006843 0.980477824586372 1 1
0.785048026895671 0.744394819337523 1 1
0.727941136924719 0.692701862036936 1 1
0.68707032146498 0.652615672519627 1 1
0.662165560065864 0.632234707768816 1 1
0.874645530614559 0.831227240854214 1 1
0.751203522302124 0.710539675205335 1 1
0.733964641404891 0.699838889492626 1 1
1.08024528753108 1.03201817252979 1 1
0.352282842136376 0.331291141373578 0 0
0.606919858944509 0.578751922207399 1 1
0.989597791796428 0.945290550159168 1 1
0.781325223823947 0.746211123883944 1 1
0.83323007652984 0.800657559468984 1 1
0.777589804426336 0.742704478614583 1 1
0.690113895277106 0.652293830556251 1 1
0.863170334446311 0.822784460798226 1 1
0.463808399042167 0.443401606703406 0 0
0.913622817460366 0.863244226187621 1 1
0.977771890530064 0.933827355139513 1 1
0.815751823501142 0.784045857594133 1 1
0.748182358703298 0.714424472620391 1 1
0.687576236948994 0.656816778462126 1 1
0.845344326469758 0.803623095836288 1 1
0.88650440730667 0.839487986027821 1 1
0.754204791254802 0.717252194453727 1 1
0.926685416686419 0.881954144277818 1 1
0.750587741871926 0.715084553237602 1 1
0.60686462434958 0.582804344514807 1 1
0.646438309856663 0.618162020743693 1 1
0.957048584121821 0.912175476597504 1 1
0.76983033846899 0.731800200056555 1 1
1.0192488571293 0.964723032566213 1 1
0.729265012248663 0.690120139905958 1 1
0.702078613050238 0.664668424352812 1 1
0.885501977539949 0.843667027314357 1 1
0.861874985173134 0.819800247777 1 1
0.603697386817124 0.57335383191604 1 1
1.00189014065263 0.957592169538588 1 1
0.941520268374518 0.898405189892572 1 1
0.685966691114632 0.65537755097171 1 1
0.787573647029006 0.750112682206435 1 1
0.85807961567477 0.818450481162924 1 1
0.82928303769209 0.785778794924479 1 1
0.879891849076888 0.835570783653415 1 1
0.896957660839168 0.852266945841201 1 1
0.971966805438878 0.926786430229142 1 1
0.872017568788299 0.827547267370282 1 1
0.618133546344474 0.589659478847368 1 1
0.854902063205842 0.81192650332472 1 1
0.811133223336915 0.771818289171387 1 1
0.885612850813307 0.846734822991234 1 1
0.72821592598223 0.69613382781981 1 1
0.823081243449917 0.783091981714375 1 1
0.652282600488275 0.620496495635181 1 1
0.884384447287577 0.850269676655333 1 1
0.563830994795974 0.536520646670311 0 0
0.984437664905497 0.937869681373006 1 1
0.90721578853118 0.866568814205159 1 1
0.806855290820021 0.766064937965537 1 1
0.93193623446665 0.892392484041069 1 1
0.721913377285038 0.689436233007866 1 1
0.810547576086179 0.773132065545847 1 1
0.794746259797618 0.759810610575645 1 1
0.860031741455273 0.819951905256919 1 1
0.819220157066705 0.778704620410127 1 1
0.585918875634874 0.560497449821097 1 0
0.677737272729576 0.643378928825928 1 1
0.882534470455108 0.835177450979872 1 1
1.09740591227975 1.04109706480104 0 1
0.851372484965226 0.812247017902464 1 1
0.792704502882566 0.755061564643025 1 1
0.88518800231447 0.849089451566003 1 1
0.615888479579381 0.587715961932259 1 1
0.618082217584364 0.591143391422973 1 1
0.817839430393711 0.772969450078731 1 1
0.649653806271168 0.617968700921771 1 1
0.717536867032868 0.682957486960388 1 1
0.811493018605247 0.76683158395934 1 1
0.789015855535543 0.75446702365415 1 1
0.761439303336557 0.72424668352019 1 1
0.945866628902971 0.895290344963961 1 1
0.799667190842334 0.7581386033825 1 1
0.732750013343546 0.694229341879762 1 1
0.677625753131678 0.643242832495468 1 1
1.00410558710915 0.958806460291407 1 1
0.906971044901971 0.861974406524185 1 1
0.882474742009086 0.84354577495337 1 1
0.801050670640332 0.761868321679455 1 1
0.670205058785409 0.639990976724264 1 1
0.762227411488758 0.72748823712108 1 1
0.647962087089733 0.617096320891616 1 1
0.736949839414576 0.695027520045078 1 1
0.747984482613576 0.714530397695078 1 1
0.803791734296029 0.762451806901634 1 1
0.518791744330454 0.492340633756437 0 0
0.71632855474959 0.681156675653286 1 1
0.564097896621271 0.539872833292124 0 0
0.779090759200992 0.740898352679315 1 1
0.822536509852042 0.784879750830935 1 1
0.630767139680685 0.602814008131434 1 1
0.878687735926028 0.836827387394744 1 1
0.658185118117741 0.624721463794248 1 1
0.730037214053164 0.699623510764055 1 1
0.904308063819908 0.865591694093577 1 1
0.779353969011511 0.743854235292871 1 1
0.715680497938452 0.68408652196894 1 1
1.19252016137214 1.13209719502638 0 0
0.961838508375327 0.915001830942116 1 1
0.62939924221048 0.599321004533332 1 1
0.936283480423243 0.888769896813087 1 1
0.651283185071253 0.619154293013992 1 1
0.970244358353476 0.92112550754659 1 1
0.663224615034794 0.634545316952292 1 1
0.827483833655185 0.786128923677362 1 1
0.720430006904787 0.693947678633175 1 1
0.755288728283588 0.718429844487852 1 1
1.0478439500495 0.992586023351275 1 1
1.02239759330336 0.977931603678826 1 1
0.890732308843671 0.848707179963911 1 1
0.858761399170724 0.817075796651418 1 1
0.89344802238625 0.846118421103854 1 1
0.612731830653853 0.585822208116598 1 1
0.990821923342287 0.941607317894611 1 1
0.726063338397538 0.692230239881998 1 1
0.674960771802012 0.636145897229484 1 1
0.749415307433539 0.715047717192755 1 1
0.780986380246738 0.748517911159211 1 1
0.917503526749063 0.873729186985275 1 1
0.992199858953827 0.94253182796464 1 1
0.644494686304529 0.613223802110306 1 1
0.970928869824814 0.92089311191367 1 1
1.24824667099733 1.19208305459163 0 0
0.899667051124139 0.857097303188948 1 1
0.805706190780159 0.765879141384438 1 1
0.860903824489264 0.81678840969322 1 1
0.651015144034029 0.619444476540625 1 1
0.704388462012587 0.670965255507153 1 1
0.684453429383502 0.647336893984835 1 1
0.87837481726444 0.837557211182658 1 1
0.724445631343132 0.687832411038238 1 1
0.530739326831813 0.50023517806175 1 0
0.777512083894626 0.741303183761394 1 1
0.545249278323064 0.520123260928644 0 0
0.858335700377461 0.818214904234442 1 1
0.783633899522352 0.747432867297156 1 1
0.56610627322801 0.541468521013199 1 0
0.700608251962691 0.667548618719768 1 1
1.073274018724 1.01956988494367 1 1
0.830860462475941 0.783277552760681 1 1
0.765703127633329 0.731453720139136 1 1
0.697530724258825 0.666839629708141 1 1
0.77846513184702 0.742116476087656 1 1
0.659856635917846 0.633035327003407 1 1
0.771712874211224 0.738983714804909 1 1
0.587327194758432 0.559566413952253 1 1
0.987445984758268 0.945756197321102 1 1
0.816738117669758 0.777571994990209 1 1
0.784333856559517 0.747894754287477 1 1
0.754221341537573 0.713434499766856 1 1
0.7295056699453 0.697371075185099 1 1
0.78398452709215 0.746716545844355 1 1
0.878495844708349 0.84162663525046 1 1
0.80389009304654 0.764960890594094 1 1
1.00466639863835 0.947665544855577 1 1
0.897872474144157 0.85091603835217 1 1
0.84077311276261 0.800104024371983 1 1
0.863909981524622 0.822569458241654 1 1
0.901346661262537 0.85819101404358 1 1
0.708918934613504 0.670444950969049 1 1
1.00627546617799 0.959155271298193 1 1
0.707313865819682 0.672007226310914 1 1
0.648474413064158 0.615234519573935 1 1
0.899616084908205 0.860627397928013 1 1
0.611447374635959 0.579816421257551 1 1
1.15236838875221 1.10387739794686 0 0
0.881083516197508 0.842973900816605 1 1
0.799272672100412 0.755951714409378 1 1
0.893528870644659 0.851496782644508 1 1
0.535877087273359 0.51483757401751 0 0
0.762222027393067 0.718036754491731 1 1
0.669961523187885 0.639192252493925 1 1
0.716121931788088 0.674952732753726 1 1
0.959680234691272 0.927581809172981 1 1
0.71938882882705 0.684858459116518 1 1
0.958887233218689 0.915962403734291 1 1
0.738715577717152 0.700151225579425 1 1
1.05074782580884 0.999874633944595 1 1
0.754356802444434 0.719481141310049 1 1
0.727665218194246 0.692859722993225 1 1
0.512007852993503 0.486517803564957 0 0
0.926057746280226 0.878751342583346 1 1
0.770413502595954 0.732553685994036 1 1
0.893370317697536 0.849706811127134 1 1
0.78080862375675 0.741540859225563 1 1
0.926170305560339 0.883084624725633 1 1
0.897881380558383 0.854034215423976 1 1
0.76476858350577 0.727672235195952 1 1
0.832164238562856 0.794268010999831 1 1
0.804204806447831 0.768841734730411 1 1
0.999201729538523 0.950424943471367 1 1
0.793302200070379 0.757273745655535 1 1
0.782107735036176 0.744676368417833 1 1
0.804042141844675 0.765439481388222 1 1
0.758286478428743 0.722242492221701 1 1
0.902877220991634 0.857218899542991 1 1
0.7985719550187 0.765311050501047 1 1
0.862507235162886 0.819406764900075 1 1
0.732882305294381 0.694317409632772 1 1
0.825690920589885 0.786007253213066 1 1
0.882714829563597 0.841220240662768 1 1
0.897967349692369 0.850347657853897 1 1
1.02047073883475 0.97106181910418 1 1
0.964517572204378 0.914506636188025 1 1
0.881568420305253 0.838222096767433 1 1
0.809319596732932 0.768561288313924 1 1
0.938788295607721 0.890620560658916 1 1
0.911523832295235 0.869479898360913 1 1
0.656123468638615 0.615978806218642 1 1
0.889122612010317 0.854432055176278 1 1
0.710808961517956 0.677073349307603 1 1
1.05364232612536 1.00379630270332 1 1
0.830969046089169 0.79204363037116 1 1
0.923199909740173 0.884114369310775 1 1
0.830971904118121 0.791728798461964 1 1
0.791763252255073 0.748081321458177 1 1
0.86509624277281 0.82050111017059 1 1
0.8233635865727 0.783974911699838 1 1
0.661640706145354 0.635984394527772 1 1
1.06119659437266 1.01310273640926 1 1
0.567110877845082 0.536162556661989 1 0
0.650691429354618 0.621823049958358 1 1
0.783169404404926 0.744982503131204 1 1
0.894058850517807 0.85021320142468 1 1
0.772604420651385 0.738488988587502 1 1
0.933148680762517 0.883876587407189 1 1
0.717476501928201 0.685612103517715 1 1
0.883166502583938 0.84050401939752 1 1
0.814168894136067 0.776964028746003 1 1
0.929180218842957 0.884481182930564 1 1
0.889929061213555 0.843691645010119 1 1
1.00993432860732 0.95857910304061 1 1
0.772838140596209 0.73839296329739 1 1
0.653284243543715 0.61890168563666 1 1
0.863517327035065 0.824899885101489 1 1
0.698467713040013 0.66720989228937 1 1
0.98583545772777 0.93662106165619 1 1
0.608588984508303 0.577412445281935 1 1
0.663428559501937 0.634095002795747 1 1
0.675981771047501 0.641117133208601 1 1
0.875067706565703 0.832470891817577 1 1
0.822517424529109 0.781969923455784 1 1
0.9462497266861 0.901323622320285 1 1
0.90903186362817 0.86561861209919 1 1
0.689219063947658 0.653735311993643 1 1
0.790037473487244 0.751924090887497 1 1
0.813051881096906 0.767063311457767 1 1
0.901379072462274 0.852076162077148 1 1
0.929795694682126 0.88255284760461 1 1
0.69082464978774 0.660955491250836 1 1
1.0164082033716 0.96846630865732 1 1
0.751708656271831 0.714120897277803 1 1
0.730161903740252 0.696757084574181 1 1
0.795282630985402 0.763881268588141 1 1
0.575120201365866 0.547754605677852 1 0
0.882313077548098 0.829125772720163 1 1
0.705323848804667 0.674796892655337 1 1
0.734646445847842 0.704062043975658 1 1
0.90610060080449 0.86337388016103 1 1
0.880483509537894 0.831143648890336 1 1
0.785230563345968 0.752517626965304 1 1
0.757903226311332 0.720522480880683 1 1
0.753463819947672 0.720043425919231 1 1
0.987741517832317 0.937887238024047 1 1
0.60150223685286 0.574640492658199 1 1
0.84308271166787 0.797665097134112 1 1
0.929913792160906 0.889423239749234 1 1
0.648197765178825 0.613848416354019 1 1
0.758090541618059 0.722181251628261 1 1
0.789464696595348 0.759000391307604 1 1
0.72530009969097 0.691679084979255 1 1
0.75937979446929 0.729377161063394 1 1
0.813239570787769 0.773617110318527 1 1
0.733225880739812 0.698483326193881 1 1
0.871640679950206 0.827118739490222 1 1
0.83944702949432 0.803991190623521 1 1
0.57376825825459 0.544659282041202 1 0
1.06568492822692 1.01648325961043 0 1
0.574221555055157 0.549093600146598 1 0
0.688179842060226 0.65471534504403 1 1
0.697754129394826 0.666458394580816 1 1
0.744505590504609 0.707238274675196 1 1
0.718286501302581 0.683321407559743 1 1
0.727901230477628 0.689838696500122 1 1
0.922806985987851 0.883572931899094 1 1
1.12305704572023 1.06854659601106 1 1
0.977227050084913 0.931471926374108 1 1
0.91049816801456 0.864674714232212 1 1
0.915324977438276 0.87332079887592 1 1
0.875420583285509 0.834978297384639 1 1
0.845093950137157 0.804187466094433 1 1
0.585105232609714 0.559282871234256 1 0
1.07797423991789 1.02859221613005 0 1
0.7062422719575 0.674378923226013 1 1
0.704366743530368 0.671104364260912 1 1
0.670256057903866 0.640000906298797 1 1
0.719602243521697 0.687955371558426 1 1
0.942328849098811 0.898565818942005 1 1
0.70536390104147 0.672650789882564 1 1
0.82294833229886 0.784549953463353 1 1
0.606510561591912 0.580549016253973 1 1
0.772658523652114 0.73915784274797 1 1
1.09908839277937 1.04136436070759 1 1
0.80870769845877 0.772876830127608 1 1
0.740769118677648 0.704897926701528 1 1
0.728948319751702 0.695409333898547 1 1
0.767516695780766 0.732783455752453 1 1
0.685265775386235 0.648563175084635 1 1
0.686809906279549 0.651941479926611 1 1
0.690525429845812 0.658047601372419 1 1
0.814572675362854 0.779226312038408 1 1
0.841040714358906 0.800370463284035 1 1
0.802408591530315 0.766116953554548 1 1
0.785745523453285 0.747922119194167 1 1
0.84411179127482 0.807622061264219 1 1
0.862605615364288 0.823150033628765 1 1
0.806131486050649 0.76735308754197 1 1
0.777511350752753 0.741089767000414 1 1
0.723245287596709 0.693534785804392 1 1
0.717816657628989 0.682384916579627 1 1
0.76240268584235 0.73191535195737 1 1
0.597082349434473 0.569937909778723 1 0
0.775037847940855 0.745907486479924 1 1
0.77448857400049 0.739413255271684 1 1
0.862064424362334 0.81428850612979 1 1
1.06388180631167 1.01333326184584 1 1
0.63774500117136 0.609394898088061 1 1
0.850818145709485 0.813158679103808 1 1
1.04930476761979 0.995567712339539 0 1
0.85077022699079 0.81139819130259 1 1
0.75609982097201 0.719037138040456 1 1
0.659870311947416 0.621498150190261 1 1
0.949753238440322 0.908892786300317 1 1
0.743871742904385 0.709571232681627 1 1
0.802301869079327 0.760454714801677 1 1
0.642128840181381 0.612848355739963 1 1
0.864193518136291 0.824084230103953 1 1
0.732488918939255 0.696961087057396 1 1
0.82380319302446 0.786661194362958 1 1
0.774573756498553 0.736761898483002 1 1
0.806134405702873 0.764904835333518 1 1
0.85370906131901 0.808503973403623 1 1
0.609123375514542 0.580934089879473 1 1
0.902004241991879 0.861039877149688 1 1
0.899786849982121 0.860473425708371 1 1
0.859330973706459 0.815977841607669 1 1
0.860199894479825 0.813839423900858 1 1
0.766046227564057 0.731677400796158 1 1
0.863877627989832 0.825549732944705 1 1
0.858481505361542 0.806757007251759 1 1
0.861446404529755 0.818348597197099 1 1
0.62530079388498 0.590902155117057 1 1
0.980024751600903 0.934670410980883 1 1
0.846872777398379 0.805767530602487 1 1
0.603695530761618 0.575029968512974 1 1
0.805171244447292 0.761117711349579 1 1
0.775145395209127 0.737465528587378 1 1
0.737012829682577 0.700755334431213 1 1
0.869592141898259 0.825826498252873 1 1
0.692657601970476 0.658055728758251 1 1
0.760699834006822 0.720856497457134 1 1
0.6465100210852 0.615789104283708 1 1
0.831025163810159 0.792228268193965 1 1
0.797650504360541 0.755390604679223 1 1
0.702129424515289 0.664503234207072 1 1
0.869098119784007 0.827187506000098 1 1
0.811985654090378 0.774514576922357 1 1
0.471399117013072 0.447495766958124 0 0
0.777388377538158 0.738652245627043 1 1
0.694626324216225 0.66284852056314 1 1
0.838083835022554 0.801525789137769 1 1
0.733637081880065 0.694546292938768 1 1
0.872016116175189 0.832640107955579 1 1
0.813479699594516 0.780831317553809 1 1
0.819344400598956 0.78321125027102 1 1
0.857580815644299 0.816381788899163 1 1
0.75913388375048 0.720876105088998 1 1
0.826042687099843 0.78623895806132 1 1
0.911565224771025 0.867749096953898 1 1
0.882082629197069 0.847354875240126 1 1
0.67298711901524 0.643580311693643 1 1
0.945390325038333 0.895045086019187 1 1
0.70874969277055 0.675899661951786 1 1
0.795406557864598 0.760111363392443 1 1
0.577872333123904 0.549186869554152 1 0
0.697465201726958 0.659502667032272 1 1
0.8673896008624 0.821314627883608 1 1
0.817301628260044 0.776750440327567 1 1
0.661708167192221 0.630588543680998 1 1
0.794088671753201 0.755189424125286 1 1
0.859932026172759 0.818178132351981 1 1
0.931332191936136 0.887335239912342 1 1
1.01918860901842 0.970547049493222 1 1
0.684401933532227 0.645932265260029 1 1
0.820041155628986 0.783043498723072 1 1
0.7893319718522 0.753356039281516 1 1
0.839442641340439 0.788438224815971 1 1
0.729985037595128 0.699630562895687 1 1
0.696118770876633 0.667818333339688 1 1
1.02437120173719 0.970276185882879 1 1
0.779645864519446 0.739121619632253 1 1
0.684369188533109 0.653778057197538 1 1
0.787917852029235 0.748982283482075 1 1
0.901985688224569 0.855879031388727 1 1
0.688753534349164 0.655066159647472 1 1
0.948199348712113 0.904094439345456 1 1
0.743154028924829 0.705421496935352 1 1
1.076288084069 1.0297557223101 0 1
0.837143283765512 0.800491963627373 1 1
0.559279276742177 0.533522190208955 1 0
0.799110147507139 0.763384258034677 1 1
0.740944789651547 0.706423096494825 1 1
0.613744377784089 0.585691422422849 1 1
0.869769058421577 0.833842513564609 1 1
0.686500378760557 0.654173473756522 1 1
0.757555628314959 0.724480163157789 1 1
0.723445981900785 0.69090889849633 1 1
0.633273597151813 0.605589123158669 1 1
0.840231178107861 0.801501072721968 1 1
0.745441172187572 0.706664798979657 1 1
1.04148057357388 0.995165348326882 1 1
0.795554310478108 0.759605394898434 1 1
0.63719726361621 0.610494048022777 1 1
0.788140571852784 0.75070319203125 1 1
0.85490999261973 0.810680519762975 1 1
0.904313620862957 0.86001941183945 1 1
0.78779092910884 0.752190887768226 1 1
0.881726968890101 0.838081036105189 1 1
0.750958136296816 0.711306196295245 1 1
0.853233773222098 0.814222026090228 1 1
0.775187569386255 0.732205280965672 1 1
0.818709679127102 0.775609650259077 1 1
0.655152438505949 0.615504293548013 1 1
0.588617608691595 0.564171062011005 1 0
1.01288498314247 0.958859593246207 1 1
0.855979593343084 0.813625816030164 1 1
0.780777717394715 0.745537289162746 1 1
0.800787676394403 0.766419219232406 1 1
0.877701576858311 0.836579711402438 1 1
0.824128277282213 0.785508387460141 1 1
0.834297271008066 0.796789585891589 1 1
0.739507363210567 0.700106651161446 1 1
0.883230188055213 0.844648131587882 1 1
0.872111635971043 0.823967909008257 1 1
0.771765264976977 0.735752475247575 1 1
0.830908009890646 0.794280042285886 1 1
0.742104027793749 0.709188388726573 1 1
0.746263095101942 0.710952314158643 1 1
0.852602385744218 0.814751487003872 1 1
0.88326598676756 0.841413913591744 1 1
0.764612982306378 0.725667210074 1 1
0.75321182223534 0.720839557241767 1 1
0.932331013940058 0.888735064706622 1 1
0.752309709673405 0.717738326110913 1 1
0.81261119305553 0.777483814639105 1 1
0.703545337263644 0.6629721583441 1 1
0.778522434944677 0.736607996648441 1 1
0.805838202769169 0.771228014778691 1 1
0.623035248900134 0.591743850285591 1 1
0.851965209345514 0.817120755338081 1 1
0.730973135514391 0.696322936786988 1 1
0.649153787738864 0.618539114331038 1 1
0.524941980197454 0.49732184710003 1 0
0.924016934730153 0.883001739676975 1 1
0.956867817234174 0.919400703598398 1 1
0.825725813122446 0.790686785133865 1 1
0.762954047240254 0.729011827459872 1 1
0.786648466910894 0.751890270832628 1 1
0.788656585355778 0.748728350341945 1 1
0.817522981870186 0.781405701775254 1 1
0.69151430108803 0.656351715293377 1 1
0.721908369377985 0.686018775387966 1 1
0.876331121802121 0.834862240320147 1 1
0.996118496392644 0.949788375388515 1 1
0.681538187568748 0.6507134237433 1 1
0.805358690433559 0.769078307859943 1 1
0.913162057659096 0.867584884846324 1 1
1.07573104304689 1.0233388504703 0 1
0.850057269539325 0.808671843485747 1 1
0.697215184561137 0.659336758432055 1 1
0.694612622869643 0.659262809124054 1 1
0.721006931117203 0.688212586661133 1 1
0.696459893292731 0.660427390552106 1 1
0.63300226879071 0.603009292896476 1 1
0.779678507322558 0.744041141066547 1 1
0.74252359565438 0.712050458565952 1 1
0.852732981164992 0.816102743724549 1 1
0.810004932487082 0.768669062694784 1 1
0.79470848295684 0.75566369899582 1 1
0.861175834816948 0.821843908489872 1 1
0.805376090438211 0.770075251899975 1 1
0.761956868859162 0.72788238171433 1 1
0.739375587567279 0.706083188181371 1 1
0.804571338782826 0.765857733974255 1 1
0.757115673614819 0.719337347065945 1 1
0.514082790801321 0.494090336326136 0 0
0.768248639755313 0.729008420191803 1 1
0.942108724462451 0.896715292999595 1 1
0.676153980668754 0.646068535974924 1 1
0.838138430020889 0.799525612442837 1 1
0.65093543762294 0.620724067183389 1 1
0.675200207911924 0.644442684294086 1 1
0.584547474076335 0.558126851958132 1 0
0.732630764307476 0.7005799997589 1 1
0.548344096306927 0.527416160099197 0 0
0.856858522603856 0.81789792442986 1 1
0.830030329890664 0.794204717465641 1 1
0.827088431058976 0.785888503898795 1 1
0.92804091257861 0.888202246278741 1 1
0.843348142662259 0.791903792037046 1 1
0.86493289008914 0.819409131129354 1 1
0.770603947058906 0.731405849541074 1 1
0.9246388303832 0.880356227823661 1 1
0.778101493474352 0.744468102544877 1 1
0.820664029094489 0.782785653087203 1 1
0.808185602251225 0.770299910899938 1 1
0.879826290139121 0.837578634528455 1 1
0.729261659665693 0.691687275103406 1 1
0.652219108558701 0.621078978573878 1 1
0.775514582507716 0.742236632385148 1 1
0.842825130027558 0.800349518724437 1 1
0.696968004786639 0.665359485358805 1 1
0.803286135392082 0.768245563282965 1 1
0.643234360033135 0.608737859951517 1 1
0.927557627845126 0.88172486628818 1 1
0.785307880180782 0.747709295754284 1 1
0.652414569801 0.619379181242799 1 1
0.685765613090838 0.65568230380403 1 1
0.84385369518628 0.803289210766927 1 1
0.908146034316829 0.862408923836486 1 1
0.5260852075298 0.500001499136995 0 0
0.850559434403737 0.812525012576022 1 1
0.703817089428109 0.67008006176186 1 1
0.738757897297171 0.699715858374774 1 1
0.883365173393488 0.834936882966597 1 1
0.571101587006486 0.544722118430156 1 0
0.967953204379078 0.921664979156681 1 1
1.09833483839424 1.04581169558474 1 1
0.775327819850406 0.737028979622575 1 1
0.944902893903322 0.902873817194698 1 1
0.870623827153116 0.829233806778755 1 1
0.775958923352379 0.73931292088696 1 1
0.884212418946531 0.846120198230023 1 1
0.844120521079264 0.802396810138662 1 1
0.721918651718102 0.681161358796777 1 1
0.705399956351872 0.672935618585509 1 1
0.76818511028259 0.735549856924963 1 1
0.819379940787305 0.780176330695252 1 1
0.763258366276999 0.721085028847648 1 1
0.819593331829329 0.771416857983636 1 1
0.727032374009151 0.694440398111719 1 1
0.797220907260349 0.761159942788283 1 1
0.676428677976442 0.647373296629345 1 1
0.759033503161939 0.72229528410622 1 1
0.660319097136056 0.630222027276494 1 1
0.838287494795307 0.791479996194996 1 1
0.9075901187638 0.866616969850871 1 1
0.787484935435625 0.747982808959556 1 1
0.71773593771669 0.68348015756803 1 1
0.926012257944624 0.88102414268406 1 1
0.844485132558129 0.801298391342982 1 1
0.910087653096264 0.8695844302089 1 1
0.68689931610151 0.653938314551565 1 1
0.624124570717363 0.593602333755983 1 1
0.833931993553433 0.789560679074061 1 1
0.818042135472035 0.783580069483515 1 1
0.758580276045032 0.722251008258347 1 1
0.792393570337134 0.75393544866677 1 1
1.03538469689883 0.988490925145505 1 1
0.908383361940252 0.861301753892672 1 1
0.631522745282799 0.5964905081866 1 1
0.873288082765023 0.832437748660496 1 1
0.710524584669167 0.679613929500495 1 1
0.829775015523012 0.797491078804232 1 1
0.768540809214224 0.736626692594933 1 1
0.805557893481715 0.772547399352893 1 1
0.843429112833714 0.807769038438508 1 1
0.769345370829219 0.731488880022871 1 1
0.701516150691462 0.665509808897835 1 1
0.905069862934952 0.859858901320272 1 1
0.706672713266766 0.670068911873519 1 1
0.780965205544529 0.744537868337333 1 1
0.885841702696829 0.844919608410409 1 1
0.664172450271188 0.62978454718269 1 1
0.745607528517172 0.708899329443167 1 1
0.983910185845735 0.941780728721697 1 1
0.728052748063561 0.696583140204607 1 1
0.698320960976132 0.667900858677928 1 1
0.715137702295272 0.684854488137888 1 1
0.923357077947388 0.880519594287197 1 1
0.692561166318172 0.654143626737595 1 1
0.933912611203047 0.889488068233788 1 1
0.665204997109257 0.632544359281951 1 1
0.747125895387327 0.717170209387758 1 1
0.817074059555521 0.781924708174909 1 1
0.774379896485978 0.735462428003704 1 1
0.784667518667961 0.746521577103594 1 1
0.795307645612884 0.7528299024688 1 1
0.730875034689216 0.699332923959182 1 1
0.773920185600013 0.733799334394896 1 1
0.936449164116881 0.89579497791801 1 1
1.06003223816457 1.00323763850408 1 1
0.788988548938806 0.748613393643469 1 1
0.964257941739858 0.910527150128847 1 1
0.950177798027124 0.910429216716546 1 1
0.998874567884966 0.95243295054145 1 1
0.710047249064789 0.675940694015591 1 1
0.682517880682989 0.65148252659056 1 1
0.421626686646557 0.399458815236968 0 0
0.846748569051572 0.808403104341842 1 1
0.816337186124306 0.777464711370943 1 1
0.789120963191544 0.75062482416108 1 1
0.799211686986049 0.76354334313229 1 1
0.974005745201479 0.926903158901873 1 1
0.788115787499148 0.7475016537353 1 1
0.794754150755181 0.756025297733207 1 1
0.780931026895822 0.742370610272812 1 1
0.673010890436038 0.63868610824862 1 1
0.649139144729576 0.617006699293634 1 1
0.799085278710783 0.761357981446968 1 1
0.648602287504657 0.621487513727009 1 1
0.849252875831041 0.808871847353526 1 1
0.730856860948232 0.699108156750515 1 1
0.867909498815577 0.828607811175598 1 1
0.776154690770855 0.743805550453306 1 1
0.718007645609147 0.685168139297737 1 1
0.961782287338328 0.917011983912793 1 1
0.885124911434068 0.844626387100923 1 1
0.72798645571799 0.6929382510889 1 1
0.58171818138589 0.555341433009744 1 0
0.906519472445719 0.868716619700829 1 1
0.996691060427521 0.950566363616336 1 1
0.818335196323999 0.78408989322398 1 1
0.939490031239323 0.897142116793216 1 1
0.762054761368438 0.729312333764346 1 1
0.770567188392377 0.73742305929433 1 1
0.951686978284764 0.912507204494649 1 1
0.810821108970602 0.772193736374622 1 1
0.531524504908467 0.507211016905295 1 1
0.808725816193448 0.774519317499328 1 1
0.847642494910794 0.809892897791268 1 1
0.91116966184865 0.868615785259271 1 1
0.594180984531452 0.563915507422633 1 1
0.755135662627865 0.718078021762873 1 1
0.83440378743596 0.800842749375504 1 1
0.871169932680182 0.82693818563977 1 1
0.902523629085167 0.860636964086031 1 1
0.697062057691312 0.665947293653222 1 1
0.991108249075528 0.937914221006759 1 1
0.663721387811394 0.625670166997061 1 1
1.04569148633133 1.00062941859004 0 1
0.611865750244758 0.58578465001107 1 1
0.895233743429457 0.857474221306722 1 1
0.812318474177137 0.776087842506366 1 1
0.640348896623157 0.609418868242463 1 1
0.796842944837934 0.761741381009403 1 1
0.765865530714318 0.72848874880864 1 1
0.708463664034574 0.676000981901527 1 1
0.58911671716068 0.562832730312614 1 0
1.03972887631449 0.990297776384319 1 1
0.831237928719066 0.786632615149142 1 1
0.661100749451859 0.631191405511308 1 1
0.70197314690305 0.670050559283204 1 1
0.896410549143891 0.852572990882348 1 1
0.884073197699193 0.844258289192457 1 1
0.90766135149522 0.870233593598731 1 1
0.828598581332336 0.789137657056116 1 1
1.07502206523722 1.02733089023 1 1
1.1556609383034 1.10444587930801 0 0
0.945707669928 0.898518582200865 1 1
0.898486350774917 0.855093791976795 1 1
0.951330477995133 0.908921407965001 1 1
0.747565262238366 0.712947366308889 1 1
0.799634729628358 0.763957620880331 1 1
0.805328287970678 0.766545393274789 1 1
0.71394096213101 0.67872414676135 1 1
0.915341216447382 0.872186788811142 1 1
0.944985128505647 0.898081888048548 1 1
0.785987596397106 0.747312780204589 1 1
0.750269481281988 0.714244787222643 1 1
0.919380787286839 0.879790469747401 1 1
0.88647500629073 0.839018769246761 1 1
0.580760291148788 0.556542520625402 1 0
0.653679318552227 0.623610545864338 1 1
0.779810105156265 0.748605997761288 1 1
0.913321538946036 0.874543828946818 1 1
0.710332698808249 0.676180450282638 1 1
0.791269922728673 0.754519502981159 1 1
0.849340825609765 0.807686620065858 1 1
0.895499633736228 0.847223836764695 1 1
0.95243361161061 0.911917880486094 1 1
0.84433630908908 0.799568359665395 1 1
0.648808241410729 0.620112023875435 1 1
0.734928022727565 0.705146367772297 1 1
0.612066101495451 0.583102654842419 1 1
0.887005146425009 0.845331817064736 1 1
0.99748536027392 0.955006418519523 1 1
0.815615355661192 0.77838140030342 1 1
1.01661504911253 0.970851982816884 1 1
0.900632516549276 0.851494692135299 1 1
0.972645711956979 0.929854155559118 1 1
0.954740103045532 0.903164489034614 1 1
0.765805054571389 0.731055013525148 1 1
0.793055579574882 0.759232271268053 1 1
0.685786280547637 0.654739512269897 1 1
0.915472810402928 0.8692392803452 1 1
0.685885470575314 0.6568001096396 1 1
0.770086599517603 0.731247744096542 1 1
0.958697313548208 0.91034960936176 1 1
0.706277877905797 0.678932833861069 1 1
0.728409032597113 0.69956268613368 1 1
0.58107380043919 0.555754186310242 1 0
0.792575047888025 0.753014619313458 1 1
0.621463296429752 0.591409399987281 1 1
0.756295529641428 0.723072080225376 1 1
0.939147412296023 0.893795605801854 1 1
0.735191732716313 0.700102506586808 1 1
0.709516046843072 0.678887356798352 1 1
0.889674989923704 0.848776238111083 1 1
0.850180112910821 0.810220499713206 1 1
1.00455677747505 0.947589949911973 1 1
0.686045549670035 0.656768168010938 1 1
0.932595147922583 0.891690062790099 1 1
0.953383220030656 0.909512284716063 1 1
0.709165966859309 0.676614491300823 1 1
1.16730295994905 1.11058760046824 0 0
0.965448890091731 0.916887190259298 1 1
0.897139492511986 0.850423116249036 1 1
0.71821965081808 0.684493626718552 1 1
0.779303104314559 0.737992669984252 1 1
0.855732136201857 0.816839253657856 1 1
0.691746588502421 0.665616120356565 1 1
0.99888603146905 0.953945627581831 1 1
0.805497034114701 0.771091829324683 1 1
0.656541021232934 0.629234587136824 1 1
0.768135129028565 0.730723034140243 1 1
0.850003824092282 0.810121081698023 1 1
0.857999824189959 0.813232479954012 1 1
0.77052330183075 0.729246140335091 1 1
0.828955580966948 0.78747177365304 1 1
0.761958221211478 0.723691789248146 1 1
0.680594131029227 0.648527012722917 1 1
0.998534906887945 0.954185365091119 1 1
0.895593521149146 0.853012100364896 1 1
0.700460382595936 0.659168466446826 1 1
0.820520023915569 0.783351985926541 1 1
0.735095337249093 0.701099618386222 1 1
0.741901888889523 0.708574761225299 1 1
0.682312317728166 0.64991899307604 1 1
0.836503991319873 0.797604861523746 1 1
0.73828785875169 0.70458780391456 1 1
1.03098426856032 0.984575528910156 1 1
0.963453512460057 0.913696601535453 1 1
0.954710711262269 0.911927199537437 1 1
0.819301058256398 0.781738924168663 1 1
0.953399217105747 0.910704271647294 1 1
0.732263526191465 0.696356070939762 1 1
0.977474093562301 0.936778620906011 1 1
0.685457014186475 0.654194384883843 1 1
0.899673800959091 0.857543507487891 1 1
0.587399841440618 0.560017083723393 1 0
0.637962500083413 0.604294820671682 1 1
0.949073626020897 0.905526852603409 1 1
0.651662531798504 0.624487238385977 1 1
0.734830618530266 0.696418522591087 1 1
0.841507702154995 0.799439224989777 1 1
0.607533996902373 0.583215344814581 1 1
0.81975252669665 0.784599134664249 1 1
0.838895268779903 0.796365230338806 1 1
0.720129773679215 0.692247488455077 1 1
0.761694405479013 0.728976231217556 1 1
0.906411646541006 0.856355969763341 1 1
0.753809945345848 0.71888529280167 1 1
1.01438698000504 0.963828217418602 1 1
0.725135085339604 0.692426750337031 1 1
0.857341464534442 0.816143357314898 1 1
0.836446484366238 0.801541393886717 1 1
0.729239177283337 0.696175788827224 1 1
0.829996962550183 0.783596525738123 1 1
0.868259640163025 0.822752682942166 1 1
0.795233548956476 0.757832190699339 1 1
0.683614978325297 0.649358708012061 1 1
0.860008052512727 0.815013861344534 1 1
0.756250492381116 0.720565341558885 1 1
0.817005322338926 0.779643301219455 1 1
0.936950924982234 0.88800602637037 1 1
0.769170080347969 0.734306747242277 1 1
1.00437525128573 0.960130228304148 1 1
0.774723880487662 0.738104997732907 1 1
0.788938550717451 0.748356008825178 1 1
0.514642499643761 0.491878722069098 0 0
0.794225567503064 0.759634047874931 1 1
0.613383571787371 0.586376745562608 1 1
0.857583984814853 0.817362092662594 1 1
0.941875359462737 0.89304435558091 1 1
0.950712561466462 0.90541800949607 1 1
0.690823528321 0.654265931020186 1 1
0.784092617130719 0.749711442953902 1 1
0.665908058147565 0.636330969599118 1 1
0.802351986397714 0.770450632574013 1 1
0.861649967781511 0.816285396245698 1 1
0.764326484875922 0.725622062461034 1 1
0.842089416031964 0.800559926671336 1 1
0.918299844200981 0.868758216061239 1 1
0.872978630377123 0.831996986878864 1 1
0.929658214757763 0.886458900497041 1 1
1.02917558654689 0.974687219363713 1 1
0.837350092960148 0.799494696081392 1 1
0.932877424482578 0.894168360054687 1 1
0.716906539039692 0.687234321782273 1 1
0.804601647609909 0.765315888021671 1 1
0.898711564109712 0.858430455469585 1 1
0.671167310977158 0.644049620506018 1 1
0.802109069069111 0.761894816994521 1 1
1.01638095777763 0.967246122926314 1 1
0.740196845128736 0.700977582959101 1 1
0.876071723460454 0.836527180476678 1 1
0.83860744262604 0.791205171103137 1 1
1.02916213980205 0.982290560923434 1 1
0.97091531638525 0.924169834472859 1 1
0.971782708528837 0.927430785889472 1 1
0.874513889562675 0.831406868458759 1 1
0.838291583305221 0.803556851151161 1 1
0.835211093724187 0.799065224003181 1 1
0.829020081141063 0.794117640319254 1 1
0.961807354726303 0.914158289930276 1 1
0.839734995639032 0.798428153490165 1 1
0.785922494394085 0.747438688988669 1 1
0.900258758909093 0.856091960479278 1 1
0.5677549521975 0.541606758210437 1 0
0.906210927898874 0.872250018619253 1 1
0.60755034966465 0.578836991802195 1 1
0.611165462974547 0.579838346949054 1 1
0.73164458950624 0.695590444372595 1 1
0.726545108105604 0.693128875240488 1 1
0.760562639620774 0.716494604785492 1 1
0.864319387134567 0.822307136116599 1 1
0.768712689159216 0.735310136569154 1 1
0.917870352841878 0.873790026380747 1 1
0.776026824582105 0.743786860463588 1 1
0.766277567744121 0.727006500790768 1 1
0.986659600335084 0.940426544809367 1 1
0.796200617467382 0.763400047909353 1 1
0.789967546094004 0.751290600005771 1 1
0.842961734732968 0.801465689323518 1 1
0.753127302333318 0.720779431422491 1 1
0.735787865257466 0.698099275628613 1 1
0.747790504314582 0.715789679740016 1 1
0.819565755772962 0.782667325139768 1 1
0.629368828175672 0.598431486679441 1 1
0.664496231393682 0.631105754720929 1 1
0.82298399132349 0.785966120556853 1 1
0.494090148502674 0.474009903523668 0 0
0.940023291657337 0.896501980850146 1 1
0.665430406306875 0.633444245236807 1 1
0.938882148648431 0.907377634381179 1 1
0.755669305764236 0.723860959225667 1 1
0.982510219751428 0.935960208393049 1 1
0.866141425778031 0.830783228036078 1 1
0.801439043174765 0.758526837137556 1 1
0.746708657515325 0.708036015279942 1 1
0.759430397604817 0.722050907700501 1 1
0.727691879164513 0.692375179114239 1 1
0.737137987829205 0.701931054971586 1 1
0.91076612044567 0.871353091793083 1 1
0.905114744180898 0.855525781607102 1 1
0.759512157455617 0.722439377936458 1 1
0.889605715212715 0.848823998262375 1 1
0.908457500123973 0.864070121270359 1 1
0.858132384959227 0.813359438217541 1 1
1.17318788390809 1.11978338889141 0 0
0.766571470309636 0.733453219568895 1 1
0.968988192048123 0.929903453928907 1 1
0.912282385684149 0.8648800084511 1 1
0.884207270716081 0.833669271094116 1 1
0.618214692420355 0.587520457913941 1 1
0.83356585791623 0.789923661350103 1 1
0.602095778429662 0.57437692537499 1 1
0.791024199753054 0.755363879539949 1 1
0.807903534418534 0.767566784743651 1 1
0.669997745539816 0.636426794677979 1 1
0.527710296947646 0.505138270878934 0 0
0.449371233803069 0.433474878351402 0 0
1.02698660760121 0.979642972404517 1 1
0.94649758562065 0.903904856423188 1 1
0.706178919740137 0.671670102663406 1 1
0.76662653327562 0.733949127156154 1 1
0.928639128967593 0.885996245752642 1 1
0.641157154435411 0.614050591865444 1 1
0.753977598453436 0.715215353474389 1 1
0.904430825488044 0.857039727573284 1 1
0.787352773029311 0.745963571522378 1 1
0.748207199520214 0.712678774015605 1 1
0.752130195374592 0.717720603518047 1 1
0.759736492439832 0.721961696587181 1 1
0.783768474150447 0.746056344088348 1 1
0.863464016220028 0.821676393699542 1 1
0.901343531885946 0.864186606628288 1 1
0.707061883284606 0.677531281030445 1 1
0.758137358117739 0.721948231858554 1 1
0.564657261207911 0.534556753869061 1 0
0.816085838994865 0.778084036472119 1 1
0.723823266701497 0.684368477442749 1 1
0.676426384737729 0.637691095241291 1 1
0.919506805594113 0.874344207616731 1 1
0.860889640633353 0.82035650299643 1 1
0.676359158208152 0.644538789689787 1 1
0.694033158460752 0.658363152817359 1 1
0.824583546162101 0.78652470559316 1 1
0.714029599671438 0.682784476700864 1 1
0.66735254747705 0.636296342489243 1 1
0.74666204052994 0.713348058979377 1 1
0.794449951953544 0.752687589308857 1 1
0.843286293305982 0.804538287245181 1 1
0.933416007804674 0.886154829296888 1 1
0.892844022167451 0.846613222609126 1 1
0.787267351686946 0.748395964382487 1 1
0.698074772441109 0.669853552533669 1 1
0.85966470085642 0.825067844682855 1 1
1.00346438807271 0.955674075326478 1 1
0.915249347198211 0.872859638046706 1 1
0.696256157227272 0.665185358681895 1 1
0.78714797305704 0.751150990349351 1 1
0.640367580120452 0.608160679934659 1 1
0.797597747575878 0.762164711628655 1 1
0.664313543447409 0.633687442082407 1 1
0.936639496206117 0.894174251415339 1 1
0.713845496754246 0.677524048443306 1 1
0.949196969622024 0.905158668730616 1 1
0.996075802355532 0.952783590221549 1 1
0.830068501699103 0.784651227785109 1 1
0.91793471169743 0.877549261867303 1 1
0.837986667998335 0.800061351817367 1 1
0.971922671414184 0.92816228619412 1 1
0.900692049526367 0.864878278741086 1 1
1.09519581715125 1.03909474712292 0 1
0.880818209982381 0.844269885614116 1 1
0.671299931947529 0.63609145675761 1 1
0.708141867834903 0.669773766884468 1 1
0.838360939941106 0.798065465911929 1 1
0.806175415120539 0.763457746777831 1 1
0.85108082724165 0.81220832317528 1 1
0.935475505440066 0.893064563107121 1 1
0.766546443542454 0.731180428777774 1 1
0.944821453520878 0.904731061327633 1 1
0.801876570183092 0.762181296454439 1 1
0.827219105196824 0.791322642418655 1 1
0.855436559397931 0.816874073293534 1 1
0.732574446723206 0.69973305557335 1 1
0.65425382453257 0.625544348824021 1 1
0.652287543530988 0.628645069143989 1 1
0.987388265908805 0.943710144659926 1 1
0.824146908396186 0.789381627245071 1 1
0.822438485277187 0.779994694553232 1 1
0.8286312831998 0.790655183729769 1 1
0.592759446126091 0.563534408785079 1 0
0.801900301131147 0.758680307940927 1 1
0.794759814376627 0.757676939094978 1 1
0.709867617804939 0.677217878311689 1 1
0.743809404298511 0.708334419357912 1 1
0.675012785691513 0.639927763213555 1 1
0.665006600408945 0.6378165509244 1 1
0.682474211517871 0.652374756121671 1 1
0.962521215591156 0.916912205224798 1 1
0.923275317135767 0.879600520072166 1 1
0.81208951646127 0.77446359194876 1 1
0.762289384042422 0.732042001547554 1 1
0.639220796160666 0.606107116602274 1 1
0.832122998835233 0.789883020635928 1 1
0.673603878054498 0.64282695232861 1 1
0.873391739020129 0.835195948905091 1 1
0.575806024622441 0.537451294490475 1 0
0.741945427886035 0.705921947059962 1 1
0.755442122997273 0.715509629781977 1 1
0.67631029217876 0.645421171755088 1 1
1.05927494104688 1.01021200005624 1 1
0.70434588695577 0.67303414373214 1 1
0.72983338824121 0.697606667048047 1 1
0.800439615120429 0.757635330161992 1 1
0.674250425061815 0.63747011032978 1 1
0.741742509388195 0.710579130079173 1 1
1.02041474594295 0.96901111900174 1 1
0.728886210062108 0.693897750347936 1 1
0.689637384389064 0.657777518431757 1 1
0.597827099589149 0.568982255091979 1 0
0.740524446613394 0.704434979031441 1 1
0.932748830544697 0.885121681444481 1 1
0.739046176674099 0.704885757798341 1 1
0.61654862156023 0.588544774505206 1 1
0.84468296762925 0.810167440055964 1 1
1.08642142437737 1.03161499425249 1 1
0.784468412736405 0.740441282970988 1 1
0.62213803513771 0.595029846816785 1 1
0.614936113623145 0.589179815183789 1 1
0.757676139076917 0.721543598940179 1 1
0.619462976569192 0.593575352459161 1 1
0.759654363989134 0.726169348915583 1 1
0.972700275974627 0.922227044305477 1 1
0.910540783442822 0.868466747277572 1 1
0.859367016075756 0.821206941359649 1 1
0.579893713098749 0.553942504865734 1 0
0.817229069433843 0.777218529800245 1 1
0.983476333952486 0.938283607836811 1 1
0.613524398854015 0.581347465473224 1 1
0.625856813750288 0.596937525393069 1 1
0.843329426664342 0.807799511648848 1 1
0.779290202409928 0.739861826603422 1 1
0.781624257907222 0.745958972757328 1 1
0.798827812613935 0.763042607801832 1 1
0.743732310473988 0.706587743248111 1 1
0.677643605638677 0.641026259044066 1 1
1.05332957038698 1.00257959901474 1 1
0.735965650664107 0.702741210698317 1 1
0.620306753274746 0.590972856096913 1 1
0.840291973992391 0.799770937129618 1 1
0.669291532128209 0.640877995552901 1 1
0.677484470041138 0.646785438141717 1 1
0.874538546126664 0.828447192769189 1 1
0.877882008186802 0.833017829063763 1 1
0.925293405654122 0.884383497337519 1 1
0.857798804047889 0.816446843938413 1 1
0.83404896045108 0.799456149820228 1 1
0.810214310540021 0.768437946009376 1 1
0.844843814343969 0.800633059970314 1 1
0.743784154630621 0.70720932561979 1 1
0.607768922328123 0.581965574880913 1 1
0.814274426361769 0.776348277016068 1 1
0.767963460010792 0.733491697969134 1 1
0.704028804890147 0.668101510373956 1 1
0.95429252090994 0.909513137846702 1 1
0.738275931137842 0.706183937694999 1 1
0.601268367386768 0.572812858671144 1 1
0.848414404707819 0.808047131911946 1 1
0.979069616001319 0.93163991204202 1 1
1.15844185124646 1.10156255773738 0 0
0.781876643375884 0.746424528096016 1 1
0.86483320605205 0.823807260826679 1 1
0.864884154694903 0.82164432309063 1 1
0.713854970225571 0.681973877948626 1 1
0.712161065468211 0.674197151260961 1 1
0.884019433454154 0.834941578135349 1 1
0.771063377925924 0.730411311217455 1 1
0.641138580153746 0.613579900383578 1 1
0.709171650686531 0.670053908728483 1 1
0.716974876733365 0.68234650926114 1 1
0.827529487113692 0.788243645601382 1 1
0.7521354142726 0.717443863263654 1 1
0.888872151338945 0.843071133389477 1 1
0.902939712591732 0.861727890826094 1 1
0.763315749955427 0.722592356560655 1 1
0.802499692186233 0.76578811044281 1 1
0.867056431179368 0.83320812419297 1 1
0.656253623702964 0.625863842519262 1 1
1.22774685876803 1.17515145747051 0 0
0.707647212785247 0.667283753158987 1 1
0.898462780059591 0.855462838308894 1 1
0.849844633868817 0.802845117705995 1 1
0.810900459315998 0.773764220218472 1 1
0.6842359168808 0.650653377197635 1 1
1.0219123527622 0.972980848907799 1 1
0.759142772187014 0.718236253983921 1 1
0.98083834101203 0.932287394782764 1 1
0.867890820356906 0.821621806698086 1 1
0.58152476010977 0.557821534623011 1 0
0.941408482888833 0.896959714930605 1 1
0.695661280608639 0.662303711464811 1 1
0.861591802962704 0.820927272548287 1 1
0.917580275795199 0.873048876782357 1 1
0.868099512980004 0.826614461187318 1 1
0.755830583706966 0.722135022885211 1 1
0.888916844111792 0.850083124180932 1 1
0.599169621723184 0.573056392239144 1 1
0.738142927223901 0.703192267863088 1 1
0.771108800292978 0.738950591206057 1 1
0.784265591066006 0.747312841197694 1 1
0.860363719819913 0.819813871440107 1 1
0.723534428639252 0.687063497835006 1 1
0.856342670137057 0.816846737772733 1 1
0.472168794935148 0.453380125579989 0 0
0.827935620833701 0.789066400797866 1 1
0.86939505555762 0.830923460018182 1 1
0.931808540827675 0.885239751068276 1 1
0.904864255875945 0.862080490686581 1 1
0.648662712349903 0.618422184261977 1 1
0.467423619987165 0.440781583573155 0 0
0.522223735358587 0.495737011795274 0 0
0.674181837979543 0.640410937874117 1 1
0.920564432862748 0.873598880682566 1 1
0.715077176207375 0.680472899717351 1 1
0.703632959460073 0.669114403902192 1 1
0.691856062734224 0.657203283048933 1 1
0.837413057824318 0.800388037715341 1 1
0.491361151526813 0.470814383310616 0 0
0.927304862436692 0.886694941643006 1 1
0.671808683267678 0.641009012694022 1 1
0.647932656665618 0.6193187367177 1 1
0.774212778704421 0.742320901261226 1 1
1.0472997998048 1.00060541201563 1 1
0.932680614507857 0.88991438367367 1 1
0.890462897948687 0.84930212834383 1 1
0.978535595590195 0.9298600422293 1 1
0.622957092008597 0.595804005709052 1 1
1.1825602971095 1.12558179864395 0 0
0.750983322368423 0.716665765964041 1 1
0.77778451122363 0.739929667465639 1 1
0.884435154983975 0.836865375982487 1 1
0.843049387134208 0.804494653352457 1 1
0.887355485592879 0.844441308617948 1 1
0.958802365136038 0.915171887053321 1 1
0.793676642664618 0.761391380011733 1 1
0.737991295577938 0.704348903402177 1 1
0.713887016029736 0.685330872790767 1 1
0.883229668036131 0.84231172463691 1 1
0.709851852705906 0.677091272573116 1 1
0.829533784788486 0.787260534941532 1 1
0.840249708026946 0.803879267535064 1 1
0.798391452319621 0.760183191743106 1 1
0.674134924162151 0.644169332896658 1 1
0.921321413922154 0.87665477898724 1 1
0.843109455777839 0.807127586467864 1 1
0.699500833302886 0.665029047495272 1 1
0.659396082538239 0.629611304242467 1 1
0.657534527913613 0.628254989302521 1 1
0.696874548121905 0.661444950299767 1 1
0.738687743288837 0.699605280697608 1 1
0.844392664322142 0.804011403327782 1 1
0.797803998860421 0.756794675079836 1 1
0.802401900459094 0.759461381878726 1 1
0.600443715060659 0.570552257233016 1 1
1.10096753919166 1.05016414797203 0 1
0.967491180706774 0.922134519247525 1 1
0.870710973807853 0.829359901402273 1 1
0.75281749732746 0.71796313296991 1 1
0.79656982317363 0.757602541914692 1 1
0.708626746080194 0.676177027549118 1 1
0.571004044366524 0.54446691788634 1 0
0.702131623108638 0.67121255796159 1 1
0.864542253787972 0.821622374380147 1 1
0.809440323508445 0.768962949470236 1 1
0.856820292798544 0.817646632795477 1 1
0.693627689135432 0.660555890117481 1 1
0.911611951051565 0.862716180771822 1 1
0.77344725383351 0.740656426267533 1 1
0.699590610339081 0.66879486228609 1 1
0.80145336562179 0.761382752946937 1 1
0.911348420289871 0.859320710546652 1 1
0.724874172355512 0.691081294295999 1 1
0.795524413356225 0.753569567944779 1 1
0.859860379876006 0.813910458655746 1 1
0.859507006139456 0.814779582670198 1 1
0.763346785440377 0.728300732010197 1 1
0.719159305662365 0.688956805615297 1 1
0.87967282601696 0.835903933748788 1 1
0.862022458848111 0.820656559497871 1 1
0.821245581114605 0.789228601099721 1 1
0.904066220071887 0.858302817369721 1 1
0.61888447382785 0.587682217753197 1 1
0.86107554460539 0.818171699881964 1 1
0.866504998491659 0.829338299952583 1 1
0.81286129092793 0.773695696968777 1 1
0.8011894369516 0.764694217492665 1 1
1.08711423552812 1.03081862522573 0 1
0.773196391872318 0.735011425743704 1 1
0.862616897013017 0.820297603661952 1 1
0.755467811212045 0.723085159106809 1 1
0.935187175639259 0.892499377700391 1 1
0.80690766953885 0.770014439126069 1 1
0.804355468854286 0.767932356089118 1 1
0.962607666318793 0.917916697518592 1 1
0.796544681152475 0.761476120694619 1 1
0.771845017426234 0.736670458057942 1 1
0.744074885317582 0.707057500175666 1 1
0.725324512354876 0.690232093883309 1 1
0.935911329186285 0.891973245846825 1 1
0.767728126886335 0.731514168305088 1 1
0.866779475239645 0.823215011727827 1 1
0.804286889455194 0.765723795044469 1 1
0.622232777998673 0.592076838844715 1 1
0.716543136825388 0.683464319930007 1 1
0.804370773666302 0.766627071302891 1 1
0.863817877362587 0.821869886754823 1 1
0.863654576399937 0.825027059839128 1 1
0.971915476506815 0.919499747771923 1 1
0.664996880932646 0.637461018046627 1 1
0.861532138439541 0.821900864818381 1 1
0.787017440515673 0.745550864452444 1 1
0.954141609841804 0.909189059259551 1 1
0.881259285050872 0.833354107943176 1 1
0.797413978364968 0.758977297835 1 1
0.696508117897949 0.665840126168716 1 1
0.859074573960897 0.818528505014014 1 1
0.78255740641937 0.744701956791014 1 1
0.731302267273385 0.695669094571128 1 1
0.791506727856489 0.754286173403583 1 1
0.865932033803267 0.829067997409609 1 1
0.879771574425876 0.835792450594482 1 1
0.769962186842044 0.736629539529005 1 1
0.85123326881408 0.811736688125988 1 1
0.933154775203439 0.888844592276346 1 1
0.645199508802433 0.615709790379284 1 1
0.862141648757032 0.825276532799108 1 1
0.864505860340229 0.82342196568719 1 1
0.682294744851299 0.643381205626564 1 1
0.755223950394202 0.719118081871813 1 1
0.881954029651 0.84169285509093 1 1
0.703753410127786 0.667869590584084 1 1
0.542136186967296 0.516345617053978 0 0
0.798829974538711 0.75530675982199 1 1
0.628043196641178 0.599537590373492 1 1
0.774426793303488 0.731465152976896 1 1
0.736555871259134 0.69540200341537 1 1
0.781751046182414 0.738035762062008 1 1
0.825367141139298 0.784460199904383 1 1
0.928725439025854 0.877482780757963 1 1
0.860974846427275 0.817913498014884 1 1
0.722200066206446 0.685152085844321 1 1
0.880320096043454 0.840184163997734 1 1
0.891697718210517 0.847286203527382 1 1
0.796381281891758 0.757533377459881 1 1
0.833998407997573 0.795712680816573 1 1
0.74880130327602 0.718073417591202 1 1
0.702913811062572 0.669215520179993 1 1
0.632824969001288 0.600532408622123 1 1
0.816994328543139 0.777928888557661 1 1
0.656744028683315 0.628218282654503 1 1
0.609538700523123 0.580217020182122 1 1
0.609959000788707 0.578465583230967 1 1
0.688849318088767 0.655487435954815 1 1
0.861641500774944 0.822217253792805 1 1
0.874899825096597 0.836582528859251 1 1
0.795430112078804 0.754587505447 1 1
0.704520137010622 0.670692840325331 1 1
0.852386367858901 0.806816784113203 1 1
0.651151487943439 0.622322723276735 1 1
0.823305616080413 0.783250815747581 1 1
0.897090059851363 0.861235007624263 1 1
0.604259707058581 0.574754812240622 1 1
0.793377143698689 0.754258694669929 1 1
0.918207101998576 0.874203378618876 1 1
0.544969487108922 0.519406658732663 1 0
0.988314955889833 0.93869465952734 1 1
0.706331200832923 0.671701282378378 1 1
0.585644829682269 0.557587506191321 1 0
0.483290930688838 0.458432601185253 0 0
0.656545132722485 0.629684804393653 1 1
0.796806045500909 0.759496483433241 1 1
0.748141281704472 0.713957980384075 1 1
0.843239948089392 0.800077404192524 1 1
0.704153813026501 0.670578930790862 1 1
0.5700781308074 0.542042528563205 0 0
0.773609229831665 0.738934019306171 1 1
0.837171968040668 0.801529505744758 1 1
0.575085807667755 0.53975723489393 1 0
0.821472275224415 0.781378383300191 1 1
0.844013153061396 0.806897326469497 1 1
0.74258496284488 0.711219460817404 1 1
1.00482677985691 0.962819596340586 1 1
0.94623895410948 0.90466215935063 1 1
0.638499349130905 0.615015481836161 1 1
0.816527281200817 0.773549191273357 1 1
0.580851622469612 0.554439451949042 1 0
0.773811074210002 0.739607185720358 1 1
0.758403870159172 0.719535530489036 1 1
0.823054551182029 0.782479929714654 1 1
0.982773618071093 0.934596509363145 1 1
0.712009242212067 0.68280093032847 1 1
0.814995105527006 0.778545660344778 1 1
0.892382849575757 0.851813551074577 1 1
0.720087057515652 0.682676468321153 1 1
0.636001666674765 0.600640850026097 1 1
0.872303510145819 0.835489537727064 1 1
0.737856826244234 0.704072248029691 1 1
0.718441173301344 0.682977094021879 1 1
0.849122393768695 0.807892598399672 1 1
0.886882786299573 0.84665288307202 1 1
0.955454793622791 0.910225864807534 1 1
0.731213834292322 0.697071275736192 1 1
0.788762986634846 0.752639449626413 1 1
0.92532144473006 0.881975647038165 1 1
0.832623841866483 0.794311466873811 1 1
0.882143018158784 0.844436706692962 1 1
0.779863930776671 0.741899248627131 1 1
0.527210198647998 0.500724138097109 0 0
0.728718002823679 0.690560508349087 1 1
0.669498747635602 0.634162134755971 1 1
0.662230872844043 0.6306557717333 1 1
0.765317334687857 0.72376843067761 1 1
0.965599616150478 0.925243278194759 1 1
0.977838702977982 0.926310041116516 1 1
0.741238376848546 0.705492665980405 1 1
0.830654345351397 0.794872795500108 1 1
0.803243746226924 0.763288194736783 1 1
0.693665094642231 0.660681129586605 1 1
0.629524723544952 0.594984125951398 1 1
0.610960150187606 0.582560728162219 1 1
0.857994489992997 0.818250768651029 1 1
0.837988115090997 0.79549612189751 1 1
0.785098054732773 0.750374462531709 1 1
0.883227747722718 0.836052683049669 1 1
0.644616759721256 0.612425605392382 1 1
0.711465330943331 0.677092657768045 1 1
0.581294275987318 0.547160031043445 1 0
0.917209464073227 0.878517375335017 1 1
0.941606551370034 0.899096084500847 1 1
0.801878320599359 0.766590699904278 1 1
0.907786385061332 0.861676198951317 1 1
0.757488275194037 0.724694144565087 1 1
0.87309972257152 0.833557061885195 1 1
0.872525448567953 0.832388282801308 1 1
0.838177834405042 0.800602575884451 1 1
0.82365308496042 0.782680933369522 1 1
0.765258982647353 0.728981386594548 1 1
0.81828225529626 0.782667343298408 1 1
0.843788919250488 0.806657158045528 1 1
0.882714052582088 0.848391068175024 1 1
0.779876694223848 0.744691794862565 1 1
0.729940699845812 0.703351161023918 1 1
0.575824285056993 0.548155129262231 1 0
0.946482146843181 0.905082676420442 1 1
0.686403061646052 0.653503954687357 1 1
0.796401565294503 0.756038144983811 1 1
0.77957115637529 0.742772416223506 1 1
0.761738059380179 0.722117745226913 1 1
0.90059344017791 0.860363769940965 1 1
0.841709485415281 0.802770436057593 1 1
0.886428968019277 0.831731034202378 1 1
0.593132189830071 0.564538338457448 1 1
0.817759023560323 0.775784135491654 1 1
1.05841396269732 1.00366901007528 0 1
0.730675308958883 0.696058922851567 1 1
0.742119445846753 0.703863559160751 1 1
0.807037356335208 0.770570866521206 1 1
0.656962719852575 0.626540423389947 1 1
0.662535848157704 0.627499386431966 1 1
0.739796383282766 0.706723135126515 1 1
0.787773873760678 0.752089247665769 1 1
0.986992704217108 0.939490566187449 1 1
0.714180647471791 0.682501921924689 1 1
0.67269699885541 0.643970323629118 1 1
0.732830648480517 0.700216237071291 1 1
0.938922762186369 0.888815715684954 1 1
0.823242214107079 0.777689079305728 1 1
0.767820925196719 0.730161949924068 1 1
0.909268687664265 0.868400925737516 1 1
0.887097061511482 0.842921466145001 1 1
0.773260945857953 0.743052986915642 1 1
0.876728353116404 0.831132717116575 1 1
0.743354472406015 0.702562704368833 1 1
0.788519162719595 0.747874554044163 1 1
0.779514539383164 0.745607299960574 1 1
0.914735080608353 0.865481316212192 1 1
0.63189049571388 0.603087018127319 1 1
0.668575045007208 0.637453590083133 1 1
0.73330046217241 0.695572239002479 1 1
0.864930545903304 0.825249576554357 1 1
0.642720138629587 0.611404021420116 1 1
0.824963721610194 0.787453295663437 1 1
0.825809407557807 0.793830761969909 1 1
0.647497893255279 0.618911850397818 1 1
0.808094555890239 0.767464132131279 1 1
0.853162720499577 0.813247830547842 1 1
0.70475179904833 0.669487182937572 1 1
0.7557393314459 0.720979252518996 1 1
0.809454127130406 0.771026230386336 1 1
0.666728308142399 0.635394655254352 1 1
0.980202414003285 0.93402061646121 1 1
0.652382370036979 0.62115048506558 1 1
0.817710544946697 0.771360132033401 1 1
0.942078373510732 0.894226823480523 1 1
0.726443650274392 0.689261201356469 1 1
0.863654644853845 0.815032302211571 1 1
0.759511865017733 0.726513661181421 1 1
0.807406825479761 0.768893968995295 1 1
0.700264916887284 0.658348755500886 1 1
0.636661121011149 0.604338506572819 1 1
1.03026396076354 0.976144055725736 1 1
0.815483362449686 0.772886075008247 1 1
0.720659647557459 0.690599051931073 1 1
0.841338520759573 0.795919272155794 1 1
0.858401591251857 0.819081668962801 1 1
0.69814924958705 0.663882095710721 1 1
0.832737681622526 0.793868721629935 1 1
0.861570179583511 0.820506302100706 1 1
0.89236697757908 0.842967718740726 1 1
0.655710561813839 0.628698042629878 1 1
0.707153825111438 0.673328284135277 1 1
0.963934791846064 0.920683677157424 1 1
0.724458839257989 0.692139654008434 1 1
0.624235101675028 0.592280059629692 1 1
0.905053703452941 0.865048277363566 1 1
0.833218275835694 0.782600988646049 1 1
1.00187811306024 0.950319484458511 1 1
0.767243200999502 0.729712587058851 1 1
0.90373022704487 0.856299202537823 1 1
0.94658674901477 0.900377447122659 1 1
0.673331426115987 0.640073598258738 1 1
0.664238062510283 0.633740755291025 1 1
0.642833678076115 0.609538510309911 1 1
0.7088301497931 0.672450806468864 1 1
0.883839760657249 0.845518537021987 1 1
0.656949813786605 0.625793320390329 1 1
0.733428288535213 0.699553434257809 1 1
0.760043877886717 0.724913354241678 1 1
0.676041353394573 0.645073393627767 1 1
0.812164219763563 0.770694944186083 1 1
0.752147422391607 0.7162641052212 1 1
0.942540951308291 0.897017400774382 1 1
0.8419565878996 0.800704514641924 1 1
0.771916771305022 0.731184255263174 1 1
0.839369764142379 0.799305205138948 1 1
0.713784453679371 0.67756135287096 1 1
0.777869569237849 0.740820349819651 1 1
0.804254651463607 0.763007787373711 1 1
0.664695602510449 0.632672734160842 1 1
0.821619116378086 0.78459582618958 1 1
0.625730939731931 0.594780164045149 1 1
0.715026968047358 0.676380247950626 1 1
0.914959064806651 0.867639742220582 1 1
0.782894777271212 0.749249633888259 1 1
0.849277644139818 0.804713980357221 1 1
0.924366819915527 0.8823064875628 1 1
0.824195793318228 0.787727885198979 1 1
0.729210936289413 0.698442899059703 1 1
1.020768708978 0.967951486100941 1 1
0.996845409450823 0.9508817282675 1 1
0.812230968721339 0.77328251795628 1 1
0.798779930477914 0.762362739006787 1 1
0.8883532479736 0.843451186605436 1 1
0.724485955181338 0.694343893354105 1 1
0.738010089518761 0.710036456836947 1 1
0.776149563905386 0.741002646449611 1 1
0.732478303366299 0.69851757058035 1 1
0.746851308455279 0.709465301580222 1 1
0.753129853966228 0.717548032641528 1 1
0.944733400323266 0.90255954109441 1 1
0.854113711138814 0.818630043859773 1 1
0.824595322740306 0.788914869680172 1 1
0.761210117560716 0.72219077610811 1 1
0.950443653620004 0.911796213910435 1 1
0.886871883281489 0.845112781011921 1 1
0.884194947323391 0.84049366286822 1 1
0.752968536134166 0.71694443196382 1 1
0.789759710618341 0.75081527716317 1 1
0.628098319471965 0.597395341780358 1 1
0.949719735458826 0.904488422882796 1 1
0.852297750744934 0.796747399312586 1 1
0.879447537167204 0.839143798163079 1 1
0.811488678232142 0.768658609905619 1 1
0.822942133857399 0.78724630816053 1 1
0.772882061720783 0.73728857711017 1 1
0.815596041051406 0.772908954720563 1 1
0.735433631765893 0.695466249949261 1 1
0.961114062145642 0.91332396048711 1 1
0.855200491317635 0.816726227127649 1 1
0.688378912456296 0.655273524835797 1 1
0.745418516481466 0.712963265182942 1 1
0.87222427818713 0.833510044442898 1 1
0.66614593459837 0.635106763474357 1 1
0.955788223980231 0.911454546871017 1 1
0.686499484891927 0.655325215934404 1 1
0.891895190005421 0.849951398680172 1 1
0.812084772599738 0.775146430103426 1 1
0.798898159862667 0.764899352137815 1 1
0.70078835563548 0.669773775084575 1 1
0.933180290298805 0.883489081946497 1 1
0.890018986263611 0.847682065424937 1 1
0.810773211337072 0.773977290667406 1 1
0.641845845714911 0.610585259101354 1 1
0.99862562736744 0.94094074789759 1 1
0.810596346221917 0.764789416637401 1 1
0.579026969253581 0.550832447618536 1 0
0.731952382097327 0.698045444880561 1 1
0.807433711539422 0.770566361356794 1 1
0.856357049740457 0.813721179831384 1 1
0.638132686509673 0.606113514649221 1 1
0.608514813872759 0.582097919924074 1 1
0.696883073977102 0.664085628663838 1 1
0.753787860964689 0.719320064556705 1 1
0.636635202856021 0.605994986970431 1 1
0.981009905260658 0.92976566153812 1 1
0.728692488995859 0.691628908208465 1 1
0.895465774332405 0.856480886612098 1 1
0.848039770703645 0.810411662921874 1 1
0.648886507853836 0.610410890696562 1 1
0.74023769516769 0.703492379009865 1 1
0.88215400472578 0.83312330599896 1 1
0.846339351418963 0.809758586408949 1 1
0.980267483710369 0.931180955436465 1 1
0.573517438874916 0.547264147168031 1 0
0.976075180677299 0.92736274759285 1 1
0.807508846211956 0.764862618656183 1 1
0.85760236491259 0.81775015454281 1 1
0.732908249149831 0.703146767978587 1 1
0.778228184378022 0.744157331102521 1 1
0.724385094581133 0.688475868426397 1 1
0.913233637693669 0.866784188484061 1 1
0.719495908322853 0.685052427485411 1 1
0.812812526621047 0.769335978903803 1 1
0.85402074095805 0.809951616503658 1 1
0.902225878478051 0.857136598292437 1 1
0.779086499825022 0.74459461829506 1 1
0.46252831707571 0.440875805473239 0 0
0.734504544908991 0.694556351830703 1 1
0.771425087143941 0.732226685663783 1 1
0.807400546327093 0.7710910401769 1 1
0.803925545063997 0.770829767380738 1 1
0.685909223096353 0.653117199336211 1 1
0.874033574869922 0.827180074975661 1 1
0.863407583769284 0.820546181770407 1 1
0.641498094329921 0.607949853668232 1 1
0.835013560227657 0.793869628643557 1 1
0.753982911325345 0.714345481525019 1 1
0.805247276190668 0.763605220630513 1 1
0.814193292367063 0.768454374337003 1 1
0.61577186598452 0.587248928452152 1 1
0.737319365923792 0.704806835868789 1 1
0.765571020574398 0.730165551253604 1 1
0.964446686381219 0.918653570838682 1 1
0.626103599325424 0.596783176730814 1 1
0.672616738737235 0.641055457113274 1 1
0.760154509550176 0.721064607824939 1 1
0.784974030075479 0.750755316726084 1 1
0.948415667890295 0.918833058241564 1 1
0.673366314224181 0.638369191195645 1 1
0.717677632632775 0.678434175664395 1 1
0.55728922214905 0.529216424467663 0 0
0.792150240955868 0.756582091321532 1 1
0.719568772920586 0.681148645865308 1 1
0.9026908773564 0.861484884023777 1 1
0.863488314811833 0.818034890472825 1 1
0.78033182255517 0.745809324508122 1 1
0.861859863768446 0.820012475161749 1 1
0.827762281566188 0.785633197519475 1 1
0.647311984526413 0.6146637186185 1 1
0.696597350955117 0.662144721654329 1 1
0.646778783079959 0.620439193876543 1 1
0.644194657214589 0.613237393476212 1 1
0.754337636836056 0.718316804043728 1 1
0.782853396391233 0.74952717291969 1 1
1.0307251947851 0.98294927972847 1 1
1.15449674648341 1.09041394643352 0 1
0.754326687126521 0.719306211792509 1 1
0.594244690754059 0.563601169065066 1 1
0.907199448666677 0.862818847161324 1 1
0.908009635478229 0.863919542067497 1 1
0.810040187892699 0.77206295240515 1 1
0.736227272156075 0.699917802671682 1 1
0.805693986696767 0.758937603946944 1 1
0.877679494250605 0.838098881869033 1 1
0.717098360093704 0.681325046405725 1 1
0.690820323492511 0.645728283908629 1 1
0.61176907635727 0.584179327548289 1 1
0.832718031379626 0.794685057157299 1 1
0.780170201647882 0.74276888383748 1 1
0.850160128234523 0.811068784980238 1 1
0.622080980994337 0.597477159778696 1 1
0.773341144244543 0.736564252316242 1 1
0.660146882222206 0.630078084098644 1 1
0.772453429390127 0.737031549795003 1 1
0.88774054440053 0.844618890322414 1 1
0.749010606224605 0.715466840701117 1 1
0.670529689972504 0.641668364054401 1 1
0.683131514437919 0.65476207547575 1 1
0.508261082198815 0.483120276822436 0 0
1.107798245326 1.05322812920179 0 1
0.90870889168748 0.854950670319109 1 1
0.805166776452908 0.768477968196386 1 1
0.676364952169485 0.645087150026515 1 1
0.706798750193957 0.667197938085817 1 1
0.963036834074093 0.911582057870388 1 1
0.896568374639238 0.853879032999463 1 1
0.591099734253946 0.561658175284897 1 0
0.786721301676418 0.746744299253315 1 1
0.886594460359087 0.844128715104738 1 1
0.667799961360426 0.638487336905855 1 1
0.889674995567497 0.848193033365605 1 1
0.786439478799336 0.749467349212304 1 1
0.880232799919175 0.838769738777144 1 1
0.795420999590105 0.762376261448579 1 1
0.874900656706761 0.834714420231004 1 1
0.95780798348062 0.912109000571748 1 1
0.909525963990302 0.868603835800042 1 1
0.870664836424737 0.831853396116701 1 1
0.956833042300595 0.913592531367801 1 1
0.888210655346291 0.843934790949454 1 1
0.875584505005404 0.831341750881501 1 1
0.690495263664562 0.660093938997855 1 1
0.693886846575478 0.657414290543832 1 1
0.751545615875312 0.713657894618815 1 1
0.906803524693294 0.862876117909287 1 1
0.567946620666986 0.537861887099184 1 0
0.833222362840235 0.796261671435726 1 1
0.788686377629333 0.748431554813997 1 1
0.626454582550676 0.595972324712624 1 1
0.900243247478484 0.860605259250761 1 1
1.02475747327927 0.976769037664028 1 1
0.746225276771722 0.714997680486001 1 1
0.701060401223947 0.668344174389483 1 1
0.804416282711054 0.762228430195154 1 1
0.608520845847248 0.574651395530651 1 1
0.812368773636124 0.770353094672828 1 1
0.678386714486158 0.643150039082626 1 1
0.831919223519389 0.792382963791992 1 1
0.830829247973539 0.787099201192988 1 1
0.763510125007934 0.72276794899783 1 1
0.879932439451144 0.83913962604127 1 1
0.773941849151326 0.738089945121357 1 1
0.717676059502736 0.684094313422127 1 1
0.824359729228329 0.782535845323279 1 1
0.801829324812268 0.760644544840132 1 1
0.838462855369153 0.797898220814057 1 1
0.895234773919045 0.853183014577198 1 1
0.628450314105085 0.600050733470857 1 1
0.921934681300711 0.871761388371688 1 1
0.942982165820547 0.895116000246165 1 1
0.638662805147512 0.604571392037644 1 1
0.6537541881668 0.62258658681918 1 1
0.81746960236558 0.776958526057307 1 1
0.745324175989047 0.707745999043379 1 1
0.856627815838645 0.821308246817044 1 1
0.823587131270443 0.781675302993194 1 1
0.776932527215593 0.745517257345181 1 1
0.947869889608255 0.89849094959432 1 1
0.802434071440737 0.762500166311086 1 1
0.473756172323061 0.451949777565707 0 0
0.865773951017323 0.828597935910983 1 1
0.906695959002616 0.873220255930198 1 1
0.705557566892025 0.674986348800323 1 1
0.512823088135218 0.490462024063003 0 0
0.812448225901567 0.774131917909988 1 1
0.865941885469654 0.827120627242065 1 1
0.583358163404896 0.555460586078145 1 0
0.712376229624537 0.677992170397963 1 1
0.957794209546653 0.911922731732119 1 1
0.896675949766604 0.860142909924795 1 1
0.762674069742549 0.723975028293232 1 1
0.6992411734518 0.664898534909171 1 1
0.721017260114542 0.688079303326135 1 1
0.755085170448363 0.719796133905028 1 1
0.760382626674736 0.725576876627648 1 1
0.599608670018639 0.568034012387975 1 1
0.697840387515395 0.664024871199139 1 1
0.88152263866105 0.843203833035677 1 1
0.722974561482287 0.689771774361862 1 1
0.578956733636225 0.553245289136524 1 1
0.729765740202353 0.695376954906542 1 1
0.732071340334834 0.694116333575824 1 1
0.926931456282785 0.886206107974769 1 1
0.577560976318936 0.546693519454532 1 0
0.673997487244144 0.639286969995419 1 1
0.966196957492957 0.915222727283178 1 1
0.854626269487456 0.816239602608069 1 1
0.990126079381864 0.940363632019464 1 1
0.693163791090301 0.662350478286472 1 1
0.665239378669498 0.635705589947458 1 1
0.824984177962963 0.79055230334708 1 1
0.769532972390464 0.735779134977738 1 1
0.93530130370483 0.886799328171609 1 1
0.682359482838986 0.64273557994365 1 1
1.00484633028902 0.958915275847681 1 1
0.903394901795088 0.860807921422519 1 1
0.832773947616887 0.790969095353804 1 1
0.744770396778365 0.712951659557903 1 1
0.874370498638782 0.834725843704509 1 1
0.77593746439904 0.738638791717906 1 1
0.811306810160105 0.774183902500304 1 1
0.736242244496181 0.697007619030433 1 1
0.997773888866236 0.955168903943499 1 1
0.87010622145231 0.828964471694961 1 1
0.618980015593285 0.587714106040496 1 1
0.576930778982113 0.54602035059648 1 0
0.767032782690073 0.722260249042179 1 1
0.696423856390236 0.660898935228034 1 1
0.907476842089156 0.86260184209227 1 1
0.801777920122891 0.761119875767285 1 1
0.803600293909678 0.761005040892266 1 1
0.827273490897476 0.791144405915458 1 1
0.613089405195594 0.581102604709846 1 1
0.861529814777457 0.8202865780228 1 1
0.872600574059915 0.822123539951328 1 1
0.765068289178233 0.722391038849715 1 1
0.861953999336478 0.819217033161968 1 1
0.715061330254653 0.677721744453271 1 1
0.839441868345836 0.799534016045105 1 1
0.724623326254224 0.687492540607566 1 1
0.687082175780375 0.655374047461976 1 1
0.772766033552493 0.738657298921711 1 1
0.800627159090269 0.763582486628964 1 1
0.667471725369568 0.632856873991732 1 1
0.897422000639226 0.853951898503746 1 1
0.66133751238852 0.637439278713271 1 1
0.672719685714183 0.643346916956617 1 1
0.990344154713911 0.948996427196271 1 1
0.911002092640916 0.860450595339887 1 1
0.67387078225954 0.642757768683533 1 1
0.666991972429156 0.629529013210756 1 1
0.964982547524796 0.920549976730037 1 1
0.650965779161369 0.618371448027072 1 1
0.81438042858724 0.775689571556757 1 1
0.825296782956777 0.789417320126642 1 1
0.862311884181725 0.822886625119013 1 1
0.814927979558652 0.771698950113074 1 1
0.507065873910032 0.481617047058958 0 0
0.851248886305595 0.807165344199719 1 1
0.734634633941184 0.700038119080821 1 1
0.797114338947208 0.761248021215107 1 1
0.648703663553265 0.617701104014635 1 1
0.965780478042122 0.914035602202858 1 1
0.808986747617126 0.768053698497048 1 1
1.00044461543756 0.951434590640501 1 1
0.623192648508147 0.599824795592198 1 1
0.788837640868269 0.747281493447458 1 1
0.929398541345435 0.886168157391529 1 1
0.515051019817118 0.488430267630043 0 0
0.826152152856341 0.78738517038928 1 1
0.894373182915355 0.851371010682859 1 1
0.726136233991397 0.692121489389212 1 1
0.774166747491876 0.738582176618677 1 1
0.64369125726814 0.616220405888026 1 1
0.683878397133711 0.652885095695093 1 1
0.726262358322001 0.686142684091237 1 1
1.02209501723769 0.97602169732495 1 1
1.05059108881403 1.00367300645183 0 1
0.782063171780531 0.744952881963749 1 1
1.0517367284929 1.00235102943131 1 1
0.67388055708915 0.640500713361382 1 1
0.749065943108826 0.711026024002593 1 1
0.721860481496973 0.689552147711863 1 1
0.47057701810837 0.450682085547487 0 0
0.717556580031841 0.680965891933238 1 1
0.859253773314044 0.822142127861355 1 1
1.08091837092273 1.03390965635112 0 1
0.755178516975731 0.72262651769064 1 1
0.850965835430767 0.811539444339443 1 1
0.698030855249925 0.665141467730285 1 1
0.859532853456006 0.820606644057146 1 1
0.64204376937578 0.60956022102419 1 1
0.755400037312473 0.71278124143815 1 1
0.978302025989019 0.929537643444765 1 1
0.806092527212774 0.764519289016801 1 1
0.87622994363083 0.837234694768425 1 1
0.73780133413737 0.704407471672159 1 1
0.714638645409651 0.675164397701706 1 1
0.979837176728367 0.93357145733639 1 1
0.680130753825119 0.648854349509904 1 1
0.684612806029405 0.650331181080032 1 1
0.885674947654826 0.839983228834425 1 1
0.74423859722941 0.706177354805857 1 1
0.833796853545113 0.789171655270812 1 1
0.77432030777071 0.735489716515281 1 1
0.823310849418884 0.78642401508243 1 1
0.695497847522734 0.660340368858228 1 1
0.712775753213971 0.671878548664457 1 1
0.871179447217335 0.826169045816089 1 1
0.610223587584282 0.583079996454891 1 1
0.915787828572524 0.873500654692375 1 1
0.831113240341049 0.789357737200427 1 1
0.701470724330483 0.668821014356441 1 1
0.752005732534665 0.715118361162614 1 1
0.701165505060563 0.668868607465306 1 1
0.82305484194289 0.78670431667109 1 1
0.86940821450525 0.826152771254426 1 1
0.779675751688072 0.744290318102666 1 1
0.747022685097438 0.70995802095994 1 1
1.0524881763334 1.0039179467881 1 1
0.624450768458376 0.595584060435611 1 1
0.826135733080086 0.787384653625737 1 1
0.770060924473678 0.734547123558816 1 1
0.687228020358181 0.662227313704065 1 1
0.73563523649759 0.702490677428072 1 1
0.749848346234408 0.718970253322596 1 1
0.528989857287086 0.502366228121787 0 0
0.552849588813395 0.532233996476419 0 0
0.752698154517864 0.716080151356956 1 1
0.739305728198351 0.70747360427704 1 1
0.870846163200059 0.827202126782254 1 1
0.785541238564439 0.751945657090193 1 1
0.607224526786371 0.578215557003874 1 1
1.00340924338346 0.959436943075583 1 1
0.631007384263437 0.602112886508103 1 1
0.852013658603179 0.813734084075387 1 1
0.884145724511197 0.837896636780599 1 1
0.411050752287976 0.386832496478982 0 0
0.752201133493506 0.720006308572427 1 1
0.496112016542208 0.471326300006536 0 0
0.829781013735245 0.792095417066599 1 1
0.56220309005232 0.539356021690569 0 0
0.77284594329236 0.742051556107704 1 1
0.725185370800568 0.690017836442031 1 1
0.863355634610972 0.816077724731298 1 1
0.786647419427058 0.751819123866109 1 1
1.0468733446154 0.997340823670048 1 1
0.723788755279005 0.689401252637093 1 1
0.804602730064404 0.767199173631896 1 1
1.04606501949344 0.990094222048393 1 1
0.861562194704665 0.819583962288031 1 1
0.731406902618166 0.697541151317758 1 1
0.905906502670059 0.862114606811755 1 1
0.795616054008977 0.753959696993918 1 1
0.879436944892119 0.833381870315413 1 1
0.8278461702364 0.786978138092318 1 1
0.816279561620633 0.776856143816405 1 1
0.756234211383154 0.721249738765211 1 1
0.825758115383363 0.778821260375152 1 1
0.949397792285667 0.90707910347773 1 1
0.894556657057672 0.853811167851604 1 1
0.86547297925697 0.824075487721354 1 1
0.771186460271429 0.731453017198365 1 1
0.683819798987216 0.650431096620236 1 1
0.859690840039748 0.823516038742134 1 1
0.903607984398792 0.859223741654753 1 1
0.723315463285839 0.68856380570365 1 1
0.598936012464085 0.56134740646051 1 1
0.763416643473956 0.723020459987155 1 1
0.783584753048991 0.74091795626289 1 1
0.833061964360282 0.791851962805932 1 1
0.999767272476695 0.957056225184439 1 1
0.801872781517313 0.762463980588877 1 1
0.722925834606879 0.689308237323746 1 1
0.81431407882228 0.774759900672298 1 1
0.712306741505798 0.67586860115095 1 1
0.786391837716695 0.749664047911384 1 1
0.604079064974757 0.572688917901825 1 1
0.689225537236235 0.656869437891395 1 1
0.821560770328996 0.786109428802674 1 1
1.15263431792165 1.08968272395246 0 0
0.739205517227164 0.705065678594895 1 1
0.813577991081997 0.771710846978138 1 1
0.896363302430965 0.855008045044227 1 1
0.897457841669784 0.855757028335549 1 1
0.626088128617894 0.600570142670198 1 1
0.729349063633943 0.69445636003575 1 1
0.690888447500304 0.651944467141381 1 1
0.834393758148723 0.795133441541479 1 1
0.654528244883782 0.62452576444692 1 1
1.02805265979007 0.982318299621702 1 1
0.867982874263628 0.830257113252476 1 1
0.846973625018769 0.810770889257621 1 1
0.75936900499041 0.72958908698712 1 1
0.788780988231862 0.750822237510355 1 1
0.95143466986041 0.906740496845996 1 1
0.645943707679266 0.615058654201835 1 1
0.896228849140626 0.856423628693346 1 1
0.853646665101991 0.815218854764169 1 1
0.819243546503988 0.778794218821492 1 1
0.849442895237093 0.811487118483173 1 1
0.727255651170465 0.695527395286417 1 1
0.839732680976498 0.800053048125284 1 1
0.578029518818268 0.549578896122883 1 0
0.902398140993281 0.860920428135121 1 1
0.752023863031927 0.716871088843124 1 1
0.828156143867722 0.794315726490712 1 1
0.867268502042241 0.826926611927072 1 1
0.897358017845338 0.849118681407134 1 1
0.824843474660139 0.786064322767836 1 1
0.654616199175408 0.6227630520034 1 1
0.856423136359939 0.812650645929416 1 1
0.789863307670492 0.750667068424044 1 1
0.852427542918442 0.803538938891068 1 1
0.975204392583361 0.93273794021262 1 1
0.722425353033148 0.684620968697405 1 1
0.731561548905831 0.69954313563613 1 1
0.695587860483893 0.664400993034579 1 1
0.814959329871326 0.776911153998388 1 1
1.01275583795361 0.968795910104575 1 1
0.739532910694123 0.704397926324231 1 1
0.585275172491147 0.555950930925791 1 1
0.813472000248453 0.776790188899256 1 1
0.745259385243697 0.710786624504974 1 1
0.912329393037242 0.868748632250059 1 1
0.912572187464863 0.873565461158288 1 1
0.957483221795111 0.915413283472899 1 1
0.796714166206924 0.760249453450123 1 1
0.951766212514991 0.907444376577337 1 1
0.83705819514409 0.794028943889821 1 1
0.993422960655815 0.943226336093771 1 1
0.833284729141629 0.79787507682866 1 1
0.926341959675331 0.88821641171711 1 1
1.00075824744739 0.956016755662022 1 1
0.75520397336056 0.718891495999782 1 1
0.919432436489247 0.877755181465148 1 1
1.04644691204886 0.99734598125998 1 1
0.740317540083311 0.703002066321069 1 1
0.556273364553805 0.527869134738306 0 0
0.70189447230976 0.668552842147449 1 1
0.912486550225068 0.870784456005227 1 1
0.573909662097463 0.548823255582048 1 0
0.593725598352957 0.566413393960295 1 0
0.740320107837136 0.704112127019321 1 1
0.883747116633044 0.840222742473455 1 1
0.837250325934443 0.793477627830344 1 1
0.853987578925507 0.818616032340149 1 1
0.594403620578012 0.568128769604729 1 1
0.680684484082249 0.646057745122067 1 1
0.809953265028676 0.76964080734963 1 1
0.961938224376393 0.91318276032212 1 1
0.904217783277661 0.855737939425661 1 1
0.924661810941077 0.884238502026093 1 1
0.807298782083539 0.765335314383774 1 1
0.875436571566004 0.83221527781244 1 1
1.01719264237246 0.973397856622444 1 1
0.604021932761173 0.572883202872645 1 1
0.694294593481558 0.652558125295514 1 1
1.05124948254379 0.998555141471572 0 1
0.644061499138016 0.613294995587235 1 1
0.748767928631105 0.712601370281647 1 1
0.656300305770854 0.621533670965437 1 1
0.690041955111179 0.653575687411891 1 1
0.65935531766823 0.624533236242468 1 1
0.722971392496136 0.688202567690636 1 1
0.803565156107222 0.767206466920079 1 1
0.633664221685023 0.604349863138652 1 1
0.94843707210972 0.90663159084604 1 1
0.774817487646674 0.739465355547004 1 1
0.821198472857048 0.78872916392609 1 1
1.04498306202995 0.994916200036037 1 1
0.949418682062864 0.903759926401955 1 1
0.626016203387195 0.60045053583133 1 1
0.636153295192584 0.612122796077933 1 1
0.814230659191313 0.777729348038984 1 1
0.70728425887831 0.675205287815069 1 1
0.938863439556839 0.893466829865267 1 1
0.747527027228329 0.709452288712466 1 1
0.779594248116748 0.745660903077256 1 1
0.893609228437934 0.852480279260758 1 1
0.727957715427996 0.696382011377527 1 1
0.900068185954368 0.857165196772012 1 1
0.498590203912801 0.475366075217064 0 0
0.713011082431376 0.681260591688596 1 1
0.842259143963293 0.8015015041529 1 1
0.782048066850259 0.745876740094512 1 1
0.662028214360969 0.63269419820611 1 1
0.896469323072627 0.857035736986965 1 1
0.955404038560857 0.9064943326472 1 1
0.8747288860135 0.833352876282643 1 1
0.624754966527162 0.592441505802314 1 1
0.74475732912375 0.711574754469846 1 1
1.10550039598469 1.04348144961397 1 1
0.824406754990484 0.778643838294652 1 1
0.734504449276805 0.699525472161058 1 1
0.828822614001452 0.787284133167074 1 1
0.862199720216046 0.816640114436992 1 1
1.06233097323037 1.01421317613496 1 1
0.527182796274577 0.500945892451522 0 0
0.605428023030166 0.578296014683729 1 1
1.0945061331362 1.03999666129939 0 1
0.66226139882248 0.622194415922194 1 1
0.746769949383578 0.719575930392002 1 1
0.767361150635856 0.728609129277399 1 1
0.846572532355439 0.801762813736386 1 1
0.843689433377615 0.808285496533223 1 1
0.821112619586001 0.783580730217486 1 1
0.759088486032049 0.721230920339205 1 1
0.760821807325531 0.727327422100255 1 1
0.973672366578693 0.928423050832218 1 1
0.734273045781908 0.697936662944676 1 1
1.00372516666175 0.959379436585845 1 1
0.908147733651204 0.859699547690098 1 1
0.655604728010885 0.620897325363925 1 1
0.757641309608731 0.720791233645187 1 1
0.786074730692197 0.747974771755616 1 1
0.66058526725679 0.622886241867105 1 1
0.714090407103748 0.676636693621097 1 1
0.731733031406501 0.696095619217079 1 1
0.787682697074643 0.74755343836354 1 1
0.830028323808895 0.784994563542205 1 1
0.815601723827991 0.779766248813302 1 1
0.703039358980001 0.669535768555366 1 1
0.745727153239105 0.714409183352 1 1
0.947486933332299 0.905481594629697 1 1
0.712512932760882 0.6819596894484 1 1
0.727437848283847 0.694791915720815 1 1
0.908990920247711 0.867169264063661 1 1
0.915321558968702 0.866051878500426 1 1
0.835170597766603 0.795486269807006 1 1
0.997205947730123 0.951784020337897 1 1
0.939303827162493 0.893250351706833 1 1
0.678814964465572 0.645244674108096 1 1
0.905431635243075 0.86066851340197 1 1
0.583532622652281 0.549697084142004 1 0
0.701135342755989 0.662413491441058 1 1
0.712240004393111 0.68285476673076 1 1
0.972836415423446 0.921778373863655 1 1
0.981272421744726 0.927938245444533 1 1
0.943241313200126 0.898197690240164 1 1
0.706575939767653 0.668966828146918 1 1
0.8123347938425 0.774616091808883 1 1
0.538055546527584 0.514511612610133 0 0
0.606433409905165 0.573049560868123 1 1
0.74078401910202 0.704028351882424 1 1
0.735559643141249 0.698658027889655 1 1
0.590486647885854 0.565112929741268 1 1
0.882906510653357 0.848718761207877 1 1
0.931238211355061 0.886699595828468 1 1
0.615834146511756 0.588700467988661 1 1
0.704074717214383 0.672769075154337 1 1
0.685521984151325 0.655611364772404 1 1
0.758634360654877 0.722923832292054 1 1
0.613475550989226 0.584855001880239 1 1
0.775887571470801 0.743940587111848 1 1
0.727981141392377 0.692024189297661 1 1
0.867330727713927 0.822450718479948 1 1
0.707437210529216 0.678076050441118 1 1
0.574166055658697 0.544982725299908 1 0
0.812170949054948 0.772672813495512 1 1
0.780394561843193 0.746700681571172 1 1
0.633917168417807 0.60311209906787 1 1
0.768335075029484 0.72950481834373 1 1
0.765654156968991 0.725558505217743 1 1
0.861196646251849 0.823693858521236 1 1
0.583043383587062 0.557523818117041 1 0
0.735809417667999 0.701604428488345 1 1
0.586223785212934 0.558994592268729 1 0
0.770438273919848 0.732012688321901 1 1
0.67300739960108 0.645924483445045 1 1
0.778769489923054 0.738310143426117 1 1
0.606585979330494 0.577508955224478 1 1
0.826729878271574 0.785694208208716 1 1
0.960763695993927 0.910793275990462 1 1
0.811678847733368 0.768878462100979 1 1
0.864789972545578 0.825063272508043 1 1
0.573502298186187 0.546300873344246 1 0
0.754099756871485 0.719259098325281 1 1
0.85879350294089 0.819680941890748 1 1
0.855623200043019 0.818507068483966 1 1
0.837824536924032 0.794048837105631 1 1
0.988781077229342 0.938037148762197 1 1
0.986553166505647 0.938397090749648 1 1
0.795087287034942 0.761409393510946 1 1
0.797667296898409 0.763876520019296 1 1
0.872359159666827 0.830596604309773 1 1
0.64986339675418 0.618572086514532 1 1
0.779841553663683 0.74709834485112 1 1
0.931540399581895 0.887325871394489 1 1
0.804611996053997 0.770607029094036 1 1
0.96941798748563 0.925662713998227 1 1
0.724188434448664 0.684935153789888 1 1
0.590016285463245 0.570058185407974 1 1
0.856182815875058 0.815786029170243 1 1
0.815088014529322 0.775615228451248 1 1
0.814897939014853 0.772368555273714 1 1
0.560084496093599 0.5364660739961 0 0
0.833308597956457 0.796324418893964 1 1
0.726406906514347 0.692308311518277 1 1
0.830461574855465 0.795388387797321 1 1
0.737587187172115 0.700725161635467 1 1
0.704514702383048 0.669528781751457 1 1
0.695633283091295 0.660680999696743 1 1
0.608849434597336 0.57473781361328 1 1
0.448516293287573 0.430471019479744 0 0
0.614364756395663 0.587858942003805 1 1
0.608869697223085 0.574551239309812 1 1
0.736817801186562 0.701084039155335 1 1
0.740342775136137 0.705346008153784 1 1
0.836980820920716 0.797223216738443 1 1
0.665838503297069 0.629664740788155 1 1
0.865220271098307 0.820392532805523 1 1
0.854929099771416 0.81890740501753 1 1
0.927726487453529 0.887044888092107 1 1
1.09167963171373 1.04364180692413 0 0
0.684111733594232 0.654130558980583 1 1
0.944841298907927 0.898727763550932 1 1
0.867424521189459 0.827129399730311 1 1
0.738793347089438 0.704573921939379 1 1
0.685979494819775 0.654165630375014 1 1
1.00800480872679 0.953373741936867 1 1
1.08159697184644 1.03427779510674 0 1
0.773157006252147 0.731597230549064 1 1
0.967900071969392 0.923778057704846 1 1
0.812804117336486 0.775753378439314 1 1
0.692327508361332 0.662835914663632 1 1
0.701050634377186 0.666550569224699 1 1
0.917573712521667 0.87280731700099 1 1
0.806041349602108 0.758605354675633 1 1
0.780665827848335 0.747198757826304 1 1
0.767119592893214 0.731893542086049 1 1
0.63569492054882 0.606181878479083 1 1
0.837204989328071 0.79951274221596 1 1
0.735416160991158 0.702406969030147 1 1
1.0605442364761 1.01477420154273 0 1
0.780879783206767 0.745463671301348 1 1
1.0108753514957 0.961614580288705 1 1
0.835164643038997 0.795838617373436 1 1
0.858110276546782 0.818659350096335 1 1
0.784339206366883 0.753254492220957 1 1
0.692648041116385 0.661743754129797 1 1
0.77023102934851 0.73384667692217 1 1
0.866624370637614 0.825680993841034 1 1
0.927673918781919 0.879550930061471 1 1
0.858372966828837 0.813386695747449 1 1
0.853653625106979 0.81725141708583 1 1
1.15261699189721 1.10185610700606 0 0
0.956885868861602 0.905443339904663 1 1
0.624348488888428 0.592379967704504 1 1
0.726729892221101 0.695064371116411 1 1
0.782770730732984 0.752313282324741 1 1
1.04419483634606 0.997191978904699 1 1
0.625134935177983 0.596046045557625 1 1
0.817128648667042 0.781733934397231 1 1
0.954262649219822 0.902028724293325 1 1
0.528853454067902 0.500528020767952 1 0
0.730000843395839 0.693888836065137 1 1
0.796009067619947 0.757321708780739 1 1
0.865523981777727 0.825774021979669 1 1
0.979663373149019 0.927030972313942 1 1
0.72109432223937 0.68591123605444 1 1
0.73211695405968 0.699263922520429 1 1
0.912278882910425 0.873620122968045 1 1
1.00892030848401 0.959558786986693 1 1
0.82816333421661 0.787537097685889 1 1
0.796478351739254 0.757554218676204 1 1
1.0448502138136 0.99775732533867 1 1
0.769135069093638 0.735363471011251 1 1
0.940604855528488 0.898066037733909 1 1
0.858439598048255 0.820267177487896 1 1
0.81032635876138 0.769411200789596 1 1
0.923951956593887 0.876292192803079 1 1
0.77620756350065 0.740686159062208 1 1
0.642262461118725 0.613477512316263 1 1
0.751858521914774 0.71626541239588 1 1
0.873781635784776 0.835715405005708 1 1
0.826332160246775 0.792869261997566 1 1
0.807731833109053 0.765732114279039 1 1
0.92488740955192 0.879740796731819 1 1
0.792556762629412 0.754440570031664 1 1
0.714257642503599 0.677411275399953 1 1
0.965692993418266 0.914768731591187 1 1
1.02366006116837 0.973338396834963 1 1
0.841598674853973 0.797231653820438 1 1
1.03974103744194 0.994111524373863 1 1
0.766459623805456 0.731036597157805 1 1
0.656937783696441 0.627864025003054 1 1
0.765503699963365 0.731106044671731 1 1
0.612815431175003 0.587521295241563 1 1
0.647978915750838 0.614431078439683 1 1
0.576532169859132 0.548833407641433 1 0
0.788780854336679 0.755214969815593 1 1
0.771479481847802 0.736635863957309 1 1
0.673220315681882 0.63869024332998 1 1
0.553508245774432 0.527546971556081 1 1
0.658840034539116 0.627051379641468 1 1
0.887453043860059 0.828943170080851 1 1
0.892535595483794 0.846564065616631 1 1
1.04595545189665 0.994225386920883 1 1
0.98498359343409 0.939057396100064 1 1
0.774176252149338 0.738004994705264 1 1
0.825872340265784 0.785127992433481 1 1
0.959643013337095 0.909252231411785 1 1
0.711129043578121 0.67727019677296 1 1
0.48506753381015 0.461635077292344 0 0
1.03461950631703 0.976586908776323 1 1
0.57209655391965 0.548788348153755 1 0
0.700928775359382 0.67011748939639 1 1
0.676162141684592 0.642077320262215 1 1
0.788994109016458 0.750787747348107 1 1
0.620120726306632 0.597583438438885 1 1
0.912407318394936 0.868554307953417 1 1
0.657384841255189 0.626531178064295 1 1
0.99729319402302 0.946977498233745 1 1
0.758876193126183 0.719832976110848 1 1
0.921669082172116 0.877019613041952 1 1
0.78270239209112 0.749020129922727 1 1
0.778292493979272 0.739997589126011 1 1
0.863799381958911 0.821722530813467 1 1
1.05776288737597 1.00575625935537 1 1
0.781102379081289 0.748579584932078 1 1
0.597540445686381 0.567378022318442 1 1
0.863002586971861 0.824622874158798 1 1
0.818569830298816 0.781052475115586 1 1
0.882568307834226 0.842692327045896 1 1
0.631460691909707 0.598032291507356 1 1
0.729615287724406 0.696630170427489 1 1
0.845699550188667 0.811343364167669 1 1
0.81832264261238 0.777972815973759 1 1
0.629152861967515 0.599171232179896 1 1
0.686931192027667 0.66037818502486 1 1
0.706785662721526 0.672069710392483 1 1
0.756384495825553 0.7218923300396 1 1
0.50810887481916 0.483992217852985 0 0
0.94082383317937 0.895517205222588 1 1
0.603722851035616 0.574452267309278 1 1
0.791639128000614 0.756293481050247 1 1
0.807602969741619 0.763457261385212 1 1
0.861882957273766 0.821119860664178 1 1
0.988263123426006 0.945679224996471 1 1
0.84837586238548 0.804628790947624 1 1
0.955654097205863 0.909769826221639 1 1
0.828601659976522 0.788370780401816 1 1
0.825980836341354 0.783721568078911 1 1
0.419414258996279 0.393083681889232 0 0
0.808754035626453 0.765153086416874 1 1
1.02421539019558 0.978416502587757 1 1
0.893786789210939 0.849721755026212 1 1
0.994819232821368 0.950739891362971 1 1
0.548308735179137 0.527418985480706 0 0
0.529734600130063 0.498850408690392 1 0
0.745716855337538 0.713336868967796 1 1
0.460253786287821 0.438374125980585 0 0
0.573769591248187 0.548093155222253 1 0
0.811673953019364 0.773752642413783 1 1
0.869713249123644 0.833642997409395 1 1
0.744775317834983 0.710599311154153 1 1
0.932847135192344 0.887461762905938 1 1
0.82605083726796 0.789521884919617 1 1
0.949093508090665 0.904746131130062 1 1
0.726499099918367 0.689435283872821 1 1
0.868411152570402 0.82235270827761 1 1
0.886868322034198 0.838403284035441 1 1
0.683280708597761 0.65503317765673 1 1
0.711682027156459 0.683360503320036 1 1
0.654908596562862 0.622675856105489 1 1
0.862687740762622 0.820220496121964 1 1
0.700630869467859 0.664400242501368 1 1
0.669992514049312 0.63864845180046 1 1
0.762903387366534 0.721378677469477 1 1
0.674811707089997 0.640777471082237 1 1
0.821020739358257 0.782455025660445 1 1
0.79734723219655 0.763981711006871 1 1
0.692617168676523 0.654540670252509 1 1
0.914583763721857 0.872342247298231 1 1
0.686525629357408 0.651243138294276 1 1
0.952413063417933 0.911305578266837 1 1
0.8371306572475 0.803747824791364 1 1
0.829709745701158 0.788451606936104 1 1
0.813867982763503 0.773459787252241 1 1
0.752064168090062 0.723772326828421 1 1
1.0000930098604 0.956254668268823 1 1
0.704654940523946 0.669934510997601 1 1
0.683693846007502 0.651248012349185 1 1
0.698657868784603 0.66913870992264 1 1
0.984607854994475 0.939902003876458 1 1
0.864783577909864 0.815971948528409 1 1
0.741752535454398 0.70004988234565 1 1
0.829925390829154 0.787011638101471 1 1
0.895529336519969 0.851326239533785 1 1
0.92353020661374 0.883576892392622 1 1
0.695399405342894 0.660746681459606 1 1
0.79563256700807 0.759618426731363 1 1
0.834289074207063 0.793330574561966 1 1
0.87971476983786 0.834903382972506 1 1
0.737487141145819 0.701132195664877 1 1
0.715565009869631 0.681527842799258 1 1
0.806704760579337 0.768526505598055 1 1
0.804571112812897 0.768484382718458 1 1
0.866976449729612 0.825708660085311 1 1
0.930808156368568 0.883072050792534 1 1
0.66013359767331 0.628007168103092 1 1
0.834547022391239 0.798683285027814 1 1
0.791732261505062 0.756528577120683 1 1
0.757612892657661 0.72003522455428 1 1
0.988692812981827 0.938397313017416 1 1
0.869166443233901 0.834020417090136 1 1
0.809043471441691 0.771203748185258 1 1
0.804663877064987 0.769167671679412 1 1
0.749783642859961 0.719400547105505 1 1
0.932120576179784 0.89039012649253 1 1
0.656207294769561 0.622660671672429 1 1
0.951857493161079 0.903164062268306 1 1
0.928933788208375 0.882394735280906 1 1
0.952762113119092 0.910306951988257 1 1
0.953673571017397 0.908117981817919 1 1
0.992820068202501 0.949026544491389 1 1
0.501552155913261 0.472267311000363 0 0
0.970384440637997 0.925425168129484 1 1
0.875534256731893 0.828753230198647 1 1
0.625978129564289 0.592756224098602 1 1
0.88082642111353 0.843348046782977 1 1
0.846752727798606 0.80813828875843 1 1
0.900133884134744 0.856365235268579 1 1
0.879856713882307 0.832026941414307 1 1
1.00790686190708 0.962489199070126 1 1
0.792682379472997 0.752485742043615 1 1
0.898126637551861 0.852514910341087 1 1
0.893970136442983 0.849963576982562 1 1
0.949826901942211 0.906554904611286 1 1
0.761345064490097 0.724888592432351 1 1
0.594529357937321 0.562851269975338 1 1
0.68277569865743 0.654227675777592 1 1
0.74635895080263 0.712469467894353 1 1
0.622993884007154 0.592280023452406 1 1
0.877960074275521 0.839277037974193 1 1
0.866293668866384 0.827117396125351 1 1
0.572306791888432 0.540991806558892 1 0
0.742138324256708 0.702774657143873 1 1
1.15518448485187 1.09843246045621 0 0
0.906370944436734 0.864115261023188 1 1
0.875729873790187 0.83404213709667 1 1
0.797414570604319 0.755305897209238 1 1
0.780751451374309 0.743070518360087 1 1
0.91215144520479 0.865751630093607 1 1
0.764044736557998 0.723070944791486 1 1
0.70644632339211 0.671799148305915 1 1
0.80976257169343 0.771140495484205 1 1
0.715179402879698 0.680274880438949 1 1
0.804387270941341 0.76555348887104 1 1
0.861988872124607 0.824328948613673 1 1
0.886358455566423 0.836394644214019 1 1
0.884232412946012 0.845059613257288 1 1
0.760009035891658 0.723507711081857 1 1
0.686102789151309 0.655282995806265 1 1
0.740633690268137 0.709612846577778 1 1
0.784152782568731 0.74376052375501 1 1
0.834562388484251 0.795402856816368 1 1
0.759845741948448 0.726428549994597 1 1
0.7667392759151 0.723247650362337 1 1
0.912323919080116 0.866880246379133 1 1
0.832470301071827 0.794546081594934 1 1
0.941821489909797 0.899051127232856 1 1
0.676159338570369 0.647365968589129 1 1
0.813015938415223 0.77153012037872 1 1
0.842644192909905 0.804422028541109 1 1
0.818482175474275 0.776024350101193 1 1
0.840901956847098 0.799425891873885 1 1
0.916295330552491 0.871712869724079 1 1
0.684952238258353 0.654511587972464 1 1
0.874784961251005 0.828774375268769 1 1
0.74766809646815 0.715159128101052 1 1
0.488671074180419 0.468413371595086 0 0
0.603510299712122 0.576238171771949 1 1
0.853595623589483 0.815037485352187 1 1
0.875908225279747 0.82728646357363 1 1
0.555661697699399 0.525569515067345 1 0
0.800297647597886 0.76138578151 1 1
0.968714030794333 0.92485326270698 1 1
0.762054155579902 0.729284413522393 1 1
0.757351138323123 0.720426744222525 1 1
0.713099531456436 0.679026793671479 1 1
0.602990793598243 0.57266604851042 1 1
0.877343544943956 0.841492204656445 1 1
0.855273615404231 0.815215979596772 1 1
0.857311800018464 0.816374172666137 1 1
0.826567457692201 0.791922622275289 1 1
0.999649080332708 0.952810670233997 1 1
0.886293688066958 0.844805095137081 1 1
0.926740715862203 0.877851637042359 1 1
0.756770582240542 0.721200242358915 1 1
0.769347138453437 0.729923969804456 1 1
0.834550630614819 0.800215492991209 1 1
0.764152828247099 0.726073983677376 1 1
0.79288713078226 0.757755414441773 1 1
0.963272941103277 0.912850316182463 1 1
0.732994793704325 0.699893209286874 1 1
0.820810967373628 0.786043140048017 1 1
0.796737884803428 0.758147396059019 1 1
0.70353826429625 0.666820333297408 1 1
0.799015185173681 0.758252708951512 1 1
0.57255968112204 0.542149626755747 1 0
0.703616572690805 0.669807920583287 1 1
0.712453773476592 0.680879037505969 1 1
0.741031958157122 0.70582207446708 1 1
0.633271714827506 0.599343590371404 1 1
0.748265909157533 0.713225426617344 1 1
0.832636292185741 0.794754178451575 1 1
0.799229827576637 0.761751155739454 1 1
0.625263686730238 0.597817389057909 1 1
1.04074146607912 0.980499326354114 1 1
0.555770582988829 0.527468708043554 1 0
0.925447778676812 0.879166790276178 1 1
0.746054290575556 0.711132670223481 1 1
0.980097389952606 0.933734622022052 1 1
0.763029912972946 0.725195353829966 1 1
0.714403789510035 0.680536975917246 1 1
0.655540316183554 0.623566833623808 1 1
1.0479149203106 0.996476451477171 1 1
0.784873164896848 0.742106505048411 1 1
0.821807087817481 0.781999889291305 1 1
0.638481114369231 0.606715624729884 1 1
0.623904970192309 0.593025187154601 1 1
0.754329052018474 0.720504333825816 1 1
0.548893104665929 0.524749177183515 0 0
0.858567946358649 0.818392042438437 1 1
0.624540320695153 0.593517275598419 1 1
0.702705625771688 0.667856364792395 1 1
0.809057058584237 0.76940191270577 1 1
0.837360087362835 0.795402311610203 1 1
0.853709348066863 0.813817871326776 1 1
0.844229216284612 0.808506237378617 1 1
0.980103061494608 0.938228574429129 1 1
0.528828065327462 0.504707787672414 0 0
0.479315622771324 0.455961752291847 0 0
0.835250112617885 0.797881267885892 1 1
1.14077557141932 1.08329798511224 0 0
0.47189295862375 0.44669017068472 0 0
0.957480152557772 0.920368060191919 1 1
0.767898325612864 0.728093451899528 1 1
0.567118392277475 0.535457404232621 1 0
0.660869644323736 0.625918918527884 1 1
0.879536955243738 0.839487424823384 1 1
0.914584950308273 0.871133965734556 1 1
0.803488364026919 0.767129847285423 1 1
1.0716388156129 1.02206726793655 0 1
0.677922834492722 0.647871767762629 1 1
0.818815279340132 0.77953792889211 1 1
0.786914981049347 0.749638939150927 1 1
0.538518087211476 0.513724603847548 0 0
0.578040889584143 0.553576795996939 1 0
0.866545373180127 0.826420142499721 1 1
1.00174617256696 0.950820032291387 1 1
0.636976782704643 0.60944834195078 1 1
0.940925745469013 0.898435574687522 1 1
1.0359803473727 0.988342190224357 1 1
0.632075501085463 0.601246584803243 1 1
0.838863752660559 0.794758148720561 1 1
0.672202613685226 0.639537461783361 1 1
0.901108739688146 0.854532423459081 1 1
0.725730230003993 0.690588153717714 1 1
0.86887256966144 0.826516225764604 1 1
0.800711066216375 0.760639584510341 1 1
0.619142596454952 0.592448203337401 1 1
0.762150286842497 0.72589366294113 1 1
0.822790198809698 0.782581353760235 1 1
0.824164790129534 0.78536114605337 1 1
0.877846674672743 0.837522958290744 1 1
0.879412006453507 0.834248943792037 1 1
0.814439670454756 0.768003038698544 1 1
0.656029505147786 0.623539499623337 1 1
0.89962391196366 0.848488539917794 1 1
0.793001907421072 0.760052245467347 1 1
0.855413494905565 0.816359247031867 1 1
0.750755732577079 0.715362944793534 1 1
0.759821963792896 0.72422386968227 1 1
0.976623414720544 0.924232631489064 1 1
0.784827738473207 0.750533367316701 1 1
0.840337662259505 0.792787586570887 1 1
0.938623371131224 0.887757323328047 1 1
0.832771891695115 0.787760809116163 1 1
0.588503671367277 0.552673107581935 1 1
0.654985576788556 0.629323881257435 1 1
0.889591576880333 0.843928885666189 1 1
0.684099450737444 0.647609337629913 1 1
0.695964877410527 0.662766615300414 1 1
0.80060811935565 0.76001406309297 1 1
0.842825147951278 0.800029708303298 1 1
0.745333741398214 0.710934842941558 1 1
0.657884561899127 0.619608233553159 1 1
0.777748682943208 0.737691144005718 1 1
0.579177517700119 0.548892429929484 1 1
0.651979798202409 0.614435669935577 1 1
0.716148695221234 0.679482127411994 1 1
0.913737339438635 0.87188909241199 1 1
0.775379705826448 0.731774366635647 1 1
0.814700597666781 0.773872466148763 1 1
1.01956565719194 0.965391056995827 1 1
0.706499559388318 0.674982205658259 1 1
1.00405189482096 0.961285982948851 1 1
0.980217022162849 0.937406332224644 1 1
0.560469551364424 0.539750919904185 1 0
0.868128655518799 0.82917174897818 1 1
0.846655219468856 0.806492242097459 1 1
0.811488472447298 0.77566407687352 1 1
0.614045362689088 0.581684859144968 1 1
0.861286992064365 0.819507120266177 1 1
0.965727266048146 0.923507810467556 1 1
0.6699370819123 0.636168738744668 1 1
0.814146772280276 0.773849158002539 1 1
0.620876459235354 0.590655707229597 1 1
0.872979136004766 0.830670008141593 1 1
0.471814249757459 0.451263646436304 0 0
0.758573062066837 0.724504103636675 1 1
0.843303936041385 0.808060796428223 1 1
0.69159560331704 0.665458934042178 1 1
0.689371733623669 0.659668717856262 1 1
0.660744559440202 0.627397290664158 1 1
0.783560802761018 0.748820600698193 1 1
0.760335743999781 0.720769590389197 1 1
0.874192365104515 0.836264315999811 1 1
0.644268902797864 0.615779078828859 1 1
0.791092088191431 0.755954648292544 1 1
0.604418238646989 0.576855307586811 1 1
1.10388285645027 1.04898808522643 0 0
0.616392156371323 0.583814218180227 1 1
0.791500397149214 0.747271867916731 1 1
0.894870295231612 0.857042003674039 1 1
0.809629276585766 0.770641687056897 1 1
0.774296123060934 0.735905643474619 1 1
0.716080078996186 0.687274881195201 1 1
0.932538560475773 0.886857058642365 1 1
0.976503191183796 0.92354454996966 1 1
0.722952864831268 0.690134011287759 1 1
0.758995707144831 0.724180064047842 1 1
0.823541005899973 0.789951855638099 1 1
0.787436533993081 0.740928852419641 1 1
0.724911092759974 0.692235029442 1 1
0.759423367305504 0.723172960476832 1 1
0.726080701993971 0.694236587689716 1 1
0.628611585445923 0.59623281685882 1 1
1.01698946740163 0.974787744321172 1 1
0.748119922595647 0.712338396691363 1 1
0.799380157035907 0.755648178128765 1 1
1.03971573278458 0.983086251592694 1 1
0.723946423057838 0.68611526238851 1 1
0.70628957534759 0.673724020286452 1 1
0.870121851198473 0.830917765391535 1 1
0.873304845746912 0.832120797087253 1 1
0.801057222403077 0.764481791475608 1 1
0.908720002591506 0.8645191314929 1 1
0.82357435591248 0.789447252344141 1 1
0.676462636443269 0.639346868509637 1 1
0.713095277222035 0.676930931829615 1 1
0.530208494839135 0.503825531181862 0 0
0.801442263456873 0.750482222655984 1 1
0.971815008286991 0.930358816298018 1 1
0.967250225916026 0.917430584669249 1 1
0.69373335255864 0.659253820806439 1 1
0.829365543544467 0.790832247121104 1 1
0.76096034490933 0.724843422319511 1 1
0.591309091515347 0.561090799452145 1 1
0.689539739550432 0.659212966161366 1 1
0.722713039839858 0.690413794550558 1 1
0.823968633625474 0.781694021172469 1 1
0.658505685325477 0.626507362252796 1 1
0.711576679299343 0.671187319627435 1 1
0.719075699769179 0.688257077660248 1 1
0.415341894719102 0.39368854682848 0 0
0.865787735999806 0.827972704206263 1 1
0.856297367544323 0.815570028880243 1 1
1.19246199724095 1.13509843182943 0 0
0.829834383179195 0.791055109629362 1 1
1.03286313781479 0.982606698390983 1 1
0.921715894340344 0.878423888127532 1 1
0.574912434577864 0.544252773752502 1 0
0.834128518437773 0.795876250289724 1 1
0.750625407618372 0.719418794788935 1 1
0.759785426059876 0.72102976802597 1 1
0.976671932790985 0.935301119808713 1 1
0.701285961068299 0.668906593390827 1 1
0.495215558882441 0.471560362826486 0 0
0.757556214129029 0.725158318222493 1 1
0.772203061832665 0.738857175193145 1 1
0.820300057761329 0.779595976019111 1 1
0.59836705896752 0.569312369845681 1 1
0.963992884225693 0.918771241591845 1 1
0.660967527494977 0.633539692597123 1 1
0.561315197330009 0.536520620335324 1 0
0.646467610722138 0.614769122985201 1 1
0.677904232171387 0.649488254816135 1 1
0.858448866086231 0.82441526448743 1 1
0.722400807506509 0.693779823496391 1 1
0.798236990562024 0.762235511664762 1 1
0.717241288905804 0.685892190289116 1 1
0.825033512102461 0.790729046458216 1 1
0.835761494437018 0.784878230437791 1 1
0.902407554618244 0.852229994138893 1 1
0.757341784033901 0.71960850833948 1 1
0.89229233723374 0.85259725607945 1 1
0.852210793203632 0.809678006474476 1 1
0.831845510159111 0.791174193614435 1 1
0.800527609937485 0.761361135327948 1 1
0.807491651924392 0.770422804673534 1 1
0.836981931087982 0.796999160300034 1 1
0.95526441500906 0.910777231309479 1 1
0.786439382417717 0.751269501988489 1 1
0.840004197517126 0.796734522422452 1 1
0.977197550787408 0.934188454003671 1 1
0.796693827430803 0.758331179060748 1 1
0.747558657119015 0.712311098276331 1 1
0.760767498770667 0.721975396654603 1 1
0.681335501045238 0.651108798042756 1 1
0.61735481428387 0.593350600132343 1 1
0.753831607054541 0.71747241644977 1 1
0.687548828955796 0.650314778511022 1 1
0.846447656340953 0.809043877332117 1 1
0.764776421502134 0.724452017248591 1 1
0.854047341280471 0.814226840776671 1 1
0.704782754953817 0.672899280327556 1 1
0.763999370477755 0.730874476503057 1 1
0.830357934182982 0.789615337010878 1 1
0.669207020936099 0.636620420636129 1 1
0.84843406019597 0.809486575737495 1 1
0.800929475299064 0.76557891625384 1 1
0.673319178637256 0.644124784855879 1 1
0.604909639771421 0.579434567119621 1 1
1.01694934748112 0.971640002073059 1 1
0.874991110130502 0.836462728268046 1 1
0.690136698339811 0.658290160292227 1 1
0.695695343327341 0.661300199669219 1 1
0.671674134669361 0.642433548554437 1 1
0.890705445170654 0.840847558347855 1 1
0.912792374595137 0.868976121215252 1 1
0.92489866975906 0.879082707341085 1 1
0.953945080719977 0.909904514504206 1 1
0.661098160730523 0.628386406153667 1 1
0.747419148778385 0.713517827109452 1 1
0.609799293840581 0.580788678698455 1 1
0.846306779717367 0.807884294365993 1 1
0.612491574116931 0.584280339080972 1 1
0.848619554937084 0.809102565277748 1 1
0.815173736581306 0.777651869202748 1 1
0.849972935220662 0.812502902683971 1 1
0.852039073878919 0.815004460886686 1 1
0.695738631545768 0.669388084857957 1 1
0.748015298059756 0.710723624545121 1 1
0.644483024111355 0.615273859059492 1 1
0.823280497245361 0.789280631564364 1 1
0.864939210826397 0.823677419895001 1 1
0.723569487191019 0.691870171018057 1 1
0.909381575594662 0.865261671822063 1 1
0.695789204995634 0.662987763258116 1 1
0.687731134271638 0.6529218583935 1 1
0.687704885117095 0.651229602063764 1 1
0.928239649967816 0.881983252414182 1 1
0.664828954473791 0.628677236517598 1 1
0.955315551424093 0.907496460722331 1 1
0.627513764133748 0.596407247117897 1 1
0.585026895144794 0.554872434220736 1 0
0.672135831829338 0.642071591663911 1 1
0.788345016318692 0.754142064284326 1 1
0.791353794361185 0.753630527497078 1 1
0.854904176265498 0.815526251986354 1 1
0.751749351251352 0.711246238892034 1 1
0.69814769446228 0.665957553813409 1 1
0.986584284720591 0.940320426710412 1 1
0.791971159664227 0.754635900638604 1 1
0.577108172434195 0.545798546030452 1 0
0.696679961529039 0.663222179532581 1 1
0.753779616545484 0.713561786345079 1 1
0.755755667427826 0.71973467757155 1 1
0.774577849723276 0.73813116072786 1 1
0.906861092679077 0.867035229426254 1 1
0.694585691672885 0.66103166145748 1 1
0.721016666665395 0.680618754314062 1 1
0.672870742628023 0.637416845608804 1 1
0.927583575127024 0.884813519515596 1 1
0.796888302066673 0.762720274376124 1 1
0.841117444303041 0.800383782002599 1 1
0.694312972690264 0.662936991308441 1 1
0.726581315772851 0.695400425953821 1 1
0.877106343011276 0.838900987602978 1 1
0.845491418150425 0.807056084940311 1 1
0.582378167066022 0.553963967727851 1 1
0.979106819565446 0.935797954527404 1 1
0.80312311568887 0.764823145599169 1 1
0.780054581115646 0.744050125593204 1 1
0.889608525856982 0.849957720159608 1 1
0.771545116771234 0.735757029696216 1 1
0.955492997572204 0.911079236799917 1 1
0.653894180228902 0.624253497144878 1 1
0.534559219073959 0.51008312288837 0 0
0.5200873504067 0.492064964758189 1 0
0.588805271120404 0.560436720370996 1 1
0.837500804920246 0.800229632130315 1 1
0.802571929723987 0.764612987366368 1 1
0.735308475073477 0.705188233397213 1 1
0.72835380924248 0.696700359241819 1 1
0.64412223213995 0.613794877470565 1 1
0.554172741594536 0.524767475678136 1 0
0.887891107409305 0.847125155983001 1 1
0.829424495605216 0.790065657087922 1 1
0.940457850490363 0.897679988849524 1 1
0.803148753656679 0.763757520748087 1 1
0.785668644772797 0.74709387925342 1 1
0.7074068520307 0.664896048279941 1 1
0.650681340518443 0.624579577412343 1 1
0.862331328270975 0.809202391867695 1 1
0.862511553933184 0.821055606639041 1 1
0.759595487366639 0.723726564478232 1 1
0.742892550751032 0.707118935788405 1 1
0.914558099524286 0.865854478830082 1 1
0.629701751943605 0.602516166494573 1 1
0.860120042038778 0.821646803099173 1 1
0.729907690734815 0.692393646607715 1 1
0.917047832835257 0.875230957763308 1 1
0.901649255075844 0.862533268643059 1 1
0.867433403967007 0.828112766412541 1 1
0.795708193795565 0.758757930332088 1 1
0.792620807058482 0.75480699088921 1 1
0.773522933849458 0.735079690163742 1 1
0.786824962339063 0.750385716363844 1 1
0.918161509500838 0.879207422516381 1 1
0.939856748956923 0.889508670897472 1 1
0.748076149579669 0.712194318780107 1 1
0.723450586167524 0.684235299071006 1 1
0.822906859535024 0.791084490488941 1 1
0.697950903255994 0.658408450380001 1 1
0.913004115773981 0.869439591466835 1 1
0.631813868101507 0.597688921940616 1 1
0.710202181357775 0.678304227280369 1 1
0.804834923824723 0.766450069311122 1 1
0.716800432958255 0.681533434096214 1 1
0.705033584643389 0.675241159715135 1 1
0.709522914790328 0.680915200245703 1 1
0.786548573040999 0.755863084856301 1 1
0.715902928877477 0.683497943631302 1 1
0.887766627512751 0.845413466330409 1 1
0.907092948146028 0.863893487811543 1 1
0.833903048557138 0.792354705480519 1 1
0.795940132357687 0.761503394385699 1 1
0.820386139441543 0.782555855493094 1 1
0.98060575523314 0.929953991795536 1 1
0.931526822686932 0.88828928074705 1 1
0.766131970926046 0.725136643993509 1 1
0.526907893773613 0.503796320055189 0 0
0.921477691826674 0.871863348341745 1 1
0.664494974458771 0.634997221647617 1 1
0.727261566861767 0.694268644203632 1 1
0.783521535249461 0.750025008757393 1 1
0.989335708397711 0.940053198710771 1 1
0.606647040314285 0.576485041967913 1 1
0.836542521630543 0.802058500784773 1 1
0.801863732575591 0.768431779869961 1 1
0.798658258229452 0.76003697201941 1 1
0.766914333830015 0.72474741654733 1 1
0.674843416466275 0.643613595155556 1 1
0.712717434602008 0.679852305120951 1 1
0.827291276786761 0.791937263420072 1 1
0.96260887394576 0.919710938297552 1 1
0.708052926024636 0.675866499135681 1 1
0.532597251404871 0.50546884705537 0 0
0.80214689538425 0.760952233769472 1 1
0.704302422435477 0.66863518998426 1 1
0.766869047451362 0.731077141338904 1 1
0.902170393619491 0.856576290252406 1 1
0.757575048147929 0.724428129607355 1 1
0.836575860634002 0.803172371985134 1 1
0.7085332655663 0.673788109629566 1 1
0.905806937766218 0.867716130140772 1 1
0.832898309893444 0.789737124027978 1 1
0.757855134720279 0.718095723152976 1 1
0.825436734986188 0.785420326679929 1 1
1.01799877027869 0.970037406657959 1 1
0.53836699167201 0.511760791775041 0 0
0.725820306581344 0.694318098232922 1 1
0.725893117948245 0.693189590748612 1 1
0.932967369347502 0.891033728226152 1 1
0.756445789965796 0.718697239544182 1 1
0.616954856582503 0.590351366192098 1 1
0.716675642877134 0.681608970372628 1 1
0.937819086429163 0.887542396802588 1 1
0.963706994272541 0.914074232413145 1 1
0.497736706682734 0.472484821100571 0 0
0.709899293621239 0.667311973941824 1 1
0.863290419551724 0.820939435214033 1 1
1.01648779046631 0.969965156282897 1 1
0.77583533310922 0.739746216577429 1 1
0.906161255037749 0.871306578352046 1 1
0.754020674184671 0.714819851356874 1 1
0.77308897819746 0.737140414459986 1 1
0.713330207447193 0.6792727117193 1 1
0.815346734064998 0.768941356020415 1 1
0.937952135488123 0.892819875903178 1 1
0.471895980090508 0.451026557390858 0 0
0.674828634898974 0.64185070252032 1 1
0.658236192564831 0.623896108486493 1 1
0.798610523364767 0.760599490057324 1 1
0.640304618488583 0.611717707511811 1 1
0.862338530782979 0.817707007729333 1 1
0.601046445604711 0.573977052828751 1 1
0.940964951788474 0.889280647069019 1 1
0.599778524186817 0.568892643600383 1 1
0.750498711764334 0.71483432656364 1 1
0.986475806305985 0.937211059772454 1 1
0.702455499330738 0.667628359128576 1 1
0.517642321913236 0.493086282699617 0 0
0.833952597476616 0.793764173954958 1 1
0.88058311998914 0.830750486028084 1 1
0.776489382748827 0.743091706304463 1 1
0.749066635163156 0.713973151254192 1 1
0.573355694290924 0.548584363049175 1 0
0.739268329142621 0.703779782981067 1 1
0.771351215506565 0.736780460858006 1 1
0.957764355631653 0.907546892430674 1 1
0.836205774630524 0.799679758224942 1 1
0.856208455783259 0.818582390138938 1 1
0.759630843082341 0.722082036853105 1 1
0.990652923494067 0.939737119016102 1 1
0.860635657122915 0.814275765516649 1 1
0.760743376665975 0.723385424491403 1 1
0.903807511442281 0.862880181700067 1 1
0.76216352150763 0.726485795351048 1 1
0.825645320263564 0.78986980313843 1 1
1.00571790057498 0.960006098647235 1 1
1.13039784747338 1.06363110444852 0 0
0.968635513331581 0.918197226232182 1 1
1.00058296450915 0.950961568153987 1 1
0.822319910713162 0.782412297913124 1 1
0.781659568440248 0.749249180502982 1 1
0.701945676311847 0.669132979083421 1 1
0.908469044340586 0.863748259486916 1 1
0.679303471437938 0.645055725886205 1 1
0.787562560971741 0.751272508928793 1 1
0.654474702884856 0.621682244018302 1 1
0.90416759212164 0.85982159572721 1 1
0.918823345026424 0.873894995313791 1 1
0.830583341194486 0.784385916975199 1 1
0.728813851452322 0.695686546823081 1 1
0.626133380947479 0.597550148024995 1 1
0.824448671705656 0.786577704555986 1 1
0.825549263737053 0.788723485944201 1 1
0.786914129593912 0.751450318065551 1 1
0.887973591675833 0.843343865500046 1 1
1.03167921686769 0.976306034045016 1 1
0.834692751796269 0.795585052850905 1 1
0.919145389517554 0.877401626560205 1 1
0.885677184838909 0.844892170179143 1 1
0.615968087560324 0.590662519318589 1 1
0.691789114179111 0.653927598233676 1 1
0.693791955846741 0.661067732963386 1 1
0.974160676882715 0.931357750278327 1 1
0.738016165883163 0.705282289678579 1 1
0.753064003883249 0.720506665513602 1 1
0.72886923344154 0.696486786504557 1 1
0.674411997884691 0.641494137959829 1 1
0.780466112315024 0.744162904264846 1 1
0.742043584647751 0.703993366215111 1 1
0.724788975787736 0.684659386845087 1 1
0.681840314625469 0.650729953229818 1 1
0.710262166025005 0.677266322530624 1 1
0.654852124277871 0.623222806497733 1 1
0.690538291806102 0.655736503570515 1 1
0.73306838589719 0.695305467229462 1 1
0.722149528660162 0.692409354940539 1 1
0.693098119487125 0.653477693357113 1 1
0.966304265625945 0.921912321519708 1 1
0.942955684423984 0.905267029303676 1 1
0.658344761136918 0.62815532940418 1 1
0.884289353080977 0.847702382882678 1 1
0.782227972597893 0.745641286706349 1 1
0.948995271743032 0.898837255091552 1 1
0.576795068964465 0.549915850089504 1 1
0.774101493913605 0.738507171887364 1 1
0.813908407217548 0.781150867225434 1 1
0.734650115460938 0.699203884082047 1 1
0.777944824899654 0.739873737915849 1 1
0.948317584608856 0.900443271191997 1 1
0.727289565012346 0.694451265692889 1 1
0.989925382406531 0.943011581376676 1 1
0.87462180070075 0.837837425839751 1 1
0.774029323255121 0.738695505059956 1 1
0.650325219777948 0.619455643817871 1 1
0.840310121290024 0.806161983781031 1 1
0.678926617539647 0.647213651247603 1 1
1.08817294379499 1.04076789184351 0 0
0.657867178723201 0.626441686794984 1 1
1.00591849647061 0.961293686898282 1 1
0.907861278757403 0.864891111842537 1 1
0.899514641296685 0.85871735862127 1 1
0.928501488012379 0.873662826134226 1 1
0.738090627080653 0.702983984630042 1 1
0.978505342854037 0.928601378262637 1 1
0.77532470259548 0.736103209735738 1 1
0.927142251950686 0.884362867962552 1 1
0.535080389247209 0.512654074857562 0 0
0.758071054208177 0.718253911999604 1 1
0.822126983084085 0.783281167417433 1 1
0.610544315694878 0.584113461388271 1 1
0.798918121509674 0.764336262680626 1 1
0.894656400423471 0.855818568867156 1 1
0.718008303654471 0.67980429917755 1 1
0.899655351551527 0.8487924336471 1 1
0.70392595600897 0.671304284306365 1 1
0.770997468315794 0.731050212895187 1 1
0.736211358448364 0.705934137138538 1 1
0.643880068959834 0.613352247005139 1 1
0.844167636794013 0.803492037749688 1 1
0.853484681343504 0.812909606826598 1 1
0.688488958465145 0.655142617436839 1 1
0.888624424242091 0.849987946437505 1 1
0.830869348625503 0.790038373919005 1 1
0.589733674585115 0.564730476618766 1 1
0.863668116455155 0.823293012816442 1 1
0.800734881061701 0.764920982864037 1 1
0.858135313495577 0.818698928533628 1 1
0.82239642748576 0.783640935914045 1 1
0.892547424196312 0.852324734478403 1 1
0.904821951340015 0.860016399665313 1 1
0.808244500222841 0.767632414928581 1 1
0.762892520224596 0.725355156815499 1 1
0.785820812344249 0.746244317045669 1 1
0.739156521361806 0.697355254271687 1 1
0.871776870713457 0.832173728277031 1 1
0.707896641200976 0.674545942111324 1 1
0.86792795024863 0.831215766837075 1 1
0.968761712250998 0.918470858147822 1 1
0.782521364816682 0.748093377819016 1 1
0.797051637072604 0.746076944024186 1 1
0.651216580039566 0.618423703973411 1 1
0.987131180542466 0.944687950380609 1 1
0.768404860452479 0.734837936129498 1 1
0.849437824131418 0.804527068492841 1 1
0.873395911008134 0.832416936639088 1 1
0.941180677255374 0.89785286651128 1 1
0.932861203599512 0.893229042855373 1 1
1.035185721024 0.980651734850678 1 1
0.83039773492831 0.795900846367029 1 1
0.592180282029043 0.567195884157553 1 1
0.876143743887076 0.834213129217189 1 1
0.912198255642882 0.870125051147141 1 1
0.701417854355898 0.673401620384701 1 1
0.870620416989623 0.832318196876983 1 1
0.836285262154555 0.796842084899606 1 1
0.779616702737728 0.746447526860209 1 1
0.968496164140048 0.925046105977684 1 1
0.860763451272719 0.819710823292166 1 1
0.750308259300212 0.716548308391794 1 1
0.883543950865146 0.839218863492196 1 1
0.779814522758007 0.743345803439088 1 1
0.659885265892816 0.628210535125244 1 1
0.851016120518235 0.80860921572212 1 1
0.556920130673312 0.529578758630437 0 0
0.747858426408176 0.713014036588667 1 1
0.849571268366329 0.80800259738748 1 1
0.869638202823133 0.828059307347181 1 1
0.77936569906116 0.743867955376762 1 1
0.631370920283977 0.599876220110415 1 1
0.694999148262619 0.661698401089167 1 1
0.625493784336687 0.596678351223238 1 1
0.779541739120832 0.74328240312295 1 1
0.845962825867671 0.807849087158773 1 1
0.723506077210619 0.691072396859797 1 1
0.714656043039711 0.672991935215111 1 1
0.638467458262947 0.611267261705238 1 1
0.878651943107299 0.838123392343449 1 1
0.654231411702958 0.619960416928003 1 1
0.943828311800697 0.894316055221456 1 1
1.08929812568106 1.03851103302458 0 1
0.790740842417779 0.753665731521325 1 1
0.803384002882713 0.758089205224599 1 1
1.05217420757686 1.00135116314137 0 1
0.843876941353558 0.809392684573031 1 1
0.763830869530703 0.726789324968392 1 1
0.450836119878898 0.430909760916825 0 0
0.942013911971565 0.892882216799952 1 1
0.508134232287319 0.482651410084556 0 0
0.780628426631923 0.747918283016188 1 1
0.876155676300483 0.835227693522747 1 1
0.68028055831741 0.645228292608378 1 1
0.753413213628753 0.717301125213887 1 1
0.710755344067845 0.673018588836037 1 1
0.774493707087044 0.739531561542543 1 1
0.941005218800512 0.896966171301456 1 1
0.83383892384285 0.797923392811667 1 1
0.717503337467939 0.686886655591119 1 1
0.812701385619811 0.77707255588691 1 1
0.661393927503146 0.632647353451996 1 1
0.88254217778674 0.840513883212916 1 1
0.819393771767887 0.785356234309574 1 1
0.729273285804141 0.699856937337631 1 1
0.728517832225372 0.694804948844583 1 1
0.756239609707758 0.72188553512038 1 1
0.85270715691052 0.816071627800479 1 1
0.803203526012604 0.77208057537888 1 1
0.935251529833854 0.884688429125235 1 1
0.703099961473827 0.670576522968762 1 1
0.700791669917368 0.667382351308798 1 1
0.858264571967157 0.811883705137577 1 1
0.951914943231521 0.904714323995401 1 1
0.982118328637804 0.941126162167271 1 1
0.779414618636774 0.742432466440722 1 1
0.902324252458038 0.860980786882328 1 1
0.667240667039591 0.639683551736802 1 1
0.788840156206153 0.754697456981065 1 1
0.863450460361526 0.822956674313734 1 1
0.645475134991817 0.609277965668843 1 1
0.675466776438581 0.644190508198438 1 1
0.842622150891986 0.800895162375655 1 1
0.971949512486399 0.927904546131066 1 1
0.780931969812001 0.756963110611006 1 1
0.900953301373755 0.854413523783391 1 1
1.03389010951529 0.989971979024273 1 1
0.926055933466558 0.885301685206103 1 1
0.971000603935957 0.921354375896384 1 1
0.726477572497959 0.690866396384212 1 1
0.715532705623126 0.679561348559947 1 1
0.763112484465665 0.729511461124833 1 1
0.856209761121133 0.817765407041608 1 1
0.724436254494531 0.692055694015743 1 1
0.896643436983404 0.849635729546999 1 1
0.539842463755752 0.513927582706547 1 0
0.770033281876484 0.734501364300822 1 1
0.886458968578035 0.842296780568229 1 1
0.807683073562748 0.766479581094857 1 1
0.803059246622994 0.767347461792343 1 1
0.583802103624224 0.55695778383499 1 1
0.591202916856658 0.564244448159718 1 0
0.65144315749528 0.619925207093067 1 1
0.732190905792068 0.699160122178889 1 1
0.812975881430242 0.777119679943388 1 1
0.614339704987745 0.586622616093259 1 1
0.761467336971734 0.721404361527854 1 1
0.754426359272077 0.718808639159551 1 1
0.919682735087761 0.871073986053723 1 1
0.718418602580827 0.683385019828872 1 1
0.888289742946077 0.84901929085842 1 1
0.83688334774766 0.791950388258675 1 1
0.754960444916398 0.720354533613025 1 1
0.79238431040853 0.754776509778367 1 1
0.392233971548325 0.371277953135689 0 0
0.872346947011924 0.828909961496242 1 1
0.802009114770927 0.761680917860386 1 1
0.717133124775251 0.680760557960452 1 1
0.905437851669506 0.862360035949261 1 1
0.890216525401647 0.853070141217388 1 1
0.679272407776853 0.646666374562322 1 1
0.692476679362632 0.65523822093085 1 1
0.922922388386345 0.87844532484145 1 1
0.610747959645667 0.579998878287543 1 1
0.866159824685331 0.822809647342488 1 1
0.836503400607217 0.797905738180372 1 1
1.02045284169584 0.968043606916102 1 1
0.617840104028038 0.588549087095758 1 1
0.910845959356914 0.872709451106688 1 1
0.868111178877254 0.823743102767602 1 1
0.78045291202948 0.74058543337902 1 1
0.789612210094634 0.749935804794688 1 1
0.849025582064097 0.808771495040348 1 1
0.715501009678455 0.679374585253778 1 1
0.757540229476868 0.723192081194174 1 1
0.864472794029576 0.819199624920421 1 1
1.07144488209701 1.02607732060705 1 1
0.65288517840624 0.621380102613435 1 1
0.891666981857827 0.850363406487442 1 1
0.962843914401173 0.917912038033511 1 1
0.799241154348241 0.759090675655639 1 1
0.849333088542062 0.809918198106722 1 1
0.814141591792085 0.766146096373986 1 1
0.897429943974525 0.852411034731477 1 1
0.903443033208024 0.864027114160621 1 1
1.04647381499404 0.997466830230026 1 1
0.675935518617286 0.648040241433345 1 1
1.01092636265478 0.961899462578678 1 1
0.766887111897795 0.731928181151152 1 1
0.730815004549672 0.699702010179726 1 1
0.73374889212244 0.699098040123465 1 1
0.886191753739246 0.844352173526226 1 1
0.816718762426563 0.779180429731159 1 1
0.563317167676254 0.537161464364964 1 0
0.753802961222854 0.715374017518315 1 1
0.525054059184568 0.501699820692663 0 0
0.953549408941663 0.904413155483352 1 1
0.960640577856294 0.915292279549063 1 1
0.864044890599496 0.82369121650064 1 1
0.930078415088273 0.884198748637015 1 1
0.903817658441672 0.862766175073934 1 1
0.758384088680452 0.723070434979195 1 1
0.675676978734687 0.642313542676019 1 1
0.899065597654739 0.855030411039876 1 1
0.799708886430173 0.76613831188375 1 1
0.779266932749349 0.742593440717681 1 1
0.837794157759166 0.7979109490676 1 1
0.938855960038957 0.896333577078816 1 1
0.949640826738384 0.90189872323425 1 1
0.84618943301216 0.808485135369478 1 1
0.831467009398319 0.788937749670073 1 1
0.517023915115833 0.491592953360364 0 0
0.554509837188615 0.526390165952859 1 0
0.912985988795653 0.874372653718624 1 1
0.857636944727909 0.810466558537795 1 1
0.735268494581788 0.70480282268787 1 1
0.979887072177154 0.931471963321681 1 1
0.871486214499641 0.829641854449504 1 1
0.706428784973023 0.675756446269486 1 1
0.791130126720786 0.752661688644684 1 1
0.759089810050292 0.722988488817325 1 1
0.869448148821664 0.827276486893052 1 1
0.670172757725992 0.640713346399726 1 1
0.86640057381478 0.827024964994118 1 1
0.868739259692861 0.829448485028816 1 1
0.85369419218975 0.811033055740979 1 1
0.756274488579931 0.719088113769486 1 1
0.926836450320519 0.887767748376134 1 1
0.572727211332384 0.546144474951179 1 0
1.02528292501768 0.982314569867396 1 1
0.99698091425999 0.950619538149651 1 1
0.820862057357542 0.785049716903926 1 1
0.94525242602705 0.889282909150872 1 1
0.553817931168008 0.530829849187536 1 0
0.852196218905209 0.812810935684156 1 1
0.633964563155352 0.60755625702118 1 1
0.622235446787067 0.588454130280026 1 1
0.997938593928446 0.951704664324323 1 1
0.762694622713158 0.730816113924369 1 1
0.648229569154297 0.61338671873736 1 1
0.920550510842912 0.876142575118316 1 1
0.823095678702529 0.782157671293095 1 1
0.7347225865127 0.702624454375525 1 1
0.829751487018188 0.795194764410956 1 1
0.821025179196183 0.778394812303568 1 1
0.869929871917526 0.826756355387752 1 1
0.894404607186416 0.852127546867228 1 1
0.639861137939272 0.610247667675056 1 1
0.850186317461779 0.809864105491501 1 1
0.747889073761108 0.707183567498836 1 1
0.729389429558945 0.698542957836111 1 1
0.806898841197748 0.768359366581389 1 1
0.658885679099553 0.626495066624187 1 1
0.858612421478987 0.816274381354681 1 1
0.870504448067877 0.82390910768172 1 1
0.606484989493033 0.580013348670775 1 1
0.935487243613222 0.893166177163829 1 1
0.753296676964731 0.716255444723367 1 1
0.781521268345201 0.746519348762273 1 1
0.815479221053463 0.777235385347664 1 1
0.786525977709088 0.746792301712391 1 1
1.01197978643506 0.966624249342079 1 1
0.821277523195769 0.779465704956786 1 1
1.03264408144761 0.980079594974539 1 1
0.906920914015371 0.867399202272301 1 1
0.571039501600033 0.544486272877196 1 0
0.834975324709818 0.796995945247599 1 1
0.75680153466203 0.726209168673111 1 1
1.02194018379278 0.972251429314894 1 1
0.729377022776221 0.696661290932773 1 1
0.766255339190493 0.729725462534772 1 1
0.768697870218077 0.73805665930403 1 1
0.74599611075389 0.711820439899635 1 1
0.971920959542615 0.930175697349403 1 1
0.870205840588851 0.829263858091546 1 1
0.793753946030687 0.759751460160135 1 1
0.879594063289261 0.838494076569029 1 1
0.873809790660084 0.83256737463182 1 1
0.896176915002012 0.854425848990391 1 1
0.856336002235605 0.812006488474416 1 1
0.656335780523695 0.626437603706934 1 1
0.760295468468731 0.72056525334676 1 1
0.863184206128879 0.825700764335296 1 1
0.798144052710706 0.757012136079829 1 1
0.813118102727512 0.770647511152115 1 1
0.939121351218693 0.891104255685719 1 1
0.6289999209352 0.598045100260136 1 1
0.944795040183107 0.902120691509009 1 1
0.647042753332394 0.616135365159678 1 1
0.817646732457647 0.78001041131694 1 1
0.866430558734963 0.821782200943426 1 1
0.942002265904624 0.896712453451169 1 1
0.534766900981724 0.512123548238521 0 0
0.848176646378438 0.810891031789191 1 1
0.788941413718407 0.753989818804094 1 1
0.716051196778912 0.6770347383893 1 1
0.826486146062562 0.786914029246428 1 1
0.799317527533939 0.758143949466837 1 1
1.00375589559688 0.954094884935372 1 1
0.650794843659687 0.618865234116075 1 1
0.923355956747732 0.876766003564072 1 1
0.802722884594575 0.76422443953307 1 1
0.915358608492471 0.877742010622761 1 1
0.542196796973022 0.514230448374981 0 0
0.893697196168523 0.847586603499924 1 1
0.720122404138819 0.687370819274867 1 1
1.04380252368521 0.986020042473969 1 1
0.807908634017725 0.768236897498925 1 1
0.904624649313547 0.861944844944612 1 1
0.787091912146944 0.746840451294793 1 1
0.869298354133786 0.825040885083853 1 1
0.81930529435286 0.780278136353481 1 1
0.87441509402158 0.832254115682916 1 1
0.635631137455818 0.597467767816377 1 1
0.70784651487807 0.67004165764147 1 1
1.03865300095451 0.990810726966544 1 1
0.856889257585834 0.811798470080168 1 1
0.747022520594263 0.708490316567891 1 1
0.701809028652357 0.669715326841568 1 1
0.96193435211458 0.918388967633005 1 1
0.760404102947583 0.724533958229299 1 1
0.869820755466811 0.824627457182897 1 1
0.887451153493656 0.844800359890378 1 1
0.71491479192205 0.676099260692191 1 1
0.865445357626557 0.825686629424602 1 1
0.807611261429992 0.773727717649462 1 1
0.911880949002262 0.867497163094342 1 1
0.705577877202492 0.675125387747231 1 1
0.966368449921607 0.916656603564383 1 1
0.982822705954375 0.934224754836349 1 1
0.861496635461163 0.823516924457231 1 1
0.911311938477379 0.869965279057664 1 1
0.911071514624961 0.866725035844221 1 1
0.881648811537535 0.838891334044786 1 1
0.790512554707603 0.752636321173145 1 1
1.12029243529142 1.06543330156017 0 1
0.831256442471771 0.792558679605108 1 1
0.824605858252072 0.783411906402926 1 1
0.949088518135533 0.906240509195212 1 1
0.669975225331642 0.63983184366635 1 1
0.58427746492453 0.561772512923988 1 1
0.843529927641706 0.810886077836724 1 1
0.664306959453015 0.630365042695639 1 1
0.75356241765263 0.718263167869435 1 1
0.744360297970446 0.710566672933959 1 1
0.732003592593612 0.699296090822249 1 1
0.879930960341119 0.83222455121123 1 1
0.963785724483747 0.916919087675476 1 1
0.65303801883108 0.624454779647659 1 1
0.739798364125019 0.707938238258362 1 1
0.791879489760946 0.750486409032379 1 1
0.619078168092184 0.583097583769816 1 1
0.851143635547437 0.811549479224299 1 1
0.770872041093621 0.732965285177131 1 1
0.820301648476327 0.783971839026419 1 1
0.755407453507773 0.720359945855368 1 1
0.803857697771865 0.767682339540416 1 1
0.595655047510742 0.570183231548739 1 0
0.968371891361949 0.919336444454392 1 1
0.77727418553199 0.735239051930766 1 1
0.813190980707703 0.777407484855497 1 1
0.851012543830176 0.81240636944978 1 1
0.823662760923539 0.781177608128051 1 1
0.741478501753412 0.70835474293526 1 1
0.776775898918185 0.738478602146554 1 1
0.737194736299306 0.702695375857147 1 1
0.559884403703673 0.53475833399726 1 0
1.07887531733536 1.03213795896203 0 1
0.785953213133056 0.740209902928487 1 1
0.601520301651199 0.575191003809201 1 0
0.889808388463249 0.844007559749487 1 1
0.757941853272179 0.72221623951986 1 1
0.835876879716313 0.797355476628969 1 1
0.728754282557347 0.692397356492531 1 1
0.892060331066864 0.847407169587057 1 1
0.803679310183061 0.764905289849923 1 1
0.787587666690845 0.749778212594041 1 1
0.734386733894744 0.699333539814848 1 1
1.0003322098322 0.94812288239041 1 1
0.932309272953338 0.882408069679643 1 1
0.750374189804901 0.719847418900857 1 1
0.600497316232773 0.572290025481585 1 0
0.782858276690886 0.749556954528824 1 1
0.697480837795115 0.663965231856704 1 1
0.649681697237939 0.619858984963104 1 1
0.750903891394489 0.716545178737584 1 1
0.811917623270292 0.771418773088776 1 1
0.853673462527798 0.807142527576626 1 1
0.700907917413968 0.660509917498478 1 1
0.722563466534789 0.683617936030813 1 1
0.9034083558692 0.862330326250928 1 1
0.8923613207513 0.847400447120769 1 1
0.854183271263372 0.810614790020778 1 1
0.645169757209233 0.606050769495442 1 1
0.606466276842679 0.576487676859364 1 1
0.720518006692803 0.686404902517633 1 1
0.92520907032611 0.879904376997508 1 1
0.830226426965488 0.792405238626715 1 1
0.738822170756362 0.698109420672723 1 1
0.617663828234705 0.591473750600103 1 1
0.568234941447937 0.545663659219958 1 0
0.758295631062665 0.724289922876421 1 1
0.915454372533516 0.867429266758766 1 1
0.811334528843698 0.769531180789467 1 1
0.911298508592169 0.868364813082389 1 1
0.618448253781683 0.587574271322969 1 1
0.875086249556947 0.829911714095636 1 1
0.665952820416391 0.629573987331398 1 1
0.71463712778995 0.685732181966548 1 1
0.747603811127918 0.70895132040707 1 1
0.746691655371322 0.711894021536748 1 1
0.716124721261424 0.674320006364958 1 1
0.976463248788523 0.928157863244402 1 1
0.770701503115438 0.730442342092091 1 1
0.909967487835483 0.860238740439906 1 1
0.962633965183685 0.906480796824348 1 1
0.789349677344493 0.747770212800574 1 1
0.782352220723598 0.742458039702577 1 1
0.780873312270782 0.734624266573678 1 1
0.799547013053069 0.766287407028017 1 1
0.87318126526243 0.82939509290291 1 1
0.671620071145661 0.638744301724346 1 1
0.857724164603195 0.815259981979758 1 1
0.799546828255435 0.762239305380424 1 1
0.897665116166712 0.854589299143444 1 1
0.91420772860039 0.872237458184547 1 1
0.877380474321628 0.837524184834584 1 1
0.848555897427441 0.810118437144987 1 1
0.639974243406489 0.606248068311678 1 1
0.747797347362563 0.714938921205891 1 1
0.895806065018142 0.853231397374303 1 1
1.01063562789133 0.961176701994678 1 1
0.803926952273046 0.763252047331661 1 1
1.00618562117739 0.947993142303887 1 1
0.736276115961754 0.701258877259863 1 1
0.836795684304044 0.79792399983191 1 1
0.798118916505484 0.757456443132903 1 1
0.915986173438864 0.868928078805027 1 1
0.621829746457426 0.59435274814548 1 1
0.680122187217799 0.647293497040337 1 1
0.789672659742303 0.751060682103136 1 1
0.743055361700691 0.709019781908746 1 1
0.676158253346908 0.644772030039038 1 1
0.828148777991914 0.788319814765924 1 1
0.69116166954585 0.652459279360764 1 1
0.890402505473686 0.847041386036706 1 1
0.732898579662464 0.69940799001699 1 1
0.82900572450018 0.787940390681276 1 1
0.615906643613354 0.590127747836817 1 1
0.880371338976541 0.833652046159291 1 1
0.808032118862836 0.764114636699159 1 1
0.716153165483973 0.683645582902886 1 1
0.862903166898487 0.820182845012497 1 1
0.822031877023926 0.785550231492768 1 1
0.84380892725653 0.803452687139156 1 1
1.00044652240275 0.949658810294492 1 1
0.861676951628888 0.816251407600157 1 1
0.739412409074284 0.707015043407254 1 1
0.946679550586168 0.891829132818402 1 1
0.916102589070676 0.87015137237451 1 1
0.917069438449409 0.871901488234134 1 1
0.812719010331882 0.772776984435905 1 1
0.803362052239062 0.773603960705121 1 1
0.830366310945857 0.793437775699031 1 1
0.859000230363208 0.817620971687025 1 1
0.630589842477682 0.602005631004983 1 1
0.637800579662718 0.605172683548543 1 1
0.895676820384998 0.8506598360813 1 1
0.825327708989794 0.791548560577393 1 1
0.886905432696368 0.843772886691382 1 1
0.862360215773408 0.824528563564383 1 1
0.650150208969062 0.614709464434752 1 1
0.81833100850004 0.775037074902601 1 1
0.794002567152068 0.757013020142213 1 1
0.969870896206476 0.919117861150045 1 1
0.643683405374895 0.61433876610009 1 1
1.05316103042453 1.00701152743745 1 1
0.88330332985449 0.840794931462031 1 1
0.617327456566199 0.588361715019947 1 1
0.94113457974635 0.899157241677778 1 1
0.968686449731853 0.927027223553306 1 1
0.841543905621337 0.798009391202263 1 1
0.867705011123284 0.824115366600234 1 1
0.560328947252549 0.533786349590553 0 0
0.720386459713363 0.69048634324307 1 1
0.62401871864502 0.595317560115674 1 1
0.879455083651135 0.840379452835285 1 1
0.504948140502379 0.478450072482534 0 0
1.02522351876672 0.966102869836889 1 1
0.590007475795801 0.562575675033491 1 0
0.867902499517589 0.824367840971644 1 1
0.833111387866627 0.788486644083389 1 1
0.733495970610728 0.698969280444688 1 1
0.626004956555801 0.59474036245705 1 1
0.856721066424695 0.815916567609257 1 1
0.65790705507957 0.61797066579022 1 1
0.774404026891202 0.739887251456416 1 1
0.719894568580672 0.684531730595531 1 1
0.612187431508319 0.580367154216341 1 1
0.73438643440188 0.69779609640066 1 1
0.809956034772984 0.773594477870416 1 1
0.885224760596234 0.843779556257426 1 1
0.651900952477952 0.620357721321323 1 1
0.779722561607073 0.74388441380659 1 1
0.640733403888233 0.612737289724242 1 1
0.665608623220642 0.629147999310958 1 1
0.575657800952908 0.546548051746657 0 0
0.802444043996457 0.764273128270893 1 1
0.696325299471773 0.664529768431701 1 1
0.807548086258373 0.767678514349423 1 1
0.775154209621274 0.733766577596183 1 1
0.758157953167655 0.72144428646127 1 1
0.974575941531498 0.92788222788611 1 1
0.913618587490126 0.871803707898663 1 1
0.769030883020521 0.732938799580575 1 1
0.875568714509261 0.835068544917691 1 1
0.74077213941314 0.707504906194426 1 1
0.455006942922884 0.430140106475915 0 0
0.900262354856899 0.857196435528455 1 1
0.842628834953128 0.802523997453124 1 1
0.77121161821256 0.739759428214111 1 1
0.810306402967844 0.774946149624687 1 1
0.739242722040947 0.704568187642965 1 1
0.862575264239343 0.820213431759037 1 1
1.028302904544 0.979772407476336 1 1
0.958716825324433 0.914232607262561 1 1
0.528654160514085 0.502944679040225 0 0
0.655296999196882 0.623595718721638 1 1
0.824563609796636 0.787410433201835 1 1
0.637767512692939 0.61166547597533 1 1
0.95504784655654 0.911118595100405 1 1
0.757723067566463 0.723469349796795 1 1
0.578464811658079 0.548666291846522 1 0
0.896556725823172 0.853991379544048 1 1
0.826932202638277 0.787912153330025 1 1
0.683109499272006 0.645614511746441 1 1
0.930411839277593 0.881966036681084 1 1
0.710106243150836 0.674169377044624 1 1
0.811342832636751 0.760571366298896 1 1
0.932526562348188 0.890109851607302 1 1
0.798740684374994 0.7557026511447 1 1
0.796240866715883 0.761718828343658 1 1
0.906919064174383 0.865269702624631 1 1
0.882048303368242 0.841072086587864 1 1
0.657100139917796 0.625872929676149 1 1
0.788723777584995 0.755632986796729 1 1
0.674280764474546 0.635057926313637 1 1
0.759332952653941 0.725441830432937 1 1
0.720133018759152 0.687924610332957 1 1
0.781973099536708 0.742216539074807 1 1
0.910993630278482 0.870044927790118 1 1
0.630230492165961 0.603293000680119 1 1
0.955778731966928 0.90537443022836 1 1
0.794955172098871 0.753284770949251 1 1
1.17640583773941 1.1195322527743 0 0
0.764027780782684 0.727875152088129 1 1
0.726134977739765 0.693841871696283 1 1
0.766978343867376 0.734241788763922 1 1
0.866551186135073 0.822107585272251 1 1
0.632284764235816 0.606739974375211 1 1
0.636756284463974 0.614189445004447 1 1
0.86144804063829 0.816017517277781 1 1
0.803441125922192 0.762355594652229 1 1
0.554684493489843 0.526052122022254 1 0
0.6686910672682 0.634926514497041 1 1
0.771293998229517 0.730472036901634 1 1
0.771541522175243 0.729471009572328 1 1
0.92969163235603 0.892320271914505 1 1
0.768129254286061 0.736741473350491 1 1
0.665521240096325 0.634276846026025 1 1
0.747547400528219 0.713258919341062 1 1
0.860201787704678 0.818676373031052 1 1
0.533961637633091 0.508393562459438 0 0
0.682394766615939 0.651033912683522 1 1
0.795096497650695 0.759109171707734 1 1
0.926680119736218 0.881193905939496 1 1
0.949791193665018 0.900217898137119 1 1
0.845185139419445 0.803193621543103 1 1
0.675075043397019 0.645342256550532 1 1
0.670396006714893 0.633377951701553 1 1
0.619601917241022 0.591252320910562 1 1
0.746132265753896 0.711926114905499 1 1
0.87831351957754 0.834155968052767 1 1
0.92499372527406 0.873935176340847 1 1
0.842470493640721 0.805569512926288 1 1
0.829904274913885 0.786013265333424 1 1
0.761274719423597 0.721647792649916 1 1
0.935258712081087 0.89212864366545 1 1
0.73007659111984 0.694834171538375 1 1
0.748292629328056 0.715897277483649 1 1
0.48785736184985 0.469058067655447 0 0
0.753086701086102 0.717778576952311 1 1
0.754350021148366 0.717527810416009 1 1
0.808307726818601 0.770440317146122 1 1
0.722492493816348 0.685722329229594 1 1
0.850476148351188 0.813085865380412 1 1
0.951984288112914 0.910206071182344 1 1
0.819126498526977 0.772058253582889 1 1
0.744330517641649 0.713309846107558 1 1
0.923372871514063 0.875577882278266 1 1
0.706403275416906 0.673037413891132 1 1
0.723894829776666 0.689402243959133 1 1
0.983815538155713 0.936007574670051 1 1
0.770169212509632 0.73411464389955 1 1
0.82582705914669 0.789269657891214 1 1
0.882880961501369 0.842817131302086 1 1
0.951676126460471 0.900611778670239 1 1
0.846603102350647 0.808256355431454 1 1
0.943201003562052 0.898349572622153 1 1
0.746618540901339 0.709605311885641 1 1
0.803135230887253 0.765983987198861 1 1
0.946619187197367 0.897846330720194 1 1
0.697184046949772 0.6683756021439 1 1
0.970715577711528 0.924619255334657 1 1
0.732655481277257 0.696330933355201 1 1
0.841673718273263 0.802631203225955 1 1
0.76087424042166 0.723540413891249 1 1
0.834624277439952 0.796402168475032 1 1
0.723798513915684 0.68887742094017 1 1
0.885051614787308 0.844201052577949 1 1
0.717527452854428 0.680752964582119 1 1
0.857147799065047 0.818791451261161 1 1
0.61643254658151 0.583542760468675 1 1
0.701813629391136 0.666319587288195 1 1
0.763206300800053 0.723413609291498 1 1
0.684738214996897 0.651527754472641 1 1
0.896480064976937 0.857822277040052 1 1
0.668413590406667 0.638590148994238 1 1
0.887274574234646 0.847511693009128 1 1
0.994141185189422 0.94572801276248 1 1
0.901882113384875 0.863514016317498 1 1
0.846532447347863 0.807502830975198 1 1
0.868101492867816 0.825007865896556 1 1
0.792862687437018 0.755122365278384 1 1
0.824019490322541 0.78413068466238 1 1
0.67106392553147 0.64042249004907 1 1
0.7781288337367 0.742015741236836 1 1
0.850068494691098 0.812789499905707 1 1
0.85554852517601 0.815774047449121 1 1
0.618164524994886 0.5922052454204 1 1
0.752159283765804 0.717621323388719 1 1
0.68699745388052 0.65370668812944 1 1
0.953288126645073 0.908864905016404 1 1
0.818824653369588 0.782216224819406 1 1
0.872077062715331 0.830583976644845 1 1
0.766295371898673 0.733240519944726 1 1
0.926422823225444 0.874283907312516 1 1
0.762045401510088 0.724001354525259 1 1
0.719380098364365 0.681557645438624 1 1
0.665875063029237 0.629139286002065 1 1
0.741336397007136 0.703925533698674 1 1
0.843276062852654 0.796223549922617 1 1
0.66416298836928 0.633862809962719 1 1
0.82867119900365 0.79414569343515 1 1
0.640869491730782 0.605937048779421 1 1
0.767960385559205 0.719865857284042 1 1
0.684768021007548 0.650542879113074 1 1
0.659049630327774 0.632345370942602 1 1
0.92472895762144 0.884715569555353 1 1
0.895894167758303 0.850523791479859 1 1
0.827031972476009 0.788185792437071 1 1
0.61015281031918 0.579710943295266 1 1
0.763444089638839 0.728600582325294 1 1
0.546446530845592 0.522848229499328 0 0
0.786688105547968 0.751269037604064 1 1
0.740540127341024 0.700996424182275 1 1
0.629570183310078 0.604040263996738 1 1
0.769201072596914 0.733233567302138 1 1
0.598933338444531 0.570286619408761 1 1
1.1500987665745 1.09629939859965 0 0
0.912272084091467 0.875805691611744 1 1
0.699594431435433 0.667272361868357 1 1
0.867350263435956 0.821364781784778 1 1
0.886337326615185 0.845553135229829 1 1
0.871831665665718 0.829832837004994 1 1
0.986985387678769 0.936825599334236 1 1
0.781245951900178 0.744115772099074 1 1
0.798332129526933 0.76176286206457 1 1
0.635204555591731 0.601296881189289 1 1
0.773420465903997 0.734487482920848 1 1
0.950737599932078 0.907037838545104 1 1
0.934361848436974 0.880014487380214 1 1
0.860245117979212 0.8229214840412 1 1
0.727354043024096 0.696046085555013 1 1
0.800628508435848 0.767316277919491 1 1
0.754060444889348 0.718948424638273 1 1
0.7400781219883 0.702478908688381 1 1
0.853993903414355 0.813450273374309 1 1
0.573888332536673 0.546190266736947 1 0
0.88332993750105 0.84674290510568 1 1
0.683447397436976 0.653143600697152 1 1
0.676428655597449 0.645566527448779 1 1
0.711763716781342 0.681331403124968 1 1
0.704560686541041 0.66940275225019 1 1
0.55558427645116 0.527966312656356 1 0
0.808203506144468 0.772081676266852 1 1
0.775602925832781 0.737855154828185 1 1
0.901039092764678 0.861177527550317 1 1
0.864911669953021 0.822395906039701 1 1
0.803348845837047 0.765171607628647 1 1
0.871977366996226 0.834238372628988 1 1
0.72787727761608 0.693387377614745 1 1
0.784000682976114 0.747048546959768 1 1
0.770151506430995 0.731578940668266 1 1
0.747280055497674 0.708945172217172 1 1
0.654898219652979 0.62456931756337 1 1
0.49890301502195 0.473083647864844 0 0
0.970778201792977 0.929957304883854 1 1
0.995293862914716 0.94828112483376 1 1
0.871697856796048 0.829928853181768 1 1
0.861726077673341 0.819965951740034 1 1
0.987800001894341 0.944593680110407 1 1
0.800734726204925 0.764915933902358 1 1
0.799342292203578 0.765945613071943 1 1
0.630732963836047 0.601017709053677 1 1
0.901693723732623 0.858640834716772 1 1
0.898563310036517 0.856535603242868 1 1
0.831825104643699 0.793753618622943 1 1
0.820714627191151 0.771105024693811 1 1
0.601347719114064 0.571314505355668 1 1
0.852231157260636 0.813269172831853 1 1
0.651699040153103 0.621528308993015 1 1
0.736471725670042 0.704065713929137 1 1
0.784003123231003 0.746190671735038 1 1
0.756503066598978 0.721985101288712 1 1
0.803323292330927 0.768022376242618 1 1
0.622055244314218 0.594693974389005 1 1
0.908786270132962 0.852023254803091 1 1
0.881848237650279 0.836701267615081 1 1
0.787717712577841 0.746578948931024 1 1
0.785574374009988 0.745550813730663 1 1
0.834464189194919 0.797253174266075 1 1
0.732044765641366 0.699932348050807 1 1
0.737661379472873 0.701948815448488 1 1
0.793837314596925 0.755123012584158 1 1
0.541315368561784 0.517705768639611 0 0
0.963306954324402 0.920087027335917 1 1
0.622135029373504 0.591898295456065 1 1
0.856028232179131 0.820727774705237 1 1
0.821504886377124 0.782352276842039 1 1
0.659127489733374 0.627906420054327 1 1
0.665880532664796 0.630649473284446 1 1
0.796840394985682 0.756731376758587 1 1
0.771960652933883 0.736180773062302 1 1
1.02632596109977 0.97630775388265 1 1
0.666563083395587 0.636868336673541 1 1
0.811697136474687 0.769524421563243 1 1
0.732765370742577 0.696057076546395 1 1
0.615330257683487 0.585512099056201 1 1
0.697941689480105 0.665760312172688 1 1
1.04324311384036 0.990210902469549 1 1
0.633461046166341 0.604495945518355 1 1
0.656448714430222 0.627090071286979 1 1
1.02340670950944 0.975328606279046 1 1
0.904161239071262 0.857055014347043 1 1
0.952383973673844 0.907047064615291 1 1
0.671632640046899 0.641194322121989 1 1
0.879936548132255 0.836995869793536 1 1
0.890360115611212 0.843265628084582 1 1
0.91621612581209 0.874966602488473 1 1
0.738846491307173 0.706141226163293 1 1
0.815383267365536 0.77919091777383 1 1
0.920612547188142 0.871848016695557 1 1
0.932541386594784 0.886512799631102 1 1
0.792586245145519 0.758282228565483 1 1
0.843150832988253 0.80220971022663 1 1
0.771403383271787 0.734933458371636 1 1
0.676008864850345 0.640984094256173 1 1
0.721090896688482 0.683705275470581 1 1
0.821102090689154 0.774145932257757 1 1
0.955798356977495 0.910524623457121 1 1
0.641599601091557 0.610274736432539 1 1
0.784535956937722 0.750461812169542 1 1
0.558903570438156 0.536727189583057 1 0
0.813868286444486 0.774970484557126 1 1
0.768971954705603 0.73400517292617 1 1
0.815474880819398 0.775651632885766 1 1
0.664702917276536 0.634548120410815 1 1
0.841058507046554 0.803843590260392 1 1
0.691134982284774 0.649622481496851 1 1
1.13924240298238 1.08149670050671 0 0
0.790352658964088 0.752071553787243 1 1
0.600635006932038 0.573504378567351 1 1
0.976697475749678 0.930355055257975 1 1
0.835869890520799 0.798491010500939 1 1
0.790772651820061 0.753080626329787 1 1
0.981500924438516 0.936770219762646 1 1
0.803940241853367 0.769860746243468 1 1
0.741024372573489 0.704777036726382 1 1
0.777440506726752 0.741821221787428 1 1
0.997833708311152 0.94945515835254 1 1
1.05649551958942 1.00499566441456 1 1
0.89511915104452 0.85547819078393 1 1
0.874698885678703 0.834998572969212 1 1
0.953430373813283 0.910049414063021 1 1
0.981845440820857 0.933966018313759 1 1
0.725332020386663 0.692967885264709 1 1
0.796974533069765 0.762028458310246 1 1
0.674635792416899 0.642877401562139 1 1
0.777144739663399 0.737194270151965 1 1
0.830932183614845 0.791776433151048 1 1
0.664424370060481 0.633627104520174 1 1
0.779709097352501 0.741477307331465 1 1
1.03012697995121 0.979593984116206 1 1
0.697462465594234 0.660489252559015 1 1
1.02476420548058 0.97713678490751 1 1
0.67581645865214 0.644983735894278 1 1
0.52614653309194 0.504882796983647 1 0
0.787312140930575 0.752516418731819 1 1
0.755607647951438 0.720384046399241 1 1
0.948935989521437 0.906674359444626 1 1
0.733859414981455 0.702444724433031 1 1
0.635139652877877 0.603560145165869 1 1
0.657254096965709 0.62418517855621 1 1
0.940513645333228 0.899447737649171 1 1
0.800406389344021 0.76652666149054 1 1
0.812448325484571 0.7756837566318 1 1
0.740799461747518 0.705316067968792 1 1
0.746850786377388 0.711003297077809 1 1
0.679676788815616 0.646688186608872 1 1
0.763689796331036 0.729268799384462 1 1
0.875502440308152 0.839547347695081 1 1
0.851078860923004 0.810431154165011 1 1
0.974320178672214 0.924360671485395 1 1
0.846040790145417 0.800998415880704 1 1
0.809611224895729 0.768223971246226 1 1
1.06757429425796 1.01657066049594 0 1
0.950295912058994 0.922429763622764 1 1
0.889435622769217 0.842913620442792 1 1
1.00197125780398 0.955376205894998 1 1
0.931501594850806 0.886217050511361 1 1
0.816614706959452 0.780770078826683 1 1
0.828215748862001 0.787610886743166 1 1
0.924588136881504 0.881298024982603 1 1
0.793578549853672 0.752830801271041 1 1
0.832902012378962 0.796427664771495 1 1
0.757176648173429 0.720210513379964 1 1
0.855618081783135 0.813215542666222 1 1
0.736066098004425 0.699237371160345 1 1
1.00088461100205 0.955048590823903 1 1
0.669134098467173 0.63645140229981 1 1
0.838421775685299 0.793035538422963 1 1
0.792334212207187 0.752248371788035 1 1
0.891103825117179 0.850989246828035 1 1
0.812181600529191 0.774393781425644 1 1
0.651705950105363 0.619235562675541 1 1
0.944870426862609 0.900948100085535 1 1
0.939098378595634 0.897294229581967 1 1
0.905602990438496 0.859543998842516 1 1
0.744707676170444 0.709170222297105 1 1
0.896464627179484 0.847434507921137 1 1
0.729954755258671 0.695555186602427 1 1
0.851686515528713 0.806073204951671 1 1
0.90034897761478 0.85106964505033 1 1
0.713268501967115 0.681916569127618 1 1
0.772532096468103 0.737452302702281 1 1
0.915751746723893 0.869993247123864 1 1
0.75939727586683 0.723464393198085 1 1
0.866457821818306 0.819603573072946 1 1
0.78975614158082 0.756007462346491 1 1
0.525232063415513 0.500972710945239 0 0
0.709163492641453 0.679538044135801 1 1
0.740413991887049 0.708143042111214 1 1
0.8406768616651 0.804734921594217 1 1
0.702339426449888 0.668909991593045 1 1
0.556427802984404 0.53277960814675 0 0
0.737385922138147 0.705782567201026 1 1
0.824745733496815 0.784726078636482 1 1
0.742527883891306 0.704587830731317 1 1
1.01730126126264 0.971123082222481 1 1
0.891207385395248 0.853063548123939 1 1
0.835962786453217 0.791922027912843 1 1
0.970227475474382 0.926475836988043 1 1
0.713981344625245 0.678982726791412 1 1
0.831898348389339 0.79622901966412 1 1
0.924126369182193 0.884638497354078 1 1
0.93300310040954 0.88878409945022 1 1
0.92670993827285 0.885997886700887 1 1
0.808974486427285 0.772980197153715 1 1
0.766520080399517 0.728498840261171 1 1
0.743852028452526 0.702826618163642 1 1
1.03941362855657 0.989551017974685 1 1
0.646402077498079 0.616693846858301 1 1
0.75444621367981 0.718115804583081 1 1
0.666776745330129 0.636871379238238 1 1
0.512891491846277 0.486680711155471 0 0
0.552030994562636 0.525448436323461 0 0
0.957120764957245 0.916152538447735 1 1
0.68444587366032 0.652783934543166 1 1
0.964060555575249 0.915825997069269 1 1
0.539752672450927 0.515048896949248 0 0
0.766673038455751 0.729101295760796 1 1
0.730316600896554 0.689874521448358 1 1
0.673133204815213 0.642588553385568 1 1
1.16287775452914 1.10534525371673 0 0
0.716123652883013 0.683547757778552 1 1
0.874624516213761 0.837559055598389 1 1
0.725139774358042 0.688516000788545 1 1
0.533919555704269 0.511240930071262 0 0
0.813871281976619 0.776703029756198 1 1
0.91038071109487 0.86314561482769 1 1
0.695214677789425 0.661620465714077 1 1
0.511850542892264 0.48363895087632 0 0
0.885444406226583 0.844191788722572 1 1
0.987043098252886 0.941112881038362 1 1
0.860527300631638 0.818862593343047 1 1
0.734777305730812 0.704278968064417 1 1
0.656184954718413 0.628514852318089 1 1
1.03929807820018 0.987502957511398 1 1
0.619374028173276 0.592069743362763 1 1
0.544939121609135 0.521190895621298 0 0
0.926650954140549 0.886898371639661 1 1
0.817786543490865 0.776569059168117 1 1
0.698622458986151 0.665197696459955 1 1
1.07356885919898 1.02814118734777 0 1
0.821085087372748 0.779988557246064 1 1
0.545526168510775 0.520038366339417 0 0
0.794570231800622 0.757074100483357 1 1
0.905063698733396 0.862694976967505 1 1
0.566379613631373 0.54545006424027 0 0
0.64417726754354 0.617058927011492 1 1
0.764986203031683 0.730544506070377 1 1
0.819507192424926 0.77831205666403 1 1
0.711946465689007 0.67954548906105 1 1
0.945039983735302 0.897896621652294 1 1
0.954765502964934 0.89985528554568 1 1
0.978714576180807 0.934418149229445 1 1
0.671749586154035 0.646029927633849 1 1
0.908886056336862 0.868120941966303 1 1
0.693435859178244 0.661933997490422 1 1
0.863689184931318 0.822141074869725 1 1
0.874197042464281 0.840689877664367 1 1
0.74441736600254 0.704681196912927 1 1
0.729374476463197 0.697094932730167 1 1
0.788332322526299 0.753804061198742 1 1
0.664313335215882 0.638669580886928 1 1
0.865582265740451 0.820717410815397 1 1
0.873399252098524 0.828860992393405 1 1
0.658516822596482 0.630060690092584 1 1
0.504608099581777 0.484058967993452 0 0
0.826247414468833 0.788898608519314 1 1
0.834567369045986 0.785769865930708 1 1
0.796149941775768 0.757182323901293 1 1
0.92576115882509 0.880563383394791 1 1
0.646391281290726 0.613650142515841 1 1
0.781593824476904 0.744863326204835 1 1
0.668648182237181 0.634351286084041 1 1
0.704408613957143 0.665932057682993 1 1
0.768975509417986 0.730437268342313 1 1
0.881483689687651 0.839452185517982 1 1
0.590522629087912 0.561203996550656 1 1
0.611515897712994 0.578416253588651 1 1
0.607597190893818 0.578869792571555 1 1
0.582599751150242 0.557677927132875 1 0
0.793040597706523 0.756137679327542 1 1
0.806482713821649 0.770338408927628 1 1
0.758274307391091 0.726433693901099 1 1
0.799708903548413 0.760143095474458 1 1
0.789097767156361 0.748691082702568 1 1
0.620545620126287 0.590280974755188 1 1
1.11625247960311 1.0667471511774 0 0
0.925700949519996 0.883097926638951 1 1
0.758505926467984 0.721442391238951 1 1
0.830006924457124 0.795392419512015 1 1
0.883843766845131 0.842576648070448 1 1
0.964534428063887 0.91557315585213 1 1
0.795624253877674 0.758103165873224 1 1
0.642885707532945 0.614534500943971 1 1
0.98251453042064 0.938289046822292 1 1
0.913427441956608 0.874135708473163 1 1
0.463990789890889 0.443148914289927 0 0
0.900577667712025 0.856535552861888 1 1
0.926118392180585 0.887817222895065 1 1
0.64972216186496 0.621856605358594 1 1
0.843949620432131 0.800552229832758 1 1
0.702826300081448 0.670679774365177 1 1
0.716159466318904 0.681687128436392 1 1
0.994119490435819 0.941945782465437 1 1
0.813123693762213 0.77661898179873 1 1
0.772332840133204 0.738067783360297 1 1
0.743576682974108 0.706201617929299 1 1
0.779071772209621 0.743852252082236 1 1
0.666671200226253 0.634560920064227 1 1
0.693069486803068 0.662250830184805 1 1
0.595178103065121 0.566257793379941 1 1
0.481681128324033 0.456152866464769 0 0
0.837488082667571 0.793994504169348 1 1
0.684575563505802 0.645849929239389 1 1
0.683157794251083 0.643601079420873 1 1
0.875585760969653 0.833830500763603 1 1
0.817640725004859 0.770978526070648 1 1
0.807197952767656 0.770133047937302 1 1
0.828328798353054 0.792738946874752 1 1
0.689332038101179 0.656768564885651 1 1
0.685167330185483 0.652919014729497 1 1
0.973333184403246 0.927478225066141 1 1
0.605530959301933 0.578308335309827 1 1
0.705509943047809 0.672328338435963 1 1
0.850416775143739 0.813822726403563 1 1
0.961468932282467 0.910952162570249 1 1
0.774372449423828 0.733929782526606 1 1
0.813411994580485 0.773305178570044 1 1
0.633697854874611 0.595638469965506 1 1
0.954004440159706 0.908058220911901 1 1
0.797292700701655 0.758441793910087 1 1
0.86388912499875 0.822018354624557 1 1
0.851958746468592 0.812813094433775 1 1
0.70605487207777 0.674358010528909 1 1
0.654204113970109 0.626968846566313 1 1
0.560657625820974 0.535891185119205 0 0
0.550568240080826 0.524622827991619 0 0
0.898601689743054 0.861787562195482 1 1
0.775465476086314 0.736046767300592 1 1
0.997557092955982 0.952425289691822 1 1
0.655307278026613 0.623032672549999 1 1
0.779877600199573 0.743515207643573 1 1
0.808320417237904 0.773168484355492 1 1
0.773693151213521 0.737206535635722 1 1
0.841954518776921 0.805342782704243 1 1
0.794677914127292 0.75569778906949 1 1
0.798584824275617 0.758444767468811 1 1
0.745205126559403 0.711219984167038 1 1
0.987094913452495 0.933931804526589 1 1
0.878999165566531 0.840887730079724 1 1
0.726733034995239 0.689088359318006 1 1
0.55178958261036 0.528620474045771 0 0
1.00458284808284 0.954457206603627 1 1
0.84446505964369 0.804407014158781 1 1
0.884879134031559 0.841697654066425 1 1
0.630262891631776 0.597690784350465 1 1
0.846604679851169 0.800639402845863 1 1
0.680585808330105 0.651011951149847 1 1
0.942752820082864 0.902347867842507 1 1
0.700649136776031 0.661299739205703 1 1
0.929877240873946 0.882038878714825 1 1
0.79365587335179 0.75181939711982 1 1
0.860865473655925 0.815992100343117 1 1
0.707726164820106 0.676220212920695 1 1
0.697015750429731 0.66990976883132 1 1
0.872410168916103 0.835650205570184 1 1
0.668954686690591 0.638767902383453 1 1
0.740067074794154 0.707682741744392 1 1
0.892092043159878 0.849417724617932 1 1
0.737414121493742 0.705002449475552 1 1
0.628398981807131 0.599019522403715 1 1
0.796633273188406 0.760641142336767 1 1
0.716675651901061 0.686050422345549 1 1
0.853030938786211 0.807320528555273 1 1
0.869709824757294 0.831352241673522 1 1
0.803073787889185 0.768325045001233 1 1
0.769184614081417 0.737494556278588 1 1
0.665379823153465 0.636159495310213 1 1
0.872884766799858 0.831844252795476 1 1
0.997799127541118 0.949561736702589 1 1
0.935008441629716 0.886694390729307 1 1
0.73186812084248 0.706463054542715 1 1
0.635535331551294 0.603785145550513 1 1
0.710323421829 0.678851426366289 1 1
0.734884295561988 0.699643661069886 1 1
0.832505269476153 0.792051101201807 1 1
0.762424332952964 0.714828447234584 1 1
0.550045537033211 0.518711525510694 0 0
0.77655406351763 0.743193319132198 1 1
0.935853625161326 0.891763059105129 1 1
0.811462978168171 0.772582600043412 1 1
0.981639502212605 0.935857041622716 1 1
0.811683170762611 0.772039730361623 1 1
0.845530562801465 0.801492893717698 1 1
0.8438562458737 0.800120004755252 1 1
0.799351364512175 0.758989544594104 1 1
0.868352265350745 0.825256641162454 1 1
0.991038451060732 0.939909619274544 1 1
0.692059806804405 0.666211009666428 1 1
0.735999209746472 0.699635941109827 1 1
0.819928400121068 0.778137244247677 1 1
0.964123374033307 0.917334700230708 1 1
0.704822274151967 0.673800089620289 1 1
0.85719885509724 0.817448556016695 1 1
0.768287590900215 0.730499458119612 1 1
0.839359260311602 0.795862346778847 1 1
0.824894787621629 0.78887433324456 1 1
0.585492124667927 0.556332365047981 1 0
0.760821808523099 0.723410781696513 1 1
0.731275750702259 0.699970990861888 1 1
0.994872401309041 0.945635900325576 1 1
0.51850714829137 0.491545313138834 1 0
0.822043472318926 0.783238638568968 1 1
0.84816360468442 0.803982830874599 1 1
0.901795969924179 0.862695646625476 1 1
1.06531737875413 1.01891860098242 0 1
0.755343651519201 0.723669359355989 1 1
0.88194470712324 0.843523867325662 1 1
0.92857612616792 0.887735690090389 1 1
0.537003301576535 0.503740220788148 0 0
0.859445085420776 0.820017821684426 1 1
0.707564394994452 0.67452529612489 1 1
0.572511535783913 0.547979092381777 1 0
1.02883489849906 0.975680344478572 1 1
0.834461352246292 0.795494291516176 1 1
0.753870162729604 0.722407179818203 1 1
0.811206401034738 0.77014779056698 1 1
0.790443879870939 0.746915820830118 1 1
1.0664057283493 1.01327119811729 1 1
0.841543718732258 0.806980329276904 1 1
0.915078018512984 0.866053929557219 1 1
0.753529916074558 0.719515734818639 1 1
0.82637506338965 0.789520279582843 1 1
0.734933555638712 0.702002425975049 1 1
0.64770388835053 0.611076700858661 1 1
0.751255150913174 0.714450125888515 1 1
0.546063135371392 0.524411259512156 0 0
0.640027590291388 0.615608139360872 1 1
0.769627285922461 0.734976324326053 1 1
0.720524533269736 0.686104754421264 1 1
0.658396283130044 0.621814810715893 1 1
0.738807799543957 0.687444906824899 1 1
0.728943168881509 0.690918895552238 1 1
0.755166670925314 0.721763898248682 1 1
0.781684940307934 0.749549117881705 1 1
0.753795482441407 0.719018094386785 1 1
0.51541945678788 0.490346190282276 0 0
0.730865749658015 0.693971148312269 1 1
0.980192747234253 0.931801711079272 1 1
0.632109993238844 0.594067281213483 1 1
0.699958212854217 0.669245974390635 1 1
0.782674418333763 0.751344558803135 1 1
0.799311711872868 0.759641926087284 1 1
0.826022978318368 0.791397469698127 1 1
0.628507691224398 0.599649737170173 1 1
0.977662611025882 0.936915096776852 1 1
0.674951878310842 0.643987970130184 1 1
0.825691138069666 0.790811180753124 1 1
0.687108507776712 0.656424256940832 1 1
0.713308887811809 0.684370575028709 1 1
0.714337686575982 0.678803695542856 1 1
0.729315181840666 0.694546254302545 1 1
0.825967748397692 0.794526495696301 1 1
0.668894681463015 0.63481441296461 1 1
1.01231522128866 0.965170242997818 1 1
0.820804607197183 0.780164633338789 1 1
0.921381031000108 0.882843019108288 1 1
0.736286822074691 0.70425526412193 1 1
0.774674571801959 0.737078652075803 1 1
1.04435058095898 0.994919242250965 1 1
0.631902581165549 0.600585889588453 1 1
0.772669603889301 0.736061154133223 1 1
1.03085771684254 0.984727855183148 1 1
0.696570407636597 0.665837198527882 1 1
0.82898658418346 0.789993874649345 1 1
0.870468561904349 0.83344446896323 1 1
0.74922941062377 0.715861613392427 1 1
0.649498929666135 0.620476748886449 1 1
0.652496312062636 0.621583126191493 1 1
0.652040253134077 0.620997022978353 1 1
0.584410338103344 0.558407231934923 1 1
0.780586398381483 0.743649843441408 1 1
1.00870962518795 0.961773407246312 1 1
0.805786986529148 0.76963690865728 1 1
0.804710073608315 0.768346148830855 1 1
0.529119342407893 0.502306881443581 0 0
0.731256760811818 0.694628211854046 1 1
0.8128843393515 0.771349801560256 1 1
0.748146562770549 0.718882056351868 1 1
0.599622465400043 0.568232026806117 1 1
0.81752004444379 0.779059177303796 1 1
0.972762046936788 0.931317339776913 1 1
0.860248707058002 0.819124390103085 1 1
0.880288981308815 0.839845403963376 1 1
0.712398455825229 0.67765456070689 1 1
0.866993819529602 0.820168564221423 1 1
0.832354703728817 0.795079670470344 1 1
0.853373886950982 0.811645912981182 1 1
0.912351461267137 0.874206998538771 1 1
0.797649525164052 0.761081149073472 1 1
0.825553638008974 0.785742417637192 1 1
0.698964614612981 0.665581129265597 1 1
0.295042490817774 0.282703360792599 0 0
0.663027479848072 0.634459279300818 1 1
0.898773751960554 0.853162537951885 1 1
0.932528094509563 0.884654598767291 1 1
0.692782539330155 0.659518463439329 1 1
0.969751420190285 0.923551062100484 1 1
0.882781557323841 0.837993996547304 1 1
0.772194367446847 0.735948925260187 1 1
0.839833964213732 0.799717364456244 1 1
0.685523478998371 0.654088319269204 1 1
0.932654663257189 0.887427163773024 1 1
0.779854541651152 0.746509115804122 1 1
0.761693360670526 0.725096444257734 1 1
0.727852701515965 0.693056085721235 1 1
0.862491591958606 0.817171992842419 1 1
0.786578688207361 0.750728367871233 1 1
0.785450505931483 0.750514861566824 1 1
0.812177673855707 0.777040108797519 1 1
0.740034334443004 0.707908904425625 1 1
0.838882577347126 0.799660972279605 1 1
0.718953347265257 0.680851623880794 1 1
0.745612279376555 0.709632960112756 1 1
0.747262759878426 0.711687569757727 1 1
0.880054830861878 0.834337250012248 1 1
0.691272554146326 0.648985185256369 1 1
0.846852624247331 0.802866392975847 1 1
0.948117972451033 0.90478973537561 1 1
0.954665663402068 0.911099605903578 1 1
0.826456975455793 0.783763541066961 1 1
0.831593120927528 0.793602576474149 1 1
0.919629228498471 0.875105999625211 1 1
0.847835039092344 0.805092282035887 1 1
1.01532959882507 0.958818368545271 1 1
0.734908687897758 0.703412938413276 1 1
0.869708004166628 0.833999545444138 1 1
0.574897148510085 0.545804380817344 1 0
0.589977134633544 0.564468410764187 1 1
0.697894194537151 0.667063450853246 1 1
0.763142445663472 0.729302859519371 1 1
0.826668399177615 0.784562438770302 1 1
0.809369226629101 0.765212497299632 1 1
0.809925605157121 0.770903940576839 1 1
0.514102135104627 0.495545507359967 0 0
0.766654568624012 0.733563788477577 1 1
1.06318216750207 1.01350024821151 0 1
0.889696573809752 0.848714499333257 1 1
0.828149262064378 0.795166117330417 1 1
0.882617206182505 0.837786887223241 1 1
0.881519646818299 0.842805654455817 1 1
0.754227211116204 0.717648980491832 1 1
0.83716394519287 0.799591195898901 1 1
0.797741823999018 0.759481852808387 1 1
0.620233735482184 0.597032147526295 1 1
0.751454067643258 0.714075983051082 1 1
0.772156665583939 0.737036902513527 1 1
0.942911822391255 0.898811567784287 1 1
0.912692495019129 0.867864218678973 1 1
0.728752609008992 0.69183015118868 1 1
0.861806017809153 0.818887918686694 1 1
0.933353519505395 0.891229140112234 1 1
0.629464667007951 0.598448813583481 1 1
0.86519522496008 0.82017182836602 1 1
0.870016260414128 0.825995895886707 1 1
0.749256854876467 0.712911029592903 1 1
0.653939858086488 0.620005652524764 1 1
0.875038522709747 0.831834405387043 1 1
0.719577610419546 0.689369460331639 1 1
0.842538385469608 0.803310612792934 1 1
1.19112990983388 1.13461827067354 0 0
0.714219925968845 0.680006737898761 1 1
0.847797296275236 0.80984297522838 1 1
0.723878752240204 0.692786841227987 1 1
0.783736127765791 0.749584475727132 1 1
0.894131606483366 0.849766427197591 1 1
0.91940000714203 0.877089388422759 1 1
0.872717980705927 0.836982210967349 1 1
0.684618171425367 0.652281441528093 1 1
0.91685827059958 0.871374715535598 1 1
0.706162403010036 0.6734261041448 1 1
0.927934654628126 0.889846271586359 1 1
0.919466519261836 0.87607360040997 1 1
1.0537375317089 1.00176077450004 0 1
0.953415684444004 0.908960277970086 1 1
0.702727277524027 0.667155829293077 1 1
0.943043400948332 0.898175005810147 1 1
0.72301072067037 0.689505792404389 1 1
0.795548275963105 0.761195298238935 1 1
1.05560000365436 1.00334419592986 0 1
0.822214178025938 0.780660216774997 1 1
0.962009348347304 0.918623776617516 1 1
0.774231239508534 0.742032759601623 1 1
0.618260026844741 0.588881722038336 1 1
0.631803732422324 0.602293371901547 1 1
0.903085015487857 0.859684651485047 1 1
0.779999758069886 0.745391772362918 1 1
0.850201308836511 0.812010102277877 1 1
0.667376980234131 0.632544342984548 1 1
0.839070271109019 0.801688457632536 1 1
0.797901724167646 0.762880163210364 1 1
0.637996308911724 0.609124171553434 1 1
0.781580171677975 0.739813681693858 1 1
0.818023398377755 0.780828919237678 1 1
0.736473943587858 0.705963544689654 1 1
0.652962414781229 0.62478855113052 1 1
0.795780067554625 0.755944736375756 1 1
1.10075099074243 1.04362718679485 0 1
0.943330084406218 0.90130923448985 1 1
0.81153009940827 0.771821813567763 1 1
0.796570989825906 0.756052743845067 1 1
0.739464387548738 0.703489684444137 1 1
0.646381058220031 0.616690678134961 1 1
0.711810216468846 0.674877933363586 1 1
0.772098623327937 0.740816750286177 1 1
0.856521312645878 0.815039146864446 1 1
0.505765865654295 0.482495717270873 0 0
0.895808693699215 0.85442247491817 1 1
0.770260868750007 0.735674984942489 1 1
0.880440569099635 0.833684846796562 1 1
0.738978207922426 0.702195639812669 1 1
0.80124440750208 0.761978144402155 1 1
0.881355849897353 0.842130897005742 1 1
0.894669864974314 0.84951270584307 1 1
0.834674394183735 0.790345638552043 1 1
0.853912158926587 0.81570849650413 1 1
0.764740554830799 0.730217923944558 1 1
0.777310717579929 0.739303589073507 1 1
1.02320599921898 0.97610228396143 1 1
0.890537369875819 0.847759478391069 1 1
0.834057150779634 0.793135406264556 1 1
0.707844008820953 0.66922016644285 1 1
0.86923978193889 0.821259905259495 1 1
0.743225915438722 0.70979627619482 1 1
0.804894751608737 0.769978292812364 1 1
0.879767962784085 0.836453711574351 1 1
0.846164739394219 0.805608357642252 1 1
0.962700064235582 0.919274032470829 1 1
0.814630759999467 0.773876536604608 1 1
0.773663146479759 0.739973692914089 1 1
0.980734649940699 0.936834002558953 1 1
0.641055795687758 0.609337207897163 1 1
0.71402384901619 0.679966122082925 1 1
0.823116287042724 0.780527956361707 1 1
0.794078270466655 0.754175343690027 1 1
0.819677330453068 0.788158831631919 1 1
0.943294715535374 0.896830793687672 1 1
0.748022246795446 0.712712476385333 1 1
0.846913984412597 0.806025941350556 1 1
0.806748683294808 0.769725074021762 1 1
0.961062712762972 0.914375747746433 1 1
0.767887478877186 0.726380311420358 1 1
0.919237668967656 0.874747627884557 1 1
0.72291711143261 0.686484838133581 1 1
0.860243470462736 0.819717563041285 1 1
0.794697960187318 0.758760606613735 1 1
0.843755994012609 0.798534018411182 1 1
0.646705577618899 0.610858027387345 1 1
0.907904665251388 0.870052918912635 1 1
0.822098285818213 0.78563089517967 1 1
0.82105943578048 0.785209505091415 1 1
0.881684422683968 0.837526771192643 1 1
0.428864835102268 0.413866657965759 0 0
0.998518035661171 0.947095497029674 1 1
0.79250591520734 0.751885962047234 1 1
1.00006924568712 0.957995221589394 1 1
0.492764142279079 0.471357257553861 0 0
0.682556710428865 0.658461427979218 1 1
0.698500185789708 0.671051857870608 1 1
0.846198820932591 0.807778730082744 1 1
0.70511749742517 0.670663759181135 1 1
0.840781555653999 0.800739625319937 1 1
0.864068922887276 0.824580278660189 1 1
0.706372956292443 0.680074612908612 1 1
0.752938839850838 0.722708428225155 1 1
0.899429195980791 0.857860278891837 1 1
0.912922804423225 0.865300391156459 1 1
0.881802877214709 0.845370261459255 1 1
0.695922167492122 0.665767041207393 1 1
0.775805933354934 0.741593093270478 1 1
0.725443336279291 0.687154613292526 1 1
0.944422564390971 0.897242349978289 1 1
0.678216637042708 0.647116695313725 1 1
0.909748387245051 0.866694931831043 1 1
0.602870448414127 0.574811084765145 1 1
0.709716830765619 0.67574132990453 1 1
0.752404782127109 0.721005281154677 1 1
0.719244070795713 0.687901263269874 1 1
0.84757200386239 0.804621413762428 1 1
0.815821943399135 0.773606527605281 1 1
0.588852070085304 0.563914826159382 1 0
0.996128218091611 0.930653871680118 1 1
0.691800898060081 0.660843480239895 1 1
0.921951816598402 0.875930964121201 1 1
0.803582720058417 0.765981132851605 1 1
1.20702137553838 1.15022551279147 0 0
0.748190997631465 0.713682562925108 1 1
0.753695519260141 0.715836054968538 1 1
0.791995764720703 0.758501566558666 1 1
0.945593488736995 0.899422878183755 1 1
0.583670827518674 0.558385795744544 1 0
0.648556167973721 0.61793830533063 1 1
0.787093437786723 0.750083829786504 1 1
0.546351142227737 0.519563108588653 0 0
0.69870548647924 0.672869024114612 1 1
0.894982046439782 0.856993346834547 1 1
0.857853815341426 0.817975221121526 1 1
0.84084268206889 0.805065451454892 1 1
0.63006863330638 0.599850655109931 1 1
0.680713348054067 0.644542571178188 1 1
0.899993111049348 0.856373762396533 1 1
0.762133375720694 0.726469786333191 1 1
0.873961310346773 0.834125899604802 1 1
0.971352008117132 0.924754968538772 1 1
1.03831939593629 0.993252100601153 1 1
0.67634512782216 0.641759567370045 1 1
0.82166474917645 0.783796985180795 1 1
1.0702405228219 1.01892670631847 1 1
0.911183192802737 0.869876335672501 1 1
0.818677262541284 0.784160360443999 1 1
0.740872366408089 0.709034203716195 1 1
0.695933951238496 0.65211848123147 1 1
0.726613129264107 0.692589099796147 1 1
0.965480139986541 0.921406815637359 1 1
0.672246459995562 0.644258791455043 1 1
0.750837257385854 0.712658352464442 1 1
0.861780623652221 0.817686863994289 1 1
0.840970470302402 0.801491381545047 1 1
0.836089188887958 0.798612823720755 1 1
0.612480524465854 0.585576154781152 1 1
0.864481072374643 0.821185823298144 1 1
0.757779248073269 0.72210303395797 1 1
0.833204374611894 0.796595057228224 1 1
0.804527962204786 0.761519565084188 1 1
0.847219740784937 0.806671525428674 1 1
0.844550457456844 0.803394244285588 1 1
0.494856914290678 0.474279431629117 0 0
0.887987892727467 0.845078599539871 1 1
0.616390101184109 0.588103499283163 1 1
0.714212597356247 0.682573010924082 1 1
0.790818596642024 0.751381840262432 1 1
0.771214417636525 0.730994309451859 1 1
0.96079700183853 0.919363610904622 1 1
0.715629865564783 0.66685374218876 1 1
0.770571457656444 0.736220753825953 1 1
0.898221862253293 0.849998072092645 1 1
0.653063514456066 0.624205655146774 1 1
0.907040706212735 0.860800087818462 1 1
0.747812478500214 0.713285227075333 1 1
0.879942033742276 0.83844231539048 1 1
0.689550854549063 0.654848679046639 1 1
0.82990392197082 0.788847010682239 1 1
0.747238518239827 0.713416149336321 1 1
0.693779153675166 0.660809955764671 1 1
0.747234439168795 0.712420900768468 1 1
0.786290596153447 0.749636662677383 1 1
0.833540329824545 0.789796955042384 1 1
0.859160428678064 0.818931893996575 1 1
0.908701759963588 0.863513626711454 1 1
0.771313650892418 0.73244740556983 1 1
0.871579640602036 0.827373302672246 1 1
0.838379740489798 0.799683939638154 1 1
0.785514610903563 0.752762651399374 1 1
0.617509632831432 0.587552786027191 1 1
0.834449283256995 0.791758892966488 1 1
0.667190197513966 0.639931474058085 1 1
0.793851623748634 0.749176756932296 1 1
0.766657654047286 0.730748797768644 1 1
1.09145305242843 1.03390463590469 0 1
0.634616788402076 0.600600190205464 1 1
0.637778469716086 0.611603282156158 1 1
0.781973139195562 0.748419427169644 1 1
0.892496678033012 0.84815854520563 1 1
0.869144581211522 0.823814688638206 1 1
0.852407599900648 0.808133170811917 1 1
0.647174516671522 0.617373532255713 1 1
0.745933069476419 0.707029785143436 1 1
0.816473854901299 0.772666251837249 1 1
0.758123818619168 0.725454826669398 1 1
0.819537592769868 0.782465390088205 1 1
1.00792055248283 0.959297155603507 1 1
0.903226319646066 0.856161768589896 1 1
0.848631986335916 0.806216884824696 1 1
0.709382825493552 0.67107205784509 1 1
0.737806512044232 0.698929145154414 1 1
0.589087922743545 0.565421764056991 1 1
0.681958514136661 0.647425831794187 1 1
0.818807969302246 0.780919551089915 1 1
0.752872735511136 0.711797129832254 1 1
0.709275158380186 0.672292927890368 1 1
0.776625153211735 0.74358384066306 1 1
0.785016830798647 0.749448793597897 1 1
1.04516748613536 0.991951024725784 1 1
0.877421686399294 0.837006550227241 1 1
0.914722071430019 0.872680011922194 1 1
0.852436015614501 0.813371565280134 1 1
0.899657869569746 0.859118545657618 1 1
1.0047938959995 0.957704457458087 1 1
0.742788401022003 0.705439359197461 1 1
0.644892670606418 0.616910628226471 1 1
0.628477645102784 0.598605466452957 1 1
0.725044726291531 0.689798223855589 1 1
0.968508293011588 0.92307469305453 1 1
0.952894311609399 0.910472059715934 1 1
0.808194102477412 0.76432679777487 1 1
0.844675619063924 0.808087974151279 1 1
0.738450787454809 0.700430874625176 1 1
0.808149217664205 0.771566300101732 1 1
0.929867937746513 0.879341256156559 1 1
0.684087112862418 0.650039943852902 1 1
0.739623507683943 0.708004082597765 1 1
0.622644353072446 0.596578779924043 1 1
0.891441927167647 0.849151884208519 1 1
0.836543009777069 0.798340888822655 1 1
0.905002864714408 0.863972779770919 1 1
0.977137995822281 0.929490925384864 1 1
0.6570294160675 0.623759104668165 1 1
0.666938013589949 0.635981193094574 1 1
0.770301567986821 0.733431138370077 1 1
0.780480507890893 0.743213422981557 1 1
0.830526607659796 0.790853953484547 1 1
0.88878255863908 0.847122701849628 1 1
0.806608119534411 0.763883462499621 1 1
0.88424879135049 0.843865293349579 1 1
0.847934104667026 0.811584438053606 1 1
0.663822013862829 0.633792767701524 1 1
0.946627766068298 0.902020439070158 1 1
0.601684703153203 0.572499830779609 1 1
0.751696153323641 0.715001220815265 1 1
0.709118730926423 0.676202653381801 1 1
0.697147769593433 0.666241027905461 1 1
0.89010686942674 0.844209797087461 1 1
0.708664453950987 0.677934785152422 1 1
0.432516707513548 0.415727124408542 0 0
0.755669279696739 0.722717284768062 1 1
0.717220488380103 0.683949511083682 1 1
0.788008756466195 0.750400698046332 1 1
0.826594222181395 0.787840037792405 1 1
0.706087867311023 0.672221368825604 1 1
0.716927761436425 0.679950527933758 1 1
0.76978226267386 0.730399877538487 1 1
0.71491696213412 0.682657101819162 1 1
0.759381625419989 0.723914295293964 1 1
0.867272304937531 0.825015978027326 1 1
0.848328808388968 0.808062467161011 1 1
0.797657713595342 0.758166183794683 1 1
0.792692965664253 0.748339618937352 1 1
0.917548277692712 0.874932318224332 1 1
0.591326108516397 0.56529781440823 1 1
0.968616094399779 0.923373891343463 1 1
0.801050667433548 0.765128619129469 1 1
0.715414762842115 0.678026611227762 1 1
0.748310890748268 0.714404314373775 1 1
0.783493576599072 0.746171140161186 1 1
0.622160615717577 0.593413306999407 1 1
0.602727219212711 0.572186038579147 1 1
0.815390857908529 0.771192637528649 1 1
0.885940546817638 0.843462811231997 1 1
0.797244929361738 0.765546679356263 1 1
0.791485015418318 0.753544855891031 1 1
0.844514516786753 0.80343492501127 1 1
0.931375499275746 0.882666038777239 1 1
0.672709786326233 0.637620914714178 1 1
0.805601823038926 0.761926019900711 1 1
0.744945817045478 0.708503869828879 1 1
0.601508142415113 0.578365576694956 1 1
0.701708504567652 0.664710954583523 1 1
0.920345367966617 0.874512210880495 1 1
0.667040447605668 0.637665700205843 1 1
0.779804295867389 0.739747140520077 1 1
1.04613172356793 0.996343982724247 1 1
0.872419277525958 0.828616258400017 1 1
0.899871705734629 0.860519633591707 1 1
0.773663040577321 0.733186585795083 1 1
0.627511415345903 0.600924142935866 1 1
0.874563816230522 0.831326618160437 1 1
0.550892233060501 0.51651372959032 0 0
0.690866695916147 0.663478968680367 1 1
0.592326342490207 0.558694333642356 1 1
0.744690579626926 0.708378866150534 1 1
0.891436517175492 0.849656672279878 1 1
0.85312560569899 0.812830793891295 1 1
0.820289484016445 0.780529339686602 1 1
0.69739537653102 0.659510479863863 1 1
0.743653575197744 0.702822380480673 1 1
0.816592474420303 0.77859292694604 1 1
0.819087569008461 0.775327047051028 1 1
0.968579497625476 0.924190617060255 1 1
0.681401046777555 0.652878617597687 1 1
0.959938047590398 0.908866707610399 1 1
1.04474276206288 0.990314338075867 1 1
0.592210604342647 0.56248615410847 1 1
0.686806850720295 0.642323422217205 1 1
0.648524309460047 0.62052927885266 1 1
0.726833993840231 0.696491260943555 1 1
0.921083537514876 0.87187118114793 1 1
0.664973473138468 0.635255228707442 1 1
0.832317266814188 0.790866401178381 1 1
0.886511097999693 0.846256498958882 1 1
0.757156711048282 0.720062071924619 1 1
0.836793095871144 0.792321845191022 1 1
0.762209075712194 0.722093908340486 1 1
0.965602539965239 0.919976538667928 1 1
0.972530931682507 0.925710145399407 1 1
0.999125699971814 0.944301961031083 1 1
0.819500967143459 0.780430316341091 1 1
0.691503306627415 0.654280369644398 1 1
0.761677942208233 0.729703094719124 1 1
0.761424446134438 0.728734126180623 1 1
0.844948527773246 0.805505508845939 1 1
0.861946086077929 0.825058008624791 1 1
0.594052845903221 0.567205989401076 1 0
0.818220324375308 0.782876764439052 1 1
0.862418698207424 0.824940187455757 1 1
0.67712691305729 0.643027427810046 1 1
0.684594260396842 0.652619146263337 1 1
0.744668175438495 0.70937334331454 1 1
0.847512495579086 0.80741096230195 1 1
0.717078635472085 0.683396011862262 1 1
0.913822549250684 0.870775545489939 1 1
0.792924022561654 0.754308257212968 1 1
0.771601802415454 0.73341367310956 1 1
0.742683196045567 0.707206081678979 1 1
0.895248277624701 0.855284448931407 1 1
0.75317470573978 0.712272230705662 1 1
0.61191711362713 0.5872723345874 1 1
0.546824562746913 0.518216973604649 1 0
0.730937446531731 0.695534144598092 1 1
0.563728336670458 0.53547630337998 0 0
1.02382577925542 0.96985579490757 1 1
0.598789574707694 0.568015686087021 1 1
0.983702082155182 0.939420682213898 1 1
0.864029574310612 0.820315357069911 1 1
0.863704215014026 0.82273134020602 1 1
0.936417377936064 0.886529181699753 1 1
0.72295459934422 0.686963328542376 1 1
0.926226425373323 0.881434246095015 1 1
0.619875259378097 0.585759216697233 1 1
0.950539633787386 0.902271314096912 1 1
1.00599716304944 0.951542200020893 1 1
0.844304951251865 0.806470815200389 1 1
0.800121605787047 0.755372057155969 1 1
0.625746672965479 0.595143039817002 1 1
0.92518570687602 0.882976261615391 1 1
0.815730660748696 0.774004745850662 1 1
0.997135432636601 0.939454201795618 1 1
0.751727724873671 0.71159575033725 1 1
0.78455954503878 0.74129597138797 1 1
0.734814692417425 0.697553910957134 1 1
0.610449053964807 0.586551936383007 1 1
0.654365732538159 0.621307196615178 1 1
0.503392553265079 0.474853525014442 0 0
0.882973801863122 0.842667666012759 1 1
0.714225547994453 0.675450788253526 1 1
0.842216770768176 0.805104147288162 1 1
0.790911764456998 0.751994165258271 1 1
0.87423452447239 0.830813423136521 1 1
0.958703725673168 0.918220702424617 1 1
0.715439678991101 0.682881928029355 1 1
0.783164766630112 0.748294734458445 1 1
0.652907807362763 0.620574881557818 1 1
0.472724879311323 0.449585692142721 0 0
0.745610241826683 0.713023655749993 1 1
0.838743745873501 0.799096730483493 1 1
0.685101520963205 0.654541366686137 1 1
0.866338540607582 0.825051546350948 1 1
0.794309848577785 0.749956426105561 1 1
0.930771367961188 0.888806113864193 1 1
0.769972538561488 0.733427037913345 1 1
0.557881414618626 0.534860485581372 0 0
0.742457408804709 0.702882604944644 1 1
0.63653192392213 0.606560565494218 1 1
0.756489195122148 0.720638143564721 1 1
0.832126589643604 0.790694998809435 1 1
0.877531266519015 0.835474106957919 1 1
0.67281590243343 0.642933521325289 1 1
0.801323364895885 0.760442210746374 1 1
0.796169089048941 0.760355496638749 1 1
0.927152424949869 0.882286149838993 1 1
0.835125806509154 0.79349677843733 1 1
0.883322885340285 0.842640941632785 1 1
0.68795916063708 0.658348197858911 1 1
0.983445543046261 0.935605504675421 1 1
1.15463496683899 1.09422840865218 0 0
0.98284063527198 0.935845859868663 1 1
0.629181823370192 0.601138743688615 1 1
0.670126572570549 0.63948805537829 1 1
0.754667691835325 0.716725992041971 1 1
0.665616448729088 0.629890697669027 1 1
0.908102252313338 0.86350250512669 1 1
0.808905253408749 0.76422633953831 1 1
0.809151992340804 0.769555255977253 1 1
0.623376709376158 0.59189020432004 1 1
0.667529924372074 0.63539711424967 1 1
0.897441417989418 0.853605244902175 1 1
0.849328981635881 0.809485551787013 1 1
0.763171935856983 0.725108882951496 1 1
0.679357060823966 0.647635095036104 1 1
0.820623694273914 0.782546417024588 1 1
0.960477994513632 0.915557426588958 1 1
0.474217854877688 0.453050139358879 0 0
0.836508231457018 0.795687270143557 1 1
0.725952593578504 0.691150598041637 1 1
0.89857237575938 0.8588702540859 1 1
0.729349983645178 0.690643647201902 1 1
0.887117812218412 0.848119224613938 1 1
0.769928358675513 0.745573355541832 1 1
0.76924732220548 0.730953712672905 1 1
0.734614934345476 0.70094898945038 1 1
0.766737026130622 0.728531087403818 1 1
0.742136269783339 0.709123157311268 1 1
0.849162071210441 0.803499223577492 1 1
0.901056343923055 0.856384433563995 1 1
0.704878366925404 0.669647629314598 1 1
0.608983532791415 0.578149832478674 1 1
0.833118902571983 0.787736195224652 1 1
0.568626518206851 0.543398151998196 1 0
0.678414019190976 0.643386293032425 1 1
0.841467621166461 0.797850890359059 1 1
0.602553627600703 0.57614344964802 1 1
0.814832471679654 0.778666473513832 1 1
1.18001865698476 1.11730233502352 0 0
0.663931769951961 0.630844214501421 1 1
1.02471920956899 0.976659286717121 1 1
0.79759351347079 0.759571857317554 1 1
0.958877096719018 0.920174976457094 1 1
0.816490486337181 0.773641182596376 1 1
0.823302332124728 0.784011585239799 1 1
0.686824900426714 0.657043633628965 1 1
0.800380538565233 0.763786276112814 1 1
0.874683604857907 0.82978145957733 1 1
0.756805888834333 0.719239806998768 1 1
0.850408005226534 0.804430442117346 1 1
0.898553867020479 0.857794805117 1 1
0.968581575830634 0.916721440719693 1 1
0.89100305010343 0.844097865155008 1 1
0.645411271172361 0.612995551827684 1 1
0.70218514972413 0.667227343561063 1 1
0.620027956523951 0.59371293555329 1 1
0.694521513254469 0.658799832552011 1 1
0.96368696334868 0.914788723832929 1 1
0.772078153323054 0.738447000003747 1 1
0.935627692875112 0.896615587981855 1 1
0.665501631905458 0.633138259498456 1 1
0.706435589387094 0.670525729922238 1 1
0.814935943110196 0.775422728142357 1 1
0.864165891538522 0.826117795170195 1 1
0.749083906824567 0.710981593877035 1 1
0.906052400896266 0.854568104422066 1 1
0.766862022795416 0.723400878140385 1 1
0.777036170980754 0.737876874444872 1 1
0.685715354405235 0.653810549432058 1 1
0.754197990829036 0.718946956726524 1 1
1.20620109603697 1.14451115198223 0 0
0.827161643845352 0.790699343710327 1 1
0.601576940301709 0.568941896999015 1 1
0.772981574855156 0.733364535006339 1 1
0.770077601308801 0.72935507138614 1 1
0.842033863551561 0.802210551053566 1 1
0.915768097801258 0.870867831293492 1 1
0.656846392222833 0.631070760399237 1 1
0.724166227541006 0.693269335305745 1 1
0.943887269968131 0.901885755685186 1 1
0.972409750751543 0.928423756944594 1 1
0.859717430126846 0.81941526607107 1 1
0.69237380248444 0.663773797137997 1 1
0.573144406391429 0.547295841837151 1 0
0.710181342491149 0.680871748273688 1 1
0.899311176757078 0.854662506497328 1 1
0.794905040564231 0.755752538632153 1 1
0.783912127573967 0.740906516207059 1 1
0.663253491365786 0.632405037458132 1 1
0.856078827558058 0.81227775127744 1 1
0.891856308794543 0.848867594475191 1 1
0.927047453304018 0.88490472029425 1 1
0.807253938851584 0.76691576648813 1 1
0.920293621261993 0.872290823042211 1 1
0.857971343783207 0.818006470260975 1 1
0.964830979403146 0.91971364912913 1 1
0.757241987971744 0.717571435914186 1 1
1.07182797176811 1.01416652843702 1 1
0.92111615551545 0.881656549174788 1 1
0.666944229634587 0.635299791790723 1 1
0.787096333299504 0.755308632085136 1 1
0.750187900089738 0.713328138823991 1 1
0.852920476649326 0.811040775397708 1 1
0.810393106310126 0.775724827247181 1 1
0.585326016913202 0.55842126192412 1 0
0.854349186481971 0.814289124992648 1 1
0.543720673546928 0.518618206348294 1 0
0.724265267042428 0.689317036901696 1 1
0.795426956736803 0.756268526314414 1 1
0.846090987071886 0.809980972690362 1 1
0.959787599953566 0.91918776515144 1 1
0.744464554084939 0.707152536555649 1 1
0.797764958721014 0.761476866486519 1 1
0.89959988617027 0.853218334757135 1 1
0.868543163083526 0.823462250020267 1 1
0.664178279965783 0.636126716401191 1 1
1.06203567374207 1.01314363501947 0 1
0.816720175509564 0.774100277477966 1 1
0.90341952344105 0.859218054286095 1 1
0.759117079311582 0.720913694623575 1 1
0.829037949703463 0.788447905399821 1 1
0.776712541056993 0.738556579412138 1 1
0.661063551780543 0.630616952513856 1 1
0.986140149602399 0.930796650411327 1 1
0.814782601928697 0.776089135130581 1 1
0.830243310995902 0.793082599594375 1 1
0.752950660268363 0.717483287359591 1 1
0.634764543435599 0.601815720907714 1 1
0.873165423374893 0.821207130488859 1 1
0.767313506833748 0.732525463179359 1 1
1.02341417985689 0.972598100835285 1 1
0.830008114224676 0.792823719447673 1 1
0.609370732322674 0.581648515640107 1 1
0.840793301724193 0.795646549037894 1 1
0.686544789033672 0.652390804251703 1 1
1.05438477053518 1.00731572255176 1 1
0.617041953367849 0.587407079287858 1 1
0.804147198415528 0.765638299864931 1 1
1.0215626276652 0.973017705734509 1 1
0.670241631761457 0.63942101385925 1 1
0.660288224215488 0.633957427923465 1 1
0.785940308476662 0.747512997445992 1 1
0.805513214552276 0.767640064909289 1 1
0.542252636342265 0.515059065539449 0 0
0.817509090619169 0.77514430982699 1 1
0.75936023010871 0.719401740537186 1 1
0.701641637845283 0.66829464589113 1 1
0.817642912436354 0.775233247337545 1 1
0.954706564849523 0.910425525036722 1 1
0.922408894144966 0.876403939820723 1 1
0.728738882285335 0.695723965874023 1 1
0.856032098466143 0.820690515426604 1 1
0.67704046800162 0.648417433980204 1 1
0.918908968491023 0.881104814578222 1 1
0.804824729299656 0.765530862439122 1 1
0.723232094192467 0.693168663974152 1 1
0.955692979904281 0.912615148670309 1 1
0.657546788969491 0.625092468940027 1 1
1.03224599690264 0.981797277464785 1 1
0.705874394660431 0.669884667797936 1 1
0.911867245043063 0.871719087078147 1 1
1.09528814853075 1.04311351419644 1 1
0.989763469665183 0.94519359388586 1 1
0.816351925496321 0.771775220931533 1 1
0.556505232793535 0.530249239939411 1 0
0.564666685702425 0.535751752432914 1 0
0.462424864245608 0.439676363596884 0 0
0.514725005797599 0.48787731218371 0 0
0.842220285718148 0.803610944134969 1 1
0.724417808653104 0.684151738622376 1 1
0.652632330644777 0.622425277179066 1 1
0.604016737348756 0.578213039700363 1 1
0.661415390083358 0.629574806806913 1 1
0.799573285729198 0.76281695858023 1 1
0.933376216825663 0.884959562038109 1 1
0.702865790780247 0.670374574860637 1 1
0.840618810009533 0.797411869233161 1 1
0.842297688786333 0.804911299843537 1 1
0.834884393369524 0.799179641376838 1 1
0.654130342923138 0.621984515836283 1 1
0.738430257782191 0.703315911797411 1 1
0.842488069015138 0.804438335973088 1 1
0.804183678662745 0.761427501236329 1 1
0.800443247528728 0.766662205731646 1 1
0.671395306483838 0.635458057399919 1 1
0.863336622915117 0.826215289063489 1 1
0.948022867792517 0.90232973880872 1 1
0.928638439558692 0.883240578245304 1 1
0.830641980929092 0.789554336790212 1 1
0.724829526010444 0.687143747770341 1 1
0.868371403788344 0.826493341597633 1 1
0.866438494846226 0.822508774805234 1 1
0.76317589028003 0.731565770764387 1 1
0.735641399526815 0.697943375189441 1 1
0.830269757186317 0.791095314108299 1 1
0.866174546928574 0.828870401760857 1 1
0.765364845132929 0.729012003675616 1 1
0.658455536751159 0.629638186561597 1 1
0.969259044365717 0.918676160902382 1 1
0.750106202441267 0.716911277144077 1 1
1.00152962950978 0.954620134542813 1 1
0.618502906616064 0.589685137055421 1 1
0.827628270917659 0.781310900595931 1 1
0.694369565629103 0.662403036735121 1 1
0.853721645455934 0.816782255134776 1 1
0.98040636240735 0.931822539860172 1 1
1.11267722933332 1.05978427683105 1 1
0.569944487470791 0.540306718393085 1 0
0.891450571291923 0.848012300185303 1 1
0.843549204568359 0.807291044614378 1 1
0.59386441329729 0.566202868657528 1 1
0.686647364191793 0.65103664424163 1 1
0.822324317211626 0.779745664244541 1 1
0.613852927553277 0.589778026472194 1 1
0.915812173112043 0.877744363536586 1 1
0.689117955608569 0.656033266668554 1 1
0.810631958421416 0.769655382310007 1 1
0.666500548198386 0.635391533213429 1 1
0.601389103184876 0.570765562975425 1 1
0.786450593441486 0.748364320344334 1 1
0.893047133159889 0.850280004326029 1 1
0.926833761674992 0.883704243010867 1 1
0.819605744479124 0.780047451260326 1 1
0.59477386118677 0.567466225737871 1 1
0.733826180915323 0.694588890952219 1 1
0.830348715710113 0.790536645562673 1 1
0.836043005146953 0.799438644098707 1 1
0.539380139789222 0.51724641185091 0 0
0.933060828205688 0.877895270909315 1 1
0.689379894224774 0.651914662386563 1 1
0.681252186473582 0.65015031902738 1 1
0.805314733869444 0.764784453566089 1 1
0.815635617489387 0.775175256956698 1 1
0.611989728202871 0.585703202039884 1 1
0.956739292302147 0.9085451343759 1 1
0.713871233378379 0.677968428058576 1 1
0.747295303458339 0.708436049482212 1 1
0.929601234418261 0.88461423296709 1 1
0.647610388560189 0.622688554800297 1 1
0.719711211115436 0.691312502584713 1 1
0.583998819390744 0.554664944261932 1 0
0.710366820114786 0.677688460332217 1 1
0.788707365493732 0.750649071181326 1 1
0.859358896962334 0.815449717621087 1 1
0.715351161355745 0.680011412275335 1 1
0.694056425732132 0.657798536762479 1 1
0.834159316550709 0.795467093677511 1 1
0.752051835474756 0.713371989027344 1 1
0.883229706282746 0.8434973771133 1 1
0.635396631789755 0.609685344052263 1 1
0.669071488776294 0.639367502218241 1 1
0.721245961966177 0.690433295328171 1 1
0.668990187079933 0.641475931506411 1 1
0.722480327360868 0.691319467379199 1 1
0.750207828645935 0.71596440323841 1 1
0.740746216150396 0.70872445561015 1 1
0.782901659488946 0.74646841253377 1 1
0.784079736835477 0.750974870383652 1 1
0.817979023097768 0.780957676558728 1 1
0.787773319864678 0.755992312683264 1 1
0.742756448293826 0.711651494871208 1 1
1.11911887978909 1.06281443664046 1 1
0.677179823612623 0.646937856364679 1 1
0.83380956904001 0.790390834252104 1 1
1.0559920204464 0.998050878746568 1 1
0.551491779046511 0.52868324850236 0 0
0.72756956802799 0.692953624738387 1 1
0.823304859712318 0.787092882481975 1 1
0.766732694762776 0.727195365913677 1 1
0.891608189725905 0.847033269569096 1 1
0.664763803011251 0.627113618105009 1 1
0.857684140642241 0.820592674409112 1 1
1.07550683124748 1.02603214563049 0 1
0.714620853768226 0.680881995512225 1 1
0.939273745529015 0.897199992710591 1 1
0.880263223163315 0.840905025142215 1 1
0.71860455885671 0.690033652205486 1 1
0.677941161103139 0.645560670796417 1 1
0.774301890913329 0.737664203022438 1 1
0.928409251343294 0.887210632067936 1 1
0.6767056571395 0.643912820822269 1 1
0.696047454555453 0.662043186307803 1 1
0.730391168515364 0.698765122157258 1 1
0.646275988950442 0.60725741219732 1 1
0.581410936054335 0.54859411650908 1 0
0.693695282214582 0.658949790165934 1 1
0.834720240082296 0.794840878130143 1 1
0.835767203080003 0.796936372688156 1 1
0.776120833938389 0.740521747062713 1 1
0.801886771399244 0.764157569117849 1 1
0.802288871370643 0.75997645487127 1 1
0.732843318233534 0.697007552285075 1 1
0.810481455687566 0.768783958919883 1 1
0.955886182692868 0.911206639177223 1 1
0.927651221471224 0.88226526231568 1 1
0.899087377385646 0.854523777647177 1 1
0.708221584407336 0.668545134689816 1 1
0.856656488493509 0.811906693712422 1 1
0.6937849007588 0.661253734496341 1 1
0.873921357499303 0.833556257305301 1 1
0.585966020803314 0.558172219391588 1 1
0.721738263452323 0.688201629080016 1 1
0.376926004257308 0.357828539513523 0 0
0.814436846598891 0.773681314900188 1 1
0.820468168521691 0.783122935042431 1 1
0.449820784060976 0.429799211113089 0 0
0.684070131869066 0.656440312765785 1 1
0.743529333493013 0.709816986247847 1 1
0.631919710967875 0.601550794570541 1 1
0.79676126286434 0.757441680756832 1 1
0.872867948973352 0.833510269791942 1 1
1.09378737758158 1.04190046579348 0 1
0.806065578665223 0.769529398062396 1 1
0.810464881462211 0.771297489338675 1 1
0.858401082936971 0.816930630941882 1 1
0.640121198957975 0.60699654987219 1 1
0.784066371483666 0.747249205543946 1 1
0.754086701786329 0.720020359281942 1 1
0.746063329774238 0.716961807304999 1 1
0.84550736498895 0.80812576057514 1 1
0.802654793693624 0.763797473308219 1 1
0.826751574944136 0.786596146002601 1 1
0.992795197617782 0.945228565569336 1 1
0.863541078693046 0.81557784593321 1 1
0.875202895752493 0.833476062329807 1 1
0.826431004876071 0.78792237728599 1 1
0.754777370080568 0.72098252872342 1 1
0.852538825062509 0.802744680991754 1 1
0.806776587047283 0.76895407044533 1 1
0.787026903546347 0.751955713123843 1 1
0.941471659939991 0.900281421552939 1 1
0.789165510186588 0.754690630105249 1 1
0.778602505038237 0.740028499973773 1 1
0.877673043445369 0.838007146864671 1 1
0.659576310070849 0.62770841531564 1 1
0.757336177607437 0.723533988857758 1 1
0.846571277027382 0.81005492873402 1 1
0.805950464584009 0.762673690029809 1 1
0.76435119784184 0.7284791238708 1 1
1.00001991596779 0.953975672261097 1 1
0.819445963674706 0.780167707142649 1 1
0.735418255038793 0.699921194065192 1 1
0.693896472189786 0.662053274570355 1 1
0.728460853776179 0.692970154137438 1 1
0.620419795421877 0.59501630565144 1 1
0.896719116881132 0.855761357411774 1 1
0.741780624605909 0.709614902400484 1 1
0.802933784262179 0.76020709364694 1 1
0.615654180772644 0.586977820888216 1 1
0.609429512702071 0.585046260902401 1 1
0.727053842494587 0.69684380117483 1 1
0.733836132215217 0.70240483169293 1 1
0.913077307940221 0.874913473692812 1 1
0.791848732647106 0.750920166099323 1 1
0.869073402572471 0.826945246039959 1 1
0.640622906468552 0.617985691123448 1 1
0.738904240841461 0.709447862208819 1 1
0.81542505058403 0.77252473634693 1 1
0.897002367547263 0.84798221204057 1 1
0.88424666321827 0.843043237364514 1 1
0.798515411235995 0.761816517224241 1 1
0.810699701676636 0.773847388819834 1 1
0.877481852568738 0.835330195415154 1 1
1.10143631440496 1.04619420918215 0 1
0.798026642861728 0.763586476380685 1 1
0.579851789142944 0.551836572104816 1 1
0.87393986424981 0.824685726193098 1 1
0.775727321272917 0.737332834428251 1 1
0.931404255141689 0.888032085450829 1 1
0.978559740267155 0.933683494672642 1 1
0.842001974473434 0.799787387094263 1 1
0.834687610492715 0.796050130213266 1 1
0.753897544382832 0.715808693135997 1 1
0.655888308816491 0.627932669244967 1 1
0.785816877675411 0.742569181121724 1 1
0.859000169588242 0.81550709714588 1 1
0.828521564180171 0.787948811726249 1 1
0.893793825555605 0.851879379772799 1 1
0.683701620501908 0.653347614570201 1 1
0.820476910868502 0.774027657654784 1 1
0.821174034769403 0.779146537918077 1 1
0.910554737704448 0.867309381954033 1 1
0.854667987559725 0.812531510253575 1 1
0.825482194911928 0.790677175478833 1 1
0.718653584971983 0.683733717845189 1 1
0.875717045432823 0.823138777356055 1 1
0.846498764763832 0.807842303338963 1 1
0.685226029933982 0.657407334656724 1 1
0.612442794631035 0.581637664439687 1 1
1.03248470018134 0.985127103900814 1 1
0.736755823151223 0.702269195142462 1 1
0.533688691291946 0.514072640596074 0 0
0.760205538522339 0.721119817337307 1 1
0.640877498853778 0.607716507964827 1 1
0.886948896195787 0.845328502217141 1 1
0.7322118228229 0.694087408661899 1 1
0.793756351083228 0.757757438635788 1 1
0.542724509788379 0.518181399326669 0 0
0.648282365807465 0.618343696294653 1 1
0.764867652466529 0.727031027309931 1 1
0.794929687078552 0.76516289548081 1 1
0.813118251876642 0.774003497730736 1 1
0.685813889928318 0.657341170056272 1 1
0.753776975634878 0.715810100213611 1 1
0.616872993995093 0.581918704623182 1 1
0.570087927440406 0.543689235498758 1 0
1.13999063999839 1.08579238166737 0 1
0.906685595422628 0.859449740322075 1 1
0.914017047259505 0.868321102065739 1 1
1.06527512301581 1.02045513421829 0 1
0.756303644300962 0.727384665197776 1 1
0.941470249576466 0.894693670570055 1 1
0.596822955880904 0.569939325220599 1 1
0.675118316075795 0.638800947548969 1 1
0.878131493138114 0.837923986867444 1 1
0.673124725813902 0.643625624163859 1 1
0.852188673416927 0.814713817196866 1 1
0.974008262022358 0.924938500132193 1 1
1.07310072155126 1.01772830848605 0 1
0.853920748114234 0.816375470291906 1 1
0.802202081936615 0.766942485542657 1 1
0.720397119962017 0.677398948203351 1 1
0.811874216934653 0.769178283263474 1 1
0.916758762694263 0.869496210107723 1 1
0.62661430842055 0.59699800659864 1 1
0.730097988935266 0.695736412174018 1 1
0.862042587282837 0.82194266391182 1 1
0.633199357520652 0.60256517188188 1 1
0.900877983477707 0.862892114036012 1 1
0.787223189936326 0.749921447562378 1 1
0.982494708173428 0.936489306947374 1 1
0.905628917485612 0.865857835591155 1 1
0.682198570934946 0.649435929541443 1 1
0.810444698026088 0.772743569595571 1 1
0.742733981057016 0.711437022863368 1 1
0.625030444072943 0.595301212801902 1 1
0.890777688584562 0.853883352064673 1 1
0.905991497192563 0.867131766990169 1 1
0.68421379259805 0.647631157942598 1 1
0.825988028319503 0.786794115322046 1 1
0.637753305469822 0.609382685945092 1 1
0.926140942968052 0.884752444142039 1 1
0.937874994410699 0.895338253975441 1 1
0.554892378335083 0.530608414212348 0 0
0.77979746900049 0.746449176853545 1 1
1.01544009444732 0.964318232290166 1 1
0.88145273045346 0.837857643736687 1 1
0.741262657019786 0.703889834916032 1 1
0.702305489790785 0.671795612003079 1 1
0.807225379761124 0.75490212817324 1 1
0.748568119385469 0.711975694380191 1 1
0.764497524505731 0.730463816379339 1 1
0.746937200389359 0.713694207100911 1 1
0.758812657282457 0.724026789996664 1 1
0.706756457022713 0.679134210859345 1 1
0.685337333081275 0.650122331551987 1 1
0.552828983006581 0.52921866809731 0 0
0.701085808335307 0.660451691613108 1 1
0.491905916450794 0.470255489826886 0 0
0.700634269958375 0.668864555152183 1 1
0.962775030171468 0.917332229297056 1 1
0.844735938815517 0.805153631578476 1 1
0.817662804662395 0.770838552444346 1 1
0.873492144210418 0.826329687993489 1 1
0.902520757032345 0.861480785679265 1 1
1.02679655680565 0.979028671775844 1 1
0.611960148717488 0.585780051792853 1 1
0.740290263974318 0.708612574080404 1 1
0.844696350102916 0.806161490003433 1 1
0.780870081367475 0.743883004898665 1 1
0.719724343236111 0.681286380116576 1 1
0.915910089409577 0.865935502977654 1 1
0.597712935865885 0.568577537800432 1 1
0.673154867128326 0.639991769499536 1 1
0.974759621073345 0.924718063949128 1 1
0.95948380503135 0.91491539714972 1 1
0.786218810313943 0.746987670116288 1 1
0.75806207346869 0.723106915460961 1 1
0.759061011974221 0.723383018682904 1 1
0.684465311451715 0.652901644728176 1 1
0.731651930098119 0.684384973213763 1 1
0.90806993571229 0.862893005179856 1 1
0.598785507908252 0.570270707489579 1 1
0.90574325433678 0.861858850457841 1 1
0.643816141359464 0.616315682024583 1 1
0.679266975927128 0.648509255149201 1 1
1.04264086578267 0.985457911972678 1 1
0.911793334542444 0.870496974114216 1 1
0.806809004552875 0.768845412660116 1 1
0.94910589354264 0.899691062484847 1 1
0.673491613508064 0.64090433256273 1 1
0.952447208934452 0.914255161469878 1 1
0.80103518758153 0.760955155962839 1 1
0.896377583078403 0.858132812422565 1 1
0.653216081903931 0.625042751136029 1 1
0.735302260849825 0.701547465128171 1 1
0.868809904517669 0.826698232967664 1 1
0.79046603983188 0.756322607236595 1 1
0.496533980826022 0.474308043027727 0 0
0.643585011668159 0.613795345043405 1 1
0.915758226222871 0.875101676599687 1 1
0.853726142437085 0.819377364116091 1 1
0.93732920791062 0.886088583116363 1 1
0.872339006489551 0.824659584871241 1 1
0.611035290758932 0.586581574598884 1 1
0.709428147264686 0.680232455885049 1 1
0.767141657569193 0.731292857616014 1 1
0.690026823599457 0.652650435689536 1 1
1.01677330516011 0.969409265250721 1 1
0.999873445113713 0.955828975854836 1 1
0.851401519836776 0.816947557151792 1 1
0.764541546530902 0.728688273857606 1 1
0.689115367085667 0.649387440495722 1 1
0.699285987006885 0.6743544616676 1 1
0.745833208985299 0.709062498462765 1 1
0.791371274075751 0.756710644749141 1 1
0.850284456893813 0.805202134732058 1 1
0.684375577478891 0.654180729736203 1 1
0.647052810192312 0.619417462891817 1 1
0.701618680173551 0.671134420495178 1 1
0.755672505558716 0.702568852737275 1 1
0.877610513127202 0.840878456729222 1 1
1.07042341088217 1.01737102080664 1 1
0.985193714080883 0.943666916599258 1 1
0.814741408586234 0.782454175005961 1 1
0.867487002121778 0.829842128507349 1 1
0.800054679027219 0.762986488563382 1 1
0.840748667491715 0.804747813539062 1 1
0.954071982198291 0.911899839524596 1 1
0.833692918692787 0.791059316606757 1 1
0.715617079885967 0.674634616218093 1 1
0.833029239834575 0.794397758473229 1 1
0.793975929148777 0.758401039038952 1 1
0.877504004212096 0.83649245769478 1 1
0.813090282071684 0.771392046519544 1 1
0.969584392618834 0.926591421398756 1 1
0.873723134181278 0.832640852374106 1 1
0.669261621072031 0.636365412553117 1 1
0.793835101149176 0.753282535405392 1 1
0.944211496248569 0.900447928705867 1 1
0.790983365114892 0.751324745384987 1 1
0.676283349349873 0.645989624864821 1 1
0.767630672382605 0.728215501490321 1 1
0.792831917018226 0.749300005167535 1 1
0.745773536496153 0.70513704220313 1 1
0.626007515039992 0.595886693847424 1 1
0.886270384315706 0.84054148077866 1 1
1.00582080191419 0.965789285053613 1 1
0.702604516555594 0.675626804761943 1 1
0.903619022744071 0.861585532050165 1 1
0.491903564631986 0.466818919833782 0 0
0.927077961989745 0.889405693685535 1 1
0.707725621455381 0.67647263422042 1 1
0.831147212869749 0.792587313505114 1 1
0.844903268066922 0.802523450971102 1 1
0.615377456618063 0.588094934201986 1 1
0.756705910425909 0.722414620200206 1 1
0.654931550092457 0.625475915477684 1 1
0.816346580013514 0.781890267745335 1 1
0.95199961487076 0.904152403627763 1 1
0.742802039664609 0.701414616001209 1 1
0.635218888643906 0.606806431823917 1 1
0.801115881119487 0.763095753181852 1 1
0.919300479896011 0.876623737593557 1 1
0.736114293665162 0.701744289810092 1 1
0.829519526002085 0.786162233339194 1 1
0.79454905546886 0.758097992933964 1 1
0.880387754594386 0.839802398937552 1 1
0.772979444869253 0.740429171642492 1 1
0.770038511497135 0.729917381898353 1 1
0.969542336234251 0.922311319981042 1 1
0.896513560456239 0.855540992656224 1 1
0.962673470571105 0.913038743708941 1 1
0.928943552199135 0.884102330811707 1 1
0.741916866675295 0.71348912006998 1 1
0.905843820283783 0.86116826738224 1 1
0.581077478098939 0.555619760581838 1 0
0.880774357995639 0.839194396200843 1 1
0.756717384413816 0.720663910876856 1 1
0.686142588725608 0.654204028163548 1 1
0.721324808846533 0.682790452190502 1 1
0.689385261946961 0.653947403971669 1 1
0.970703927826566 0.93072965442687 1 1
0.827849613588576 0.787507380851417 1 1
0.870165468621338 0.829278714575317 1 1
0.904390103501275 0.859347606502544 1 1
0.785781314201805 0.75202527335107 1 1
0.686142634667697 0.653914621933966 1 1
0.851768208764979 0.806241070673246 1 1
0.734786937848553 0.70091182681434 1 1
0.780035965099762 0.74603876907541 1 1
0.796360693839368 0.756327165827003 1 1
0.771927111658861 0.740970552321998 1 1
0.72803059433278 0.695850645336923 1 1
0.867844666147171 0.820929469037343 1 1
0.735520892919937 0.701160354584421 1 1
0.745506656766339 0.711125224398458 1 1
0.690276806183684 0.655756848540625 1 1
0.916532252365461 0.871666307536196 1 1
0.692467756826983 0.66464739435346 1 1
0.572660311787426 0.541693434256892 1 0
0.606062386829616 0.577574617534758 1 1
0.886909196041211 0.838998192041197 1 1
0.843433184672346 0.802556061927651 1 1
0.848964867308972 0.811206301281744 1 1
0.644794387670764 0.611397128903215 1 1
0.878642415806357 0.835241581235223 1 1
0.61930947409108 0.589314884448937 1 1
0.787394164916045 0.750336532041405 1 1
0.804788662851039 0.764391469277636 1 1
0.575933092104245 0.545558253073611 1 0
