# Supplementary material for: Bias caused by sampling error in meta-analysis with small sample sizes
Source: PLoS One. 2018 Sep 13;13(9):e0204056. doi: 10.1371/journal.pone.0204056 (PMC6136825; doi:10.1371/journal.pone.0204056)
Supplement: S4 File — (ZIP) [file pone.0204056.s004.zip › results N = 20 theta = 0.8 tau = 0 sz = 100-500.txt]

"cohen.dl.theta" "hedges.dl.theta" "cohen.dl.cp" "hedges.dl.cp"
0.806459839890212 0.804490343153831 1 1
0.825396249845888 0.823373698269373 1 1
0.740648261883119 0.738887048241326 0 0
0.815530258277197 0.813627982839266 1 1
0.75754578225491 0.755541732565767 1 1
0.803614723737892 0.801716684394002 1 1
0.833851856626345 0.831701436893534 1 1
0.789170499362872 0.787052262338983 1 1
0.84023695608004 0.83806713707056 1 1
0.786054620471995 0.78387009766929 1 1
0.739765310787303 0.737728392600567 0 0
0.788135898772385 0.78647582124335 1 1
0.796004618241329 0.793737368573018 1 1
0.851727155333064 0.849591552048779 1 1
0.850159435025163 0.84815876237598 1 1
0.807175319189982 0.805115618817484 1 1
0.778292367814701 0.776138147000469 1 1
0.762114414033074 0.760340060636191 1 1
0.795055390823721 0.793050070138854 1 1
0.820997386422264 0.818932761972718 1 1
0.759374038965221 0.757570275232542 1 1
0.84551716686868 0.843148905435296 1 1
0.854991960071664 0.852912708394099 0 0
0.812436749995102 0.810336442438877 1 1
0.834556111189858 0.832467566067341 1 1
0.865502800208389 0.862981801181363 0 0
0.782131601243059 0.780142718216164 1 1
0.793650884238075 0.791546059230718 1 1
0.796313599236564 0.794267502143779 1 1
0.752101920248835 0.750350390531323 1 1
0.800157888268776 0.798492393590541 1 1
0.802827919241654 0.800753162365313 1 1
0.771657795392204 0.769593323706258 1 1
0.781415281192683 0.779615004607877 1 1
0.811051501132715 0.808971676040183 1 1
0.795277347666798 0.793032134253091 1 1
0.770538541750961 0.7686947377111 1 1
0.803605875337857 0.801577321633596 1 1
0.806168578839274 0.804251817630737 1 1
0.780257233958369 0.778534890322872 1 1
0.770575576177343 0.768681700524941 1 1
0.801878116166073 0.799656283504701 1 1
0.830538297931252 0.828254759531692 1 1
0.798549858079278 0.796882013508119 1 1
0.80164762081157 0.799729320902184 1 1
0.802795149766679 0.800436395844467 1 1
0.81569324144796 0.813683529519098 1 1
0.770890800367734 0.769126521157158 1 1
0.793327123263693 0.791233644671898 1 1
0.812620963070945 0.809636548807588 1 1
0.799713251850206 0.797861203167295 1 1
0.760045322898261 0.757743950083919 1 1
0.767385527680526 0.765720732461472 1 1
0.796459840043693 0.794658443142233 1 1
0.75604537995377 0.753952877091003 1 1
0.841460350268677 0.838987804425274 1 1
0.795018625631827 0.793193755975346 1 1
0.786039550752645 0.783935152457209 1 1
0.791676124443111 0.789658366945975 1 1
0.81445012530895 0.812320857559515 1 1
0.802266824634395 0.80036529792407 1 1
0.844352093522966 0.841960045948296 1 1
0.812887695449591 0.810577968410722 1 1
0.794409920035076 0.792413300495807 1 1
0.808944165618384 0.806895047048178 1 1
0.813746526386853 0.811803731152454 1 1
0.834186471314606 0.831863838200763 1 1
0.799043233851559 0.796986263491176 1 1
0.813420813275946 0.811180521135956 1 1
0.814268606927317 0.812102191335424 1 1
0.808492876448713 0.806002190149857 1 1
0.747334451041696 0.745770797473927 0 0
0.756011663308959 0.754056698685039 1 1
0.843440175703768 0.841214126291029 1 1
0.775642479365228 0.773803708675928 1 1
0.788442071091387 0.786551427295703 1 1
0.772396314638738 0.770303169566341 1 1
0.782010473620192 0.779984858825319 1 1
0.779922557864439 0.777993918680042 1 1
0.779422396785168 0.777552631643799 1 1
0.79282503169402 0.790860718051324 1 1
0.792017317415089 0.789787210190405 1 1
0.814180743072514 0.812161978709582 1 1
0.791046013235209 0.789185326801447 1 1
0.777928131067116 0.775700614318781 1 1
0.80290123702689 0.800831105806294 1 1
0.762223136512906 0.760522020848516 1 1
0.82507046467561 0.823063231903219 1 1
0.854497466208981 0.852226680069406 1 1
0.77674715164375 0.775009774741529 1 1
0.786359069452554 0.784320054470336 1 1
0.813025757845263 0.811090314178702 1 1
0.832253389010947 0.830194862699032 1 1
0.811113817625114 0.809250951542802 1 1
0.778924028650716 0.777133362550196 1 1
0.82764179042048 0.825494959861331 1 1
0.789759693956652 0.787922336994291 1 1
0.78278368118805 0.780694853595749 1 1
0.809556720308932 0.807716032808608 1 1
0.794654182585909 0.792262553514697 1 1
0.811068631159047 0.809010593161446 1 1
0.792504322331785 0.790365637530768 1 1
0.812583523835154 0.810605733274069 1 1
0.750060197370375 0.748209103850822 1 1
0.788613538778165 0.786681354550165 1 1
0.76352602998802 0.761646151880431 1 1
0.782740206874609 0.780556232878609 1 1
0.79152638653212 0.789645589207961 1 1
0.764725641845268 0.76269040107877 1 1
0.808880801338115 0.806984311829757 1 1
0.787629592338022 0.785461719256744 1 1
0.816559570007383 0.814402652643823 1 1
0.784946321032529 0.783051156459219 1 1
0.817974405351731 0.816095648882916 1 1
0.798620908751152 0.796500637487994 1 1
0.825177063539189 0.823373800658703 1 1
0.758159459298123 0.756390412684753 1 1
0.80691768556804 0.804860430850525 1 1
0.789320623249369 0.787162478566127 1 1
0.804384495749177 0.802385073932776 1 1
0.772042176809787 0.769895143537923 1 1
0.763367049785185 0.761569081331635 1 1
0.847865587661067 0.845682103453745 1 1
0.873864428515205 0.87156981184703 0 0
0.804426620587151 0.802240816518776 1 1
0.779877796867582 0.777889701661118 1 1
0.798708348621888 0.796643380044942 1 1
0.813539940505198 0.811224231984805 1 1
0.749165315716778 0.747334564729387 1 0
0.850065292549426 0.84792054743817 1 1
0.738410093779461 0.736660391760905 0 0
0.829693370187933 0.827796852298264 1 1
0.757786089176705 0.755833679594445 1 1
0.808047154001668 0.805722643631779 1 1
0.832508366653923 0.830595833273073 1 1
0.806655545403483 0.804490488330603 1 1
0.75354375599459 0.751549363169253 1 1
0.7733404024324 0.771611786260319 1 1
0.79919257981015 0.797079383279142 1 1
0.817302223112892 0.815266473277213 1 1
0.829723640578366 0.827480099762608 1 1
0.765559456763511 0.764039685746971 1 1
0.740494786636008 0.738568198566484 1 1
0.813717532856133 0.811771830806089 1 1
0.751682359407776 0.749903495720581 1 1
0.784813152713585 0.782905427604011 1 1
0.764565708543947 0.762788863334743 1 1
0.855988829413779 0.853835974460946 0 0
0.787617410218708 0.785562744328116 1 1
0.813234708800869 0.810830275087836 1 1
0.75156883904142 0.749562688973825 1 1
0.764200598856539 0.762169080923723 1 1
0.753905084397435 0.752107529464464 1 1
0.765318227008833 0.763284294216653 1 1
0.769670921878105 0.767645778679098 1 1
0.769559112707657 0.767426591282003 1 1
0.719599437068548 0.717851129025808 0 0
0.801752933118166 0.799795140290499 1 1
0.860847869363446 0.858299517361178 0 1
0.810440262932298 0.808075994665413 1 1
0.822339004719146 0.820094979546512 1 1
0.800992290777763 0.799173895815434 1 1
0.804196047195573 0.80132605666372 1 1
0.807035399613497 0.805222347630666 1 1
0.84421980792453 0.841833333758317 1 1
0.78970808742021 0.787746407437511 1 1
0.793563176091865 0.791912745499445 1 1
0.784721524662097 0.782599629152102 1 1
0.808235053309269 0.806218535969476 1 1
0.793746374269536 0.791492812629899 1 1
0.819225686996174 0.817140188023029 1 1
0.780475152404991 0.778226484866493 1 1
0.809550524906821 0.807254985257781 1 1
0.832918952932813 0.830984915768077 1 1
0.797002505698694 0.795186787864121 1 1
0.815987150610687 0.813851525866283 1 1
0.777841825898067 0.775841994109036 1 1
0.806982385469524 0.804654581358437 1 1
0.820826218651798 0.818867223986904 1 1
0.792653015320143 0.790673514714998 1 1
0.823319583082266 0.820843416400374 1 1
0.846437074862873 0.844283834285754 1 1
0.776281232865997 0.774062681804319 1 1
0.820102142402111 0.81781797118039 1 1
0.796510737945274 0.794598537823856 1 1
0.77627752882323 0.77414530029012 1 1
0.751545715022528 0.749706966839863 1 1
0.747128755156167 0.745240974972155 0 0
0.774489183868632 0.772712961526901 1 1
0.76388905032898 0.761932489249687 1 1
0.829278421129935 0.827328753181092 1 1
0.795806590704144 0.793843806318387 1 1
0.814085355039279 0.811960600910167 1 1
0.7966665259688 0.794869289995022 1 1
0.801494496906503 0.799453660909163 1 1
0.818815648659581 0.816733806302533 1 1
0.794594845590692 0.792672982634152 1 1
0.770956116820519 0.769167600659626 1 1
0.788108908695303 0.786179517205908 1 1
0.803817066210788 0.802221827758723 1 1
0.796057265290721 0.793934998290647 1 1
0.802713373821587 0.800623540778778 1 1
0.811525266267532 0.809454687780533 1 1
0.832825106892854 0.830327492799607 1 1
0.784840787553236 0.782455736365627 1 1
0.810268319897336 0.807890551355453 1 1
0.825621457622552 0.823447070676272 1 1
0.810556307510072 0.808363077159496 1 1
0.839630702612661 0.837520623479549 1 1
0.789348629467187 0.787328773467539 1 1
0.819413985213063 0.81743501317188 1 1
0.772097525798704 0.77018250806954 1 1
0.780716470608485 0.77890885016152 1 1
0.824130122130569 0.821982412432249 1 1
0.782524681190992 0.780743406947095 1 1
0.771712097449745 0.769401102799739 1 1
0.795016050275036 0.792825568160565 1 1
0.823012600051705 0.820906085743128 1 1
0.764148939295365 0.76222838158411 1 1
0.8379363545507 0.836199970376376 1 1
0.822708701176533 0.820791086229399 1 1
0.815927986784593 0.81403975664057 1 1
0.810362672496494 0.808151072210169 1 1
0.807157853664099 0.805299398553031 1 1
0.827457658211527 0.825209515313997 1 1
0.771153820718834 0.768848944031243 1 1
0.789347840514316 0.787570975503615 1 1
0.780399681794973 0.778358570184222 1 1
0.785587821986908 0.783915611435215 1 1
0.737130827672172 0.735101470457926 1 1
0.865360778906781 0.863255749049571 0 0
0.794215013068856 0.792224780663938 1 1
0.805197926815614 0.80322999753189 1 1
0.766910374846939 0.765095813760356 1 1
0.744540578586906 0.74259849342861 0 0
0.802854959141028 0.800684471704713 1 1
0.790438613353685 0.788543650874482 1 1
0.826014354855517 0.824011314698279 1 1
0.784246705998254 0.782442994699321 1 1
0.777686544327187 0.775758185881725 1 1
0.787864766810738 0.785783604392005 1 1
0.790661710185223 0.788534018483013 1 1
0.790868981650479 0.788838959711758 1 1
0.837716203359699 0.835672530086413 1 1
0.823953306233669 0.821981168005882 1 1
0.811279139936411 0.808949610014058 1 1
0.812681557330824 0.810718678970702 1 1
0.798737967558964 0.796867178624725 1 1
0.790603649515237 0.787881239448638 1 1
0.810496879499999 0.808369109793884 1 1
0.760244864912906 0.758318040636128 1 1
0.754312727881028 0.752333881728093 1 1
0.793158709320508 0.79109065572699 1 1
0.762287625223683 0.760528170750281 1 1
0.802293790825184 0.800562693081498 1 1
0.763887501404892 0.761873138113978 1 1
0.819706355562378 0.817438893095847 1 1
0.843717730666678 0.841431318301135 1 1
0.809110655425546 0.807150762445306 1 1
0.803552243078935 0.801479795080949 1 1
0.788795270077219 0.786672820883673 1 1
0.794455312734583 0.792751192656399 1 1
0.745265192457708 0.74356271749065 0 0
0.797225448602558 0.795208013136915 1 1
0.796313984007298 0.794261177511067 1 1
0.817217848086451 0.815097546456699 1 1
0.811054286469079 0.809092746465497 1 1
0.808860888981312 0.806620660250097 1 1
0.781717509604133 0.779689972150559 1 1
0.799775604622462 0.797642356372341 1 1
0.803096551400116 0.800940094034539 1 1
0.796312787987272 0.794251055893265 1 1
0.820918131049326 0.818863945042862 1 1
0.789305230804109 0.787451613749817 1 1
0.736467595063414 0.734245693566965 0 0
0.817097512845606 0.815129582135593 1 1
0.817245053648862 0.815179260109422 1 1
0.757265273044372 0.75533001470039 1 1
0.810542408433323 0.808354050892577 1 1
0.810766776194787 0.808951911990764 1 1
0.776471031064844 0.774254846683232 1 1
0.783423760040979 0.781611749545818 1 1
0.754155671362296 0.752432129613966 1 1
0.766111671397363 0.763930305899298 1 1
0.841865021125822 0.839577760886313 1 1
0.781992228212199 0.780073429897843 1 1
0.824067407111157 0.822085385801919 1 1
0.830885493133517 0.828614635814203 1 1
0.811759893952849 0.809671806753453 1 1
0.755686299642668 0.753690473560567 1 1
0.879100361456281 0.876165223594775 0 0
0.801743074349639 0.800019189546707 1 1
0.80271892656179 0.800592789758702 1 1
0.792718575374087 0.790696265363448 1 1
0.842916413147456 0.84105430837263 1 1
0.814843457010374 0.812560080332892 1 1
0.797023130333496 0.794759822592596 1 1
0.798073021408103 0.796001140672416 1 1
0.814220840830354 0.811783982582514 1 1
0.773674892103711 0.771670930328831 1 1
0.822913652575208 0.821253109961389 1 1
0.769573165607596 0.767242269901485 1 1
0.787624248038141 0.785531125350507 1 1
0.829300239182542 0.827351559350854 1 1
0.761194313015446 0.759057676324344 1 1
0.768354907589671 0.766678269911611 1 1
0.787003604418173 0.785166087500959 1 1
0.826312172507074 0.823932029273689 1 1
0.777413621146984 0.775143283750813 1 1
0.794707362637288 0.792699157943644 1 1
0.820612561646322 0.818481758160832 1 1
0.784957899319103 0.78306481766141 1 1
0.752740436558577 0.750827100677878 1 1
0.742077614660199 0.740016085747916 0 0
0.805759034681585 0.803745543247793 1 1
0.81680075508447 0.814570411676279 1 1
0.771479547366632 0.769423204239871 1 1
0.797645370979925 0.795760073644149 1 1
0.790182337922872 0.788137371995569 1 1
0.806523362315865 0.804412861810876 1 1
0.843497013847817 0.841276339115702 1 1
0.808076589271205 0.805874444538972 1 1
0.797237816158247 0.795206415931091 1 1
0.788453769468275 0.786183732664578 1 1
0.848061788266094 0.846224910374432 1 1
0.785729194371971 0.78382290145982 1 1
0.802179424008762 0.799987622734657 1 1
0.809535445247924 0.80760816446781 1 1
0.848474871940411 0.846236766466651 1 1
0.829934319110531 0.828126682230775 1 1
0.827421841310367 0.825408376562336 1 1
0.782462168981844 0.780421497158199 1 1
0.773314144175316 0.770834047424035 1 1
0.777253650872905 0.775471741559283 1 1
0.843337624662508 0.841071158319341 1 1
0.798039883092716 0.795938158252156 1 1
0.773239811460181 0.771529141258436 1 1
0.790686481718033 0.788831368050742 1 1
0.795451701519502 0.793335895443412 1 1
0.760522248788362 0.758701951952809 1 1
0.78974740272892 0.787602441604053 1 1
0.802693402305122 0.800713699787091 1 1
0.796865204384759 0.794621212570222 1 1
0.774764919704909 0.773047210749243 1 1
0.826675577656653 0.824541923680253 1 1
0.800475002909265 0.798478702522827 1 1
0.799021691940958 0.797035129933957 1 1
0.877728757491839 0.874719306641225 0 0
0.845747392220969 0.843319103637858 1 1
0.7365566270357 0.734650227801794 0 0
0.744281429409115 0.742742331965266 0 0
0.854179107425142 0.851138252461128 1 1
0.819360688676901 0.817071601349505 1 1
0.768054334637091 0.766211073061725 1 1
0.843786241200082 0.841550970506821 1 1
0.776501802263558 0.77445475566191 1 1
0.806118527534212 0.804274963042083 1 1
0.81999771669423 0.817698318569293 1 1
0.794485280396158 0.792447447719142 1 1
0.801964879233826 0.799963819000098 1 1
0.782597019385821 0.780718381464399 1 1
0.801348031816209 0.799486752469527 1 1
0.797666325269642 0.795776784712338 1 1
0.806562916019286 0.804790486085023 1 1
0.776478744737655 0.774721828058121 1 1
0.771289405584253 0.769283826061365 1 1
0.76628859802491 0.764660778576944 1 1
0.772269627646504 0.770301714349243 1 1
0.785605960250179 0.783677506177104 1 1
0.817869888689549 0.81581536207735 1 1
0.831169103295816 0.829054929549905 1 1
0.761105061639516 0.759086553310494 1 1
0.773100781949077 0.771072994667884 1 1
0.799503571355223 0.797458445923874 1 1
0.765913328256191 0.764039009010136 1 1
0.770479862494961 0.768404167909422 1 1
0.804724783424694 0.802784249132288 1 1
0.809736440153399 0.80743379285429 1 1
0.823978610185366 0.82172391742018 1 1
0.819686169517508 0.817618970872358 1 1
0.830186233889255 0.828097879451068 1 1
0.782277364860199 0.780047069913618 1 1
0.792271052117071 0.790492381631924 1 1
0.814742067722062 0.812748519061915 1 1
0.788565209097168 0.786577286136707 1 1
0.859664169435459 0.857448222236802 0 0
0.765819199043567 0.763462944983701 1 1
0.806810192609848 0.804860728732793 1 1
0.806579693607557 0.804277134387361 1 1
0.782848842914342 0.780927407018277 1 1
0.795932865862692 0.793811523641398 1 1
0.814005423652005 0.812018495129902 1 1
0.806673074441582 0.804605566389183 1 1
0.811519404211286 0.809265721315886 1 1
0.846089606523933 0.843811051427785 1 1
0.83957332966793 0.837359607264786 1 1
0.863247815539273 0.860776659607099 0 0
0.795168830438574 0.793207822792263 1 1
0.810799392103475 0.809039900555033 1 1
0.814365960631904 0.812327954436037 1 1
0.806376232161292 0.804453875033321 1 1
0.81195295235398 0.809838090495234 1 1
0.818156577406881 0.816209862584846 1 1
0.755944860777662 0.75391121288809 1 1
0.759676621133593 0.757771254414951 1 1
0.838683228284441 0.836379377100658 1 1
0.770364325588339 0.76802012605782 1 1
0.794676537691787 0.792683137087821 1 1
0.820903625509804 0.81883174754538 1 1
0.811824576782591 0.810044984917336 1 1
0.805653146845648 0.80372408498582 1 1
0.756066688975168 0.754369066019885 1 1
0.793939639592536 0.791842161268221 1 1
0.818277239374386 0.816113919322181 1 1
0.759488065719913 0.757869483011441 1 1
0.833629959359874 0.831235482834083 1 1
0.76314601934304 0.761128728435218 1 1
0.827766085610323 0.825462959042353 1 1
0.759380560386096 0.757249150600155 1 1
0.844574967259398 0.841592191242531 1 1
0.808363354879773 0.806265101856226 1 1
0.873530000121373 0.871354786302125 0 0
0.829015102775417 0.827288907432642 1 1
0.786000040147054 0.784045714911144 1 1
0.80053603935776 0.798333476077089 1 1
0.772235649687834 0.770389178436549 1 1
0.832364666402514 0.830440181261155 1 1
0.826983496903037 0.824844497475595 1 1
0.819578626812107 0.81747778159217 1 1
0.814529425195517 0.812476130538081 1 1
0.79450703822751 0.792636461121539 1 1
0.780954694838621 0.778896841477716 1 1
0.774867969951877 0.772806077698394 1 1
0.818825837484143 0.816740929522596 1 1
0.782072068049086 0.780082906852802 1 1
0.795458643791143 0.793076608435161 1 1
0.79988158095114 0.797311176009698 1 1
0.743955896216369 0.741902230919387 0 0
0.777816969708804 0.77543449448842 1 1
0.785702523462025 0.783439698498547 1 1
0.781563203061801 0.779265235349932 1 1
0.738269070808965 0.736210033195778 0 0
0.837430220348928 0.835360907673881 1 1
0.827395967919336 0.825211755372785 1 1
0.82677904911886 0.824397200022939 1 1
0.834568936685936 0.83204378373639 1 1
0.816596341979177 0.814474144503082 1 1
0.84128710409966 0.839124625188081 1 1
0.837286330837172 0.834953949330369 1 1
0.842814950757287 0.840597328900604 1 1
0.843098195015393 0.841205047716759 1 1
0.811673314580699 0.809396451318188 1 1
0.774805331008871 0.772827252419561 1 1
0.80729580061165 0.805167678741236 1 1
0.776760144357672 0.774587384597172 1 1
0.789243595310055 0.787144258843861 1 1
0.782390984440541 0.78026462247335 1 1
0.781080305095302 0.778672419974273 1 1
0.793751187755053 0.791574450672786 1 1
0.817939561699116 0.815888627771995 1 1
0.824435537731371 0.822433349752667 1 1
0.789153639568756 0.787220344900423 1 1
0.802476656422423 0.800545529154551 1 1
0.783143195912685 0.781117972745816 1 1
0.805545866040965 0.803807407479377 1 1
0.806597523771592 0.804631666157543 1 1
0.749732449312122 0.747855659884566 1 1
0.792873655250251 0.790403557864164 1 1
0.796349919399734 0.794105427631683 1 1
0.793297006867396 0.790729869636345 1 1
0.776156006440949 0.773555812545325 1 1
0.787031763713038 0.785056700335615 1 1
0.768518328548427 0.766574121622471 1 1
0.748724180735737 0.746659078209146 1 0
0.84376791230138 0.841782929363147 1 1
0.81280564027062 0.810657418086581 1 1
0.715592272770373 0.713792783709045 0 0
0.75612905373594 0.753902194336031 1 1
0.781192988633913 0.77899282639744 1 1
0.804729337590973 0.802879382580191 1 1
0.768495927026373 0.76669349796415 1 1
0.759606720842078 0.757481463327943 1 1
0.732833126794226 0.73118456390087 0 0
0.81160206958225 0.809448996625419 1 1
0.795334538920984 0.793307748868696 1 1
0.769967538144797 0.768033341105296 1 1
0.809809912337113 0.807874292049014 1 1
0.809106672323301 0.807273484208653 1 1
0.773199452166228 0.771197165032568 1 1
0.828060143604068 0.825949385504168 1 1
0.795229511496437 0.793519058175092 1 1
0.785023716793675 0.783031837692725 1 1
0.780542069410979 0.77869152213704 1 1
0.770325113788738 0.768514636220229 1 1
0.773544874127876 0.771717575855247 1 1
0.802633951539127 0.800578532658634 1 1
0.796134878013917 0.793718624331927 1 1
0.770929988559026 0.768728870500401 1 1
0.794332740832897 0.792281240445695 1 1
0.844834276699689 0.842508443834745 1 1
0.769001361666566 0.767168202612344 1 1
0.77123204321744 0.769018982424375 1 1
0.816018774231893 0.813929599258712 1 1
0.821740047073043 0.819489079875208 1 1
0.795928810682466 0.793787739062154 1 1
0.741715244777602 0.739732148020281 0 0
0.798857001167551 0.797086381624014 1 1
0.758082873682289 0.756241643957123 1 1
0.80484651727742 0.802846857601732 1 1
0.821970686916235 0.82000998772889 1 1
0.72558032312312 0.723733493422277 0 0
0.786952760711807 0.785093451418455 1 1
0.785335576392945 0.783162849303895 1 1
0.785657422113918 0.783682114979078 1 1
0.810119780171161 0.808016596219347 1 1
0.810558778633752 0.808789106217255 1 1
0.805365663853222 0.803337852637437 1 1
0.784956980093828 0.783179731545021 1 1
0.78134223316736 0.779681409464657 1 1
0.764457732741749 0.76240160727653 1 1
0.803076436810758 0.80128313469626 1 1
0.817022964497679 0.814974321383693 1 1
0.830750111789127 0.828718975957525 1 1
0.802450552165465 0.800198399343291 1 1
0.800767048663146 0.798333383217236 1 1
0.767931581651432 0.766131339863692 1 1
0.759528781962706 0.757463396576659 1 1
0.82260796452106 0.820668322212495 1 1
0.792242090230379 0.790303672076389 1 1
0.777867336256573 0.77582186028748 1 1
0.828369206336915 0.825868547254127 1 1
0.816102839761501 0.814091288927189 1 1
0.785943152658833 0.784020173837179 1 1
0.811083133321548 0.809237725943445 1 1
0.752715472451797 0.75046304772311 1 1
0.793619577863654 0.791525029629774 1 1
0.783699896961163 0.78184310415025 1 1
0.810120979090283 0.807840193467271 1 1
0.778597987789841 0.776277857092531 1 1
0.829724615979986 0.82776033777894 1 1
0.782467634366352 0.780506416504571 1 1
0.807976170435028 0.805910254729666 1 1
0.790417492587292 0.788455361031101 1 1
0.814741528711087 0.812881686972347 1 1
0.760996902759362 0.759108779448711 1 1
0.756945113299115 0.755137958049333 1 1
0.849943257172356 0.848000878577977 1 1
0.839177071460557 0.836988916398803 1 1
0.753580568208371 0.751536452770248 1 1
0.796857609664781 0.79487936661592 1 1
0.765336257532396 0.763247291551668 1 1
0.801354723470263 0.799622204867119 1 1
0.806355617808343 0.804308181265213 1 1
0.790981955966243 0.789077785614421 1 1
0.78019894291034 0.778143011180026 1 1
0.78675786033201 0.784706402595379 1 1
0.780869189892276 0.779001706575816 1 1
0.745095438980379 0.74336592671098 0 0
0.769718948529434 0.767787325241043 1 1
0.793486585677801 0.791429842467652 1 1
0.802732765828757 0.800638231243921 1 1
0.792979101425592 0.790934632852958 1 1
0.820993098066697 0.818736601239837 1 1
0.824227529787723 0.821906982915925 1 1
0.853415341417037 0.851503877003027 0 0
0.769122978678352 0.76669816492907 1 1
0.762201993416009 0.76009923913569 1 1
0.79739659671582 0.795314266385324 1 1
0.766672553802812 0.764938387027335 1 1
0.82980747299245 0.827597037303854 1 1
0.802577747539161 0.800410802148962 1 1
0.78923154679478 0.787072767160766 1 1
0.808329160771595 0.806474956444264 1 1
0.782352690713475 0.78023782698469 1 1
0.812320003017677 0.810548740814981 1 1
0.810925604097267 0.809039792518425 1 1
0.791141037840527 0.789177965135938 1 1
0.830056463145893 0.828001107409488 1 1
0.764268486818316 0.761893264418777 1 1
0.798498148996559 0.796289585922102 1 1
0.797478049917752 0.795421972698859 1 1
0.768930991646039 0.767066610562845 1 1
0.752957916731213 0.750970232621497 1 1
0.82731218684357 0.825374231077138 1 1
0.80850635457854 0.806559449309991 1 1
0.836043681498162 0.833642363789792 1 1
0.75535979637453 0.753267022773787 1 1
0.81247555353124 0.810368081293385 1 1
0.766452297689529 0.764538275844848 1 1
0.804861678305853 0.802822735738096 1 1
0.788094760347397 0.786172635707737 1 1
0.804402059217414 0.802321453562249 1 1
0.805504137173991 0.80356487468967 1 1
0.822379930331127 0.820431002880881 1 1
0.804127738078589 0.802188873789733 1 1
0.832126667144041 0.830153784849437 1 1
0.829762441802869 0.827723566687952 1 1
0.75907799862973 0.757108260367329 1 1
0.84837524232162 0.846211863193411 1 1
0.731720452092339 0.729915229749118 0 0
0.816261285126532 0.814182159569887 1 1
0.81030789434037 0.808139275840242 1 1
0.819780201632788 0.817808415194884 1 1
0.780740204056592 0.778304047726128 1 1
0.788206176595494 0.786224802839849 1 1
0.765942442473887 0.764126748554038 1 1
0.779809630738383 0.77782372991227 1 1
0.808064249696617 0.805987881537833 1 1
0.815877104980859 0.813947869408593 1 1
0.749151090916963 0.747135200448697 1 1
0.792593233830928 0.790730125073211 1 1
0.753041580364593 0.751240674138153 1 1
0.784678873917433 0.782598646016149 1 1
0.752144711059575 0.750135858004238 1 1
0.800084285520444 0.798024003728132 1 1
0.835165126942928 0.833162808877133 1 1
0.77659514062976 0.774797750090635 1 1
0.815416232514203 0.813079199917283 1 1
0.716423280481711 0.714462437643386 0 0
0.825476393271704 0.823213610989568 1 1
0.817024822401214 0.814368762479901 1 1
0.773595688119068 0.771815966615081 1 1
0.803868153865476 0.801927929304316 1 1
0.759913790486399 0.758073829632655 1 1
0.816545646736722 0.814647491673531 1 1
0.769887185308037 0.768129249843073 1 1
0.836543532047177 0.834337122929417 1 1
0.784214913901048 0.782221565096228 1 1
0.794422252636424 0.792474411356865 1 1
0.767999155415863 0.765932651658775 1 1
0.827823211939119 0.82545714822804 1 1
0.844352695215697 0.842188014271975 1 1
0.788210710551255 0.786225248379626 1 1
0.767772816582827 0.766015415887411 1 1
0.783748846709827 0.781854581382134 1 1
0.826356734039735 0.824277872929459 1 1
0.779215756931301 0.777350612528272 1 1
0.814755376878894 0.81264828017772 1 1
0.781279910630618 0.77946910410501 1 1
0.823263038942991 0.821197375266336 1 1
0.793182079378747 0.790964319429826 1 1
0.841611347153181 0.839505255079391 1 1
0.813144551280954 0.811262615373177 1 1
0.83646342641118 0.834480978086144 1 1
0.823919896314791 0.821508629747084 1 1
0.772610235692035 0.770586006713705 1 1
0.836748106079385 0.834392669253056 1 1
0.809770535738821 0.807969580415123 1 1
0.806029215853748 0.80395928046572 1 1
0.789826873397578 0.787976553489207 1 1
0.824731601932917 0.822839531443175 1 1
0.821840999051867 0.819754942385825 1 1
0.861163084025274 0.858655189710839 1 1
0.828249316711469 0.825812383556494 1 1
0.778972478449565 0.777172424891687 1 1
0.768181234697187 0.766179319696361 1 1
0.815926081215191 0.813675494159125 1 1
0.834020355949886 0.831726118228222 1 1
0.846774400403738 0.844696863567508 1 1
0.770355235324936 0.768637484193979 1 1
0.785099316837209 0.782754175892002 1 1
0.75265624730363 0.750822681897807 1 1
0.791608293055947 0.78955209110571 1 1
0.801749074448655 0.799854251387581 1 1
0.797481676215738 0.795642432697635 1 1
0.767571226533476 0.765683089883339 1 1
0.749115907487401 0.747329662050918 1 0
0.815359350495145 0.81312991860257 1 1
0.784390487293831 0.782521107867414 1 1
0.754176862720846 0.752086743174594 1 1
0.815253162040165 0.813231839427871 1 1
0.831945111312624 0.829962474056252 1 1
0.79710566795594 0.795118546207078 1 1
0.798156257176221 0.795883645608699 1 1
0.818576651793812 0.816453920295686 1 1
0.763646399623476 0.761930550234036 1 1
0.798830511929027 0.796758527547163 1 1
0.787625125106368 0.78565052763434 1 1
0.802075391300699 0.799931095044426 1 1
0.803858697636054 0.801925162611284 1 1
0.780840579443134 0.778666794153318 1 1
0.806884764750817 0.804937208752859 1 1
0.820195196063435 0.818372535511831 1 1
0.799244767101987 0.796924104180203 1 1
0.811420706297356 0.809543828129305 1 1
0.803562695268371 0.801667837521884 1 1
0.800429622947571 0.798423089303005 1 1
0.790111706599661 0.788300890335635 1 1
0.802115868960963 0.799972293184952 1 1
0.842513023080282 0.840077370661207 1 1
0.787718275194848 0.785532487023885 1 1
0.808023350920825 0.806042658227711 1 1
0.799396059638711 0.797629589115807 1 1
0.826509850610039 0.824420090487985 1 1
0.791348896725115 0.789233257718475 1 1
0.765946707837329 0.763621935217632 1 1
0.77969012285833 0.777646971346695 1 1
0.755838387069415 0.753884743175233 1 1
0.809887664516007 0.807794384229615 1 1
0.787483139893441 0.7851987793647 1 1
0.809885554836818 0.807867590959171 1 1
0.824408274361008 0.822432824078628 1 1
0.809356958677439 0.807261208780184 1 1
0.796136486290748 0.794073645220188 1 1
0.763416000248056 0.76155176565273 1 1
0.778227846214307 0.776359261111079 1 1
0.811171118835844 0.809120058226119 1 1
0.770441138107256 0.768637208526301 1 1
0.779225581731156 0.777542534070667 1 1
0.755967893414781 0.754237710587602 1 1
0.828077705722362 0.826125850503022 1 1
0.779408807924045 0.777093042357279 1 1
0.764173016746392 0.762250302616667 1 1
0.80592660215757 0.803959606716601 1 1
0.793866278829076 0.791659198421482 1 1
0.809523562934529 0.807491209239626 1 1
0.799328402713326 0.797069408136139 1 1
0.825717290830921 0.823791199062491 1 1
0.789250458435582 0.78736330858013 1 1
0.820838524184426 0.818671417117068 1 1
0.713233015787846 0.711406908864526 0 0
0.806697323565276 0.804691357389667 1 1
0.836333001667341 0.833945162563414 1 1
0.787378669035716 0.785228270495234 1 1
0.787379867103011 0.785621756851313 1 1
0.7989222644354 0.796828993653917 1 1
0.778265324259979 0.7760360432654 1 1
0.762109804083307 0.759996237233231 1 1
0.797531445819125 0.795542311854661 1 1
0.788380846931972 0.786615475222076 1 1
0.780120389199676 0.777505813974306 1 1
0.78761290524606 0.785621262176333 1 1
0.851116680817439 0.849089896925662 1 1
0.801595799654994 0.799728472148019 1 1
0.840656754919966 0.838064645575517 1 1
0.829907372279812 0.827516157231202 1 1
0.813238520668072 0.811283305500739 1 1
0.81821621788846 0.816063450817145 1 1
0.764531412179851 0.762736109780237 1 1
0.809063492443664 0.806988790709922 1 1
0.797132386540572 0.795339445330426 1 1
0.819829792269854 0.817893843896282 1 1
0.805515281889125 0.803426332165315 1 1
0.801332779253385 0.799060998662683 1 1
0.762294237088195 0.760497960050319 1 1
0.824554940902578 0.82236549494326 1 1
0.796685444838099 0.794910822777028 1 1
0.809676128262786 0.807360898196394 1 1
0.860741157616364 0.858681275387347 0 0
0.816160745755397 0.814190128766102 1 1
0.734404169798956 0.731963175775308 0 0
0.762474133995978 0.760546406786121 1 1
0.811982433211729 0.80987011457908 1 1
0.801796897802822 0.799848288022869 1 1
0.798149510155794 0.79625224935587 1 1
0.833105361660323 0.831012960127152 1 1
0.793559207996723 0.791695939762941 1 1
0.820811296106081 0.818414503313314 1 1
0.789547362723203 0.787585899926227 1 1
0.777724601973228 0.775878252702235 1 1
0.80589966776014 0.804075493377533 1 1
0.798467587479385 0.796193401636997 1 1
0.819781655539399 0.818031800531475 1 1
0.848618523695291 0.846805604833511 1 1
0.820384145348142 0.818478422276627 1 1
0.839506780380256 0.83740612149941 1 1
0.836942413473957 0.834937485367855 1 1
0.771410626980061 0.769475513439832 1 1
0.77542973860834 0.773312746961036 1 1
0.805094945430302 0.803034029458738 1 1
0.807976207094289 0.805980798370495 1 1
0.801860976919542 0.799876201638276 1 1
0.821669155919537 0.819430662128079 1 1
0.822414360975835 0.820296306961853 1 1
0.721460459522836 0.719345701107769 0 0
0.797908708624134 0.795681085449635 1 1
0.820835260172992 0.818631521837557 1 1
0.791466999820359 0.789233687419858 1 1
0.875968260535433 0.873698654639203 0 0
0.791292759045596 0.789002037194468 1 1
0.82206986934709 0.819601792928216 1 1
0.807055226758236 0.805092681948029 1 1
0.824448946135853 0.822541446229025 1 1
0.841772494273913 0.839618382639621 1 1
0.785230140770052 0.783335981629171 1 1
0.793508318262777 0.791079423775668 1 1
0.819309995144926 0.817277723722425 1 1
0.788838282958344 0.786930708536687 1 1
0.771896478391046 0.769711126263189 1 1
0.863095838281568 0.86111659308267 0 0
0.79019397635404 0.788259152271774 1 1
0.807227594561909 0.805014045929677 1 1
0.834542643261003 0.832482904673485 1 1
0.782726012709003 0.781048676330507 1 1
0.800959498622543 0.799331598685132 1 1
0.75344196350596 0.751674960302875 1 1
0.815118154142909 0.813051966232295 1 1
0.784835472732257 0.782587403081253 1 1
0.807934943056036 0.805602580747583 1 1
0.793288095499348 0.791238193614233 1 1
0.804263706197194 0.802538238459023 1 1
0.80263112774219 0.800454004171534 1 1
0.750116802198799 0.74817733010818 1 1
0.803739883478384 0.801974659368354 1 1
0.834924468999995 0.832657004119898 1 1
0.747481906149439 0.745724422010209 0 0
0.789214605396099 0.787239959048062 1 1
0.785119367015012 0.782917874856368 1 1
0.781234921426805 0.779301019308039 1 1
0.831314645963885 0.82939925598348 1 1
0.791296892682784 0.789537198966556 1 1
0.787122789258514 0.785371186509163 1 1
0.805044093479125 0.803046192134084 1 1
0.768871299770713 0.76666208177237 1 1
0.840552569024192 0.838468616010258 1 1
0.801748966255933 0.799602235790361 1 1
0.806061596032425 0.803761435962245 1 1
0.76700005459478 0.765125730972644 1 1
0.800125669237482 0.798056070028277 1 1
0.781233725875399 0.77923889946908 1 1
0.787318149566932 0.7852085170331 1 1
0.861075596251558 0.859085110696954 0 0
0.825361575098039 0.823229665502695 1 1
0.869177234185614 0.866802632030056 1 1
0.781676244863159 0.779665393309485 1 1
0.795552203743708 0.7936827340327 1 1
0.803808648442125 0.801850239953663 1 1
0.819552820845173 0.817645360728127 1 1
0.750046570874732 0.748264754679437 1 1
0.776172030974777 0.774143895069352 1 1
0.799625903893286 0.797323378661655 1 1
0.789816888125852 0.787945012386776 1 1
0.800262519527687 0.798006142163433 1 1
0.814464909812068 0.812413621962747 1 1
0.797488057766239 0.795337935481595 1 1
0.864048069788303 0.861948825422572 0 0
0.790476010882558 0.788521654421456 1 1
0.778790256527242 0.776706482041768 1 1
0.759106230455546 0.757118391943447 1 1
0.823404453424483 0.820965254733606 1 1
0.78390183544026 0.781751444718456 1 1
0.753194513898072 0.75128432649296 1 1
0.815664774593349 0.813581703407591 1 1
0.806004707283658 0.803800913787621 1 1
0.822173836870387 0.820049568981592 1 1
0.810693509957832 0.808593879140358 1 1
0.816822460201474 0.814766368014802 1 1
0.774476662618415 0.772483428919076 1 1
0.822816305298522 0.82062818018348 1 1
0.790126250544773 0.788107954328443 1 1
0.821248645897561 0.819367779628661 1 1
0.763295041970455 0.760932355873757 1 1
0.749339401602269 0.747404522275728 1 0
0.807897557084431 0.805930112428902 1 1
0.764282306749433 0.762606239736415 1 1
0.780862554258658 0.778625904190131 1 1
0.752040955303988 0.749734146883876 1 1
0.799430566327014 0.797364386218287 1 1
0.828829121393699 0.826898029398219 1 1
0.808217034505624 0.806360982226087 1 1
0.774409361944195 0.7725992846 1 1
0.756558500627246 0.754729919895732 1 1
0.803979553154532 0.801756732341671 1 1
0.772321054439122 0.770364389707456 1 1
0.824774081484996 0.822659355137488 1 1
0.820255454179725 0.818267941277903 1 1
0.793716333752726 0.791624901994904 1 1
0.830581523632221 0.828555535485911 1 1
0.842489298941957 0.840404664425939 1 1
0.836100555507661 0.833839965887736 1 1
0.805617062914369 0.803377289393326 1 1
0.77450337062074 0.772558167689522 1 1
0.822279908580134 0.820518134345783 1 1
0.806479974198324 0.804317329995352 1 1
0.770957927806362 0.769096293516393 1 1
0.815790146787641 0.813773448003734 1 1
0.78521480030969 0.783558142209107 1 1
0.771841202249969 0.769664480613404 1 1
0.824231150655894 0.822087140602001 1 1
0.832121700035149 0.83003660568353 1 1
0.817440984748002 0.815585515059121 1 1
0.756983152681244 0.754613457768606 1 1
0.743083242364705 0.741266331749663 0 0
0.809986916684707 0.807948954451033 1 1
0.809020936977539 0.806828455733074 1 1
0.766039620595272 0.764163886575665 1 1
0.79144348965355 0.789253538561039 1 1
0.782599767253445 0.780878103375002 1 1
0.816898714910228 0.814711854046244 1 1
0.837211858350646 0.835017524739835 1 1
0.817094132230626 0.814580209289716 1 1
0.795768279736418 0.79411161616323 1 1
0.817721173777068 0.81557043918968 1 1
0.767923265327176 0.766041124257147 1 1
0.786873437468949 0.784886187436192 1 1
0.819828112943254 0.817561319377251 1 1
0.787618221940753 0.785506470383237 1 1
0.809806647199598 0.807721945457392 1 1
0.826938691494325 0.825065882619714 1 1
0.792721460607324 0.790640602467323 1 1
0.807475566408297 0.805503155787388 1 1
0.822366391345308 0.820222977107586 1 1
0.76770340629989 0.765950681801075 1 1
0.802910537847054 0.800639027845853 1 1
0.822440882638095 0.820329583405154 1 1
0.798279029514797 0.796179669884814 1 1
0.80950798048502 0.80744224670803 1 1
0.80046452124302 0.798570044274506 1 1
0.740393138318689 0.738332489738177 1 0
0.773332541761545 0.771315816096594 1 1
0.789459561340334 0.787312259939088 1 1
0.858546197040679 0.85649458784985 0 0
0.806002180133288 0.804190461770167 1 1
0.792238812525685 0.789797609922188 1 1
0.846503962584227 0.844080455247767 1 1
0.786637544667989 0.78494575843412 1 1
0.807893119687926 0.805519657452852 1 1
0.836266961288543 0.834259043555504 1 1
0.852836370038762 0.850421432867258 1 1
0.812717241497611 0.810728923302069 1 1
0.826255502286535 0.824392083436503 1 1
0.80546958906975 0.803607809131018 1 1
0.827796319172895 0.825989580420421 1 1
0.809122302518508 0.807083364182909 1 1
0.796526071629284 0.794372759746377 1 1
0.761977393881373 0.7599159471879 1 1
0.792878587574924 0.791021013433423 1 1
0.879855904450765 0.877376164940963 0 0
0.753268961814634 0.751234078834466 1 1
0.776894100919622 0.7748152530925 1 1
0.766904550257827 0.764981632996982 1 1
0.803424445451151 0.801477320226909 1 1
0.80895561834309 0.8069673383081 1 1
0.768653640378766 0.766462235057546 1 1
0.807606870771061 0.805525394039061 1 1
0.791447428356519 0.789694171043428 1 1
0.802933939795399 0.800778297070351 1 1
0.773461881155818 0.771414568408778 1 1
0.789762544719687 0.787726303870144 1 1
0.764300762622008 0.7621028335293 1 1
0.79422432264534 0.792208920311712 1 1
0.809154690965686 0.806713659849065 1 1
0.828023520244885 0.825919213787026 1 1
0.756218784913684 0.754415975132147 1 1
0.770944548549266 0.768780162539933 1 1
0.817038030704757 0.815033672244357 1 1
0.839434676261635 0.837189119169702 1 1
0.801430190419663 0.799554478525916 1 1
0.802353368503194 0.800539742146622 1 1
0.82500728011553 0.822387548519433 1 1
0.789677653514963 0.787706350109052 1 1
0.789785826503364 0.787510272747316 1 1
0.814938153808322 0.812886047796923 1 1
0.808954734569583 0.807090657961289 1 1
0.807791302848134 0.805683087294541 1 1
0.80716060942014 0.805258022719599 1 1
0.787797873778709 0.785581485457824 1 1
0.82981128936473 0.827070395469675 1 1
0.777582949091515 0.775693494784278 1 1
0.835938589554299 0.833704983144473 1 1
0.822676920284979 0.820396850357721 1 1
0.818792346100165 0.816856523490636 1 1
0.833952176242383 0.83169550657621 1 1
0.812526216594197 0.810788953364825 1 1
0.776853806839967 0.774917576396892 1 1
0.793719800016048 0.791765887896287 1 1
0.772714085122412 0.770855991047576 1 1
0.805176051496737 0.803031848918274 1 1
0.80897904703744 0.806929102800528 1 1
0.764564647719279 0.762643884618251 1 1
0.798750339659147 0.796838604492142 1 1
0.773359304043557 0.771376400435559 1 1
0.77646425536751 0.77455367630345 1 1
0.766324134151604 0.764582546217679 1 1
0.789519518188741 0.787714931636295 1 1
0.79406787302883 0.792039521538087 1 1
0.823834615992824 0.822026917678512 1 1
0.816830965288631 0.814759777508855 1 1
0.805907975740621 0.803915424084571 1 1
0.863404726964481 0.860780670734283 1 1
0.830772933468008 0.828980347774618 1 1
0.818133113156191 0.81616606904324 1 1
0.829210338480468 0.827231872872356 1 1
0.830410298391902 0.828070993435323 1 1
0.827098309256739 0.825212744814398 1 1
0.822883735863439 0.82066989030687 1 1
0.767737926648653 0.765888082216659 1 1
0.779715734569886 0.77759980738273 1 1
0.810609891110722 0.808519384032544 1 1
0.834359829675626 0.832323388452479 1 1
0.809043811102419 0.807143262062609 1 1
0.851578940237622 0.849157970574622 1 1
0.831699374897481 0.82918744077008 1 1
0.775058156404329 0.773043686166721 1 1
0.770542362313885 0.768684920848895 1 1
0.797374805378339 0.795550889424734 1 1
0.793033210326192 0.791046746227225 1 1
0.810936546815875 0.808622129917685 1 1
0.813797055805625 0.81175815167955 1 1
0.81791507184348 0.81561923857554 1 1
0.776570252020489 0.77456887395158 1 1
0.760579692316474 0.758800478310504 1 1
0.824886898376534 0.822683747329425 1 1
0.774245575837019 0.772207053919068 1 1
0.808246079561538 0.806330180521179 1 1
0.773560932558231 0.771388491968363 1 1
0.802182180915978 0.800192360007588 1 1
0.788500256070106 0.786448483523994 1 1
0.816174127514007 0.814006982880834 1 1
0.832310732249069 0.830340339795043 1 1
0.816551403088585 0.814339702583039 1 1
0.804054224007672 0.802054557405193 1 1
0.783658129910049 0.781774084363913 1 1
0.845978791911585 0.843921444319312 1 1
0.747338395441396 0.745548325318431 0 0
0.810686450840196 0.808719102761613 1 1
0.760749641764747 0.758771680185419 1 1
0.793020792977531 0.791069504474426 1 1
0.778229408063566 0.776333928052621 1 1
0.808620694896372 0.806344392179106 1 1
0.851498744760985 0.849640334848132 1 1
0.751336931119264 0.748741657481696 1 1
0.779381065662031 0.776983275643319 1 1
0.82445105263727 0.822433969817461 1 1
0.776794419443009 0.775077420686119 1 1
0.788870887841186 0.786863108304628 1 1
0.78294870068635 0.781179937395208 1 1
0.763751105449236 0.761720098807017 1 1
0.762696266367625 0.76079806482131 1 1
0.807739608678632 0.805627278968847 1 1
0.830603829922094 0.828579811209304 1 1
0.807407748776637 0.805718385038079 1 1
0.804789458410914 0.803015817681478 1 1
0.821842069858436 0.819747799360609 1 1
0.763320057392745 0.761411629690282 1 1
0.818705919228008 0.816864563766736 1 1
0.783064494918194 0.781278584811251 1 1
0.829078954624474 0.82684919218686 1 1
0.825127342216103 0.823049470380054 1 1
0.805172092873034 0.802654061090016 1 1
0.819287568831499 0.817357702178689 1 1
0.787622863614533 0.785689033629962 1 1
0.804323567806527 0.801919519959951 1 1
0.757702391263156 0.755541819799964 1 1
0.82523963104057 0.82322682565143 1 1
0.785543134462985 0.783417656953893 1 1
0.849117283261731 0.847231686805428 1 1
0.789330996099081 0.787051410887856 1 1
0.821934271008743 0.819741960558841 1 1
0.790081607310233 0.788024778938562 1 1
0.72024467343623 0.718226503642875 0 0
0.787463558048748 0.785947255183715 1 1
0.753174031008307 0.751231910493537 1 1
0.774054438279331 0.772191690214262 1 1
0.815432677948706 0.813028060796304 1 1
0.823965107586943 0.821912744920587 1 1
0.794782263269328 0.792993791935306 1 1
0.833435177740098 0.831528255942978 1 1
0.771403079102585 0.769478964668897 1 1
0.799618636540593 0.797611063877145 1 1
0.796934489908156 0.794908324146439 1 1
0.788184808576548 0.786046016365544 1 1
0.796387528397065 0.794435326560623 1 1
0.789364647798326 0.787482530905478 1 1
0.759216698887788 0.757266613785004 1 1
0.771863951024942 0.769981655769477 1 1
0.745103133546189 0.743272086506008 1 1
0.777207754355665 0.775233860969172 1 1
0.830050064319112 0.827737744601637 1 1
0.789253878929071 0.787115036019674 1 1
0.788618440698562 0.786707863123741 1 1
0.809758923439511 0.807387534357844 1 1
0.800832613361041 0.798750449857707 1 1
0.810330324361617 0.808468646105365 1 1
0.825532642375214 0.823516105503277 1 1
0.823132688075912 0.820587450960285 1 1
0.777601046316109 0.775969146921905 1 1
0.779189064280748 0.777376160903208 1 1
0.808665344936154 0.806261262976957 1 1
0.75237068176645 0.75058098772957 1 1
0.842556191789298 0.840826560206718 1 1
0.770357903949117 0.768105445635965 1 1
0.825133725038781 0.822901327898106 1 1
0.817982415699421 0.815636676394511 1 1
0.744729201291366 0.742686572595621 1 1
0.761329003085184 0.759333371835334 1 1
0.766361110326272 0.764639766716408 1 1
0.831041090448447 0.828817412535929 1 1
0.792984291995882 0.791115111216682 1 1
0.833239700254082 0.831036434231226 1 1
0.836972342863544 0.834651187937705 1 1
0.806737244875718 0.804570340064694 1 1
0.78945825834854 0.78745204348448 1 1
0.788627234844798 0.786468457186602 1 1
0.784552917823055 0.781915576783874 1 1
0.808512022497633 0.806671188591684 1 1
0.802409993934184 0.800417691324308 1 1
0.858446948363493 0.856330362235085 0 0
0.822394069753055 0.82038739853033 1 1
0.836498738916859 0.834458728231331 1 1
0.7815976000545 0.779720583601729 1 1
0.783605038705932 0.78122239345665 1 1
0.79699151796081 0.79510512888254 1 1
0.816682220053656 0.814535755252866 1 1
0.796375855994349 0.794496833177243 1 1
0.817910031228 0.815773981043831 1 1
0.839892151158766 0.837613324506388 1 1
0.831269091503773 0.828447900740818 1 1
0.802323110503729 0.800463535980178 1 1
0.8267611385093 0.824669456552016 1 1
0.735824867839026 0.734158702268219 0 0
0.792416275901435 0.79031080700293 1 1
0.805247676258516 0.803162809413838 1 1
0.801405388661374 0.799054080511168 1 1
0.831779209271202 0.8299030649913 1 1
0.816175569530219 0.814099975581898 1 1
0.83366622426168 0.831387135183792 1 1
0.776000887925535 0.77393008764211 1 1
0.789223717734344 0.786993815005132 1 1
0.802501693466264 0.800488233153396 1 1
0.838009385567001 0.835636845281677 1 1
0.786144508921145 0.784167319659337 1 1
0.842077298099589 0.840017456638384 1 1
0.808965886987274 0.807166380524348 1 1
0.808617500619489 0.806761091272536 1 1
0.822592450015621 0.820194335952173 1 1
0.82676128269377 0.824760757538486 1 1
0.818516886648539 0.816459006275716 1 1
0.851048163678079 0.84909828610789 1 1
0.787238511382051 0.785110576361046 1 1
0.762475616895295 0.760296660868393 1 1
0.748264512009989 0.746185464096702 1 1
0.783125284442482 0.781028556589135 1 1
0.843238224762388 0.840895186377595 1 1
0.845410973029905 0.843136571488263 1 1
0.781863036598111 0.780017631067705 1 1
0.797138018680776 0.795199575179098 1 1
0.737091069474081 0.735272934559802 0 0
0.819642816469229 0.81724182771963 1 1
0.804921811643026 0.80273747930893 1 1
0.836753050282016 0.834338126055205 1 1
0.809709788608597 0.807920930222758 1 1
0.804130904134658 0.802176678855068 1 1
0.769782194293259 0.767995634444241 1 1
0.805860360906424 0.803823372876714 1 1
0.819820181868238 0.817868907838903 1 1
0.826097949354939 0.823925851101493 1 1
0.815651941169996 0.813593824522463 1 1
0.831975513162367 0.829518179286425 1 1
0.781264877272198 0.779245075609479 1 1
0.760387839307151 0.758386589304607 1 1
0.785366945958995 0.783570474221402 1 1
0.784593381803543 0.782366097920149 1 1
0.783063019623148 0.781529788846584 1 1
0.803715040685797 0.801960546913052 1 1
0.783733561486261 0.781882908719992 1 1
0.759810925970714 0.757742912928586 1 1
0.797030835564609 0.795191305055458 1 1
0.819275777589934 0.81715509009085 1 1
0.722671597246225 0.720360331212445 0 0
0.789082160087145 0.787187465178896 1 1
0.766106121807029 0.764084683063365 1 1
0.758893780372066 0.756983196821063 1 1
0.824056244562393 0.821991675622734 1 1
0.799174776732576 0.797140692765109 1 1
0.801129604066466 0.799313082498426 1 1
0.824136246546605 0.822093702028621 1 1
0.809266931222843 0.807528537101064 1 1
0.834220042608084 0.832003174022119 1 1
0.769225085889328 0.767412335240366 1 1
0.794429793613865 0.792600481155095 1 1
0.799776318632755 0.797706720220447 1 1
0.830214529546475 0.828058024692525 1 1
0.778809533310209 0.776701315397959 1 1
0.797125472033892 0.794689389143947 1 1
0.803077312699067 0.800651804838805 1 1
0.784182641177254 0.782146342859627 1 1
0.786733161403313 0.784635592788004 1 1
0.826077108801977 0.823842320917848 1 1
0.755652505935002 0.753944612782567 1 1
0.799216909910466 0.797158274881851 1 1
0.815576144675153 0.813511785170964 1 1
0.800318521417447 0.798329965613285 1 1
0.768518717965073 0.766431862082053 1 1
0.826521300669295 0.824377636072048 1 1
0.798709191514302 0.796716514096347 1 1
0.794078550808225 0.792077795847627 1 1
0.788253878621832 0.786475841504816 1 1
0.84304600055957 0.840951608798372 1 1
0.863573880603883 0.86140458421149 0 0
0.773808724873814 0.771837429947553 1 1
0.78866711419081 0.786457392011835 1 1
0.791510461741001 0.789751665348415 1 1
0.795748023943025 0.793756879281013 1 1
0.781006493293701 0.779350398049533 1 1
0.804775023003622 0.802579825564427 1 1
0.797839569144675 0.795878280519373 1 1
0.847263137082901 0.845126236086038 1 1
0.787123703870592 0.785097940743996 1 1
0.791168524803097 0.789224501859872 1 1
0.817430405646541 0.815367938500244 1 1
0.849384211001406 0.846925212890745 1 1
0.755430529260653 0.753380907433281 1 1
0.785460061570675 0.783658092432728 1 1
0.756436636241144 0.754682175903507 1 1
0.830322675912934 0.828369474037092 1 1
0.817934214819901 0.815855850999741 1 1
0.750492392753579 0.748441449719617 1 1
0.812951138181464 0.81105105618895 1 1
0.832441298797804 0.830062638016819 1 1
0.785728210526284 0.783827182717925 1 1
0.814109978331197 0.812229239704249 1 1
0.732985201078633 0.731158801591903 0 0
0.817128120427793 0.814838856202588 1 1
0.820594456597052 0.818539728417578 1 1
0.822080649619379 0.820128433262401 1 1
0.815512124566464 0.813514928062879 1 1
0.84411333399769 0.842051886571628 1 1
0.752304067948041 0.750119884301385 1 1
0.788896032845737 0.786852641210433 1 1
0.804260503146863 0.802210623923462 1 1
0.820330592471462 0.818571615065425 1 1
0.821222361640414 0.818962072577892 1 1
0.823429580206863 0.821615443924055 1 1
0.803148342166133 0.801416747562497 1 1
0.816919229881721 0.815068059655815 1 1
0.809239514140079 0.807167137435709 1 1
0.842284782292739 0.840190582199113 1 1
0.794676073403425 0.79263784456599 1 1
0.838717094055371 0.836361752868265 1 1
0.820783271987864 0.818779044039425 1 1
0.806296326867849 0.80429630224734 1 1
0.807325793284896 0.805662482437112 1 1
0.805480642618777 0.803035581529376 1 1
0.837826412942269 0.835612261780148 1 1
0.801414718770971 0.799575206688004 1 1
0.785680279600315 0.783564065216182 1 1
0.749747450659509 0.748009296895088 1 0
0.805095968378205 0.803204830270721 1 1
0.768194870538907 0.765882245347991 1 1
0.830961091721533 0.828970810382468 1 1
0.787156899986304 0.785366884865102 1 1
0.774283501694073 0.772504412829566 1 1
0.778620669423303 0.776852068566058 1 1
0.798493902533881 0.796583373697644 1 1
0.833436508273326 0.83127453921343 1 1
0.801631373845554 0.799453221812592 1 1
0.810784628375696 0.80863196631895 1 1
0.792948026771198 0.791187555117056 1 1
0.812143301907557 0.810137544896057 1 1
0.767138264996388 0.764891458850414 1 1
0.800154235865999 0.798148725128094 1 1
0.786018440222192 0.783721725907704 1 1
0.786353925997503 0.784282349069985 1 1
0.842272174963934 0.839800671595902 1 1
0.830841512741147 0.828219901767713 1 1
0.813166670537161 0.811085705519277 1 1
0.784924089276728 0.782935426378854 1 1
0.791668534734515 0.789664838856502 1 1
0.820638917530292 0.818518123258816 1 1
0.77630110401122 0.774002185805541 1 1
0.814211029676842 0.812251232696927 1 1
0.808522172695468 0.80631310597855 1 1
0.723550044071573 0.721716406507589 0 0
0.810699807865171 0.80885610845682 1 1
0.788343771707943 0.786391831628512 1 1
0.797435527679722 0.795265021316152 1 1
0.816545747745791 0.814528630873084 1 1
0.828917664952993 0.826950289821708 1 1
0.820552983700664 0.818475567001725 1 1
0.841110942158214 0.839214215015448 1 1
0.792846979940179 0.791091051980573 1 1
0.819237333464027 0.817062517856568 1 1
0.787137532777487 0.78514475893468 1 1
0.778474412877772 0.776441809814557 1 1
0.828256223885261 0.826095552790928 1 1
0.808236435290067 0.806438963728623 1 1
0.806065841921965 0.803886900190126 1 1
0.766255638267492 0.764347085235581 1 1
0.795940683417268 0.79404043049033 1 1
0.770747121651999 0.768856939726291 1 1
0.78490064210107 0.782708711943025 1 1
0.775741481468262 0.773686191522125 1 1
0.771191242651905 0.769176489046265 1 1
0.79080137293318 0.789066957359287 1 1
0.800345958000807 0.798614732511734 1 1
0.802688761359415 0.800579708012403 1 1
0.755746268953586 0.753893188777646 1 1
0.76884375494202 0.766488007910407 1 1
0.752809222638596 0.75076437712101 1 1
0.799688560893191 0.797796789688347 1 1
0.828609691860065 0.826595272910386 1 1
0.761593505030422 0.759643859144087 1 1
0.793890229031191 0.791797944231351 1 1
0.820730660700489 0.818540431526375 1 1
0.833968756018929 0.831892902821617 1 1
0.766622100946471 0.76473545992991 1 1
0.812304175982368 0.810072819568058 1 1
0.794488128652427 0.792687882652569 1 1
0.784460000039857 0.782498472263591 1 1
0.846435520357335 0.84429120333146 1 1
0.799904576748759 0.797663852286073 1 1
0.831868360778381 0.829647689472854 1 1
0.82141111645012 0.819394635921923 1 1
0.781907934334065 0.77997606694107 1 1
0.775028351235253 0.773286437932781 1 1
0.845760501301394 0.843859672179585 1 1
0.788405897188235 0.786350165316242 1 1
0.760503293497026 0.758798349947573 1 1
0.761737135123364 0.759953789200993 1 1
0.824720185221169 0.822220123676333 1 1
0.812483713400203 0.810551742499307 1 1
0.844968601028993 0.843135119078643 1 1
0.80126989169203 0.799064318901694 1 1
0.798421492851284 0.796310236775193 1 1
0.822985107099645 0.82027832750096 1 1
0.790792347445373 0.78871320059197 1 1
0.769136254107567 0.767238635477548 1 1
0.783025394792399 0.780870063795417 1 1
0.81146255449334 0.809564172972332 1 1
0.824874874881697 0.822797426382322 1 1
0.753201124918974 0.751322633162313 1 1
0.862082891462746 0.860179682378032 0 0
0.76604359169463 0.763884586018438 1 1
0.820019847913616 0.817935369240832 1 1
0.752700469858014 0.75071835381619 1 1
0.79656745249572 0.794587667399989 1 1
0.789525921271593 0.787611218024276 1 1
0.809808221157337 0.807559601254741 1 1
0.823803911411057 0.821768404005583 1 1
0.792078641171731 0.790113446159311 1 1
0.805587851290897 0.803840710401654 1 1
0.753688356298591 0.751830236541362 1 1
0.831504201675659 0.829577229400871 1 1
0.819616826034449 0.817637609574071 1 1
0.753788292033066 0.751853408103839 1 1
0.785399333515854 0.782877044053578 1 1
0.796035178640484 0.794025754375536 1 1
0.754508047898636 0.752724733548267 1 1
0.771786325497423 0.769853426407485 1 1
0.809899049399786 0.808096399159213 1 1
0.783934064260442 0.781731550108643 1 1
0.7988433850895 0.796937501325582 1 1
0.803793292367422 0.80188268668615 1 1
0.839740820888108 0.837756274649766 1 1
0.823110741021783 0.82089607706222 1 1
0.810365441029709 0.808183090936736 1 1
0.770066640600385 0.768043899486438 1 1
0.799373429231135 0.797437526227068 1 1
0.79892226616075 0.796936938595026 1 1
0.841770915692682 0.839613981289443 1 1
0.789220293789791 0.787368134212663 1 1
0.83746073450186 0.835046879089699 1 1
0.797283423893148 0.795096711365571 1 1
0.80203800496645 0.79997581896459 1 1
0.828679470103305 0.826383743840086 1 1
0.833380920108006 0.831050839406554 1 1
0.783097539227798 0.78106568217876 1 1
0.813893293681201 0.811623227375045 1 1
0.778841354736817 0.776572727618807 1 1
0.824919630897937 0.822939070957104 1 1
0.748748584591433 0.746801815386319 1 1
0.818441056334109 0.816646124042101 1 1
0.774198377665181 0.7721141359598 1 1
0.802422801448206 0.800358928791071 1 1
0.794814233878466 0.792837077347818 1 1
0.773319432971805 0.771087656758174 1 1
0.863560186611489 0.861387538599339 0 0
0.791588883467872 0.789613395167521 1 1
0.849153492846119 0.847001484481778 1 1
0.840151953275416 0.838339642695456 1 1
0.79404795816346 0.792162072657616 1 1
0.785214348970698 0.783186630031103 1 1
0.823137669968631 0.821250722996304 1 1
0.783466730873339 0.781643653612157 1 1
0.772059536349957 0.770132253625598 1 1
0.79926883566107 0.797215155007541 1 1
0.803397768174765 0.801763901178029 1 1
0.829207364090208 0.826563968738496 1 1
0.797877867205099 0.795983879057625 1 1
0.782343795294978 0.780596802334207 1 1
0.792336446212431 0.790324939560962 1 1
0.83343476029564 0.831696423658062 1 1
0.836472236532604 0.833843788661016 1 1
0.774763896780085 0.772781074398662 1 1
0.823407936453476 0.821191031039932 1 1
0.810725126438399 0.808801784279259 1 1
0.797613198570688 0.795714067112299 1 1
0.784507922858156 0.782479381254788 1 1
0.815233788786446 0.813439768273601 1 1
0.780607382567058 0.778695117362167 1 1
0.824554552336082 0.822373380718988 1 1
0.818911485194753 0.816463847296623 1 1
0.768814840410228 0.767079383867531 1 1
0.812426972020965 0.810467844043637 1 1
0.753073779671836 0.751288966873163 1 1
0.836978654015856 0.8351098651504 1 1
0.812571182030952 0.810425346609218 1 1
0.785807158640065 0.783649795913071 1 1
0.818156058020866 0.816039055736699 1 1
0.822360976173535 0.82018593429552 1 1
0.82936047779971 0.826694056803742 1 1
0.798939371870399 0.796603062724022 1 1
0.774537369295313 0.772746303093289 1 1
0.842151090331385 0.840029216226605 1 1
0.809771890337497 0.807599244942432 1 1
0.802669771131645 0.800595204502428 1 1
0.82638880748845 0.824243959400957 1 1
0.849248835477882 0.847135440955812 1 1
0.778621863176083 0.776632149656614 1 1
0.797387087475277 0.795318963794202 1 1
0.832492796253352 0.83043600705956 1 1
0.836058397099533 0.834002995127442 1 1
0.802630297095847 0.800922744796122 1 1
0.806245727977028 0.804181372919845 1 1
0.770044410545455 0.768152129080456 1 1
0.830680745528692 0.828553662686533 1 1
0.7893194151136 0.786916659095623 1 1
0.816130921196963 0.813750882524015 1 1
0.803808031774167 0.801636284964918 1 1
0.789999495657286 0.788220772352727 1 1
0.766352618307627 0.764591487476823 1 1
0.764740912683786 0.762836322328412 1 1
0.816712049586658 0.814860289484312 1 1
0.836655649421476 0.834676757830488 1 1
0.79726263549057 0.795139380767663 1 1
0.776841631152667 0.774228224080903 1 1
0.799233556640714 0.79716523646331 1 1
0.847951991378121 0.844995969408803 1 1
0.755682559146834 0.753917694972868 1 1
0.824356043936311 0.82195950033536 1 1
0.775461164601415 0.773486572774465 1 1
0.846429003595924 0.843727475715868 1 1
0.818738783373702 0.816365730126392 1 1
0.801337437950888 0.799544777652584 1 1
0.789596588037162 0.787801424287927 1 1
0.764235250436146 0.762516243548109 1 1
0.787018043131734 0.784907613530003 1 1
0.810340543025498 0.808421228372473 1 1
0.794783551453796 0.792865225717309 1 1
0.814655435743959 0.812515133264623 1 1
0.802094842091179 0.800316967738343 1 1
0.786655165773478 0.784685393362888 1 1
0.777766164919303 0.775844924946257 1 1
0.793422582978589 0.790977068756348 1 1
0.750701211158688 0.748586878071251 1 1
0.790197144940658 0.788222433340374 1 1
0.84641037151056 0.844425881939758 1 1
0.812863390077462 0.810731894180454 1 1
0.824540426705865 0.8225604289652 1 1
0.800998661659141 0.798767786546583 1 1
0.812887591865305 0.810706155612064 1 1
0.816811975617714 0.814586735755497 1 1
0.78469893484183 0.782699383733151 1 1
0.8289908012696 0.826649576021483 1 1
0.848325018606962 0.846317471266499 1 1
0.823898834912177 0.821434949573357 1 1
0.831700568795999 0.829627756213511 1 1
0.791339045786152 0.789535554331215 1 1
0.815480971295377 0.813523401880042 1 1
0.792233165504275 0.790204742740388 1 1
0.786568969495765 0.784247325155759 1 1
0.815757173848413 0.813647722312371 1 1
0.83216141340938 0.830320792580146 1 1
0.822945637179323 0.820609539684515 1 1
0.800127475857206 0.798045108117768 1 1
0.814334126685572 0.812450660946948 1 1
0.78055632923485 0.778595072460366 1 1
0.774567786801358 0.772518108880696 1 1
0.798364100376876 0.79614144863357 1 1
0.827195153819592 0.825390083466037 1 1
0.834266062420916 0.83180471736643 1 1
0.845084916134136 0.842798502847848 1 1
0.799424054292906 0.797137892374232 1 1
0.783969779749168 0.782060175509458 1 1
0.801659716570213 0.799795554297165 1 1
0.818775302979242 0.816863264563286 1 1
0.792368254740482 0.79033186446715 1 1
0.852044840817605 0.849936600350673 1 1
0.794245471628972 0.792049835281467 1 1
0.826464375983546 0.824206478535146 1 1
0.840341701849156 0.83814597728256 1 1
0.845473022806208 0.842973958100982 1 1
0.785859690949054 0.783655069391031 1 1
0.774856287101381 0.772634230393488 1 1
0.834997026866247 0.83274455130131 1 1
0.787046837708632 0.784670743672289 1 1
0.831198341646983 0.829160364106526 1 1
0.855418758013609 0.853194217125519 1 1
0.777716125970139 0.77588228832585 1 1
0.81112720721242 0.808972421946885 1 1
0.768102512350322 0.766279259177573 1 1
0.792081351370461 0.789965003838207 1 1
0.792145539406203 0.790240957360772 1 1
0.811988456316588 0.809916664243715 1 1
0.83976693431431 0.837343516644507 1 1
0.787282475467392 0.785023294314591 1 1
0.817232241744157 0.81477877741486 1 1
0.806829178484833 0.80460504972496 1 1
0.804092928859596 0.802208652023048 1 1
0.764056256550523 0.762185126009083 1 1
0.801651531407106 0.799432972066349 1 1
0.822520616056212 0.820450762753335 1 1
0.827439479076567 0.825343343285122 1 1
0.800501848513181 0.798683989543471 1 1
0.782108848276786 0.779974893285036 1 1
0.864446182905156 0.862279890777401 0 0
0.792244676941822 0.790558514167797 1 1
0.84389588180144 0.841858210493615 1 1
0.829596725722588 0.827404596151586 1 1
0.798622204522669 0.796508801329784 1 1
0.780466309519983 0.778578454040292 1 1
0.771928357489016 0.769834750832999 1 1
0.840434530147732 0.838557566551136 1 1
0.813645597840693 0.811606142466051 1 1
0.806664859056779 0.804917988875766 1 1
0.781106756941874 0.77910357685341 1 1
0.778164548546884 0.776089599632909 1 1
0.791900257797407 0.789753696807675 1 1
0.822718939924341 0.820398818359093 1 1
0.82308636912838 0.821070026243142 1 1
0.810743497478639 0.808848756935006 1 1
0.815199618812438 0.813287412560483 1 1
0.801857550403636 0.799832052598428 1 1
0.81277909158012 0.810656350938526 1 1
0.793334675896198 0.791204482643334 1 1
0.793304252962982 0.79148220622641 1 1
0.773498762608642 0.771515194005019 1 1
0.797568502126259 0.795537882182897 1 1
0.819705766916812 0.8177359681825 1 1
0.810316533934468 0.808200021852361 1 1
0.783288943058242 0.781219345723866 1 1
0.86775532420286 0.865519093425778 0 0
0.822072286045956 0.819574152758816 1 1
0.80273341008816 0.800839688070001 1 1
0.845293707852972 0.84325421624616 1 1
0.725841150222585 0.723891062744331 0 0
0.797056850101502 0.795116338414644 1 1
0.770422224253315 0.768277467924714 1 1
0.83219960112248 0.830062808239431 1 1
0.790865532763263 0.788648550273534 1 1
0.788556577530503 0.786637320038388 1 1
0.833298680372555 0.831203633681512 1 1
0.809467559326176 0.80750560355528 1 1
0.823535437310186 0.821530401328064 1 1
0.784985800784093 0.783281609819236 1 1
0.827712346307713 0.825537244089488 1 1
0.750621989848492 0.748356869127702 1 1
0.849894810923698 0.847694513351366 1 1
0.77699709242208 0.775394899533626 1 1
0.802565592157721 0.800784746228768 1 1
0.805004170460198 0.803045659456096 1 1
0.835047219738341 0.833065523040397 1 1
0.788063508356059 0.785971700291353 1 1
0.783686242015649 0.781014014233804 1 1
0.811689835648097 0.80934474878616 1 1
0.784325689586959 0.782443199197793 1 1
0.805900959778849 0.804036665218419 1 1
0.806190283498305 0.803841787256935 1 1
0.829453433132487 0.827304166418922 1 1
0.814830288300637 0.813006875366041 1 1
0.806955637637058 0.805060980062695 1 1
0.802495126858099 0.800638274783788 1 1
0.801771365972722 0.799535052312956 1 1
0.838052696358353 0.835692456869493 1 1
0.816886593795462 0.81499911359346 1 1
0.739072945137118 0.737392236234275 0 0
0.765107309505344 0.763233870763646 1 1
0.761851343854102 0.759920386740233 1 1
0.80155338262991 0.799762170112835 1 1
0.834070967118115 0.832023945174651 1 1
0.776893146984796 0.774889349600784 1 1
0.796733145753946 0.793996976900099 1 1
0.833252966536679 0.831388205516137 1 1
0.865250272440808 0.863049798179108 0 0
0.772954569031125 0.771035494586621 1 1
0.739828804197643 0.738118244682919 0 0
0.778921739197878 0.776964201074046 1 1
0.73121071795077 0.729264318500512 0 0
0.811739524436446 0.809800271627534 1 1
0.821471555584966 0.819294873366841 1 1
0.78241870346303 0.780404064334024 1 1
0.778957634121807 0.77692101827315 1 1
0.788123616708163 0.785577061574313 1 1
0.803390817236074 0.801195914762433 1 1
0.822393974235419 0.820256084177308 1 1
0.812851584178705 0.809988902609228 1 1
0.794679662785521 0.792724953480008 1 1
0.808319594181822 0.806140392225883 1 1
0.796399918919968 0.794432301639803 1 1
0.786026358752695 0.78390357845362 1 1
0.806146315055335 0.803753332597485 1 1
0.80760955373772 0.805781753647972 1 1
0.88242099203191 0.880324662668877 0 0
0.771372436929163 0.768964040402458 1 1
0.752244354888528 0.75054357548487 1 1
0.822130715272277 0.820078299254879 1 1
0.825551311456615 0.82331594632105 1 1
0.85096882960291 0.848146474275614 1 1
0.76799425803604 0.765995095058731 1 1
0.8199994063898 0.817858507240789 1 1
0.865527405756733 0.863431015865107 0 0
0.823638223794853 0.821669343679909 1 1
0.771592504402787 0.769626636043257 1 1
0.783154179468938 0.781334753984221 1 1
0.829376304406145 0.82687126573665 1 1
0.863705654086532 0.861697703799994 0 0
0.860610948049186 0.85836268833797 1 1
0.764879961719008 0.762863481883518 1 1
0.792444812166559 0.790352682924173 1 1
0.742769096484611 0.740795018887308 0 0
0.777133127916346 0.775170927195312 1 1
0.794643136507357 0.792434935377772 1 1
0.783173479706003 0.781365369825528 1 1
0.804950038182514 0.802874270028422 1 1
0.842205996753445 0.840039220420686 1 1
0.786848057226015 0.784864196580681 1 1
0.839844245575828 0.837992510042287 1 1
0.798249877840992 0.796426612339005 1 1
0.783345494935932 0.781361897945209 1 1
0.834349979286588 0.832177994437639 1 1
0.784969837637648 0.783108729526554 1 1
0.787162442617878 0.785094477531061 1 1
0.813616732019113 0.811123438891361 1 1
0.816575562455624 0.814679381665046 1 1
0.788696914736474 0.786816633500548 1 1
0.790451380393411 0.787948531525702 1 1
0.814370611958578 0.811618129578132 1 1
0.801153658882921 0.799200296509677 1 1
0.794875892494465 0.79269707235537 1 1
0.826026770996767 0.824156711639597 1 1
0.752257134845395 0.750067794287622 1 1
0.788171306916856 0.785833871737773 1 1
0.811232292322451 0.808975173301763 1 1
0.785164544523354 0.783284586949055 1 1
0.770550542163778 0.768848691727414 1 1
0.828039431798089 0.826048878421631 1 1
0.808237577195507 0.806041316986634 1 1
0.771137866434447 0.769294806264803 1 1
0.820759934481017 0.818098884296776 1 1
0.777262557361827 0.775039501036846 1 1
0.808170389231261 0.806092807405911 1 1
0.791521197169861 0.789420577869788 1 1
0.825678083568976 0.823737950543737 1 1
0.833037001044982 0.830961005777758 1 1
0.77317004155716 0.771314033430365 1 1
0.841861694527042 0.839138125834596 1 1
0.811532319339674 0.809572287848532 1 1
0.823338401343147 0.821527433822626 1 1
0.773783274194847 0.77204653908076 1 1
0.823807191816468 0.821827426582588 1 1
0.799771140429262 0.797804307818903 1 1
0.811173316345273 0.809196298491557 1 1
0.772675946920042 0.770748794739356 1 1
0.85604373496902 0.854189321215307 0 0
0.865508936356151 0.863319817388844 0 0
0.77046197683089 0.768493106474696 1 1
0.855167743065427 0.853018393863597 0 0
0.809506802229245 0.807650862475776 1 1
0.756764601527341 0.754919739064372 1 1
0.809447888298492 0.807200911262573 1 1
0.8123893213 0.810339121501391 1 1
0.824221857069693 0.821996332960551 1 1
0.766606028683654 0.764559262938193 1 1
0.837300960743947 0.835280272306081 1 1
0.817976892273596 0.816057603031455 1 1
0.781610399716532 0.779625992449942 1 1
0.772524881341978 0.77082455334965 1 1
0.819323664418503 0.817003615167233 1 1
0.819709187847909 0.817118894194159 1 1
0.793445822162581 0.791539340773654 1 1
0.778557113579456 0.776797899603645 1 1
0.779226195779465 0.777236679623201 1 1
0.801172051051581 0.799152886887332 1 1
0.801413087753328 0.799539656643237 1 1
0.770739812330489 0.768870088887504 1 1
0.832166207991105 0.830177660719946 1 1
0.822281362174632 0.820358896120514 1 1
0.79224679116251 0.790386375860503 1 1
0.821032239352547 0.819113829132866 1 1
0.804988148695553 0.802767692141574 1 1
0.824185222994651 0.822195574868088 1 1
0.755031753301598 0.753158894084033 1 1
0.809944149475525 0.808154750927487 1 1
0.854613882223099 0.852344464399192 1 1
0.831111932245914 0.82915599442156 1 1
0.771959849890346 0.769673511992607 1 1
0.785457545017103 0.783584619580985 1 1
0.784080981391033 0.781989843020347 1 1
0.844897205722066 0.842401790371764 1 1
0.77006499935737 0.768111926804682 1 1
0.787121000446893 0.785513890601833 1 1
0.821466721611645 0.819309657632999 1 1
0.804031291371482 0.802412167197538 1 1
0.755273899419301 0.753546040590762 1 1
0.833355271421117 0.831329837835901 1 1
0.813360408877259 0.811492879726776 1 1
0.795573428530936 0.793647977567469 1 1
0.807279953083333 0.805415035654763 1 1
0.821093493340026 0.818554839030051 1 1
0.777106881389773 0.775187972236378 1 1
0.807365606284573 0.805367899147244 1 1
0.80024658842948 0.798138125670694 1 1
0.746540626391697 0.744520898668832 1 0
0.790042531027586 0.788437327056675 1 1
0.789961038259112 0.788057573931332 1 1
0.824985577218173 0.822737335303195 1 1
0.832121693417749 0.829967788727532 1 1
0.771054367166311 0.769133195896299 1 1
0.794126076960908 0.792005509024193 1 1
0.768921573513518 0.767121620870257 1 1
0.763444243781941 0.761088582026099 1 1
0.806734233362682 0.804741693120725 1 1
0.799348047512354 0.797505175554616 1 1
0.819458979677707 0.817280042305303 1 1
0.793901239811408 0.792019677982848 1 1
0.83341129766791 0.831519422916563 1 1
0.842117342024874 0.840110246940364 1 1
0.78686110852178 0.784661369806471 1 1
0.788867735935442 0.786926978893513 1 1
0.828557372574109 0.826499389984796 1 1
0.824920639582884 0.82260598644161 1 1
0.828828081124507 0.826824159028957 1 1
0.845149298037765 0.842941273219449 1 1
0.844713301958661 0.842685074661065 1 1
0.825062293759379 0.822349578342399 1 1
0.795082695765358 0.792940021675758 1 1
0.76692214538466 0.764994929355286 1 1
0.793562596543151 0.791349900600122 1 1
0.824573927919456 0.822319268370749 1 1
0.750139756332488 0.748555488111415 0 0
0.78741380423762 0.785262256461342 1 1
0.766685666587991 0.764726813638774 1 1
0.82147778637522 0.819294473050846 1 1
0.813523033206598 0.811089109268016 1 1
0.801376429472912 0.799363018818122 1 1
0.765459271380672 0.763569768338554 1 1
0.773687346744483 0.771629578592164 1 1
0.796446474508131 0.794287144483652 1 1
0.782784863832571 0.780987271823715 1 1
0.855177841412875 0.853028449525887 0 0
0.816773820418685 0.814716898213418 1 1
0.77383221447848 0.77200705315583 1 1
0.794100694833465 0.792000267138753 1 1
0.781130565945619 0.778834360414769 1 1
0.811082370458302 0.809235209822287 1 1
0.782883697666208 0.780773686477857 1 1
0.812730987079016 0.810572996339213 1 1
0.811833893630528 0.809683728067955 1 1
0.816575591116486 0.814562394578187 1 1
0.825566604318151 0.823039064192309 1 1
0.741969401910358 0.739884988192231 1 1
0.839945425456838 0.837621749957349 1 1
0.778890447479743 0.776851697085115 1 1
0.836659814482431 0.834763576235818 1 1
0.80901298344443 0.807052143486335 1 1
0.843908646110145 0.841981495701538 1 1
0.838547586565112 0.836450220532083 1 1
0.795578997073228 0.793482555395147 1 1
0.782082867993982 0.779853684340566 1 1
0.802846979634487 0.800742403663383 1 1
0.779853542902163 0.777768574622541 1 1
0.772635429314515 0.770984221047847 1 1
0.761033905772091 0.758972077237053 1 1
0.802619446651637 0.800635961151772 1 1
0.785990229255409 0.783949211191539 1 1
0.813843432221714 0.812091861326494 1 1
0.782915028975414 0.780861518042341 1 1
0.83093584865745 0.828794200647898 1 1
0.773667288032448 0.77174697591462 1 1
0.798367165310604 0.796257440471585 1 1
0.765253477030678 0.763371854499512 1 1
0.768223251860214 0.766193050803503 1 1
0.845452875151321 0.84303482862055 1 1
0.787469516392356 0.785662995696012 1 1
0.801880995362723 0.800024050123071 1 1
0.764832677236624 0.763129926840845 1 1
0.816152509655576 0.814201718039089 1 1
0.828890963333091 0.826927492843661 1 1
0.805584053898382 0.803259817043955 1 1
0.788576517732472 0.786680235040268 1 1
0.768317312955402 0.766196860828876 1 1
0.819247962324662 0.817145508273954 1 1
0.760116013202429 0.758298716884772 1 1
0.810894449386431 0.808963346373855 1 1
0.793917291753694 0.792077570302328 1 1
0.736107085817947 0.734115381452703 0 0
0.863087689050064 0.861083816993286 0 0
0.834949854783186 0.832748877432306 1 1
0.823737552037096 0.821239265000847 1 1
0.775830623175496 0.773599495957306 1 1
0.863516713410261 0.861195061243111 0 0
0.796450896823208 0.794594896394054 1 1
0.819912481103178 0.817904505217704 1 1
0.827472315339077 0.825475774915831 1 1
0.772446727651594 0.770635416702979 1 1
0.817763858125577 0.815653282365676 1 1
0.813326367293039 0.811272992662171 1 1
0.782198321545465 0.780510595816307 1 1
0.797754413784514 0.795461305580918 1 1
0.83387585516764 0.831872086262657 1 1
0.81271434542986 0.810724019240012 1 1
0.794135297193801 0.791940938014722 1 1
0.766643964419133 0.764636338983012 1 1
0.793791176279128 0.791994005791042 1 1
0.815071554082345 0.812962258452234 1 1
0.789172787747849 0.78717117589802 1 1
0.816796085630271 0.814694454617337 1 1
0.772484863967432 0.770385162598636 1 1
0.778690775365888 0.776532457442545 1 1
0.808920548763562 0.806665851437721 1 1
0.778899101313008 0.77725376505223 1 1
0.799523029924037 0.797507405233858 1 1
0.823757679216481 0.82180851206034 1 1
0.80421089782728 0.802258719514504 1 1
0.786702154056739 0.784613512105888 1 1
0.784842114323689 0.782456985648741 1 1
0.81257881061986 0.810384147551583 1 1
0.729999264090714 0.727954301579444 0 0
0.797673777433488 0.795763788955358 1 1
0.776057668502052 0.773720422630003 1 1
0.779922028986908 0.777477035648788 1 1
0.820937955974532 0.819010627391259 1 1
0.819374108107532 0.817455261630332 1 1
0.804540747899088 0.801894829493713 1 1
0.846780388960031 0.844834308006695 1 1
0.825598309202948 0.823656736863482 1 1
0.806780959882743 0.804713132660849 1 1
0.803214381445105 0.801292572638597 1 1
0.860679148484683 0.85814765943757 0 0
0.812762490605207 0.810636546877985 1 1
0.766340393779644 0.7639165265523 1 1
0.817823411716766 0.815063963780927 1 1
0.755917724100337 0.754108240448648 1 1
0.817637891255904 0.81586876598497 1 1
0.795745815280472 0.793733554494602 1 1
0.816573511256433 0.814149217408864 1 1
0.790772570741267 0.788691296098005 1 1
0.822996194199712 0.820889543544918 1 1
0.824795724065833 0.822601734594584 1 1
0.827291837247391 0.82493298417995 1 1
0.796589466366452 0.793741960029846 1 1
0.839008823411006 0.836998329779794 1 1
0.784388184852148 0.782470095230979 1 1
0.821650089953652 0.819717744961848 1 1
0.772951801705634 0.771043713215574 1 1
0.796493721852593 0.79467484670371 1 1
0.805080670729217 0.802976882987132 1 1
0.78291163589061 0.780999904483306 1 1
0.771247479799417 0.769366983086417 1 1
0.813650478423923 0.811950238574367 1 1
0.8506071621657 0.848287432072913 1 1
0.780949643789867 0.778874944730181 1 1
0.784803225293437 0.782807497377994 1 1
0.765349496850774 0.763630596177525 1 1
0.814579979575427 0.812549442113519 1 1
0.789169693419946 0.786877935778006 1 1
0.769376770207493 0.767592923219559 1 1
0.76444659877324 0.762786722222517 1 1
0.834816741797184 0.832984246721245 1 1
0.806899925703644 0.804785539258019 1 1
0.775621577510738 0.773666084899059 1 1
0.808944272894646 0.806785615213729 1 1
0.794406525017841 0.792301096805427 1 1
0.773294253865029 0.770974972062016 1 1
0.802231939643405 0.799971701180834 1 1
0.802522222993915 0.800310712142029 1 1
0.815591049700568 0.813688494964717 1 1
0.804853304884669 0.802864899469619 1 1
0.812936783018021 0.810958206951169 1 1
0.832951631100357 0.831108871228242 1 1
0.761760774695827 0.759828891877768 1 1
0.807919252166928 0.805951226359581 1 1
0.791673535098219 0.789624699113269 1 1
0.795584662912077 0.793180727697269 1 1
0.790840855622097 0.788733090934423 1 1
0.811605074653937 0.809573047684779 1 1
0.78977506046607 0.788178844107507 1 1
0.775068941544278 0.772859489417092 1 1
0.774900107882308 0.772823691506712 1 1
0.777886174904454 0.776098887958105 1 1
0.748847171825201 0.746937685471195 1 1
0.750186070293468 0.748283997427247 1 1
0.790520712148176 0.788449000623502 1 1
0.831730226320515 0.829418744541563 1 1
0.725197922953701 0.72321436737064 0 0
0.854149082390829 0.851671194871245 1 1
0.784141706866289 0.782046746707868 1 1
0.821485975531993 0.819053568621611 1 1
0.814620870025488 0.812496546361912 1 1
0.819682323479001 0.817287780485979 1 1
0.774091987201991 0.771921480195416 1 1
0.786570094619262 0.784516928403789 1 1
0.778063201131039 0.776050073531085 1 1
0.813468611115 0.811312182433046 1 1
0.789272461867173 0.787502001433938 1 1
0.761432495356592 0.759201612705545 1 1
0.804479181579083 0.802443789459711 1 1
0.765943498650383 0.763767028273953 1 1
0.761950077761352 0.760014568547341 1 1
0.796147857735832 0.79400605223274 1 1
0.73546744657609 0.733729343329007 0 0
0.78290874924368 0.780656278492297 1 1
0.725523572465878 0.723540309809182 0 0
0.770736522760081 0.768720688058452 1 1
0.811775966033271 0.809636933120926 1 1
0.805107420281491 0.803000429770249 1 1
0.808591836291943 0.806903991555216 1 1
0.808796210868139 0.806228051160616 1 1
0.804250983743137 0.802356954358313 1 1
0.81915719221339 0.81740322031232 1 1
0.806096867131954 0.804202249571769 1 1
0.760843508373801 0.759111830524869 1 1
0.807704687019204 0.805756865051864 1 1
0.795222012887768 0.793148395661661 1 1
0.777807457603499 0.775756422129631 1 1
0.748329877037598 0.746370523610852 1 1
0.799355795822292 0.797476963742727 1 1
0.800205194203507 0.797961308750228 1 1
0.813140478326763 0.810587647147274 1 1
0.826936765502389 0.824571110626471 1 1
0.787639673854154 0.785593583914385 1 1
0.776745161862392 0.774777342804981 1 1
0.797833757525041 0.795851377504348 1 1
0.812168942769898 0.809311798722299 1 1
0.831541124696908 0.829381950697412 1 1
0.819027435596232 0.816725686399286 1 1
0.787990109605807 0.786025727717196 1 1
0.810576309854912 0.808435268205392 1 1
0.788503750169666 0.786701023456581 1 1
0.754895726087749 0.753036404689902 1 1
0.801081834520801 0.798255360981309 1 1
0.818833516939909 0.816706194869149 1 1
0.816366881421054 0.814009052891825 1 1
0.825466370996477 0.823426407904279 1 1
0.809987534465633 0.807863736628859 1 1
0.788301150386665 0.786249851984967 1 1
0.799762724464983 0.797863927934143 1 1
0.799554010308759 0.797467612851524 1 1
0.804859564566378 0.802921685487007 1 1
0.779005991722848 0.777046829459123 1 1
0.837870475943608 0.835496138489408 1 1
0.863593590565087 0.8615799330682 0 0
0.790943006407736 0.788928499718313 1 1
0.781309795372281 0.779476556761466 1 1
0.789054943114395 0.787263894037326 1 1
0.788881828653752 0.786916260414009 1 1
0.830643465489409 0.828606614883088 1 1
0.796661620577892 0.794836008476125 1 1
0.794607673805101 0.792432334523597 1 1
0.854938264157169 0.852379529145957 1 1
0.838918067826269 0.836767118762291 1 1
0.746593517263179 0.744712865870161 0 0
0.855096413467256 0.852720725051769 1 1
0.749606914877779 0.747719656044089 1 1
0.819137162126183 0.817124968768462 1 1
0.802448889987242 0.800475073908656 1 1
0.804290630154107 0.801880498052291 1 1
0.775981075691931 0.774042133570909 1 1
0.773456594099554 0.771270852216397 1 1
0.778991698240137 0.776796217457512 1 1
0.791794995143859 0.789947831439665 1 1
0.788126230793948 0.786057063107274 1 1
0.776499016555846 0.774173101972081 1 1
0.831188283899647 0.828255214064104 1 1
0.859294837053817 0.857261941562184 0 0
0.778755368361989 0.776718948181111 1 1
0.825635510607146 0.823303603922354 1 1
0.824314650879791 0.822146610430427 1 1
0.810047356043961 0.808273043445118 1 1
0.820559743361738 0.818529524941961 1 1
0.78237367197644 0.780524392372771 1 1
0.797033153432387 0.795037678644493 1 1
0.830117674770379 0.827949697090373 1 1
0.789318668091262 0.787705287908117 1 1
0.798836897180486 0.796933515490474 1 1
0.791592473748648 0.789216436982696 1 1
0.789013819311383 0.786826383666668 1 1
0.795996135377372 0.79418054554199 1 1
0.828447457825571 0.826445031218571 1 1
0.810732738427719 0.808223325026675 1 1
0.757266146656075 0.755560503650017 1 1
0.771472339816439 0.769537609588105 1 1
0.835125188322526 0.832977129881096 1 1
0.804461088119557 0.802530597052104 1 1
0.772340032334649 0.770219649489819 1 1
0.72169922267318 0.719945393255537 0 0
0.788421489433912 0.78651535235438 1 1
0.794053762229859 0.791969063676178 1 1
0.769184701187445 0.76736244730909 1 1
0.816712077469341 0.814457742027078 1 1
0.80958389596778 0.807539206877534 1 1
0.828393992984536 0.826313719711878 1 1
0.825779980613504 0.823681248352654 1 1
0.837463667453092 0.835305150902099 1 1
0.779988756784669 0.778159248724393 1 1
0.794460544108569 0.792748850901121 1 1
0.778036551461961 0.776099810860263 1 1
0.787472799414409 0.785382415038446 1 1
0.791391300429951 0.789503556876799 1 1
0.779398272088123 0.777440919279321 1 1
0.794523034560201 0.792616834710567 1 1
0.780349897192299 0.778388991169384 1 1
0.817996286451107 0.815928077365864 1 1
0.785475129251711 0.783417441011093 1 1
0.783746499709147 0.782034722431871 1 1
0.813382156594932 0.811341187122964 1 1
0.805319162429562 0.803691626428937 1 1
0.808991229556326 0.807050636809779 1 1
0.825131692798397 0.823082339784293 1 1
0.828083732473164 0.825823201913166 1 1
0.823315502586548 0.82108244730738 1 1
0.786683201128178 0.784692164595064 1 1
0.871264340119272 0.868917549703709 0 0
0.832417138783315 0.830192844747019 1 1
0.778474249836051 0.776546280284827 1 1
0.755117956015029 0.753201700366279 1 1
0.787786874079072 0.78610303503945 1 1
0.777649893855429 0.775536334044349 1 1
0.784462784691831 0.782513884543377 1 1
0.764541795261074 0.762135513851977 1 1
0.816921040389896 0.814841100219728 1 1
0.809941707588887 0.807867139147857 1 1
0.765783191718906 0.763823378671996 1 1
0.787065537999462 0.785071569534943 1 1
0.827917067217971 0.825633149113498 1 1
0.812968479288519 0.811003551259852 1 1
0.746930565122289 0.744911301139916 1 1
0.789207816710108 0.787326774279982 1 1
0.833995757392838 0.831741663646047 1 1
0.793795912315983 0.791794099678304 1 1
0.780258925086732 0.778190395826621 1 1
0.797280165790244 0.795524230123929 1 1
0.809858681952788 0.807898299112331 1 1
0.786073528092683 0.783973688877841 1 1
0.830233982297298 0.827812420688703 1 1
0.77116123937771 0.76911165881654 1 1
0.791206393421137 0.788732088210335 1 1
0.780103128240068 0.778232275380528 1 1
0.833309933391327 0.831405837355706 1 1
0.831217805054726 0.829257781103152 1 1
0.783736675210582 0.781897044521858 1 1
0.8132563897408 0.811297364149283 1 1
0.823786058929002 0.82163931917362 1 1
0.810619466161625 0.808398789170406 1 1
0.779856164882637 0.77783735943802 1 1
0.776370004345409 0.774615859248627 1 1
0.831670384290441 0.829429272478241 1 1
0.787995872738353 0.785999161561093 1 1
0.762831564834529 0.760714259244038 1 1
0.806369755261298 0.804129513466896 1 1
0.789614917498423 0.787625142191589 1 1
0.829532906224391 0.827222533376915 1 1
0.745632804732742 0.743484132675436 1 1
0.775607569724095 0.773663788760125 1 1
0.811553985207208 0.8094363152521 1 1
0.78893079638347 0.786978290410057 1 1
0.820352484722802 0.817928545888958 1 1
0.779346817701275 0.777601879186065 1 1
0.790895503510509 0.78894258460387 1 1
0.812093373801265 0.810075741221737 1 1
0.756205794892199 0.754279286293148 1 1
0.813129963810376 0.810593607796871 1 1
0.788867390823734 0.787052224579809 1 1
0.773511261316887 0.77165244124386 1 1
0.813823298639294 0.811787629870613 1 1
0.811805352429839 0.809800467298989 1 1
0.781952583462746 0.780108822604018 1 1
0.7965268435145 0.794108825634934 1 1
0.77152369458104 0.769878903171405 1 1
0.849932088141796 0.847801926234609 1 1
0.823268081491303 0.820819764376179 1 1
0.789454307718142 0.787150477970615 1 1
0.763932805219837 0.761872532318171 1 1
0.804933963871128 0.803023288908681 1 1
0.807939920491291 0.805761143474386 1 1
0.7985283698107 0.796765723206692 1 1
0.774153303502781 0.772307637527537 1 1
0.782501693932384 0.780323128307802 1 1
0.837447749596827 0.835617931262202 1 1
0.804898586970188 0.802794624191566 1 1
0.794190306249949 0.792289710310724 1 1
0.827730277127543 0.825445609198653 1 1
0.781939682025838 0.779957471343171 1 1
0.804976037520603 0.802959795995717 1 1
0.819839320467758 0.817813522305571 1 1
0.824003356777482 0.822029438222397 1 1
0.747966289352189 0.74615424439844 1 0
0.759721655800989 0.757997519117835 1 1
0.82231024393913 0.820448425580094 1 1
0.775402399547032 0.773339844126281 1 1
0.774331602428773 0.772658256559448 1 1
0.809465288321425 0.807042711856503 1 1
0.765343967769016 0.763403000889216 1 1
0.77816977858823 0.776286714760412 1 1
0.765163654221622 0.76320931356836 1 1
0.77203208677902 0.76995268199926 1 1
0.828615967715433 0.826606410397335 1 1
0.784949625565775 0.782958271634395 1 1
0.874228674789636 0.872254377475223 0 0
0.793695827220975 0.791582291680327 1 1
0.784055558514958 0.781949403696146 1 1
0.798203662291461 0.796139691190918 1 1
0.783137118916547 0.78140517186212 1 1
0.814617705420441 0.812805761334341 1 1
0.814605044575941 0.812468706308181 1 1
0.81630809350649 0.814433928699605 1 1
0.78446349067057 0.782187234488159 1 1
0.782151172862596 0.780130907217982 1 1
0.797803739700652 0.795878405135282 1 1
0.749353910180949 0.747061153857365 1 1
0.804491442568475 0.802186767455225 1 1
0.824322792052967 0.822402169785364 1 1
0.805818654018291 0.803514674953334 1 1
0.814716249255797 0.813014562313612 1 1
0.805192804058481 0.803308677673156 1 1
0.792166215830729 0.790058276869851 1 1
0.846524055779538 0.84388148473201 1 1
0.792453296737292 0.790597946325956 1 1
0.791825403616064 0.789976631779815 1 1
0.788655810960211 0.786526897208503 1 1
0.806396951144325 0.804302929103317 1 1
0.7822342994103 0.780458717897253 1 1
0.75287298178119 0.750807791442049 1 1
0.825098105050531 0.822955315907076 1 1
0.805996692169162 0.803776839804478 1 1
0.805796615701275 0.803713874507725 1 1
0.77865931903882 0.776496676078027 1 1
0.786552459164399 0.784573389312644 1 1
0.793498768079644 0.791447446031393 1 1
0.824154346184395 0.821715385750748 1 1
0.785392336986358 0.783509169756674 1 1
0.793570879160979 0.791215248480487 1 1
0.792540170446297 0.79052613041459 1 1
0.790124735967713 0.788060633301927 1 1
0.81395378372113 0.811939987884772 1 1
0.779054877427455 0.777015280927279 1 1
0.799584486828538 0.797768227235972 1 1
0.777417259272282 0.775508811389919 1 1
0.780676379045636 0.778978650258739 1 1
0.797971041042089 0.795794774189838 1 1
0.834314075654378 0.832444028715921 1 1
0.785971218539299 0.784066399089197 1 1
0.821741147353606 0.819852231755538 1 1
0.849727496671705 0.847589203697845 1 1
0.806049413058369 0.804146188649555 1 1
0.807917887795283 0.805832626797292 1 1
0.837010342871318 0.834698007234037 1 1
0.769287634032348 0.767337028185755 1 1
0.77715043375258 0.775172830438877 1 1
0.821063513206487 0.818810567002914 1 1
0.780185554158234 0.778336257102415 1 1
0.791545079390636 0.789663517082532 1 1
0.803389585145966 0.80123455104647 1 1
0.798722137376886 0.796567039877844 1 1
0.783058570830115 0.780950749307828 1 1
0.782647384048115 0.780408384114097 1 1
0.82786132551452 0.825784867244275 1 1
0.847644150921118 0.845316556235686 1 1
0.845802315097892 0.843777514916324 1 1
0.787295430418361 0.78514863750119 1 1
0.817033281227368 0.815085053425518 1 1
0.838292808446572 0.836440044235523 1 1
0.780542797486235 0.778596124115744 1 1
0.787124938777946 0.785268838687774 1 1
0.818482117977622 0.815827561953901 1 1
0.757430142929061 0.755622023830147 1 1
0.824740221461153 0.822785113652289 1 1
0.838708816187482 0.836851902773519 1 1
0.810936369361556 0.809002364596661 1 1
0.793617414373896 0.791593312285725 1 1
0.844343494975772 0.841929405284722 1 1
0.797673822965981 0.795435478657766 1 1
0.776494947195008 0.774648656638925 1 1
0.794829269219533 0.792697237229313 1 1
0.832646350731979 0.830331052476295 1 1
0.836340122498962 0.833588928383737 1 1
0.750353897985526 0.748173136291102 1 1
0.812010934080027 0.810002859058028 1 1
0.794059766545178 0.79219256813503 1 1
0.815987299657659 0.813174490155314 1 1
0.802533101348433 0.800546956256514 1 1
0.807655842047042 0.805635603103335 1 1
0.825103504522019 0.823169548761637 1 1
0.788555608252465 0.786541061973359 1 1
0.775784725560061 0.773892412625965 1 1
0.810989409815339 0.809050757669449 1 1
0.823677867459362 0.821604689362881 1 1
0.819056147482767 0.81701581771602 1 1
0.7979537927273 0.796054637076299 1 1
0.782826761143657 0.780841995586447 1 1
0.808683625104868 0.806701924326853 1 1
0.78827871408593 0.786363561518451 1 1
0.791387788331355 0.789243149831663 1 1
0.789913317037307 0.787753595419998 1 1
0.834700248544016 0.832552121389512 1 1
0.822419139344485 0.819941944396364 1 1
0.800946507391318 0.798739326817591 1 1
0.759118497543664 0.757132788256419 1 1
0.789989077867176 0.787924425188103 1 1
0.783578197932089 0.781408534578285 1 1
0.732658144211585 0.730919145287606 0 0
0.782479906188807 0.780361162376953 1 1
0.809635765730345 0.807803227570297 1 1
0.850431209328875 0.848141087032072 1 1
0.787046408884293 0.784965905866199 1 1
0.839990707281136 0.837426008746818 1 1
0.811451554407226 0.809094542274299 1 1
0.820131165837498 0.81821326056585 1 1
0.811785264553009 0.809748069245671 1 1
0.829471576399432 0.826929279706892 1 1
0.735302119806221 0.733714142923621 0 0
0.81201598196173 0.81013881432963 1 1
0.791136218580148 0.788947814397775 1 1
0.752434727061323 0.75054336362499 1 1
0.729173916119398 0.727455700981603 0 0
0.800412624625528 0.798332075032427 1 1
0.840616460807676 0.838102960461924 1 1
0.75262844729662 0.750861918744 1 1
0.8149874312242 0.813028018149257 1 1
0.827648304292676 0.825507726746496 1 1
0.809144824867354 0.80708668122414 1 1
0.804367920847227 0.802399147451483 1 1
0.786281976282993 0.784329332958455 1 1
0.818089390070358 0.816281712262132 1 1
0.79493661014054 0.793292559880036 1 1
0.74184383328427 0.739975980157739 0 0
0.766348827168594 0.76449730573738 1 1
0.74482053711101 0.743142322715263 0 0
0.838565679998769 0.836266559032077 1 1
0.804901881404865 0.802565225071007 1 1
0.807196239281244 0.805066589960126 1 1
0.789763241084473 0.787499048496783 1 1
0.766734779412466 0.764825206177222 1 1
0.794916981695029 0.792785911005845 1 1
0.818139449302221 0.815991209199386 1 1
0.792874074985571 0.790792059588938 1 1
0.784440955903493 0.782458697368332 1 1
0.774793014727409 0.772736457867181 1 1
0.807207780324816 0.805213386044359 1 1
0.814733850252627 0.812667601029086 1 1
0.77434035772796 0.772133049211815 1 1
0.833002387538595 0.830861499063552 1 1
0.836884612739386 0.834742917266437 1 1
0.809015975777985 0.806451171089285 1 1
0.768626578458796 0.766518246136917 1 1
0.780237327007057 0.778172464733419 1 1
0.764139168216508 0.761939237932828 1 1
0.825038730412441 0.822875032930991 1 1
0.78408381210405 0.781983560846406 1 1
0.768223572239432 0.766068562861821 1 1
0.836919369635892 0.8345666768768 1 1
0.764134917418458 0.762031309582876 1 1
0.793443169616113 0.791446526534833 1 1
0.782306179402312 0.780141770581053 1 1
0.782741169873238 0.780618424195382 1 1
0.829306206282003 0.82705652747608 1 1
0.776247442054461 0.774334343254989 1 1
0.815614079330858 0.813473176042793 1 1
0.839120168937159 0.837118585998949 1 1
0.788152913217779 0.786405725308663 1 1
0.818521655994929 0.816241776249515 1 1
0.740790839565751 0.738839734150388 0 0
0.845773548500641 0.843572922318696 1 1
0.812800123103892 0.809934589591644 1 1
0.806987915991359 0.80445032774985 1 1
0.788764970555622 0.786878101827055 1 1
0.778586600900318 0.776629390503919 1 1
0.83653690278774 0.834141987370674 1 1
0.803268271123017 0.801242777856792 1 1
0.859734915944994 0.857651597146636 0 0
0.812154759409722 0.810273411989606 1 1
0.785112594385205 0.783269543429205 1 1
0.77303117381746 0.77122957722356 1 1
0.765364785487902 0.762991115611416 1 1
0.781429512441647 0.779557787002538 1 1
0.764775543162285 0.763043933268362 1 1
0.831362939189932 0.829179751953313 1 1
0.802295055517748 0.800553153603713 1 1
0.804517257708878 0.802484022751142 1 1
0.757823676826063 0.755908068743068 1 1
0.835382902687419 0.832389621554464 1 1
0.788483480861414 0.786781030596718 1 1
0.842258900288589 0.840048869371979 1 1
0.838225194561861 0.836257579333278 1 1
0.782564443882724 0.780841480683074 1 1
0.786192649037446 0.784304295461668 1 1
0.786580292260558 0.784304368848885 1 1
0.783736423368426 0.781905218806205 1 1
0.840511844269735 0.83837935584285 1 1
0.815453762305 0.813435141921652 1 1
0.801441119752066 0.799445451050863 1 1
0.786077217098161 0.784288037196147 1 1
0.78284817895503 0.78069785252707 1 1
0.790807479043434 0.788559081832357 1 1
0.810383468009837 0.808378523830946 1 1
0.805093942435359 0.803008573027478 1 1
0.818253711396168 0.815856840462575 1 1
0.761977563660739 0.759786085738272 1 1
0.876564371013532 0.874132958204027 0 0
0.779931241524883 0.777770547858164 1 1
0.801065504269366 0.799273816018588 1 1
0.842444336497386 0.839217703729429 1 1
0.767383820693784 0.765664678134191 1 1
0.795081951610202 0.792981889590057 1 1
0.815193223104626 0.812915028194679 1 1
0.82354605581928 0.821406681332172 1 1
0.790335546088624 0.788352216119438 1 1
0.827483439702472 0.825643119556118 1 1
0.807629530697884 0.805553208392276 1 1
0.760201949685764 0.758221409187857 1 1
0.820196266220519 0.818065098905713 1 1
0.795779837095321 0.794127005917499 1 1
0.805928976591275 0.803863652059822 1 1
0.789868174979815 0.787820234284617 1 1
0.802359412542776 0.800299907366159 1 1
0.852373963575043 0.850224137040353 1 1
0.788340604834584 0.786358440360812 1 1
0.821417179250915 0.819527948788686 1 1
0.798719751550168 0.796547307609973 1 1
0.766209192653299 0.764257965017227 1 1
0.823170266564766 0.821134633709056 1 1
0.772329716674572 0.770428140294411 1 1
0.78640059980766 0.784434247218202 1 1
0.791272690357167 0.789088439738827 1 1
0.804430422277331 0.802605823338052 1 1
0.813477510339918 0.811644330149286 1 1
0.786304417802329 0.784531201245672 1 1
0.849888132386329 0.847396591488159 1 1
0.766688779606935 0.764770954165342 1 1
0.821640389063508 0.819669301063604 1 1
0.824322529494436 0.822081008116112 1 1
0.788742695377399 0.786734572043088 1 1
0.842346733774632 0.840076911012916 1 1
0.792200344792031 0.78992524954229 1 1
0.770161042050015 0.768003518740288 1 1
0.82080030188032 0.818661643952341 1 1
0.736030401111544 0.734206131624228 0 0
0.771011386632893 0.769116299930853 1 1
0.818194230626501 0.816326715040166 1 1
0.781429221381268 0.779425039591675 1 1
0.797778614181977 0.795781030242842 1 1
0.786715241607222 0.784553190762184 1 1
0.778617531891294 0.77664519906846 1 1
0.819630537178616 0.817415061740708 1 1
0.828829016580652 0.826227615087223 1 1
0.77575751416251 0.773469498829667 1 1
0.767297286310538 0.76523408370581 1 1
0.834821927654511 0.832963943648194 1 1
0.794931780776323 0.792773955624024 1 1
0.820892908053771 0.818633039104572 1 1
0.78391353224768 0.781854056405586 1 1
0.800643470631847 0.79853137301448 1 1
0.773558550116557 0.771792743484625 1 1
0.779356816464491 0.777443521770623 1 1
0.779684231394 0.777712414844342 1 1
0.847604101428038 0.845526510940715 1 1
0.773012831186407 0.771089139618712 1 1
0.806076657627714 0.804194037878545 1 1
0.833235696221642 0.831307634709082 1 1
0.802359823340553 0.800355028458356 1 1
0.779696946645813 0.777622697297951 1 1
0.859036000610868 0.856708414180984 0 0
0.780341880387745 0.778724874952754 1 1
0.818891840699751 0.81678211820915 1 1
0.792411678329885 0.790352016410895 1 1
0.779397833822879 0.777329083283161 1 1
0.775796545601251 0.77393750067226 1 1
0.827596222578163 0.825493066390563 1 1
0.755411193346508 0.753632708229237 1 1
0.783654130271043 0.781811451313781 1 1
0.816484511529428 0.814444056636322 1 1
0.807631032376214 0.805970357661559 1 1
0.78835971232412 0.786233043628857 1 1
0.764109234136941 0.761859151897813 1 1
0.802929323095311 0.80118843499847 1 1
0.858886413513924 0.856623783801251 0 0
0.794542085611887 0.792314589568639 1 1
0.80957552753975 0.807676774533723 1 1
0.839711827536962 0.837740349585661 1 1
0.830207281608099 0.82800514368672 1 1
0.76239651808116 0.760260588461553 1 1
0.75061442890885 0.748805057070356 1 1
0.788844894167449 0.786531625885768 1 1
0.770299040848537 0.768231544848354 1 1
0.798971222076164 0.796892426420413 1 1
0.851526255428952 0.849309476329198 1 1
0.813912007807476 0.811903251660225 1 1
0.846511253113283 0.844316324938018 1 1
0.798636313304283 0.796828708274967 1 1
0.826960337571175 0.824688941613757 1 1
0.773540238155991 0.771395658411038 1 1
0.831633716351251 0.829668757335816 1 1
0.801765183417229 0.799807827434492 1 1
0.768387989172972 0.766524045382828 1 1
0.804799306401876 0.802570753963015 1 1
0.815614703451726 0.813835865147121 1 1
0.806994795575686 0.805246071724339 1 1
0.789138504099798 0.7872180800887 1 1
0.760010100246517 0.758175087396077 1 1
0.835783792149348 0.83348500143722 1 1
0.805857158567542 0.803505883768442 1 1
0.789778067871247 0.787909522971713 1 1
0.732810384971318 0.73073244985075 0 0
0.835496358330811 0.833650482583527 1 1
0.777865204687373 0.775982488127033 1 1
0.793012899235067 0.791131986794403 1 1
0.740267995957307 0.738554264452277 1 0
0.742305241906187 0.740082693136539 1 0
0.818357307198734 0.816146272495702 1 1
0.787966949081578 0.786231426271941 1 1
0.797109528066992 0.794645790846567 1 1
0.816938554930979 0.815170300651212 1 1
0.82246941020509 0.820361227173891 1 1
0.810713666451034 0.808295739682409 1 1
0.770029066814919 0.767905130693609 1 1
0.796450655138379 0.794242554565652 1 1
0.829055680029156 0.826886247566426 1 1
0.781723844567256 0.779750127800242 1 1
0.797178368751549 0.795224970237655 1 1
0.831126605841701 0.829132246827552 1 1
0.75625897710341 0.75444491693233 1 1
0.773938471402935 0.771952986197898 1 1
0.83212909657672 0.830181058090505 1 1
0.820054133354822 0.817984464981209 1 1
0.813278989055723 0.811150489021592 1 1
0.816809051418652 0.814792127949636 1 1
0.813141807739985 0.810952305327608 1 1
0.829773221446648 0.827451124251196 1 1
0.795348031520524 0.79340514032933 1 1
0.814352418478369 0.812373393012015 1 1
0.79761562818043 0.795514129310009 1 1
0.781324600236955 0.779418519489684 1 1
0.777414310914132 0.775425297883893 1 1
0.796314620835538 0.794216144339725 1 1
0.780034366343659 0.777933847209661 1 1
0.784310067835718 0.782382527082591 1 1
0.788189693022388 0.786136781356186 1 1
0.80330165241755 0.801262341661611 1 1
0.834711287640777 0.832646304152585 1 1
0.81574478499906 0.814010391783128 1 1
0.770479046266555 0.768534444630398 1 1
0.746999298292372 0.745103193344968 0 0
0.845173688307259 0.843210505606548 1 1
0.824237782587032 0.82198201100545 1 1
0.838772948798114 0.836255380716231 1 1
0.823379722664327 0.821179102403533 1 1
0.845679898562545 0.843390619852238 1 1
0.819542051735927 0.817590183612308 1 1
0.798640437659453 0.796414349664579 1 1
0.795613390843032 0.793611259966275 1 1
0.814885900847685 0.812638174467547 1 1
0.804276038330315 0.802350322838465 1 1
0.787443393096858 0.7853160644996 1 1
0.783812682055487 0.781973786520201 1 1
0.788495689579787 0.786560723965686 1 1
0.814778159215688 0.812904103660769 1 1
0.785923425276357 0.783807001164636 1 1
0.811494835389093 0.809671413241215 1 1
0.755873253166332 0.754373048369687 1 1
0.767960036506476 0.765635538608616 1 1
0.812435847483204 0.810162140452605 1 1
0.812052643157305 0.810095638244282 1 1
0.839546705771412 0.83717138272676 1 1
0.800918461668866 0.798827065857902 1 1
0.820529277163103 0.818353488117576 1 1
0.755175850455397 0.753295239844002 1 1
0.779938291072283 0.778329403441592 1 1
0.768542994605113 0.766539331191994 1 1
0.826655950187385 0.824674432385633 1 1
0.787484792639936 0.785697202417769 1 1
0.808427216707881 0.806387418325694 1 1
0.838940084683084 0.836699053558293 1 1
0.798621607779436 0.796860423766235 1 1
0.827323792823024 0.82547260685234 1 1
0.836610462656313 0.834482077056577 1 1
0.82446256474274 0.822401465307097 1 1
0.806937463063084 0.804767501719023 1 1
0.793305665458897 0.791443928805214 1 1
0.759745397416862 0.757814658526564 1 1
0.814815398863794 0.812769915150038 1 1
0.819077871674325 0.817087051563609 1 1
0.78924649955952 0.787128997464154 1 1
0.800999658009354 0.799109866708122 1 1
0.853008278153884 0.851024620373204 0 1
0.766262396531739 0.764003578633965 1 1
0.773982370992563 0.771956416907877 1 1
0.802915928091789 0.800846604087851 1 1
0.784648228737063 0.783053559792915 1 1
0.814582754380994 0.812270344855957 1 1
0.814096767876145 0.811931849293895 1 1
0.784956379966929 0.78306570323928 1 1
0.813717500195317 0.811583854334919 1 1
0.80339326188318 0.801167298048799 1 1
0.784100083687296 0.782043975471944 1 1
0.824365071126676 0.822215597886727 1 1
0.817661224611711 0.81559422305106 1 1
0.806128641856634 0.804139319041236 1 1
0.804023627105568 0.802178787759241 1 1
0.745289248945907 0.743180500512554 1 1
0.804552527600605 0.802431883997182 1 1
0.809589748759618 0.807274511583768 1 1
0.787551886767041 0.785780366714594 1 1
0.805937802391723 0.804031717425865 1 1
0.817508371116999 0.815387361006605 1 1
0.821389058817394 0.819620490002342 1 1
0.781960771083303 0.779935837143556 1 1
0.835798156886383 0.83376343169009 1 1
0.7887221066668 0.786896395200999 1 1
0.822415069507804 0.819893641262783 1 1
0.832014841866663 0.829824800556517 1 1
0.830864528491065 0.828700200590409 1 1
0.797704858358728 0.795654552154878 1 1
0.79476092658635 0.792879117427815 1 1
0.814244966634244 0.812382979010512 1 1
0.792229342394283 0.790172208024456 1 1
0.819455842352598 0.817242536542663 1 1
0.762418780274083 0.760532895534759 1 1
0.748787623725175 0.746939254678032 1 1
0.730067563622322 0.728028171400076 0 0
0.808373034589312 0.806142320400488 1 1
0.788528167225876 0.78662657431346 1 1
0.782196218456753 0.780012938764938 1 1
0.865822051736507 0.863147157815072 0 0
0.797474277830301 0.795545046253046 1 1
0.865258355031014 0.862816174623967 0 0
0.803737806452056 0.801913060150623 1 1
0.772411945282278 0.770189987874998 1 1
0.809914193613353 0.807346050772615 1 1
0.80841319182491 0.806328656325581 1 1
0.775193883773709 0.773207286006294 1 1
0.768626086581217 0.766542118455253 1 1
0.78736424478463 0.7851690057689 1 1
0.806523682265186 0.804592206295002 1 1
0.801397869750821 0.799432827125598 1 1
0.876239436463433 0.87412345019094 0 0
0.746510732314194 0.744913567350238 0 0
0.817289194616852 0.815344160990626 1 1
0.809410350257893 0.80731251549527 1 1
0.844848640099909 0.842699622378268 1 1
0.798203586272406 0.795835349171234 1 1
0.788515489202177 0.786416987098368 1 1
0.771443610452007 0.769295446488443 1 1
0.802387495653001 0.800330691394024 1 1
0.798145711295969 0.796163006702697 1 1
0.81408344011399 0.812099237474361 1 1
0.828132592756049 0.826312991562605 1 1
0.811971390921267 0.809863005643128 1 1
0.803239729456529 0.800865862399405 1 1
0.776998513526272 0.775095228570814 1 1
0.729429334231786 0.727723666566601 0 0
0.803974225357055 0.802126597352002 1 1
0.854128760083287 0.85190133554232 1 1
0.813230566691312 0.811333732485399 1 1
0.758478610000951 0.756737496526897 1 1
0.803609977361457 0.801522302066521 1 1
0.797164540875389 0.795166296465915 1 1
0.82027154872314 0.818171839704375 1 1
0.845133930809913 0.842962175574764 1 1
0.785086468945798 0.783093468254964 1 1
0.813071546445379 0.810833210139811 1 1
0.797328790189734 0.795304564545292 1 1
0.799692550752983 0.797683577290038 1 1
0.821985633112872 0.819788703869388 1 1
0.801646015629478 0.799602938949432 1 1
0.807084086594526 0.805307245424873 1 1
0.725874128885729 0.724067555851426 0 0
0.813752431931323 0.811299365611988 1 1
0.848546537919635 0.846170377278761 1 1
0.837683709882848 0.835428014860706 1 1
0.815354805390101 0.813300149488514 1 1
0.767395042944304 0.76511970550629 1 1
0.767589185281303 0.765615627491861 1 1
0.771162127807283 0.769374149996821 1 1
0.791824608863683 0.789461895747494 1 1
0.789968253630195 0.788281750267768 1 1
0.795815686965318 0.793765931313597 1 1
0.769093321785743 0.766808585431363 1 1
0.824520022440064 0.822697603138115 1 1
0.779883450714284 0.777823188735656 1 1
0.808056345285871 0.806183195221492 1 1
0.776058088908962 0.774195142697519 1 1
0.810052288244573 0.807863962973181 1 1
0.80237761653672 0.800326350902434 1 1
0.804787315429762 0.802780973641927 1 1
0.804377051629169 0.802416142313091 1 1
0.831793743685611 0.829637472539539 1 1
0.832206609489815 0.829803468567285 1 1
0.782124817862308 0.780180969331313 1 1
0.802831444982286 0.80047442401917 1 1
0.835917181547204 0.833977508908085 1 1
0.787818851775922 0.785829097252376 1 1
0.786552462932025 0.784546173655301 1 1
0.774132591506087 0.772281627135618 1 1
0.818293583988956 0.816043167807541 1 1
0.81856001470721 0.816545090388197 1 1
0.740353228790538 0.738525033790644 0 0
0.764152238484621 0.762347602389801 1 1
0.761165998324582 0.759154983027005 1 1
0.812666039983041 0.81088529807234 1 1
0.803386128870819 0.801311488714635 1 1
0.813773051909215 0.811645211360117 1 1
0.801418041233544 0.799498433926196 1 1
0.825894357850481 0.823738873523914 1 1
0.808817594339446 0.806534156226227 1 1
0.847618629281851 0.845676274636928 1 1
0.789894193017155 0.788058052126274 1 1
0.798884651649996 0.796967381295776 1 1
0.774878168821361 0.773050185689015 1 1
0.798952067658714 0.79702219708763 1 1
0.794636780932394 0.792772928169858 1 1
0.751547619848553 0.749660607887511 1 1
0.814594238520574 0.812141287348894 1 1
0.822064089813021 0.820079810386088 1 1
0.828022700561997 0.826094943086433 1 1
0.824325621138092 0.822410515726 1 1
0.803893014336507 0.801832387106184 1 1
0.783498888507095 0.781303876067965 1 1
0.837008277043851 0.835031613189655 1 1
0.806770561180762 0.804926486271766 1 1
0.842227898794185 0.839837512204074 1 1
0.831457424499475 0.829458530713504 1 1
0.773641592780514 0.771830231642898 1 1
0.798958391600118 0.796767486826366 1 1
0.76702025327225 0.76508998077763 1 1
0.796571971142966 0.794903532995059 1 1
0.761496589788758 0.759451369405798 1 1
0.764995922079375 0.763167211654638 1 1
0.833055982318388 0.83088880337788 1 1
0.815215559445838 0.813234829077267 1 1
0.769697590726762 0.767715252602209 1 1
0.794976803650168 0.793289015407352 1 1
0.765784821348898 0.763176836145441 1 1
0.819667503285236 0.817723404516531 1 1
0.816823626172751 0.814647588356216 1 1
0.802720762417256 0.800692287609898 1 1
0.826511560389549 0.824217203019128 1 1
0.809630149171072 0.807372878343705 1 1
0.775877315194782 0.773899486075907 1 1
0.784676642270864 0.78229896209308 1 1
0.778844633025097 0.777120200238623 1 1
0.784543115474307 0.78271284457541 1 1
0.82122288501154 0.819360596512269 1 1
0.828694907794988 0.826466447055884 1 1
0.853744591937678 0.851896117663953 0 0
0.837099827102769 0.835127060004968 1 1
0.812091260288002 0.809894472220667 1 1
0.832478887020902 0.830254251662396 1 1
0.832707463574499 0.830676808626648 1 1
0.752161176963971 0.750271818438502 1 1
0.82517540455302 0.823219066450782 1 1
0.793519734174363 0.791504271697286 1 1
0.797740952862718 0.795652060075864 1 1
0.794858867623212 0.792588195616686 1 1
0.833507263860343 0.831388470960499 1 1
0.819101677640265 0.816827203207855 1 1
0.81409631230853 0.811765428535358 1 1
0.802841333283233 0.800777846130219 1 1
0.837711883031869 0.835739342044052 1 1
0.797256793396259 0.795284780318229 1 1
0.770779029546037 0.769150724104295 1 1
0.795856905448712 0.794088920377594 1 1
0.763039367958343 0.761382817811039 1 1
0.747407078254718 0.745231314607749 1 1
0.827012361989178 0.824810452144862 1 1
0.770121087764863 0.768248668935028 1 1
0.814731313228455 0.812168823284654 1 1
0.7760698774533 0.77376062247068 1 1
0.851061722643965 0.849106124802692 0 1
0.800843498027037 0.798768106293677 1 1
0.763998941302229 0.76198075428146 1 1
0.782371628300158 0.780427586601477 1 1
0.779837669447566 0.777814505366818 1 1
0.819434136882876 0.817674852763796 1 1
0.767139825604341 0.765094728002749 1 1
0.806263047243777 0.804346261917517 1 1
0.825643055269699 0.823384326943216 1 1
0.837516880444836 0.835377005547315 1 1
0.813549529048619 0.811671151420701 1 1
0.794794420135816 0.792809098001744 1 1
0.798570543192968 0.7965985335247 1 1
0.731211831827068 0.729626524618556 0 0
0.759754233547724 0.758036006030671 1 1
0.784293133630235 0.782365457036897 1 1
0.804266589283714 0.802218093573445 1 1
0.809472722439101 0.807383104904001 1 1
0.792958498294921 0.790843604211455 1 1
0.85732406306646 0.855145365402169 0 1
0.821026197015569 0.819213695590977 1 1
0.778304079595248 0.77636000606256 1 1
0.790980162085761 0.788995099316549 1 1
0.776167055417537 0.77403520142911 1 1
0.791300019956864 0.788948824859705 1 1
0.797010570095766 0.79497554737906 1 1
0.844159176933216 0.842114607872951 1 1
0.788103592896503 0.786375239942464 1 1
0.828875178754657 0.82700992310089 1 1
0.85598536510338 0.853773859437954 0 1
0.781873517326649 0.779862384514939 1 1
0.793926575805391 0.791687970761923 1 1
0.792550776909901 0.790579476084509 1 1
0.809243791221265 0.807210295553174 1 1
0.863146065973467 0.860856726358 0 0
0.77406104096589 0.77177133854342 1 1
0.806734620300556 0.804631594828152 1 1
0.812386402834406 0.810407133184972 1 1
0.775050223742384 0.773269232577639 1 1
0.824786980407004 0.822432614934869 1 1
0.741813933885436 0.74003681829837 0 0
0.782777201313006 0.780349688899883 1 1
0.783591210154345 0.78168455881765 1 1
0.858634846141309 0.856352597852372 1 1
0.750064425545491 0.747954279230688 1 1
0.840838311984189 0.838684178072623 1 1
0.787468826251016 0.785430520786564 1 1
0.799799917912398 0.797666226142754 1 1
0.818767470764851 0.816760260781099 1 1
0.77313235198112 0.771116379911272 1 1
0.79213677841011 0.790323207992926 1 1
0.793838572993945 0.791722317798252 1 1
0.805235291143294 0.803162218759353 1 1
0.875102776031761 0.872668931624434 0 0
0.835308366019863 0.83291092056632 1 1
0.805597742221472 0.803662359647467 1 1
0.76159376534568 0.759788452946198 1 1
0.78878736182481 0.786626043919475 1 1
0.802034351133751 0.799759504977065 1 1
0.81566664499323 0.813460339371275 1 1
0.754086887459171 0.752076039594686 1 1
0.838405464323323 0.836215201135062 1 1
0.765266777837604 0.763424343550097 1 1
0.80081942459907 0.798854165376224 1 1
0.847357731944613 0.845203368984259 1 1
0.812361044711421 0.810307653458498 1 1
0.75904606300155 0.757092476486485 1 1
0.803550401333449 0.801296007071001 1 1
0.830681307434487 0.828494277035685 1 1
0.835199728438117 0.833360508266024 1 1
0.746766495427335 0.744742571253696 1 0
0.80038833342923 0.798261353939544 1 1
0.801625868849389 0.799570485365239 1 1
0.803501740552515 0.801431982955511 1 1
0.794812177661817 0.792856575335641 1 1
0.80075705776748 0.798368364803087 1 1
0.795653902569773 0.79383133522661 1 1
0.838894821846273 0.836888327053456 1 1
0.848781505777428 0.846438130864587 1 1
0.803803560136254 0.801834599576574 1 1
0.827702900923058 0.825560366570411 1 1
0.781546858752244 0.779501573332085 1 1
0.833394470393515 0.831376732549374 1 1
0.775467850999316 0.773463527620644 1 1
0.791192070338964 0.78923691094051 1 1
0.856830214156125 0.854745794825001 0 0
0.803116943443125 0.801252761186721 1 1
0.730687795665711 0.72889844083654 0 0
0.808015442200415 0.806092748177536 1 1
0.79334164495354 0.791347159306854 1 1
0.787464530935791 0.785607418892252 1 1
0.81106201644022 0.809003672876899 1 1
0.814419582787643 0.812453940173683 1 1
0.805203663309554 0.803251930312298 1 1
0.739544952496491 0.737565916947402 1 1
0.784966394808354 0.782788340431026 1 1
0.882443116287444 0.880525365608046 0 0
0.809468778962837 0.807438280517726 1 1
0.834970247143994 0.832962194942829 1 1
0.800036657521804 0.797396439978519 1 1
0.757125547941019 0.755096931869528 1 1
0.821279016622317 0.818968084700405 1 1
0.812895353826328 0.810885643377323 1 1
0.792084606753724 0.790104362013092 1 1
0.783880392930914 0.781924981929423 1 1
0.806620289355307 0.804321096558441 1 1
0.749556234856347 0.74773822329112 1 1
0.798113762800995 0.796253587267908 1 1
0.816820451212336 0.815001023947251 1 1
0.841901425472641 0.83977992404241 1 1
0.781468984008606 0.779700360302012 1 1
0.795094953598411 0.793197936559788 1 1
0.825981160890432 0.823942155390977 1 1
0.782049998613019 0.780153421672706 1 1
0.797307296741337 0.795485934575282 1 1
0.820722383430701 0.818489664745932 1 1
0.808622635287016 0.806808898821643 1 1
0.783218530465727 0.781231919433251 1 1
0.804631646827824 0.802480100450111 1 1
0.806327350495369 0.804213149551069 1 1
0.777399866864673 0.775430619197387 1 1
0.791120901666906 0.788965151346115 1 1
0.79925751006309 0.797155312667805 1 1
0.749969289430959 0.748497184438852 0 0
0.767079458836064 0.765215007425147 1 1
0.823515667630272 0.821788314916075 1 1
0.75169360400061 0.749765996382053 1 1
0.843134528868809 0.841066375618655 1 1
0.8134313777669 0.811620486591596 1 1
0.782740091433675 0.780611532616662 1 1
0.792627045712098 0.790612242938043 1 1
0.829861750749346 0.827617355457579 1 1
0.789886916537143 0.788009092308678 1 1
0.807696338279441 0.805532379068174 1 1
0.813392328388456 0.811366646764542 1 1
0.7714172588469 0.769377833358908 1 1
0.796053295747581 0.794038281636494 1 1
0.753565726928579 0.75180615771019 1 1
0.743589674882258 0.741532721224016 0 0
0.782230513515018 0.780272063924434 1 1
0.802486186206905 0.800512948483406 1 1
0.849154267274979 0.846961127608198 1 1
0.814731578817613 0.812783346129677 1 1
0.815733955941358 0.813952660532803 1 1
0.764656902606186 0.762654306612362 1 1
0.824464557275918 0.822416655918639 1 1
0.852593461871139 0.850334479456958 1 1
0.785417904711594 0.783575320031268 1 1
0.83955393381248 0.837330599328452 1 1
0.80664180973772 0.804226224846516 1 1
0.796157093694378 0.794307577215465 1 1
0.785043510952302 0.783243873546039 1 1
0.843295150608553 0.841050107113745 1 1
0.810202326582351 0.808562657081032 1 1
0.786350262596032 0.784249716096753 1 1
0.803416357712645 0.801453467056498 1 1
0.837851278575368 0.835631093306372 1 1
0.756695634508412 0.754721360902521 1 1
0.776945670770727 0.775175087358439 1 1
0.787702406454978 0.785583173890688 1 1
0.764437898014812 0.762720122097713 1 1
0.79985071676649 0.798128487743261 1 1
0.784864937344085 0.783258316036496 1 1
0.833542949168759 0.831505505167828 1 1
0.773078212424899 0.770921056531198 1 1
0.796819047395366 0.794404428951692 1 1
0.763769990720171 0.762053972424925 1 1
0.792937873985291 0.791170871531722 1 1
0.783427432813242 0.781246677759081 1 1
0.804314452291336 0.802193176589628 1 1
0.757827487078488 0.755896723220472 1 1
0.806216883483825 0.804354574317898 1 1
0.791915282288642 0.790080553600525 1 1
0.84307288440819 0.840941284452133 1 1
0.762651110104201 0.76094606892123 1 1
0.805583910951282 0.803694034734739 1 1
0.783812526677208 0.781693209116738 1 1
0.810658079667942 0.808806980081826 1 1
0.794711145230083 0.792368945221813 1 1
0.847248043723501 0.845487985423351 1 1
0.769820568179216 0.767745841798242 1 1
0.78928132531891 0.787143313165759 1 1
0.806502032857431 0.804646524471991 1 1
0.812821163749403 0.810897857516283 1 1
0.823042319101002 0.820777025603425 1 1
0.843903980078528 0.841748359305548 1 1
0.770389986396637 0.768335908822894 1 1
0.838695267566854 0.836126825055476 1 1
0.778615983739671 0.776701313458947 1 1
0.790673004214005 0.788593358713525 1 1
0.782104212704089 0.780252641707198 1 1
0.802776220415476 0.800744422638183 1 1
0.818653813130624 0.816370292389719 1 1
0.790541285930857 0.788613746211249 1 1
0.74020620289598 0.738586229995847 0 0
0.802908602638332 0.800609882285272 1 1
0.83711571157289 0.834721953135311 1 1
0.805882713383462 0.80406625719081 1 1
0.785527507206263 0.783425854150287 1 1
0.784340263459392 0.782448399935677 1 1
0.795788542320383 0.793775361168733 1 1
0.789499912867507 0.78723485796867 1 1
0.804119102091105 0.802136045750891 1 1
0.793921115977941 0.791795029946386 1 1
0.775349807703977 0.773372074176964 1 1
0.797107636084689 0.795320056272168 1 1
0.826755569828994 0.824590854181749 1 1
0.766528631246452 0.764765207515553 1 1
0.774325293784708 0.771982955928115 1 1
0.82246782077918 0.820083678000403 1 1
0.833085156614974 0.830699709945139 1 1
0.829120012707985 0.827090871724994 1 1
0.811521460424303 0.809418780335342 1 1
0.797400675572983 0.795189135125894 1 1
0.770504923468959 0.768614180358295 1 1
0.78014486061439 0.77830598338317 1 1
0.782834613483293 0.780764904211718 1 1
0.805994057686649 0.804078754256557 1 1
0.749814943098481 0.748003140372343 1 1
0.840509159761399 0.837955561983098 1 1
0.794642576397397 0.792477810507362 1 1
0.773439034188905 0.771693966594778 1 1
0.755195548329425 0.753317116118089 1 1
0.794025896486129 0.79216081393068 1 1
0.805712583656258 0.803765308454481 1 1
0.842636627984726 0.840818413440179 1 1
0.76045757062602 0.758385869799231 1 1
0.817136476106783 0.815107115209464 1 1
0.81555806017321 0.813572016929278 1 1
0.820378196262166 0.818328417024919 1 1
0.786258475218117 0.784590467451834 1 1
0.802229405527292 0.800048989509605 1 1
0.817268633804986 0.815232101984028 1 1
0.802608777223017 0.800538459192766 1 1
0.839360118986631 0.837181307898818 1 1
0.799605033176343 0.797631562715302 1 1
0.784117743902697 0.782440328542953 1 1
0.751377718090537 0.749454385447742 1 1
0.766348736545193 0.764141236403227 1 1
0.849596030867226 0.847700645589639 1 1
0.814623185822893 0.812647775292526 1 1
0.775363188107321 0.773393302065457 1 1
0.768855982267248 0.767136447144295 1 1
0.82149346822405 0.819498714015824 1 1
0.770822392530959 0.768603358570102 1 1
0.815757385107915 0.813798721266699 1 1
0.818342163950857 0.816025350168051 1 1
0.818456683048369 0.816673812871686 1 1
0.800346057099604 0.798472492001245 1 1
0.780771660825935 0.778958634607135 1 1
0.769797784924556 0.768069745806472 1 1
0.843878629635862 0.841949156171644 1 1
0.749081816028091 0.747457468123915 0 0
0.785215363984322 0.783223211119455 1 1
0.806092653835148 0.804366056170364 1 1
0.829053464865076 0.826822805663822 1 1
0.788344091468179 0.786491342068582 1 1
0.808259057471254 0.806205790235535 1 1
0.844236573585224 0.841923043390352 1 1
0.756765126256108 0.755123600212006 1 1
0.817992125853649 0.815950013804794 1 1
0.849716196172559 0.847408086774468 1 1
0.846804069011543 0.844065809772388 1 1
0.791516642462374 0.78926439381801 1 1
0.829111747351312 0.82695207218123 1 1
0.7691170358166 0.767201212718196 1 1
0.812039316528052 0.810216093453964 1 1
0.831895715079554 0.829986688664026 1 1
0.811518893723556 0.809747388350636 1 1
0.782723915101144 0.780790226084312 1 1
0.807164396522605 0.805195920483067 1 1
0.833414426880806 0.830692472312727 1 1
0.808695543463901 0.806598971857337 1 1
0.833313556581557 0.831156876999043 1 1
0.761369649438473 0.759394532289561 1 1
0.765211817567213 0.763336344613164 1 1
0.775910438330045 0.773957564198822 1 1
0.764204468970404 0.762354801114026 1 1
0.812297102489048 0.810262733995222 1 1
0.808900230364757 0.807060341932293 1 1
0.754621524148226 0.75271742463553 1 1
0.780448724838886 0.778769911809348 1 1
0.842888325996561 0.841022669257321 1 1
0.838732143573707 0.836473388840336 1 1
0.82561074416597 0.823358752994534 1 1
0.811420640694273 0.809290998978404 1 1
0.808875951166886 0.806772823114624 1 1
0.782978490587996 0.781103955857775 1 1
0.855728437353026 0.853388967337089 1 1
0.754872226948301 0.753071556591954 1 1
0.856700337535083 0.85453974420866 0 0
0.821186395990722 0.818745208536068 1 1
0.734864651672509 0.732916891702813 0 0
0.780478956506235 0.778810607457203 1 1
0.759145159165085 0.757399024969492 1 1
0.774671360090105 0.772447775760025 1 1
0.829681099254797 0.827875322785239 1 1
0.834808888291885 0.832746768769288 1 1
0.767301782069652 0.765178899181746 1 1
0.802948230833918 0.80095194720521 1 1
0.778474447664928 0.776288205152817 1 1
0.783950963467764 0.781674566916828 1 1
0.833118380906451 0.830734960494174 1 1
0.807911259958131 0.805679126139282 1 1
0.790349996737847 0.788354075452543 1 1
0.796519871248048 0.794341549220893 1 1
0.785022742663652 0.783105585502718 1 1
0.81218897312546 0.809968741102605 1 1
0.832177778492664 0.83005196331646 1 1
0.852955925436561 0.850838830873858 0 1
0.800255492492764 0.797868985189536 1 1
0.783300160930657 0.781591363149177 1 1
0.789428818744652 0.787382075456359 1 1
0.80626877261806 0.804277259402496 1 1
0.781577257372077 0.779472247507952 1 1
0.82884385211726 0.826480938261507 1 1
0.794733071990176 0.792466458336797 1 1
0.775125394884311 0.772875115055084 1 1
0.711300229258773 0.70932196985132 0 0
0.831486127749103 0.829353593385798 1 1
0.741525548746311 0.739574962819199 1 1
0.771919114248066 0.769853392567872 1 1
0.812822670080062 0.81096744763209 1 1
0.862224261995287 0.859821858575049 0 0
0.770033052655675 0.768066946480702 1 1
0.805220146165521 0.803263224973375 1 1
0.813969824254751 0.81187483662918 1 1
0.779676011085716 0.777760950241473 1 1
0.736557366042666 0.734783329050529 0 0
0.765933846620671 0.764093008574995 1 1
0.76706146185115 0.764645410280661 1 1
0.807409750691242 0.805507923162697 1 1
0.832525701452807 0.8303475737969 1 1
0.82316979396938 0.820716559057853 1 1
0.799432738686113 0.797505864506859 1 1
0.791462631578898 0.789501684254813 1 1
0.812143338088737 0.809776569139755 1 1
0.755783610107626 0.754009596558745 1 1
0.810964864196683 0.808686177633703 1 1
0.80332423424868 0.801409289829155 1 1
0.836785699094899 0.834622930485372 1 1
0.788011755532692 0.786160100058896 1 1
0.834385625619404 0.831569844269894 1 1
0.793574949443021 0.791613385636703 1 1
0.789737797831323 0.787857529972925 1 1
0.804772123345764 0.802832379827368 1 1
0.794029413831489 0.792024864423593 1 1
0.793397758773705 0.790986756796334 1 1
0.759227489219397 0.75739823524647 1 1
0.836249370196251 0.83434667949979 1 1
0.788279249359108 0.786608352040045 1 1
0.81391162413789 0.811934852889104 1 1
0.830622285707777 0.828385380600306 1 1
0.830508641605837 0.828482199873225 1 1
0.831352141310834 0.829004695208517 1 1
0.769037466298814 0.767223568265941 1 1
0.824799273935627 0.822764051351974 1 1
0.733334798220718 0.731427808106059 0 0
0.900261607723612 0.897857189708337 0 0
0.801441266342721 0.799516014395994 1 1
0.763414087439074 0.760993142330292 1 1
0.818504810503994 0.816689792910864 1 1
0.845092723726943 0.842877163296311 1 1
0.813726300059931 0.811450481190761 1 1
0.861477828680781 0.859286215719653 0 0
0.80759970515539 0.805796411917188 1 1
0.758858498969762 0.756900652351928 1 1
0.802574720115097 0.800685419591047 1 1
0.800353081951185 0.798469594443524 1 1
0.758130634451566 0.756221941064477 1 1
0.816592068968296 0.814236345240978 1 1
0.80880842057845 0.806539168633996 1 1
0.799620721784015 0.797596641928083 1 1
0.77922500479342 0.777006360266882 1 1
0.848007482814722 0.846060049891804 1 1
0.745330794044765 0.742974718762753 1 1
0.785369690143947 0.78335115648742 1 1
0.794010017288886 0.79222740901371 1 1
0.789022673378688 0.787024789197601 1 1
0.797492877222603 0.794951790174876 1 1
0.744011190789899 0.742136482366052 0 0
0.756333553707636 0.754446273503753 1 1
0.782978773268617 0.781190751622987 1 1
0.821580787196343 0.819783325351483 1 1
0.838585452350494 0.836031791317665 1 1
0.819891974260576 0.817955527856159 1 1
0.748463906775661 0.746418440065568 1 1
0.804416418583299 0.802547576740267 1 1
0.823613481382101 0.821461400431934 1 1
0.820861773428976 0.818901004585822 1 1
0.816844566906936 0.814875283468317 1 1
0.794384001968408 0.792187492288268 1 1
0.832525906696521 0.830346922611764 1 1
0.84871647354672 0.84662068878263 1 1
0.809075296930242 0.807064306084397 1 1
0.811857161379178 0.809470554501099 1 1
0.801585036894832 0.799180207191221 1 1
0.788757920542171 0.786857232340161 1 1
0.780226457344041 0.778199265841084 1 1
0.823032011561386 0.820786409159731 1 1
0.798001386945952 0.795745419510902 1 1
0.815838802132293 0.813999989058886 1 1
0.851496132862509 0.849688037793175 1 1
0.77887831511043 0.776902184842368 1 1
0.811694262661527 0.809758724251751 1 1
0.849181249248708 0.84679035378432 1 1
0.78135206152341 0.779244044465051 1 1
0.781275773536425 0.779229913115414 1 1
0.763548939392724 0.761059745566569 1 1
0.80182763761661 0.799292157923928 1 1
0.7765853216932 0.774783200885382 1 1
0.849901782996982 0.847837182147999 1 1
0.773375382764844 0.771212593987246 1 1
0.857171897535373 0.854975990216317 0 0
0.786436593512127 0.784224207214485 1 1
0.816165939247002 0.813898062665581 1 1
0.821960932509196 0.819882665422086 1 1
0.79941604348861 0.797466751199648 1 1
0.742279157677481 0.740187934472889 1 1
0.766611011268891 0.764658793065167 1 1
0.857748992551293 0.855655612112489 0 0
0.77366914812092 0.771880378947457 1 1
0.793136128206179 0.791449783625541 1 1
0.787272692699763 0.785464080988075 1 1
0.785894095848998 0.783844251455456 1 1
0.7866826656921 0.784816285021054 1 1
0.789303028046612 0.787635659018307 1 1
0.799023275917279 0.796685056870188 1 1
0.776330632293287 0.774043707555582 1 1
0.791929802878323 0.789934443479262 1 1
0.757223131407733 0.755097666342954 1 1
0.807035032278095 0.805077889974283 1 1
0.778105548691797 0.776322713737629 1 1
0.82112188509431 0.818620161038749 1 1
0.801520188505567 0.799514933210002 1 1
0.774451596573725 0.772657871752397 1 1
0.830421149034589 0.828383814679382 1 1
0.808798579023599 0.806448111212457 1 1
0.810384356492604 0.808521033767981 1 1
0.797464262405101 0.795604346021256 1 1
0.807987423108033 0.806189278264703 1 1
0.80535850895323 0.803532037422265 1 1
0.753478429365013 0.751797754403599 1 1
0.746185973183058 0.74442358214921 1 0
0.801525706973684 0.79967301742814 1 1
0.803902547954826 0.801692964720267 1 1
0.768200914753771 0.766420812853265 1 1
0.834645992441258 0.832327549121295 1 1
0.820703575008443 0.818645374472641 1 1
0.822287625310743 0.819921495356995 1 1
0.766990416580476 0.764962080150567 1 1
0.791622731843019 0.789637328107404 1 1
0.807335265999596 0.805361978821852 1 1
0.794024406413356 0.792096806338603 1 1
0.798511393387528 0.796719038668693 1 1
0.83670832124008 0.834321919678096 1 1
0.890729677786981 0.88825460686966 0 0
0.791062792760189 0.788568664992224 1 1
0.808093464921226 0.806359012943023 1 1
0.772033127574751 0.770264445649972 1 1
0.861579175351167 0.859347705543942 0 0
0.78743140897507 0.785655188088191 1 1
0.787828103818661 0.785663563360456 1 1
0.844099957831429 0.842005055351566 1 1
0.782675537212047 0.780819013885272 1 1
0.82329076999543 0.821300464958676 1 1
0.789494961928283 0.787577566908312 1 1
0.774824639930024 0.772435847694501 1 1
0.802688348984338 0.800892981461626 1 1
0.80403630990052 0.801447710129417 1 1
0.817115822252975 0.815194797710786 1 1
0.766792795257101 0.764784106634478 1 1
0.763155975663336 0.761194532840024 1 1
0.75058112776047 0.748669105480863 1 1
0.76032832926462 0.758256121072391 1 1
0.806202805342715 0.804472060869102 1 1
0.812756357063902 0.810596555080614 1 1
0.799399019476165 0.797238132733262 1 1
0.800508203180506 0.798543475435871 1 1
0.769153885758157 0.767355982234533 1 1
0.810480662043185 0.808041885344985 1 1
0.785341485056186 0.783239036346305 1 1
0.853658175670925 0.851484945148011 0 1
0.818041777000024 0.816237247098777 1 1
0.79615854051591 0.793946766259269 1 1
0.838584327645521 0.836119062434799 1 1
0.773341289980703 0.770985767495253 1 1
0.788481832120234 0.786467758098269 1 1
0.813566861923392 0.811438269423362 1 1
0.770891085640134 0.769056165145555 1 1
0.829717817464918 0.827995088506339 1 1
0.81290900951686 0.810374991413618 1 1
0.773037115087548 0.771186645135133 1 1
0.770393314801171 0.76854906172328 1 1
0.797648355173651 0.79588523393491 1 1
0.800041211007302 0.797950761315094 1 1
0.786710295934554 0.784741448534387 1 1
0.805808733007195 0.803716349352961 1 1
0.834470937867769 0.832318585381961 1 1
0.827891059727366 0.825511914118835 1 1
0.800976776588793 0.798822180680035 1 1
0.799948198337246 0.797568846270413 1 1
0.809553952325189 0.807684426859273 1 1
0.785541323752635 0.783640369155456 1 1
0.726261046667258 0.723905521570284 0 0
0.785830740977526 0.784079243120836 1 1
0.759656337436614 0.757821981900145 1 1
0.770772650515626 0.768407403238298 1 1
0.776883145881749 0.775133061761638 1 1
0.81092186049672 0.809181492563906 1 1
0.821169690667562 0.819175805104997 1 1
0.828312945303558 0.82591197790118 1 1
0.782336065205603 0.780298486350148 1 1
0.791301275396455 0.789588887512774 1 1
0.832790097425486 0.831074801533593 1 1
0.783241808352178 0.780949728540646 1 1
0.864199942831803 0.862014766445897 1 1
0.792970197358598 0.790804909547667 1 1
0.738777317537087 0.736728335911765 0 0
0.759437353732322 0.757563474237385 1 1
0.825676702716135 0.823588172275242 1 1
0.848554880604588 0.846051503379367 1 1
0.778640984215614 0.776847561333695 1 1
0.801013782704749 0.798725918385796 1 1
0.799185023005274 0.797135771736858 1 1
0.814330100510318 0.812366763771729 1 1
0.733297204357463 0.731563592056671 0 0
0.785056586227682 0.783053753908135 1 1
0.799115974301113 0.797167887668859 1 1
0.77903745437733 0.776900093124792 1 1
0.832285919237328 0.830035348927108 1 1
0.76512942124697 0.762933187071498 1 1
0.844083611920703 0.84197243813392 1 1
0.818746523755586 0.816469839792309 1 1
0.790429279924394 0.788386671456826 1 1
0.839412587172072 0.837194298941676 1 1
0.819903862448176 0.818043165341405 1 1
0.763244320831182 0.761318779205579 1 1
0.813418985980413 0.811011463737586 1 1
0.772083504987745 0.77005879056847 1 1
0.775268042730692 0.773425164212877 1 1
0.815015868130292 0.812837394211806 1 1
0.805687238629222 0.803935812209329 1 1
0.809251669272858 0.807060135545224 1 1
0.781608919666281 0.779399722110876 1 1
0.782648006375047 0.780680012724085 1 1
0.799816584123205 0.797736498959846 1 1
0.777777910000018 0.775600364630568 1 1
0.776427685432393 0.774612924701679 1 1
0.816554122814165 0.814231694143965 1 1
0.833005265597267 0.831040412921732 1 1
0.853588785025399 0.850967595101683 1 1
0.838252198057765 0.836005847603751 1 1
0.817742149722861 0.815653812115309 1 1
0.791675157946653 0.789775681022758 1 1
0.762799482185995 0.760553554686346 1 1
0.808584509677191 0.806743321524522 1 1
0.817349621341299 0.81514828145914 1 1
0.795335205981325 0.793223414488981 1 1
0.831545706678982 0.829447036986806 1 1
0.780908260872236 0.778995858816347 1 1
0.818517291926102 0.816403591187479 1 1
0.788852494843793 0.786439407932834 1 1
0.819115090773156 0.81714333748116 1 1
0.822434787959322 0.820397094630144 1 1
0.770101554612809 0.768291660697814 1 1
0.759097466106342 0.756963537466003 1 1
0.815245059216629 0.813387676304197 1 1
0.824398569262103 0.821870821026311 1 1
0.822782152579583 0.820724819266423 1 1
0.746696749066069 0.744710645558129 1 1
0.772741242370502 0.770749035560523 1 1
0.80045438766404 0.798222550523033 1 1
0.780577191773492 0.77839589082972 1 1
0.79968579952246 0.797637693103242 1 1
0.774551595737749 0.772592247238084 1 1
0.855300680332093 0.853256731298986 0 0
0.792565043688532 0.790879522445456 1 1
0.778910973248522 0.776998507321998 1 1
0.788253821304051 0.786134100000215 1 1
0.776804110976451 0.774565887659114 1 1
0.789308255370663 0.787361691290409 1 1
0.800131771679183 0.798125348896946 1 1
0.842930567355445 0.840616887810324 1 1
0.725215913636238 0.723411119600238 0 0
0.808903194649833 0.80634965668258 1 1
0.835173852179837 0.832903925430703 1 1
0.779187289728954 0.777140542872861 1 1
0.797876135203947 0.795916247500265 1 1
0.834971229759052 0.832850029281862 1 1
0.794839081037723 0.793022777439098 1 1
0.756354098724695 0.75389855771708 1 1
0.775346135959278 0.773469885765765 1 1
0.772454221476043 0.770436988012752 1 1
0.789464394356799 0.787108492519124 1 1
0.818620874350942 0.816592153880472 1 1
0.797607698447395 0.795900064997531 1 1
0.831677492860409 0.829690712714415 1 1
0.788982040166713 0.786524853302056 1 1
0.756066218490231 0.754058566114902 1 1
0.774722396080075 0.772608844978587 1 1
0.779508414768066 0.777624864109218 1 1
0.821503042355517 0.819394506485752 1 1
0.793070469993724 0.790749740159623 1 1
0.805278781164421 0.803333748525294 1 1
0.744715443066821 0.742456355400447 1 1
0.754020663607386 0.751924633017441 1 1
0.770362143829941 0.76839395642237 1 1
0.823436777252578 0.821552635875293 1 1
0.812973115855966 0.810741945549183 1 1
0.762213652254094 0.760402966165086 1 1
0.820523327852647 0.818151481969306 1 1
0.797428417070587 0.795651950493443 1 1
0.813115253551536 0.81033778574738 1 1
0.805088795104897 0.803276822347544 1 1
0.782120357512392 0.780113370423264 1 1
0.78366256878925 0.781507788838107 1 1
0.840827424203526 0.838720469865587 1 1
0.828214568836266 0.825752421745145 1 1
0.764655298693758 0.762944022791206 1 1
0.759720322596664 0.757723210329151 1 1
0.836314024585102 0.834495959527872 1 1
0.818807015699114 0.816688116965295 1 1
0.783895952597854 0.782284952723566 1 1
0.829156772009386 0.826796194492754 1 1
0.790201831580957 0.787556902541203 1 1
0.852812810114362 0.85079272701685 1 1
0.818360852343553 0.816142872137157 1 1
0.802560019420487 0.800723249837663 1 1
0.844185082570976 0.841796123453389 1 1
0.747801613959521 0.745910955107966 1 0
0.820235756393501 0.818377558907496 1 1
0.783123445265035 0.78135360798252 1 1
0.766978506260893 0.764884107931783 1 1
0.799655312550864 0.797185115255066 1 1
0.80914484425357 0.807043324526985 1 1
0.78504323046197 0.783088443555978 1 1
0.790858897404135 0.789022836466783 1 1
0.801829023749133 0.799934954641355 1 1
0.789214020415892 0.786928935450693 1 1
0.786263832149615 0.784401776141231 1 1
0.777885375303145 0.775894828925936 1 1
0.788204191117526 0.786257615919547 1 1
0.85160960956565 0.84916017443006 1 1
0.835606158845456 0.833494482401793 1 1
0.84082842682452 0.838770919254241 1 1
0.791302474576165 0.78924284641801 1 1
0.794077174509693 0.792220870409779 1 1
0.778299281215735 0.776330986968372 1 1
0.776953091755977 0.774935265555081 1 1
0.775491172582212 0.773598098300165 1 1
0.778576160416971 0.776781338454358 1 1
0.793073339740431 0.791181661368678 1 1
0.78873187390176 0.786992416988489 1 1
0.782293487755356 0.780312147979957 1 1
0.847015673212731 0.844916663473287 1 1
0.79199739673901 0.790126436367338 1 1
0.808864711768282 0.806611306772847 1 1
0.774823425124016 0.772750547678133 1 1
0.74349952484621 0.74159950750037 1 0
0.806561449093854 0.804501156693404 1 1
0.81735719777047 0.815146059935549 1 1
0.799717299806776 0.797866031862685 1 1
0.798533977575266 0.796646042334908 1 1
0.786156806877419 0.783934778073968 1 1
0.798260017612469 0.796446561140131 1 1
0.837077466606395 0.834725776534264 1 1
0.845719179862981 0.843586427894209 1 1
0.782565546669615 0.780945112185 1 1
0.733772080209736 0.731970076204442 0 0
0.79435651946648 0.792599881433113 1 1
0.817320313668784 0.815058742154457 1 1
0.818538313972405 0.816251712693004 1 1
0.832975400869625 0.830687392117213 1 1
0.790299023492211 0.787968813707774 1 1
0.799140245165914 0.797211341032935 1 1
0.808851786545054 0.806854096532175 1 1
0.791176700592974 0.789103494178933 1 1
0.808460034068614 0.806207034557588 1 1
0.807477776848594 0.805555454031905 1 1
0.786296085341755 0.784143674040284 1 1
0.82048057977573 0.81856090543068 1 1
0.778467657704412 0.776603314462397 1 1
0.857236176124839 0.855167695182871 0 0
0.788560426245222 0.786521833626064 1 1
0.741100020785719 0.739578297958543 0 0
0.791639343580899 0.78967117231398 1 1
0.790293459669533 0.788048385845312 1 1
0.781657877215012 0.779272278627027 1 1
0.778484845179519 0.77633813720131 1 1
0.763294085923346 0.761590657732297 1 1
0.785815094227919 0.783827438376875 1 1
0.782529973538442 0.780569438023546 1 1
0.781676159110314 0.779457894991883 1 1
0.826022025147559 0.824005071252219 1 1
0.784634152148127 0.782605502181062 1 1
0.738014914634721 0.736167183736598 0 0
0.80775165210968 0.806078187698341 1 1
0.825646252239558 0.823721867805806 1 1
0.767865305254733 0.765702397517326 1 1
0.784996218233758 0.782865485637739 1 1
0.736010875686145 0.733981014616075 0 0
0.774859522609923 0.773140939677635 1 1
0.778278232375465 0.77621433464657 1 1
0.779847735488374 0.777800506187713 1 1
0.785632583489124 0.783685816947467 1 1
0.764464186611655 0.762219184249762 1 1
0.793208760118638 0.791426633994415 1 1
0.822581620654559 0.820289154225659 1 1
0.79911132654821 0.797007944328679 1 1
0.806090018793137 0.804315097149667 1 1
0.768517039913497 0.766313214041335 1 1
0.808868629367389 0.806707942295183 1 1
0.760458822285826 0.758574358751116 1 1
0.793126683740074 0.791326567751578 1 1
0.776442942516669 0.774497296367896 1 1
0.76720142250751 0.765283437243349 1 1
0.758753357815698 0.756936953225961 1 1
0.833112735706559 0.831076010143667 1 1
0.784290123932787 0.781852776643231 1 1
0.805274617224063 0.803259945650464 1 1
0.815183049628196 0.813335906335266 1 1
0.752127921798697 0.750124532654408 1 1
0.771619586181172 0.769583518059306 1 1
0.787750207602006 0.78576035871158 1 1
0.844798941074023 0.842886519702317 1 1
0.782336166801664 0.779942008206432 1 1
0.796204276428058 0.794002515058152 1 1
0.831670516281419 0.829864577453008 1 1
0.858267120381312 0.856194129995434 0 0
0.795719735347294 0.793897281923629 1 1
0.778599179678311 0.776628670254268 1 1
0.817174964684116 0.815369379547575 1 1
0.780594032726339 0.778512236676643 1 1
0.819691663643287 0.817828344936917 1 1
0.784041211635023 0.782079916866707 1 1
0.801219307266061 0.799425049245333 1 1
0.754321452439718 0.752399820148683 1 1
0.819470894785066 0.817683044630987 1 1
0.802282797472456 0.800134045175237 1 1
0.789126507653816 0.787155884473678 1 1
0.797673415952028 0.795793175592295 1 1
0.790419158382133 0.788595654776768 1 1
0.800242429901022 0.798132343744165 1 1
0.795471393040659 0.793787171511762 1 1
0.801162120513507 0.799205508284599 1 1
0.777478662237168 0.775431188383679 1 1
0.790422418144819 0.788641032674521 1 1
0.706791427331156 0.705195578293114 0 0
0.799812585506445 0.797846128497944 1 1
0.791642977915935 0.789590551250929 1 1
0.781835165235711 0.780003572837205 1 1
0.814051959098711 0.812308075054267 1 1
0.789697938462403 0.78776892601593 1 1
0.841323367178744 0.839213360026679 1 1
0.770188917580305 0.768396956513445 1 1
0.791034958984622 0.788907686066121 1 1
0.766934052329065 0.764522964180736 1 1
0.801039243886788 0.799286945763497 1 1
0.789706349408752 0.787743344976287 1 1
0.789383602563673 0.787401552422453 1 1
0.782070445158435 0.780249254027141 1 1
0.793905254506081 0.791675379788282 1 1
0.804759832374563 0.802527180312108 1 1
0.826459694968161 0.824228458151229 1 1
0.810052666664271 0.807785383336001 1 1
0.812050483427901 0.809935542497577 1 1
0.806957948722703 0.804734217511904 1 1
0.790753153421734 0.788871540126486 1 1
0.774815539874078 0.772941198383935 1 1
0.809867312505826 0.808116265117795 1 1
0.833372682179151 0.831222874260682 1 1
0.79750792868408 0.795779939922274 1 1
0.755418770196317 0.753486404261182 1 1
0.836247237463566 0.834436499385119 1 1
0.788579033268279 0.78626832456791 1 1
0.829343975048395 0.827084117378106 1 1
0.818745772886272 0.816216142249912 1 1
0.754905116528937 0.753102916802639 1 1
0.760054736849751 0.758402280903116 1 1
0.839003301140535 0.836710389605219 1 1
0.852254342538837 0.850277047898413 0 1
0.784067377957181 0.781898801993022 1 1
0.794825683034363 0.792728673817165 1 1
0.824526466365526 0.822548593924695 1 1
0.822207393438835 0.820090432762503 1 1
0.842573263454813 0.840556373901206 1 1
0.819598166310895 0.817263363788261 1 1
0.773555669735334 0.771805753081595 1 1
0.783100220174682 0.781237173371282 1 1
0.795094238506832 0.79289595879984 1 1
0.787914390892066 0.785835218597292 1 1
0.813660150237002 0.811592146481043 1 1
0.806701624857089 0.804449374996417 1 1
0.760656901869488 0.758459335403147 1 1
0.786932151995553 0.784815179025764 1 1
0.801839156046972 0.799661673683593 1 1
0.787835973037372 0.785993169568329 1 1
0.820423609761517 0.818491413932635 1 1
0.791281248513933 0.789347872833418 1 1
0.823297260876412 0.821164407299347 1 1
0.768138591588616 0.766032782296505 1 1
0.836468336431214 0.834411789139086 1 1
0.813852348934 0.811796942515874 1 1
0.775425948591447 0.773024094045141 1 1
0.811375232982548 0.80954004126567 1 1
0.816799680485601 0.814028261368077 1 1
0.790206089871969 0.788390714499214 1 1
0.8147296012536 0.812756028760279 1 1
0.745012348038885 0.74307101373294 0 0
0.818047127393947 0.816239184447394 1 1
0.778325686002157 0.776280433588766 1 1
0.777168401584606 0.775266616830181 1 1
0.790585933511161 0.788541816536424 1 1
0.800387683023126 0.798603342297677 1 1
0.777751882036524 0.775576425929827 1 1
0.806852193764227 0.804712440684796 1 1
0.80039922129806 0.798240852290952 1 1
0.750674758371979 0.748663265457822 1 1
0.797608606589605 0.795614840455518 1 1
0.820223046948313 0.817895934246187 1 1
0.784647437715376 0.782705278469389 1 1
0.791608135413377 0.789493934228392 1 1
0.807232652251753 0.805288314715331 1 1
0.810025637066606 0.807780609881685 1 1
0.790872377129715 0.788738102537985 1 1
0.800671494321688 0.798253625332358 1 1
0.791682978386173 0.789611213568186 1 1
0.788502657244627 0.786147910621872 1 1
0.769741225612997 0.767879293361641 1 1
0.813935532084461 0.811529227985282 1 1
0.800886556304387 0.798780576489079 1 1
0.77967876466792 0.777605937946577 1 1
0.870730571079529 0.868411674093131 0 0
0.831515086359542 0.829483957285051 1 1
0.785078812254192 0.782790282616942 1 1
0.855586404307983 0.853264927418427 1 1
0.797228958867135 0.795265175496625 1 1
0.849246550271409 0.847423237910151 0 1
0.792903408982375 0.790595811519921 1 1
0.827331291911352 0.825290780694399 1 1
0.791698097379837 0.789438993617427 1 1
0.788877381063624 0.787145014036963 1 1
0.797809436777132 0.795445192491807 1 1
0.81154097605848 0.809692320585316 1 1
0.802377648555962 0.800181789037596 1 1
0.737489487015334 0.735589852166346 0 0
0.835208354223467 0.832921187391207 1 1
0.78234122406482 0.780534890265974 1 1
0.78984276845528 0.787978950377032 1 1
0.826529773879534 0.82433695896683 1 1
0.733972787463406 0.731946331430859 0 0
0.79879294283439 0.796609965807592 1 1
0.81724599193365 0.814791080514021 1 1
0.812039068863241 0.809864242221216 1 1
0.829128849690102 0.826974340092628 1 1
0.815238964163788 0.813339191381958 1 1
0.784108927736692 0.782354735301949 1 1
0.85953337124346 0.857544421121745 0 0
0.814323844682105 0.812166894097422 1 1
0.792771053615059 0.790812266427561 1 1
0.819873147522171 0.817595632152421 1 1
0.792838054268108 0.79088520711775 1 1
0.761872387249962 0.759801093913835 1 1
0.785610835117926 0.783374580439856 1 1
0.77216987375889 0.770130503452117 1 1
0.785198034397684 0.783074387188807 1 1
0.78773757966933 0.785641597606987 1 1
0.807054668398172 0.804989897811034 1 1
0.800106419047384 0.797964905226977 1 1
0.823861750652105 0.821627779673831 1 1
0.774209525283986 0.772435402825341 1 1
0.802134332202981 0.799771739798863 1 1
0.833762067447915 0.830981604972759 1 1
0.813852765034684 0.812155532254742 1 1
0.783078354051496 0.781012092304169 1 1
0.783873724629625 0.781842137934299 1 1
0.836777699957653 0.834487375376147 1 1
0.828930345240386 0.826635757489056 1 1
0.78500551420559 0.782939620819245 1 1
0.797120239598323 0.795318950828139 1 1
0.82333022082861 0.82135144480944 1 1
0.799512529753618 0.79755649441132 1 1
0.777424716358924 0.775441880883758 1 1
0.729371827284068 0.727247777660623 0 0
0.82625014695681 0.823818822369008 1 1
0.807450823905546 0.805624597386638 1 1
0.77336915626251 0.771390203153649 1 1
0.827717905675368 0.825740066807521 1 1
0.83255906200017 0.830116734953226 1 1
0.75018427576702 0.748451471724813 1 1
0.83191264781209 0.829841530710237 1 1
0.822833283490491 0.82103662487668 1 1
0.834064009029186 0.831767768334005 1 1
0.881988013621775 0.879585999630993 0 0
0.812406826419836 0.810323440482635 1 1
0.83783420110739 0.835758671709956 1 1
0.819924230762774 0.81760624466707 1 1
0.8140365378164 0.811998804942291 1 1
0.805156967873837 0.803098924751754 1 1
0.825436479502907 0.823201786102444 1 1
0.77795115992133 0.776022478288276 1 1
0.85527410222884 0.852958314874756 1 1
0.801484765785789 0.799693140637419 1 1
0.837892524534464 0.835774186792486 1 1
0.801749690544319 0.799606641847433 1 1
0.793535943244805 0.791123296506252 1 1
0.833201338957695 0.831008588188302 1 1
0.795153718580847 0.792974401298119 1 1
0.803088950165225 0.800882369180096 1 1
0.770652565307224 0.76872868191821 1 1
0.762365730051185 0.760401835309205 1 1
0.814510408459724 0.812106262551973 1 1
0.770829844890416 0.769043643226888 1 1
0.829542934059709 0.827347554766185 1 1
0.798335680519646 0.796368720891546 1 1
0.823105964861032 0.821274282117446 1 1
0.774970176487115 0.772920120125612 1 1
0.789274842449516 0.787252197389519 1 1
0.785265594707049 0.783537029549783 1 1
0.804245070700836 0.802389257849726 1 1
0.811973417177559 0.809860352466343 1 1
0.845182628086825 0.843109523252089 1 1
0.799081763147118 0.796962290882274 1 1
0.780070268887989 0.778201550900237 1 1
0.858933886730596 0.856914229352888 0 0
0.769844293129167 0.767931981349777 1 1
0.827685941608236 0.825576452173076 1 1
0.798133369933256 0.796334045480338 1 1
0.865675927449858 0.863343511930776 0 0
0.780777966264277 0.778669918670134 1 1
0.790007337228733 0.788174317371098 1 1
0.769383122170695 0.767720941180088 1 1
0.829230595831234 0.827042523270135 1 1
0.832608268887923 0.830701900255504 1 1
0.828547589907523 0.826356353303934 1 1
0.780294322807627 0.777843190949554 1 1
0.790832008622502 0.789041607027571 1 1
0.796204641581282 0.79444267843247 1 1
0.765551036556765 0.763709562993086 1 1
0.801649678031548 0.799637108093007 1 1
0.800171499159455 0.797985894747638 1 1
0.836767277998093 0.834330223611863 1 1
0.818829828873647 0.816354373938718 1 1
0.801304223500005 0.799368266315446 1 1
0.791384255591489 0.789002801691775 1 1
0.754981975955767 0.753252002573695 1 1
0.801367200536861 0.799475627577582 1 1
0.846234479329888 0.844205618276587 1 1
0.805483643092701 0.803480918031922 1 1
0.821680702047313 0.819768668169178 1 1
0.781717252392233 0.779860769618916 1 1
0.759075107565344 0.757098620738149 1 1
0.814351579845776 0.812108693889134 1 1
0.810019409245756 0.807702019293549 1 1
0.772938180524811 0.771118046988981 1 1
0.805333914418629 0.802990675153115 1 1
0.808010365670382 0.806021530400248 1 1
0.829349042323478 0.827065777024986 1 1
0.791287409506804 0.789136644125359 1 1
0.800097084016263 0.798146725886229 1 1
0.809755910179879 0.807580559807319 1 1
0.812394373045175 0.810258281706776 1 1
0.753068639392637 0.751072696986715 1 1
0.808039425709645 0.806075981360866 1 1
0.775886548733897 0.774011070945 1 1
0.78956351608095 0.787441684661487 1 1
0.795372939758711 0.792821619295893 1 1
0.80763303990342 0.805693900015758 1 1
0.784345434411194 0.782378354331316 1 1
0.757348847635694 0.755475547849135 1 1
0.781623598689732 0.779318391144136 1 1
0.788871185704797 0.78705660629686 1 1
0.836131886615815 0.833953024609441 1 1
0.759271763738014 0.757375261097239 1 1
0.794809492588129 0.792599415327106 1 1
0.789437239153961 0.787529831438185 1 1
0.778975141031259 0.776799050254992 1 1
0.757352299309609 0.755391403188566 1 1
0.792593599000291 0.790451843122595 1 1
0.782829067765052 0.780734678636782 1 1
0.74926175073341 0.747189584225801 1 1
0.801343576839112 0.798829312402134 1 1
0.822549336556134 0.820530092993137 1 1
0.785849644341321 0.783676496839246 1 1
0.791231735655899 0.789145128905587 1 1
0.797589166307716 0.795363164185396 1 1
0.793496024666022 0.791542777628215 1 1
0.802604873597925 0.800608820429606 1 1
0.76995922599849 0.768067261659046 1 1
0.807376718015055 0.804989700720746 1 1
0.81757497906721 0.815731515620067 1 1
0.807472407368674 0.805422892389592 1 1
0.783148781625214 0.781449808570227 1 1
0.773864864808901 0.771803309930964 1 1
0.807888340376967 0.805732170775419 1 1
0.767357322745946 0.765431555885818 1 1
0.79605980872202 0.794203460690242 1 1
0.818253866269819 0.816542900167622 1 1
0.746931460376223 0.744677049790247 1 1
0.789885172382552 0.787949194950401 1 1
0.774039507104755 0.771909791172097 1 1
0.791218649757967 0.78908278380768 1 1
0.805971357962048 0.803609745379831 1 1
0.768033911800339 0.766103863697626 1 1
0.821688006912305 0.819667076774376 1 1
0.770753043758551 0.768620110950542 1 1
0.856537609382555 0.85442197540309 0 0
0.768371730978548 0.766227043373043 1 1
0.772844633396572 0.770853018209471 1 1
0.755920679540732 0.754069470208399 1 1
0.80820396369997 0.806498010600082 1 1
0.790054070063746 0.787906458839573 1 1
0.765675211448805 0.763606371689076 1 1
0.84590698491274 0.843781076144651 1 1
0.793615631929064 0.79140049799873 1 1
0.760161528879214 0.758101445424031 1 1
0.777357576885802 0.775487715821369 1 1
0.822645281965865 0.820308400762703 1 1
0.812748271523999 0.81041129237759 1 1
0.816399211502239 0.81423456826852 1 1
0.781491285321573 0.779790698075194 1 1
0.839389478655896 0.83716194889223 1 1
0.817152605484377 0.815184451163014 1 1
0.786630541840678 0.784414235858879 1 1
0.777972081674482 0.776071296539875 1 1
0.785606914164305 0.78374403562406 1 1
0.781298277765928 0.779126596575143 1 1
0.830101863393589 0.827731389056586 1 1
0.817348686617657 0.815282762704277 1 1
0.787099278339273 0.785017149788993 1 1
0.78723421696234 0.785289430717117 1 1
0.792139425401936 0.789862756631242 1 1
0.836841198156473 0.834539846474862 1 1
0.800241941953398 0.798274217939008 1 1
0.816898401345889 0.814857442137417 1 1
0.787265581453775 0.785466876533121 1 1
0.802546471717581 0.800551483695548 1 1
0.791477308740183 0.789265855270496 1 1
0.804795245671373 0.802990772554247 1 1
0.839848467032914 0.837654341587234 1 1
0.79002950688379 0.787442525649549 1 1
0.838382574092579 0.836270344098409 1 1
0.805039002590456 0.802894074212682 1 1
0.8099272101338 0.808234859144605 1 1
0.771541700474145 0.769655282160572 1 1
0.833513156224134 0.830614618880724 1 1
0.822490800191528 0.820108592741611 1 1
0.825545327074114 0.823546761692692 1 1
0.77743552155536 0.775256835916314 1 1
0.816427318009079 0.814077083544117 1 1
0.78734809074548 0.785261743404045 1 1
0.809897055943845 0.808006888394495 1 1
0.781345225200713 0.779229991465444 1 1
0.805197529469462 0.803291502476911 1 1
0.738781303497244 0.736876066080748 1 1
0.799568751533745 0.797733889584087 1 1
0.775736120921518 0.773823853055438 1 1
0.81521164683795 0.813027613627102 1 1
0.784065802452378 0.782086601455787 1 1
0.835170374553172 0.833374487544992 1 1
0.793135278516834 0.79114178542874 1 1
0.810330772148077 0.80843365343388 1 1
0.842733299251274 0.840754237453872 1 1
0.790971072032405 0.789181578021933 1 1
0.759660379879722 0.757497498809156 1 1
0.807715965048414 0.805600885025769 1 1
0.822890229448603 0.820786903021996 1 1
0.781462228818884 0.779037873125199 1 1
0.785455115036038 0.783424307496844 1 1
0.789942542825677 0.787855984935233 1 1
0.793870175302097 0.791906032617676 1 1
0.857919896211138 0.855813726967197 0 0
0.835085722720166 0.833309227878704 1 1
0.753631709448793 0.751586224599684 1 1
0.757639876252435 0.755812028085106 1 1
0.809575941704424 0.807640357958523 1 1
0.815802740924269 0.813736768437219 1 1
0.806574620755932 0.804630903198007 1 1
0.726701991167896 0.724689757339396 0 0
0.79749653810059 0.795211793448681 1 1
0.803314894765828 0.801221373440505 1 1
0.805932180144496 0.804299529304074 1 1
0.763662048025433 0.761817953675558 1 1
0.784906074125474 0.782864172846591 1 1
0.768100275912831 0.766247306169546 1 1
0.826434821661776 0.82446922312545 1 1
0.750807308887881 0.748792475085518 1 1
0.798541665338642 0.796275046083274 1 1
0.784604287104 0.782849884850596 1 1
0.818990461517222 0.81717225039688 1 1
0.863225351055777 0.860906069315286 0 0
0.843233352902369 0.841146862138198 1 1
0.871962754994497 0.86984060470458 0 0
0.870951888540717 0.86899384273801 0 0
0.845580994666195 0.843613693719441 1 1
0.77375978833299 0.772065459241907 1 1
0.793404198412504 0.791257531773276 1 1
0.76944569786329 0.767421400801669 1 1
0.855069916846924 0.852915296469877 0 1
0.762468943336878 0.760706909427243 1 1
0.830889548608951 0.828483232890743 1 1
0.770087479049323 0.768234773618764 1 1
0.849679999024145 0.847428635442741 1 1
0.78398539973522 0.781709405248639 1 1
0.836687176984511 0.83465398723646 1 1
0.855182913424102 0.85260980707524 1 1
0.781579097031633 0.779231575874593 1 1
0.811337353372921 0.809250320326242 1 1
0.810187016739129 0.808202209461689 1 1
0.805342689727246 0.802959396821875 1 1
0.82182718451845 0.819729018398406 1 1
0.749111127767128 0.746763115154339 1 1
0.781625208062944 0.779701732336016 1 1
0.808948882957694 0.806812338854936 1 1
0.81621789203812 0.813827222332114 1 1
0.784469766127872 0.782218893385375 1 1
0.827494037688724 0.825303722946931 1 1
0.821630011159368 0.819342275984353 1 1
0.820920747600237 0.818715920713623 1 1
0.76940636806934 0.767570984618958 1 1
0.840062688183103 0.838041311768386 1 1
0.813989468952896 0.811886246288664 1 1
0.769942552726804 0.768161547193989 1 1
0.780625059396211 0.778548858131262 1 1
0.785848441132066 0.783853778196481 1 1
0.780676595357861 0.778753427845784 1 1
0.801045637571951 0.798523282047831 1 1
0.848973260225691 0.847123471423338 1 1
0.7749351619214 0.773318133993725 1 1
0.813759750735327 0.811305162995759 1 1
0.827561401263383 0.825416647663114 1 1
0.745671742314723 0.743664353673203 1 1
0.83802856898346 0.835983116992358 1 1
0.739801075668009 0.737978218802112 0 0
0.815671145950842 0.813668112746882 1 1
0.793050619316028 0.79082393382356 1 1
0.809354639020605 0.807467433916474 1 1
0.769879616474159 0.768197815463887 1 1
0.847514858264761 0.844912104154032 1 1
0.807448247547413 0.805336480334031 1 1
0.813830830636357 0.812003783395257 1 1
0.806151463243257 0.80419955806896 1 1
0.736209394827997 0.734284636195625 0 0
0.809676634495424 0.807594372566434 1 1
0.735657149545627 0.734023090848766 0 0
0.810491593286925 0.80842660777044 1 1
0.796337577899782 0.794228736414348 1 1
0.762428870865633 0.76061733386617 1 1
0.778587825674444 0.77641399321701 1 1
0.831961499081382 0.829845318388815 1 1
0.789081749494924 0.787230890139843 1 1
0.763877345078601 0.761932074591277 1 1
0.810532637419003 0.80869085193106 1 1
0.797177559912599 0.795215437831944 1 1
0.803305560096848 0.801024672868296 1 1
0.782827084007852 0.780757668849868 1 1
0.844322229652838 0.842387246556095 1 1
0.80172542214186 0.799615268700951 1 1
0.772302019553892 0.770735670209781 1 1
0.786282059931071 0.783945437128287 1 1
0.797920769593595 0.795592790233439 1 1
0.818883386052771 0.81679519385088 1 1
0.835103891417473 0.83340498845423 1 1
0.796418081855578 0.794217303449609 1 1
0.795977521253061 0.793904747529391 1 1
0.766180214311296 0.763959529772662 1 1
0.786447227959236 0.784242841993551 1 1
0.812709157193678 0.81048895476089 1 1
0.779393217730629 0.77772208275698 1 1
0.785019678115963 0.782898373797596 1 1
0.790537892315395 0.788349354222245 1 1
0.829095796615312 0.826996069955919 1 1
0.810630770296827 0.808625956500856 1 1
0.802221169175125 0.800322419236374 1 1
0.803513030210617 0.801522603950645 1 1
0.811239204554319 0.809445776880091 1 1
0.825794538792383 0.823648852922571 1 1
0.827701803510814 0.825638145696631 1 1
0.809139954990178 0.807326066503604 1 1
0.837203974123828 0.834912308038752 1 1
0.779400712094491 0.777260407715151 1 1
0.838696599699397 0.836818622609213 1 1
0.870716937479084 0.868594951452547 0 0
0.788673360259307 0.78681118117778 1 1
0.792630232582352 0.790472537444229 1 1
0.824313590267838 0.822255837448375 1 1
0.785241439012565 0.783400996141214 1 1
0.808277574257806 0.806329000462682 1 1
0.80510059159865 0.803259990930209 1 1
0.794014528000434 0.791767368660995 1 1
0.786257105188592 0.784229704919891 1 1
0.803772631799209 0.801624388700622 1 1
0.825907190856843 0.823211392223635 1 1
0.833693191007251 0.831601525891137 1 1
0.756877043756214 0.754752967080414 1 1
0.75337045624516 0.751366518510838 1 1
0.810985475299555 0.809095265974009 1 1
0.77634121306479 0.774604376123007 1 1
0.829212399929409 0.8272143339699 1 1
0.817352318851782 0.814924221935877 1 1
0.853494296010899 0.851400654781354 0 1
0.730464617517759 0.728512244667204 0 0
0.780156770556843 0.778345597642022 1 1
0.781505068106159 0.779561572743766 1 1
0.778959138142469 0.777104949524542 1 1
0.768112396696011 0.766039761137458 1 1
0.81373954540891 0.811942561285362 1 1
0.844455726479574 0.842380011257717 1 1
0.776896837629223 0.775028081764348 1 1
0.827771416331779 0.82577133195788 1 1
0.769952571981032 0.768168351091635 1 1
0.812388099840729 0.810366681718906 1 1
0.828560729638906 0.826398372397094 1 1
0.823343939287497 0.821194696014371 1 1
0.790356847352421 0.788386169002133 1 1
0.795327776437954 0.793383681631647 1 1
0.802046065093395 0.800193990202464 1 1
0.809727372065392 0.807620184386629 1 1
0.835822972557715 0.833795593804731 1 1
0.774274445529722 0.77248434917665 1 1
0.765699671299965 0.763579097617976 1 1
0.754039709716311 0.752048513962138 1 1
0.76845224499823 0.766366270643858 1 1
0.780097929697359 0.778031286609769 1 1
0.796894636380887 0.794998747974705 1 1
0.837838797471069 0.835908711658064 1 1
0.759193292758631 0.757307439430204 1 1
0.78672545775816 0.784673740475137 1 1
0.844664425856304 0.842439826292721 1 1
0.808170777342745 0.806159132145156 1 1
0.830972554311687 0.828858087867282 1 1
0.801156949399783 0.799247488372977 1 1
0.815875057217254 0.814027839780604 1 1
0.791643176030945 0.789790650324323 1 1
0.82256022115615 0.82067135609735 1 1
0.829846255386505 0.827455496651199 1 1
0.782017782621487 0.780154753781416 1 1
0.794270830453243 0.792284953161212 1 1
0.846392538363239 0.844207898499798 1 1
0.788245139302514 0.786349661755795 1 1
0.774484767626207 0.772592500517712 1 1
0.799097458202655 0.79727206976039 1 1
0.805573445969457 0.803387817119816 1 1
0.810157217531009 0.807826255113312 1 1
0.803309712229649 0.800557615591706 1 1
0.800201958421972 0.798088436057212 1 1
0.821607692509365 0.81954813976118 1 1
0.781027486006435 0.779094101971301 1 1
0.796768369101847 0.794702034359219 1 1
0.801835584033245 0.800164253783428 1 1
0.765772336140533 0.763585235638934 1 1
0.759387739379567 0.757745338775592 1 1
0.809948658730792 0.808209212709429 1 1
0.798777049715147 0.796772277682519 1 1
0.769502921271335 0.767466658785685 1 1
0.797356956489998 0.795117414710877 1 1
0.815326402442903 0.8132299521097 1 1
0.795750731013401 0.793926915438763 1 1
0.855940079001819 0.853824070582549 0 1
0.788652190979221 0.786667599850231 1 1
0.810200905214672 0.808017402383621 1 1
0.822744562700537 0.820594611151723 1 1
0.761963351136011 0.760038199112798 1 1
0.811673460486327 0.809528776227333 1 1
0.772138997136762 0.770068698906914 1 1
0.786299438747318 0.784209736787941 1 1
0.795662093341736 0.793774523040264 1 1
0.838322852953843 0.836231906907087 1 1
0.803676839802197 0.801555587343841 1 1
0.835339773795213 0.832908131183171 1 1
0.745212188466782 0.743392479363517 0 0
0.837152384035388 0.834761359846665 1 1
0.784823482106147 0.783139394909792 1 1
0.768436253119134 0.766629363788088 1 1
0.846624157716617 0.84459723955257 1 1
0.793123659791984 0.791115173216503 1 1
0.835289222169161 0.833042117094333 1 1
0.831060631933919 0.82883039116565 1 1
0.838313438360852 0.83638670031344 1 1
0.759771890890864 0.757720747410849 1 1
0.835105919767709 0.832986823885238 1 1
0.86997454956051 0.868125987031053 0 0
0.82148805636118 0.819546475084787 1 1
0.836388477946677 0.834216207611289 1 1
0.801280243357676 0.799177450022657 1 1
0.802126318771441 0.800268718963957 1 1
0.780705231267615 0.778702084319341 1 1
0.804327784480891 0.802128824848567 1 1
0.794298991630074 0.792186084713033 1 1
0.770435630586705 0.768476786331042 1 1
0.804347277431319 0.802811529706211 1 1
0.828758982550866 0.826800087775255 1 1
0.807243691460643 0.805256489940981 1 1
0.799711214023873 0.797519841295315 1 1
0.766317801958663 0.764597896234166 1 1
0.824542097259026 0.822433851366303 1 1
0.84057367405366 0.838603735883564 1 1
0.805245237882857 0.80317280089592 1 1
0.798869182031342 0.796416607862344 1 1
0.80615097462367 0.804357917717757 1 1
0.869474647361603 0.867325649262884 0 0
0.783746251184904 0.781732443736326 1 1
0.78014618060566 0.778156174091149 1 1
0.806786256416107 0.804527683340371 1 1
0.76549344048034 0.76330520971542 1 1
0.842502321490606 0.840213646984697 1 1
0.824431270917652 0.821999587181685 1 1
0.829290399287671 0.827197817114444 1 1
0.754867606341188 0.752732940918535 1 1
0.791060085565252 0.788995711518478 1 1
0.810454485261063 0.808092105681086 1 1
0.778398808149482 0.776369268516181 1 1
0.792659680375527 0.790875177611542 1 1
0.791124639418635 0.788653662460521 1 1
0.796063213139627 0.794104396427858 1 1
0.812712774885684 0.810422221213118 1 1
0.813233013456982 0.811191686145094 1 1
0.822070079991441 0.819890709328616 1 1
0.77098564228823 0.76925226278419 1 1
0.820683573101045 0.818210727442215 1 1
0.781019664820634 0.778921457577443 1 1
0.793406176067226 0.791478639952702 1 1
0.777892404413235 0.775883961487193 1 1
0.798441985550431 0.796041188539396 1 1
0.791670536149224 0.789221618747627 1 1
0.81564270828725 0.813439535892885 1 1
0.819691548594219 0.81726993581875 1 1
0.816527762336875 0.814361123189567 1 1
0.803209159373575 0.801365003160228 1 1
0.778255691367083 0.775943185200119 1 1
0.779132616549471 0.777123355907048 1 1
0.800224641939579 0.798190292042578 1 1
0.787201483400044 0.784876692326302 1 1
0.850409106468723 0.847796157089076 1 1
0.773857243499193 0.771544894554023 1 1
0.797402388585052 0.794574593055619 1 1
0.814454623565224 0.812227902763054 1 1
0.840725192130287 0.838522955482705 1 1
0.790482351683646 0.788565164861785 1 1
0.79231486362728 0.790376708115983 1 1
0.747000924918811 0.745112848426992 1 1
0.797563505187994 0.795308460438638 1 1
0.785584123627429 0.783710071426576 1 1
0.850200838945087 0.847964040914912 1 1
0.824276981684583 0.822281004927205 1 1
0.834958268176444 0.83292148251609 1 1
0.787104837211466 0.785224506469784 1 1
0.813510323917791 0.811491137995441 1 1
0.823046366796797 0.820544764340948 1 1
0.833658415543742 0.831350748858238 1 1
0.790767592587994 0.788480328659392 1 1
0.790401092150779 0.788435954557808 1 1
0.777692910822805 0.775766872586493 1 1
0.825034354295393 0.823168426410728 1 1
0.805620892512319 0.803244888767511 1 1
0.774520711883061 0.772614408699968 1 1
0.787036824778925 0.785011457439321 1 1
0.806126358270762 0.803875785501629 1 1
0.781830533951407 0.77944912926193 1 1
0.840007790209716 0.838104440896471 1 1
0.741019002106931 0.739174709477991 0 0
0.806725497244441 0.804401429933355 1 1
0.781999708344905 0.78005381200135 1 1
0.81397991495963 0.811931997596945 1 1
0.79085065185908 0.788358053292315 1 1
0.812038083866572 0.810135886449052 1 1
0.79994247819968 0.798171981034509 1 1
0.767492213867604 0.765658130538665 1 1
0.802031966612776 0.800376857796572 1 1
0.828374927727785 0.826113825600225 1 1
0.830295626637508 0.828411228424591 1 1
0.811170354573708 0.809194493544746 1 1
0.788849472282121 0.787059220326969 1 1
0.780483014363866 0.778722395391958 1 1
0.830605174602106 0.828147657138718 1 1
0.803861059815793 0.801944464544163 1 1
0.861635776994022 0.8593151525952 0 0
0.807509674874583 0.805536035750125 1 1
0.81035077089864 0.808582695204169 1 1
0.731392886655149 0.729329757680657 0 0
0.846817076200823 0.844526291565785 1 1
0.790719142413897 0.788500617739782 1 1
0.790268251013904 0.788278734099612 1 1
0.746976982359737 0.744811173479848 1 1
0.793151201602353 0.791521512960798 1 1
0.783884965575143 0.782210431772598 1 1
0.824669101307784 0.822543700546872 1 1
0.795963316506105 0.7938631057325 1 1
0.804134766707986 0.802400762946067 1 1
0.72882596687192 0.727142553021228 0 0
0.822275686583605 0.820348578794594 1 1
0.761442872074637 0.759769123160974 1 1
0.824071453457394 0.822174704714216 1 1
0.838885821573562 0.836789778778353 1 1
0.79089300254052 0.788887993874208 1 1
0.803566465630352 0.801225488717903 1 1
0.862483547975524 0.860005631070617 1 1
0.823993869709151 0.822008644406366 1 1
0.78197497450976 0.779780945549105 1 1
0.823728678840886 0.82117281537752 1 1
0.830560040480306 0.828536229359239 1 1
0.806419443946871 0.804235675850614 1 1
0.744222201491972 0.742320293407272 0 0
0.822564176726371 0.820578099221621 1 1
0.862229463894951 0.860226717724266 0 0
0.798243069022129 0.796451916836038 1 1
0.777914097691663 0.776120462235871 1 1
0.815788223210265 0.813940757289023 1 1
0.789441404920852 0.787778713422239 1 1
0.800735780500143 0.798936524074304 1 1
0.79201830698678 0.78994429614955 1 1
0.761151806151638 0.759148342869384 1 1
0.817214526252299 0.815111647797089 1 1
0.844879393181551 0.842770718883412 1 1
0.791316880357556 0.789488953766271 1 1
0.839576769498964 0.83776026835023 1 1
0.797820488609819 0.796013601147326 1 1
0.815570469343417 0.813675518673107 1 1
0.808103115832213 0.8056931899305 1 1
0.818703507040223 0.816400664445427 1 1
0.801199497514188 0.799177881944547 1 1
0.81101232491203 0.809068233294314 1 1
0.822563950068076 0.820586917652053 1 1
0.778868057385008 0.776513203135334 1 1
0.800199890387004 0.798367892062994 1 1
0.792431380727728 0.79050935512596 1 1
0.726345246320723 0.724439430839845 0 0
0.836208375974327 0.833265672290003 1 1
0.799689079521381 0.796927618940249 1 1
0.834628747990895 0.832687838803389 1 1
0.843508768766374 0.84153429208006 1 1
0.806147980971971 0.804358562144024 1 1
0.826110169607967 0.823983318678438 1 1
0.809839116986937 0.807750655950539 1 1
0.823826499303526 0.821724177766166 1 1
0.832357795433365 0.830295345500124 1 1
0.8123677243045 0.810417816888381 1 1
0.818428326580298 0.816273457830208 1 1
0.789686540575608 0.787734173245759 1 1
0.801380207718281 0.799272478156731 1 1
0.799560544822951 0.797287935628377 1 1
0.795120906687646 0.793477438596339 1 1
0.794132828463394 0.792062181143555 1 1
0.837966444079203 0.835835959632022 1 1
0.830018594885574 0.828123210295177 1 1
0.854975501955733 0.852957470896863 1 1
0.776390776597789 0.774393682612861 1 1
0.799549929829478 0.797657803606856 1 1
0.842885717530251 0.840897735865513 1 1
0.806616398176669 0.804607010932047 1 1
0.755926277813411 0.753740410560262 1 1
0.771083824612601 0.768951491840465 1 1
0.787038318937606 0.785109853970151 1 1
0.82011326857497 0.81810241764347 1 1
0.830211608287492 0.828256455336622 1 1
0.781242814514317 0.779409873928966 1 1
0.793591250392569 0.791834373875814 1 1
0.805171542522547 0.803218097815408 1 1
0.788265324182943 0.786235427600832 1 1
0.808401321556997 0.806580849827366 1 1
0.786324768981864 0.783546047315773 1 1
0.804898107953038 0.802630442837104 1 1
0.791162931917159 0.78914690795229 1 1
0.788167003680516 0.786114665427444 1 1
0.763003203510844 0.760809127652134 1 1
0.833604934146016 0.831060114522167 1 1
0.8367738980037 0.83435294590215 1 1
0.832224764408603 0.830387559826474 1 1
0.820237726573114 0.818426587711066 1 1
0.816107298381836 0.814058475613878 1 1
0.815107722063981 0.813173070169142 1 1
0.81751283530899 0.815229239322957 1 1
0.790865855732781 0.788639626958958 1 1
0.830710775858541 0.828507364073031 1 1
0.765267355908478 0.763324920236393 1 1
0.790604134583898 0.788786193970129 1 1
0.806499553045744 0.804436282857792 1 1
0.783268157624837 0.780965240366377 1 1
0.795022207891239 0.792993556513278 1 1
0.790199867611317 0.788093161377512 1 1
0.768357286692617 0.76631206106504 1 1
0.782832014327653 0.781014772344483 1 1
0.777019376553328 0.774985775541974 1 1
0.778347065554762 0.776425957800611 1 1
0.759692663667113 0.757487722908504 1 1
0.763715328683482 0.761420536281733 1 1
0.805609629529608 0.803736148668655 1 1
0.824164674301201 0.821947532861085 1 1
0.806454375377465 0.804051430117313 1 1
0.784254774459871 0.782469603370635 1 1
0.804756797410054 0.802575072504318 1 1
0.812168943735943 0.809813699195591 1 1
0.768496552998273 0.766498212488051 1 1
0.787306430642775 0.785171729213836 1 1
0.789648828686782 0.78753222439359 1 1
0.783435694470615 0.781355285286564 1 1
0.797146326608546 0.795435296863346 1 1
0.790083219105022 0.788189716489229 1 1
0.77590697199528 0.774078424498896 1 1
0.793275466317111 0.791337926425668 1 1
0.701472434227993 0.699908550868731 0 0
0.832346594331361 0.830397313970342 1 1
0.773114206280661 0.7713530063366 1 1
0.804411903542414 0.802424243804444 1 1
0.782238659252788 0.780408008183972 1 1
0.771106517638449 0.768816282739273 1 1
0.810756747483866 0.808532928353358 1 1
0.80191885996129 0.799605239297925 1 1
0.794753934532126 0.792915369800673 1 1
0.790841250568521 0.788972758238918 1 1
0.818278786411717 0.816532484386105 1 1
0.829113434379228 0.827103195752691 1 1
0.783000806503756 0.780933805582465 1 1
0.803294710996094 0.801363558368062 1 1
0.797872270251006 0.796097738173541 1 1
0.828949926374125 0.826763826379958 1 1
0.774905720073883 0.773162587967254 1 1
0.800307216614733 0.797927424305539 1 1
0.828980568702779 0.826646087813903 1 1
0.82758630709735 0.825400623702374 1 1
0.793520564993087 0.791351122495782 1 1
0.825811504176286 0.823660370713785 1 1
0.819549765141534 0.817621484006353 1 1
0.791050890290876 0.789082032998073 1 1
0.750515076205688 0.748800269738681 1 1
0.786624236480404 0.784431804070093 1 1
0.834326172381423 0.832210447792587 1 1
0.773720203331547 0.771606579635837 1 1
0.80014947110905 0.797976261251754 1 1
0.750066627295863 0.748115679403524 1 1
0.776695778420919 0.774702684395975 1 1
0.800421565169739 0.798498785164375 1 1
0.793287804434759 0.791241203780145 1 1
0.775550595299208 0.773765772824284 1 1
0.828051438141052 0.826021201149832 1 1
0.788489563477681 0.786622817562178 1 1
0.808714826087146 0.80695676853467 1 1
0.806175172982079 0.80416705989031 1 1
0.816410841683413 0.814468383167404 1 1
0.776346707504771 0.774500847983991 1 1
0.785486827952888 0.783530494452623 1 1
0.796370075271868 0.794196499897177 1 1
0.852653848067864 0.850048253483395 1 1
0.775342259189428 0.773025632177483 1 1
0.783200150427492 0.781085816146197 1 1
0.810891006951394 0.80881195627697 1 1
0.762689852769428 0.760572874730092 1 1
0.759627535841267 0.757399643892022 1 1
0.804325001297242 0.802157578388667 1 1
0.80969367402271 0.807759604714462 1 1
0.767932238129917 0.765995018084935 1 1
0.789843923056139 0.787962147093855 1 1
0.781820592786872 0.779715880388711 1 1
0.804275292804107 0.802246103437229 1 1
0.762194032088336 0.760397433912632 1 1
0.847229709277414 0.845154323693969 1 1
0.83175934396131 0.829819349187876 1 1
0.802491107934829 0.800457214233784 1 1
0.813726444519276 0.811676321024206 1 1
0.811623281181827 0.809581454780918 1 1
0.782116607769386 0.780405589582176 1 1
0.783019692242915 0.78087926514557 1 1
0.865332650409698 0.862956013795641 0 0
0.791207234239421 0.788953529007006 1 1
0.806245509260121 0.804284232115896 1 1
0.78488152914149 0.782787824203244 1 1
0.817305475131016 0.81504482505378 1 1
0.784034365384532 0.782163354818568 1 1
0.861516982700144 0.859521694558858 0 0
0.815885469520686 0.813759288658443 1 1
0.811565401740035 0.809348371571421 1 1
0.829454708434631 0.827405680529252 1 1
0.758177653354763 0.756150487551941 1 1
0.786830068969481 0.784596776666022 1 1
0.803882375446552 0.801922087801409 1 1
0.807175119978445 0.805091115150886 1 1
0.803595481868595 0.801447688489054 1 1
0.780508044382203 0.77857773271362 1 1
0.782761201999746 0.780590107288113 1 1
0.817152116850638 0.814816836636845 1 1
0.799651145349957 0.797778917498351 1 1
0.778669332852918 0.776780061381454 1 1
0.791698475001663 0.789495430840217 1 1
0.789900197964027 0.787505061416327 1 1
0.815697344316009 0.81338886419456 1 1
0.78513412734562 0.783038433718877 1 1
0.791846840201161 0.789778239212138 1 1
0.860619038309955 0.858310375179605 1 1
0.824307955547543 0.822211879368336 1 1
0.832367730657576 0.830366749077095 1 1
0.845150580834764 0.842756422772795 1 1
0.826495222919121 0.824655441348031 1 1
0.82358739634898 0.821215518632549 1 1
0.822903627284672 0.820700363593245 1 1
0.808619669262503 0.806464706651556 1 1
0.776702190239021 0.774959438203417 1 1
0.820118945017684 0.817922930065755 1 1
0.804048592523769 0.802241362642327 1 1
0.822372486053322 0.820502569116437 1 1
0.763686623507349 0.761688128142466 1 1
0.848734487481913 0.846661683640668 1 1
0.828414493454223 0.826411956417473 1 1
0.818510127097803 0.816503616612495 1 1
0.767286060953385 0.765439311633184 1 1
0.794016268088826 0.792213363397035 1 1
0.80990381089382 0.807712352939469 1 1
0.796940985071744 0.794755498525438 1 1
0.76766197678915 0.765672993455991 1 1
0.80254212325889 0.800397855102049 1 1
0.80240740575935 0.800315411242952 1 1
0.811170478192258 0.809045760014712 1 1
0.779111164936271 0.776750739877374 1 1
0.799633376326593 0.797669830779535 1 1
0.836146454387928 0.834219626345025 1 1
0.770903069318541 0.768708131088941 1 1
0.790720445354569 0.788945129087534 1 1
0.823726357819269 0.821754419380647 1 1
0.86092820412461 0.858946894550024 1 1
0.818917320586757 0.816857053875334 1 1
0.774143344919597 0.772222690683211 1 1
0.821804550732181 0.819713314819724 1 1
0.857164129569699 0.85523166386826 1 1
0.786884332145041 0.784862894993311 1 1
0.832466152305908 0.830080615296005 1 1
0.765844770034393 0.764055088958036 1 1
0.789636195920923 0.78771234575563 1 1
0.822952423318882 0.820690072050396 1 1
0.751597937491062 0.749901362405696 1 0
0.762631068139183 0.761006591331259 1 1
0.816922859504367 0.814866437147589 1 1
0.813379320046725 0.811213761559409 1 1
0.768910418627092 0.767200832717606 1 1
0.77112774575567 0.769457802688102 1 1
0.771980085774203 0.770206358050557 1 1
0.795271107427158 0.793396800164096 1 1
0.780948969295711 0.779076813941961 1 1
0.783501515642122 0.781540026473697 1 1
0.829683931041516 0.827441984018638 1 1
0.764851602539365 0.762811098833375 1 1
0.803745282432436 0.80180797234399 1 1
0.857644990662643 0.855153818666002 1 1
0.787168846901358 0.785143065332879 1 1
0.77312649339341 0.771247306753454 1 1
0.754612530874993 0.752553259303301 1 1
0.724379661038812 0.722590481629949 0 0
0.796229190111168 0.794237874041151 1 1
0.804087610791323 0.801899027557574 1 1
0.75689730000909 0.75479618312603 1 1
0.822744778987966 0.820850274561139 1 1
0.764835406953015 0.762899561237053 1 1
0.834737324037274 0.832706779559952 1 1
0.809534046443027 0.807574302654926 1 1
0.837278671971418 0.834973754189011 1 1
0.78336362726976 0.781359471050708 1 1
0.769038501267819 0.767275191494584 1 1
0.767819597544898 0.765607536704667 1 1
0.736120630741175 0.734263196125123 0 0
0.752525965457447 0.750401129225806 1 1
0.814362078505544 0.812423695568608 1 1
0.817627451627863 0.815385117211734 1 1
0.761612281821397 0.759512889523189 1 1
0.802564711794233 0.800606845916229 1 1
0.821082211318299 0.819153328236928 1 1
0.839077789382115 0.836573169048928 1 1
0.807804978904006 0.805740260834597 1 1
0.802578592903161 0.800607131544141 1 1
0.807305345570852 0.805209354139705 1 1
0.783681731648707 0.781417321820653 1 1
0.81208249173726 0.810280351506617 1 1
0.816604948768139 0.814360845444537 1 1
0.767344893136879 0.765195027589183 1 1
0.839353833490171 0.837159426850656 1 1
0.784254103283344 0.782439434844235 1 1
0.816615555393297 0.814180716654225 1 1
0.753756343654137 0.751799165808594 1 1
0.819082971943059 0.816887309330467 1 1
0.778131973634073 0.776091309690954 1 1
0.831821985076868 0.829641185082925 1 1
0.787695723470058 0.785551276253502 1 1
0.801933293719092 0.799716517517002 1 1
0.824743972283728 0.822619588680786 1 1
0.83606970934752 0.834191280180385 1 1
0.778712665109482 0.776851790074029 1 1
0.779860472801464 0.777966165516613 1 1
0.758841926949449 0.757080083071828 1 1
0.789872166467683 0.788154486415683 1 1
0.782047208329181 0.780177188650597 1 1
0.812499135493575 0.810544431872843 1 1
0.809811796661065 0.808005813239943 1 1
0.870805001677785 0.868608306449877 0 0
0.820275207315665 0.818402883664137 1 1
0.78468737298879 0.782176969141967 1 1
0.785552607801093 0.783559544084234 1 1
0.765228943252942 0.763600992470156 1 1
0.808615215375913 0.806851282147097 1 1
0.753418232119126 0.75147010602342 1 1
0.808190346412572 0.805995048499609 1 1
0.776510508770781 0.774292953501575 1 1
0.780330188403568 0.778509656760451 1 1
0.783219610476185 0.781270249456681 1 1
0.789284133918668 0.787115359711855 1 1
0.819541840014007 0.817450536113896 1 1
0.785075411814683 0.783357640092256 1 1
0.765961035407995 0.763759746806321 1 1
0.780473391917699 0.778621694474515 1 1
0.790734507664341 0.788224428540569 1 1
0.845927719047703 0.843506848030589 1 1
0.746966857955548 0.744952460337355 1 0
0.751085603594981 0.749055550646454 1 1
0.822707777176657 0.820718037754912 1 1
0.768419754808057 0.765759045553677 1 1
0.815464091853212 0.813541312846901 1 1
0.773207424348369 0.771038746377172 1 1
0.771104084884296 0.769306201834406 1 1
0.807229188414754 0.805494826520096 1 1
0.851169596262361 0.848980928194382 1 1
0.774147031382654 0.772263995411734 1 1
0.876610575088487 0.874557159863507 0 0
0.794353992743827 0.792544082846156 1 1
0.814943499161782 0.81262890088002 1 1
0.761179275612833 0.759274732981219 1 1
0.826953633243252 0.824914640942948 1 1
0.761139548976455 0.759220246391297 1 1
0.784159839089028 0.782310599706976 1 1
0.802325628583481 0.80033809281938 1 1
0.79790639190674 0.795556108945988 1 1
0.784873055421621 0.783161658001852 1 1
0.762992336495459 0.761042192694015 1 1
0.789236914351648 0.787362162601072 1 1
0.772311316609776 0.770521684085984 1 1
0.807118057442023 0.805058762823866 1 1
0.774248404701726 0.772270318889845 1 1
0.792609721208208 0.790502896180781 1 1
0.803293049535755 0.800653636973031 1 1
0.814014800252455 0.812118437360518 1 1
0.827357148203379 0.82521309308893 1 1
0.834552159779085 0.832229407894297 1 1
0.732316716862843 0.730710291312904 0 0
0.798841765855798 0.797044873767177 1 1
0.752503292737631 0.750530938310613 1 1
0.749555621703964 0.747742179824593 1 0
0.822179957922128 0.820169400917078 1 1
0.830772084403253 0.828805897031941 1 1
0.8504346144679 0.848064275992743 1 1
0.817867304688279 0.815674430281837 1 1
0.817868284882651 0.8160791344789 1 1
0.806178392159847 0.804412025566199 1 1
0.769459658813336 0.76743642453603 1 1
0.779284225587809 0.777376001942603 1 1
0.776789828650905 0.774664996078724 1 1
0.810688813755046 0.808491290963569 1 1
0.801393657951933 0.799350585324736 1 1
0.832015468542607 0.829928259780588 1 1
0.832250531989518 0.829993384815702 1 1
0.800222807937739 0.798063292501675 1 1
0.803260382999059 0.8013123662347 1 1
0.776767842204428 0.775125900195459 1 1
0.784303826053836 0.782308237588257 1 1
0.783170140662991 0.781152444651216 1 1
0.810171210414736 0.808027734518646 1 1
0.810354804793623 0.808525893783515 1 1
0.7948766250105 0.792783577560065 1 1
0.7785385012505 0.776660273839411 1 1
0.840663325795738 0.838598613860954 1 1
0.79299704449039 0.790959713623259 1 1
0.837997965101901 0.836033355147606 1 1
0.72322452497391 0.720956670152842 0 0
0.810496193758244 0.808187743213277 1 1
0.826536748559393 0.824534885113029 1 1
0.801296271682414 0.79896206286937 1 1
0.827718509418892 0.825611416109043 1 1
0.821931898543726 0.819623983594722 1 1
0.817649762978521 0.815720040005425 1 1
0.795901406524448 0.793762149763631 1 1
0.769349219254822 0.767312689641919 1 1
0.852527466369672 0.850213520613705 1 1
0.798324604557775 0.796420968274096 1 1
0.769985581677383 0.768146608473188 1 1
0.756885672515061 0.754862633690569 1 1
0.846845838600901 0.844777304546026 1 1
0.836922339011485 0.835050765439089 1 1
0.813247514145683 0.811217082806248 1 1
0.821308837362708 0.818950161684002 1 1
0.766496269678816 0.764693383878197 1 1
0.760544670102434 0.758310147874934 1 1
0.856640515117329 0.854892544589052 0 0
0.824096429628469 0.821468007391387 1 1
0.775717743626152 0.773413459357831 1 1
0.778542973958961 0.776866790340222 1 1
0.732917658516913 0.731074664796874 0 0
0.78014422742631 0.777870122740167 1 1
0.801084512497403 0.798737107879412 1 1
0.771605805278292 0.769406959101741 1 1
0.784436013669587 0.782658291338857 1 1
0.805701743864867 0.803742615330479 1 1
0.73361363789311 0.731881041725438 0 0
0.817537605177807 0.815505505805651 1 1
0.786706981862997 0.784826639902065 1 1
0.834187879851031 0.832011209496776 1 1
0.774204454333601 0.772077061458068 1 1
0.801584568526826 0.799379959540937 1 1
0.768948577721989 0.766879301300957 1 1
0.814369958422733 0.812322696479059 1 1
0.806872678551246 0.804840156008939 1 1
0.782426747122488 0.780513597059749 1 1
0.751973701248907 0.749923496265077 1 1
0.777942365922186 0.775832379927977 1 1
0.796831620939438 0.794798295903198 1 1
0.811308512449198 0.809558404774904 1 1
0.759926925971031 0.757123481806637 1 1
0.750034673782463 0.748348479558423 0 0
0.826559585858096 0.824106519025241 1 1
0.761756329290147 0.759904941779449 1 1
0.769623730594979 0.767827831175264 1 1
0.788327168552943 0.786578695460545 1 1
0.747873360425281 0.745499628329869 1 1
0.813909985961349 0.811624459705691 1 1
0.779691562362308 0.777777194173463 1 1
0.808922077864568 0.806779000360098 1 1
0.822137386353891 0.820223247691604 1 1
0.767360245797913 0.765585802944804 1 1
0.801563533402796 0.799322193399958 1 1
0.801601665904797 0.799371806775611 1 1
0.779983763415144 0.778049539819956 1 1
0.790389853107607 0.788635300866904 1 1
0.791711271320331 0.789430376758469 1 1
0.830426351336247 0.828056273524822 1 1
0.786576128618346 0.78450419637602 1 1
0.784998537658488 0.783149128772407 1 1
0.791683287125792 0.789687513552249 1 1
0.766943739400049 0.764897429257772 1 1
0.795694618678361 0.793834975468423 1 1
0.799905975735621 0.797738222488101 1 1
0.845955752108252 0.843828845537737 1 1
0.796941138133596 0.794797084646685 1 1
0.780300648700719 0.77841459912147 1 1
0.797292016849882 0.795474941422487 1 1
0.791693268745132 0.789914965681022 1 1
0.757578184975764 0.755658048767453 1 1
0.807946553608393 0.805729506402673 1 1
0.789373512852466 0.787481333678361 1 1
0.788057887988815 0.786278353687233 1 1
0.828781194687766 0.826789188748624 1 1
0.840353013907317 0.83852568042362 1 1
0.774807567203273 0.773018959980126 1 1
0.825596249171195 0.823129799579097 1 1
0.80663074663017 0.804648797486555 1 1
0.794130825451166 0.792330524189449 1 1
0.811353854462363 0.809301090592113 1 1
0.830949956882928 0.828993478445775 1 1
0.811494846622104 0.809572290738637 1 1
0.829367881990181 0.827235311454448 1 1
0.804917987578402 0.803075693643185 1 1
0.811595140747081 0.809700187683718 1 1
0.802838146616683 0.800709057598859 1 1
0.825012505858991 0.822845871904937 1 1
0.751134411720859 0.749132637551938 1 1
0.796390810275348 0.794565559298697 1 1
0.783860032836213 0.781348530341559 1 1
0.768283411219134 0.766250075067648 1 1
0.890359855663894 0.887612395227166 0 0
0.805175217572006 0.803169522337612 1 1
0.801543955036971 0.799131045004112 1 1
0.820577255907356 0.818558275892182 1 1
0.774522416575266 0.772647267874855 1 1
0.754113861111257 0.752322007214412 1 1
0.844007362768022 0.841595314125781 1 1
0.791512783532497 0.789604963107137 1 1
0.823347662238505 0.820865312603101 1 1
0.804372811170829 0.802431470723432 1 1
0.803391653788119 0.801506198473254 1 1
0.783141566089494 0.78119856662079 1 1
0.797625632006668 0.795877691312092 1 1
0.834569173754516 0.83237756184576 1 1
0.826905576620002 0.824839492133211 1 1
0.77427626044887 0.771968994402409 1 1
0.824420008019867 0.822617847311311 1 1
0.800136669750457 0.798364141113443 1 1
0.754922241966255 0.753150200025289 1 1
0.825232866133197 0.822868821287971 1 1
0.816614946705392 0.814457566139316 1 1
0.775654794345024 0.773623347058254 1 1
0.76431076281325 0.762282944648039 1 1
0.788735522488933 0.786562316535623 1 1
0.833657107955417 0.831548704281308 1 1
0.838425797272158 0.836284598478723 1 1
0.797409957195106 0.795710316834523 1 1
0.792877253890773 0.790723986621791 1 1
0.833009761113572 0.830944381324759 1 1
0.79021950286901 0.788084536940575 1 1
0.810988513222271 0.809054008455305 1 1
0.811611776541979 0.809313666905855 1 1
0.840457742877282 0.838375164913427 1 1
0.848562886424006 0.846159080897738 1 1
0.827571013478483 0.825379589155987 1 1
0.81918346723527 0.817184319503334 1 1
0.78739859828551 0.785284830918941 1 1
0.773149072448801 0.771020185794014 1 1
0.80276278444962 0.800817065767965 1 1
0.77500974462542 0.773425894673008 1 1
0.807034612165718 0.8049075965445 1 1
0.748710112039666 0.746872273582997 1 0
0.797086606558756 0.795155268603739 1 1
0.846142261722201 0.844149769397411 1 1
0.855250221744948 0.85316267280084 1 1
0.801233942429271 0.799193160680934 1 1
0.791202934339242 0.789207968088688 1 1
0.774432606171219 0.772751966386189 1 1
0.783145614273313 0.781331801864719 1 1
0.749476451219034 0.74761530115349 1 1
0.814876026001506 0.813159842710969 1 1
0.78877544873567 0.78663594739645 1 1
0.792860131658225 0.790893812004746 1 1
0.769659956815565 0.767871481490529 1 1
0.785796054828718 0.783919684524736 1 1
0.777696842149862 0.775717092412422 1 1
0.819940640316985 0.81814118455642 1 1
0.761326315745251 0.759231011292424 1 1
0.794937917468955 0.792947311066224 1 1
0.803445084602061 0.801164824894983 1 1
0.798373370423528 0.796254683351532 1 1
0.789719399829816 0.787574828409511 1 1
0.8211738612049 0.818951865490884 1 1
0.796207420957975 0.794148947516275 1 1
0.784149377133133 0.782108876620301 1 1
0.839998067917886 0.837536313693363 1 1
0.817437910840661 0.815326713166842 1 1
0.82287887381757 0.820600635225228 1 1
0.785799664806735 0.783818532345659 1 1
0.836746735115013 0.834638344472752 1 1
0.797934141768186 0.795899116632307 1 1
0.803497888048901 0.801297909812659 1 1
0.775205603914942 0.77341843322795 1 1
0.829842819932246 0.827725693888283 1 1
0.760751045901597 0.758937321922227 1 1
0.818132179488407 0.816327746176917 1 1
0.786629720959728 0.784877405791704 1 1
0.757278658372389 0.755580568553589 1 1
0.824632865297725 0.822712680931186 1 1
0.817538681957333 0.815628986786392 1 1
0.821324599165321 0.819291323565309 1 1
0.79222942854269 0.790302932081821 1 1
0.788809968798662 0.786771938525153 1 1
0.76435313339035 0.762362986085564 1 1
0.793889906054541 0.791942498725705 1 1
0.804757553149184 0.802974415016717 1 1
0.770505900981821 0.768931549426325 1 1
0.780875477961351 0.779015193012445 1 1
0.814169630348253 0.811853283972854 1 1
0.786315730812276 0.78409984270903 1 1
0.798474683259731 0.796595915626702 1 1
0.757875340562128 0.75604804910932 1 1
0.811432718630831 0.809486649414455 1 1
0.847942606112168 0.84556783060504 1 1
0.778427464115886 0.77634095148795 1 1
0.819256997293739 0.817235899566315 1 1
0.831105624709551 0.829154425530956 1 1
0.8169756404733 0.815021735355861 1 1
0.755004954567359 0.752749688735942 1 1
0.794390605746493 0.792483813877998 1 1
0.766610290981631 0.764815082438921 1 1
0.82545056712244 0.823358582119899 1 1
0.771301842111696 0.769260775434817 1 1
0.777229451602772 0.775316281952981 1 1
0.795994672652917 0.793834506293109 1 1
0.786903544566514 0.784296615761488 1 1
0.85816293769585 0.856042184021662 0 1
0.778674919894775 0.775962862298142 1 1
0.828378722888733 0.826059812034873 1 1
0.795243221107045 0.793275935352554 1 1
0.844342104632209 0.842342330996547 1 1
0.807945978259104 0.80580675349623 1 1
0.774195078987127 0.772375691584972 1 1
0.79583945584798 0.793982052615185 1 1
0.802714139614131 0.800679388218849 1 1
0.83721478897108 0.834795300144829 1 1
0.756962759001229 0.755233594531403 1 1
0.798976176595587 0.796939724795415 1 1
0.791421013486601 0.789212493319604 1 1
0.817005925463257 0.814587648035155 1 1
0.78168099916419 0.779818747986086 1 1
0.79697603164514 0.795300444283183 1 1
0.766261075983334 0.764448080096514 1 1
0.862172357288968 0.859873265683065 0 0
0.756164699374839 0.754410158278937 1 1
0.7620400466178 0.760263386265361 1 1
0.783986921999852 0.781875658547237 1 1
0.798388803817014 0.796053459554897 1 1
0.803154695392452 0.800590100386031 1 1
0.772433473361456 0.770028187135183 1 1
0.803762014241255 0.801943133906588 1 1
0.804225300359339 0.80210610472375 1 1
0.771015261870326 0.768959986561026 1 1
0.79708666768518 0.794935789577812 1 1
0.779855626951699 0.778019519204002 1 1
0.774305909033113 0.771940403048443 1 1
0.819118692707218 0.817170858965388 1 1
0.842786595030391 0.840488812741353 1 1
0.819216025321797 0.817004468409951 1 1
0.801012606524458 0.798928193580205 1 1
0.741537782213152 0.739664405394418 0 0
0.742189302822124 0.740534553786493 0 0
0.772287634387206 0.770216341606378 1 1
0.784906405393183 0.78290211438435 1 1
0.77403783096288 0.772194552522892 1 1
0.767294318393579 0.765354765842597 1 1
0.777472591197034 0.775615554469141 1 1
0.79236384669147 0.790426059867036 1 1
0.839606628573791 0.837502294933069 1 1
0.836947126355728 0.834634066832117 1 1
0.710004581809732 0.708162196114632 0 0
0.81814806339063 0.815759517324566 1 1
0.768925774898596 0.767172853063317 1 1
0.805407699404603 0.803005355849461 1 1
0.75256160480665 0.750587935865288 1 1
0.794285486695339 0.792325416877462 1 1
0.775130968137489 0.77287746534889 1 1
0.786868357977688 0.784729747701847 1 1
0.788910459058154 0.786717638866232 1 1
0.84040970007308 0.838016836455075 1 1
0.803705198319455 0.801620457315835 1 1
0.778541778294407 0.776408950557098 1 1
0.769331401031785 0.767187443670414 1 1
0.827875876395749 0.825878757339281 1 1
0.781907816331683 0.779618507870874 1 1
0.829109283204804 0.827017693121518 1 1
0.770722891684893 0.768508706181104 1 1
0.809374512613057 0.807211942617081 1 1
0.782319359470635 0.780479231543216 1 1
0.804614526642238 0.802771835362879 1 1
0.834454358326433 0.832143149840295 1 1
0.799998995426737 0.797755066058065 1 1
0.807609369551357 0.805410834425285 1 1
0.850613882917886 0.848624214386679 1 1
0.816994439045922 0.81527930619719 1 1
0.813051214675845 0.811000988463619 1 1
0.81356730222588 0.811835607611849 1 1
0.774560996127521 0.772345912013051 1 1
0.767286882834948 0.765302546244756 1 1
0.816499783709533 0.81423224838092 1 1
0.820456935328422 0.818422715021771 1 1
0.754387879383262 0.7525678996685 1 1
0.801538359344545 0.799620329114446 1 1
0.84102534997722 0.838018070003795 1 1
0.853356959059547 0.851007420642602 1 1
0.824988088159832 0.823105337885022 1 1
0.797346130161397 0.795518414365596 1 1
0.81306022374419 0.81093957082536 1 1
0.789846029047645 0.787683354019574 1 1
0.792602239519918 0.790639797658161 1 1
0.763410826758005 0.761121881581299 1 1
0.791949354724977 0.789901532600583 1 1
0.762613002100737 0.760546052294387 1 1
0.836756430204443 0.834196908724877 1 1
0.848712838037272 0.846163074658918 1 1
0.823654073365314 0.821608747918646 1 1
0.803341905478712 0.801457534555402 1 1
0.819622161129693 0.817436416511751 1 1
0.824812807357957 0.822605978088092 1 1
0.805489576148846 0.803615588080766 1 1
0.867174062380872 0.864625634443808 1 1
0.844796221984642 0.842460311639663 1 1
0.770875813967977 0.76902866422703 1 1
0.777006038628956 0.774871783878704 1 1
0.740797782198003 0.738715938304621 1 1
0.792173086971003 0.790148830035024 1 1
0.764232275783288 0.762092012796987 1 1
0.781956693105021 0.779824693894287 1 1
0.79797313839022 0.795988628941399 1 1
0.75747563384349 0.755636599703459 1 1
0.79892242536998 0.79687188099023 1 1
0.779604830864872 0.777505558424375 1 1
0.834870424430907 0.832798407037481 1 1
0.781016118517435 0.779202895435974 1 1
0.806193453244251 0.804042888879614 1 1
0.780481736895606 0.778574434650789 1 1
0.776899208310346 0.774984533456643 1 1
0.791949583701526 0.789751744128524 1 1
0.789005625037032 0.786860355307825 1 1
0.787283011284103 0.785458873619503 1 1
0.860344928112543 0.858130356269297 1 1
0.822236658090527 0.82024038873392 1 1
0.795005683834711 0.79279063484724 1 1
0.769973549757936 0.767845790312535 1 1
0.781799988732151 0.779977061317032 1 1
0.838571225816797 0.836561115784552 1 1
0.793379884524367 0.791416077142591 1 1
0.742145817594329 0.740257772561329 0 0
0.835211709446461 0.833260364688305 1 1
0.861742300471732 0.859462977295914 0 0
0.747369481311748 0.745609363377004 0 0
0.785016106811633 0.78313560674765 1 1
0.80822412932043 0.806092904630144 1 1
0.805919160600414 0.804117748562385 1 1
0.80216111369657 0.80013705029746 1 1
0.781727937365754 0.779548853889725 1 1
0.81274789760193 0.810826382378033 1 1
0.817432028071447 0.815495175056655 1 1
0.783967907702616 0.781931829837646 1 1
0.783003906453988 0.781255766629809 1 1
0.803347385728552 0.801454565240599 1 1
0.749560779985646 0.747623410258268 1 1
0.800619535930843 0.798605095612369 1 1
0.840860351507494 0.838836398777655 1 1
0.823707296824992 0.821830435502863 1 1
0.781531657214627 0.77951721139942 1 1
0.816862698185987 0.815009510251207 1 1
0.805090278657291 0.802668919293334 1 1
0.805860729447332 0.8036713791783 1 1
0.827422406984968 0.825275799733326 1 1
0.803478789307938 0.801125758972564 1 1
0.810190321528046 0.808105812646842 1 1
0.787552288310341 0.7857998799703 1 1
0.832875696978978 0.830587362333314 1 1
0.792383659572801 0.790418401151368 1 1
0.794098048963076 0.792249379069213 1 1
0.772043028268596 0.770028322720153 1 1
0.823418863959861 0.821199718927509 1 1
0.804340261538524 0.802229806373597 1 1
0.78352511312631 0.781719462755776 1 1
0.838593029009335 0.836117821664929 1 1
0.798481366413299 0.796387923579778 1 1
0.792249318873805 0.789865579743325 1 1
0.83231718615879 0.830352340864179 1 1
0.774032651730305 0.772042891420624 1 1
0.770721360900201 0.768294528699175 1 1
0.773861769573817 0.771855015432596 1 1
0.77793744162352 0.776006073356139 1 1
0.76685193651728 0.765155461945335 1 1
0.787937545701898 0.786170958457939 1 1
0.800710454020877 0.798765171842873 1 1
0.777206371568479 0.774940454268374 1 1
0.767622123526966 0.765716259471706 1 1
0.775387523209997 0.773161146144996 1 1
0.810839029410781 0.80892519598148 1 1
0.857360461999298 0.855263122743971 0 0
0.818197908591728 0.816041658006852 1 1
0.823503120355281 0.821467698015958 1 1
0.816291859897302 0.81408676782496 1 1
0.767614656189729 0.765873591961113 1 1
0.837848689796061 0.835512789552421 1 1
0.849885440404244 0.847915559692204 1 1
0.783971116976996 0.782139233710522 1 1
0.821911575586893 0.819636495818243 1 1
0.809394997183113 0.807381677758143 1 1
0.750950121334403 0.748906721602312 1 1
0.797743819890744 0.795431946514875 1 1
0.798123291297479 0.796195211776779 1 1
0.778475579700863 0.776508164599231 1 1
0.824715009914639 0.822732522998803 1 1
0.823207498136874 0.820945383685334 1 1
0.777777950532458 0.775953362276085 1 1
0.856910869668577 0.85482551803784 1 1
0.784468928757601 0.782468226469597 1 1
0.873065704251401 0.871027885413669 0 0
0.812740714441435 0.810878830204699 1 1
0.77526760455125 0.773131694917742 1 1
0.816942796715561 0.815082787061891 1 1
0.785797123644572 0.783441532004739 1 1
0.793044043351122 0.790798673286558 1 1
0.790714856378412 0.788790709822392 1 1
0.809742388091684 0.807793172400047 1 1
0.806073307284664 0.803916668889562 1 1
0.835018662742382 0.832876446495798 1 1
0.814898688778687 0.812716255710541 1 1
0.807061983937668 0.804903417686751 1 1
0.821536909239316 0.819442186100059 1 1
0.82796121833361 0.825939082146107 1 1
0.776673650884488 0.77470363766366 1 1
0.802440702586466 0.800468636872281 1 1
0.725339939615415 0.723689016392797 0 0
0.807136200632517 0.804396004028381 1 1
0.794034998904653 0.791712642238189 1 1
0.805732344955503 0.803620003848678 1 1
0.829022399085451 0.826964804513657 1 1
0.857013179197747 0.854563141051141 0 1
0.753211761563526 0.751245653672392 1 1
0.747999896452957 0.745938892191731 1 1
0.836758710205366 0.834525728458353 1 1
0.843130694373899 0.841100920981798 1 1
0.772234618155452 0.770172479557851 1 1
0.818704012843925 0.816636901320565 1 1
0.781545256849905 0.779667651947283 1 1
0.779630992313 0.77764334642401 1 1
0.820860233581622 0.818834118816357 1 1
0.769145761620583 0.766970820998365 1 1
0.822270628771204 0.82036860800582 1 1
0.774166313815694 0.771865823249611 1 1
0.766171434515627 0.76399597745143 1 1
0.816217321736399 0.814266006035454 1 1
0.77787386109728 0.775654668976764 1 1
0.791763908945781 0.789747280254415 1 1
0.814720167220992 0.812617306227966 1 1
0.826378569131749 0.824385735134826 1 1
0.80760163861872 0.805557574280973 1 1
0.789612345721642 0.787807292282377 1 1
0.83348536271948 0.831579689445719 1 1
0.808422446588964 0.80649241005804 1 1
0.838022933835179 0.836037877188872 1 1
0.823156940813529 0.820581368624502 1 1
0.770983096248542 0.769090952102541 1 1
0.793277596301702 0.79129184905649 1 1
0.743234958723909 0.741262343428748 1 1
0.810406212010058 0.808580670962644 1 1
0.811009864759941 0.808663438137476 1 1
0.828122901168032 0.825735452809136 1 1
0.739895056840915 0.737970202325157 0 0
0.801646738678257 0.799425170668912 1 1
0.802475512393766 0.800689116679534 1 1
0.77272811745191 0.770744069888212 1 1
0.80272749424351 0.800614139999883 1 1
0.815761012703907 0.813688780556741 1 1
0.786244474021318 0.783745658284254 1 1
0.837566133887002 0.835694391790609 1 1
0.769450327351217 0.767617738538485 1 1
0.816221547656311 0.813723136837113 1 1
0.854607085745174 0.852272558174174 1 1
0.838651381941466 0.836732514347702 1 1
0.816676930470352 0.814412981977825 1 1
0.832098012762155 0.829868919444357 1 1
0.807712876118943 0.805512917458638 1 1
0.822262760404005 0.820213050736144 1 1
0.760322703465106 0.758489694730061 1 1
0.776816434367891 0.77416144272536 1 1
0.806999695601024 0.805043904472372 1 1
0.814999057995333 0.812869983859705 1 1
0.776760931154423 0.77472231964593 1 1
0.847333648869656 0.845116614654691 1 1
0.752259672549059 0.750493520554883 1 1
0.789460715243128 0.787223694225204 1 1
0.810228271822501 0.808135501468839 1 1
0.777003511579925 0.774896777956172 1 1
0.80365728583353 0.801556195416539 1 1
0.776555891495476 0.774396646991474 1 1
0.74007775484796 0.73823002867545 1 1
0.791165438064702 0.78926351548862 1 1
0.772833605543879 0.770604841196028 1 1
0.813821834588584 0.811910178914631 1 1
0.827485873164387 0.82494113817238 1 1
0.786923403831342 0.784791077060091 1 1
0.855907318986296 0.853747237280324 0 0
0.827095620248197 0.825188116799228 1 1
0.775117918997858 0.773181532989919 1 1
0.798854361535936 0.796768912353007 1 1
0.77238250752908 0.770582702042131 1 1
0.807049678227613 0.804739987127738 1 1
0.774536697603537 0.772598962785245 1 1
0.821164699163352 0.819273449726644 1 1
0.790801949309402 0.788868068236469 1 1
0.771784865098054 0.769637899338862 1 1
0.788345390747736 0.786580746291521 1 1
0.818899959462445 0.816845403494359 1 1
0.791674716034359 0.789576634730569 1 1
0.764653201597648 0.762483975600575 1 1
0.83665864239213 0.834656184201444 1 1
0.778747930848546 0.776651710625348 1 1
0.798947707880397 0.796955401881165 1 1
0.804385716407496 0.802507655795032 1 1
0.842505380137534 0.840261589637993 1 1
0.792421000736426 0.790766461962529 1 1
0.787798189010278 0.785708641501422 1 1
0.817368109830173 0.81502435899587 1 1
0.78584815713252 0.783963382839437 1 1
0.788477780325358 0.786539832102163 1 1
0.774161536744915 0.771825784632374 1 1
0.864182537170103 0.861389645451732 0 0
0.841036015520678 0.838924003354498 1 1
0.795451565345348 0.793602221866132 1 1
0.814541203705777 0.812349699885304 1 1
0.807093518992511 0.805028056132379 1 1
0.805776039536248 0.803702472135985 1 1
0.762546706615024 0.760109981099457 1 1
0.796901971003039 0.794908927650644 1 1
0.801037725153271 0.799080129293658 1 1
0.753757015765225 0.751854521118669 1 1
0.76150897512304 0.759684674554753 1 1
0.816705155333276 0.814989187262537 1 1
0.827932615130562 0.82584618025062 1 1
0.820922136417446 0.818885216016215 1 1
0.809164526865085 0.807411995880631 1 1
0.785604420634594 0.783684384060047 1 1
0.798015339528994 0.79614434558489 1 1
0.78995881037971 0.788240649565589 1 1
0.781821685370196 0.779838681833705 1 1
0.752033661922913 0.750400007507063 1 0
0.760380732674957 0.758683239510511 1 1
0.815718088443959 0.813463906577995 1 1
0.805742481561253 0.803730524756461 1 1
0.815102312291415 0.812628187830909 1 1
0.829026797474977 0.826722874947381 1 1
0.797772595695529 0.795359522891861 1 1
0.790842786431771 0.788942319268966 1 1
0.747798372346379 0.745663341617853 1 1
0.796506061017093 0.794779750536322 1 1
0.875927351276579 0.873933771857436 0 0
0.75802150458584 0.756210208570512 1 1
0.789621511343823 0.787657220066283 1 1
0.764034987797652 0.762080101331759 1 1
0.753919571095438 0.751990759842594 1 1
0.844383920111458 0.841728796336819 1 1
0.838360716577595 0.836325475372059 1 1
0.802335145467057 0.800308032538865 1 1
0.800982681686171 0.798897043769401 1 1
0.770094886295443 0.768120973806908 1 1
0.800277749387001 0.797965876562958 1 1
0.764092382610208 0.762101656065913 1 1
0.819177706706924 0.817136282002997 1 1
0.826211696833022 0.823859778215144 1 1
0.80910808514232 0.807011823654893 1 1
0.754861441447744 0.752956581669403 1 1
0.786187156844419 0.784549622457411 1 1
0.798021352998068 0.796014022473455 1 1
0.759457754786718 0.757654637633667 1 1
0.789384205448274 0.787405599367049 1 1
0.815207934731084 0.813164579366608 1 1
0.823353404556848 0.82146053880903 1 1
0.78310449922746 0.780892643079962 1 1
0.769314642729914 0.76741133937375 1 1
0.787143005980451 0.785305871780233 1 1
0.761096553241302 0.759499390535705 1 1
0.804568968308495 0.8025838697351 1 1
0.755176089238303 0.753013133360712 1 1
0.752438161435714 0.750717453334595 1 1
0.788970876942163 0.786995505033657 1 1
0.763423274644298 0.7613741155743 1 1
0.818549799820706 0.816481324716829 1 1
0.801207965379951 0.799171230085024 1 1
0.749407813032269 0.747494938236918 1 1
0.78726640896506 0.785118729566273 1 1
0.784943024362409 0.782879639255784 1 1
0.817518920856519 0.814670462565339 1 1
0.871158503220634 0.86869546327445 0 0
0.768172166160074 0.76620413065471 1 1
0.794882983916769 0.792491385841311 1 1
0.79264945141154 0.790422015776913 1 1
0.782884399871707 0.780664199277479 1 1
0.781650951901186 0.779766985528127 1 1
0.77359203932991 0.771612325649457 1 1
0.800645203678879 0.798826083695716 1 1
0.775414866564808 0.773371012335141 1 1
0.782483261301352 0.780550478534953 1 1
0.821413743159935 0.819539649582437 1 1
0.854869639761828 0.852085114775391 1 1
0.768784040912993 0.766956051408744 1 1
0.806822795751371 0.804910936728427 1 1
0.794898735348482 0.793078050078478 1 1
0.827705329541304 0.82547316498772 1 1
0.802136220918787 0.800244037784292 1 1
0.8052737373565 0.803394383542339 1 1
0.760822216584195 0.758898635971873 1 1
0.778779023693161 0.776747189689151 1 1
0.757324689190362 0.755428130817833 1 1
0.760941214564069 0.758915408464123 1 1
0.800855209006753 0.798795325566593 1 1
0.791921078100097 0.789926368532218 1 1
0.789484421895956 0.787482102545958 1 1
0.757367514901556 0.755439523702833 1 1
0.798028737041684 0.795379885483297 1 1
0.779114528194885 0.777181381489466 1 1
0.833470355586963 0.831336053659624 1 1
0.75019829922871 0.748156860216678 1 1
0.769215904063196 0.766981110007154 1 1
0.821272325003176 0.819113382267813 1 1
0.839010878050583 0.837078805209272 1 1
0.800745840535854 0.798756562633767 1 1
0.770018897584 0.768182984815833 1 1
0.792536281777857 0.790577173761023 1 1
0.821653137532928 0.819620052314014 1 1
0.845571529331391 0.843166636412361 1 1
0.838666351240831 0.836367503960869 1 1
0.805617218695149 0.803513160330944 1 1
0.830972941973393 0.828975824892672 1 1
0.813344211075659 0.811377248250844 1 1
0.756981799133631 0.754946796833367 1 1
0.820440639818797 0.818589514768738 1 1
0.784089151137099 0.782234002284071 1 1
0.815401668122315 0.813327770376257 1 1
0.806351748650568 0.804339084205454 1 1
0.780589486071249 0.778742997728672 1 1
0.855290372605598 0.853090720780299 0 1
0.818673476458502 0.816656810020621 1 1
0.803269468231566 0.80142580834266 1 1
0.841290553146625 0.839265787553972 1 1
0.829569173679164 0.827592260410804 1 1
0.792990672066372 0.791145797850486 1 1
0.798419685026443 0.796092604853827 1 1
0.745745199147562 0.743859241401964 0 0
0.807880171979491 0.805907593707883 1 1
0.796084795733937 0.794157962954813 1 1
0.775031539089352 0.772946618873203 1 1
0.790367806089929 0.788386076464141 1 1
0.772076500016002 0.770319781214626 1 1
0.824872702132316 0.82268596613516 1 1
0.814158863303547 0.812371191464631 1 1
0.818617973319973 0.816494242699079 1 1
0.780792285377237 0.778741958282981 1 1
0.784289046920174 0.7823280635033 1 1
0.810387390982489 0.808254210710571 1 1
0.854205538018283 0.852228794731422 0 0
0.846253848174524 0.84408929588813 1 1
0.81844007093345 0.816498822620249 1 1
0.78010171100936 0.777802292119287 1 1
0.82075482475219 0.818234579966435 1 1
0.79089804251618 0.788481062298206 1 1
0.849890267652623 0.847981780171111 1 1
0.780267113592736 0.778117541271842 1 1
0.781240661478992 0.779307378461355 1 1
0.795163172533005 0.792832501693882 1 1
0.753518514944641 0.751522697907465 1 1
0.82364682522136 0.821466619842467 1 1
0.793367772709853 0.791397996875875 1 1
0.811304729227437 0.809402621769035 1 1
0.780421620899878 0.778545381457253 1 1
0.805463249521835 0.803447192962815 1 1
0.799458810672367 0.797433861432664 1 1
0.815116732943138 0.81301362934075 1 1
0.817215587502595 0.815136979079016 1 1
0.808781662865123 0.806336262148452 1 1
0.844138445549007 0.84195837442153 1 1
0.828718150510655 0.826704148750421 1 1
0.818257940426486 0.816194701407037 1 1
0.817722091875193 0.815646735459004 1 1
0.814002582224296 0.812044522804725 1 1
0.80663292120256 0.804660626094519 1 1
0.82115048988453 0.819038664531132 1 1
0.822750640730711 0.820684384048863 1 1
0.771397548572918 0.769483306403264 1 1
0.767660859681611 0.765801117804964 1 1
0.821474366960128 0.819438066576499 1 1
0.786819444916761 0.784714195152151 1 1
0.81801859764772 0.815688946276314 1 1
0.751553523805867 0.749624809168713 1 1
0.775774853078982 0.773220701301334 1 1
0.785192687918209 0.783158046727091 1 1
0.789403865004879 0.786921013802645 1 1
0.811765232859971 0.809445592906516 1 1
0.798629817155158 0.796359195508629 1 1
0.801441094100544 0.799472411475259 1 1
0.754778045962299 0.75293635162791 1 1
0.827264756052203 0.824674406073931 1 1
0.778837216608518 0.776931990690079 1 1
0.784571760410197 0.78273919709746 1 1
0.805789732715509 0.803714552085468 1 1
0.847858686549898 0.845727135841309 1 1
0.774502076118116 0.772868228023538 1 1
0.801823970385129 0.799593285931072 1 1
0.765558427762692 0.763629154520561 1 1
0.801532707330809 0.799272765845811 1 1
0.787167956197009 0.784949867425503 1 1
0.816254922787129 0.81427731035913 1 1
0.784501546809317 0.782552740706375 1 1
0.860434625846613 0.85796103274271 0 0
0.813864670105692 0.81189680538621 1 1
0.78440545094092 0.782251638665276 1 1
0.809183550456973 0.807303144864717 1 1
0.764565329215164 0.762644586156394 1 1
0.799819871297281 0.797674543107006 1 1
0.802116694083769 0.799810638536948 1 1
0.759002999072384 0.75694284783653 1 1
0.846758451263759 0.844153628470077 1 1
0.773328374679782 0.77122975949757 1 1
0.8066138831412 0.804463989677845 1 1
0.828145009406976 0.825895714634897 1 1
0.777866683900244 0.776085723183363 1 1
0.82871583878959 0.826413089950287 1 1
0.799262465500263 0.797207460699748 1 1
0.801718103390171 0.799097465720178 1 1
0.845158693607154 0.8431907125026 1 1
0.808286689989681 0.806206755216365 1 1
0.761568647409119 0.759679549155891 1 1
0.838337337906785 0.835876666399844 1 1
0.752940983528149 0.750759689041972 1 1
0.80444691540359 0.802341284203235 1 1
0.802213950573801 0.799996145887929 1 1
0.771570391548031 0.769487350798397 1 1
0.831050265817779 0.828775603012613 1 1
0.817873940131365 0.815650585369744 1 1
0.864823159185473 0.862229928366094 0 0
0.782878422328009 0.78058396405763 1 1
0.820239500674985 0.817576869735538 1 1
0.865429728416903 0.863111994510931 0 0
0.805234137742832 0.803368425709952 1 1
0.844312465165012 0.842139483445894 1 1
0.795802055245353 0.793802781724638 1 1
0.815259769979072 0.813497346907342 1 1
0.764302127716275 0.762004313058744 1 1
0.77665580849353 0.774230368651573 1 1
0.813688130738434 0.811332068952449 1 1
0.767403933588535 0.765783386656772 1 1
0.793385901833994 0.791396729043928 1 1
0.839169264784958 0.836777621927161 1 1
0.789535992220019 0.78747116269735 1 1
0.796786844595874 0.794485709036114 1 1
0.835109128394337 0.832916979991692 1 1
0.808948660518332 0.80693206007173 1 1
0.799117865538302 0.796918199062597 1 1
0.81626830252557 0.814278458601906 1 1
0.869276937343987 0.867034634905029 0 0
0.821505378148994 0.819341902285505 1 1
0.796474937419642 0.794491255454018 1 1
0.800559816320529 0.79864313555046 1 1
0.772270664896826 0.77020435456061 1 1
0.795624367070551 0.794021462550788 1 1
0.791861780897293 0.789510570883256 1 1
0.815753279943667 0.813849881202991 1 1
0.758336703423546 0.756442230087472 1 1
0.773203777416107 0.771293136801619 1 1
0.760129532806317 0.758011690067089 1 1
0.818827026179057 0.816755481750984 1 1
0.80432635334414 0.802354153196818 1 1
0.822542774240529 0.820170515482903 1 1
0.785484744030067 0.783654954843857 1 1
0.742244059215734 0.740388502239806 1 1
0.83417197464305 0.832183445463538 1 1
0.801476461998669 0.799067205782992 1 1
0.817011335049429 0.815010786741005 1 1
0.791245765354548 0.78935176818295 1 1
0.809773325790351 0.807886817025731 1 1
0.805035842201249 0.802844466826924 1 1
0.77735619013707 0.775157141845736 1 1
0.783403739841617 0.781284076315343 1 1
0.791777673117258 0.789449878191561 1 1
0.805263807612885 0.803362496096144 1 1
0.826279008291191 0.824216027617712 1 1
0.809629171635678 0.807553184981665 1 1
0.831446829300053 0.829266732432875 1 1
0.850737759071531 0.848532566957908 1 1
0.815231701525286 0.813075257683805 1 1
0.805641044971737 0.803603410721694 1 1
0.799374582947887 0.797134896128683 1 1
0.770516703867872 0.768566999936258 1 1
0.866564826666104 0.864094751271402 1 1
0.760290979947771 0.758361064311664 1 1
0.792382194484631 0.790396380297736 1 1
0.822369993311296 0.820437850303358 1 1
0.756844108501062 0.754793345540407 1 1
0.803629341443518 0.801129849139389 1 1
0.794761381290308 0.792590194450419 1 1
0.759261978082152 0.757408632579443 1 1
0.785303668679981 0.782589851119213 1 1
0.815399926020052 0.813287394009187 1 1
0.8118458749213 0.809981305423489 1 1
0.781553249739127 0.77958162090074 1 1
0.785252190517863 0.783356218317548 1 1
0.814091618641586 0.812077663682281 1 1
0.78934764833121 0.787268280914871 1 1
0.779458543798602 0.777623815337016 1 1
0.815076559122153 0.813232045899477 1 1
0.730487675168471 0.728536508589522 0 0
0.817529123423933 0.815625504874535 1 1
0.809809438679283 0.807438712657515 1 1
0.801030381787933 0.799082066279179 1 1
0.781685752952247 0.779996708444613 1 1
0.778744383502206 0.776714093989915 1 1
0.77704785220302 0.775064790980201 1 1
0.797815623746857 0.795570448950506 1 1
0.829994562624172 0.827390403470267 1 1
0.773909218472095 0.77179487435854 1 1
0.778944082063412 0.776968470572861 1 1
0.815723324609019 0.813783501336296 1 1
0.797507566971033 0.795650237517199 1 1
0.831542239886461 0.829269799415663 1 1
0.720134706147391 0.718241918395339 0 0
0.797556645130911 0.795565832756535 1 1
0.819844788157223 0.81754924498325 1 1
0.801177051536575 0.798962680853415 1 1
0.801381609013146 0.799557756862878 1 1
0.802345335491322 0.80029586235492 1 1
0.835785635170297 0.833636709293806 1 1
0.816460464257993 0.814573960129079 1 1
0.79969565089529 0.797462285275849 1 1
0.799424817184895 0.797468752889894 1 1
0.798416266523222 0.796462566936834 1 1
0.758991722646019 0.757220371736387 1 1
0.814173551621794 0.812197692947019 1 1
0.794949560321161 0.792847983636166 1 1
0.781332842491682 0.779232992719912 1 1
0.852149682447598 0.84979295400854 1 1
0.833042698663268 0.830988318738117 1 1
0.826003220750721 0.82382320758945 1 1
0.804855252917826 0.802770928951937 1 1
0.78889384395835 0.786937461186956 1 1
0.794023501547959 0.792011506471744 1 1
0.791785218592717 0.789709246026448 1 1
0.77257043531469 0.770378041824396 1 1
0.75672521825522 0.75479507572894 1 1
0.757176709223584 0.75504501602506 1 1
0.771550507810313 0.769730782084055 1 1
0.761726813593237 0.759682101371968 1 1
0.81668031249485 0.814684181849017 1 1
0.802977079385871 0.800901393526336 1 1
0.767876976551294 0.765768877414924 1 1
0.765872223281906 0.763987531107792 1 1
0.812401841134337 0.810447229251217 1 1
0.819086136215521 0.816789706880074 1 1
0.810168948922384 0.807959418932839 1 1
0.745946343839585 0.743974535854672 0 0
0.805212541831537 0.803151445153571 1 1
0.803866618047845 0.801889538671585 1 1
0.833417046082344 0.831394770559072 1 1
0.821723099985691 0.819774963995176 1 1
0.823716957684229 0.821764707185545 1 1
0.878216831182926 0.875820202146612 0 0
0.849479099167576 0.847289055980647 1 1
0.811489490064293 0.809303553608335 1 1
0.810765869099088 0.80886187980671 1 1
0.816700816333164 0.814455324085006 1 1
0.782730194997517 0.780345149369349 1 1
0.781330484175438 0.779367382588275 1 1
0.803936728587666 0.801463121854582 1 1
0.78846597681011 0.786987047336684 1 1
0.819911735930179 0.818003579628774 1 1
0.816409509865027 0.814128457726786 1 1
0.814517160058515 0.812520033175374 1 1
0.797954160597267 0.795739049878938 1 1
0.79789197570577 0.796017948967668 1 1
0.806964670849136 0.804608053816497 1 1
0.814365768416753 0.812152519164069 1 1
0.776530200182593 0.774654486395024 1 1
0.761213331642399 0.759397872504542 1 1
0.819474421770254 0.817131799519652 1 1
0.824654961403375 0.822755838895219 1 1
0.81048152795375 0.808465255065811 1 1
0.829588055337989 0.827541834713398 1 1
0.858849471646677 0.856412905200643 1 1
0.777777504339847 0.776002800389074 1 1
0.794770501193377 0.793021723481664 1 1
0.773423106878945 0.771470779910059 1 1
0.793313004470489 0.791550611314854 1 1
0.802943669130173 0.80086310830682 1 1
0.819776128889948 0.817684872732588 1 1
0.79950411363841 0.79698079899388 1 1
0.815113814384388 0.813250129908771 1 1
0.771012197278119 0.769065028952489 1 1
0.821975398647828 0.819729788098889 1 1
0.821357867082608 0.818835047616032 1 1
0.798574734861549 0.79636098119002 1 1
0.797234487207466 0.79484935566636 1 1
0.84838958318919 0.846512481711057 1 1
0.835900493415759 0.833828332415734 1 1
0.795902519037502 0.793505887150733 1 1
0.768134919864156 0.766312089152339 1 1
0.768731239547614 0.766903762794761 1 1
0.801960829008795 0.799671105127606 1 1
0.802329162005419 0.800621681653476 1 1
0.792431936738695 0.790379430342723 1 1
0.7802507036487 0.778404225870018 1 1
0.77845052472038 0.776356440055571 1 1
0.788442064048902 0.786639318063106 1 1
0.805949653535938 0.804230847353372 1 1
0.791573323409753 0.789608275321276 1 1
0.80795519440726 0.806111125628684 1 1
0.850676928415085 0.848389848989015 1 1
0.782388615990406 0.780321431289262 1 1
0.836908511668567 0.835071270947012 1 1
0.76027051718021 0.758302287904324 1 1
0.819811025403546 0.817555845519489 1 1
0.830430610433356 0.828442086622394 1 1
0.80952073096336 0.807249322140031 1 1
0.797217255856332 0.795150583097246 1 1
0.792176970970294 0.790263382825002 1 1
0.796046811620313 0.793852324966494 1 1
0.777642512844323 0.77513792126117 1 1
0.774625633328046 0.772294117093733 1 1
0.781759614991418 0.780045104156895 1 1
0.823313832975029 0.82133572581539 1 1
0.854495429314072 0.852372972257744 1 1
0.799722902573686 0.797745624979151 1 1
0.763589980876095 0.761697433671377 1 1
0.799044186756813 0.797069674230712 1 1
0.786553913837171 0.784207045443688 1 1
0.801188336265026 0.798858958387638 1 1
0.797919721926868 0.795995723969036 1 1
0.810587278061017 0.808770174398342 1 1
0.799010146711411 0.796745054341212 1 1
0.815906777597321 0.813586588876782 1 1
0.76351443486601 0.761471814763901 1 1
0.799908365745142 0.797732602140642 1 1
0.80926893264313 0.807118691020392 1 1
0.830403713203139 0.82814715458938 1 1
0.806539361767516 0.804445099129487 1 1
0.793631126095792 0.791635280065741 1 1
0.810466731024724 0.808412126847134 1 1
0.797240084255792 0.795185986668472 1 1
0.846592173811859 0.844393050480716 1 1
0.81594461377309 0.813886415979777 1 1
0.774193354594617 0.771900968144518 1 1
0.816377656775495 0.814250729063339 1 1
0.784152269884161 0.782287268669751 1 1
0.772953845261721 0.771023747147883 1 1
0.813554380206543 0.811620688799498 1 1
0.796387263109534 0.794316222327931 1 1
0.816053197607733 0.813508172019941 1 1
0.831615215512225 0.828802122650698 1 1
0.828962374099944 0.826818281351876 1 1
0.770475384000652 0.768627006843434 1 1
0.794933686148685 0.792863269069627 1 1
0.77903427929679 0.776945017073591 1 1
0.791603118909256 0.789346263851335 1 1
0.813857707998702 0.811646037934698 1 1
0.724870192689927 0.723085565059282 0 0
0.791300387726834 0.789147451873469 1 1
0.785084156307998 0.78314912448608 1 1
0.823290793826095 0.821381467932874 1 1
0.833618336750064 0.831764576056324 1 1
0.790825724717889 0.788822253869935 1 1
0.764374099061978 0.762481083653068 1 1
0.760666001343461 0.758639453128248 1 1
0.791442046662613 0.789221015973145 1 1
0.790027188499307 0.78812459963204 1 1
0.760206822131357 0.757702295898159 1 1
0.792716861928379 0.790356684190312 1 1
0.74237054684678 0.740768570382986 0 0
0.835309289222609 0.83288999298853 1 1
0.837584498214321 0.835290119484377 1 1
0.813007820954038 0.810744784438879 1 1
0.821549277522559 0.819672389954901 1 1
0.73923928160902 0.737618564063996 0 0
0.814284470691834 0.81224666713822 1 1
0.827692916437411 0.825561052195327 1 1
0.76567624271033 0.763767493796886 1 1
0.810380711782976 0.808484317926311 1 1
0.770864147271221 0.76913768411205 1 1
0.849977750267601 0.847949840711367 1 1
0.842019214511855 0.839866875387098 1 1
0.774677395062941 0.77266232590345 1 1
0.747357567552235 0.745191723112814 1 1
0.787134917569041 0.785022740157047 1 1
0.814403333179311 0.812379650661729 1 1
0.785017837802183 0.78295631875299 1 1
0.809448384953108 0.807344028469451 1 1
0.805636660577578 0.803748704808146 1 1
0.835741524628675 0.833776944727381 1 1
0.785331546472819 0.783317119489157 1 1
0.780751244254899 0.779034822043419 1 1
0.838692079621245 0.836782033321947 1 1
0.813752421610754 0.811598919508685 1 1
0.809453295275835 0.807582645235758 1 1
0.785626140032322 0.783420952429558 1 1
0.796631245568746 0.794848892081359 1 1
0.806373729496214 0.804038488041613 1 1
0.810802655721318 0.808674462820739 1 1
0.81952656894637 0.817302345978614 1 1
0.788584142982807 0.78637660819385 1 1
0.774591177828738 0.772495147406348 1 1
0.791241544485221 0.789180750592317 1 1
0.805787842357634 0.803812918622202 1 1
0.775808551163686 0.773571563022512 1 1
0.7600825796286 0.758090318651779 1 1
0.796901067756225 0.794932868764616 1 1
0.768669229380332 0.766858734491801 1 1
0.813611457357952 0.811421413801596 1 1
0.799582319829575 0.79776873577796 1 1
0.826469367394578 0.824462823516039 1 1
0.836844943521753 0.834773311388769 1 1
0.818266464419514 0.816169380567671 1 1
0.745887378623344 0.744295175420849 0 0
0.840098800853405 0.837667693874248 1 1
0.822397198863348 0.820318101424613 1 1
0.818526448572263 0.816641204572504 1 1
0.815790104609648 0.813331600750473 1 1
0.807937282330672 0.806095039451741 1 1
0.766866328341287 0.764740306252212 1 1
0.760694178950744 0.758943530473577 1 1
0.786400397661175 0.784214964866887 1 1
0.776737254188401 0.77422286240617 1 1
0.801660497981279 0.79952506423704 1 1
0.794808319620328 0.792891258818168 1 1
0.778314364085732 0.776392321502835 1 1
0.844628433326774 0.84211576651652 1 1
0.822039065200718 0.819959282875896 1 1
0.771625063790445 0.76985031677982 1 1
0.815333193686842 0.813148332249499 1 1
0.788576536941849 0.786579837845354 1 1
0.796109216204363 0.794079982885535 1 1
0.778912274526322 0.776594943629611 1 1
0.820250296403444 0.818086278728117 1 1
0.843318292547189 0.841088643191663 1 1
0.812541088516189 0.810677148656329 1 1
0.745661197086534 0.743312719381377 1 1
0.769770877210793 0.767662335142333 1 1
0.811533608840649 0.809650782303425 1 1
0.809367459916989 0.807615031442294 1 1
0.815280460213755 0.813307199622459 1 1
0.779839091686897 0.777752238922864 1 1
0.798117682286114 0.796273673277489 1 1
0.812076654160976 0.810038780405878 1 1
0.808516412230799 0.806651264300916 1 1
0.833424157676893 0.831297040073386 1 1
0.769385517247841 0.767277073253434 1 1
0.747446823254019 0.745444168739729 1 0
0.828512003837536 0.82619479600575 1 1
0.811098724935778 0.809223240968363 1 1
0.788278454506083 0.78601684217659 1 1
0.79441877766633 0.792063941000305 1 1
0.764698962409848 0.762279323141468 1 1
0.835385820056922 0.833186539602013 1 1
0.838209780563562 0.836324188535377 1 1
0.789636393576712 0.787187282482475 1 1
0.795904805662015 0.794050139372972 1 1
0.776940230796926 0.775045702364172 1 1
0.828465727384917 0.825916682176796 1 1
0.788669279332903 0.786834276370599 1 1
0.799529978817646 0.797448910384631 1 1
0.811358586915626 0.809496687651343 1 1
0.782732417102256 0.780742924867947 1 1
0.773429652267252 0.771597191819247 1 1
0.813935604085545 0.811575611897265 1 1
0.785933510967161 0.783617381958823 1 1
0.766459250919772 0.764491253067464 1 1
0.853569868769242 0.851555936646879 0 1
0.811368461307113 0.809343639969345 1 1
0.832509581281897 0.830215148066565 1 1
0.793335649891379 0.791447784651596 1 1
0.797168518824051 0.794867912971512 1 1
0.781894505343474 0.779912356774804 1 1
0.80384033874607 0.80181345669216 1 1
0.821951245553305 0.819610546771368 1 1
0.8147138317948 0.812811063685147 1 1
0.823373088731774 0.821508417251045 1 1
0.816552415183303 0.814584149898592 1 1
0.837972810110279 0.83573179631769 1 1
0.837555759846589 0.835378256415628 1 1
0.789674371166067 0.787583440627993 1 1
0.801898832779145 0.799937661573438 1 1
0.822523291307471 0.820857077264576 1 1
0.745857052254483 0.743654945878097 1 1
0.801716129887519 0.799906483091418 1 1
0.826537787157259 0.824227750165179 1 1
0.845776903027139 0.843485133206267 1 1
0.801331391810693 0.799317606737909 1 1
0.786501783658579 0.784761039245868 1 1
0.843562573569212 0.841108947953836 1 1
0.790491459870807 0.788414377762484 1 1
0.821741188198181 0.819544967373714 1 1
0.864715205660203 0.862683222349314 0 0
0.805174619783779 0.803107682207413 1 1
0.828403749843394 0.826071363735047 1 1
0.792407468324479 0.790618989766969 1 1
0.833025866180699 0.830665978128069 1 1
0.796533203974162 0.794458777950076 1 1
0.829969918872179 0.827956812639792 1 1
0.80262983010218 0.800648646610663 1 1
0.794950637594839 0.79273016561673 1 1
0.807768194329727 0.805724190372773 1 1
0.795171704028563 0.792764404145061 1 1
0.821505489332031 0.819478476011289 1 1
0.773819119864346 0.771663506369939 1 1
0.778648321637778 0.776629972490642 1 1
0.759279505094584 0.757336174518304 1 1
0.772992726149936 0.771127899039646 1 1
0.819646886076851 0.817948550706332 1 1
0.737284897025801 0.735400697510241 0 0
0.821336502134646 0.819475136454 1 1
0.797056070809012 0.795255252187793 1 1
0.824944084227837 0.823147747422786 1 1
0.799380002761857 0.797321294360313 1 1
0.786326101946124 0.784431273158986 1 1
0.827097580311497 0.824607271719586 1 1
0.809468907107537 0.807428736684825 1 1
0.848042259802846 0.845761589860447 1 1
0.798085898677122 0.796127865169414 1 1
0.779014700677791 0.777217363371675 1 1
0.792382250146485 0.790421097863209 1 1
0.787003074672852 0.785137238299618 1 1
0.811360403732824 0.809477214675998 1 1
0.858947379980763 0.856866615836399 1 1
0.815247585762047 0.813477364853009 1 1
0.787332568326338 0.785552066719012 1 1
0.8372436297775 0.83461854336495 1 1
0.788245380685703 0.78661620205492 1 1
0.823087307552997 0.821079377441702 1 1
0.784821036523384 0.782863959747887 1 1
0.773159539714365 0.77127062620491 1 1
0.839629760192752 0.837566170663969 1 1
0.770183860130593 0.768551994314117 1 1
0.82163006544253 0.819823591241464 1 1
0.800966658817249 0.799176164129681 1 1
0.767447986517735 0.765097077089431 1 1
0.804932493613382 0.802521344746856 1 1
0.807261036051563 0.805010308689186 1 1
0.817079858247017 0.815245179562322 1 1
0.741487143548816 0.739677839506853 0 0
0.842327213966252 0.840434784661449 1 1
0.785618418686374 0.783664453478437 1 1
0.788640401295571 0.786653509732767 1 1
0.788429512277025 0.786204004596765 1 1
0.858094548191081 0.855765879552769 0 0
0.832819970731676 0.83067622087631 1 1
0.756050391377248 0.754191419366988 1 1
0.775251149398034 0.773397753160955 1 1
0.826176006978491 0.82388745136541 1 1
0.814450387259574 0.812302436662028 1 1
0.746922028762792 0.745221300098711 0 0
0.810903198533528 0.808892393052925 1 1
0.801100215068291 0.799226892669679 1 1
0.808680682186129 0.806648525409397 1 1
0.80888310888472 0.80655537887258 1 1
0.803596496783168 0.801682211567054 1 1
0.79678595854631 0.794935523134055 1 1
0.815112848193087 0.813099518270268 1 1
0.791275730423848 0.789018699724253 1 1
0.785903351861595 0.783958372198667 1 1
0.757989550997409 0.755914389748593 1 1
0.791183130969646 0.789507135781211 1 1
0.843080033600089 0.840847479507264 1 1
0.801898217986696 0.79988186917264 1 1
0.780310985472583 0.778354119626088 1 1
0.79770106190182 0.795921683567608 1 1
0.809026170447924 0.806948516628031 1 1
0.812408946676298 0.810229503683692 1 1
0.814989091875141 0.813006592833068 1 1
0.811759604820628 0.809827304760795 1 1
0.779078071810895 0.777409452112307 1 1
0.783418511702132 0.781349311062796 1 1
0.817247088023632 0.815341633368271 1 1
0.8123091552128 0.81029953765712 1 1
0.790874426824051 0.788922260267488 1 1
0.792293957653898 0.790281634414213 1 1
0.839559372334395 0.836980407717263 1 1
0.834618536827111 0.832219301042379 1 1
0.783521394457002 0.781552270090189 1 1
0.791821642715908 0.789616644007644 1 1
0.783554029033983 0.781673821907025 1 1
0.770892086115353 0.769080813027369 1 1
0.775634780157944 0.773545636314502 1 1
0.82403368025538 0.821865061017843 1 1
0.781367334079148 0.779770167024773 1 1
0.846285155138156 0.844085587978101 1 1
0.792622575360712 0.790777490576345 1 1
0.762413454617496 0.760385895983467 1 1
0.786342600202064 0.784242690262861 1 1
0.825408686824349 0.823241523349004 1 1
0.788238794485867 0.785626617286924 1 1
0.822123008766962 0.820002816612545 1 1
0.800712317774547 0.798550666270079 1 1
0.799490637390733 0.797400999976211 1 1
0.827942884080524 0.825814114294574 1 1
0.758104410258406 0.756104413384129 1 1
0.756345808596456 0.754239336679424 1 1
0.794961521418506 0.792894367614338 1 1
0.818860582824275 0.816949435342318 1 1
0.779874167602878 0.777877128415426 1 1
0.7975146274868 0.795504860942231 1 1
0.832531076043414 0.830226174656525 1 1
0.802507251726535 0.800680183047426 1 1
0.764996792270866 0.762874521504443 1 1
0.853345016393355 0.851117580708089 1 1
0.781105153666812 0.779159416294535 1 1
0.803189980871746 0.801185329538098 1 1
0.838209474386417 0.835616465460625 1 1
0.828106215534267 0.825988326221295 1 1
0.765430725439162 0.763568830233268 1 1
0.850084727241829 0.848042416577081 1 1
0.796473951834775 0.794589065409441 1 1
0.787208575849683 0.785256074330929 1 1
0.80144603491323 0.79926189816646 1 1
0.75720519203749 0.755352080046265 1 1
0.789142815296418 0.78689236288694 1 1
0.781944257942261 0.780128410012708 1 1
0.806051971297146 0.803930292936902 1 1
0.808572184770058 0.806601353320134 1 1
0.82315775186837 0.820953451680901 1 1
0.792364535628812 0.790461676032711 1 1
0.764915064618305 0.76321670847333 1 1
0.806540569943896 0.804627624534906 1 1
0.813350883199421 0.811462808311993 1 1
0.80871758942874 0.806539243407108 1 1
0.839238467706232 0.837025503247932 1 1
0.814360131157215 0.812240665886078 1 1
0.782691744684973 0.780500086611467 1 1
0.866155404129259 0.863751410115164 0 0
0.766019785201673 0.764246166825695 1 1
0.740379614269852 0.738617497767627 0 0
0.784122723541238 0.78215006995349 1 1
0.819718942026728 0.817657148434975 1 1
0.828687194590651 0.826471731912663 1 1
0.781627665126873 0.779505205621405 1 1
0.77410050651486 0.772005646897732 1 1
0.812231752894235 0.810135563888521 1 1
0.803333222193744 0.80145833381028 1 1
0.836318675492024 0.834281985445178 1 1
0.781033424651346 0.779174133692061 1 1
0.813252136068845 0.811271497225255 1 1
0.785270086857807 0.783287832025443 1 1
0.797051816478792 0.795031552662374 1 1
0.810505894636407 0.808702161198562 1 1
0.789333785395093 0.78706357029039 1 1
0.809069649848649 0.807209490609852 1 1
0.804607994057424 0.802547221193562 1 1
0.839246361063016 0.837103995534467 1 1
0.802979727698164 0.801137928389524 1 1
0.809682776529441 0.807667257886778 1 1
0.7472003849327 0.745277989342344 1 0
0.806605381945911 0.804809128067268 1 1
0.765007104486977 0.763146784522036 1 1
0.767888277181391 0.76596344391448 1 1
0.781362468804551 0.779530980043754 1 1
0.831806918885807 0.82986752133312 1 1
0.826798431887698 0.824351358408034 1 1
0.841910617813519 0.839916890914128 1 1
0.802225292889852 0.80014474705448 1 1
0.759283211848657 0.757208212378956 1 1
0.809612789452467 0.80776143837523 1 1
0.810014370744639 0.807734830972682 1 1
0.802639233540465 0.800499781980494 1 1
0.787559146243696 0.785548049186879 1 1
0.794734952537323 0.792776544899174 1 1
0.796650743264425 0.794729822962252 1 1
0.825629557936934 0.823471030450522 1 1
0.76947207785615 0.767294152327536 1 1
0.808609085773652 0.806460122324147 1 1
0.773219687475353 0.771057066594651 1 1
0.863178298252932 0.860850903748692 0 0
0.764512771844418 0.762662346715553 1 1
0.786832153678184 0.78501030719712 1 1
0.774197390328964 0.771895398710002 1 1
0.759429810261892 0.757446232261304 1 1
0.772413003795187 0.770295709010502 1 1
0.810037016813404 0.807680591778419 1 1
0.811928475647361 0.809709173405831 1 1
0.785863625074694 0.783700059041559 1 1
0.748446762241148 0.746549534130751 1 1
0.751285109765505 0.749439814396802 1 1
0.83496259817795 0.832906563611918 1 1
0.765371566308317 0.763593384294158 1 1
0.800783264876826 0.798705563065831 1 1
0.822546914334045 0.820274775249017 1 1
0.781943452988454 0.77991444295687 1 1
0.761052315428558 0.759383113898672 1 1
0.79808982590546 0.79594491985142 1 1
0.803306699486335 0.800941557648696 1 1
0.809644324726871 0.807662941588887 1 1
0.797950790401696 0.795957993431262 1 1
0.796555859390214 0.794463389371298 1 1
0.794443982645216 0.792366752653283 1 1
0.791376848293606 0.789532838355854 1 1
0.82315546716957 0.820963778632104 1 1
0.790123032160025 0.787849853595253 1 1
0.817685069775359 0.815654534456529 1 1
0.848762506616276 0.846442496641584 1 1
0.76478974370199 0.76282580834314 1 1
0.826663981538319 0.824578877792437 1 1
0.82914607086981 0.826769035081423 1 1
0.784409367291141 0.782235076858354 1 1
0.751416515209203 0.749359703004132 1 1
0.786325696128319 0.784198319930684 1 1
0.8096795732613 0.807634075205437 1 1
0.767808761256158 0.76526599554831 1 1
0.784860120810526 0.782784327661719 1 1
0.817244729141365 0.815411834117955 1 1
0.790886071743631 0.789118047507036 1 1
0.818072558359616 0.816087723794016 1 1
0.852665696509316 0.850581507659595 1 1
0.802619421603937 0.800808422623847 1 1
0.780115636104213 0.778220651365656 1 1
0.787996514580518 0.786126663447477 1 1
0.811438368369865 0.80937593368099 1 1
0.769839337939886 0.767498108970849 1 1
0.843693354179413 0.841492233676393 1 1
0.783254277846108 0.780864721801301 1 1
0.79539994662822 0.793800016431232 1 1
0.823660126308008 0.821634757237191 1 1
0.826101096499011 0.823487605144603 1 1
0.766848840280633 0.764760374104338 1 1
0.837888516905073 0.835796198459676 1 1
0.758820655816289 0.756702696829873 1 1
0.776310946776647 0.774084813016108 1 1
0.808273442351152 0.806245509133852 1 1
0.788193945114854 0.786079499017621 1 1
0.819749119800438 0.817791712355132 1 1
0.770361241878842 0.768050657364047 1 1
0.790812283690173 0.78882441082535 1 1
0.800805291170001 0.799167538876048 1 1
0.809900097989659 0.807805395105845 1 1
0.817169963599106 0.815087634625793 1 1
0.803786825252696 0.801870303225208 1 1
0.800354992559503 0.798295892649734 1 1
0.779126222086614 0.777311761491382 1 1
0.788827716063102 0.786552094828308 1 1
0.789488627265437 0.786907430211671 1 1
0.76961938430601 0.767531627199968 1 1
0.796914878182892 0.795061649052005 1 1
0.810740268713992 0.808881458725604 1 1
0.772323546481474 0.770411952928599 1 1
0.809656315067764 0.807455050978712 1 1
0.789246603289508 0.78718966681437 1 1
0.791470274524877 0.789641556831556 1 1
0.789940906559271 0.787992140649479 1 1
0.829493893032629 0.827828105040395 1 1
0.844589460123248 0.841501504796664 1 1
0.788947958284533 0.786866557639533 1 1
0.782105245973498 0.780219981408073 1 1
0.810474576919987 0.808283739044422 1 1
0.813161296161134 0.811056845091807 1 1
0.835525499388738 0.83343739865347 1 1
0.786468850736854 0.78406213886697 1 1
0.809618521963935 0.807239950643194 1 1
0.8074101130983 0.805312446668459 1 1
0.819239856764091 0.817129081265055 1 1
0.789177918976372 0.786531335809521 1 1
0.837799033735295 0.835718793480186 1 1
0.824425032923604 0.822629553770539 1 1
0.780675826903846 0.778722367367331 1 1
0.752510168665104 0.750058452220281 1 1
0.827377802705126 0.825122015054633 1 1
0.868760623682428 0.866738379360136 0 0
0.831714349227995 0.829313094142489 1 1
0.798223201012559 0.796279693874731 1 1
0.788035087129323 0.786090010987897 1 1
0.808066266406431 0.805986718719514 1 1
0.821002665794331 0.818716677768396 1 1
0.77963597238488 0.777411021908999 1 1
0.787291046601696 0.78545304672503 1 1
0.787867368053147 0.786102188680626 1 1
0.774375763945108 0.772506113276592 1 1
0.782970824882767 0.780810086911917 1 1
0.766086029984877 0.764241660887481 1 1
0.805677888995946 0.803474373695487 1 1
0.776080142419343 0.77398854286535 1 1
0.832115235193792 0.829924297463807 1 1
0.845079598281627 0.842819524059768 1 1
0.781527182889504 0.779706126157093 1 1
0.847523554019613 0.84492554453653 1 1
0.749379906043631 0.747671445273244 0 0
0.80353828022282 0.801496569413332 1 1
0.78738179253622 0.785470642327186 1 1
0.785735310466298 0.78375296422456 1 1
0.818318450537422 0.816301834410229 1 1
0.859643954934339 0.857598525509092 0 0
0.808162848467126 0.806243807456418 1 1
0.831084194652953 0.828664020342272 1 1
0.801461919315452 0.799719195319056 1 1
0.834008708928942 0.831464350455966 1 1
0.753633798363448 0.751431678565991 1 1
0.798586280069661 0.796551083255084 1 1
0.777002746975591 0.775285400310558 1 1
0.763198041175016 0.761030820664984 1 1
0.78566578807279 0.783824606889573 1 1
0.749462945914617 0.747677965169973 1 0
0.795325684166576 0.793336031557525 1 1
0.802544806764571 0.800692144778318 1 1
0.778453450020404 0.7764543554902 1 1
0.847279070615698 0.845052146584156 1 1
0.786706885896215 0.784684406207356 1 1
0.790733942287457 0.788519909863364 1 1
0.820629083527074 0.818563203081733 1 1
0.86360263256137 0.861292766413868 0 0
0.756391639863575 0.75478701126311 1 1
0.826472182397706 0.824793357355802 1 1
0.821194986478204 0.819072313019965 1 1
0.773587143337199 0.771813868088569 1 1
0.844617108009751 0.84247552549015 1 1
0.828998320195196 0.827115516818762 1 1
0.849652004817576 0.84761693938125 1 1
0.798862993999271 0.79662065524694 1 1
0.763033718978542 0.76117764325078 1 1
0.809611285455579 0.80761469897383 1 1
0.807453939810506 0.805555978004002 1 1
0.762301122300154 0.760306856185306 1 1
0.828254249285742 0.826095604072906 1 1
0.795012577742488 0.79271235925858 1 1
0.813438033635407 0.811422589832604 1 1
0.802591558846642 0.800837936475216 1 1
0.823051285648349 0.821025786814654 1 1
0.80976830289517 0.808076806274674 1 1
0.790396274548776 0.788511047903561 1 1
0.829114404907443 0.827262214251881 1 1
0.798988515832595 0.796859408911093 1 1
0.864171387058644 0.861699356647181 0 0
0.795857737873083 0.793861462009967 1 1
0.82214740140146 0.82025248780618 1 1
0.784248519861212 0.782390321912496 1 1
0.845048789244985 0.842364242137558 1 1
0.818662656402526 0.816682541904598 1 1
0.738680539344188 0.737092800696722 1 0
0.789788999471623 0.787638646943323 1 1
0.778004187189619 0.776054581136638 1 1
0.814360236690606 0.812378061978679 1 1
0.795383681838513 0.793441631964711 1 1
0.822569565583209 0.820448618523376 1 1
0.820471789415338 0.818347715131572 1 1
0.805836019420609 0.804105721900455 1 1
0.798110569018691 0.79621125783305 1 1
0.854593901904406 0.852316879668233 1 1
0.829890621419859 0.827714694871007 1 1
0.766197433262204 0.764355682436625 1 1
0.79965081517418 0.797543964122945 1 1
0.798594136026082 0.79641221687232 1 1
0.790747786068515 0.788944499408152 1 1
0.815782953821501 0.813494060688057 1 1
0.783262357474826 0.781287498779022 1 1
0.787372489270831 0.785209139173303 1 1
0.750401092356981 0.748326152296718 1 1
0.772467043611664 0.770530583127173 1 1
0.772858660416662 0.770913116896786 1 1
0.78040462571189 0.778575518696076 1 1
0.757687545580905 0.756002565061243 1 1
0.761440040085817 0.759686739702016 1 1
0.758932509326471 0.756627718060104 1 1
0.850091138889941 0.847964583206414 1 1
0.858276626677231 0.856178606956538 1 1
0.79597725859314 0.794048976003691 1 1
0.797235390974984 0.795308887258656 1 1
0.809470466327823 0.807327238680432 1 1
0.808001408925536 0.805951477053763 1 1
0.78755143157718 0.78570338862488 1 1
0.802635717913644 0.800510217040709 1 1
0.750403738686914 0.748674326145197 1 0
0.82058594605483 0.818082708415822 1 1
0.79225084518589 0.790048802275818 1 1
0.824524312315854 0.822409701956629 1 1
0.789473407133217 0.787579438977091 1 1
0.812914994394489 0.811020800539721 1 1
0.789786965332003 0.787890553248376 1 1
0.749315268584758 0.747492677483306 1 1
0.823441590156291 0.820624135314141 1 1
0.813342703880987 0.811499774263525 1 1
0.803925840420063 0.802064409659809 1 1
0.828597811740154 0.826528044082372 1 1
0.796527477548615 0.794626983655916 1 1
0.839392846183508 0.837098903620785 1 1
0.836061362751541 0.833824820000053 1 1
0.773855191677006 0.772002007828303 1 1
0.772791619245401 0.770843039606748 1 1
0.735753960973397 0.733736449010761 0 0
0.785912511139341 0.784218233074687 1 1
0.800284691618063 0.798513169749683 1 1
0.792361233682635 0.79019570592534 1 1
0.804890596098046 0.802931505447224 1 1
0.827253073268259 0.825239451290541 1 1
0.788222171568995 0.786331495094271 1 1
0.825212824207997 0.823224850834506 1 1
0.781923180779394 0.779806947111244 1 1
0.773562111297129 0.771483947851311 1 1
0.816174370918007 0.814227534582097 1 1
0.833901055472552 0.831863254901137 1 1
0.787912207476202 0.785302177798196 1 1
0.798486438976238 0.796602895945626 1 1
0.795043921723039 0.793237083819723 1 1
0.794581196002461 0.792497537239683 1 1
0.800546510540276 0.798602316804389 1 1
0.835702811740998 0.833740800839638 1 1
0.778780554967775 0.776835801995806 1 1
0.795899006002124 0.793760170870824 1 1
0.812946394457707 0.811195917274148 1 1
0.820901866560127 0.818796711199396 1 1
0.820225714599762 0.818168275146184 1 1
0.745268264114106 0.7432795984559 1 1
0.776240869298518 0.774163392974391 1 1
0.778637620036218 0.776949590688818 1 1
0.807464600925267 0.805460409937133 1 1
0.821850785336725 0.819848301121461 1 1
0.809477889525208 0.807231861960051 1 1
0.817349913636725 0.815129526035567 1 1
0.760387760769697 0.758603174714909 1 1
0.806584124188441 0.804514495237728 1 1
0.827138712945077 0.825118014391803 1 1
0.80050478329172 0.798440149232461 1 1
0.808792424911475 0.806826157395719 1 1
0.811310911643102 0.809383808659727 1 1
0.815222504457807 0.813221585819782 1 1
0.806170641649962 0.804278373421828 1 1
0.760996907965166 0.758765564257127 1 1
0.820717634056606 0.81849709411443 1 1
0.82438545685821 0.822478003286146 1 1
0.775010488287438 0.773236973356714 1 1
0.770804090286643 0.769070064882674 1 1
0.769630526932901 0.767602563567208 1 1
0.785820393813614 0.784097968157077 1 1
0.799419026510622 0.797336353415018 1 1
0.796353645171166 0.793940178180903 1 1
0.765323440917517 0.763405708684047 1 1
0.750895726494269 0.7490980473172 1 1
0.781167353120109 0.779072098394542 1 1
0.860116985970535 0.858167463626444 0 0
0.838286231267728 0.835920979849247 1 1
0.78412122891349 0.782311114220671 1 1
0.771100415252208 0.768775261314846 1 1
0.795931510541481 0.794061982332864 1 1
0.779606263466497 0.777132685147518 1 1
0.786184960467194 0.784134832410375 1 1
0.78701878077504 0.785391904738147 1 1
0.804279092582334 0.802191135269049 1 1
0.797808886702105 0.795859127370085 1 1
0.80066306754486 0.798338150572606 1 1
0.860113527198713 0.858117558195575 0 0
0.830871095277468 0.828485459573688 1 1
0.794629312826531 0.792651831386382 1 1
0.784668900001247 0.782783919762887 1 1
0.75896943595409 0.757045588606386 1 1
0.839213721564913 0.8372855592806 1 1
0.804836348992247 0.802934879770299 1 1
0.778000704468335 0.775988342883342 1 1
0.776185897608351 0.774493500175066 1 1
0.827428074567716 0.825483597470678 1 1
0.801243735664041 0.799282019988247 1 1
0.857429986496582 0.85509180073966 0 0
0.777042579211678 0.775331781197836 1 1
0.789860437115855 0.787914876732523 1 1
0.801719888637787 0.799984584862264 1 1
0.795183726124042 0.793155057182906 1 1
0.822985482597538 0.820962774331962 1 1
0.781639045723054 0.77954837299302 1 1
0.765078296642977 0.763200701426858 1 1
0.776021151329987 0.77404147042847 1 1
0.775521441994437 0.773628919039607 1 1
0.74412884990268 0.741667400163586 1 1
0.79714527675486 0.79528287808907 1 1
0.806398762429338 0.804545408891204 1 1
0.837507577055726 0.83550082659098 1 1
0.810150758333207 0.807980598049277 1 1
0.788456728120977 0.786482203865317 1 1
0.810538097394758 0.808410841094586 1 1
0.762322615495761 0.76034193045312 1 1
0.792061725761405 0.790117536241375 1 1
0.789126997260511 0.787238830951476 1 1
0.803717463382229 0.801818237640182 1 1
0.826316367868702 0.824440986836417 1 1
0.78613127678585 0.783937787208339 1 1
0.790300855938108 0.78824492334078 1 1
0.786170024401203 0.784202337943587 1 1
0.780056749600069 0.777812667317049 1 1
0.792501119961141 0.790634825493335 1 1
0.817318404153618 0.815496964389401 1 1
0.825250753085955 0.82353213915448 1 1
0.801313337876951 0.799363948301955 1 1
0.797434825190646 0.795640487285318 1 1
0.812966341740107 0.811239342158104 1 1
0.826213196754468 0.823983786928756 1 1
0.797212112589336 0.795508940973699 1 1
0.798883244368002 0.796986142360064 1 1
0.777790777371429 0.775404323606503 1 1
0.833622024507308 0.831506147278854 1 1
0.789794263354261 0.787700935065498 1 1
0.816433385962596 0.814132006547576 1 1
0.796012884298121 0.793912320330951 1 1
0.807070160578525 0.805352667210871 1 1
0.80718775674532 0.805052674326288 1 1
0.774856692517253 0.772995030121807 1 1
0.769459872907921 0.767639902620206 1 1
0.811646963681012 0.809986235294559 1 1
0.789506905328693 0.787720009718094 1 1
0.770427194076097 0.768644477071264 1 1
0.787124083232258 0.785186323772774 1 1
0.822047752407177 0.820051219462973 1 1
0.804014881518403 0.802005223881193 1 1
0.843724570047353 0.841131905673137 1 1
0.79533936856483 0.793401091077448 1 1
0.812513223768119 0.81018911354543 1 1
0.782195465226746 0.780482648811065 1 1
0.799728014678085 0.79784609712906 1 1
0.833813231951315 0.831861527708531 1 1
0.808010324352465 0.805990819477392 1 1
0.808287216693713 0.806142781954637 1 1
0.805077544589054 0.802869777261159 1 1
0.779006800495525 0.77691232500135 1 1
0.789823221987051 0.787963828076202 1 1
0.780676477334588 0.778595836287207 1 1
0.819674580198004 0.817293308705572 1 1
0.835358221959214 0.833330387769962 1 1
0.76838044874804 0.766550912575293 1 1
0.838542788991907 0.836584822619105 1 1
0.770722304844429 0.768779208391165 1 1
0.798582093139733 0.796523688713016 1 1
0.828269054928225 0.826208316713096 1 1
0.794508700546742 0.792616830275184 1 1
0.817444955013935 0.815487409842626 1 1
0.812723619171517 0.810450799563612 1 1
0.818552979658095 0.816200684844734 1 1
0.826098569421198 0.824347904848577 1 1
0.817347602654402 0.815313148980666 1 1
0.873934108916532 0.871221203613955 0 0
0.839788043278062 0.837948431868359 1 1
0.793440082333951 0.791651483337448 1 1
0.835677245980759 0.833057067352009 1 1
0.815979389425305 0.813539388966049 1 1
0.783093540394048 0.781309536536112 1 1
0.759160058904103 0.757286033403019 1 1
0.79435868431728 0.79235306925172 1 1
0.826082371941257 0.823846687545952 1 1
0.78836341330252 0.786396212233581 1 1
0.794762879701426 0.79314951541339 1 1
0.824797638538556 0.82298946375211 1 1
0.759467885088804 0.757883513895716 1 1
0.778957106925713 0.777121534564482 1 1
0.780277838409758 0.778571450904579 1 1
0.810256062615396 0.808138845854298 1 1
0.805973865050458 0.803775555698548 1 1
0.805790314891179 0.804014210063952 1 1
0.801843981687518 0.799616096446702 1 1
0.802496885309217 0.800324102176082 1 1
0.828268323640018 0.826095957529892 1 1
0.767572025982148 0.765457808535688 1 1
0.828085951389329 0.825972040062263 1 1
0.793918275053512 0.792158826221738 1 1
0.784711549258263 0.782838806668916 1 1
0.780694593999207 0.778774829175622 1 1
0.847921752575234 0.845927164630236 1 1
0.826279586097912 0.824018387172983 1 1
0.80940463197883 0.807335681456905 1 1
0.806246401862405 0.804239373070077 1 1
0.721466299351278 0.719255041074589 1 0
0.801964595235366 0.800212561259158 1 1
0.792690911406584 0.790549313966706 1 1
0.797014163984343 0.794982925500657 1 1
0.749582071702061 0.747256236912381 1 1
0.808757475782925 0.806966382589262 1 1
0.773300967549758 0.771290914006695 1 1
0.808969344771486 0.807093782044072 1 1
0.809638438341425 0.807623156087406 1 1
0.784335762897304 0.781826731525647 1 1
0.797028727590721 0.795109348471413 1 1
0.778836333795835 0.776619607782763 1 1
0.782451986176839 0.780553355757749 1 1
0.779331263307849 0.777378424803584 1 1
0.812558780715817 0.81040308271722 1 1
0.86923007144632 0.866774193798669 0 0
0.817680194915529 0.815627914729709 1 1
0.813851222021082 0.811768645256309 1 1
0.814572479379502 0.81248930979709 1 1
0.817522118151476 0.815312153676526 1 1
0.794986080435072 0.793103924647428 1 1
0.800029668277143 0.797949318144031 1 1
0.796756355345893 0.794695504948873 1 1
0.807606668467749 0.805554894858491 1 1
0.831905295642185 0.829966407136635 1 1
0.762688018964605 0.760792282999595 1 1
0.778881918886026 0.776869773445513 1 1
0.782299078655168 0.780089487465123 1 1
0.805769891727105 0.803205883107741 1 1
0.801406080730179 0.799478613127676 1 1
0.83278857732851 0.83071093119434 1 1
0.799049611474075 0.79703996320831 1 1
0.77263263650382 0.770429083305348 1 1
0.754628352890077 0.752741729474584 1 1
0.778826642598005 0.776559145544706 1 1
0.767046061466565 0.765341515678273 1 1
0.862108102599469 0.859714024888726 1 1
0.762501069626937 0.760548762246219 1 1
0.774752453873215 0.772891338246437 1 1
0.818744193688832 0.816622094942336 1 1
0.770172163236611 0.768001853102237 1 1
0.762738214178718 0.760953582868662 1 1
0.833157756549796 0.831079800027409 1 1
0.79297012423543 0.79096294102455 1 1
0.813980716824532 0.811909545032087 1 1
0.805621628967869 0.803897271398298 1 1
0.791053457059209 0.789052053196065 1 1
0.77335398316016 0.771359241657548 1 1
0.82219345220968 0.82013734261761 1 1
0.798832132217302 0.796759679814758 1 1
0.78229181410743 0.780180123933108 1 1
0.788698689147647 0.786512223549097 1 1
0.85121296781691 0.848909433055689 1 1
0.809934241510868 0.807930562828957 1 1
0.830602776979928 0.82865956281925 1 1
0.847514490596905 0.845080386340075 1 1
0.774107890262386 0.771953668168048 1 1
0.798364165542622 0.796371841037923 1 1
0.776279159913402 0.774366928667545 1 1
0.805755637536839 0.803896105359364 1 1
0.773285535201386 0.771064227904634 1 1
0.795213982001236 0.793099702050314 1 1
0.799731600762229 0.797679912647036 1 1
0.762206705710657 0.760285217938423 1 1
0.823890712726757 0.821852517314254 1 1
0.779638955603319 0.777743648126808 1 1
0.770867047694173 0.768848189886556 1 1
0.800405459023972 0.798303065800646 1 1
0.785937341453809 0.784014327526873 1 1
0.787106352655272 0.785089768596268 1 1
0.77587445615233 0.773845273108565 1 1
0.804530899869437 0.802579753659288 1 1
0.806316303682222 0.804224830032036 1 1
0.811222382595646 0.809293018820354 1 1
0.75183965105092 0.749920372198474 1 1
0.766611678094245 0.764542631022272 1 1
0.813829678150026 0.811611607618892 1 1
0.780734801224518 0.778908253588674 1 1
0.821210262880066 0.819360511385415 1 1
0.817138328694885 0.815260138992913 1 1
0.808490972170234 0.806787600240145 1 1
0.802170550010755 0.799484991102643 1 1
0.769195493776148 0.767079530348761 1 1
0.803284875026022 0.80152557569067 1 1
0.796931474772172 0.795199628826164 1 1
0.859619734187013 0.857509256276491 0 0
0.803709166077912 0.801868938721644 1 1
0.838022123713009 0.836097319157825 1 1
0.854642684457228 0.852187864184643 1 1
0.80263885584966 0.800525181048942 1 1
0.836506991503186 0.834500002177317 1 1
0.806851441253625 0.80475271372036 1 1
0.819695109897383 0.817619982373701 1 1
0.793495183047993 0.791279307772006 1 1
0.80497173986622 0.803135198375669 1 1
0.843718816487716 0.841601805131214 1 1
0.800935187036048 0.799083843377037 1 1
0.845897786189862 0.843458915444729 1 1
0.766363246361835 0.764143402854068 1 1
0.770678056126251 0.769145289351388 1 1
0.808283797443624 0.806292444171565 1 1
0.770277667267324 0.768127156323752 1 1
0.816972036884829 0.814913166540749 1 1
0.797079637794005 0.79478957208982 1 1
0.788682487543024 0.786769129945225 1 1
0.797245283941472 0.79511770567261 1 1
0.738948106299048 0.736973692273466 1 1
0.820911317660937 0.818700843662223 1 1
0.762764525015541 0.760883177453748 1 1
0.832083877787048 0.830084996761397 1 1
0.776421858734152 0.774502336047892 1 1
0.781445414657474 0.779464148540311 1 1
0.773735985670315 0.771461642863887 1 1
0.790296090993154 0.787883127297553 1 1
0.786026373356704 0.784167051047792 1 1
0.814864072142377 0.812066856887766 1 1
0.863912880209903 0.862038163187662 0 0
0.818084286561308 0.816049964619079 1 1
0.790867505878864 0.788760850620984 1 1
0.762733030375568 0.760824958391146 1 1
0.802982510658772 0.801206983711036 1 1
0.818496703106154 0.816754426614889 1 1
0.804766631419019 0.802814803179976 1 1
0.764280190715 0.762177558925736 1 1
0.819352282400587 0.817445773845424 1 1
0.756349465364465 0.754486149706017 1 1
0.800200771123767 0.798388901549531 1 1
0.745007651904862 0.743227003431945 1 1
0.821112697355395 0.819177017216759 1 1
0.813930112991498 0.811557067098667 1 1
0.763274523139764 0.761401521090248 1 1
0.800707071257192 0.798955627193401 1 1
0.786354760973754 0.784508181539074 1 1
0.788108464774031 0.786367096202752 1 1
0.847468959689516 0.845256223199676 1 1
0.768784206499296 0.766997964552199 1 1
0.792952417452554 0.791302428061527 1 1
0.832137610729546 0.829918480016949 1 1
0.805464584168568 0.803726787390714 1 1
0.781897644666548 0.779838603519222 1 1
0.820896365219233 0.818888667362887 1 1
0.832329849809045 0.830092581438689 1 1
0.792597060448898 0.79087412263908 1 1
0.826487536637051 0.824547704877138 1 1
0.811355482664668 0.809433006731101 1 1
0.803270623526219 0.801519692442143 1 1
0.800460683062431 0.79854529431558 1 1
0.820482631315845 0.818641248194427 1 1
0.814698041249644 0.812821571814152 1 1
0.773544141375633 0.771678650953398 1 1
0.800334485578579 0.798439449513037 1 1
0.808135849178778 0.80588804381577 1 1
0.834345065620617 0.832001660798439 1 1
0.808664186467963 0.80689619051798 1 1
0.761859832328857 0.759652875955913 1 1
0.79576504873436 0.793606249761373 1 1
0.829345624679387 0.827277864899604 1 1
0.819489991781938 0.817307457936153 1 1
0.794687516150926 0.792406166954305 1 1
0.78691764796349 0.784703671242959 1 1
0.804461421007344 0.802385576533421 1 1
0.847868448856394 0.845819831416235 1 1
0.805287009737856 0.803274183175717 1 1
0.799855813811513 0.797846763711392 1 1
0.812285619638108 0.810064372393478 1 1
0.771149403185736 0.769105518988274 1 1
0.77983279551504 0.777906401807045 1 1
0.784692146686949 0.782595959892962 1 1
0.796131815313649 0.79423549672276 1 1
0.769108816939159 0.767138791898497 1 1
0.795833081395768 0.793763786595234 1 1
0.818628414969059 0.816546070034663 1 1
0.795425508287227 0.793653224136719 1 1
0.76184689262022 0.759714441059478 1 1
0.810265868610175 0.808127617753511 1 1
0.794137411842856 0.791869922544267 1 1
0.814166863467316 0.812051609684404 1 1
0.772584292247084 0.770753680532647 1 1
0.805109712871575 0.802988910449232 1 1
0.841781725100546 0.839578469916054 1 1
0.815925548020133 0.813844710408002 1 1
0.771192997665386 0.769539689786311 1 1
0.804022904626202 0.80224451148137 1 1
0.815112953158871 0.813091529768204 1 1
0.820493881221394 0.818172315521928 1 1
0.803318325543168 0.801291975453888 1 1
0.786537856006065 0.784714053882921 1 1
0.794485270440125 0.7922989127448 1 1
0.817295227185177 0.815318476347701 1 1
0.811072478440477 0.808945955154731 1 1
0.803438673203634 0.801292139836777 1 1
0.819595118888917 0.81734009197309 1 1
0.804541370153215 0.802633807514453 1 1
0.853832652995543 0.851741207798574 1 1
0.804548004020773 0.802345312134097 1 1
0.784256292447063 0.782214528021361 1 1
0.739786269244632 0.737708865106264 1 0
0.856936392363692 0.854474643132626 1 1
0.798602855596346 0.79666737734534 1 1
0.78675056418201 0.784373645076948 1 1
0.796074939914339 0.794219536685456 1 1
0.811392487097539 0.809292431225284 1 1
0.789633723918906 0.787160722014284 1 1
0.754865385903244 0.752601122812887 1 1
0.770188553321982 0.768161693880241 1 1
0.791663700909089 0.789340640305315 1 1
0.789215928326959 0.787031143865106 1 1
0.884482249473915 0.882106402940847 0 0
0.797931736224898 0.795899580804731 1 1
0.761230294985817 0.759168526342092 1 1
0.855164770871855 0.853089285970502 0 0
0.806477186767737 0.804475303109163 1 1
0.792068367851807 0.789883387226611 1 1
0.811286692068806 0.809363730003835 1 1
0.841229410600425 0.838829582793093 1 1
0.771587293738078 0.769819343837961 1 1
0.820284397632685 0.817782737913425 1 1
0.752517573638014 0.750390922863107 1 1
0.79948853878594 0.797485454034194 1 1
0.837620193095347 0.835246490805675 1 1
0.77639943070612 0.774520047379922 1 1
0.795250571295945 0.793308219989373 1 1
0.740480912634292 0.738477616029959 1 1
0.769682219971934 0.767852604489499 1 1
0.783382198903907 0.781430298745787 1 1
0.761515937009432 0.759753684801612 1 1
0.776279960848215 0.774440549396441 1 1
0.767596916266383 0.765127515970571 1 1
0.806839653186139 0.804913988692856 1 1
0.800662491763739 0.798653304728001 1 1
0.779779576809466 0.777806048175439 1 1
0.805384558881702 0.803244257506384 1 1
0.717393045705749 0.715834051261787 0 0
0.829111103289602 0.827062084877567 1 1
0.817229001241745 0.81517573640676 1 1
0.829759687612973 0.827759861596737 1 1
0.853917244983004 0.851548001705368 1 1
0.846047245924433 0.843514325717305 1 1
0.762812277295033 0.760840667193279 1 1
0.774668314737946 0.77249640092713 1 1
0.768071817367996 0.766306728238887 1 1
0.784801491911872 0.782735764715607 1 1
0.780486540124294 0.778658338460274 1 1
0.777595017846639 0.775821986431168 1 1
0.807476619900553 0.805336882320035 1 1
0.87558910057576 0.873420603178688 0 0
0.796965892829356 0.794910808527728 1 1
0.767516135833572 0.765498629515373 1 1
0.800187787896488 0.798146926422557 1 1
0.769081238274806 0.766849051192562 1 1
0.797570349830557 0.795661072092183 1 1
0.788577885876989 0.786242119540981 1 1
0.779690240007634 0.777420026721553 1 1
0.817371295219871 0.81540924893756 1 1
0.755051724397262 0.75299368622414 1 1
0.791526377615635 0.789273794924576 1 1
0.792753015177636 0.79076472382707 1 1
0.840883160383817 0.838703014877703 1 1
0.816510761150293 0.814825335848246 1 1
0.814105966335928 0.81204695621963 1 1
0.811424013993022 0.809396335808478 1 1
0.795440280621261 0.793072545356144 1 1
0.826917195972361 0.824942985966529 1 1
0.785050740608274 0.782721758902108 1 1
0.845714309310769 0.843918909727551 1 1
0.7974988880752 0.795395736542896 1 1
0.783308288295135 0.781273315917316 1 1
0.792024933958827 0.790229939855103 1 1
0.78296909853249 0.781044531335096 1 1
0.754039479428055 0.752141146563698 1 1
0.815782338429387 0.813471880006592 1 1
0.809125962117975 0.807055833690106 1 1
0.770971442396753 0.769041971493214 1 1
0.798290776779533 0.796257204059461 1 1
0.77266649174896 0.770645571770273 1 1
0.788132729000624 0.786370727372926 1 1
0.821939282608898 0.819891587100353 1 1
0.761524813541779 0.759583068451919 1 1
0.822213159224693 0.820250507303552 1 1
0.854982629974911 0.852851857167941 1 1
0.772870516436333 0.770856335512557 1 1
0.778922455180003 0.776968983362019 1 1
0.767642162829102 0.765918314445604 1 1
0.832794691958285 0.830775131481995 1 1
0.781942554719619 0.780138633842695 1 1
0.798629745114582 0.796848835657041 1 1
0.80838833087917 0.806471960065917 1 1
0.798593462682492 0.796801124598027 1 1
0.850300086789752 0.848016508810923 1 1
0.788588047322156 0.786505073597725 1 1
0.763161647475792 0.761119361649715 1 1
0.749954290471515 0.748272464001063 0 0
0.813372687115693 0.811311451943788 1 1
0.793215676903531 0.791116164602938 1 1
0.810424465893617 0.808397400390538 1 1
0.79457324787253 0.79275705718388 1 1
0.807611306144695 0.80585992264569 1 1
0.7837911975028 0.781310536361786 1 1
0.802577930366431 0.800743657254532 1 1
0.854012337491035 0.851815667553904 0 1
0.812064003558352 0.809938132557577 1 1
0.759184621647604 0.757044020979125 1 1
0.826961132085684 0.824918146300056 1 1
0.767999209894813 0.765612138166932 1 1
0.799792330928723 0.798013162034368 1 1
0.782639617179867 0.780661029977717 1 1
0.786516687480079 0.784567831607579 1 1
0.775316204064927 0.773185163614339 1 1
0.776152164737675 0.773808705667428 1 1
0.842205306127349 0.840145670830462 1 1
0.818417641114158 0.816444721018714 1 1
0.75119593424151 0.749346863059621 1 1
0.790422120052759 0.788530232963464 1 1
0.748847108273344 0.746574651622547 1 1
0.79431751164477 0.79184131770211 1 1
0.822569323517287 0.820815886581748 1 1
0.81056705291938 0.808310701106449 1 1
0.829729583460071 0.827502828836007 1 1
0.820742753897833 0.818781330154913 1 1
0.772366684531704 0.770275600139591 1 1
0.794221140359306 0.792182429262048 1 1
0.764412700623148 0.762632967780562 1 1
0.750998923558583 0.74912736239959 1 1
0.797155659114367 0.795163427359812 1 1
0.780063690720192 0.777807237840965 1 1
0.817080284494059 0.815216274983605 1 1
0.819155875194347 0.816994122956586 1 1
0.780283150332756 0.778336829815685 1 1
0.799331642868807 0.797302958508083 1 1
0.780444970365134 0.7787282437028 1 1
0.838270753595293 0.836193282605571 1 1
0.761376346812124 0.75926342394738 1 1
0.797704478368823 0.79557937160301 1 1
0.8219711703181 0.819891828388676 1 1
0.769459033744436 0.767619595298309 1 1
0.824939757608784 0.822784210570776 1 1
0.837450806962025 0.835181202734088 1 1
0.803556897427288 0.80125977729187 1 1
0.823811127126978 0.821095242562445 1 1
0.805749501946421 0.802992198003593 1 1
0.801971708501417 0.799807060633997 1 1
0.788998566154648 0.786945866252028 1 1
0.806213921284734 0.803990286940893 1 1
0.8244759926772 0.822264415435491 1 1
0.813069378761538 0.811005583062129 1 1
0.775850632458263 0.773959801512547 1 1
0.786706342534367 0.784783944271373 1 1
0.784769736531508 0.782681493416556 1 1
0.815137697484094 0.812944263248856 1 1
0.80996884799063 0.807909720984698 1 1
0.803102640782741 0.801283290013423 1 1
0.80367004895019 0.80193925837784 1 1
0.808660240926356 0.806766097931357 1 1
0.843939221516443 0.841673567455923 1 1
0.760740826737406 0.758860082401976 1 1
0.728046351158589 0.726439021544142 0 0
0.768902318852487 0.766883686243628 1 1
0.78349288045529 0.781390303306142 1 1
0.815609256601986 0.813458176785084 1 1
0.846285009466876 0.844366607887969 1 1
0.769693102106551 0.767793078576979 1 1
0.865581875705115 0.86338138866259 0 0
0.843988973002909 0.841840065720539 1 1
0.77768955276365 0.775684037260575 1 1
0.788688593683981 0.78652382603433 1 1
0.827550701504331 0.825417271657482 1 1
0.844565774266085 0.842555666234232 1 1
0.785114680041242 0.783265411943398 1 1
0.786276292178358 0.784291811826862 1 1
0.809026711574457 0.80675355272896 1 1
0.828294265904276 0.826254608994989 1 1
0.780227199006191 0.777959396470787 1 1
0.783757493830894 0.781403451781418 1 1
0.785369547703972 0.78332841371089 1 1
0.795769362178656 0.793761223207222 1 1
0.76686592380454 0.764924554722721 1 1
0.778595382121801 0.776349085946026 1 1
0.831399128176687 0.829324564422431 1 1
0.772524713949129 0.770630739553567 1 1
0.801746195318943 0.799352958950723 1 1
0.796067068935111 0.794274407911827 1 1
0.764773296798872 0.762898576583986 1 1
0.815834803765924 0.813848703229834 1 1
0.778923012521257 0.776832047169283 1 1
0.822195085513167 0.820197750517654 1 1
0.782256726867255 0.780243830936532 1 1
0.816133190221264 0.813884116967076 1 1
0.829519060473973 0.8275512471256 1 1
0.811531664341676 0.809708683536393 1 1
0.790599230066758 0.788719453953452 1 1
0.775325316310142 0.773105552727407 1 1
0.802886242211914 0.8010750622473 1 1
0.846293346490487 0.844138523553915 1 1
0.857654238870076 0.855624177534865 0 0
0.821048356024764 0.818490166583101 1 1
0.784679247891035 0.782605832840899 1 1
0.793320698025842 0.791488298972101 1 1
0.751849352364089 0.749760660132103 1 1
0.790960063908998 0.78890524015638 1 1
0.80505790981755 0.802757882844647 1 1
0.734947394887521 0.733195502044527 0 0
0.803612544983002 0.801380289182001 1 1
0.791926627557178 0.789895524693854 1 1
0.804725265235695 0.802835056679284 1 1
0.781447426782973 0.779489588268367 1 1
0.773687837604013 0.771768931014167 1 1
0.788109290268134 0.786173360697091 1 1
0.760046802415396 0.758168621468983 1 1
0.818103415033773 0.81630017940269 1 1
0.761340127920587 0.75946555782078 1 1
0.779041806281078 0.77704673142 1 1
0.819019499164683 0.817048791981488 1 1
0.785257202921807 0.783470259938613 1 1
0.78090519058534 0.778758196729917 1 1
0.796607314784556 0.794528252555475 1 1
0.830427353743188 0.828057779060708 1 1
0.764386468735004 0.762188009204755 1 1
0.797005218303569 0.794933007022696 1 1
0.780128219197229 0.778226638219168 1 1
0.778898421544548 0.776414564361622 1 1
0.792121909282833 0.790330485129851 1 1
0.833393294072517 0.830928359348381 1 1
0.788832297716277 0.786414563956993 1 1
0.792728045023562 0.790667069415149 1 1
0.792514075298167 0.790490642133491 1 1
0.808389959602086 0.806583215164925 1 1
0.791531712751121 0.789561306598597 1 1
0.804555156779798 0.802469468085299 1 1
0.761495535570301 0.759250682237094 1 1
0.790193880717746 0.788210377507853 1 1
0.75292128067696 0.751106359164223 1 1
0.832131426637121 0.830173973701468 1 1
0.772387070024836 0.769975019798899 1 1
0.822974720087888 0.82046403406235 1 1
0.840314996892563 0.83814915172348 1 1
0.800304253750042 0.798378821905064 1 1
0.79312775451128 0.791483318424575 1 1
0.78201368219714 0.779924073563379 1 1
0.803416921037442 0.801558353669801 1 1
0.772113127789911 0.770130001426846 1 1
0.787641177795035 0.785594057127867 1 1
0.809117103148828 0.807000618342174 1 1
0.867943277299029 0.86545965998666 0 0
0.837691675225818 0.83473283636671 1 1
0.820319954281277 0.818141782546727 1 1
0.776973203875617 0.775054773626269 1 1
0.802584505426746 0.800581143566745 1 1
0.782572491593469 0.780624740547131 1 1
0.772527824520962 0.770692619775714 1 1
0.848301290308949 0.845998691668145 1 1
0.828875490472636 0.827212226148343 1 1
0.758481441650263 0.756367786525074 1 1
0.856984904401671 0.854759831432379 0 0
0.789643421416334 0.787597857837941 1 1
0.832987480885572 0.831046005045827 1 1
0.778629205014291 0.776955666186622 1 1
0.798371399710642 0.796590722797344 1 1
0.813978770420029 0.812175263397595 1 1
0.803161947640375 0.801079787330672 1 1
0.784505966375295 0.782799284255338 1 1
0.784398445526037 0.782308573366424 1 1
0.801674651602258 0.799489700655039 1 1
0.805264743050581 0.803209902556035 1 1
0.809094265197861 0.807425341150977 1 1
0.80946506569167 0.807438852724286 1 1
0.769594285613963 0.767263248077636 1 1
0.805376579255688 0.803218740817316 1 1
0.793869404776394 0.791942753429451 1 1
0.782782202729479 0.780997865804905 1 1
0.784582193427367 0.782634771852346 1 1
0.783876703332501 0.781520396553958 1 1
0.802783328951109 0.80095256298748 1 1
0.805234864587343 0.803251584752773 1 1
0.772526276613627 0.770456140967135 1 1
0.783640503736647 0.781354819523941 1 1
0.802101395707805 0.800143971187601 1 1
0.855670381031339 0.853484916274913 0 0
0.747870616499284 0.745909374262366 1 0
0.825794396526728 0.823760542059876 1 1
0.781092339745081 0.779005171293328 1 1
0.861866128285026 0.859730929544609 0 0
0.830733836506346 0.828554549151774 1 1
0.813888010870677 0.811887638022277 1 1
0.820551472773979 0.818077222546648 1 1
0.788643201394755 0.786802027933259 1 1
0.830891950185872 0.82907938143658 1 1
0.81679249330046 0.814644022801849 1 1
0.791303372949723 0.78930202153217 1 1
0.844247108103256 0.842220380483465 1 1
0.819454893865525 0.817405526173485 1 1
0.778307383631487 0.776305813899163 1 1
0.781870663096152 0.77994538493561 1 1
0.764023786953837 0.762150791331291 1 1
0.813641796626311 0.811666928591986 1 1
0.838613575081734 0.836705467981307 1 1
0.811087328360412 0.809013885914281 1 1
0.824030204854188 0.822054295239975 1 1
0.772505883684099 0.770610049722065 1 1
0.811988777725452 0.810160784664351 1 1
0.749318552093405 0.747273230004376 1 1
0.83424122539552 0.832112985850397 1 1
0.786783032173938 0.784605054400297 1 1
0.789592874398409 0.787398156458201 1 1
0.781560878130132 0.779543165597495 1 1
0.842057819282298 0.839167571411031 1 1
0.783020677203865 0.781153621501689 1 1
0.775671702497934 0.773706817712916 1 1
0.781445503839122 0.779494652420311 1 1
0.77655875627417 0.773981186472305 1 1
0.818171961084744 0.815939729081335 1 1
0.781295952450376 0.778810393420628 1 1
0.795815814418152 0.793923105320934 1 1
0.831425377220487 0.829414184610912 1 1
0.774971451628775 0.772977608278634 1 1
0.807388780606407 0.805590920034375 1 1
0.827978550327825 0.825936934340408 1 1
0.770929052992626 0.768334183169491 1 1
0.814268626718517 0.812080564422105 1 1
0.791548537998512 0.789523991658202 1 1
0.848144543815234 0.846218768983433 1 1
0.760053057929568 0.758172755487603 1 1
0.788610763951263 0.786665904671203 1 1
0.813546008298662 0.811204541752033 1 1
0.866511455837634 0.864226902934036 0 0
0.800555090380211 0.798362848133233 1 1
0.785562887228417 0.783769015830942 1 1
0.814674562997089 0.812425153794285 1 1
0.821748002208683 0.819785076044095 1 1
0.784345403586229 0.782526357366351 1 1
0.749028880963935 0.746899711864735 1 1
0.793661390435432 0.791652666053352 1 1
0.792983594087385 0.791041460769045 1 1
0.835061789037078 0.832856846929071 1 1
0.781314478714439 0.77936376972396 1 1
0.743261229268137 0.741417350412754 0 0
0.74208387223592 0.740356779687998 0 0
0.830035093411344 0.827850390023517 1 1
0.756536587412375 0.754251446292012 1 1
0.808497003785029 0.806558008418089 1 1
0.8017110436075 0.799995256951046 1 1
0.815458792665553 0.813461394355881 1 1
0.776598013312011 0.77460771623668 1 1
0.768025183626563 0.766077655543018 1 1
0.809692004755297 0.807412702975903 1 1
0.789825000163616 0.787910310187815 1 1
0.798305133513075 0.796213210830537 1 1
0.814217151132796 0.812161126768616 1 1
0.768440674141659 0.766782241392548 1 1
0.820171687640187 0.818212764716629 1 1
0.852689867200617 0.850324569881646 1 1
0.834689981521331 0.83264175116374 1 1
0.799390268472401 0.797417458518498 1 1
0.800302790208607 0.798343632002931 1 1
0.822876464729443 0.820993000291045 1 1
0.81163214485719 0.809456602815707 1 1
0.782481809409959 0.780418592004603 1 1
0.77193247312306 0.770291427259718 1 1
0.808056603965716 0.805805091569446 1 1
0.794949857444331 0.792988474683985 1 1
0.816596388183568 0.814675423642254 1 1
0.812379739503227 0.810588599472943 1 1
0.806808268190078 0.805064943713394 1 1
0.789993413875725 0.787855960547042 1 1
0.809999065908396 0.808171128323715 1 1
0.80672984775922 0.80472421361232 1 1
0.797492044243737 0.795460802371785 1 1
0.833091012611102 0.830314463240109 1 1
0.770820584146515 0.768683457644052 1 1
0.82413517168282 0.821680955320753 1 1
0.819144482185956 0.817206004384365 1 1
0.781362969462628 0.779465928364072 1 1
0.804440720338206 0.802440270078152 1 1
0.800567866755277 0.79836935846674 1 1
0.812458735814231 0.810187141530043 1 1
0.810910428620175 0.808939828203834 1 1
0.778443681635721 0.776253469455324 1 1
0.779468624393783 0.777524776168038 1 1
0.776587006656102 0.77422331248485 1 1
0.793408635802925 0.7915005510954 1 1
0.774415123372564 0.772552972089851 1 1
0.805447654128424 0.803250956379817 1 1
0.858670001989542 0.856303118808513 1 1
0.801115860259517 0.798976451674247 1 1
0.796224005254413 0.794170376614796 1 1
0.785148036325919 0.783233365260351 1 1
0.824371687069487 0.821802693173473 1 1
0.784217650521964 0.782260372017595 1 1
0.797172787744205 0.795346862965093 1 1
0.844653351541446 0.842566145807806 1 1
0.786328070819627 0.784620070952781 1 1
0.794509547775658 0.792112561297411 1 1
0.784220423752131 0.782241042994076 1 1
0.769210706770801 0.767289954341147 1 1
0.814130586103214 0.811978427807284 1 1
0.769332666470991 0.7676026377977 1 1
0.809340953773199 0.807304116881081 1 1
0.828948889753494 0.826779709886583 1 1
0.809956246983183 0.80786511291093 1 1
0.78056266778496 0.778400655793991 1 1
0.804278945668585 0.802378334168175 1 1
0.803431009988415 0.801533848932022 1 1
0.792199888375776 0.790550639665368 1 1
0.803152183937244 0.800988293232876 1 1
0.834303621855959 0.832456958669331 1 1
0.776192179432049 0.77437639195025 1 1
0.789818719218293 0.787867318059923 1 1
0.808638190748772 0.806642480711386 1 1
0.847863500004913 0.845865094492359 1 1
0.772841854097969 0.77080389030219 1 1
0.807943920165973 0.806131589967099 1 1
0.81386354940678 0.811643375453243 1 1
0.753157776564732 0.751298963545887 1 1
0.804789472836668 0.802879928243889 1 1
0.819339756924001 0.817312367060675 1 1
0.835556625321526 0.833388195399157 1 1
0.820374183451783 0.818410855233062 1 1
0.795604984758521 0.793883938497886 1 1
0.818041609876912 0.816019363542989 1 1
0.841636943807869 0.839323805906644 1 1
0.773236004934378 0.77136037554057 1 1
0.779687436012619 0.777533667932976 1 1
0.777180177782302 0.775174541146895 1 1
0.799192886755564 0.797437368807185 1 1
0.796841484109138 0.794469657471195 1 1
0.78647898690053 0.784466580401403 1 1
0.794348348959868 0.792497312568507 1 1
0.820645170296116 0.818549368086087 1 1
0.803820414115372 0.801710953306868 1 1
0.813544942306833 0.811519240684855 1 1
0.822248893695356 0.820005225772465 1 1
0.768564708128226 0.766686801857451 1 1
0.75905657015369 0.757214102926882 1 1
0.805360638351866 0.8032863414862 1 1
0.828406415435367 0.826291048652473 1 1
0.846608281146631 0.844560197540371 1 1
0.779960225960674 0.77784379999462 1 1
0.835559870394633 0.83328238048946 1 1
0.79371482385509 0.791857794527369 1 1
0.797107894812651 0.795191469306101 1 1
0.798738407919468 0.796777851970884 1 1
0.780454764872101 0.778300595887612 1 1
0.757619082264086 0.755565229563955 1 1
0.789004646786534 0.787109509250031 1 1
0.832110583787921 0.829629944221183 1 1
0.81441589775102 0.812305814640794 1 1
0.793990861358447 0.791930898337363 1 1
0.822929057469257 0.82100636467057 1 1
0.785636918282523 0.783797663283514 1 1
0.853111077295385 0.850894583784501 1 1
0.787253665065083 0.784950831122835 1 1
0.779914502313366 0.777879028131963 1 1
0.769658191530953 0.767305365222557 1 1
0.818264249568174 0.81590745167013 1 1
0.771974320411623 0.769866426716274 1 1
0.833579381313609 0.831114201518168 1 1
0.850080539973903 0.848259351429982 1 1
0.84298067100755 0.841028836941181 1 1
0.802836225959835 0.800895658094396 1 1
0.806427378115702 0.804438605535138 1 1
0.811837866080216 0.809815282043574 1 1
0.785900820018338 0.783912651862091 1 1
0.76969374846814 0.767492848171707 1 1
0.797959309209383 0.795797018211862 1 1
0.779736268205281 0.777972566768004 1 1
0.776127305772032 0.774315001216182 1 1
0.814695922364028 0.812649693724131 1 1
0.798479485608406 0.796088801483752 1 1
0.82909328414926 0.827016562199773 1 1
0.80972270594902 0.80757758695686 1 1
0.817063709433566 0.814952112873775 1 1
0.785821658523279 0.783769807833163 1 1
0.777707557435132 0.775814671376929 1 1
0.795020272935779 0.79323239728349 1 1
0.810900743293968 0.808736502410592 1 1
0.792172430507835 0.790380387114099 1 1
0.741186922092234 0.739339192603894 0 0
0.83880943087535 0.836647950136044 1 1
0.785585611158757 0.78367343703934 1 1
0.800799572102424 0.798484044450536 1 1
0.778977288873816 0.776963761839647 1 1
0.80789780026148 0.806133621142295 1 1
0.815323291915661 0.813304282049328 1 1
0.807954863242354 0.805418685998628 1 1
0.779827288303831 0.778152572545211 1 1
0.786608478367507 0.784434445173158 1 1
0.84357186258609 0.841468374244575 1 1
0.803427392108652 0.801236146241782 1 1
0.838831229960509 0.836609699430766 1 1
0.80142643190898 0.799524641247333 1 1
0.823583736827727 0.821521033236007 1 1
0.807177834881793 0.805262897249171 1 1
0.806765315181296 0.805033548389435 1 1
0.796341372008606 0.794477150535051 1 1
0.852395522495041 0.850634545640457 0 0
0.767805356143749 0.766070734366486 1 1
0.784526727030433 0.782657532507309 1 1
0.812695227144086 0.810803910187417 1 1
0.825995587906794 0.823939441326328 1 1
0.785181939247359 0.783351198664194 1 1
0.816147517872492 0.814361471147799 1 1
0.804510321656135 0.802298456692934 1 1
0.804419004768759 0.802520966986258 1 1
0.844377899977 0.841992284979571 1 1
0.834856983267445 0.832868686609893 1 1
0.786608873843181 0.784730984334344 1 1
0.825719950701895 0.82389223735609 1 1
0.834817543072473 0.832777655040389 1 1
0.838587376935949 0.836144958182236 1 1
0.844321638391719 0.842284258083204 1 1
0.773693504260097 0.771744140689983 1 1
0.770852394961077 0.768990158362541 1 1
0.833166727249847 0.830874045742598 1 1
0.770743111449286 0.76888934603647 1 1
0.778740984969439 0.776778039896007 1 1
0.778039064386443 0.776119456292206 1 1
0.761754843182184 0.759982130046781 1 1
0.760149768488978 0.758283189367165 1 1
0.79901675253132 0.796944737595429 1 1
0.821016838455489 0.818564325628397 1 1
0.824163325322776 0.821933814910334 1 1
0.828713359086676 0.826470530657811 1 1
0.813536059596384 0.811159312417667 1 1
0.826735182027662 0.824770505142137 1 1
0.788110859022675 0.786212800767323 1 1
0.753833431127195 0.751824045903378 1 1
0.796261435878906 0.794242284554525 1 1
0.838265182817311 0.836057360681015 1 1
0.787884297907457 0.785846489097875 1 1
0.770932223868221 0.768921807112199 1 1
0.807747605089566 0.805709157087733 1 1
0.828514462189141 0.826460555357538 1 1
0.790192876406693 0.787478966477904 1 1
0.842777284024387 0.840581447504488 1 1
0.797283948689676 0.795424444610987 1 1
0.83905847202422 0.836598766033842 1 1
0.75434134917586 0.752158504233295 1 1
0.797768629790062 0.795648413516929 1 1
0.789805995559269 0.787897073201982 1 1
0.776188416707737 0.77441026451958 1 1
0.809573552577696 0.807775680150724 1 1
0.788070763337098 0.786021793694503 1 1
0.776557884721048 0.774769131171009 1 1
0.786966475137177 0.784951066357271 1 1
0.769425052278941 0.767218411524303 1 1
0.798607233458836 0.796768624845445 1 1
0.758886725249096 0.756590061551964 1 1
0.747717670285366 0.745769620660916 1 0
0.813007716515208 0.811000388136279 1 1
0.783596232295742 0.781802054955608 1 1
0.774984549372661 0.773165479618688 1 1
0.807400490493094 0.805603619871924 1 1
0.85788760914717 0.855631462027514 0 0
0.764104253138758 0.762362290250049 1 1
0.83759082174418 0.835802844758897 1 1
0.824002990078685 0.821971237842869 1 1
0.787312414530912 0.785263620560317 1 1
0.802395429288344 0.800638434856589 1 1
0.809496548544581 0.807582770235628 1 1
0.746997279117958 0.744970090587701 1 0
0.806828224756145 0.804886839899078 1 1
0.809598263885081 0.807372742474277 1 1
0.793018050934566 0.791038956931613 1 1
0.785605134202369 0.783771478266059 1 1
0.825572105056353 0.823459235086445 1 1
0.83586329022513 0.833539875702426 1 1
0.807155151232343 0.805196972269708 1 1
0.782742558286208 0.780253183664697 1 1
0.769577122192029 0.767182725630587 1 1
0.762820313581685 0.761007259866651 1 1
0.781330944981326 0.779274318511197 1 1
0.796575126281018 0.794344879244052 1 1
0.785658321896391 0.783997620871769 1 1
0.82745332370454 0.825518425577875 1 1
0.794426056549989 0.792473697910388 1 1
0.843092043040705 0.840811826012624 1 1
0.835502062681683 0.833138597224831 1 1
0.875997879642802 0.873592625736478 0 0
0.7839644070363 0.781748186681172 1 1
0.766008348630481 0.763978624932644 1 1
0.801944442844234 0.800119553301649 1 1
0.803401698214132 0.801493361050072 1 1
0.792549070083857 0.790698911038708 1 1
0.816568049416942 0.814713887210951 1 1
0.791524498008234 0.789426499070585 1 1
0.74471766337681 0.742907328292593 1 1
0.801529476509312 0.799524975851129 1 1
0.787390168246812 0.785255433616061 1 1
0.829555921151774 0.827322925249259 1 1
0.78554060569981 0.783188262613153 1 1
0.840474610762901 0.838599433346958 1 1
0.806535065711564 0.803964871830532 1 1
0.783279399268396 0.780845465294148 1 1
0.766624988054113 0.764577100826645 1 1
0.803768109334317 0.801836294449349 1 1
0.838721917261559 0.836421740184929 1 1
0.811002493733634 0.808762093661812 1 1
0.798293451598653 0.796336244403109 1 1
0.769426414958921 0.767589945780322 1 1
0.777572064616026 0.775681030718398 1 1
0.783134971188336 0.781381672056093 1 1
0.81758488206539 0.8157331533848 1 1
0.819440974107992 0.817473958761798 1 1
0.799966783608584 0.797731364142335 1 1
0.771550025094029 0.769579693015429 1 1
0.786381214215502 0.784408673155363 1 1
0.789527442742615 0.787610324193012 1 1
0.771360821749261 0.76957112088492 1 1
0.762176898893749 0.760395721460724 1 1
0.78044006942456 0.777819313668302 1 1
0.778061308488159 0.776037693785739 1 1
0.799496062755124 0.79744456580254 1 1
0.78987728022052 0.787636531846132 1 1
0.786608911752785 0.784392200410607 1 1
0.781792774165366 0.779965076450292 1 1
0.810916267947165 0.80860693205978 1 1
0.785811419230655 0.783890908629465 1 1
0.85337070603582 0.851294837892041 0 1
0.743581293426098 0.741649574476485 0 0
0.815304185937379 0.813228977775342 1 1
0.786837809249389 0.784567001159986 1 1
0.751416820492305 0.749145034553443 1 1
0.890940352761481 0.88866063570569 0 0
0.852507112915872 0.850114294463725 1 1
0.771670528033784 0.769639420769804 1 1
0.773283845588717 0.771487389544607 1 1
0.785003714173601 0.78300519391875 1 1
0.785135209462614 0.783203686663291 1 1
0.824203775298585 0.822281398996206 1 1
0.789824418681869 0.787452790933853 1 1
0.824009319513851 0.821779504213975 1 1
0.806334106077894 0.804286884017802 1 1
0.814708583978241 0.812936634806074 1 1
0.796716793692775 0.7944503267076 1 1
0.838242684692276 0.835789184417254 1 1
0.796216591510252 0.794471450795166 1 1
0.770882793993823 0.768750351412115 1 1
0.82369349965544 0.821596323365879 1 1
0.820015294410825 0.817665657825507 1 1
0.740744528363343 0.738961290667909 0 0
0.76776619031324 0.765861512539969 1 1
0.815307238964929 0.813304355563509 1 1
0.754787644203659 0.7529797788746 1 1
0.810266553881149 0.808331106029731 1 1
0.780953529786658 0.779291523634365 1 1
0.776043667649319 0.774081205767074 1 1
0.758034322895562 0.75598750427532 1 1
0.802186590217068 0.800391432169525 1 1
0.830335760651863 0.8275737573927 1 1
0.829530577643509 0.827540823350715 1 1
0.762761719498178 0.760828963926773 1 1
0.795310913291674 0.793174388374938 1 1
0.777309743059259 0.775416095776323 1 1
0.774854270110911 0.772776834577589 1 1
0.80959220085106 0.807613809718727 1 1
0.75297583643362 0.750987471282611 1 1
0.797128083181474 0.794931139903876 1 1
0.800376699156293 0.798534151642498 1 1
0.797678955773489 0.795837044661003 1 1
0.795425603409768 0.793622128421711 1 1
0.765491779759178 0.76351199523157 1 1
0.756609229063632 0.754555583869277 1 1
0.792763489562759 0.790978457277428 1 1
0.800395480524935 0.798309648474899 1 1
0.794690582240826 0.792812766800814 1 1
0.823669340824586 0.821521189465997 1 1
0.811385963243391 0.809261222762326 1 1
0.772254923901168 0.770303503245489 1 1
0.773519234527186 0.771410396553144 1 1
0.82333713773151 0.821216025467505 1 1
0.778957998912175 0.776773011084782 1 1
0.76755819314126 0.765914354272305 1 1
0.788839627191275 0.786877620716432 1 1
0.795470266294912 0.793529570266477 1 1
0.77752544433461 0.775674479559223 1 1
0.732678508277774 0.730761716662269 0 0
0.82361438254912 0.821591467048381 1 1
0.791108414957012 0.789206976181543 1 1
0.790193380714287 0.788074715189367 1 1
0.804909262455268 0.803021736013972 1 1
0.808818400039158 0.806717151471072 1 1
0.788957723678562 0.786686323695745 1 1
0.786391718106075 0.784276265969057 1 1
0.785927236723432 0.783964846183271 1 1
0.819692637159139 0.817311133424527 1 1
0.774465033118875 0.772261444479541 1 1
0.762554897727993 0.760401253382248 1 1
0.803811121113075 0.801811109944988 1 1
0.832458840152297 0.830404705011918 1 1
0.793859739383894 0.791939277980074 1 1
0.830113985024522 0.827991345658637 1 1
0.800146292632525 0.797927128252448 1 1
0.749104101426061 0.747145184572069 1 1
0.790720794615868 0.788234462397442 1 1
0.792601044477517 0.790701460548456 1 1
0.808907920937407 0.806713179815534 1 1
0.77873984108929 0.777017967412902 1 1
0.790602678718419 0.788517931806362 1 1
0.851670034585233 0.849736496629868 0 1
0.803856860727551 0.801663525116506 1 1
0.746264828238067 0.744551935016946 0 0
0.867950054728097 0.86559776957496 0 0
0.784639802525467 0.782618590222564 1 1
0.788992204234774 0.78678018608073 1 1
0.781928649040135 0.779815017384327 1 1
0.811656306526897 0.809675299434356 1 1
0.80936624774355 0.807199185607026 1 1
0.783976557498368 0.782047945966232 1 1
0.808220052768101 0.805860520945759 1 1
0.779028096340343 0.77717138103085 1 1
0.815983258162476 0.813965776684954 1 1
0.818483232149248 0.816138930002539 1 1
0.818126537997659 0.815977745269294 1 1
0.750122877249279 0.74840607263126 1 0
0.81998714239771 0.818344847314804 1 1
0.833996095662003 0.832073582173683 1 1
0.773006712877447 0.771066346949678 1 1
0.842691181001004 0.840620734099676 1 1
0.796923642547053 0.794490339467089 1 1
0.825480675810092 0.823257844592681 1 1
0.816399314172087 0.814335976959461 1 1
0.756683912143895 0.754964205835429 1 1
0.797913908766665 0.795717469461311 1 1
0.814623242613239 0.812618387471011 1 1
0.7974812279302 0.795557584862216 1 1
0.754500196201986 0.752975290603124 1 1
0.788634808853284 0.786717199913556 1 1
0.794872993169953 0.79288029808572 1 1
0.803295516898237 0.801427429033582 1 1
0.816823538430176 0.814539556439749 1 1
0.766742297127174 0.764502716739226 1 1
0.772430429652855 0.770550515335456 1 1
0.76332510762953 0.761330528821603 1 1
0.787190745431859 0.784999148426368 1 1
0.802278636961912 0.800259205991832 1 1
0.783404756729344 0.78131595043464 1 1
0.795977714828233 0.794081641725333 1 1
0.762817831371978 0.760954163093463 1 1
0.794856902128972 0.792736329464172 1 1
0.778304482939224 0.776150170558389 1 1
0.776634115727982 0.774531852286943 1 1
0.794403794448138 0.792331338313403 1 1
0.77574092432943 0.773650459982026 1 1
0.869628955347892 0.867528416228798 0 0
0.814293239394673 0.81239596969211 1 1
0.844194128216128 0.841384245241587 1 1
0.793044236203455 0.790962283709219 1 1
0.766151686748903 0.764321131560685 1 1
0.776744927457597 0.774835905123288 1 1
0.747514492821187 0.745601909932571 0 0
0.813457199072454 0.811482315327702 1 1
0.797586027415457 0.795764288981768 1 1
0.77608223725571 0.77386701870775 1 1
0.805472775546407 0.803495384181665 1 1
0.814245196367334 0.812139992619484 1 1
0.764888421369592 0.76286946037971 1 1
0.833566442790895 0.831227100756883 1 1
0.793999025507681 0.791748124419174 1 1
0.76687731552932 0.76478464210226 1 1
0.791627996216424 0.789940303769124 1 1
0.825588611452348 0.823593992672214 1 1
0.817271687091772 0.815293260315067 1 1
0.802530212258473 0.800648813540295 1 1
0.773961099392623 0.772064253099005 1 1
0.861769610352516 0.859639401902962 0 0
0.74709335353837 0.745398655718801 0 0
0.845406702177828 0.843528058272683 1 1
0.783270803590339 0.781309373505524 1 1
0.802441171803648 0.800382814263568 1 1
0.78279202209774 0.780958090389734 1 1
0.795388661483913 0.793425185556222 1 1
0.80296294614351 0.800741743260036 1 1
0.803866801022793 0.801826286219593 1 1
0.795916094259374 0.793576638482048 1 1
0.789364139074978 0.787539206614352 1 1
0.796277988858497 0.794289405473297 1 1
0.848646367198476 0.846611614401593 1 1
0.802074636063162 0.7999268077212 1 1
0.818095921830168 0.816319561107298 1 1
0.776458288089156 0.774761780025233 1 1
0.804096982498541 0.80157320704433 1 1
0.793745888714378 0.791922094308764 1 1
0.783771593155495 0.781392804107943 1 1
0.778648239973924 0.776802876145931 1 1
0.807852303286799 0.805657474543049 1 1
0.78054569769446 0.778900513762123 1 1
0.805100599102174 0.802969229333259 1 1
0.796952630736735 0.795169533344989 1 1
0.772192962414798 0.770085634181364 1 1
0.805984663939354 0.803822919571862 1 1
0.799766889685543 0.797788183853948 1 1
0.780330562897296 0.778454949230104 1 1
0.795621264422147 0.793502949884952 1 1
0.797506973094505 0.795305130256797 1 1
0.815555877689569 0.813667850439079 1 1
0.785168881237259 0.783248467661412 1 1
0.753235167212479 0.750766161712822 1 1
0.7500500070647 0.748113791201035 1 1
0.839518289069379 0.837452480074854 1 1
0.815008788493585 0.812887186451014 1 1
0.789655761299014 0.787358857437218 1 1
0.808156863708194 0.805256951052034 1 1
0.822682578627505 0.820346532822558 1 1
0.769053818239566 0.767109601950119 1 1
0.846078623131808 0.844086721964368 1 1
0.733732732835699 0.731670440491086 0 0
0.755315243576184 0.753537579875505 1 1
0.795665890432928 0.79377476265769 1 1
0.793374705751977 0.7914227162506 1 1
0.803136614960066 0.801145500444266 1 1
0.810854928831172 0.80892266782677 1 1
0.805596687444751 0.803653829207898 1 1
0.791037650529829 0.788748624218071 1 1
0.745900636807053 0.744049914285731 1 1
0.769658261942106 0.76799274288048 1 1
0.79953354735248 0.797412017649374 1 1
0.788072678923874 0.785942802829609 1 1
0.79522818827988 0.79294531014161 1 1
0.840994913730962 0.838514683323715 1 1
0.730020966612778 0.728079799833444 0 0
0.804869403268255 0.802833114154409 1 1
0.811342862123004 0.809559100424509 1 1
0.769422911616432 0.767034428356034 1 1
0.815363928391529 0.813553486879646 1 1
0.801640943323304 0.799444581435963 1 1
0.784961093392827 0.782694633082901 1 1
0.793355070195325 0.791550380061618 1 1
0.78802052650822 0.786097717718558 1 1
0.83736754222906 0.835185875334709 1 1
0.750902295597479 0.748945182715709 1 1
0.794415349250601 0.792552293162386 1 1
0.803510906899291 0.801582677955338 1 1
0.781899846794322 0.780044742412708 1 1
0.807448639296116 0.805257115171477 1 1
0.776731545292117 0.774843759952132 1 1
0.751432107965331 0.749579587977992 1 1
0.778801858715906 0.776447493389971 1 1
0.797412531350201 0.795013351768433 1 1
0.764694212661105 0.762785104741369 1 1
0.823152147562744 0.821334521187417 1 1
0.783099911861149 0.781103890444474 1 1
0.811436646165347 0.808972817332783 1 1
0.770985480429259 0.768760205563029 1 1
0.794314993933584 0.792439759745397 1 1
0.782026371016574 0.780010065016093 1 1
0.753633970043309 0.751625492489839 1 1
0.799154414566814 0.797203839859084 1 1
0.833157557277298 0.831003688037073 1 1
0.804650463107147 0.802405366303791 1 1
0.82808067721483 0.826017580256359 1 1
0.787193323996493 0.785258626231598 1 1
0.781952799287432 0.78013258378936 1 1
0.809272705226258 0.807360625854444 1 1
0.853769904623273 0.851425311687369 1 1
0.821568877152809 0.819395356053174 1 1
0.770900228347609 0.768956810099234 1 1
0.830188867339641 0.827659569395513 1 1
0.754767603869002 0.752827074066963 1 1
0.820427934624159 0.818533171190862 1 1
0.780159798389834 0.778248357310441 1 1
0.797892413599829 0.796052548622175 1 1
0.796420651503304 0.794292541394893 1 1
0.848325476927793 0.846063582653698 1 1
0.807004629635506 0.805055851760578 1 1
0.813527247500439 0.81111061505483 1 1
0.763963839776595 0.762198997502363 1 1
0.809619897841666 0.807552586695263 1 1
0.804863365628831 0.802782869275216 1 1
0.789709711246738 0.787766590933861 1 1
0.812627536228491 0.81043133276414 1 1
0.790647291426316 0.788703400022104 1 1
0.843716320435823 0.84161459994401 1 1
0.811887547521544 0.810232027849786 1 1
0.781576345780285 0.779634707309218 1 1
0.838669165903127 0.836551468789873 1 1
0.808809640074213 0.806920737318885 1 1
0.825622483230746 0.823678164656757 1 1
0.843145272946368 0.840987162097854 1 1
0.803425022329786 0.801666946246505 1 1
0.771876541068311 0.769959018719479 1 1
0.818145145649338 0.816070980785315 1 1
0.800859106083475 0.799135519183288 1 1
0.81340216906012 0.811550566512578 1 1
0.837332491637871 0.835269198082307 1 1
0.833800581668729 0.831717937142388 1 1
0.771118502034281 0.769019650804454 1 1
0.788957460535203 0.786628918352096 1 1
0.770432113107066 0.768551102580795 1 1
0.741715663811708 0.739752391591477 0 0
0.784398151825017 0.782171548762716 1 1
0.783065242032268 0.781190282310921 1 1
0.856120447015665 0.853965213575903 0 0
0.863443581667592 0.860723462571154 1 1
0.791445341290474 0.789710450868451 1 1
0.822485010505831 0.820296583152811 1 1
0.773995223142149 0.771633835437009 1 1
0.789408162891771 0.787364541297948 1 1
0.755155049425003 0.753412476958428 1 1
0.810913190575712 0.808825159299453 1 1
0.807882099393655 0.805344484443897 1 1
0.775341765134963 0.773732902476746 1 1
0.77911725197685 0.77689705694172 1 1
0.758312548633233 0.756471417660323 1 1
0.75879191886056 0.756847323125437 1 1
0.822539162972402 0.819736622690065 1 1
0.744499291124265 0.742639365661993 0 0
0.801617120314816 0.799318796432579 1 1
0.796523044237552 0.794459447270263 1 1
0.789303450909246 0.787330255842031 1 1
0.801219780096286 0.799032839112661 1 1
0.775056129638357 0.77313486637871 1 1
0.784419947350495 0.78262699945256 1 1
0.791685575876582 0.789359863513111 1 1
0.820055848565479 0.818007795175273 1 1
0.838163881282473 0.835699931700802 1 1
0.814010922402765 0.812161474873206 1 1
0.784576065494227 0.782508709531821 1 1
0.736398154820488 0.734346982243427 0 0
0.812783950461013 0.810900038843895 1 1
0.848190516252082 0.845875196937577 1 1
0.811356599195728 0.809037613039882 1 1
0.812474451583749 0.810297273279917 1 1
0.820039285004239 0.817696606293164 1 1
0.779950544498494 0.778033903314718 1 1
0.770677685815351 0.768979204477786 1 1
0.789744802592492 0.787872487345255 1 1
0.789615166415937 0.787427140971792 1 1
0.823500530179356 0.821426096466465 1 1
0.804747232595491 0.802603902983615 1 1
0.803673806363573 0.801597830567626 1 1
0.796318203845547 0.794316135081292 1 1
0.789427670714752 0.787532500477009 1 1
0.787405793997309 0.785360952456884 1 1
0.813600632426112 0.811463597222719 1 1
0.762863378676719 0.760977495689491 1 1
0.747501875358432 0.745624857377664 0 0
0.795363648159607 0.793363890330987 1 1
0.791071703893626 0.789199641945478 1 1
0.810165980945582 0.808135631246569 1 1
0.800024063814662 0.797911897143671 1 1
0.758294758618059 0.756302958234711 1 1
0.758447298550218 0.756474271672414 1 1
0.820043335459895 0.817866804578614 1 1
0.777797780053501 0.775653199323049 1 1
0.80421198593255 0.802495673300444 1 1
0.822193837846782 0.819794035511462 1 1
0.780086332788891 0.778146371796885 1 1
0.762817792605833 0.760792962636106 1 1
0.808008979751261 0.805974969343817 1 1
0.827089246224311 0.824941722395221 1 1
0.807834064487474 0.805380718034482 1 1
0.749084342772279 0.74680969625403 1 1
0.811589474537574 0.809687678815198 1 1
0.786411703715545 0.784517382027751 1 1
0.760378255983787 0.758347150692334 1 1
0.761795785061055 0.759912878674067 1 1
0.832485393522245 0.830475372100037 1 1
0.809314656474746 0.807142642202447 1 1
0.834031890515424 0.832182652672209 1 1
0.843987287093793 0.841586217633495 1 1
0.812397420574681 0.810277592533634 1 1
0.803432748628723 0.801520293456417 1 1
0.851056697806382 0.848675639444259 1 1
0.790723321797207 0.78866205155738 1 1
0.77604224630922 0.773895455061015 1 1
0.761148170116734 0.759288170398426 1 1
0.783671576537374 0.781815172753782 1 1
0.819175242500813 0.817286488598112 1 1
0.771430308102379 0.769324009021098 1 1
0.799901552252301 0.797860982906284 1 1
0.787692652633115 0.785704520064337 1 1
0.850879245851338 0.848913426408977 1 1
0.809251678734274 0.807312732519468 1 1
0.777917130608772 0.775870567063766 1 1
0.771832748240414 0.769778169108885 1 1
0.80075154315264 0.798551641768771 1 1
0.769991233052683 0.768038929349295 1 1
0.741026825579829 0.738810207050651 0 0
0.798500990200398 0.796713300277167 1 1
0.797084830321848 0.794963123887623 1 1
0.842536085773139 0.840329690083725 1 1
0.778457914430379 0.776406771583992 1 1
0.786634020807856 0.784844682828014 1 1
0.823650224629695 0.821706883521922 1 1
0.800601021632964 0.798491812898051 1 1
0.800923816827539 0.798757623855805 1 1
0.831446069265608 0.829321094307366 1 1
0.787582080174549 0.785460020510793 1 1
0.803634622158167 0.801577755120073 1 1
0.767435373634756 0.765695886163602 1 1
0.77597331995316 0.774017291455232 1 1
0.788841994134614 0.786868314218156 1 1
0.819721074896477 0.817792879202481 1 1
0.767448093998933 0.765732287710225 1 1
0.768898128600232 0.766924661031295 1 1
0.797237104254983 0.795215845392152 1 1
0.821447482778249 0.819365614057753 1 1
0.821313821116747 0.819041201824797 1 1
0.780154780007542 0.778218606411336 1 1
0.80958843103708 0.807639637681625 1 1
0.816279050569833 0.814114391687404 1 1
0.800425305823537 0.798371380386701 1 1
0.761476545247294 0.759518260522483 1 1
0.819187017277789 0.816944106831652 1 1
0.817066816026842 0.815169514252971 1 1
0.802549516690372 0.800596697156179 1 1
0.799325301012551 0.797347979150348 1 1
0.800928724962686 0.798969801919127 1 1
0.777358294131531 0.775323511596624 1 1
0.838266423959823 0.836113780130121 1 1
0.826674803133518 0.824803922647972 1 1
0.798020115629611 0.796010321454918 1 1
0.841520086355954 0.838933625827534 1 1
0.779040487455905 0.777085348504875 1 1
0.782322938400239 0.780395372302238 1 1
0.778175554998361 0.776410193861617 1 1
0.773861735376304 0.771772215962964 1 1
0.771578244079067 0.76934627538768 1 1
0.790467889127574 0.788686213339399 1 1
0.790638748192464 0.788308006816792 1 1
0.800533220420908 0.798625396459421 1 1
0.780348564572151 0.77834364838707 1 1
0.804143774654191 0.801969288188182 1 1
0.798817079197372 0.796714275677352 1 1
0.765270479656144 0.762923452085386 1 1
0.810093387876878 0.808115276349331 1 1
0.806685922485026 0.804714752001462 1 1
0.767834824286963 0.765821558370774 1 1
0.796837534825734 0.795075300536009 1 1
0.809004193431488 0.807091353533288 1 1
0.782125959390002 0.780227007701654 1 1
0.816200798431844 0.814391187862771 1 1
0.830357784763788 0.828272206668929 1 1
0.742733281884266 0.741030134480062 0 0
0.721738504065226 0.719386900334982 0 0
0.805112919433228 0.802796452050886 1 1
0.856974998186773 0.854172888934657 1 1
0.76473130818157 0.762780028496092 1 1
0.829683162756235 0.827919441360151 1 1
0.775127390602595 0.773003985072594 1 1
0.768854368273205 0.767013171523779 1 1
0.792505816636193 0.79069774985573 1 1
0.860349920069074 0.858218852473594 0 0
0.783841290912855 0.781780567128193 1 1
0.839783833471212 0.837479774319085 1 1
0.812398487466521 0.810097631818369 1 1
0.799420009729352 0.797614885819887 1 1
0.786496758312622 0.784643841068857 1 1
0.814158084731177 0.812236120583804 1 1
0.812878853873004 0.811053232314958 1 1
0.788612810833519 0.786619796080602 1 1
0.762667244020182 0.760454781085551 1 1
0.7337059001811 0.731855394945795 0 0
0.785678129168158 0.783656804130375 1 1
0.826210056581205 0.823843537476159 1 1
0.791211528158402 0.789148012701394 1 1
0.808544847322065 0.80619047572318 1 1
0.821815677835087 0.819406347447419 1 1
0.780714599270431 0.778779726569554 1 1
0.789834705806988 0.787425052569697 1 1
0.801721217007542 0.799559162687089 1 1
0.827854581252107 0.825657109685859 1 1
0.762405091947817 0.760364678913307 1 1
0.783849233962024 0.781957328950766 1 1
0.788974726088907 0.786722881934703 1 1
0.798663577483312 0.796181473399685 1 1
0.798425543097041 0.796199927449301 1 1
0.788454015524583 0.786224582401213 1 1
0.79635545105451 0.794294985039399 1 1
0.808467938826509 0.806612870460174 1 1
0.803000564619747 0.801031839241012 1 1
0.784180677341156 0.782073388507787 1 1
0.804831790424601 0.802841057538036 1 1
0.789606011671815 0.787655482183971 1 1
0.817918217222067 0.81605107699889 1 1
0.826552919405966 0.824625121749215 1 1
0.823424617077667 0.821211495176079 1 1
0.778647716470806 0.776627909060502 1 1
0.804311440696177 0.801834157525242 1 1
0.79201969330331 0.789944828491224 1 1
0.811622120813726 0.809637818201403 1 1
0.818926993189674 0.816867505742733 1 1
0.812776708106275 0.81099386882073 1 1
0.788240881938749 0.786313072412939 1 1
0.794151066303828 0.792054047176361 1 1
0.798328419796691 0.796332568025821 1 1
0.833440357370595 0.831297631151915 1 1
0.798212198977255 0.796304879509989 1 1
0.820310140148 0.818359090998488 1 1
0.818372021334596 0.816403027733279 1 1
0.809849165545889 0.807760797483154 1 1
0.847612316072991 0.845447329320416 1 1
0.836583519790025 0.834444470822193 1 1
0.777631245239863 0.775695829597689 1 1
0.744262370364304 0.742031436770229 1 1
0.778793571086229 0.776981216816241 1 1
0.800207553891409 0.798207547534843 1 1
0.787910343495257 0.785917223755969 1 1
0.810198919240398 0.8082205136765 1 1
0.801691630541172 0.799842168759351 1 1
0.774450016230426 0.772388089922199 1 1
0.772129907318869 0.770041878435471 1 1
0.76992448988448 0.767902648511715 1 1
0.793363674455896 0.791266193175881 1 1
0.806114348832814 0.803754903695783 1 1
0.825066077369703 0.822571701513219 1 1
0.807475350644531 0.805312694985146 1 1
0.791305448494466 0.789080094732562 1 1
0.854048587272451 0.852018824330848 0 0
0.800914466731383 0.798985995319433 1 1
0.816816152466525 0.814695763234258 1 1
0.820667645871272 0.818374618291791 1 1
0.802660765687393 0.800726290609166 1 1
0.776250112021148 0.774267572028252 1 1
0.797944972573841 0.795634646822205 1 1
0.799953211447362 0.79788707064607 1 1
0.808599074353144 0.806357072753963 1 1
0.832052625235698 0.829175328460994 1 1
0.736512114403797 0.734465098750393 0 0
0.831461438540313 0.829231864815536 1 1
0.831125403698384 0.828981975575872 1 1
0.790953992634257 0.789129138303428 1 1
0.779528399684781 0.777618641758835 1 1
0.804406536392082 0.802456654377918 1 1
0.80245098043049 0.800575716273059 1 1
0.776961009039672 0.774780846733488 1 1
0.806378710662367 0.804120304675885 1 1
0.775643101265895 0.773486747752182 1 1
0.811054456541711 0.808644489888537 1 1
0.800728785619647 0.798670374616445 1 1
0.770391593235722 0.768052164625841 1 1
0.794079575709045 0.792239033697047 1 1
0.816883565226122 0.814859474624544 1 1
0.784873430891303 0.782679363377726 1 1
0.80110176716851 0.79916739305041 1 1
0.790868289408681 0.788858042093164 1 1
0.736780629387567 0.734921727739601 0 0
0.823518674913625 0.821603019263182 1 1
0.772371750386472 0.770556877400328 1 1
0.793920756302057 0.792057549004309 1 1
0.827307218332441 0.825075015338678 1 1
0.849206473929553 0.846824461731161 1 1
0.79173541602201 0.789843878719882 1 1
0.825886741600345 0.823108695372417 1 1
0.788205338529648 0.786502069152311 1 1
0.80088450760036 0.798678805317114 1 1
0.801966881002117 0.799805709058582 1 1
0.78895426298533 0.786850596134774 1 1
0.824453306279057 0.82233107121775 1 1
0.812056563133094 0.809810220720433 1 1
0.762155150258173 0.760144378611812 1 1
0.795607378781885 0.793871502958407 1 1
0.832311709372038 0.830428874084874 1 1
0.810071480108772 0.807801719137131 1 1
0.81270453248963 0.810759502356499 1 1
0.837217802188641 0.835097060430523 1 1
0.770415258339694 0.76813614162333 1 1
0.800877302967278 0.799098200888848 1 1
0.842690920598452 0.840585421897675 1 1
0.885305765320279 0.883117791634029 0 0
0.797263949760448 0.795130379321132 1 1
0.819153603530032 0.817054021834975 1 1
0.833384822448048 0.83159476742781 1 1
0.828399840375334 0.826447046342369 1 1
0.805933058534768 0.803786819175552 1 1
0.77206988422203 0.77022024195771 1 1
0.758449535898174 0.756771934780321 1 1
0.805505161363811 0.803829989554812 1 1
0.828669225075801 0.82669485882918 1 1
0.796872633174397 0.795061311598006 1 1
0.769723712337036 0.767779799186162 1 1
0.800849351056806 0.798580384910489 1 1
0.744957038624974 0.743141525598786 0 0
0.823160845553695 0.820620648557745 1 1
0.821724924155964 0.819659098016735 1 1
0.845204301358485 0.843166373527163 1 1
0.813217177923415 0.810949985763342 1 1
0.833500990611751 0.831456356718309 1 1
0.875539668843867 0.873010365697444 0 0
0.781681399138098 0.779678793870483 1 1
0.820575895063327 0.818343017763617 1 1
0.779842747841667 0.777744229719667 1 1
0.766960446016784 0.764580031430335 1 1
0.787789346215706 0.785956309640038 1 1
0.770426153916536 0.768392805931666 1 1
0.790296612814336 0.788386190250951 1 1
0.760285718794903 0.758294853794873 1 1
0.816748149364696 0.814228332313841 1 1
0.870568650136623 0.868361678976762 0 0
0.833696404869865 0.831263753867325 1 1
0.804191308246806 0.802164512360327 1 1
0.796580887365162 0.794854821222436 1 1
0.79350872836938 0.791460524261824 1 1
0.808462409344173 0.806565112047218 1 1
0.758583732356895 0.756849683462479 1 1
0.778485998701574 0.776586221903314 1 1
0.780915879352458 0.778986271315947 1 1
0.803551021644561 0.801605479543518 1 1
0.841542202411678 0.839298283359048 1 1
0.749609558076018 0.747678029890028 1 1
0.780415821473926 0.77861122618784 1 1
0.811407003833854 0.809291201261593 1 1
0.777202458674668 0.775469919961354 1 1
0.831339853493367 0.829276081125145 1 1
0.755974206264519 0.753863032502069 1 1
0.748162637980319 0.746137187279078 1 1
0.811685864271744 0.809357750522121 1 1
0.834108413425074 0.831938009837695 1 1
0.825351912483514 0.823310669927556 1 1
0.810857009264447 0.808742789414058 1 1
0.798916995094333 0.797090815403661 1 1
0.782189414388042 0.780292040091469 1 1
0.781013540981363 0.779289192177749 1 1
0.80136749924758 0.799457891419636 1 1
0.824491361887557 0.822114323171358 1 1
0.838257380639556 0.836358516185089 1 1
0.845409981995096 0.843266823945387 1 1
0.81132608405057 0.80945651703763 1 1
0.810320028106209 0.808293067567883 1 1
0.753779889973972 0.751887460517079 1 1
0.8205062885339 0.818249604582288 1 1
0.798513674284546 0.79678735449951 1 1
0.773556706488617 0.771862751495718 1 1
0.832304654887872 0.830145447125679 1 1
0.796573639726491 0.794323470801169 1 1
0.842639734275419 0.840607522369399 1 1
0.804961160533952 0.802822520659056 1 1
0.829355362139225 0.827234656078221 1 1
0.757289231521366 0.75525561943174 1 1
0.805876923323274 0.803679243581119 1 1
0.807534135204032 0.805120515583344 1 1
0.801370872353099 0.79919151295443 1 1
0.80428537988795 0.802204431803201 1 1
0.760818950200532 0.759028825678952 1 1
0.823504148058362 0.82162431618051 1 1
0.757158210625334 0.75524184544021 1 1
0.822133272704009 0.819928497016984 1 1
0.799891129351993 0.797915573116835 1 1
0.845547041277547 0.843643176408069 1 1
0.824745735806684 0.822440326904418 1 1
0.813158227501279 0.811458032378224 1 1
0.839048343989546 0.837066536903413 1 1
0.809378019703824 0.807089906239985 1 1
0.780331322862669 0.778282977357107 1 1
0.83604907672071 0.834178815444185 1 1
0.803904628249076 0.801928032660224 1 1
0.777723661581852 0.775862778076758 1 1
0.793705073294429 0.791612691360563 1 1
0.823275357092952 0.821248907461925 1 1
0.766653246174368 0.764603243476948 1 1
0.796211727634425 0.793472645825829 1 1
0.843062307493847 0.840878002660259 1 1
0.800065684716606 0.797964843700053 1 1
0.820101416055013 0.818324784980755 1 1
0.837251128207976 0.835188070110459 1 1
0.801342025810079 0.798890790363222 1 1
0.80246406906474 0.800611330336334 1 1
0.816447133537097 0.81452294352948 1 1
0.778880105921071 0.776996297142397 1 1
0.78805863418334 0.785798234979738 1 1
0.779914034139049 0.777878851298136 1 1
0.768247968383229 0.766074136610281 1 1
0.811392445766629 0.809190092994935 1 1
0.82127510391522 0.819327781210738 1 1
0.769213182386962 0.767516010615147 1 1
0.827413641418196 0.825393221502985 1 1
0.773377972913404 0.771513423363057 1 1
0.789538392470006 0.787637003937291 1 1
0.78975629256383 0.787434827457591 1 1
0.801896687946121 0.799978086556728 1 1
0.86862144782884 0.866654762205149 0 0
0.838226052230362 0.835991061087334 1 1
0.775642383609192 0.773671873794281 1 1
0.839888879535163 0.83795982988008 1 1
0.814253858759475 0.812466799275987 1 1
0.814013355751672 0.811935240570111 1 1
0.81212848230541 0.8101792409988 1 1
0.833379503124289 0.83120011063168 1 1
0.828128808774581 0.826154347585831 1 1
0.749788725776455 0.747808493118944 1 1
0.813785493482447 0.811472780180577 1 1
0.824010830229261 0.821980768589791 1 1
0.795427192771632 0.79358818877931 1 1
0.828047649657256 0.82552326219655 1 1
0.812224122493589 0.810277189813588 1 1
0.819079290086247 0.816916432865287 1 1
0.815304827885151 0.813405017350207 1 1
0.803494040641844 0.801264930062567 1 1
0.827306011389071 0.825164782757099 1 1
0.787699674759409 0.785906859581992 1 1
0.835017820414483 0.832833113139561 1 1
0.814053231521136 0.811538914998657 1 1
0.819005144238518 0.817123089935931 1 1
0.801125021079428 0.799162472071112 1 1
0.816446960797443 0.814601368778343 1 1
0.845624663657779 0.843467061814254 1 1
0.775681546090294 0.773749267925473 1 1
0.760138579496146 0.758250974735878 1 1
0.791410109197731 0.789635225068572 1 1
0.811284044994185 0.808992505002889 1 1
0.813550475093392 0.811562907845875 1 1
0.797017961347739 0.794722567242175 1 1
0.82031735330829 0.818177116926076 1 1
0.834667340780151 0.832027485642285 1 1
0.805869974469705 0.803756512077844 1 1
0.811416608119944 0.809200061495465 1 1
0.786856601099743 0.784566218845339 1 1
0.867912682902277 0.865894643103174 0 0
0.790265124577131 0.787850877432828 1 1
0.806388680137614 0.804223599528694 1 1
0.819627740799531 0.817634651885816 1 1
0.823764414014216 0.821891027220891 1 1
0.812982901807385 0.810483903139849 1 1
0.779446765050423 0.777700682596975 1 1
0.77302961098945 0.771217325258069 1 1
0.807791365031411 0.805830376604328 1 1
0.771357827625995 0.769668955449279 1 1
0.838502128471688 0.836683945260393 1 1
0.715206734052078 0.713352632016292 0 0
0.83474672789937 0.832557298670598 1 1
0.781957017608397 0.779521709889002 1 1
0.832869022971328 0.830948354276637 1 1
0.854288345231054 0.851971271402675 1 1
0.817676862103605 0.815501636560484 1 1
0.80703210031151 0.805075079495622 1 1
0.77021408766361 0.768519109734596 1 1
0.801539986665555 0.799448171128258 1 1
0.735532660231679 0.733770793636647 0 0
0.82511055362689 0.823162743852381 1 1
0.828387639653373 0.826740663063878 1 1
0.749931249295462 0.74792662320662 1 1
0.756737964002749 0.754684115017697 1 1
0.82243656823165 0.820333318499132 1 1
0.817828272832735 0.815832234371376 1 1
0.78912020497028 0.787179218772053 1 1
0.802992826130898 0.801160012831984 1 1
0.826003153211447 0.824003006804946 1 1
0.802220252000375 0.800260494697946 1 1
0.761380433424499 0.759093875002949 1 1
0.734996956813178 0.732907554974803 1 1
0.808833968920824 0.806880375659031 1 1
0.783043758950998 0.781094542537743 1 1
0.80915253246475 0.807266603259982 1 1
0.792340462680452 0.790517608251682 1 1
0.754790455072667 0.752959484099843 1 1
0.793179826675219 0.791333866146769 1 1
0.78849541296136 0.78650042943424 1 1
0.80192648966836 0.799774056369096 1 1
0.808225017737854 0.805749189975626 1 1
0.739910576074597 0.738047470363545 0 0
0.823798977545121 0.821712139272518 1 1
0.820572325251826 0.818366214059154 1 1
0.801922003506195 0.799905303259681 1 1
0.786312387471303 0.784269065211312 1 1
0.830607302642781 0.828154310782995 1 1
0.872676984662827 0.870649419235627 0 0
0.816730293005055 0.814508384286447 1 1
0.809585913399264 0.807256829312064 1 1
0.810794103000124 0.808503229402898 1 1
0.775939855249781 0.77413274044815 1 1
0.810382409073054 0.808176152889397 1 1
0.808069725882805 0.805796611551282 1 1
0.797437567586358 0.795626801806012 1 1
0.80220451281203 0.800100812406919 1 1
0.844598654582026 0.842680444329353 1 1
0.838866669117158 0.836286684135198 1 1
0.810394081213528 0.808581193320466 1 1
0.81802962254315 0.815660646174795 1 1
0.801512584478252 0.799401450432246 1 1
0.828460808758098 0.82624079396689 1 1
0.809081475651142 0.807022739332295 1 1
0.815125892581418 0.812800047575685 1 1
0.800574613649317 0.798137438599508 1 1
0.816427575831737 0.814115297982659 1 1
0.804257114272054 0.802316880452987 1 1
0.758646359885383 0.756774369117881 1 1
0.76024869819337 0.758341400581929 1 1
0.851201657144332 0.848950271012436 1 1
0.816427605637701 0.814388306018182 1 1
0.768438710628838 0.766452958593245 1 1
0.76695053120806 0.765039593237073 1 1
0.754654192669412 0.752742333470997 1 1
0.829973369881856 0.827801239631733 1 1
0.818044458608415 0.815994252046656 1 1
0.770916661348736 0.76876889405663 1 1
0.810419580237657 0.808405656808681 1 1
0.80975590091229 0.807914557556448 1 1
0.779423228654884 0.777374644481158 1 1
0.791693513558477 0.789820107459243 1 1
0.797685195266945 0.795876152166642 1 1
0.766605340943753 0.764484155975712 1 1
0.825410459857865 0.823309049387178 1 1
0.753085928903211 0.7510864474283 1 1
0.770779896648869 0.768756720391865 1 1
0.813307174637643 0.811018748673561 1 1
0.789467169647913 0.78739017287567 1 1
0.740872472627746 0.739107384467577 0 0
0.807352025581567 0.805003432797551 1 1
0.852619648283877 0.850240535036472 1 1
0.787294550798367 0.785551419979352 1 1
0.79673917444024 0.794649816465633 1 1
0.798865806813493 0.796522704446291 1 1
0.798952223375863 0.796805843042897 1 1
0.81714330621893 0.81529941109129 1 1
0.820195508453125 0.818396364139262 1 1
0.788145460748392 0.786287857612794 1 1
0.808011590266247 0.806012724637897 1 1
0.797926369744935 0.795861702285716 1 1
0.801649739420154 0.799425031713064 1 1
0.798339280378556 0.79650325613557 1 1
0.786425574942298 0.784225723822183 1 1
0.803792836198785 0.801643493655359 1 1
0.800265672408957 0.798074335464227 1 1
0.798760693545879 0.796916626183925 1 1
0.796805431390882 0.794765318233916 1 1
0.81233098890502 0.810283841503188 1 1
0.789040374790353 0.786955538482718 1 1
0.801601585169575 0.79937471958675 1 1
0.786796751468811 0.784763823620151 1 1
0.801103381659201 0.799086602286396 1 1
0.869350522562725 0.866451524887092 0 0
0.802668041209707 0.800548981893893 1 1
0.78812326504408 0.785976603522692 1 1
0.759177177206727 0.757113326441766 1 1
0.803517698405677 0.801655952155725 1 1
0.819930582754627 0.817826846239739 1 1
0.802193005869602 0.800105215591077 1 1
0.769199973773046 0.767493928187323 1 1
0.851106683628957 0.849307061978451 0 0
0.800329348085807 0.798644929416145 1 1
0.806258794671559 0.804374486428893 1 1
0.80176097219371 0.799907909945823 1 1
0.763661068860702 0.761483692649649 1 1
0.768895975339978 0.766798929891156 1 1
0.795539826956054 0.793598176465965 1 1
0.787459110393913 0.785546602882256 1 1
0.793535109866842 0.791535632573235 1 1
0.798036151363594 0.796094299743862 1 1
0.775401234242594 0.773306423838148 1 1
0.789929820848663 0.787956509023504 1 1
0.808571470752538 0.806497197590721 1 1
0.753442363737417 0.75148060119045 1 1
0.795533297039245 0.793685020864778 1 1
0.776168095833041 0.774565642072118 1 1
0.788942073745366 0.786897106556486 1 1
0.80475567126308 0.802827731514233 1 1
0.793660080174078 0.791466460418165 1 1
0.797498155073868 0.795287407155168 1 1
0.829455407642647 0.827214895978207 1 1
0.794445718965056 0.792220784609962 1 1
0.82470044698945 0.822754488594485 1 1
0.798530290337215 0.79646447088768 1 1
0.792345747608742 0.790314530947267 1 1
0.841715823895524 0.839380182970223 1 1
0.767784208444969 0.765763930457286 1 1
0.789566491151882 0.78741383139348 1 1
0.801492593886004 0.799494451075973 1 1
0.799521918455792 0.797526438248202 1 1
0.814992175907914 0.812496342277745 1 1
0.841220432168089 0.839215397985835 1 1
0.798799673149616 0.796948413177552 1 1
0.830937023521397 0.829204502197307 1 1
0.836123094912712 0.834116592857365 1 1
0.850744159775792 0.84859092061166 1 1
0.845968612120519 0.844079861028557 1 1
0.802151551010293 0.800124376751385 1 1
0.795283079761151 0.792917909962947 1 1
0.787207503545344 0.785213123059931 1 1
0.813290895208515 0.811310198184952 1 1
0.747405169585038 0.745290850104377 1 1
0.824375638315235 0.822094450797604 1 1
0.803356552410258 0.801471123903673 1 1
0.770483923279075 0.768622214413367 1 1
0.847562566041102 0.845229023905091 1 1
0.824898932799573 0.822885641169663 1 1
0.789475312892881 0.787488626631866 1 1
0.824979779099356 0.8231318652827 1 1
0.77885259398655 0.776518220184617 1 1
0.771323065499565 0.769137884905696 1 1
0.830396293230474 0.828487947746783 1 1
0.812981897775575 0.81071955170288 1 1
0.822522129057377 0.820283906047706 1 1
0.798703732656192 0.79676029971612 1 1
0.778410070217413 0.776463508694725 1 1
0.834331407862057 0.832462471733827 1 1
0.768039050914967 0.766073633270135 1 1
0.802936760170651 0.801111534005266 1 1
0.788369245546094 0.786498526247026 1 1
0.78999293251024 0.787890016394742 1 1
0.790653099696503 0.788807959160846 1 1
0.776307976261555 0.774418988163021 1 1
0.766651297590106 0.76455716664524 1 1
0.807207453619279 0.805377781602585 1 1
0.798060514829203 0.795952362060212 1 1
0.817724696018254 0.815733158362766 1 1
0.824968906027715 0.822896794168245 1 1
0.805936010885424 0.803960295743148 1 1
0.820954124670412 0.818869924261449 1 1
0.782776257348869 0.780713885844372 1 1
0.755144324330814 0.753404407812504 1 1
0.801852239552782 0.799658168728659 1 1
0.77326848124973 0.771268604883288 1 1
0.772689523449027 0.770604225206879 1 1
0.778699300211072 0.776943847881633 1 1
0.825771593869438 0.823464450317946 1 1
0.852619309855071 0.850624075854093 1 1
0.796518813121366 0.79473109602624 1 1
0.794310416049433 0.792108992950722 1 1
0.769374353906302 0.767192531118918 1 1
0.807402871306567 0.805134210946522 1 1
0.807349528988775 0.805488975106694 1 1
0.789399479595196 0.787646236205257 1 1
0.794086964569076 0.792103936891425 1 1
0.789017025663198 0.787220120841502 1 1
0.863672158744186 0.861557547568186 0 0
0.798042476081775 0.796044968168398 1 1
0.830891153408547 0.828919924833911 1 1
0.804790301161298 0.803056117186195 1 1
0.776080536836298 0.774418783008555 1 1
0.828528268763618 0.826399668490374 1 1
0.774624858481271 0.772384667357033 1 1
0.804783754261302 0.803006446183723 1 1
0.789862883706302 0.787616714011646 1 1
0.810520418304318 0.808622133331159 1 1
0.784036435871607 0.781789298020213 1 1
0.806144239531627 0.804382154105316 1 1
0.811658801450611 0.809527600666578 1 1
0.772714945061309 0.770901214511662 1 1
0.785540842428814 0.783408722243023 1 1
0.807796642204584 0.805653216072207 1 1
0.797617326842042 0.795630126498597 1 1
0.818180778057964 0.815973936030703 1 1
0.809606908113305 0.80740425919537 1 1
0.801046310378714 0.79922806123795 1 1
0.715479735760876 0.713426014774462 0 0
0.812115870403613 0.810000564516229 1 1
0.767884571253121 0.765946829724151 1 1
0.839691928729185 0.837242327357411 1 1
0.777537940986911 0.77573222656337 1 1
0.790519510274133 0.788230524272052 1 1
0.826953384295869 0.824937890763065 1 1
0.741878080924153 0.740034964645991 0 0
0.762076440931622 0.759985164516611 1 1
0.783554423177559 0.781728879355838 1 1
0.767686697341938 0.765968140820411 1 1
0.778478831724909 0.776736384309055 1 1
0.787042167745405 0.784839274594456 1 1
0.810537139191234 0.808423054389115 1 1
0.839301580812678 0.837038095748518 1 1
0.791900829815813 0.789792562863291 1 1
0.815560116202519 0.813148886446352 1 1
0.803678758952291 0.801641536009821 1 1
0.829807298443385 0.827884851519595 1 1
0.833976947845421 0.831870372670384 1 1
0.818497297482822 0.816525831732002 1 1
0.835131367007175 0.833110921185303 1 1
0.835270236932837 0.833105461241654 1 1
0.791938543268027 0.789679877602205 1 1
0.827357808057363 0.825199035959172 1 1
0.804930743137111 0.803098551631406 1 1
0.80399772239662 0.802072463383931 1 1
0.827917817621785 0.825843596381682 1 1
0.820557172403101 0.818506922258971 1 1
0.772105292220943 0.770183202451224 1 1
0.826691983068337 0.8245718866042 1 1
0.8068957424821 0.804972902559485 1 1
0.776247071975063 0.774347739947182 1 1
0.85070202076559 0.848744491219069 1 1
0.849482389195381 0.847526569680602 1 1
0.800102691662779 0.798340187631448 1 1
0.757035065920092 0.755405978007401 1 1
0.753249040095189 0.751208152067862 1 1
0.820607292989708 0.818816993182537 1 1
0.805097782353371 0.803106853382224 1 1
0.757152717291954 0.755186115973815 1 1
0.805806182396689 0.803853127466537 1 1
0.811330031276274 0.809335121249084 1 1
0.775627083304706 0.773865280990887 1 1
0.791999382954616 0.790268556038405 1 1
0.822654289593461 0.820884771303066 1 1
0.791017838841424 0.789212516082516 1 1
0.823285547659198 0.821049878923855 1 1
0.763906546834945 0.761933693219611 1 1
0.827709356218862 0.825767184746825 1 1
0.72573574430225 0.723799867120618 0 0
0.784056828926178 0.781997943116725 1 1
0.799400702597219 0.797664842021535 1 1
0.776725991226281 0.77467125434455 1 1
0.845576172717694 0.843225557657587 1 1
0.819451243110491 0.817675508277387 1 1
0.831749055133464 0.829274653207296 1 1
0.779753606355565 0.777671089286723 1 1
0.834017295989273 0.832015330373991 1 1
0.811693012746627 0.809812894790059 1 1
0.806534179930305 0.804603913121065 1 1
0.810807632665285 0.808583678587298 1 1
0.78102278540867 0.779145325705934 1 1
0.749189146868193 0.747410975405905 1 0
0.795154994648167 0.793045884618814 1 1
0.774401863314808 0.772261098886743 1 1
0.791305917772018 0.789228935550338 1 1
0.814106403744311 0.812065651321438 1 1
0.783724247304823 0.781842596647055 1 1
0.785748212132665 0.783930109712559 1 1
0.790612918923913 0.788881449271304 1 1
0.805925834189552 0.803836038367809 1 1
0.786040925326747 0.783976507171824 1 1
0.799184836697344 0.797493451455381 1 1
0.78421015240639 0.781953073876382 1 1
0.829305688810833 0.827231704720962 1 1
0.833273285028385 0.830750532512755 1 1
0.829635942557372 0.827452373777878 1 1
0.754445870910378 0.752744173058423 1 1
0.805956602369912 0.803847512329814 1 1
0.783316230386167 0.781555521756998 1 1
0.841221594182691 0.83899259107266 1 1
0.837172028561323 0.834672490494548 1 1
0.764175289950547 0.762397969898282 1 1
0.802878546578668 0.800850192796172 1 1
0.795042496099223 0.792732586828308 1 1
0.767203068052455 0.764796327284034 1 1
0.779440223721829 0.777706090771122 1 1
0.778512884021026 0.776416154841299 1 1
0.79668861454011 0.794597775567737 1 1
0.835902686772249 0.833458528751705 1 1
0.809492062789574 0.807541284418967 1 1
0.751815975684991 0.749385447899113 1 1
0.78619581864408 0.783995263662484 1 1
0.803748536596771 0.801680676981825 1 1
0.775439912733296 0.77374549054782 1 1
0.836448089924047 0.834553027291562 1 1
0.786000225605628 0.783983170264948 1 1
0.774004254554707 0.771966430533891 1 1
0.764097734590839 0.761951293532902 1 1
0.825546402105733 0.823725053568387 1 1
0.831443046619311 0.829245303599483 1 1
0.77900692129811 0.776990534391813 1 1
0.806490764096808 0.804179145415126 1 1
0.811787421348501 0.809880783308184 1 1
0.791162695722166 0.789098988967173 1 1
0.758880705341346 0.756698979565049 1 1
0.755210395120322 0.753373782369053 1 1
0.742952768982816 0.74100249414455 0 0
0.792717792120967 0.790669547040417 1 1
0.796741992128068 0.794058923250734 1 1
0.798796841895981 0.796755812199972 1 1
0.807051476718131 0.804785745898887 1 1
0.779558234090585 0.777522324188885 1 1
0.812071834715762 0.810239498176217 1 1
0.823036518262343 0.820586906946623 1 1
0.820916780554671 0.818778176378416 1 1
0.802955741039501 0.801004126786623 1 1
0.789940755411785 0.788261802318751 1 1
0.804716302945251 0.802682371259233 1 1
0.789753622985504 0.787559611765352 1 1
0.79167853453946 0.78968609618519 1 1
0.78168037464214 0.779719144021323 1 1
0.784588246899257 0.782483314227394 1 1
0.79112105167768 0.789135462628904 1 1
0.811293857649833 0.80911366552733 1 1
0.799026148881934 0.797050929050601 1 1
0.852926881110687 0.850736853487037 1 1
0.80075388883654 0.798618340549588 1 1
0.77193447876702 0.770071176593852 1 1
0.756814776008628 0.754847329547785 1 1
0.8456601251561 0.843545326283168 1 1
0.817375282051935 0.815279243258948 1 1
0.784820850758089 0.782806241355755 1 1
0.758533897157786 0.756672679568367 1 1
0.801404262485656 0.799518115655506 1 1
0.760105964542944 0.757937684135826 1 1
0.798072623564629 0.796179796328037 1 1
0.858177093638193 0.855743972471817 1 1
0.820155818605414 0.81815822658338 1 1
0.806579974650157 0.804400025114394 1 1
0.832429660298539 0.830632567603504 1 1
0.804332115389873 0.802083035751358 1 1
0.794133843483501 0.791993514935366 1 1
0.790045413124391 0.787768626321883 1 1
0.798629860288647 0.796538569811205 1 1
0.816311790242034 0.814122854566502 1 1
0.812634810044636 0.810519806233757 1 1
0.833684160962616 0.831752680699704 1 1
0.858278321195547 0.85609402636609 0 0
0.790810352447891 0.788910913601682 1 1
0.821779931039542 0.819908824107469 1 1
0.833268906593045 0.831152537987699 1 1
0.731603700849324 0.729756021980979 0 0
0.801675492676824 0.799531651373659 1 1
0.835384557839877 0.833309451744222 1 1
0.79066347070762 0.788665113540968 1 1
0.796555514946947 0.794594573681179 1 1
0.799340823519339 0.796548744676797 1 1
0.806670148200795 0.804917526521925 1 1
0.805295945497127 0.802866269041971 1 1
0.79985989738143 0.798054291838385 1 1
0.789062223515568 0.787255016159558 1 1
0.780974673053795 0.778583651542708 1 1
0.825869212010913 0.823700221176938 1 1
0.807196823374009 0.80508953428549 1 1
0.779976359875888 0.778296960252347 1 1
0.820502369778951 0.818430865098407 1 1
0.784418950159156 0.782205555719867 1 1
0.792596428986975 0.790537715660406 1 1
0.78715610633788 0.785320817931658 1 1
0.803850147707308 0.802152018229501 1 1
0.8158726273475 0.813752686884019 1 1
0.773552590967146 0.771611250365497 1 1
0.751013382206631 0.749110180036319 1 1
0.767436616128972 0.765386532072765 1 1
0.785638151154913 0.783759204321477 1 1
0.78140726293841 0.779183889001036 1 1
0.799249253453068 0.79736594040067 1 1
0.76091675192643 0.758984732593128 1 1
0.818776751321197 0.816709742717829 1 1
0.788278437749253 0.786533798141919 1 1
0.770549824841446 0.768726420569282 1 1
0.806631113801153 0.804422923240387 1 1
0.834190912557322 0.832204980547307 1 1
0.806429993227653 0.8040325449439 1 1
0.803582619895741 0.801389410804531 1 1
0.803111197197275 0.801197942326802 1 1
0.770365702329083 0.768489158695729 1 1
0.812536498162475 0.810514607877714 1 1
0.82930532299868 0.827111804878416 1 1
0.802170520287945 0.800165495258308 1 1
0.789641026149829 0.787713181590931 1 1
0.782605978707274 0.780682759882218 1 1
0.805698467245911 0.803844866981035 1 1
0.801044049245545 0.799354967989186 1 1
0.822816610026378 0.820900963634148 1 1
0.786707553233844 0.784873220633346 1 1
0.799551418034046 0.79774557335988 1 1
0.822519418048797 0.820730973222465 1 1
0.770849642480471 0.769059009553372 1 1
0.816046132384764 0.813920220989466 1 1
0.801127481114436 0.799332367084421 1 1
0.774625897576116 0.772896336234931 1 1
0.793572228043541 0.791389617676344 1 1
0.838669785095848 0.836343932189479 1 1
0.75959654350442 0.757655038937747 1 1
0.766617784678662 0.764759452930781 1 1
0.750573484880759 0.748564630541433 1 1
0.827193386526968 0.824814724076673 1 1
0.808667372558546 0.806869968001338 1 1
0.766417936989136 0.76449148082232 1 1
0.871311736260292 0.868947873254928 0 0
0.758270548497966 0.755951515613758 1 1
0.783056553844459 0.780988735368612 1 1
0.813031923307995 0.811253564239425 1 1
0.766108734407604 0.764086955872968 1 1
0.802686690182884 0.800588344214466 1 1
0.851397502836317 0.849097813105671 1 1
0.785034805964641 0.782779188425975 1 1
0.779059791131916 0.777017816323135 1 1
0.782115729500312 0.780424619676718 1 1
0.837642916849942 0.835525819969994 1 1
0.804082339727989 0.801867636209496 1 1
0.794733495483944 0.792861378016835 1 1
0.802326675131081 0.800502832165982 1 1
0.792842797903804 0.79074187530426 1 1
0.808295179193857 0.806059104767432 1 1
0.764840972851147 0.76297688997264 1 1
0.761357835827043 0.75934335285107 1 1
0.784512557403756 0.782828242808206 1 1
0.791969409581248 0.790020621535175 1 1
0.779364594228156 0.777311527570522 1 1
0.820353884610929 0.818058682831546 1 1
0.840805474720023 0.838643939000429 1 1
0.793555625862008 0.791310344234625 1 1
0.842566058069852 0.840529698462893 1 1
0.760446916005323 0.758474607144758 1 1
0.825446390434954 0.823011510305701 1 1
0.792429445882615 0.790623553700309 1 1
0.802024646246258 0.799965702285491 1 1
0.768358767553117 0.76599376651012 1 1
0.792519364788523 0.790418365640537 1 1
0.786883366672837 0.784621421823079 1 1
0.784920274301671 0.782596455933717 1 1
0.801108502762805 0.799018000514673 1 1
0.781661636283428 0.779648097260102 1 1
0.780325199419148 0.778526675632205 1 1
0.789634123744734 0.787616372319702 1 1
0.77621904872415 0.774177133033773 1 1
0.801614284234881 0.799411685644259 1 1
0.788383756973543 0.786430290659109 1 1
0.777970822198858 0.776018338311938 1 1
0.816340825751492 0.814383356546177 1 1
0.856007696223316 0.853695140253109 0 1
0.764517620961881 0.762704724092518 1 1
0.806303135491375 0.803955258792678 1 1
0.845090826400419 0.842766874973125 1 1
0.791188423133123 0.789388111704336 1 1
0.788141070157059 0.78629662870901 1 1
0.813530617275635 0.811213261181699 1 1
0.800940566292472 0.799103246614953 1 1
0.825373185782409 0.823061585544915 1 1
0.843002835084383 0.840581749487748 1 1
0.794483207893349 0.792342587131973 1 1
0.803905534252345 0.801626233314179 1 1
0.800036853139821 0.798100639099207 1 1
0.801319753536069 0.798994363733846 1 1
0.803711615293843 0.801400792393557 1 1
0.841755618344906 0.839422403089176 1 1
0.806724337575724 0.804785261726851 1 1
0.842687839472358 0.840778468836189 1 1
0.828475367671706 0.826463151846078 1 1
0.804250314697963 0.802291302607836 1 1
0.804731438091789 0.802713162407182 1 1
0.814837336662464 0.812857500027221 1 1
0.787638632389686 0.785681070987582 1 1
0.791990474413183 0.789824974919171 1 1
0.835379083938607 0.833235871369136 1 1
0.765485404367246 0.763208520425014 1 1
0.765039048156717 0.763028276803782 1 1
0.838953121786106 0.836638198645701 1 1
0.799377444866635 0.797169350179066 1 1
0.767283327883689 0.765117747509738 1 1
0.827395634584763 0.825366736599635 1 1
0.84587368222417 0.84392096892917 1 1
0.847779995611539 0.845733816614213 1 1
0.803039521518836 0.800754807004895 1 1
0.760096826234748 0.758255182842802 1 1
0.827172872250664 0.82502227749386 1 1
0.832127980646814 0.829897951146026 1 1
0.84689707496414 0.844598420843168 1 1
0.788058818645322 0.786112387502177 1 1
0.816087599832725 0.814037126391191 1 1
0.803955996765951 0.801583112874016 1 1
0.832524765277904 0.830667873408618 1 1
0.792137374003902 0.789935769679218 1 1
0.764599535165386 0.762907382305122 1 1
0.840185323967145 0.838278115432781 1 1
0.770205991325854 0.768318632000081 1 1
0.81340802550406 0.811326393541609 1 1
0.812735276141572 0.810984827207808 1 1
0.805812033198862 0.803583984365227 1 1
0.818179350706921 0.816182399903043 1 1
0.813532986567564 0.810955105736354 1 1
0.746645306710659 0.744541899420755 1 1
0.786382248370876 0.78441378678499 1 1
0.838031725801505 0.835926137014812 1 1
0.801271827391651 0.799542733231739 1 1
0.808762908596536 0.806922799155273 1 1
0.82421521639134 0.822157783500045 1 1
0.827715359009008 0.825404581257584 1 1
0.828431708109406 0.826236784843102 1 1
0.805625867205994 0.803667923947195 1 1
0.791096409914079 0.788967577852565 1 1
0.785658079327055 0.783524980801313 1 1
0.801156044802902 0.798506907385128 1 1
0.802110940948153 0.799857369623287 1 1
0.842611042944627 0.840743749935354 1 1
0.77724633852454 0.775113794083631 1 1
0.765496731241269 0.763401821267159 1 1
0.820238183752945 0.817767431914509 1 1
0.803926216160291 0.801863831917516 1 1
0.824896364937028 0.822934163724739 1 1
0.759711606456422 0.757851869928095 1 1
0.805557337878841 0.803564179072349 1 1
0.763853171506453 0.761434884584438 1 1
0.776343353306422 0.774561593102199 1 1
0.813720954539642 0.811601784220994 1 1
0.839893426251694 0.837322650137307 1 1
0.84078200381157 0.837989930164235 1 1
0.773676551918336 0.771612661122729 1 1
0.803247103593425 0.801224767677587 1 1
0.842420477437099 0.840404087717916 1 1
0.759784447172331 0.758040017380642 1 1
0.808408917904617 0.806290196425877 1 1
0.779400481283891 0.777655291200993 1 1
0.804808125850346 0.802502961524467 1 1
0.763608143222828 0.761829715664693 1 1
0.789534079666284 0.787438863698812 1 1
0.790876723804267 0.788661359144657 1 1
0.803299025449742 0.801259423540093 1 1
0.758033341594995 0.755899652734584 1 1
0.802586521836318 0.800254873437445 1 1
0.826524117851562 0.824381763005279 1 1
0.77815015743977 0.776145186693088 1 1
0.794104200061767 0.792089205688135 1 1
0.800175239367674 0.79824949910696 1 1
0.782987010132422 0.780956369070343 1 1
0.79895263001686 0.796831843681501 1 1
0.820692917639421 0.818632585237525 1 1
0.808958954451377 0.80705261945671 1 1
0.804752817468735 0.802664092157947 1 1
0.827258696718261 0.825301587011405 1 1
0.750162263976383 0.748516120558483 0 0
0.764896780086451 0.763098876048131 1 1
0.815230550650547 0.813127631144338 1 1
0.768865683032951 0.766949164064007 1 1
0.759426982292669 0.757455756740602 1 1
0.751924295954216 0.749812681378098 1 1
0.847921252317573 0.845813406255792 1 1
0.78270883889342 0.780502788016802 1 1
0.768174375049905 0.766294211007621 1 1
0.824695369408914 0.822588645008789 1 1
0.784493601220915 0.782278406595211 1 1
0.799793654094101 0.797704602984678 1 1
0.822391567389509 0.820114986600943 1 1
0.805260925751819 0.803004168064391 1 1
0.813711425361172 0.811866242417482 1 1
0.748213618270555 0.745956014149983 1 1
0.777232135029663 0.775305372577267 1 1
0.793493217652316 0.791619129717182 1 1
0.836390339764111 0.834258786217892 1 1
0.814443033076346 0.812406949233161 1 1
0.771136308786989 0.769290391160569 1 1
0.802599214762633 0.800674524949802 1 1
0.807225588669768 0.805310118343638 1 1
0.826426247063508 0.824053278633227 1 1
0.778715003175909 0.776754979523325 1 1
0.786341726678284 0.784654607437728 1 1
0.824592490524406 0.822477835643624 1 1
0.820160291067159 0.81812423650761 1 1
0.829362697138079 0.827074305423968 1 1
0.776662776825504 0.774657207969379 1 1
0.781581218249457 0.779521549221596 1 1
0.784240493989352 0.782423088461219 1 1
0.797295387599678 0.795015685264052 1 1
0.77251335474145 0.770547735951997 1 1
0.795669098898348 0.793578829570336 1 1
0.83581108925297 0.83383420482507 1 1
0.799971296994019 0.798246172390796 1 1
0.817128796300547 0.815183992006681 1 1
0.811634863794555 0.809699892626582 1 1
0.809007292627769 0.806991213980389 1 1
0.789947985137448 0.788097880908079 1 1
0.832002455213105 0.829778796205931 1 1
0.782353608919515 0.780597306652522 1 1
0.819120274175777 0.817112249037165 1 1
0.812146571351777 0.810315191279914 1 1
0.787134472846013 0.785201975905768 1 1
0.73388028635537 0.731837705677991 0 0
0.785234695538688 0.783573808133774 1 1
0.802532176307616 0.800589818248931 1 1
0.736652798690433 0.734753121593441 0 0
0.805754596136167 0.803739668028547 1 1
0.803913546917869 0.802012481729737 1 1
0.76837393430437 0.766331575712119 1 1
0.835126512362167 0.832509446338265 1 1
0.773069633511258 0.771100378208978 1 1
0.808480754366212 0.806306089922431 1 1
0.8184182665096 0.816377311619512 1 1
0.804197581643011 0.802228233639668 1 1
0.808939778836916 0.807285097355557 1 1
0.820546971970052 0.818376847290272 1 1
0.809233500640455 0.807147046657056 1 1
0.827682134309608 0.82571204993685 1 1
0.832052904707963 0.829929816458002 1 1
0.788916478267374 0.787064981423984 1 1
0.803057859707202 0.800824806637823 1 1
0.792098151647111 0.789844540975403 1 1
0.809227176054573 0.80723195908453 1 1
0.830784708134362 0.828782197350494 1 1
0.781806444109433 0.779650811427045 1 1
0.8434927201649 0.841222393870542 1 1
0.78354911596412 0.781468699049974 1 1
0.807446234234405 0.805332261333813 1 1
0.795777904667019 0.793380591792099 1 1
0.774485780336164 0.77257173165049 1 1
0.814671031236644 0.81259627635574 1 1
0.790759047874692 0.788860108847474 1 1
0.811058941172685 0.809241339918708 1 1
0.80609574066973 0.804157090900852 1 1
0.805688603616531 0.803928737082017 1 1
0.780945400173067 0.778660900985242 1 1
0.826316332167343 0.824485204038802 1 1
0.787275970612711 0.785202729238062 1 1
0.866957718557577 0.864515926269778 1 1
0.775884491184313 0.773981454004528 1 1
0.769850631773483 0.767518693698778 1 1
0.81900872044806 0.817106436339342 1 1
0.801257713722038 0.799223439259081 1 1
0.782747800796513 0.780699555264912 1 1
0.768434656892386 0.766596073944453 1 1
0.804949641239928 0.802840073769671 1 1
0.816315445560361 0.814450460743945 1 1
0.792747557199838 0.790156262230795 1 1
0.766676850923279 0.764687022634184 1 1
0.850677275665112 0.848006051852618 1 1
0.79417807353209 0.792416365557067 1 1
0.762979635410137 0.761172926125776 1 1
0.852258645300894 0.850382878553539 0 0
0.84291498376363 0.841027425859663 1 1
0.803159718600998 0.801195674723144 1 1
0.778982110733112 0.776975988766276 1 1
0.765272419674722 0.763515744518279 1 1
0.760635270638065 0.758539283034324 1 1
0.754791138155459 0.752892293194195 1 1
0.803464652383241 0.801599701502831 1 1
0.81247531925135 0.810370222992607 1 1
0.776011721129608 0.774228348224752 1 1
0.747396118850232 0.745352332751853 1 1
0.779361746214849 0.777442734738547 1 1
0.809959357977234 0.807628268433911 1 1
0.831341772711258 0.829003121312888 1 1
0.809181515411581 0.806646553828588 1 1
0.78434132511003 0.782300720956003 1 1
0.825174550929849 0.822995784530262 1 1
0.855247478211491 0.853102110160731 0 0
0.81072096260857 0.80851240312011 1 1
0.803278083951907 0.801386452855043 1 1
0.77826385640906 0.776081687312518 1 1
0.802137154185403 0.799869745052954 1 1
0.786587450798155 0.7846714266707 1 1
0.759242879009262 0.757596924784067 1 1
0.81512543600229 0.812586004446963 1 1
0.844442848754424 0.842491290977319 1 1
0.812811804823828 0.810759965796565 1 1
0.827023704521421 0.824704679925261 1 1
0.802439050762828 0.80030255874546 1 1
0.832029000521536 0.829996763850159 1 1
0.822967127322797 0.820621625095247 1 1
0.783393366692076 0.781463541847188 1 1
0.755949128132352 0.754046313720051 1 1
0.767878186276563 0.766095164146886 1 1
0.809218065697562 0.807463491249646 1 1
0.802671400200602 0.800968114872908 1 1
0.798088075457041 0.796039872818884 1 1
0.786988357026294 0.78514900190384 1 1
0.752196019433358 0.750402549462672 1 1
0.733750190922781 0.731610356169907 0 0
0.779442375809253 0.777097612692558 1 1
0.795643049709197 0.793699748278034 1 1
0.794294096976765 0.792206856560016 1 1
0.787698797549849 0.785905149943314 1 1
0.780732998248692 0.778312826280752 1 1
0.801314331997995 0.799352646035508 1 1
0.848289831605787 0.846312834374565 1 1
0.797246982506005 0.795165734699921 1 1
0.836777897373872 0.834762817214737 1 1
0.80762341753558 0.805575267710457 1 1
0.764308735532671 0.762541472790338 1 1
0.804643581412221 0.802798026898228 1 1
0.762122523255285 0.760430183466645 1 1
0.791801608452758 0.789889345044634 1 1
0.756610091624629 0.75455333682549 1 1
0.769850143380439 0.767452283188546 1 1
0.777288350677673 0.77538216075677 1 1
0.786306331770886 0.784226388413377 1 1
0.795249031232592 0.793245404492935 1 1
0.817441152643187 0.815336504958811 1 1
0.869510364919142 0.867340530759564 0 0
0.847304773624989 0.844940601334391 1 1
0.866420393319427 0.864322828019233 0 0
0.823347881689245 0.820755194682458 1 1
0.799260899405836 0.797106603386737 1 1
0.75994908246767 0.757953863996199 1 1
0.795470789653289 0.793593592506168 1 1
0.749695161922266 0.747786731381507 1 1
0.783176496374882 0.781440818479099 1 1
0.829862547672461 0.827406216551748 1 1
0.786185205508247 0.784316343343378 1 1
0.803055492494032 0.801285125111109 1 1
0.805879589793065 0.803774319087233 1 1
0.801641312574048 0.799857144772664 1 1
0.802993827750115 0.801070794860862 1 1
0.768893819833833 0.76688101896861 1 1
0.82642713881994 0.824437733398803 1 1
0.818436536439267 0.816153793362069 1 1
0.797503693045522 0.795440996972009 1 1
0.79176640743217 0.789510613766497 1 1
0.825211210535775 0.823271435375559 1 1
0.80459203916654 0.802706982079764 1 1
0.797233196560471 0.795058307351053 1 1
0.752548643718397 0.750500228521689 1 1
0.765026166827759 0.762902662913382 1 1
0.813941242633517 0.812015332508447 1 1
0.760587312059859 0.758923893240489 1 1
0.826853681133635 0.824713700922424 1 1
0.796179116576033 0.794365506850757 1 1
0.764990036225547 0.763110434698791 1 1
0.780263537183975 0.778410909380807 1 1
0.826215384020877 0.823938052794701 1 1
0.82153593969503 0.819642632375208 1 1
0.794851826972671 0.793007099463357 1 1
0.782285726093479 0.78011763012174 1 1
0.76591346273333 0.76392880806895 1 1
0.806261716527645 0.804223447736934 1 1
0.805099068547806 0.802861530547833 1 1
0.774871469504155 0.772556692153309 1 1
0.775855372473734 0.77410246456229 1 1
0.812869112103508 0.810378827295963 1 1
0.765686365773031 0.763678654995595 1 1
0.776682733013313 0.774368792238265 1 1
0.836227681509923 0.834102348085034 1 1
0.772611279301153 0.770453297952487 1 1
0.792426351301588 0.790491149203371 1 1
0.766233838766618 0.764348873023071 1 1
0.82891142123778 0.826933471748725 1 1
0.848418511482434 0.846027580729749 1 1
0.78675381299845 0.785005575822945 1 1
0.819327202641808 0.817226582305757 1 1
0.820908416642502 0.819127556692892 1 1
0.803125764021659 0.801168980321379 1 1
0.825860479321419 0.824013900886395 1 1
0.763081628299087 0.760970263885578 1 1
0.821227259746914 0.819428767896373 1 1
0.785998607930924 0.783963497139384 1 1
0.788440201325971 0.786538941124275 1 1
0.791728537766551 0.789684696537582 1 1
0.815115991326632 0.81297597979942 1 1
0.778816845365229 0.777061167817991 1 1
0.795393375672365 0.793165188443557 1 1
0.788389631980306 0.786335984004013 1 1
0.835576268740388 0.83348702012046 1 1
0.788785355046531 0.786533440617 1 1
0.762095429116281 0.76013528107981 1 1
0.833295037809778 0.831079165670219 1 1
0.827465900817745 0.82537818253593 1 1
0.811106562355524 0.809113520357548 1 1
0.763318298670382 0.761205691708244 1 1
0.821245413346116 0.819137710214404 1 1
0.799608809898801 0.797795901114886 1 1
0.816450111595658 0.814503451407351 1 1
0.812335543348141 0.809942177949542 1 1
0.821917246385607 0.819558564059247 1 1
0.783088688089889 0.781311397882709 1 1
0.828168690112309 0.826415354271983 1 1
0.74152321739695 0.739410458742086 0 0
0.819803944504243 0.81773356261679 1 1
0.807247286466296 0.805326177204056 1 1
0.81955691702916 0.817793719426821 1 1
0.777633566994121 0.775758247354189 1 1
0.777486110189382 0.775656983790947 1 1
0.802018677360374 0.79992775334607 1 1
0.801675294270767 0.799533740753648 1 1
0.815423595684053 0.813554994296677 1 1
0.799991412475564 0.79780395889818 1 1
0.80019622131823 0.798349830272526 1 1
0.82067603892717 0.818556602033062 1 1
0.816346666165088 0.814260864264537 1 1
0.831925343886136 0.829383828717726 1 1
0.833832118551148 0.831924285814358 1 1
0.815514866950534 0.813335938484511 1 1
0.78485562375892 0.782642441373095 1 1
0.833806875095487 0.831619461760043 1 1
0.767579523077818 0.765697322842206 1 1
0.784586469609489 0.782716575528515 1 1
0.82001191619076 0.817553643576576 1 1
0.777507408198516 0.77558555629301 1 1
0.811577018613314 0.809461405412597 1 1
0.793791457137952 0.791697156461439 1 1
0.849835087269559 0.847618581933433 1 1
0.801003170289724 0.799107806297778 1 1
0.815768942144709 0.814044294617685 1 1
0.818306028082723 0.816292166358383 1 1
0.789781679932641 0.787764108440569 1 1
0.791786393619627 0.789481121785998 1 1
0.778284184109286 0.776551154774739 1 1
0.863589872108786 0.861451874639898 0 0
0.828329308239706 0.826558297842657 1 1
0.746303672948707 0.744458365615192 0 0
0.805206171504707 0.803215030682744 1 1
0.798971289305489 0.796740232928858 1 1
0.82301112985996 0.821093977722301 1 1
0.802159035649306 0.800238141678565 1 1
0.801306440558729 0.799324459565664 1 1
0.813091787351457 0.810897249538027 1 1
0.785681068417617 0.783789590633067 1 1
0.809343688604153 0.807542030871081 1 1
0.76654195337122 0.764582645338823 1 1
0.821469715148997 0.819289215578806 1 1
0.832117825853645 0.830140398763969 1 1
0.763100168680754 0.760710560880826 1 1
0.762174622833323 0.760267095454405 1 1
0.809332007559069 0.807259471308433 1 1
0.74732724931166 0.745758822699418 0 0
0.848450320220752 0.84632199183727 1 1
0.748051554502224 0.74634964650279 0 0
0.828327737141358 0.826243218594331 1 1
0.823463122499839 0.821379824263342 1 1
0.796789933624191 0.794865595787148 1 1
0.80106665624311 0.799066349695958 1 1
0.779866655725736 0.777783656579367 1 1
0.791385660648902 0.789167958098659 1 1
0.764112461725346 0.762241942369482 1 1
0.805517802588543 0.8034035177096 1 1
0.812126096929323 0.809966649637572 1 1
0.811321727985658 0.8089463783688 1 1
0.813320319964253 0.811308964407517 1 1
0.767865344245215 0.765951394877536 1 1
0.80874967958375 0.806678768772385 1 1
0.786283380717633 0.78426880587437 1 1
0.792924082171979 0.791018846635444 1 1
0.798085148491572 0.796301130108435 1 1
0.829097949351366 0.826752339360729 1 1
0.809043804667743 0.806601562286511 1 1
0.803409848841937 0.801521387019618 1 1
0.831441185594536 0.829361746078847 1 1
0.844462379320663 0.842180239547756 1 1
0.784908296911073 0.782960796835645 1 1
0.800089117850264 0.798106157444889 1 1
0.80424212789652 0.802035022916628 1 1
0.782677375612462 0.78064524127154 1 1
0.770366452696365 0.768226392876901 1 1
0.811539976909666 0.809421919952888 1 1
0.781293220836947 0.779507547156939 1 1
0.79409879181198 0.791928856721098 1 1
0.786634259986919 0.784699292453748 1 1
0.801159394291658 0.798834978928485 1 1
0.830370550328214 0.828466431828753 1 1
0.765122432112967 0.763338652898575 1 1
0.818994164946914 0.817078206325763 1 1
0.814211233685757 0.812124001879104 1 1
0.811435188230604 0.80950834038197 1 1
0.790862562776575 0.788877792272445 1 1
0.794337113569328 0.792650778129067 1 1
0.806760369019564 0.804763044082509 1 1
0.765899790551626 0.763813411197906 1 1
0.809387104547382 0.807244919260463 1 1
0.769686889653924 0.767595394170268 1 1
0.810213652914014 0.808182067602003 1 1
0.778919971025997 0.776927764930429 1 1
0.7888281771418 0.786476314189483 1 1
0.78302773216257 0.781263053219059 1 1
0.816427894642973 0.814503326068388 1 1
0.785598912528453 0.783586738091598 1 1
0.780422494573645 0.778406314715737 1 1
0.781011556553064 0.779212293602045 1 1
0.834476193815426 0.832878715298086 1 1
0.795498455482245 0.793564184569277 1 1
0.762536982318013 0.76024756238425 1 1
0.777104404915526 0.775174586814062 1 1
0.816778869703711 0.814849560351452 1 1
0.795001430968456 0.793040915776235 1 1
0.815018546678314 0.813010438059182 1 1
0.802228139290936 0.800407683306621 1 1
0.769918085592827 0.767800935971031 1 1
0.771539230027339 0.769622221941479 1 1
0.813952881901589 0.812016923289566 1 1
0.901101062971372 0.898653085020768 0 0
0.81037528989141 0.808427967997446 1 1
0.786728584734269 0.784757887710806 1 1
0.810763781767431 0.808565044265686 1 1
0.809667894888798 0.807534309935385 1 1
0.837753924281361 0.835356890437131 1 1
0.801289379347086 0.799165206743865 1 1
0.851359411086952 0.849300495101901 1 1
0.803958852121375 0.801537695975424 1 1
0.766737893603746 0.764504075002349 1 1
0.760459249603414 0.758156070759478 1 1
0.809824049586852 0.807745712793341 1 1
0.794746484896336 0.792710195318114 1 1
0.809491928259798 0.807291629827062 1 1
0.751640079540892 0.749640059684258 1 1
0.804266616760788 0.801972108663854 1 1
0.807723338288745 0.805812843247159 1 1
0.7895206393426 0.787725092359063 1 1
0.806878229313599 0.804771879788145 1 1
0.793182555842781 0.790884375352513 1 1
0.827313930444551 0.82461129411037 1 1
0.835465260193527 0.833502684028314 1 1
0.807923208652195 0.806187373066396 1 1
0.832384696195293 0.830366822938653 1 1
0.784935351729054 0.782808324156751 1 1
0.797946540459013 0.795637041131378 1 1
0.82676804349415 0.824910876724912 1 1
0.811422466301703 0.809389068959593 1 1
0.848551587603524 0.846496295031583 1 1
0.786726038981547 0.78454941363564 1 1
0.789103082652697 0.786981874007623 1 1
0.782386332240041 0.780293525170763 1 1
0.741685542108638 0.739614682182596 0 0
0.836598621076337 0.834183910441341 1 1
0.783948317614777 0.782049517566575 1 1
0.84022733222268 0.838065717648882 1 1
0.765544636805754 0.763590246897733 1 1
0.826531508566963 0.824644521638511 1 1
0.804430336976401 0.802613531269308 1 1
0.728408150137392 0.726479950004709 0 0
0.824973223729452 0.823131825905873 1 1
0.799791741606418 0.797662677531175 1 1
0.837849905299301 0.835695295823848 1 1
0.807146300570782 0.80487305579949 1 1
0.76723652768706 0.765176751857897 1 1
0.787325921588749 0.785542381765324 1 1
0.842170838816945 0.840374958005891 1 1
0.809878102671908 0.807653059503287 1 1
0.816140075046009 0.813762285246599 1 1
0.744298879161706 0.742562876145584 0 0
0.842271587208087 0.840362897836127 1 1
0.757128642445363 0.755263350068634 1 1
0.789716874206174 0.787826478936476 1 1
0.810573940585639 0.808331538414156 1 1
0.820348173899007 0.818193430587891 1 1
0.813121506504002 0.811266822643367 1 1
0.836343893036088 0.834388066356111 1 1
0.808339795425054 0.806584436988038 1 1
0.780972001925126 0.778828071446462 1 1
0.783688806637863 0.781975222199975 1 1
0.795366975528429 0.793161709507249 1 1
0.819562082159267 0.817334884030275 1 1
0.799488878220465 0.797265465368217 1 1
0.804711466442568 0.802851377080755 1 1
0.808807012399622 0.806578240848896 1 1
0.835177074164114 0.833286675854455 1 1
0.754459378823578 0.75272041805334 1 1
0.765528275782443 0.763575524523142 1 1
0.824229942821923 0.82198567663413 1 1
0.793109058608051 0.79121808258883 1 1
0.788500340323834 0.786395518948377 1 1
0.807697795899837 0.805404884698841 1 1
0.78213039322229 0.7802882078055 1 1
0.81440153504007 0.812309933321701 1 1
0.778009546142917 0.776049354348368 1 1
0.783094734467439 0.781141854070462 1 1
0.837641279937489 0.835519482972634 1 1
0.77926687836805 0.777282745465391 1 1
0.790961935485198 0.789079368111296 1 1
0.815135417136244 0.812931537001756 1 1
0.850227353630078 0.848218385250172 1 1
0.79019813614421 0.787865269675096 1 1
0.816892767231917 0.814433900842709 1 1
0.83336774094971 0.831649934634216 1 1
0.804480304485153 0.802575772124084 1 1
0.797457525910123 0.795478841039582 1 1
0.847008961887547 0.844934797929846 1 1
0.763222874150294 0.761422738567673 1 1
0.785332329384807 0.78359076316123 1 1
0.834932997130121 0.832772732905134 1 1
0.802994376180877 0.801026849143533 1 1
0.782890237844344 0.780846630760443 1 1
0.821380988021284 0.81929941994252 1 1
0.792302539040381 0.790322266217743 1 1
0.847529326812795 0.845198205733503 1 1
0.793863216861824 0.792114527537415 1 1
0.821221222925385 0.818834636107204 1 1
0.820112281894958 0.817903961308104 1 1
0.782219634031748 0.780222650027513 1 1
0.821266913156474 0.819187073583735 1 1
0.81671147468736 0.814728805223691 1 1
0.79813169735617 0.796231675005745 1 1
0.79009320926539 0.788314186306024 1 1
0.81514103135934 0.813248581785608 1 1
0.825973176443376 0.82384112485324 1 1
0.769364779772516 0.767344969403951 1 1
0.82232915713607 0.820272234647654 1 1
0.789432655601923 0.787677754921975 1 1
0.802376857145478 0.799759492201555 1 1
0.816489727270369 0.814306126768793 1 1
0.822845686400326 0.820850192298925 1 1
0.825499603110425 0.823323124367251 1 1
0.827034158190888 0.82505959780899 1 1
0.838896331523806 0.836864532252985 1 1
0.832849456336121 0.830161445204435 1 1
0.843297287423271 0.840579050576667 1 1
0.789067297399797 0.787209809915503 1 1
0.807247544159436 0.805226565410868 1 1
0.775861488649426 0.773851769540989 1 1
0.788802178198305 0.786673239450204 1 1
0.779639721701401 0.777699663244823 1 1
0.790646584309783 0.788817745548864 1 1
0.799073652938108 0.796898718662048 1 1
0.861972900883041 0.85974665065997 0 0
0.78145231934714 0.779450188981771 1 1
0.788202288043956 0.786394251064571 1 1
0.787530395996428 0.785583743635872 1 1
0.846014324215327 0.843866132553872 1 1
0.801841521431448 0.799748936686316 1 1
0.801672775078532 0.799732514509814 1 1
0.765301507310134 0.763410337300716 1 1
0.813095228453608 0.810934623816779 1 1
0.776522371914348 0.774653926992229 1 1
0.81030973981281 0.808400097443361 1 1
0.734038634483302 0.732124372331945 0 0
0.811728936179194 0.809904638305545 1 1
0.786889741697063 0.784975083480673 1 1
0.828276850546861 0.82586732617491 1 1
0.8270371957881 0.824730635322617 1 1
0.792321564163374 0.790498601028765 1 1
0.813404625977363 0.811515326808111 1 1
0.761499990118525 0.759594745025726 1 1
0.851330872356815 0.848980171946727 1 1
0.823379185089341 0.82161083470805 1 1
0.757593344438659 0.755674986338252 1 1
0.807458554981111 0.805412253896817 1 1
0.854150503934238 0.852283378180826 0 0
0.82668565037774 0.824559630453292 1 1
0.838651766580472 0.836732422268967 1 1
0.803651848788044 0.801422445405844 1 1
0.784612029147045 0.782740311709479 1 1
0.818355707921771 0.816368202237505 1 1
0.828165414029109 0.825826217440118 1 1
0.799083068151009 0.796504374792974 1 1
0.829009492082202 0.826515859983178 1 1
0.810042722118195 0.808114119565344 1 1
0.799258726887449 0.79740196285605 1 1
0.810302448524786 0.808158239550208 1 1
0.851185252935194 0.848620869279106 1 1
0.78314719492385 0.781051612429194 1 1
0.800372621838098 0.798451213360171 1 1
0.782394001551954 0.780319949313822 1 1
0.789189279109518 0.786971399355433 1 1
0.821862548932435 0.819767436326511 1 1
0.772257429824824 0.770442863422782 1 1
0.807844306013218 0.805736474454517 1 1
0.800749078158205 0.798664922587651 1 1
0.758338053354676 0.756463604375173 1 1
0.841762105222082 0.839643625344995 1 1
0.764035925510891 0.762010281877454 1 1
0.793145996142751 0.790840886184184 1 1
0.821992466936914 0.820061254825895 1 1
0.754796317658623 0.752973556801042 1 1
0.803714586839136 0.801581839872373 1 1
0.779568079445763 0.777351538462281 1 1
0.819343435300077 0.817452369151036 1 1
0.74087239454243 0.738820991389494 0 0
0.775206717762084 0.773471425118036 1 1
0.777907980130531 0.776252044541647 1 1
0.761729151397466 0.75960713411798 1 1
0.766240389663986 0.763966362446358 1 1
0.873104722432508 0.870817445059494 0 0
0.744984653711413 0.743359893509969 0 0
0.819310776957169 0.817424046992462 1 1
0.759939638781606 0.758207967905807 1 1
0.856874698800085 0.854968693964359 0 0
0.780712827013165 0.778518495888706 1 1
0.805211164518525 0.802887439826228 1 1
0.766815711440643 0.76450689322994 1 1
0.817146584773594 0.815314304226064 1 1
0.80581738521124 0.803571335780076 1 1
0.83858207064567 0.836154827623127 1 1
0.814656566762811 0.812456293189846 1 1
0.770035954981394 0.768149454130617 1 1
0.795920053966825 0.794003687200008 1 1
0.789084586664604 0.786763754811034 1 1
0.832586143624859 0.830135828854384 1 1
0.792197925470345 0.7902596677462 1 1
0.812637439415493 0.81081249605106 1 1
0.824579276713442 0.822224941757769 1 1
0.732960694031263 0.731143600144908 0 0
0.805437313928035 0.803686258182829 1 1
0.779505385815722 0.777616451992042 1 1
0.839113320646727 0.836364169477181 1 1
0.844905106447338 0.842878863659905 1 1
0.774413289691119 0.772461914661467 1 1
0.732791077257772 0.730927734172202 0 0
0.742087516468564 0.740056038342439 1 1
0.839779634182514 0.837463469451941 1 1
0.790946112876887 0.788591534687829 1 1
0.83017390453953 0.828274519583312 1 1
0.819335039129194 0.817377845027856 1 1
0.825502986074973 0.823475750484893 1 1
0.815925254511818 0.813562515975742 1 1
0.792416006950325 0.790352257336204 1 1
0.768236720883333 0.766387922796219 1 1
0.802492026443147 0.799855181610288 1 1
0.846791223406057 0.84485481242512 1 1
0.812497740704627 0.810238344459002 1 1
0.765251228312597 0.762900527336549 1 1
0.816401809854423 0.814324538964575 1 1
0.83754425244975 0.835536384242593 1 1
0.803695400455086 0.801396251818471 1 1
0.801521871938555 0.799501799791487 1 1
0.724646069573643 0.722910249939003 0 0
0.82505946099834 0.822944539795939 1 1
0.782396663284505 0.780548316688365 1 1
0.798522899115525 0.796835985668281 1 1
0.775815298458739 0.77342880562891 1 1
0.814497822131702 0.812269158057814 1 1
0.840809383037998 0.838774552743319 1 1
0.861533692137221 0.859011164911889 0 0
0.812643947732405 0.810495236595069 1 1
0.785059815586296 0.782696658684958 1 1
0.815276042553126 0.813288863804198 1 1
0.838226945325309 0.835867112828609 1 1
0.802542629718221 0.800463311151369 1 1
0.813667724212739 0.811348717558565 1 1
0.788074670781737 0.786179712114245 1 1
0.831896387875529 0.829692842429104 1 1
0.779063159104478 0.777294917148482 1 1
0.788025712231729 0.786000210191115 1 1
0.766932356404217 0.765218003131566 1 1
0.793557603556534 0.791304450864136 1 1
0.767541088012019 0.765409764798133 1 1
0.814958796352626 0.812906628947732 1 1
0.75410930003892 0.752239546328837 1 1
0.832492707957893 0.830546950147503 1 1
0.781397041223694 0.779310536312255 1 1
0.865530391559206 0.863059800865565 0 0
0.833892042872642 0.831700900294148 1 1
0.769880492054644 0.767557233777154 1 1
0.831039340342861 0.829226185854822 1 1
0.828625813831238 0.826155789300303 1 1
0.824692404037698 0.82290276223713 1 1
0.813864412443019 0.811567234457881 1 1
0.835416808616466 0.833455578462192 1 1
0.762308454619811 0.760261398495105 1 1
0.822269019541524 0.81969632436048 1 1
0.785455501706386 0.783018885811151 1 1
0.820841780601713 0.818805054377743 1 1
0.809179243107015 0.80726501248939 1 1
0.831831841208626 0.829688455280434 1 1
0.813564339121307 0.810939198820969 1 1
0.790938539626833 0.788951316895803 1 1
0.864813727320965 0.861888801422551 1 1
0.82696092267993 0.824597716986189 1 1
0.763816477177662 0.762121798653072 1 1
0.795250900117568 0.793251496781051 1 1
0.758892838660112 0.756945208047226 1 1
0.769770387455158 0.767811171029913 1 1
0.815839267462195 0.813847077725944 1 1
0.810900491280954 0.808954438502544 1 1
0.794282688215653 0.792321201437162 1 1
0.779709193982504 0.777633605551285 1 1
0.771709204860562 0.769968361822019 1 1
0.809101593488179 0.807002431262739 1 1
0.822212255723373 0.819960388280784 1 1
0.807189104940214 0.805441803476285 1 1
0.800801756376426 0.799038127170281 1 1
0.786571801115216 0.784785188790119 1 1
0.783460060370764 0.781333964962066 1 1
0.804999379151673 0.803102258139333 1 1
0.731630321041544 0.729720305416629 0 0
0.79954828690421 0.797521794248692 1 1
0.799029305124069 0.796850282415754 1 1
0.769520212035503 0.767710997625027 1 1
0.787159299491523 0.78509805471694 1 1
0.832030470409673 0.830065975857061 1 1
0.741902506608708 0.73956630692421 1 1
0.824264955603205 0.822353663525213 1 1
0.787668800526901 0.785845155909629 1 1
0.746160781651698 0.744389918881263 0 0
0.772111522879785 0.769962219587421 1 1
0.796850184669786 0.794565777014316 1 1
0.814228743413213 0.812279009472095 1 1
0.794014971575725 0.791827502551819 1 1
0.824400605715741 0.822242201434344 1 1
0.817892730063464 0.815799522928489 1 1
0.849164640511811 0.84613538264613 1 1
0.817029462327906 0.815008926143672 1 1
0.783957428676836 0.7822530399624 1 1
0.824238538836196 0.821716231372 1 1
0.813793660714901 0.811683944602301 1 1
0.787206514873764 0.785233627139829 1 1
0.788444005543666 0.786441769291461 1 1
0.794656921300484 0.79286337566041 1 1
0.759061368854867 0.75699960046552 1 1
0.801968460082033 0.799911720811101 1 1
0.809903212968526 0.808104740291533 1 1
0.834877308638942 0.832767076836254 1 1
0.785353800879547 0.783280311515586 1 1
0.839668203758255 0.837658643299065 1 1
0.777077813104896 0.774855091851095 1 1
0.795494860520469 0.793706947561125 1 1
0.805678366491913 0.803513724016919 1 1
0.78902373636751 0.787157958606445 1 1
0.783707054626745 0.781893242442793 1 1
0.790153994855377 0.788348274733315 1 1
0.814641638785077 0.812569124674497 1 1
0.796818696247323 0.795019117941798 1 1
0.796060614041961 0.794168805210627 1 1
0.796229534919967 0.794040014612342 1 1
0.768657328154433 0.766727324572655 1 1
0.857758819696532 0.85550156293826 0 0
0.756409985305005 0.754536586897915 1 1
0.837243629332985 0.834680784477386 1 1
0.774983830630099 0.773000408261279 1 1
0.837730731065345 0.835661824351418 1 1
0.760951851337183 0.759043045609949 1 1
0.81803503816513 0.815716938292336 1 1
0.808565473503356 0.806345798270703 1 1
0.817817369219733 0.816110169476616 1 1
0.844621372895002 0.842331920409147 1 1
0.822023831201195 0.819926633810496 1 1
0.783222627205074 0.78100896812587 1 1
0.823450601778316 0.821414323407223 1 1
0.76988277200193 0.767702491252517 1 1
0.821782452998706 0.819909586995613 1 1
0.791131266360985 0.789247327147161 1 1
0.828756922768055 0.826646339613054 1 1
0.773090999372196 0.771161273538605 1 1
0.810286984208703 0.808270120398675 1 1
0.767489231874464 0.765441063226719 1 1
0.774135443251855 0.771859419066101 1 1
0.753485300470666 0.751438761174138 1 1
0.807245626423231 0.80540790492054 1 1
0.740727096456928 0.738878083899226 0 0
0.860850375866282 0.858708880079658 0 0
0.801369589639678 0.799356873511136 1 1
0.857350472748857 0.855041858452889 0 1
0.813513004714152 0.811075558745068 1 1
0.837501026120591 0.835106138650481 1 1
0.859385603737447 0.857535345920649 0 0
0.805181262232915 0.803221443297482 1 1
0.785168612181033 0.782955234435108 1 1
0.83115761078997 0.829035249052132 1 1
0.842915462416206 0.840893256738681 1 1
0.812309610346777 0.810362587791522 1 1
0.82033958637379 0.818561375194848 1 1
0.810622383698514 0.808663204115638 1 1
0.77171254896018 0.769661323367441 1 1
0.781010078047446 0.779405588369345 1 1
0.776282586765742 0.774223768659726 1 1
0.788148482512212 0.786235720710865 1 1
0.759330945755584 0.757632995165192 1 1
0.789651051597523 0.787531529923213 1 1
0.813757136746352 0.811543454566803 1 1
0.820771468529294 0.818795053510993 1 1
0.763832586126492 0.761765987768684 1 1
0.77762512947332 0.775716255064382 1 1
0.774094599835863 0.772412841484751 1 1
0.776777502899431 0.774676717201415 1 1
0.810134130613824 0.807951431969472 1 1
0.787242555726052 0.78521438991953 1 1
0.768258487414499 0.766298868951663 1 1
0.805173165037057 0.803280963456816 1 1
0.776209412376888 0.773930756344283 1 1
0.850636926764503 0.848710357888277 0 1
0.813742806199194 0.811805991111073 1 1
0.767200764750656 0.765243117110338 1 1
0.810675403821461 0.808748260653076 1 1
0.793788386530177 0.791970457915195 1 1
0.759264884090152 0.757296263454252 1 1
0.762215280709095 0.760153496713956 1 1
0.803895583035023 0.801918274712864 1 1
0.708245542688888 0.706622810699429 0 0
0.779544258478247 0.777587411571552 1 1
0.83683008498065 0.834097353743699 1 1
0.781047756609906 0.778806877065146 1 1
0.786536469115979 0.784544543202559 1 1
0.795544695223262 0.79389435024333 1 1
0.803042311551996 0.800677936896155 1 1
0.828760297670465 0.826750604282972 1 1
0.826947825217329 0.824810216804557 1 1
0.821588349114685 0.819575234789307 1 1
0.812354859553897 0.8101600124345 1 1
0.77977949852913 0.777570586239375 1 1
0.800087373039466 0.798224664399648 1 1
0.802270071621615 0.800533793723776 1 1
0.829191503987993 0.827079127520932 1 1
0.787696186158497 0.786010379071288 1 1
0.82544045913491 0.82337095358127 1 1
0.837850031652725 0.835550134265145 1 1
0.78242271385413 0.780448007717146 1 1
0.785359659622233 0.783398371740233 1 1
0.776025931665258 0.773862269274596 1 1
0.812827896523073 0.810853905044262 1 1
0.799146956981056 0.797203627969642 1 1
0.797218873254114 0.795248542489255 1 1
0.741469214290904 0.739483489249642 0 0
0.796139704646227 0.793759409591364 1 1
0.73259855166724 0.730035065257356 1 1
0.825221377316277 0.823154017839021 1 1
0.805341928500083 0.80329483477016 1 1
0.742958807820367 0.741149428166234 0 0
0.855521627316748 0.853478331283506 1 1
0.832796521092377 0.830757393138699 1 1
0.788483744056556 0.786567063773083 1 1
0.770137887743661 0.768080984438281 1 1
0.810463734641481 0.808416208353655 1 1
0.790908601498962 0.788764500037515 1 1
0.750907899229548 0.749200404077289 1 0
0.790847069793753 0.789007447985106 1 1
0.765254494510589 0.763312112105714 1 1
0.795839888858398 0.793669308525644 1 1
0.806033052499562 0.803338917206482 1 1
0.795228565376407 0.792723200514574 1 1
0.788532237897005 0.786388321642562 1 1
0.837754680485259 0.835455675353621 1 1
0.807434142318513 0.805471312280264 1 1
0.798093698600653 0.796138751465976 1 1
0.779754439417334 0.777810927488289 1 1
0.804949543022235 0.802505853779698 1 1
0.805270904797129 0.803263778180336 1 1
0.732793361618325 0.730796702238407 0 0
0.758989759563685 0.756898416528981 1 1
0.825218968922734 0.823101446824014 1 1
0.794812248204516 0.793031840310049 1 1
0.80657357684639 0.804794003769688 1 1
0.81325161476479 0.811190511021314 1 1
0.803012790207306 0.800984962729672 1 1
0.823782553903018 0.821840893289499 1 1
0.786368078636773 0.784575199196767 1 1
0.807452693333157 0.805395472419109 1 1
0.789439648642718 0.78721314407514 1 1
0.810462478257389 0.80856649834659 1 1
0.796224690583963 0.794248867917941 1 1
0.819302259739223 0.817504139239363 1 1
0.788683942684456 0.786586681717136 1 1
0.834768434546137 0.832811016422218 1 1
0.768792515919065 0.767155202998789 1 1
0.81392229447007 0.811903582935852 1 1
0.802636811565559 0.800448643746283 1 1
0.792070037264008 0.790163424884312 1 1
0.772723137424977 0.770449148906592 1 1
0.807867512204401 0.805873962059259 1 1
0.822572042316243 0.820637106899053 1 1
0.78433404145666 0.782198162866182 1 1
0.762700623784246 0.760903884235881 1 1
0.806051856270997 0.804191980663972 1 1
0.869328801016556 0.866902352829691 0 0
0.78269905016294 0.780691230496353 1 1
0.799344235866541 0.797010831349392 1 1
0.765334633980877 0.763182103991283 1 1
0.782097696048918 0.780269344698797 1 1
0.750235598672687 0.748381815628407 1 1
0.778011622907483 0.775684229399853 1 1
0.796315506209585 0.794174198059513 1 1
0.74081663232948 0.73891273396499 0 0
0.816209869050402 0.813854600271912 1 1
0.780367909679119 0.778502077229624 1 1
0.780388368197108 0.778280485614329 1 1
0.824232857581705 0.822295644173772 1 1
0.812186137252868 0.810220152620539 1 1
0.797493084838909 0.795492795539808 1 1
0.779882341051737 0.778109653193258 1 1
0.841977309390485 0.840151224761311 1 1
0.767162083808412 0.765142539809618 1 1
0.793475354288571 0.79126527226428 1 1
0.786569280151119 0.784559853111147 1 1
0.805263018774507 0.80343527854316 1 1
0.796230856252951 0.794250116038192 1 1
0.798087570097604 0.796277734677236 1 1
0.80046967421791 0.798640779171835 1 1
0.846682651200989 0.844611594217937 1 1
0.780716177169347 0.778703245342129 1 1
0.794297505106823 0.792040403174619 1 1
0.821685598433894 0.819787568409965 1 1
0.818961979455093 0.817032765334425 1 1
0.829712563051422 0.827673704952555 1 1
0.76155672829187 0.759627036775105 1 1
0.786816937796956 0.784930270644056 1 1
0.766343811624185 0.76444254312985 1 1
0.782868833972878 0.781121002273084 1 1
0.807073906669842 0.80502486699028 1 1
0.792341629170792 0.790516703812898 1 1
0.824532589670152 0.822607617631206 1 1
0.828497633202319 0.825631465958171 1 1
0.790077017518476 0.788373889902056 1 1
0.811405454164162 0.809476443254615 1 1
0.829679723972076 0.827671663490702 1 1
0.799137751881003 0.797250927263616 1 1
0.786907658279244 0.784824914311491 1 1
0.813984204928111 0.812130729840955 1 1
0.781927070178527 0.779986032802924 1 1
0.810265998817917 0.808001543840315 1 1
0.84322265905289 0.84124317573375 1 1
0.814263277431615 0.812453753284258 1 1
0.824873369306247 0.822410437112874 1 1
0.830958176560601 0.82820757044154 1 1
0.825844210409751 0.823521836077186 1 1
0.780351661655289 0.778482217175952 1 1
0.753338492658379 0.751516353244149 1 1
0.802774799319608 0.801014687876034 1 1
0.773631427976636 0.771302550301065 1 1
0.784957648830297 0.782627301697432 1 1
0.806969760173804 0.804764647111809 1 1
0.786581422879119 0.784402797062939 1 1
0.82128065767755 0.819396489921857 1 1
0.800205771654994 0.798346526654216 1 1
0.832478170959369 0.830383724287538 1 1
0.744639656159987 0.742768163888805 0 0
0.824485309031279 0.822303038224089 1 1
0.772587250914123 0.770462984443909 1 1
0.793424488453377 0.791453354534721 1 1
0.819671781513561 0.817723796907193 1 1
0.797942607592391 0.795390619774711 1 1
0.799981689318629 0.798130729438768 1 1
0.775034034200742 0.773097207468609 1 1
0.767932711124837 0.766164069873445 1 1
0.808257421984021 0.806428590810064 1 1
0.803818306827455 0.801772586923056 1 1
0.756274355535585 0.754250558406379 1 1
0.81912730929889 0.816787386972589 1 1
0.765552581554846 0.763454530193342 1 1
0.834959693340193 0.832640189312788 1 1
0.787391704625747 0.785579948992998 1 1
0.787742901537061 0.785232998902065 1 1
0.776957429828799 0.775002483315664 1 1
0.835190334884683 0.833381241004017 1 1
0.764319554886973 0.762575413003042 1 1
0.793077534663534 0.791278302345194 1 1
0.85602139041381 0.854078933018209 0 0
0.783292025351863 0.781395982404603 1 1
0.821011244593213 0.818649390379344 1 1
0.827471197143658 0.825270764835922 1 1
0.801998765315471 0.80000777097258 1 1
0.743233906818929 0.741536240600529 0 0
0.840199390027289 0.838095380085244 1 1
0.843684305941979 0.841252849565848 1 1
0.821358054395039 0.81945589367819 1 1
0.786003623898379 0.784187235016842 1 1
0.755802800906164 0.754164422040021 1 1
0.784674800992648 0.782491770212417 1 1
0.783741775303119 0.781663181908525 1 1
0.783162730809878 0.781116318177923 1 1
0.849746797658398 0.847480587133137 1 1
0.807226435050475 0.805325587413006 1 1
0.846932215121911 0.844740799470942 1 1
0.778233423772248 0.776124382823187 1 1
0.768433866964285 0.766579814788553 1 1
0.771783895672155 0.769956834451077 1 1
0.773877463870931 0.772007777072982 1 1
0.828070389831699 0.826150547879898 1 1
0.778545008312164 0.776644486475169 1 1
0.829699815049491 0.827441051326356 1 1
0.785107664209962 0.783243630293772 1 1
0.850378091982161 0.848240947815025 1 1
0.838614165808551 0.836540620408092 1 1
0.817710021649835 0.815657640225157 1 1
0.831613164416742 0.829304506030822 1 1
0.77761808301494 0.775688183232005 1 1
0.802759046985171 0.80054067851579 1 1
0.757852570995829 0.756022314528063 1 1
0.800012553978842 0.798221296080163 1 1
0.816453968276941 0.81442270621507 1 1
0.799923669841007 0.797885642048937 1 1
0.826078638263867 0.823916301955556 1 1
0.794914715096375 0.792856100482545 1 1
0.780155699372139 0.778535461745291 1 1
0.746898218690055 0.745159177278656 0 0
0.815456634124059 0.813143090157801 1 1
0.766240722180475 0.764201755555138 1 1
0.855804434662296 0.85366407424341 0 0
0.805836259230095 0.803729705978269 1 1
0.807106241083991 0.805214262976512 1 1
0.849750279356798 0.84751679380724 1 1
0.785989214576133 0.784190148456111 1 1
0.813804093032033 0.811690077647469 1 1
0.791174046291507 0.789200729903347 1 1
0.7794112438853 0.777453769303473 1 1
0.760800238364358 0.758669825588139 1 1
0.79709752161003 0.79520067680292 1 1
0.817393192289169 0.815062818063366 1 1
0.796156863904177 0.794207517886854 1 1
0.788118439318774 0.786200952115785 1 1
0.763201532275289 0.761367702606501 1 1
0.807125727360627 0.80524850900741 1 1
0.779927641248378 0.777903135306408 1 1
0.811404554896974 0.80957902758094 1 1
0.793870112633352 0.79211214444182 1 1
0.796636714120448 0.794360413250757 1 1
0.809852420042275 0.807936863021488 1 1
0.789857480375772 0.787889782850243 1 1
0.808507719771651 0.806670620189974 1 1
0.792643290899347 0.79062827022445 1 1
0.840510519641094 0.838433900042833 1 1
0.808984053697854 0.807261729587526 1 1
0.828947745106977 0.826850592374776 1 1
0.763863275089984 0.761945252116185 1 1
0.805361934323035 0.803180507950598 1 1
0.808905361735676 0.806597203908369 1 1
0.763866241031968 0.761819229894115 1 1
0.820162206193542 0.818357736003074 1 1
0.796371210898825 0.794562434232699 1 1
0.834943419369729 0.832574851473422 1 1
0.790194889398297 0.788356320948432 1 1
0.806507526351547 0.804376475988362 1 1
0.793287477592227 0.791347080609359 1 1
0.827894960188527 0.825681959525836 1 1
0.76876496243823 0.76712000967013 1 1
0.785684680164464 0.783884047302055 1 1
0.813065062178403 0.81096094660941 1 1
0.796088096489228 0.793779041086312 1 1
0.769099214697233 0.767282541005982 1 1
0.826247643537413 0.82416001845821 1 1
0.841677939449073 0.839796271797148 1 1
0.76531132062202 0.763259188944845 1 1
0.79250746141229 0.79052127872575 1 1
0.805546601231659 0.803128878828685 1 1
0.822289836735168 0.820540990920661 1 1
0.800118928399433 0.798377128805596 1 1
0.765666359112529 0.763642889618325 1 1
0.779938161990841 0.777971028890072 1 1
0.767853765219068 0.765913083263963 1 1
0.766118907653246 0.763957827060215 1 1
0.790934164198615 0.78872529592469 1 1
0.839954758559514 0.837661861459666 1 1
0.743272278241268 0.741590242710715 0 0
0.777770925337154 0.775835064882459 1 1
0.819388279601323 0.817437266289971 1 1
0.783623515893167 0.781827144741938 1 1
0.818942114890271 0.816814117161994 1 1
0.834196107240191 0.832013763351217 1 1
0.816347429960446 0.814402191996032 1 1
0.794130972011389 0.792027092131561 1 1
0.790500806109111 0.788474445239359 1 1
0.776560549754226 0.774566222598628 1 1
0.813761593394825 0.811850198996551 1 1
0.778547666686954 0.776493846836139 1 1
0.798223173640289 0.796000826584985 1 1
0.753535376412416 0.751596835064327 1 1
0.826813860044934 0.824556442827462 1 1
0.783496189539833 0.781475349292126 1 1
0.796174344827572 0.794258445792837 1 1
0.800370534435275 0.798195661223223 1 1
0.78386394316768 0.78154652799809 1 1
0.805597724440502 0.803607825100738 1 1
0.788566394859202 0.78658287186226 1 1
0.845059358011774 0.843125123854232 1 1
0.756036852550343 0.754072915948175 1 1
0.803422607839113 0.801287409790768 1 1
0.797050508570363 0.794925556818374 1 1
0.820956254887644 0.818946246313043 1 1
0.810208453093062 0.808433373254644 1 1
0.817149977952252 0.814593542520519 1 1
0.802012913920468 0.799776660969842 1 1
0.812606878320985 0.810523068273566 1 1
0.786762278607863 0.7847538647447 1 1
0.745400803601382 0.743693863122048 0 0
0.778302940930671 0.776255884210557 1 1
0.785959129557623 0.783575079508593 1 1
0.76164111729557 0.759779093700213 1 1
0.801783167982686 0.799761529408477 1 1
0.813504160839259 0.811251745128362 1 1
0.755800129867861 0.753775655737176 1 1
0.795564983164525 0.79348185330521 1 1
0.817761299074902 0.815754528561116 1 1
0.819136747721891 0.817222060344494 1 1
0.786108988883916 0.783983105258105 1 1
0.785114057597351 0.782961896236626 1 1
0.764612205275165 0.762944585491275 1 1
0.796884431088995 0.794837602906602 1 1
0.844386496988903 0.841900751349599 1 1
0.80770367501646 0.805721324044626 1 1
0.762590936814939 0.760605863562437 1 1
0.811522219157917 0.809371813295045 1 1
0.813991920117547 0.811992079161289 1 1
0.853325069914188 0.850944774009184 1 1
0.778921585954936 0.776956189224582 1 1
0.847028096615149 0.844827583062207 1 1
0.753105598418295 0.751433728693832 1 1
0.831312912529845 0.829259682010064 1 1
0.837743322827902 0.835668303939937 1 1
0.816577152882999 0.814419733924858 1 1
0.761011413791516 0.759195752197233 1 1
0.784842005527333 0.782916023865481 1 1
0.765715061438683 0.763859903187186 1 1
0.810265449700821 0.808398990960973 1 1
0.754602319956516 0.752757089722181 1 1
0.787374633589653 0.785388906363155 1 1
0.836356364806344 0.834448815698352 1 1
0.812708741079249 0.810755390267923 1 1
0.738700554838478 0.736799761071968 0 0
0.776692602752303 0.774693522221576 1 1
0.838669721846455 0.836695958678601 1 1
0.732759207321404 0.730442965248763 0 0
0.792534633916931 0.790637982758382 1 1
0.850630993587596 0.848549791290259 1 1
0.796498595516264 0.794484513414665 1 1
0.746609519817851 0.744352944061855 1 1
0.827873825668565 0.825510022798115 1 1
0.795024458837169 0.793231393052679 1 1
0.809677516933568 0.807791143347644 1 1
0.766437081659175 0.764512284161994 1 1
0.805458843129011 0.80346176665269 1 1
0.848173336498424 0.845903522431672 1 1
0.794637250002303 0.792815441912797 1 1
0.80637162001794 0.804297311263025 1 1
0.810528351891408 0.808196240170562 1 1
0.760900208030442 0.759172446895478 1 1
0.819623559252384 0.817691984634508 1 1
0.793342125354953 0.791462392196862 1 1
0.773877075929125 0.77197542422828 1 1
0.782889888507924 0.780800159503119 1 1
0.827250545500739 0.825252438092896 1 1
0.802511955066828 0.800568481049835 1 1
0.821977892047064 0.820029453557031 1 1
0.849891630177004 0.847865166054867 1 1
0.805296239370415 0.802977310413572 1 1
0.781884500529557 0.779709531434295 1 1
0.815919130429961 0.813950204893918 1 1
0.818649848676933 0.816402068248811 1 1
0.818615141319926 0.816237450355217 1 1
0.817641270361558 0.815628390198086 1 1
0.796281401989735 0.794273954231109 1 1
0.843137998007691 0.841171016092541 1 1
0.800824785673119 0.79852894521393 1 1
0.809797243055877 0.807771622260022 1 1
0.819078110288445 0.817050047594156 1 1
0.813703727012843 0.811552355166223 1 1
0.808589451596326 0.80632891074705 1 1
0.790424603506759 0.788331861705601 1 1
0.771463666524094 0.769544629080168 1 1
0.805890868071592 0.804138303195215 1 1
0.769048377365742 0.766812014497813 1 1
0.801058692420674 0.799066665282089 1 1
0.812332853159274 0.810451193706447 1 1
0.761168633358629 0.759324957655781 1 1
0.789092574753874 0.787386988690984 1 1
0.785257171490442 0.783058104181793 1 1
0.815386821918388 0.813262201533469 1 1
0.796688284950474 0.794528054286839 1 1
0.769053865334441 0.76731886913456 1 1
0.768623633353468 0.766559632215841 1 1
0.790895530618036 0.788975478631852 1 1
0.820709187061928 0.81899999720522 1 1
0.790953936965218 0.78890304258981 1 1
0.780042693868643 0.777509224280603 1 1
0.795712710885582 0.794003089721774 1 1
0.856308452715444 0.854464191534159 0 0
0.801669758388662 0.799571643118019 1 1
0.755507160121084 0.753446890548839 1 1
0.837872057838303 0.83569664265666 1 1
0.752778492623023 0.750842867235959 1 1
0.828786169792893 0.826609289533155 1 1
0.790353021356776 0.78809606242552 1 1
0.765995560400096 0.76410651976576 1 1
0.8331286493626 0.831029485110515 1 1
0.806367400380293 0.804447348074698 1 1
0.824387754744397 0.822527948267724 1 1
0.866919236733731 0.864578655228857 0 0
0.819187432004894 0.817076143090686 1 1
0.771963012768605 0.769895413614679 1 1
0.774630705198907 0.772739175322562 1 1
0.830825339460371 0.828445919104083 1 1
0.785324010077682 0.783528493100374 1 1
0.805330972267497 0.802644897843701 1 1
0.852088140695197 0.849499478382052 1 1
0.805716256232908 0.803765699633287 1 1
0.783723328662688 0.781422398405957 1 1
0.837031217725406 0.834891802239614 1 1
0.824634557432143 0.822248047344085 1 1
0.806192966250807 0.8043308557429 1 1
0.82572885955145 0.823553076798473 1 1
0.723289933222526 0.721159180847503 0 0
0.778430070084879 0.776174227217915 1 1
0.800304416231099 0.798320313195611 1 1
0.805505997422857 0.803313577624733 1 1
0.833272491201592 0.831202706995554 1 1
0.810671517814802 0.808867104167073 1 1
0.823324211996662 0.821235996247256 1 1
0.862942553319356 0.860713134422042 0 0
0.782646763894924 0.78032835462169 1 1
0.79524012542055 0.79278629065129 1 1
0.792502463670994 0.790578707379092 1 1
0.790843171680613 0.789041857529464 1 1
0.823023834058995 0.820810579966909 1 1
0.791170773684735 0.789187530966499 1 1
0.791329355045924 0.78913915730538 1 1
0.763034607367489 0.761211589295228 1 1
0.79723919303671 0.795050061863035 1 1
0.835801456715407 0.83357056677578 1 1
0.756311319960019 0.754290491128273 1 1
0.755552877492467 0.753758296781083 1 1
0.808542166497104 0.806464904890092 1 1
0.791430978869465 0.789243214400241 1 1
0.769257962498544 0.767401674550476 1 1
0.808656850678024 0.806512003191433 1 1
0.815213809483342 0.8132324606933 1 1
0.76010491067616 0.758172844568862 1 1
0.794317945728314 0.792183949060895 1 1
0.779372204472525 0.777320633106189 1 1
0.791368379248872 0.789455153397681 1 1
0.801272508606354 0.799436461017486 1 1
0.822549429101285 0.820752070216068 1 1
0.749669431430048 0.74786450657941 1 0
0.794049699667796 0.791922330737837 1 1
0.777195293297938 0.775366840570009 1 1
0.810244731196419 0.808276273689958 1 1
0.803191497466969 0.801376370244896 1 1
0.779866449343756 0.777983272368611 1 1
0.820881890961743 0.818977152871421 1 1
0.808541032282507 0.806476325231317 1 1
0.810005212562053 0.808090308463982 1 1
0.818306118670057 0.816206786316731 1 1
0.820322210909556 0.818083345499468 1 1
0.729832193016088 0.728068730301718 0 0
0.820387630965474 0.818385065927878 1 1
0.800871000239148 0.798831192986461 1 1
0.788242291909476 0.786283598788327 1 1
0.771554318128519 0.769332372732307 1 1
0.820568929972403 0.818198393135767 1 1
0.777856892333078 0.776004998144222 1 1
0.802989441033792 0.800690137021428 1 1
0.81139294156894 0.809301927609058 1 1
0.773998030914033 0.77166184995751 1 1
0.819217727320559 0.817292298354106 1 1
0.83656348483066 0.834381154109885 1 1
0.783766231123577 0.78177712631718 1 1
0.771682224436656 0.769544717639746 1 1
0.809241715037038 0.806945176646759 1 1
0.797617829052463 0.795614899933545 1 1
0.761901148920686 0.759749284124079 1 1
0.772831691183398 0.770925221426159 1 1
0.819739375397141 0.81778752154992 1 1
0.825595045299067 0.82374294242749 1 1
0.826839149333456 0.824614991922093 1 1
0.798627271256535 0.796774649722386 1 1
0.865107004400463 0.86251925642665 0 0
0.766712450105238 0.764621679019621 1 1
0.781863819154194 0.780183008198458 1 1
0.79189261214184 0.790076648846448 1 1
0.77648957505639 0.774321181576783 1 1
0.801288719500361 0.799246554424967 1 1
0.805520786518853 0.803352430667202 1 1
0.777069779641612 0.775258679328328 1 1
0.811364973430343 0.809403293060622 1 1
0.809369032283708 0.807450821106788 1 1
0.841702209995366 0.839805968534666 1 1
0.775800798999027 0.773977756399317 1 1
0.784590334369717 0.782678085324088 1 1
0.824696777586072 0.822480904430117 1 1
0.856787450189027 0.854795428108452 0 0
0.806217934736288 0.804168291346988 1 1
0.767249757523024 0.76534224424377 1 1
0.827967865926653 0.825897842965912 1 1
0.760001932605571 0.757810570022379 1 1
0.798203153766933 0.796130340172135 1 1
0.784092584739426 0.782233837994247 1 1
0.769750496932226 0.767831069248478 1 1
0.794343027321264 0.792383689058688 1 1
0.836062312809894 0.83370277498312 1 1
0.839576490769695 0.837461408395217 1 1
0.803801537703357 0.801998888538745 1 1
0.805547685473571 0.803447226817888 1 1
0.818491488043252 0.816417775219742 1 1
0.793396969533639 0.791565119564023 1 1
0.764300151364901 0.762536823823355 1 1
0.772512587599558 0.770904471682038 1 1
0.74578553884241 0.743823857485255 1 1
0.804709715164479 0.802684867391919 1 1
0.769156362674542 0.76715011635746 1 1
0.83326509886243 0.831368679807538 1 1
0.78827369654745 0.7860748941007 1 1
0.817708426506128 0.815664549301435 1 1
0.804544771660514 0.802687071251987 1 1
0.805307821960543 0.803103442948929 1 1
0.80627891099494 0.80413330014089 1 1
0.800975158130872 0.798671014858129 1 1
0.740889631332828 0.738848626526183 1 1
0.814188536787655 0.811760547002663 1 1
0.777402465895783 0.775418075042436 1 1
0.791974256108863 0.789972892425114 1 1
0.833150200133755 0.831221655971665 1 1
0.871993341400081 0.869617807589493 0 0
0.797925006929812 0.796114391487776 1 1
0.817635081394475 0.815543263996336 1 1
0.795628993717123 0.793670030283939 1 1
0.783022197064549 0.781183095714554 1 1
0.828070545165851 0.826110097550806 1 1
0.801489334421013 0.799388993994995 1 1
0.789210841224575 0.7873557232078 1 1
0.798140877891629 0.796058262106121 1 1
0.813352907882226 0.811296934159435 1 1
0.766383738139616 0.764584985480887 1 1
0.817039174239096 0.81514450841962 1 1
0.812517152582152 0.810564144065118 1 1
0.827241478369179 0.824555965841389 1 1
0.788241263973503 0.785689948496911 1 1
0.78380106282473 0.782026869866385 1 1
0.781186212594891 0.77927861879423 1 1
0.781519436684455 0.779601039716377 1 1
0.786840766954277 0.784912518839643 1 1
0.791120609956821 0.788958610476161 1 1
0.8189246495348 0.81676547711545 1 1
0.86148736138548 0.859310322946148 0 1
0.806524527034936 0.803941446566883 1 1
0.737687214517364 0.735781930095481 0 0
0.765664328682685 0.76395443229191 1 1
0.801494903940947 0.799143526791222 1 1
0.794294732221924 0.792397528891786 1 1
0.803562730695668 0.801595248977062 1 1
0.791782858258256 0.789100954104908 1 1
0.812761309843873 0.810863817023562 1 1
0.791346723645402 0.789262047626006 1 1
0.789500686457728 0.787521061812744 1 1
0.815220820574946 0.813370746130794 1 1
0.7291801678496 0.727186591242832 0 0
0.777757530814751 0.775687479833953 1 1
0.737074485753824 0.735393193141774 0 0
0.862515912744184 0.860383062629285 0 1
0.8226074295443 0.820522741763424 1 1
0.803742584181364 0.80168416950073 1 1
0.795737186831644 0.793604526990388 1 1
0.773929594989796 0.772266000145397 1 1
0.826745073288048 0.824524705066582 1 1
0.777979669696581 0.775918313500467 1 1
0.769974965974221 0.767917994999168 1 1
0.852654866322977 0.850493436164312 1 1
0.822367258590318 0.820367733164803 1 1
0.817270217436725 0.815293418020213 1 1
0.79370969621596 0.79144227888735 1 1
0.766173440534359 0.764454787763154 1 1
0.781517473792757 0.779418957935938 1 1
0.860576701452277 0.858239530130976 0 0
0.808813534973169 0.80635891073965 1 1
0.76931266577109 0.767256050932294 1 1
0.817958662169683 0.816106070217149 1 1
0.739342613550916 0.737450034585649 0 0
0.802367720879129 0.800178408908814 1 1
0.831623267467309 0.829460032735278 1 1
0.752587114500259 0.750935591768286 1 1
0.837515971201244 0.835432642907763 1 1
0.796404577312891 0.79416320418934 1 1
0.804222714864768 0.80212100218292 1 1
0.856384995054559 0.854321422717522 0 0
0.718922117837793 0.716805163792818 0 0
0.8241036745419 0.82211121948242 1 1
0.776724814433611 0.774820677640135 1 1
0.797771868881008 0.795632337702837 1 1
0.779473054588463 0.777561834119375 1 1
0.783086279585085 0.781400074610422 1 1
0.817549005767008 0.815893231719884 1 1
0.762203428393451 0.760390618430299 1 1
0.811092404038407 0.809205323121662 1 1
0.783256437588247 0.781212174332179 1 1
0.840230740923952 0.838055996330272 1 1
0.80412483685484 0.80199447662798 1 1
0.731644590943515 0.729802024928459 0 0
0.779510387750194 0.776993686024812 1 1
0.820460159309882 0.818084732478795 1 1
0.801589590113847 0.799200041057046 1 1
0.786851479124206 0.785115677174321 1 1
0.809206964457225 0.806983350365195 1 1
0.788759699644986 0.786836780416995 1 1
0.805544504363324 0.803782605524065 1 1
0.782748718576969 0.780629578019167 1 1
0.824597674231368 0.822507023133173 1 1
0.830311242270048 0.828380660371002 1 1
0.782071501638386 0.780224095595867 1 1
0.777626538324614 0.775623989550978 1 1
0.800331693356751 0.79822551032513 1 1
0.80370071149 0.801820563141112 1 1
0.805219476299177 0.803036568718908 1 1
0.779090327095339 0.777441174314181 1 1
0.838943257573591 0.837011950920888 1 1
0.862833298522742 0.860907316117103 0 0
0.734835249359368 0.732716069142838 0 0
0.806384291590978 0.804243223892743 1 1
0.790189245662519 0.788316847692688 1 1
0.815939295786608 0.813654359332276 1 1
0.796742423861852 0.794629021628771 1 1
0.845862313664439 0.843878027643735 1 1
0.809792574577597 0.807684828988081 1 1
0.792544974250274 0.790727895471766 1 1
0.811707452109663 0.809587444556824 1 1
0.834324235869511 0.831590826590516 1 1
0.860140271222713 0.857973866395102 1 1
0.832319665023946 0.830087536522819 1 1
0.81347313566344 0.81157030266936 1 1
0.796394301363597 0.794638582059606 1 1
0.803758415695766 0.801790713476219 1 1
0.787734171932723 0.785775018357214 1 1
0.776485832146239 0.774353962724538 1 1
0.843250834898535 0.84125248363354 1 1
0.798386961154246 0.79636422549877 1 1
0.763673486672007 0.761438483253028 1 1
0.809210057633389 0.806884419208663 1 1
0.832486050769514 0.830450019030023 1 1
0.783950120994102 0.782114115457903 1 1
0.796103671668649 0.794076789738839 1 1
0.783329896928213 0.781221878335237 1 1
0.839171414158087 0.836499024664159 1 1
0.805079474002127 0.803074009703592 1 1
0.83571635150267 0.833481790970395 1 1
0.771236996652095 0.769176039796702 1 1
0.767865748500612 0.76579221760508 1 1
0.776132572974594 0.773777398517629 1 1
0.775137858104144 0.77301412627679 1 1
0.794370029294284 0.792783618928329 1 1
0.813714490656468 0.811038913203921 1 1
0.809447798683643 0.807322072836423 1 1
0.811907054100987 0.810080190726816 1 1
0.785575166956341 0.783867127902014 1 1
0.783904334875673 0.781821309025816 1 1
0.784086865487378 0.782044413241139 1 1
0.769579053621198 0.767550104545186 1 1
0.780041528463815 0.777753125542416 1 1
0.799493911706027 0.797344238481391 1 1
0.790874436172962 0.788907290038524 1 1
0.808274095883246 0.806202913572362 1 1
0.790850392038853 0.788848025314073 1 1
0.779987271106239 0.778193296497125 1 1
0.80380441299016 0.801813661260112 1 1
0.829186694038422 0.827204507377498 1 1
0.835939612098565 0.833682640563081 1 1
0.786529282520801 0.784794292657787 1 1
0.7923174204136 0.790460789245687 1 1
0.822796194919848 0.820604640399786 1 1
0.793773230961752 0.791859593251723 1 1
0.822277019711661 0.820195367463012 1 1
0.796602987273157 0.7944042086462 1 1
0.82189779631425 0.81997965229386 1 1
0.784610363618163 0.782543838607513 1 1
0.821076175391817 0.819280771750387 1 1
0.714505143305983 0.712618524657605 0 0
0.731533135287316 0.729140571247769 0 0
0.77506812908885 0.772771570514288 1 1
0.790002268492962 0.787895015152296 1 1
0.739261657568198 0.737395581258723 0 0
0.826734858391717 0.824588150207229 1 1
0.851147701346103 0.848982590106571 1 1
0.809996835330289 0.808084043810323 1 1
0.785081969678004 0.783009616097843 1 1
0.787776882404499 0.785807042791895 1 1
0.848926606964317 0.846830429814896 1 1
0.848947778791285 0.84669115356443 1 1
0.815667209994958 0.81376666589295 1 1
0.801594098018742 0.799559156357083 1 1
0.81489925614444 0.812741229736311 1 1
0.753695848423504 0.751710163198959 1 1
0.789459998450302 0.787628544744474 1 1
0.808088691055224 0.80601289942826 1 1
0.792002547858274 0.789748829434407 1 1
0.8137594369328 0.811868194190602 1 1
0.776134104667091 0.774403445252034 1 1
0.772960748535734 0.770812642269969 1 1
0.796742937190966 0.794695217396017 1 1
0.778089904607441 0.775752721773411 1 1
0.826175333403559 0.824268278422509 1 1
0.781854274948046 0.779756763037497 1 1
0.802539644999475 0.800391329493553 1 1
0.766489041602045 0.764601377395031 1 1
0.790638728653177 0.788601482759095 1 1
0.773675384403832 0.77179900057072 1 1
0.83564651419013 0.833379470373895 1 1
0.828156080952958 0.826301919970849 1 1
0.834750242164772 0.832581413595739 1 1
0.823197161420434 0.821231865585759 1 1
0.777588632741605 0.775851991056909 1 1
0.735048998162823 0.732896613637299 1 0
0.841315078097356 0.839395745201641 1 1
0.78996419976759 0.788096785952475 1 1
0.858054126281085 0.855416588503753 1 1
0.815892227674795 0.81386042809109 1 1
0.807010209329967 0.804933424273368 1 1
0.808098366407814 0.80573035135999 1 1
0.770480350679567 0.76846643647444 1 1
0.814454961963503 0.81266160031647 1 1
0.800742126688012 0.798655633192979 1 1
0.784552011250536 0.782715949316293 1 1
0.815486489088318 0.813146767600758 1 1
0.822759811409744 0.820704267280173 1 1
0.782109686962045 0.78030905083006 1 1
0.831465312831703 0.828859200002939 1 1
0.840214272429801 0.838100693518814 1 1
0.750499427306482 0.748690474218586 1 1
0.851114155563208 0.84900508040694 1 1
0.782834801947677 0.781155552199758 1 1
0.797708133363537 0.795883953841219 1 1
0.826400532470243 0.824178463753944 1 1
0.785468494772221 0.783452007004039 1 1
0.824503909234434 0.821977415631583 1 1
0.862012126189843 0.859856017775666 0 0
0.79202409638412 0.790132054684803 1 1
0.753717913887572 0.751558899376924 1 1
0.804509669805016 0.802426928230707 1 1
0.83239114347123 0.8299790362282 1 1
0.787528667131035 0.785701221775136 1 1
0.784524748426634 0.782354702952366 1 1
0.81750667471188 0.815619582367162 1 1
0.797199890020635 0.79513538909739 1 1
0.761129212890754 0.758686188214562 1 1
0.822068669691709 0.819822414616765 1 1
0.781819338540187 0.779997372718701 1 1
0.786129948080595 0.783933043983883 1 1
0.827386462431307 0.825384562771453 1 1
0.810463564939797 0.808588896054118 1 1
0.78603259507629 0.78374724433269 1 1
0.774110490559237 0.77189123926957 1 1
0.753415772723344 0.751416902026474 1 1
0.796678854511992 0.794642561397296 1 1
0.799134131943532 0.797202131097019 1 1
0.765703214918886 0.763716799906648 1 1
0.786061576057495 0.783852605643463 1 1
0.773570825055978 0.771574300092557 1 1
0.813469636871446 0.811453335371921 1 1
0.8246945399538 0.822518911963896 1 1
0.793551320598432 0.791640504735446 1 1
0.772103506999809 0.770178366583538 1 1
0.758497854750612 0.756512033302298 1 1
0.766281307363388 0.764274158159708 1 1
0.865710525502055 0.863523592208575 0 0
0.84090177161246 0.83868739624676 1 1
0.852650482643919 0.850704894449144 0 0
0.76477308899944 0.763099114893661 1 1
0.730834943957856 0.729038311609884 0 0
0.811084781348503 0.809129292895727 1 1
0.776588155648728 0.774565721987206 1 1
0.816322918031883 0.814427894131259 1 1
0.809656882682219 0.807538153737882 1 1
0.782242022515351 0.780468411786317 1 1
0.80024729432269 0.798400540844167 1 1
0.764445059041225 0.762756611533696 1 1
0.794850087197178 0.792969270767414 1 1
0.799974574144085 0.797786913232299 1 1
0.819828167268723 0.817873553766009 1 1
0.778318683209197 0.776087922808921 1 1
0.797178295727065 0.794278239786442 1 1
0.7916478295264 0.789931931463766 1 1
0.799905576904673 0.797697522278797 1 1
0.756294129183438 0.754419922023961 1 1
0.81825155686318 0.816116424596926 1 1
0.83415075496874 0.831970104901455 1 1
0.807793313073846 0.805890134996955 1 1
0.808691365030345 0.806881338679766 1 1
0.794000316407973 0.792094154760305 1 1
0.863133418304662 0.861152436620412 0 0
0.77559222252628 0.773546568637661 1 1
0.793888303773837 0.791915531888602 1 1
0.773518157417181 0.771870452538383 1 1
0.842249474069329 0.840221819251942 1 1
0.792375591444127 0.79036030531235 1 1
0.804160740791824 0.802114091807196 1 1
0.809197380628488 0.807014444988456 1 1
0.760574467343972 0.758674275274618 1 1
0.771847000299496 0.769978250023501 1 1
0.773053682316689 0.770872477610063 1 1
0.798082548484494 0.796190060224508 1 1
0.861772006025463 0.859645100380594 0 0
0.774509626353144 0.772475639600244 1 1
0.815163159125514 0.812841106957487 1 1
0.823618009636526 0.821721614515286 1 1
0.836635348332739 0.834502763803611 1 1
0.80362961628465 0.801708309311339 1 1
0.788369810612962 0.786272888334992 1 1
0.767366088346619 0.765232184332558 1 1
0.830081598616357 0.827815004430843 1 1
0.812378513924056 0.810468815994146 1 1
0.800531286294298 0.798580914768771 1 1
0.821601250322905 0.819524436726419 1 1
0.818708752173117 0.816661540772215 1 1
0.808891399995431 0.806861445038652 1 1
0.793483549222317 0.791590737724871 1 1
0.741423990107758 0.73899561206417 1 1
0.77053849530722 0.768574335376091 1 1
0.785607358581643 0.783272307607262 1 1
0.780485702697791 0.778693138274463 1 1
0.801691713494101 0.79948452535885 1 1
0.77588743123816 0.773954220136029 1 1
0.795747839949177 0.794018541689758 1 1
0.817363928659311 0.815425219283359 1 1
0.81249706146587 0.810202287579198 1 1
0.811308945235693 0.809313768891992 1 1
0.820896729716008 0.818584781981236 1 1
0.829179134967001 0.827048343952332 1 1
0.79359821573814 0.791630419762009 1 1
0.808836446455288 0.806702112630325 1 1
0.777837860165941 0.775961586016417 1 1
0.801303286420951 0.799304260887378 1 1
0.812268286966935 0.810381147331038 1 1
0.785602719638946 0.783467227391858 1 1
0.798537452741028 0.796925146616083 1 1
0.783696982544696 0.781667391314395 1 1
0.793554441101627 0.791479248183445 1 1
0.813642087385412 0.811580324114774 1 1
0.83656372524158 0.834504954808489 1 1
0.770005471136417 0.767763497428316 1 1
0.801993974325944 0.800201891042121 1 1
0.806683674050596 0.804742033025506 1 1
0.841995252301642 0.839760533988417 1 1
0.761518104435575 0.759292821885652 1 1
0.818097188704797 0.816065052409412 1 1
0.76771757388727 0.765786093082804 1 1
0.764353788946487 0.7625940180789 1 1
0.784920479212899 0.78284985604675 1 1
0.779071279696556 0.777033032260436 1 1
0.772237264471102 0.770068815521573 1 1
0.789921507617395 0.787880393302742 1 1
0.799084054705396 0.797022553614222 1 1
0.787678906021943 0.785735508424725 1 1
0.838893924581801 0.836998705485675 1 1
0.792282937846861 0.790318939306662 1 1
0.82603824473519 0.823426728139524 1 1
0.80654071504549 0.80445920972188 1 1
0.791633824106724 0.789246973037687 1 1
0.813271165492038 0.811502177055699 1 1
0.762557130567328 0.760769443763112 1 1
0.835375126085499 0.833166842708971 1 1
0.818892984964749 0.816891957283539 1 1
0.772372003862063 0.770536156975622 1 1
0.777064579036697 0.774677997644737 1 1
0.779846833418807 0.777888757594716 1 1
0.82804782958323 0.825868739030421 1 1
0.779838540038165 0.777987990080116 1 1
0.790813260406387 0.789034150080238 1 1
0.763510729466967 0.761608967112224 1 1
0.764817516341608 0.76266842554369 1 1
0.811959850158654 0.810113362842672 1 1
0.823278180593389 0.821270974756994 1 1
0.768384753616352 0.766664198919004 1 1
0.773895109972429 0.771656604587172 1 1
0.781012915507653 0.779009023906202 1 1
0.822591553856959 0.82083992758332 1 1
0.804980379492787 0.802606267588562 1 1
0.804292766637867 0.80231817482913 1 1
0.792258352108804 0.790015893422563 1 1
0.755417584774981 0.753431727360399 1 1
0.781393138327046 0.77946983902902 1 1
0.771466994247445 0.769500556950172 1 1
0.757143858162933 0.755040732457328 1 1
0.828809095239458 0.826609712044513 1 1
0.804803695600681 0.802879487519396 1 1
0.77839560666834 0.776638120004657 1 1
0.812545102610589 0.810594440638113 1 1
0.778115039636412 0.776037771440083 1 1
0.779020364762007 0.777233577451595 1 1
0.745555731942955 0.743467108508798 1 1
0.814179479179394 0.811791958006393 1 1
0.744405398548961 0.742256075311535 1 0
0.816877266458252 0.814638777300186 1 1
0.770630909472007 0.768907571874236 1 1
0.839884089527442 0.837733772714783 1 1
0.760909162161707 0.758845983444872 1 1
0.811244766419621 0.809010815190877 1 1
0.81866924045886 0.816597051993759 1 1
0.769603183352605 0.767707459925896 1 1
0.830462556966242 0.828465679325769 1 1
0.790744214488985 0.78847515850404 1 1
0.750640022546457 0.748444853965019 1 1
0.809102484892872 0.807053329777629 1 1
0.798751712739947 0.796954343800701 1 1
0.824070007684341 0.821774143966111 1 1
0.813889864335026 0.81166602122185 1 1
0.757662096202776 0.75564448703377 1 1
0.837783441942212 0.835749212375597 1 1
0.753589421134554 0.75164795707453 1 1
0.85006072095701 0.847766643805867 1 1
0.766939181692618 0.765182731075361 1 1
0.806449399621881 0.804261255232409 1 1
0.812024119107629 0.809970884381294 1 1
0.802362932388904 0.800328962776673 1 1
0.838551867317262 0.836392494869527 1 1
0.767175304556367 0.76545149198418 1 1
0.784012633400038 0.782101210059516 1 1
0.828734170178345 0.826522444105856 1 1
0.822176402777661 0.820162214712361 1 1
0.747741287181314 0.745756600925093 1 1
0.823683357686494 0.821210768643196 1 1
0.829366645902791 0.827057071081278 1 1
0.772143337148559 0.769976351640337 1 1
0.824803835491836 0.822706883332972 1 1
0.807592970037529 0.8055990972382 1 1
0.765199680871063 0.763513459363286 1 1
0.788004036203312 0.786266795119814 1 1
0.785508867118817 0.783485176049875 1 1
0.812333696318207 0.810495884828484 1 1
0.778305173153712 0.776273389533484 1 1
0.784322914279204 0.78233982487072 1 1
0.81175740598517 0.809679596070182 1 1
0.779081813741465 0.777277469858819 1 1
0.805047366592514 0.803240382225503 1 1
0.79328559161189 0.791124728996052 1 1
0.825324262469 0.82335924993306 1 1
0.779283909566218 0.777299526521193 1 1
0.822411949298437 0.819921199275952 1 1
0.868029301386 0.865750930379374 1 1
0.791966687966692 0.789754708221348 1 1
0.764553660069612 0.762637785559131 1 1
0.78284934545388 0.780870842924481 1 1
0.813163488452971 0.811110567581784 1 1
0.815884699905895 0.81355470831212 1 1
0.772938816917877 0.771276609431148 1 1
0.77374075011867 0.771846612177892 1 1
0.800674257654208 0.798527748084367 1 1
0.778750257488122 0.776847378705075 1 1
0.809272459271988 0.807106721153441 1 1
0.828786794665796 0.82682991331543 1 1
0.78994009174449 0.788028003036315 1 1
0.779540488672247 0.777795291799978 1 1
0.733641810995807 0.731967040067016 0 0
0.816929866001886 0.815283505715311 1 1
0.804097902363433 0.80197848679029 1 1
0.857058073613786 0.855146249728271 0 0
0.763755278271705 0.761833913394146 1 1
0.786839809982097 0.784510586140569 1 1
0.854533444785272 0.852277657821047 0 1
0.780178945734342 0.778267486423914 1 1
0.798615199396408 0.796762985264837 1 1
0.814762293792495 0.812455518005079 1 1
0.793806900291615 0.791866408777557 1 1
0.780171289578793 0.778311064843378 1 1
0.798961145310233 0.796910662424999 1 1
0.776354539154396 0.774079235174197 1 1
0.804285663223941 0.802406384959079 1 1
0.848580226977464 0.846481081004567 1 1
0.770949079876981 0.769220397510713 1 1
0.805100038371444 0.802908557753284 1 1
0.769947705796231 0.768244286046965 1 1
0.790314843899304 0.788183039543321 1 1
0.827668006066301 0.825604287363988 1 1
0.813297525349602 0.811062040959216 1 1
0.836982576944629 0.834795733499738 1 1
0.84457713417629 0.842499718835417 1 1
0.780314102230243 0.778397859511475 1 1
0.808702322246517 0.806744019016623 1 1
0.820975776111192 0.818726307610881 1 1
0.76034718721925 0.758275721165034 1 1
0.828470039005722 0.826506960108211 1 1
0.818519423105351 0.816655723824872 1 1
0.77465695898573 0.772645151534922 1 1
0.79370780389933 0.79194134901447 1 1
0.74301242445265 0.741380263650062 0 0
0.758518033012617 0.756306911662452 1 1
0.774803829958117 0.772919897550099 1 1
0.811784384421698 0.809653214556391 1 1
0.810191788216057 0.808258254141985 1 1
0.803626709160052 0.801453991169361 1 1
0.776597464542195 0.774665326779561 1 1
0.799606761690781 0.79794207233371 1 1
0.769987650491965 0.767981858518907 1 1
0.800930494900218 0.799149009793292 1 1
0.825883969014504 0.823949679295679 1 1
0.783226629237235 0.781295603080282 1 1
0.807378557671998 0.804174483243982 1 1
0.83926343819188 0.836699483055974 1 1
0.835608555597226 0.832977696233225 1 1
0.79428185209034 0.792426379520652 1 1
0.814885071021972 0.812980585434839 1 1
0.758638183935925 0.756819829074081 1 1
0.830447957991403 0.828134429603777 1 1
0.776940202856179 0.774900769509693 1 1
0.787062932796863 0.784860521332413 1 1
0.806838994581985 0.804592837751108 1 1
0.866548784966309 0.864246613462003 1 1
0.777253442575374 0.775640185976018 1 1
0.789693107253112 0.787697440869883 1 1
0.794158998867817 0.792222305030531 1 1
0.801315906112319 0.799436904924022 1 1
0.782216527092586 0.7804199095518 1 1
0.823984491751332 0.821854641427689 1 1
0.769653955594347 0.767806945124012 1 1
0.815185331763973 0.813273174015024 1 1
0.792176569309372 0.790282786032268 1 1
0.809037966034635 0.807019105606431 1 1
0.792544936610813 0.79081930804615 1 1
0.776196087614608 0.774027578708484 1 1
0.814513108786774 0.812326600667674 1 1
0.84096699624715 0.839087566593793 1 1
0.760684139120826 0.758439580191194 1 1
0.813180303611429 0.810921644053652 1 1
0.781356363390753 0.77916108746483 1 1
0.798526603154227 0.796119121324322 1 1
0.849509367793397 0.847578441475056 1 1
0.825393202688724 0.823446069685899 1 1
0.813680289345995 0.811709767355505 1 1
0.779470312273146 0.777381935795393 1 1
0.773991774387599 0.771699443483494 1 1
0.768527268044853 0.766164089666294 1 1
0.786889981737049 0.785116961346568 1 1
0.78573579654942 0.783458390190647 1 1
0.834924546636906 0.832811248690692 1 1
0.823914097434353 0.822025085015653 1 1
0.800562254448869 0.798907436390727 1 1
0.800020996356066 0.797248070080613 1 1
0.833219325174593 0.831449324097695 1 1
0.794064264981508 0.79158973611387 1 1
0.764902630856129 0.76303683293212 1 1
0.800705052067422 0.798840058673373 1 1
0.762884071899924 0.76114331506497 1 1
0.844860475895351 0.842383849091033 1 1
0.753687317147814 0.752095212832357 1 1
0.76581234312852 0.763878559230716 1 1
0.769327408111022 0.767317245431343 1 1
0.783609984873284 0.781713036571602 1 1
0.856974416534724 0.854484330653071 1 1
0.79075531864683 0.78875757529773 1 1
0.795160622967819 0.79344272169859 1 1
0.823086378269028 0.820998511193706 1 1
0.841746837804918 0.839643130872633 1 1
0.830284681218178 0.828084151998437 1 1
0.820730031091947 0.818704037320811 1 1
0.820307595622449 0.818198856109125 1 1
0.770514568553188 0.768422460134343 1 1
0.768867951546619 0.766726469386925 1 1
0.771768314409392 0.769504804277815 1 1
0.815307617820893 0.813162326702308 1 1
0.77956780304785 0.777418496829451 1 1
0.839740188584849 0.837542087687166 1 1
0.856537453596793 0.854287104310474 0 1
0.783615188673175 0.781616880934604 1 1
0.784615658061145 0.78272024534419 1 1
0.784327426219346 0.782303266597383 1 1
0.816356715339293 0.814352132146482 1 1
0.791469655651698 0.789471597927826 1 1
0.778521366950669 0.776378258691155 1 1
0.787219018242447 0.785452540984961 1 1
0.777013444254802 0.775033258952101 1 1
0.793399711192973 0.791306846886015 1 1
0.811645480171813 0.809627366850942 1 1
0.809265651937108 0.807194204893272 1 1
0.789049040346386 0.787210720808392 1 1
0.796625324280751 0.794778023918259 1 1
0.782802763182829 0.780422007618585 1 1
0.802609148454718 0.800695233435502 1 1
0.801479113145306 0.799456965518059 1 1
0.782717089976018 0.78079862664597 1 1
0.727466421508041 0.725649697516895 0 0
0.774397306878339 0.772632942086199 1 1
0.809383108794319 0.807243354862839 1 1
0.820484078387557 0.818465540043152 1 1
0.792260221412642 0.790496816310911 1 1
0.813814918513264 0.811662877855201 1 1
0.800323327819479 0.798445741735963 1 1
0.796700662640013 0.794822796413635 1 1
0.847325685593476 0.845155734598821 1 1
0.772925189060087 0.771176090567982 1 1
0.796438460453486 0.794289462993483 1 1
0.756283050806726 0.754282585034884 1 1
0.864756953983995 0.862720324261849 0 0
0.858634605030283 0.856229910621584 1 1
0.810544790706467 0.80855666036174 1 1
0.798454177115623 0.796479054352139 1 1
0.765727444068238 0.763820534007845 1 1
0.76476516256727 0.762659696329318 1 1
0.767172337020458 0.765019007181465 1 1
0.783041259739505 0.781435716704708 1 1
0.81381584762149 0.811586773029316 1 1
0.803304545863934 0.80150320066517 1 1
0.78759841344403 0.785618159008142 1 1
0.791648335940232 0.789825601089224 1 1
0.799386687123487 0.797152840072457 1 1
0.808712173811678 0.806264400612564 1 1
0.863792848642971 0.861602606361101 0 0
0.744544232292719 0.742884816040349 0 0
0.748442227567725 0.746506844658997 1 1
0.792560025705287 0.790786880749769 1 1
0.787736210563084 0.785918659189257 1 1
0.817179060502903 0.815175602173919 1 1
0.826034106906888 0.823934227933882 1 1
0.796344767307673 0.794595697510337 1 1
0.76829388492987 0.766393412512393 1 1
0.834531056622805 0.832330780820316 1 1
0.772148415367913 0.770290878476899 1 1
0.841320604802636 0.838997399997859 1 1
0.779641261574485 0.777606035265445 1 1
0.771594583694442 0.769604039164249 1 1
0.800751474337781 0.79862358730138 1 1
0.871714691627935 0.869659661882977 0 0
0.751415153502017 0.749499381766787 1 1
0.788895067301726 0.786796677958637 1 1
0.849858502635311 0.847600493166305 1 1
0.813980752754036 0.811853347662475 1 1
0.799150834267592 0.797129001739998 1 1
0.772056957244288 0.770140759152027 1 1
