# Supplementary material for: Bias caused by sampling error in meta-analysis with small sample sizes
Source: PLoS One. 2018 Sep 13;13(9):e0204056. doi: 10.1371/journal.pone.0204056 (PMC6136825; doi:10.1371/journal.pone.0204056)
Supplement: S4 File — (ZIP) [file pone.0204056.s004.zip › results N = 20 theta = 0.8 tau = 0 sz = 20-30.txt]

"cohen.dl.theta" "hedges.dl.theta" "cohen.dl.cp" "hedges.dl.cp"
0.758929031662612 0.73702639767306 1 1
0.800027421007447 0.776088571488705 1 1
0.693282995370731 0.673814751097255 1 1
0.745093393569124 0.723238019297684 1 1
0.659377601093458 0.641262997494403 1 1
0.775448992327377 0.753705206963246 1 1
0.769617407441392 0.747706233534622 1 1
0.779759116406048 0.756852033985772 1 1
0.807080760051828 0.781703695638108 1 1
0.813038726854993 0.789151439550414 1 1
0.664220895068694 0.643734998400495 1 1
0.78373844612319 0.761826322707961 1 1
0.976352538763402 0.947597709066275 1 1
0.904314313642031 0.878864559380519 1 1
0.70589718421706 0.685655211612293 1 1
0.71080350873005 0.689128127713204 1 1
0.76202998458468 0.737546010648668 1 1
0.75688668295261 0.734100169750298 1 1
0.818583334450443 0.794599688168582 1 1
0.871513534010542 0.845913517288827 1 1
0.965505180113487 0.939639270133608 1 1
0.918712027474344 0.891043512335886 1 1
0.869962108610306 0.842274904478664 1 1
0.914645762064524 0.887652413739493 1 1
0.767396748509407 0.745562827857334 1 1
1.01798516357531 0.986257523536711 0 1
0.780551649098996 0.757147561465448 1 1
0.700904233578373 0.681027889445646 1 1
0.817010010880895 0.793455198904006 1 1
0.712420062587128 0.692395803902217 1 1
0.553075659106995 0.537603840868185 0 0
0.853523863964026 0.827905170724374 1 1
0.703035799147285 0.682042257626921 1 1
0.792637248752315 0.770482269690195 1 1
0.757154109728202 0.735075513742114 1 1
0.838178821428616 0.813372653929728 1 1
0.741271399706968 0.721601307963431 1 1
0.727980334346299 0.704902102999491 1 1
0.843312890076084 0.818746934934405 1 1
0.839851027683462 0.814872020932927 1 1
0.701671830880206 0.680480541222197 1 1
0.783480891577004 0.7608545862336 1 1
0.915980654985453 0.886290272958983 1 1
0.766525405278946 0.745249039102646 1 1
1.01197672723258 0.983083823118413 0 1
0.802337101789918 0.776937752965371 1 1
0.769337457801815 0.747402120212223 1 1
0.651400844655621 0.633867674063875 1 1
0.819856422634045 0.795665210947176 1 1
0.756684804441104 0.734694299279877 1 1
0.761267233368409 0.739513550469392 1 1
0.688635184331729 0.666499013725994 1 1
0.678371210315653 0.660498643679044 1 1
0.575077383309132 0.559748044070681 0 0
0.702116753843987 0.681902498455467 1 1
0.87221123789279 0.846553429664407 1 1
0.71258526284258 0.693178063972392 1 1
0.754257786072143 0.733032628547254 1 1
0.870398657721932 0.844561110221252 1 1
0.773937876142035 0.751271474080603 1 1
0.623736463380577 0.606654328128073 1 0
0.761974009943451 0.739490844107038 1 1
0.987841096876074 0.958636217110216 1 1
0.930096350185581 0.903914730916891 1 1
0.734921847448576 0.713356753686634 1 1
0.768768597804709 0.746072193965719 1 1
0.825428321182114 0.799481175069924 1 1
0.822761363657267 0.798573683790673 1 1
0.643801431760185 0.621285122153587 1 1
0.825290076458171 0.800758936507359 1 1
0.862401191746376 0.835806793414199 1 1
0.790973152505837 0.769818137288236 1 1
1.02022853563428 0.990863819985162 0 0
0.671137070827319 0.649525045723631 1 1
0.834158518630277 0.809916902106592 1 1
0.85687324464521 0.833451819886838 1 1
0.697429707642198 0.67594469233971 1 1
0.832451269313137 0.807491758333731 1 1
0.65774231166756 0.640180059311091 1 1
0.733003006671497 0.712820070617518 1 1
0.735373794016084 0.713420115241706 1 1
0.848898159725019 0.824439650317764 1 1
0.773458411312518 0.750721360289064 1 1
0.837788269611819 0.814437594150019 1 1
0.884749175881503 0.85748820907016 1 1
0.605492239363906 0.588429094634751 0 0
0.662312319094348 0.643538740240035 1 1
0.670053073943118 0.651086103098319 1 1
0.782780068479632 0.760412612475933 1 1
0.831188831382453 0.808720655703655 1 1
0.920656098828983 0.893515173673353 1 1
0.608599978359569 0.591651579413943 1 0
0.705611625025346 0.685917478994838 1 1
0.797743959365877 0.775955638832315 1 1
0.699113072057714 0.679860766204471 1 1
0.967838441091658 0.9401379869266 1 1
0.858134122042256 0.833626517379047 1 1
0.773232142391415 0.748698341781086 1 1
0.675337617240166 0.656268579160174 1 1
0.732607235961206 0.711121710334097 1 1
0.6716612227312 0.652853909701027 1 1
0.789790627448658 0.766762963361394 1 1
0.887845787512015 0.861570555364111 1 1
0.850609797966849 0.825962311306443 1 1
0.745822971404441 0.723295586458459 1 1
0.848718491028723 0.824258991159545 1 1
0.963777422131752 0.934610972835975 1 1
0.809126227958512 0.786922727821765 1 1
0.840313950378774 0.815371726778284 1 1
0.626674932884204 0.608625349034588 1 1
0.868543850935775 0.842673836338126 1 1
0.973770547943639 0.944317350079039 1 1
0.70893533450774 0.687127049944727 1 1
0.736739366865592 0.716286549991215 1 1
0.73310727991895 0.712147708252869 1 1
0.650710979320337 0.63189685569499 1 1
0.800353404393422 0.778563224318378 1 1
0.87236690400533 0.847026440912177 1 1
0.828665225742376 0.805375056821251 1 1
1.09840738968732 1.06786766231939 0 0
0.874502586132935 0.846268177692441 1 1
0.908638174190028 0.88207364217422 1 1
0.714973024850064 0.6927276494786 1 1
0.97146176326025 0.942066751437204 1 1
0.805614841912397 0.782541177241722 1 1
0.599000337724834 0.580674704384419 0 0
0.673500199508071 0.654180061367676 1 1
0.764269666848888 0.741529783716069 1 1
0.787817124267683 0.764355938876211 1 1
0.878511499291024 0.853864006980884 1 1
0.614492775153684 0.594419339888821 1 0
0.881992900721428 0.855869515088908 1 1
0.793190043812133 0.770288238271808 1 1
0.896427163771383 0.869849195742977 1 1
0.808659333824277 0.786595168407968 1 1
0.853374214135719 0.828055044307588 1 1
0.761036854371601 0.739226431136 1 1
0.936058635396926 0.909030608135727 1 1
0.791776224284216 0.768041594744297 1 1
0.637389795034515 0.618663845029034 1 1
0.775570976810822 0.753727271269979 1 1
0.748792074801597 0.728125090357664 1 1
0.976208869923273 0.948485147976245 1 1
0.666205031086783 0.648214462535662 1 1
0.624502377233604 0.606321308891399 1 0
0.92956407529322 0.900795513399396 1 1
0.707909272551031 0.686928553822447 1 1
0.826275764813839 0.801556554837657 1 1
0.750725660514678 0.729437180505842 1 1
0.908956186004828 0.882133781879057 1 1
0.761181855902775 0.738550994309786 1 1
0.908174080262983 0.882034838116185 1 1
1.10416340441751 1.07155397653564 0 0
0.827203220859972 0.802691481778703 1 1
0.682418413497411 0.662297771066897 1 1
0.78550155404438 0.762175714605602 1 1
0.82532602123904 0.802411182181108 1 1
0.820516579197356 0.79714755684726 1 1
0.771543389843097 0.747882787083643 1 1
0.954447490344372 0.925001882975009 1 1
0.938927872274087 0.913256306168751 1 1
0.813095858273034 0.790295182763055 1 1
0.917947835826442 0.887960060412475 1 1
0.807277167041983 0.78500642178554 1 1
0.58294972417466 0.56526705481652 0 0
0.861010546797793 0.835449664046262 1 1
0.973128489075234 0.945848514204026 1 1
0.958091773237542 0.930167841826515 1 1
0.926229069842569 0.898385755665599 1 1
0.694379181542868 0.672969068232524 1 1
0.839808590146785 0.814841289659799 1 1
0.865871587051846 0.840801463869855 1 1
0.804702947568709 0.779637000119777 1 1
0.782377372648904 0.761047230659653 1 1
0.949334678129909 0.922452494788958 1 1
0.734485337746087 0.711569348764484 1 1
0.740958055300174 0.719526276660785 1 1
0.827841366855427 0.80253016690323 1 1
0.768638656611774 0.746801761677127 1 1
0.668920151586849 0.649870698970793 1 1
0.747227773093741 0.725608337035629 1 1
0.844403066916126 0.818532257554059 1 1
0.738871784426524 0.716894818597612 1 1
0.844494808576305 0.818592190393952 1 1
0.91085522309028 0.884943663974034 1 1
0.676153870988849 0.656335967323954 1 1
0.905305766478466 0.878618716318074 1 1
0.83930489019941 0.815499435976942 1 1
0.894624785291994 0.86803927288728 1 1
0.708626671908709 0.687414859907918 1 1
0.793677507479009 0.770384638031189 1 1
0.719051258143365 0.698913861677463 1 1
0.816848036469904 0.794414271257293 1 1
0.789752187460711 0.767374798703061 1 1
0.822709653494813 0.798388247547105 1 1
0.665344369752731 0.645576677271328 1 1
0.602198167049451 0.584947056543903 0 0
0.770697220218729 0.74848780692125 1 1
0.769676905552759 0.746981862431325 1 1
0.663301153640748 0.645538382507521 1 1
0.6013768474938 0.583897539559425 0 0
0.910071140588119 0.883201771426722 1 1
0.750071361638549 0.729985099793512 1 1
0.852693201074272 0.827226742035063 1 1
0.767149929093106 0.744992124386023 1 1
0.704202124558806 0.683539968107031 1 1
0.739795809602628 0.718253365003836 1 1
0.831848946841749 0.808746792890824 1 1
0.834454358378856 0.811392361173557 1 1
0.747632326548151 0.724358200507426 1 1
0.933198682194658 0.907125860102149 1 1
0.730854698514909 0.708626843408801 1 1
0.809407507241506 0.785405197297883 1 1
0.582869569832055 0.566039288921772 0 0
0.845454844705182 0.820447079008662 1 1
0.579537558428107 0.562336498391829 0 0
0.843591762926671 0.817751954468152 1 1
0.709631498454565 0.688074898264579 1 1
0.650961686640396 0.632297722294979 1 1
0.923640610215227 0.899467792016392 1 1
0.731310233579503 0.711020742010837 1 1
0.738333155145979 0.717099869918596 1 1
0.889564383528155 0.862166821021868 1 1
0.732734667044287 0.711726003458051 1 1
0.875727181879211 0.848696087992624 1 1
0.878165672046293 0.850759235892252 1 1
0.758612096085849 0.737674345200512 1 1
0.780537566596509 0.758123961700597 1 1
0.782497233412238 0.760908292139157 1 1
0.713859541290506 0.693236764084956 1 1
0.80900736023457 0.785949912085147 1 1
0.757659167595047 0.733995062054304 1 1
1.0122905499292 0.984118091972102 1 1
0.776284331730192 0.753672050281999 1 1
0.853753002899624 0.828072247442288 1 1
0.820319036002664 0.795801426623763 1 1
0.846755990779481 0.82257888010778 1 1
0.932325512516654 0.904984668539485 1 1
0.943192769279507 0.917212472447729 1 1
0.825614253366609 0.802314874511145 1 1
0.773092573180921 0.749830511950729 1 1
0.75310842703075 0.730315058285401 1 1
0.675864551554461 0.656821226850051 1 1
0.821133665322305 0.796560317412034 1 1
0.709686087599354 0.687423856636246 1 1
0.946504735896009 0.916608629766662 1 1
0.844035271882464 0.820140488784358 1 1
0.807553531554074 0.783181298471349 1 1
0.951695732395797 0.922626273784658 1 1
1.03160412164612 1.00084098726739 0 0
0.732377311111787 0.710660519197929 1 1
0.922904348652029 0.895630577814961 1 1
0.819122446923149 0.795315390364656 1 1
0.942786121529861 0.916316118045904 1 1
0.835330001327602 0.811748439121563 1 1
0.817673189211349 0.792306700437476 1 1
0.974770831771306 0.945095556940835 1 1
0.88408567956055 0.857733041951836 1 1
0.84862140473005 0.824287774528775 1 1
0.912412766499889 0.884014795149674 1 1
0.82056713981175 0.794227485176523 1 1
0.596396924843095 0.580684614772199 1 0
0.831818028648834 0.809541179735053 1 1
0.842899024115066 0.818097056553414 1 1
0.661848608166272 0.642348634658701 1 1
0.772212741326825 0.748139210935335 1 1
0.729891702994959 0.708371703469657 1 1
0.734047677497409 0.712845776668819 1 1
0.835914088863462 0.80992642573576 1 1
0.768330541544643 0.744386277018594 1 1
0.910188975859278 0.883666784647798 1 1
0.873247003820761 0.846891333598945 1 1
0.835892762840337 0.811996302553455 1 1
0.878098090599739 0.852999854429857 1 1
0.859605471815085 0.833903875983288 1 1
0.641215540183079 0.621896702518505 1 1
0.715691843450036 0.6953336180817 1 1
0.751644878551632 0.728948038653351 1 1
0.773151896402332 0.751001491970685 1 1
0.710609996010069 0.690608758600297 1 1
0.658979300318764 0.639556719794641 1 1
0.822333109655633 0.797286066832717 1 1
0.812154211962063 0.790381421461344 1 1
0.698143112527566 0.676084536826078 1 1
0.829784336578137 0.8046326814585 1 1
0.942674665925557 0.913982307398933 1 1
0.754983307248383 0.734442442807341 1 1
0.759496729326735 0.737856875911112 1 1
0.795334734829366 0.771823622949035 1 1
0.87823887158057 0.852059368897299 1 1
0.825813042651715 0.801137028387588 1 1
0.98340732212564 0.955329901816826 1 1
0.754313849505742 0.731539635378066 1 1
0.795720611745003 0.771054868231759 1 1
0.708055969972145 0.687875906044829 1 1
0.848843857794236 0.822023020500733 1 1
0.819123645444786 0.794098920002524 1 1
0.820830814023535 0.794554195987152 1 1
0.740517735106961 0.718449060698676 1 1
0.899486972687099 0.872546122167656 1 1
0.877408597445086 0.853051886725111 1 1
0.753218447181824 0.730634692410997 1 1
0.900417418779771 0.872264135897721 1 1
0.815447737318838 0.792089801680751 1 1
0.869948764716194 0.843986249363891 1 1
0.784968848449145 0.761487476485563 1 1
0.964060048314765 0.935944259417797 1 1
0.810957786306848 0.787172462741795 1 1
0.872285749493606 0.844354951049099 1 1
0.853390548004657 0.828948346037893 1 1
0.809252894869367 0.784263337657926 1 1
0.883961114570588 0.858954516287638 1 1
0.853894529392985 0.828090774787887 1 1
0.759114287646206 0.736173460489835 1 1
0.890238147210658 0.864595073800791 1 1
0.772685906529286 0.7492806771949 1 1
0.791029622331695 0.766884306231582 1 1
0.724055032866822 0.703717333860503 1 1
0.796602202233291 0.772942785872074 1 1
0.897272440190872 0.870139555662149 1 1
0.764942838763518 0.74261047906279 1 1
0.810802693736745 0.784936787745257 1 1
0.794155994917245 0.76954081359794 1 1
0.841010894691887 0.81536929596821 1 1
0.816381294283615 0.793913454510727 1 1
0.815098988860537 0.791694971926791 1 1
0.751624604451167 0.729941202889545 1 1
0.710623821597353 0.690152808799446 1 1
0.721349055201287 0.700786007742332 1 1
0.801621113762088 0.778785231901467 1 1
0.784060070271182 0.761551248014348 1 1
0.725739027553308 0.704624119177948 1 1
0.854168810675302 0.826406277666552 1 1
0.736350721667185 0.715740483410103 1 1
0.94942929168647 0.920461585648469 1 1
0.756383536428658 0.735417982310918 1 1
0.782432269909294 0.760126027761287 1 1
0.7859358263621 0.764089098996924 1 1
0.933934908838412 0.906111457355701 1 1
0.702332642029841 0.680883348392261 1 1
0.820113818291829 0.794904538654725 1 1
0.665674378844545 0.645820255955777 1 1
0.840731478686597 0.815778807633168 1 1
0.812065289135291 0.789362258933548 1 1
0.775089142951595 0.754061113608063 1 1
0.777341142462197 0.754906235216546 1 1
0.857518581394794 0.831938023608183 1 1
0.659139383524781 0.639117720167819 1 1
0.814112995013564 0.78863423734585 1 1
0.856219720748671 0.83100595972031 1 1
0.698925972263696 0.680123683043708 1 1
0.965799719986682 0.936749755654549 1 1
0.931461978576139 0.903955589788402 1 1
0.844614595665807 0.818958171242274 1 1
0.633221629579552 0.614764160923819 1 0
0.936548186464822 0.909741286662857 1 1
0.75618763435322 0.735204640360764 1 1
0.692294695251297 0.671364098386007 1 1
0.805225157219852 0.78235743775071 1 1
0.749444564422603 0.727536528229192 1 1
0.839041289113586 0.816252882689547 1 1
0.998090692046207 0.969224297362748 1 1
0.895735075679429 0.869453541675303 1 1
0.947052215268563 0.921443279615769 1 1
0.877304594071226 0.851779788278992 1 1
0.713425049135768 0.693252049367638 1 1
0.796610781534686 0.774616969277088 1 1
0.845798868314918 0.819822527992679 1 1
0.794950277496493 0.772281476450288 1 1
0.647683983774756 0.62902517164263 1 1
0.700566384907271 0.680956156236361 1 1
0.723422922030531 0.701446784895229 1 1
0.87950993658788 0.855964089788662 1 1
0.691476269168801 0.671971026621424 1 1
0.810133753180672 0.785810137804046 1 1
0.855774403641483 0.829871016786266 1 1
0.693869105754164 0.67492852375027 1 1
0.84286542803561 0.817083363091343 1 1
0.803650997101306 0.779697444914739 1 1
0.853277740414651 0.828721453615285 1 1
0.702467215074742 0.681793054066918 1 1
0.896672420338321 0.870581587744032 1 1
0.862315153622816 0.837563748434141 1 1
0.716450123941194 0.695678207525765 1 1
0.76930053757332 0.745909036737312 1 1
0.77062300681024 0.748498047292275 1 1
0.850778537881321 0.825432026160005 1 1
0.836700438492335 0.812313986162136 1 1
0.722674496927255 0.700381147962874 1 1
0.784917770709483 0.762855712604576 1 1
0.744237646899016 0.722593521808837 1 1
0.821289680426464 0.798101310708315 1 1
0.884213290402852 0.85906303936074 1 1
0.695167625139424 0.673791666119714 1 1
0.938806990253066 0.910935138620695 1 1
0.753675576159796 0.730595141183103 1 1
0.960766380383512 0.933309891102232 1 1
0.774469960892155 0.751602891209964 1 1
0.854328277799851 0.830562050190777 1 1
0.720772408376866 0.700219366445324 1 1
0.781243696945099 0.759345027891649 1 1
0.831722187383864 0.805977180541877 1 1
0.826408539434661 0.800641883749747 1 1
0.708988067763228 0.687474308160134 1 1
0.782254037541609 0.758943087800217 1 1
0.698538610562117 0.677723058192604 1 1
0.803743590995353 0.779149864109823 1 1
0.722641318450931 0.70245886407231 1 1
0.736072085368212 0.715000347434189 1 1
0.778660683938077 0.75816464892822 1 1
0.744905430446551 0.722643137136409 1 1
0.73855498382113 0.717965662073264 1 1
0.709248757136943 0.688908469542153 1 1
1.00058710187563 0.970426170284424 1 1
0.937540358924391 0.911848712063269 1 1
0.718144480285313 0.696522720620377 1 1
0.798501063657523 0.775028983287259 1 1
0.720042823733746 0.698954012619121 1 1
0.850183133418231 0.824170669884468 1 1
0.922922882250506 0.895341310495134 1 1
0.715978086534591 0.695760078536273 1 1
0.749807867109887 0.729168939162342 1 1
0.957829193114074 0.931947926066382 1 1
0.752632200689297 0.73080773123113 1 1
0.546426103541098 0.529356159918502 0 0
0.951374755436541 0.923876851381737 1 1
0.898792443755351 0.874786799033264 1 1
0.898169972483608 0.870416565427026 1 1
0.696830407346902 0.67746782178976 1 1
0.887421539196946 0.862326940415926 1 1
0.854214300225121 0.829018306218132 1 1
0.699804223178975 0.679234021997834 1 1
0.790889895145674 0.767599469813913 1 1
0.733557975041725 0.712533321482124 1 1
0.780668795131127 0.757574446500672 1 1
0.77387291433853 0.749226486802589 1 1
0.723002528945678 0.701190383746938 1 1
0.716111040098711 0.695568860534499 1 1
0.846106484078647 0.82021751436937 1 1
0.848356021004509 0.823655734181123 1 1
0.927053852810732 0.900098430177425 1 1
0.87292834778108 0.846286961132129 1 1
0.883995135570424 0.856705518035419 1 1
0.893671686374624 0.864700817421391 1 1
0.918570407601001 0.890924795095032 1 1
0.842215826788416 0.817295028798249 1 1
0.835993891996313 0.811175466055304 1 1
0.686857315506404 0.666844784602146 1 1
0.887759829508061 0.863074667236531 1 1
0.952439891487756 0.925120903543842 1 1
0.829927028359269 0.80756349288161 1 1
0.698559667791164 0.676844934679277 1 1
0.857003784405152 0.831940513766304 1 1
0.697156505417471 0.67684924041844 1 1
0.954577133182922 0.925254520382944 1 1
0.728785386448189 0.706733953228404 1 1
0.714545475303053 0.693177575612212 1 1
0.885386910520054 0.859333297644208 1 1
0.734362030796052 0.712414893895895 1 1
0.807511149766887 0.785280543682029 1 1
0.952767498944437 0.924466711805892 1 1
0.810891012865146 0.78849042732587 1 1
0.813295554638019 0.787853265761559 1 1
0.919970928609937 0.89164270798068 1 1
0.910542027073985 0.88556658915507 1 1
0.746061336714218 0.725091124617179 1 1
0.832678997703519 0.807057643302349 1 1
0.974737199534918 0.944189726433533 1 1
0.83676898130139 0.810518055246861 1 1
0.773773272214536 0.75002109794118 1 1
0.688292529201367 0.667673924558921 1 1
0.88099246767747 0.855920218486525 1 1
0.916445584931109 0.891076982116535 1 1
0.667260786909477 0.647952174706836 1 1
0.715975945695558 0.695306712707407 1 1
0.919939203896884 0.892509678219296 1 1
0.680670156133395 0.661341819020146 1 1
0.89480910596167 0.867616664476527 1 1
0.766145433378428 0.742828346803397 1 1
0.689332621530711 0.669889531666881 1 1
0.887313887670149 0.860766062536918 1 1
0.57514376354422 0.558211667879372 0 0
0.649621733784878 0.631381104047972 1 1
0.951619724803394 0.9218604034401 1 1
0.873828685428362 0.849112022674071 1 1
0.80348151713237 0.781082995934525 1 1
0.872268924212986 0.846952581190556 1 1
0.967087180700612 0.938977327580881 1 1
0.800197136140341 0.776947847375693 1 1
0.716926708878374 0.695916866628891 1 1
0.698098614218956 0.67775815404244 1 1
0.836993515507201 0.81126312786638 1 1
0.807812453179741 0.78433039772045 1 1
0.904441630361964 0.878847774628347 1 1
0.756882772227459 0.735315259065429 1 1
0.681170421481822 0.661839662606108 1 1
0.831987782416127 0.807692213511351 1 1
0.89089585345223 0.864256960487491 1 1
0.746516856662582 0.721777233057165 1 1
0.867155124556739 0.840419503206606 1 1
0.808452077619751 0.785008146521823 1 1
0.87122969421493 0.843409755977683 1 1
0.733390132061879 0.711480018571383 1 1
0.766615461184957 0.743741487919946 1 1
0.69541128013577 0.674550155796057 1 1
0.762472470125156 0.740138484155316 1 1
0.768517894120117 0.747097400694436 1 1
0.890374137796853 0.86470143816962 1 1
0.836569674345044 0.811477790061236 1 1
0.751125488627574 0.729699630559992 1 1
0.744614227404068 0.722998866979555 1 1
0.965627138208738 0.938156968925959 1 1
0.778354816837641 0.753677060603881 1 1
0.90894076583453 0.88223548788953 1 1
0.696695275971354 0.676332628532407 1 1
0.835888444010661 0.812418421682426 1 1
0.783452022073661 0.760552800958699 1 1
0.858543144852758 0.834026189840922 1 1
0.828926297761759 0.804444766136756 1 1
0.845224125018774 0.819015466989424 1 1
0.717827686497793 0.698251514989799 1 1
0.725514563379596 0.704329253186264 1 1
0.855841950357166 0.831656331354166 1 1
0.853494384356611 0.827321687157654 1 1
0.77219405540551 0.746779687074763 1 1
0.857798486696008 0.834877281363863 1 1
0.884415572411676 0.856909929215084 1 1
0.766545521811336 0.744022808100421 1 1
0.743820244280571 0.723144672598056 1 1
0.887855343459775 0.861721115196734 1 1
0.80016841144043 0.775428102809731 1 1
0.642427989672214 0.624561156211791 1 1
0.835362389360626 0.811427357918928 1 1
0.818876609790267 0.794851190646343 1 1
0.819283702258479 0.793752857821025 1 1
0.808872333377388 0.782479309536544 1 1
0.896354395288999 0.868935525508109 1 1
0.698391213101943 0.678376585279255 1 1
0.681279603767274 0.661097339127196 1 1
0.823113781668289 0.797836790498257 1 1
0.691600258068794 0.670694571847122 1 1
0.844667357841036 0.819495492229949 1 1
0.951539611067962 0.922818597538824 1 1
0.836798443530364 0.812893534414021 1 1
0.745492437728764 0.724060536445245 1 1
0.779315623033382 0.756756572891222 1 1
0.769041543661794 0.747076424432301 1 1
1.05872916393061 1.02835718742849 0 0
0.867803339034079 0.84168928029951 1 1
0.730061667082813 0.709734407585634 1 1
0.539151485462642 0.524417952350783 0 0
0.746851632486496 0.726329219676498 1 1
0.678695742875927 0.659133523611618 1 1
0.773296722139697 0.750181331688224 1 1
0.890281975252096 0.863902824638679 1 1
0.683155009831358 0.664344897371657 1 1
0.877131914800727 0.851961862826018 1 1
0.719075305957242 0.698839131548066 1 1
0.827422111831972 0.802375104371334 1 1
0.708010317172363 0.68826757235935 1 1
0.724423155495667 0.703496169734861 1 1
0.874516067125392 0.851412305466108 1 1
0.713493363529801 0.692072124350368 1 1
0.795797406594118 0.772897698826097 1 1
0.825376842465033 0.801234566779656 1 1
0.902178063768081 0.874975628209649 1 1
0.862267760187389 0.836359581782144 1 1
0.783091515776107 0.761094488265645 1 1
0.82661819036168 0.803097418724539 1 1
0.959557530111497 0.931470728429825 1 1
0.907685990158105 0.880722559105778 1 1
1.0373570738763 1.00459417637967 1 1
0.678788040346509 0.657824703098067 1 1
1.08483815140841 1.05156848662687 0 1
0.888399716767959 0.864563935085244 1 1
0.854554664330436 0.830870297213083 1 1
0.759456322749169 0.737988350198192 1 1
0.728811911598107 0.706780541599626 1 1
0.700903207193071 0.679284591200666 1 1
0.984749706925412 0.954971975060996 1 1
0.85892187138474 0.832635350762895 1 1
0.892182308877906 0.867083987950309 1 1
0.941827618854794 0.912977569855249 1 1
0.700139049207541 0.680100319304112 1 1
0.810211158880385 0.7859452253622 1 1
0.760783312425137 0.738576481468315 1 1
0.923546490469437 0.894393576322419 1 1
0.560700809048784 0.544727087670339 0 0
0.686346940889969 0.665987940149245 1 1
0.879207476896028 0.85350291244387 1 1
0.664588986010366 0.645897518333869 1 1
0.742552289930159 0.719869989214062 1 1
0.772732199861805 0.748988584188012 1 1
0.797385216401351 0.775419521831071 1 1
0.69707986789832 0.677417035865175 1 1
0.964080316572003 0.936820742622278 1 1
0.845428654546561 0.82159108254639 1 1
0.819541072390028 0.793174699291146 1 1
0.933906265158385 0.907301949842307 1 1
0.682264858945247 0.663292223846734 1 1
0.872368487980935 0.847012403307376 1 1
0.907827938556837 0.881113840525098 1 1
0.884770273502609 0.859604439085393 1 1
0.750767962240498 0.727577328296412 1 1
0.657044534890412 0.637336863773861 1 1
0.764081215191743 0.742232598133067 1 1
0.719522020669951 0.699934220510313 1 1
0.700142829525191 0.67879657363625 1 1
0.76809136636376 0.745511863666418 1 1
0.767732547683864 0.744673130899212 1 1
0.843586900244146 0.819018170700366 1 1
0.80074259336887 0.777868297858214 1 1
0.762789120098022 0.740129182481921 1 1
0.795751400482592 0.771521393920963 1 1
0.904873145379444 0.877707719953763 1 1
0.858381131382021 0.833654974045336 1 1
0.775440149501014 0.752827118531157 1 1
0.816680908678229 0.79180259473472 1 1
0.823155979514397 0.799154705148774 1 1
0.684521992736664 0.664189852450582 1 1
0.637357911883621 0.617707495926033 1 1
0.778492032128048 0.755283070830832 1 1
0.698826659980645 0.679768669022313 1 1
0.636785918446392 0.618837800456582 1 1
0.831962552424215 0.808514517043006 1 1
0.697242404927774 0.678365301869717 1 1
0.953935523204913 0.926568763635869 1 1
0.766120093781192 0.743032544157869 1 1
0.848022151947574 0.822049384833607 1 1
0.874732415863117 0.848122628292663 1 1
0.749794190033233 0.726984108718459 1 1
0.742592821102575 0.721424812555612 1 1
0.85164608987643 0.828049829644316 1 1
0.828081136104379 0.8056964973114 1 1
0.798284544152947 0.775700785914798 1 1
0.918367865947679 0.892343302445509 1 1
0.713455457230641 0.692957060198749 1 1
0.7574646824041 0.734612126815533 1 1
0.659241190177184 0.641061662785212 1 1
0.730948036177499 0.709102777812112 1 1
0.664805504427056 0.644955408721186 1 1
0.770370696041239 0.747351742312585 1 1
0.813974172255752 0.790297916774572 1 1
0.963098521011224 0.936063980808935 1 1
0.78089330577773 0.755362924484099 1 1
0.756402975392751 0.73456501609084 1 1
0.872809956426856 0.847147515025109 1 1
0.758201489937697 0.735662558787408 1 1
0.806385475022442 0.783991635083459 1 1
0.816229322961326 0.792900796116674 1 1
0.704009724921863 0.684206858303947 1 1
0.782433742201252 0.760463657871275 1 1
0.791222479936041 0.767619316820765 1 1
0.85504094957953 0.829525809782941 1 1
0.759520256695173 0.737873043707948 1 1
0.771487331902814 0.74959397189792 1 1
0.645714096160164 0.627574170042979 1 1
0.945315083944024 0.917306466946622 1 1
0.695233008280607 0.675205346171592 1 1
0.861208037497395 0.837026608267216 1 1
0.87967623131256 0.853188248259696 1 1
0.627558865953655 0.608341491723286 1 0
0.780156601687539 0.756303852311254 1 1
0.891505557813757 0.866072699288912 1 1
0.642128370304265 0.622759437801564 1 1
0.932306777805077 0.905419851286613 1 1
1.03868737791477 1.00772303603455 0 1
0.856031918020887 0.829285481339177 1 1
0.891485298700292 0.866813307497376 1 1
0.872457829958561 0.845326494729018 1 1
0.761268902954695 0.738896117820259 1 1
0.787738923876875 0.764471754528748 1 1
0.596291248055565 0.578786146206688 0 0
0.727678842735023 0.705846200467289 1 1
0.779960544544749 0.757520456374631 1 1
0.803954983594154 0.781401672803909 1 1
0.763480883230439 0.740270030327811 1 1
0.713587513811877 0.693096908619888 1 1
0.914876047587493 0.887873024607407 1 1
0.691361063703548 0.672387525167362 1 1
0.93059020664881 0.903014899494191 1 1
0.792462568142702 0.76936532207921 1 1
0.768652142088743 0.746776451679715 1 1
0.66267660987889 0.644025307019385 1 1
0.726826543575082 0.70634741282567 1 1
0.790189544403592 0.768211474050072 1 1
0.686028313206158 0.665590520791897 1 1
0.795208561805586 0.77111928339357 1 1
0.694863758885002 0.673053922490662 1 1
0.816455699118003 0.79241513823817 1 1
0.856924666382919 0.832293854252524 1 1
0.949216257617462 0.921137464474533 1 1
0.809181647762637 0.787364423778559 1 1
0.689825272541871 0.671522135882079 1 1
0.613514540656199 0.59539598875145 0 0
0.547323782369102 0.531502038004982 0 0
0.622170821029296 0.604281848678206 1 0
0.81771150516335 0.794448697067714 1 1
0.74148547336084 0.718529508230233 1 1
0.897091451474561 0.870000130979197 1 1
0.71563923362016 0.695062938209808 1 1
0.736317075172818 0.71620093316511 1 1
0.818860550479194 0.795563846510449 1 1
0.675422669118558 0.655919088189045 1 1
0.70594567492901 0.685336348134437 1 1
0.756013014157408 0.734825933003431 1 1
0.897281567890466 0.871158162856157 1 1
0.908477039952549 0.882017991689961 1 1
0.722795176283381 0.70111615440916 1 1
0.677142745768499 0.659631582822414 1 1
0.839571745899793 0.816353100200472 1 1
0.813152366867344 0.789036922448836 1 1
0.829769078054665 0.806072884335638 1 1
0.84538874503529 0.820741911088438 1 1
0.743115831186982 0.720936070624438 1 1
0.748946966978541 0.728164028231645 1 1
0.701225550859292 0.67856596566999 1 1
0.869077195653097 0.844155240829248 1 1
0.753921510552481 0.73281030263237 1 1
0.883595095974252 0.856286332107728 1 1
0.91671758807043 0.889610635310886 1 1
0.635183540995425 0.615925646920891 1 1
0.925391526393958 0.897411470857607 1 1
0.826856288628625 0.802910861704479 1 1
0.810121260053917 0.788245184640643 1 1
0.806590563985479 0.782656414054958 1 1
0.802772581500836 0.778877954729642 1 1
0.814464631825195 0.789342342052191 1 1
1.01198966388346 0.983184443252273 0 1
0.956953294738743 0.928227771569415 1 1
1.00631972587208 0.974690383159869 1 1
0.929383777329954 0.902638645202474 1 1
0.705414570880407 0.685159381753074 1 1
0.791754415214676 0.768624920852193 1 1
0.929484929520595 0.901925716019933 1 1
0.775763382549258 0.751621208321836 1 1
0.803181731034877 0.780637055450398 1 1
0.836983544269509 0.812364731609208 1 1
0.647601029731428 0.627360891349595 1 1
0.873839706172008 0.847438474108465 1 1
0.706578465609507 0.685307840158031 1 1
0.822929842617297 0.798953151943127 1 1
0.775637047997087 0.752744565024819 1 1
0.632516095015757 0.613225361580855 1 1
0.80233250096498 0.778444771099782 1 1
0.985127542583355 0.954875900858086 1 1
0.704420371039411 0.684996836855214 1 1
0.793024802515118 0.769875327457565 1 1
0.634442590763799 0.617711348674461 1 0
0.69615225882251 0.676583756237246 1 1
0.822147621046979 0.796103814109582 1 1
0.807875486390784 0.784883691704416 1 1
0.71810023156697 0.697204417188191 1 1
0.830601443548887 0.80663080919524 1 1
0.642062085375011 0.623356180510341 1 1
0.669183280987843 0.649935808907377 1 1
0.759204023342467 0.737020808876784 1 1
0.870890893175364 0.844246605621066 1 1
0.768238509693214 0.745944495374009 1 1
0.784164961388831 0.761343131292701 1 1
0.726095799699897 0.70444150094326 1 1
0.730865289365002 0.709056757798112 1 1
0.783832570334237 0.761104308047898 1 1
0.777653477259572 0.756553623168807 1 1
0.837633369072094 0.813786785989144 1 1
0.704142606916286 0.684099627036774 1 1
0.799982401027001 0.776110241920549 1 1
0.702674818083488 0.683230249063148 1 1
0.806567671683699 0.782294458525637 1 1
0.779771955331933 0.759075258698228 1 1
0.949135071163895 0.922065529523127 1 1
0.757126889308015 0.73396119470794 1 1
0.759902259349518 0.738065378872803 1 1
0.70484963848039 0.683523703080553 1 1
0.78468082125522 0.760518639684883 1 1
0.72273301192568 0.701977191781312 1 1
0.88205602230154 0.854677476081404 1 1
0.801976587526565 0.779093857556485 1 1
0.770732404872012 0.747838673195672 1 1
0.69330056526137 0.672783718841012 1 1
0.845351149708702 0.820364900003875 1 1
0.741288636945119 0.720261990307546 1 1
0.804738082796416 0.782473011246609 1 1
0.842974080473065 0.818513424552883 1 1
0.83832939752969 0.814941472620652 1 1
0.971615414559927 0.940920737362451 1 1
0.912588302433941 0.885953649552101 1 1
0.781744406303474 0.759143292105519 1 1
0.619314153363423 0.602216257614284 1 0
0.916814962103754 0.891316653924421 1 1
0.805843942698549 0.783024443242553 1 1
0.74006578535032 0.717914141833026 1 1
0.788408900239152 0.766704694113639 1 1
0.915755015685559 0.891544289898307 1 1
0.779397814949227 0.756908521091409 1 1
0.849400091416705 0.824301217299811 1 1
0.73028324175128 0.709005887408548 1 1
0.703108741009577 0.68180204825176 1 1
0.717129242470817 0.695147109587832 1 1
0.824356320782845 0.800171436491796 1 1
0.783864262515798 0.761618106041754 1 1
0.643090512183379 0.623856494169953 1 1
0.718738236871653 0.697233527525767 1 1
0.823204471987877 0.800756034738598 1 1
0.888368221083671 0.860260983031275 1 1
0.805522611042787 0.781047364658256 1 1
0.820248860571705 0.796912500598255 1 1
0.66174112873006 0.642057521741694 1 1
0.931006728029685 0.904123604623461 1 1
0.875390390228718 0.85228125472904 1 1
0.766583476630009 0.744677117249762 1 1
0.837278825764458 0.813205155195059 1 1
0.909655669033953 0.884878825666057 1 1
0.763023880547347 0.738743409531467 1 1
0.760921967839185 0.739617481565593 1 1
0.770188627280553 0.74674913795985 1 1
0.855438865745297 0.830793634804142 1 1
0.910930818504008 0.884446618061683 1 1
0.783375179901762 0.757986309898702 1 1
0.91505264582855 0.888499494717068 1 1
0.820065520858495 0.797301084481627 1 1
0.725639281181494 0.703711982411103 1 1
0.872059928549882 0.845940057374829 1 1
0.598008382298328 0.580749147186546 0 0
0.714283761206431 0.69271222678584 1 1
0.844932132864786 0.821865243817981 1 1
0.806693863819926 0.783057883238078 1 1
0.939960373353798 0.913015399397146 1 1
0.853517480071322 0.827714009278269 1 1
0.774937219880667 0.752477910281989 1 1
0.91066591377647 0.882488683557935 1 1
0.657039986941318 0.638203270858118 1 1
0.739218949359178 0.715853273739615 1 1
0.82732050099067 0.803777266811412 1 1
0.843504985941458 0.819291561319258 1 1
0.7096973989386 0.689801415922001 1 1
0.610907135593063 0.592532026532946 0 0
0.683094644572313 0.663410000605614 1 1
0.726721816649939 0.706033435487773 1 1
0.843784609608907 0.817988663296986 1 1
0.828112082069596 0.804879895404149 1 1
0.790266045873614 0.767097553185259 1 1
0.76041691647562 0.739058133110741 1 1
0.652384285288396 0.632406339699858 1 1
0.793882851819974 0.770430159500007 1 1
0.899997405409751 0.873209079739979 1 1
0.750427424484661 0.72787847772263 1 1
0.916797623456644 0.888060026854064 1 1
0.991000666376965 0.95936817060365 1 1
0.720689581038604 0.700118189003077 1 1
0.801414147119253 0.778900395581793 1 1
0.950129308075 0.920407283193088 1 1
0.741117271437114 0.718164730849081 1 1
0.704846088063994 0.684767690577705 1 1
0.636359671497952 0.619156711318345 1 1
0.993876044582864 0.963205421697857 1 1
0.916914859240316 0.887920638559197 1 1
0.889670713702722 0.862445204305254 1 1
0.939851259582352 0.911420973757482 1 1
0.904809831309093 0.879882553002878 1 1
0.902491221089212 0.874593858487357 1 1
0.783134151529027 0.760800549354599 1 1
0.587546470479645 0.570502183212012 0 0
0.791741016314455 0.769537843479331 1 1
0.744720770973054 0.721727550263685 1 1
0.697521179033322 0.677430299437504 1 1
0.778008572789457 0.755538014751921 1 1
0.81108747331383 0.789528498229536 1 1
0.688316409458327 0.669186056711245 1 1
0.777708146170263 0.7563385546943 1 1
0.726230930511826 0.70570871883784 1 1
0.769282576460406 0.747664093328274 1 1
0.748956322586521 0.727465517554088 1 1
0.742990564093723 0.721729634021389 1 1
0.878535960210878 0.853195062618683 1 1
0.820599790693325 0.79675644515017 1 1
0.724741433719536 0.704055581795925 1 1
0.852222844896521 0.825206315954595 1 1
0.78477972198598 0.761108315809599 1 1
0.786293732909784 0.763009921418981 1 1
0.857299517693657 0.833389024632805 1 1
0.968279046501554 0.937379123475905 1 1
0.740025139215054 0.719006033286446 1 1
0.741043569622116 0.71798048770066 1 1
0.799150928506764 0.775645778898915 1 1
0.799097306792506 0.775515555883591 1 1
0.745258393820671 0.721794553826652 1 1
0.87041899865434 0.847018824844752 1 1
0.817008789336182 0.792804426273013 1 1
0.778611245448535 0.755739017853237 1 1
0.729298324567925 0.706212547888214 1 1
0.73235763396558 0.712642579993383 1 1
0.904274759114173 0.878499355565687 1 1
0.814950299084727 0.791638918948296 1 1
0.870874224830872 0.845700758916251 1 1
0.869330843970506 0.842113591773587 1 1
0.806839062817265 0.782775008802381 1 1
0.760711427311075 0.737962856822696 1 1
0.858962454043384 0.835972243205366 1 1
0.678956732662195 0.658225281984155 1 1
0.872607113574049 0.846320703213868 1 1
0.815020833498541 0.792247010231285 1 1
0.901996221430492 0.875679834852696 1 1
0.667417317602231 0.646177794675584 1 1
0.871692695114411 0.84650878423323 1 1
1.00460579279369 0.975638370450846 0 1
0.929206775041987 0.902515057424372 1 1
0.710142270185427 0.690518225867972 1 1
0.971715791055611 0.943906199311345 1 1
0.80183305489334 0.777316465253777 1 1
0.86582961455324 0.839398645382211 1 1
0.765763892007867 0.744672185753265 1 1
0.664466861940114 0.645315248419138 1 1
0.906412509884591 0.879281025185719 1 1
0.716396541262512 0.695792521820783 1 1
0.746059857958421 0.726006298515845 1 1
0.880966822072322 0.853831653328945 1 1
0.878429564510797 0.852149929101611 1 1
0.773291957931327 0.750740132236512 1 1
0.773867554220147 0.751914727804184 1 1
0.714536235837447 0.693230002021174 1 1
0.64812981553521 0.630326374989153 1 1
0.866517312251096 0.843839698654314 1 1
0.68703845423223 0.667430899421209 1 1
0.716223830170266 0.695928642313879 1 1
0.792763993823636 0.768392629328866 1 1
0.720327026436167 0.698666230645958 1 1
0.730941270414648 0.709774488311996 1 1
0.682511970788853 0.661602610418847 1 1
0.826005144817711 0.801986845555814 1 1
0.653863587324798 0.634333781402288 1 1
0.781883183883899 0.759667605430765 1 1
0.773894477091208 0.752222995495821 1 1
0.832650176438296 0.807927009537028 1 1
0.797281778638266 0.773254005220304 1 1
0.724918143887682 0.705474242835167 1 1
0.807751904551764 0.784654291992203 1 1
0.723034593121662 0.700779966257113 1 1
0.623763091808584 0.605460103356428 1 0
0.956047500069759 0.927599425576047 1 1
0.71716370939498 0.697249053829518 1 1
0.629345119768175 0.610288122266692 1 0
0.780067518626869 0.757720477632288 1 1
0.722088439499155 0.70118791551801 1 1
0.635171852203721 0.61557857408572 1 1
0.828294987513825 0.805147230714493 1 1
0.706408962318815 0.686710079046937 1 1
0.580529680053077 0.564498354668807 1 0
0.783465811328741 0.762053812886094 1 1
0.713179338246277 0.691699442337972 1 1
0.87994031230442 0.855323726820667 1 1
0.922394781602809 0.896279321122494 1 1
0.710662994354403 0.690270642814433 1 1
0.923263607514044 0.895377118249161 1 1
0.677183354620907 0.656654566419242 1 1
0.7206384177118 0.699642921668359 1 1
0.920019434467524 0.89356284610753 1 1
0.805184950575287 0.779776304812826 1 1
0.814109976632927 0.790309117179535 1 1
0.984444734533696 0.955383790971592 1 1
0.845546178655811 0.820509637789716 1 1
0.991521210624113 0.963931802601662 1 1
1.00320576970295 0.97165267340587 1 1
0.745232264550114 0.724943948027439 1 1
0.762978777094728 0.739428604964547 1 1
0.786397706220464 0.763548542351384 1 1
0.961230551550856 0.931730871129645 1 1
0.691903961052415 0.672201578920055 1 1
0.892447444191325 0.86641345569004 1 1
0.821304618662346 0.797850746877347 1 1
0.731323486808917 0.708967473861373 1 1
0.807166721812195 0.783996401295054 1 1
0.848450468865095 0.823875248664431 1 1
1.02592374864836 0.997894385507113 0 0
0.773606490257403 0.752341131520333 1 1
0.815000215851011 0.791186746660903 1 1
0.874622584787844 0.848508462412755 1 1
0.718916650881801 0.698774299954254 1 1
0.710733851344845 0.68905261977814 1 1
0.71932136276787 0.696756445800147 1 1
0.788118122273707 0.765901263157211 1 1
0.758254684345916 0.737199121634693 1 1
0.875618599538111 0.849871442358141 1 1
0.844665650495062 0.819414333409087 1 1
0.763528640736468 0.740907162300617 1 1
0.86245371163852 0.836805691864034 1 1
0.817494546641776 0.793834158967731 1 1
0.634058261116121 0.615621917802938 1 1
0.76832120921254 0.745995554306468 1 1
0.797079343178885 0.774745759946559 1 1
0.651576851718448 0.632870574017172 1 1
0.786820870963325 0.763553905534445 1 1
0.811303741119695 0.787109326300419 1 1
0.647989946027739 0.628142575504071 1 1
0.916940386687413 0.89057732557004 1 1
0.635091419282215 0.617068317473478 1 1
0.819208118003427 0.795477191022502 1 1
0.707848773519409 0.686826328350019 1 1
0.741803554848621 0.720187921588439 1 1
0.779463601470425 0.754877222554135 1 1
0.831359283083123 0.807714647146562 1 1
0.814627608988002 0.792482771644942 1 1
0.774097859209349 0.749877808886529 1 1
0.714031852734112 0.690526053633998 1 1
0.786546845805941 0.764556631249448 1 1
0.896741865219768 0.868776394395874 1 1
0.683457131162302 0.663512284960733 1 1
0.721206042482741 0.700135245358933 1 1
0.774991845579462 0.754266699323896 1 1
0.7936313508147 0.770847707263006 1 1
0.716599367699621 0.696032750346769 1 1
0.749695192744293 0.727660684527891 1 1
0.708053597064883 0.687673396786812 1 1
0.699112670540512 0.677388997478686 1 1
0.896292229442521 0.870427903384682 1 1
0.770876232323328 0.748926924645984 1 1
0.576424926566327 0.559163100470612 0 0
0.699572073677851 0.680482784757039 1 1
0.942010464178324 0.912123354287697 1 1
0.777991609535113 0.755874439698678 1 1
0.799677278653382 0.776823146472086 1 1
0.681363553877488 0.660118627482361 1 1
0.76860497260397 0.746137224106864 1 1
0.694413013523483 0.673867720495513 1 1
0.936616036488236 0.90957301235016 1 1
0.809797331105497 0.783506980968566 1 1
0.903291325680617 0.876292340593895 1 1
0.741566430440307 0.720112008287395 1 1
0.680372929074572 0.659604928318357 1 1
0.629991167428257 0.612473772587572 1 0
0.883723389590424 0.858668075506284 1 1
0.715661915676526 0.696719354753401 1 1
0.772029603657383 0.74991385528947 1 1
0.896638500623951 0.870300889586491 1 1
0.844967630529234 0.819375905326969 1 1
0.711827531082755 0.692370822191576 1 1
0.817843863815509 0.794306241238371 1 1
0.785538015351534 0.760125220356964 1 1
0.674619060279678 0.655830881683881 1 1
0.750315585400419 0.726488626102103 1 1
0.701702966275426 0.68148725608857 1 1
0.552288475963028 0.535850721518903 0 0
0.856706848883178 0.831483327275159 1 1
0.828969613470394 0.802199009334404 1 1
0.87603664975075 0.850572233963215 1 1
0.886205289786383 0.85951749100515 1 1
0.937390664199412 0.911788321873437 1 1
0.787414055404623 0.764274979412828 1 1
0.821095783033207 0.798770330533539 1 1
0.921617716282485 0.893372024400032 1 1
0.896245552579888 0.870245935418452 1 1
0.878552463580018 0.853662290131703 1 1
0.88840766425194 0.863235333584199 1 1
0.77119858495204 0.748795793561806 1 1
0.760522365525224 0.73751407748802 1 1
1.00022317258051 0.969951452827077 1 1
0.696928040388884 0.67555405846532 1 1
0.83931923041665 0.814495336716206 1 1
0.730341260346206 0.708559256883517 1 1
0.774936838101333 0.752646321656045 1 1
0.879109821693606 0.854101672910032 1 1
0.801081603254164 0.776574001783158 1 1
0.679171403943379 0.658753795639546 1 1
0.796395058342665 0.772905742320792 1 1
0.753084397638702 0.731207164762291 1 1
0.717356916373104 0.697898674598385 1 1
0.684480580231672 0.664811665432781 1 1
0.836507177279386 0.81092284875016 1 1
0.893869192920998 0.866265779995832 1 1
0.834134604549216 0.805700917926383 1 1
0.774811328852115 0.750479954638121 1 1
0.929216985539393 0.900488360344281 1 1
0.731850828165022 0.709784282907142 1 1
0.824903242170279 0.800752275292924 1 1
0.846879872704456 0.822013123788377 1 1
0.753252318628715 0.72923116207439 1 1
0.771293564091571 0.750283937186859 1 1
0.709634119180202 0.690291466005544 1 1
0.748126101961149 0.725125856179565 1 1
0.710728218879017 0.690938841310844 1 1
0.80620910126255 0.783981652696378 1 1
0.819794905473164 0.795049128793151 1 1
0.884750894837241 0.857134718897974 1 1
0.741475341363703 0.719289199432071 1 1
0.814643900322236 0.790814453599082 1 1
0.655937664048485 0.63658768830683 1 1
0.727544335708832 0.706964694657316 1 1
0.710976304876162 0.69133642400667 1 1
0.890824633037256 0.86632749741293 1 1
0.748179941229797 0.726586632894779 1 1
0.642097463000083 0.621490118232383 1 1
0.805472672991873 0.783804643468303 1 1
0.952469329699686 0.92446488618306 1 1
0.72875914886597 0.708368949549477 1 1
0.925684989811328 0.897480792494023 1 1
0.722426384809095 0.702552698735156 1 1
0.844173268649862 0.819345059454171 1 1
0.645475960608737 0.626512147216463 1 1
0.957583283637511 0.929825485886087 1 1
0.77559994791881 0.75031690505721 1 1
0.965561062686385 0.937718975777524 1 1
0.746819034803472 0.724477671322209 1 1
0.810537846482623 0.787108563343359 1 1
0.909849444584574 0.883917221048535 1 1
0.819944511734281 0.795508621891114 1 1
0.698320101155193 0.678622905607315 1 1
0.869907102855738 0.84295483179928 1 1
0.811636414541029 0.784336296702773 1 1
0.923703578142947 0.896174507630168 1 1
0.79078403670968 0.768472217958235 1 1
0.62190018896905 0.604206613404163 0 0
0.796647483302767 0.773954842239476 1 1
0.72160466011448 0.702035336418178 1 1
1.03050105476183 0.998939580190303 0 1
0.72664521537129 0.706834733309821 1 1
0.758605344078402 0.737079252425691 1 1
0.838297354874535 0.813982601233432 1 1
0.781121360108175 0.754625932871283 1 1
0.824631801233343 0.799264701639413 1 1
0.723966774321267 0.703789584105693 1 1
0.688795038244795 0.667822709463669 1 1
0.725113387848056 0.703727671229304 1 1
0.832738486736393 0.808108584540249 1 1
0.542716818293204 0.527920660358461 0 0
0.727116719824531 0.705567548784887 1 1
0.697003565073972 0.676143366371723 1 1
0.803105338878562 0.779365653147913 1 1
0.899680563444887 0.873044458864334 1 1
0.945037933476895 0.91885680660772 1 1
0.908619523437906 0.881009039231377 1 1
0.900521691620645 0.874308277477752 1 1
0.878574926618226 0.852384958275945 1 1
0.745123086444789 0.722484062794837 1 1
0.675461199941775 0.65553111265752 1 1
0.758373008991117 0.737058664398879 1 1
0.767825151566464 0.746912185243911 1 1
0.72194552971977 0.700216649677825 1 1
1.01532590773993 0.984865169066781 1 1
0.952283723854895 0.922556787276686 1 1
0.89793441352476 0.870828073795651 1 1
0.790035094649219 0.765263502336016 1 1
0.82900489038315 0.804222711251814 1 1
0.810385090122492 0.787023547784314 1 1
0.658720426932532 0.640583581809445 1 1
0.737956293689653 0.715622777464992 1 1
0.866046622698166 0.842172554872844 1 1
0.762220664940893 0.73935377639397 1 1
0.899214612332427 0.872940464240447 1 1
0.715868626597887 0.69393287083037 1 1
0.730272698305114 0.708609655007381 1 1
0.703981483765909 0.683382542824849 1 1
0.844994842258726 0.820023010724573 1 1
0.946479882868064 0.919352179612604 1 1
0.710697143798292 0.692114065715791 1 1
0.826425471661563 0.804926214903863 1 1
0.80036225261363 0.777503399854709 1 1
0.733076766872863 0.711277754308997 1 1
0.705030167944768 0.685485979624002 1 1
0.827148285794475 0.804748457754427 1 1
0.684823178876384 0.664022025061444 1 1
0.669374191693049 0.651764745258427 1 1
0.894973038926796 0.869415776656444 1 1
0.899440725324523 0.874445210064528 1 1
0.960950946411842 0.932680708943134 1 1
0.831321901707589 0.805768339815969 1 1
0.832456403780126 0.809506281362255 1 1
0.85219811523349 0.826786089303555 1 1
0.806288694096421 0.784759473763729 1 1
0.775903347022691 0.751321155375279 1 1
0.655480633780656 0.637400992576451 1 1
0.73230519586605 0.710567876092701 1 1
0.7942907875561 0.771123865648667 1 1
0.890859049560362 0.864927465078758 1 1
0.758693982998799 0.736987544341134 1 1
0.912511969364966 0.885823972693789 1 1
0.759844198593557 0.737305895315137 1 1
0.647027653744205 0.628087388772961 1 1
0.941502263576196 0.911373251287667 1 1
0.691040119693539 0.67036080147531 1 1
0.748591882668227 0.728174122060501 1 1
0.687283520278414 0.666412252374159 1 1
0.737124114654345 0.716013891106417 1 1
0.721002387731652 0.700998528686695 1 1
0.884521032197175 0.857862650317437 1 1
0.862237675165203 0.835724795581881 1 1
0.903590583925141 0.878361053724339 1 1
0.906492328762784 0.880422757888184 1 1
0.824411183302624 0.801350964412095 1 1
0.788017283890393 0.765103448804306 1 1
0.901111540015358 0.875476209243073 1 1
0.827954433390591 0.804458140640596 1 1
0.825941792424659 0.800143317279022 1 1
0.763848955241765 0.743399241439599 1 1
0.68571677894493 0.666606015531818 1 1
0.762206029193045 0.74108425600186 1 1
0.706865630628096 0.686230569437928 1 1
0.707706021105731 0.686781232778587 1 1
0.757654731068793 0.735635299243608 1 1
0.859812643424405 0.834934454338788 1 1
0.75985592901856 0.737707855106146 1 1
0.883039286184894 0.857355405166002 1 1
0.848019957248925 0.821756291644491 1 1
0.638859602306884 0.620005418871657 1 1
0.828087568784505 0.804135887127821 1 1
0.876142396552093 0.85177949465638 1 1
0.800128256292502 0.776269937074261 1 1
0.954286711236893 0.924656566764485 1 1
0.802528814550996 0.778879890098187 1 1
0.787419374741913 0.763787721481897 1 1
0.824121447983847 0.797644492055586 1 1
0.692680524124646 0.672856539803523 1 1
0.817719651700764 0.795496814472235 1 1
0.663799802438063 0.644188647390083 1 1
0.790967466039446 0.768755172399663 1 1
0.894447121195114 0.867714791222563 1 1
0.75293930319204 0.731920044214729 1 1
0.692201231249725 0.672289392605716 1 1
0.884098312255049 0.858361077781066 1 1
0.960262657270842 0.931353728833826 1 1
0.845031700564028 0.819662066579549 1 1
0.587317579211469 0.569619294063048 0 0
0.944461589202656 0.91859681581185 1 1
0.654871779338284 0.635572521019576 1 1
0.686875244511339 0.667298819114806 1 1
0.88519592162047 0.860945434563528 1 1
0.752345520330331 0.730437497791905 1 1
0.684786964584065 0.663142992229642 1 1
0.902287337050815 0.875820265815418 1 1
0.684247843200222 0.663847954810018 1 1
0.648735799708845 0.627607694397751 1 1
0.59744228628568 0.579674862248889 0 0
0.931677659280985 0.904862486487494 1 1
0.806434165874027 0.784866241994497 1 1
0.739354368553177 0.715455656644391 1 1
0.789835306279395 0.765528720160573 1 1
0.774395598521375 0.752830743377339 1 1
0.74396397961657 0.722716432528277 1 1
0.702006968526657 0.682409350840254 1 1
0.755686212376957 0.732711718022868 1 1
0.835180235824561 0.809051942308963 1 1
0.801095880799122 0.776845002582137 1 1
0.852287803210931 0.828246981030954 1 1
0.96251155084787 0.935288647524123 1 1
0.72174015902983 0.701769177234751 1 1
0.875582385234463 0.850804229500958 1 1
0.910914569811078 0.884441105821163 1 1
0.688312266324296 0.667459047348638 1 1
0.951823179877723 0.923734394269286 1 1
0.633407579939694 0.614759679098084 1 1
0.741441391064644 0.71963227895321 1 1
0.845258999421056 0.820134889848112 1 1
0.715228516634942 0.69415522289225 1 1
0.903513020461118 0.878629384221134 1 1
0.785917787375343 0.762388787773744 1 1
0.752294652678079 0.729237805312476 1 1
0.837789696970733 0.812330170361385 1 1
0.853209158521708 0.828079189721819 1 1
0.735837812470888 0.713959997073711 1 1
0.704756148942782 0.684072958401352 1 1
0.823569709932201 0.799154439757913 1 1
0.599698910423888 0.581044378450449 1 0
0.928371003400855 0.901344848813206 1 1
0.890735573787225 0.865342093243205 1 1
0.891155528905474 0.865843223734605 1 1
0.858903509792845 0.834114836252731 1 1
0.795570228120463 0.772184151121118 1 1
0.832574963548939 0.806401301959383 1 1
0.863295795412675 0.838379454352071 1 1
0.654585083377393 0.634399028905971 1 1
0.809549294056457 0.785705220187721 1 1
0.824190281168879 0.800795725064814 1 1
0.741554113114397 0.72062730389467 1 1
0.957506993439807 0.92970279650488 1 1
0.790793556841256 0.767817185880795 1 1
0.843874549581178 0.819267919329259 1 1
0.80158388953315 0.776074395506754 1 1
0.820017924968036 0.795895086046459 1 1
0.845056025997554 0.820629094441575 1 1
0.639784875635771 0.620644406965815 1 1
0.830223051086792 0.806691470729534 1 1
0.785906104328312 0.763334207517923 1 1
0.756658082846355 0.73341418089561 1 1
0.709494923310361 0.688120465768523 1 1
0.843651369790005 0.817504293545112 1 1
0.759633852857043 0.73961489399159 1 1
0.778944539899426 0.757542959780414 1 1
0.769336058820003 0.747226606106517 1 1
0.893793229079369 0.867437852459804 1 1
0.679943669502638 0.659718149402698 1 1
0.599191929052235 0.57982785281826 1 0
1.02190598307444 0.992653728826667 0 0
0.855161608231724 0.83225841070077 1 1
0.700996740013784 0.681217767909964 1 1
0.803083424402067 0.780195416696532 1 1
0.91555220683862 0.886677370262933 1 1
0.772370013920099 0.749934850094757 1 1
0.664157764363262 0.645424488013829 1 1
0.801162338943955 0.777703516917204 1 1
0.753557245628772 0.732554922878244 1 1
0.744279116164981 0.723284287001806 1 1
0.854507332662327 0.830675217099828 1 1
0.724147585567478 0.701839295793153 1 1
0.830051602993576 0.806155612417453 1 1
0.854485313643655 0.82842233620756 1 1
0.852541886352403 0.82942837510907 1 1
0.806820562101262 0.784424638391414 1 1
0.89636001066438 0.871897916970764 1 1
0.772271076592378 0.749141237314027 1 1
0.772227993436557 0.749599583006712 1 1
0.833759188864553 0.810332747274045 1 1
0.775117738957204 0.748960956325262 1 1
0.931447949631625 0.903975362144102 1 1
0.836842482847133 0.813886515873591 1 1
0.77526483560686 0.75113924501469 1 1
0.857840243911446 0.83265481801915 1 1
0.87442608038436 0.848934275649968 1 1
0.935758090561825 0.906954195063592 1 1
1.03341503685309 1.00071244324819 1 1
0.905790771947878 0.878954001314263 1 1
0.750138424108182 0.729025059538179 1 1
0.870714653753014 0.844619498861434 1 1
0.640415408888356 0.621519211423172 1 1
0.752594503092212 0.731071307205931 1 1
0.85476694011946 0.829062574190617 1 1
0.691535694343418 0.670686481781374 1 1
0.786208805052982 0.762794374586666 1 1
0.731789859299382 0.708661390519258 1 1
0.735155451203262 0.715063016497859 1 1
0.780687903948666 0.755722618309576 1 1
0.679986449146922 0.661032829867077 1 1
0.836433292403572 0.811749577013827 1 1
0.896579949373052 0.871336590481523 1 1
0.841397528242476 0.816752026513284 1 1
0.712304103951856 0.691631245012591 1 1
0.696135952557505 0.67669941568444 1 1
0.871082321221413 0.84628709001035 1 1
0.816925174114522 0.792429848727744 1 1
0.867272181698927 0.839909141654208 1 1
0.813868876950189 0.789681774589946 1 1
0.610624435667743 0.593809350447764 0 0
0.821948893038477 0.798340933536694 1 1
0.702566510772529 0.682259249686267 1 1
0.771349963264911 0.748625805530569 1 1
0.799072984915707 0.776557101244712 1 1
0.6993690254409 0.679296400912442 1 1
0.858040525506347 0.829939790067214 1 1
0.930249969560174 0.903523002258878 1 1
0.800827194373035 0.777495066559861 1 1
0.862780254154201 0.838771125129402 1 1
0.832412436821259 0.808707522749424 1 1
0.709336070595798 0.688742649587247 1 1
0.752924015203197 0.731257050287208 1 1
0.903395790107335 0.876749137034615 1 1
0.859997022030722 0.834367149751203 1 1
0.84092453348229 0.816673714051526 1 1
0.626086653222271 0.60639076336921 1 1
0.876858013605112 0.85142754635396 1 1
0.684451464490701 0.663924487701215 1 1
0.707282202571139 0.685446876243509 1 1
0.818498049616437 0.793843832701485 1 1
0.750797329916107 0.728875257497503 1 1
0.955560865008171 0.928049047763169 1 1
0.565594170967471 0.550493185973592 0 0
0.851802545653742 0.825939819639185 1 1
0.855430404788124 0.831625697061369 1 1
0.684793500892365 0.662636915532388 1 1
0.856674812563907 0.829961559454187 1 1
0.82105640965327 0.796192173903091 1 1
0.835745339948059 0.810749137132273 1 1
0.744181198000245 0.721565639119569 1 1
0.812864743202651 0.789894430786155 1 1
0.826503938594329 0.802923119161721 1 1
0.855768079809192 0.829617302667857 1 1
0.850272530227312 0.826397832436085 1 1
0.743357323929487 0.721110744614488 1 1
0.970874872438702 0.944134068330942 1 1
0.788668132443872 0.765413783394872 1 1
0.632621338021531 0.615093377408431 1 0
0.803716587046807 0.780022297986866 1 1
0.765696334826691 0.745096151376955 1 1
0.713107367078681 0.694386808297715 1 1
0.86493057613229 0.840118137345262 1 1
0.942768769587713 0.917248698863617 1 1
0.879173943382847 0.851727451193468 1 1
0.764203921642405 0.742889787949106 1 1
0.853296437922299 0.826500821455174 1 1
0.848863798375586 0.824809523526819 1 1
0.878949265905655 0.853741225262861 1 1
0.794453857173173 0.771288565804548 1 1
0.942613675579154 0.915799660591873 1 1
0.93424502174569 0.906127457290728 1 1
0.660755663530812 0.640421941408071 1 1
0.961723428211464 0.931123748111289 1 1
0.754825834784356 0.734087082403024 1 1
0.755633195031085 0.733299123061903 1 1
0.872424983637141 0.848645610919653 1 1
0.775426611130524 0.753844696578076 1 1
0.608984192069554 0.591561936665911 0 0
0.834723553238456 0.811105642312529 1 1
0.929414067773447 0.903102236436512 1 1
0.805589838007189 0.780971057556624 1 1
0.814653800563461 0.787493313573071 1 1
0.930250434461206 0.901212930959811 1 1
0.829363431727422 0.805969231932936 1 1
0.969540110878294 0.940718108765413 1 1
0.899947109585993 0.872302876694765 1 1
0.568550341071189 0.551856107393588 0 0
0.836339306717968 0.810859081830872 1 1
0.789880734418705 0.766471126499511 1 1
0.835461833637629 0.809681072028044 1 1
0.882004420017495 0.85454259859984 1 1
0.754350723691543 0.732343873415374 1 1
0.774663481707902 0.751770369222176 1 1
0.621185785689483 0.60493678691661 0 0
0.777084173696374 0.754105344257596 1 1
0.853367058119402 0.828702548391748 1 1
0.785221432593486 0.763138957234398 1 1
0.794588517811441 0.771535256168996 1 1
0.652399958013955 0.633848903832561 1 1
0.799170479642997 0.776082309304898 1 1
0.717233038324586 0.695997089207793 1 1
0.761668991346376 0.739594832034783 1 1
0.729599596314869 0.708142455899806 1 1
0.96438012097727 0.937059015962798 1 1
0.723813899080366 0.703655534172271 1 1
0.827122221537024 0.802345676251819 1 1
0.833028859040783 0.805524583955593 1 1
0.829270788140873 0.804840308313414 1 1
0.775067747729025 0.751640107432065 1 1
0.777245061146925 0.754940425192913 1 1
0.748385492014992 0.724373795843969 1 1
0.811904637585831 0.787780827932757 1 1
0.619134954397004 0.598868769332891 1 0
0.706847904898748 0.68477532616605 1 1
0.762495425347925 0.740716133233828 1 1
0.847542770339818 0.823399432906826 1 1
0.779823001709329 0.7576880675148 1 1
0.804517029307441 0.780931873483397 1 1
0.815336990494064 0.791414834701967 1 1
0.803171235964621 0.780699643808054 1 1
0.722074854689585 0.700778649118615 1 1
0.691854622467685 0.67314144568896 1 1
0.895780970951012 0.869797443208265 1 1
0.734171563774601 0.713808347923955 1 1
0.73686450850441 0.715176228418507 1 1
0.816560620714014 0.792660680328207 1 1
0.673051813228144 0.652639622431823 1 1
0.815471047218533 0.792626056660442 1 1
0.611144182103793 0.592121210981336 1 0
0.874250729082411 0.849098906660816 1 1
0.873986483248173 0.847928039310655 1 1
0.854441892879074 0.829526171393516 1 1
1.00684638256996 0.977071349446026 1 1
0.808082983687704 0.784264170473158 1 1
0.813317393447758 0.789213524488925 1 1
0.645362174521513 0.627408833512398 1 1
0.970768988035421 0.940986314848079 1 1
0.794534463614043 0.771138953241696 1 1
0.6799423873479 0.660327174568796 1 1
0.655285020596807 0.635817473304453 1 1
0.894369755762199 0.867574252854778 1 1
0.814269263661651 0.78811141531703 1 1
0.847345213134615 0.822328816265442 1 1
0.794572006697298 0.771290660412359 1 1
0.914632508148123 0.886587270703316 1 1
0.777378354563277 0.755538894318465 1 1
0.832553498799233 0.808122687295755 1 1
0.921003207203681 0.894470216374314 1 1
0.80410876648607 0.779782218558594 1 1
0.706015937034097 0.686597787889667 1 1
0.654697324376176 0.63637962720111 1 1
0.704341017724378 0.681813316593671 1 1
0.801751622863801 0.777534426294813 1 1
0.634385329385768 0.616248342212148 1 1
0.772572304016753 0.750155732214143 1 1
0.764929213857706 0.743409243562072 1 1
0.786148823010822 0.76224166319309 1 1
0.659674434702734 0.640100190389847 1 1
0.671957774862706 0.652149411438495 1 1
0.789568902112101 0.764400262484827 1 1
0.878372981546253 0.851880938898295 1 1
0.880657929550778 0.85668181782705 1 1
0.812820025130042 0.790046336116561 1 1
0.708169146577385 0.687659434323664 1 1
0.870479313905858 0.842298248509643 1 1
0.904189396874781 0.877684811775881 1 1
0.920685829016505 0.894325584666366 1 1
0.762619063688882 0.739775409636774 1 1
0.784667942938475 0.760915129722498 1 1
0.860887511954919 0.835732366923944 1 1
0.904890442428874 0.879311610757779 1 1
0.876034288951997 0.851889515327213 1 1
0.695207278540922 0.675144561240402 1 1
0.838836005114415 0.814574927771592 1 1
0.97698556902414 0.947381863134878 1 1
0.674879300441103 0.654440983884486 1 1
0.691747647383953 0.671326417398653 1 1
0.789424850571547 0.766700425633074 1 1
0.815499860095744 0.791817018882696 1 1
0.827970202561594 0.803494629218926 1 1
0.989432790193715 0.960760357350362 1 1
0.782966281869882 0.760470656588706 1 1
0.534204175218076 0.520151845367269 0 0
0.979618844607043 0.951672388686374 1 1
0.771511335352929 0.748969132874688 1 1
0.754022444333482 0.732828744960085 1 1
0.700710231252152 0.681328770843261 1 1
0.799334636611607 0.777322375265438 1 1
0.786772268865065 0.764484434456612 1 1
0.771225554956703 0.748133945644405 1 1
0.822930664649021 0.797529257198023 1 1
0.885634527955354 0.858832508784153 1 1
0.940315864851445 0.913267292947161 1 1
0.798672888209572 0.776176381148228 1 1
0.768040567850684 0.74534726446376 1 1
0.808876909317112 0.786520896978745 1 1
0.680663084580186 0.659738031789327 1 1
0.870652466913812 0.846007720140388 1 1
0.920279385368226 0.893056142573955 1 1
0.709968323445671 0.688633472261958 1 1
0.647833860403253 0.629618261592844 1 1
0.810475643262715 0.787295440533179 1 1
0.737882789066263 0.716264087456285 1 1
0.748458450776976 0.726722772673773 1 1
0.692711109544833 0.672611728625305 1 1
0.745156849265731 0.722466249599133 1 1
0.726640599137624 0.706711442730504 1 1
0.890115823488915 0.864276886407973 1 1
0.792943013437085 0.769320660207432 1 1
0.750785357667669 0.730349545708866 1 1
0.769390516621267 0.746910646701249 1 1
0.846882112000329 0.822296183465592 1 1
0.91130148816105 0.883810450940157 1 1
0.78364419788491 0.757751190915688 1 1
0.710331795408234 0.688776380389349 1 1
0.724422673193263 0.704190338988429 1 1
0.818985241705789 0.795592472424705 1 1
0.833182811671962 0.810295005934217 1 1
0.86850092099848 0.842667132499853 1 1
0.834541007256512 0.810772721693571 1 1
0.879813808113464 0.853038971175104 1 1
0.710255275197851 0.690588857430473 1 1
0.747672596585755 0.726899550967255 1 1
0.964747364918619 0.936478642884966 1 1
0.741288687635274 0.721139372671633 1 1
0.622886815847979 0.605810939359881 1 0
0.88596210598098 0.861186948536186 1 1
0.831249942557006 0.807133799632408 1 1
0.700897641841752 0.681301483674572 1 1
0.704738836697276 0.685230000054575 1 1
0.733186161409663 0.711962205061884 1 1
0.734128886008747 0.713221048246643 1 1
0.7990363967269 0.775807404904391 1 1
0.744839711612011 0.723267591429247 1 1
0.776394663520026 0.754721600376449 1 1
0.619537602799632 0.600955668883312 1 1
0.695950593990683 0.676465341512272 1 1
0.777522724205918 0.755952767493336 1 1
0.832906578596028 0.807935212260191 1 1
0.817984699105646 0.793937392612897 1 1
0.867482770087944 0.844011522183851 1 1
0.783370510873112 0.75950862059401 1 1
0.923767797917437 0.898412592802134 1 1
0.773842281212119 0.750130372169483 1 1
0.95857758225417 0.929519094399562 1 1
0.976653040338539 0.947349463629643 1 1
0.77430733509328 0.751923329187269 1 1
0.85368450509414 0.828718787250911 1 1
0.893930172330181 0.866856142441136 1 1
0.801620691455644 0.777399331931638 1 1
0.84396144820167 0.820342935099071 1 1
0.86467390026483 0.83911014765841 1 1
0.891140015336786 0.864703810594426 1 1
0.642698927691061 0.624687776507729 1 1
0.73758017813176 0.716006294468623 1 1
0.707961412510896 0.689203057922836 1 1
0.774030165405862 0.751156125496438 1 1
0.907040385409924 0.880493038251635 1 1
0.735877121532947 0.715273715788317 1 1
0.666533587016883 0.647580646667472 1 1
0.68144924860404 0.659303909191327 1 1
0.84820512849087 0.822880230853331 1 1
0.898945033737124 0.871460448716656 1 1
0.689042572887521 0.66799143084916 1 1
0.774194542623316 0.752164550057631 1 1
0.897361463434439 0.870205097821682 1 1
0.712170890152063 0.688393938288747 1 1
0.756985163568863 0.735518623028207 1 1
0.843628473367033 0.817580564626584 1 1
0.697137144192524 0.677099636675946 1 1
0.818531865468185 0.79459132629723 1 1
0.634710092578979 0.615785524401104 1 1
0.893017376609079 0.868454969879988 1 1
0.827515889749294 0.803234551923131 1 1
0.636877120596961 0.616175790680494 1 1
0.83541666908896 0.811788054589872 1 1
0.834095001652257 0.809298346014297 1 1
0.535806189135017 0.520473300051607 0 0
0.748146805055317 0.724902269570985 1 1
0.868179278286522 0.842822350628591 1 1
0.723094848087531 0.701666341106856 1 1
0.834310433447068 0.808964134667831 1 1
0.822660389525669 0.799117500480207 1 1
0.81372445113862 0.789026832656135 1 1
0.809539074104889 0.787519403567006 1 1
0.792293893165236 0.769350655352793 1 1
0.768414423459566 0.747655680994503 1 1
0.697771097728724 0.6770864017726 1 1
0.826392312854533 0.802848734103042 1 1
0.589483058689341 0.571932816087457 0 0
0.792251189092767 0.76616989659849 1 1
0.768311635258286 0.744615835287507 1 1
0.688354565429677 0.668146837594143 1 1
0.651931360871921 0.633622967406804 1 1
0.79893753406152 0.775596034557127 1 1
0.879452145327251 0.853601724761239 1 1
0.716414191065332 0.694782292073217 1 1
0.764360711109866 0.743598330461195 1 1
0.822178800417662 0.797781581465205 1 1
0.9019614931719 0.876302306936751 1 1
0.821380510939501 0.7978979197211 1 1
0.774367124284995 0.752860516879815 1 1
0.788943865515718 0.763459290252866 1 1
0.93186222269916 0.905118728072616 1 1
0.803926971015464 0.782160057842025 1 1
0.864061363030432 0.83967403743294 1 1
0.961464653699558 0.930680503981793 1 1
0.672852051875719 0.653624640874348 1 1
0.764303050851728 0.741296708339165 1 1
0.769252765578707 0.748189591001396 1 1
0.802757573990047 0.780315062764049 1 1
0.892393119633835 0.864934363785386 1 1
0.780300267476705 0.756879406461999 1 1
0.825013422354702 0.799971825493938 1 1
0.731739959800197 0.71069854613459 1 1
0.82389864810728 0.800891361458961 1 1
0.817780005301924 0.79495713725087 1 1
0.910210885895872 0.883333515031975 1 1
0.656385769342123 0.637038445314944 1 1
0.843559089456025 0.818647102819658 1 1
0.612897824498627 0.594901952170905 1 0
0.715142550176146 0.69429376572568 1 1
0.850856042378795 0.825675243959662 1 1
0.873216440894259 0.847411040838149 1 1
0.646831388185831 0.628172659129054 1 1
0.873104347840062 0.848923668859962 1 1
0.777003408372285 0.753628021026793 1 1
0.878088085416922 0.852223177059658 1 1
0.774990308022242 0.754457027926404 1 1
0.819170241587504 0.794597010824535 1 1
0.725309690546957 0.706067665861225 1 1
0.748279330359026 0.725938451735032 1 1
0.898990979676959 0.873459431723815 1 1
0.853453407255382 0.829068329461124 1 1
0.84577932627043 0.821613219623358 1 1
0.547452771525066 0.533242266552856 0 0
0.774818056157511 0.751657324799959 1 1
0.891346664758369 0.864882786604035 1 1
0.920052726324767 0.893290434126513 1 1
0.67459576725589 0.653666569491064 1 1
0.969716716562133 0.941126155045397 1 1
0.72947205303093 0.708562626364708 1 1
0.800910344008352 0.777843759046527 1 1
0.758438157956889 0.736443826947671 1 1
0.79356684085776 0.769164503681285 1 1
0.77634959627295 0.754001860746408 1 1
0.710443211472528 0.687554773862134 1 1
0.893182168638704 0.868312048803142 1 1
0.745103029676352 0.722278067610657 1 1
0.796137485984112 0.772025626028755 1 1
0.66096106028248 0.642134290460612 1 1
1.00744738054829 0.979653032949713 0 1
0.756056319674075 0.734323730207849 1 1
0.874054229427091 0.849307241104862 1 1
0.825069881504753 0.800487518032315 1 1
0.82111993117167 0.797664419436091 1 1
0.913901552293782 0.88753551432893 1 1
0.880959926394009 0.855533377243059 1 1
0.874734097582439 0.850126246524384 1 1
0.817909644903669 0.794282371548449 1 1
0.815569351823178 0.791305598836962 1 1
0.937961283504317 0.909887739474841 1 1
0.829542401266124 0.805259410392811 1 1
0.874728691970617 0.850133915778811 1 1
0.793830525024074 0.771034368019139 1 1
0.759446935343792 0.737951727419344 1 1
0.769445885823297 0.746055766768572 1 1
0.84517581830807 0.821987001529209 1 1
0.855423075270549 0.829089229328814 1 1
0.763287308104188 0.738886903654779 1 1
0.884035890773307 0.858262517733849 1 1
0.811870923021495 0.788982451095444 1 1
0.622976591309854 0.605855619330782 1 1
0.808008661647921 0.786099502322224 1 1
0.733859886460376 0.71249043881529 1 1
0.870766276177395 0.845871633566505 1 1
0.884749177948258 0.859566725557443 1 1
0.847060068902824 0.823679352696418 1 1
0.762415285994388 0.740817989968834 1 1
0.621516600943061 0.602670474237588 1 0
0.86362739821337 0.838629685211644 1 1
0.746370805790191 0.725162291649366 1 1
0.764000610867295 0.740972161776444 1 1
0.793519162528524 0.770659580568897 1 1
0.903831313305037 0.879798541611488 1 1
0.892012642240671 0.86452541564 1 1
0.908079449687552 0.879049977766955 1 1
0.589798086827116 0.571775998391914 1 0
0.867599582173658 0.842089518961068 1 1
0.838210096535445 0.811893079471097 1 1
0.606678741058426 0.589790765330314 0 0
0.974529163866408 0.944808459304697 1 1
0.68758905962805 0.669090165341986 1 1
0.755633515237476 0.734881799636023 1 1
0.862909752931496 0.836610336453825 1 1
0.836786051655659 0.812520628927366 1 1
0.761711229627093 0.740501581318397 1 1
0.71593707609972 0.695863916509823 1 1
0.93803800442321 0.91079702859616 1 1
0.749880137813735 0.727981147583273 1 1
0.866738216179726 0.840977400816466 1 1
0.752049727712247 0.728711612336405 1 1
0.981753164596878 0.95417457010918 1 1
0.861057781214296 0.833567437645341 1 1
0.793626952895114 0.77223105406326 1 1
0.726003201180178 0.702494855711192 1 1
0.862128541010018 0.835168438091652 1 1
0.883210100201685 0.857528777613587 1 1
0.665937642575364 0.64513639318842 1 1
0.924293817254855 0.897765790346444 1 1
0.787255692018223 0.764796150709337 1 1
0.764931236217375 0.742580058219747 1 1
0.806049347890027 0.783494511529591 1 1
0.719777015635589 0.699148712307122 1 1
0.873953391425673 0.847156554129676 1 1
0.783576554126064 0.761014311544611 1 1
0.884353161441986 0.859402960984209 1 1
0.674563587449995 0.652960110342249 1 1
0.821694570145211 0.797454285872382 1 1
0.824132176459799 0.800575464224187 1 1
0.969521749685569 0.942052797399898 1 1
0.783574897393798 0.760341181420317 1 1
0.651056340867205 0.631871346718565 1 1
0.818026957946881 0.792626809752478 1 1
0.837830074599085 0.813025496106134 1 1
0.72548615712382 0.704954119708455 1 1
0.927065680270164 0.901081121250681 1 1
0.680450808954862 0.660725759503678 1 1
0.871994566344053 0.848115685189283 1 1
0.758301589134958 0.737687113028522 1 1
0.888930556878049 0.861323468489596 1 1
0.851328606286574 0.826226556470475 1 1
0.83072601223442 0.805118604527972 1 1
0.640452871264389 0.623197844655713 1 1
0.829305723271722 0.805398554457959 1 1
0.70814324654466 0.688146702410474 1 1
0.711101371145874 0.690887057688103 1 1
0.893077045995048 0.867005809640132 1 1
0.755015643956861 0.731350284979947 1 1
0.642691540964841 0.623933447811651 1 1
0.997431756009794 0.967124451970962 1 1
0.736448416268489 0.713844576177489 1 1
0.7722956344927 0.751850904772519 1 1
0.832296566589876 0.808119469748808 1 1
0.807362191329725 0.784696778917643 1 1
0.783003442829679 0.76002296129736 1 1
0.79690977136784 0.775124924288413 1 1
0.781252196075427 0.757355571379982 1 1
0.7415604767771 0.718559321052123 1 1
0.845879698650533 0.819464747176672 1 1
0.642577344374273 0.623196467785013 1 1
0.736315164298388 0.715447361622147 1 1
0.793801771312493 0.771848334154618 1 1
0.799845230557081 0.775820504025719 1 1
0.787872667332025 0.763535925117444 1 1
0.721101939067864 0.69998610877163 1 1
0.85170056893685 0.826537746565165 1 1
0.710751690646908 0.690195141411214 1 1
0.860673534896925 0.83606526385885 1 1
0.842040835808385 0.814607005636096 1 1
0.844377640931513 0.821239814692024 1 1
0.919707225752707 0.894118331734217 1 1
0.789091152255017 0.764883270993821 1 1
0.945821504229886 0.919488687528765 1 1
0.612251110738312 0.595583261693518 0 0
0.733427657417565 0.713051441196415 1 1
0.981306001582606 0.950600045547545 1 1
0.988857548785285 0.961181519696946 1 1
0.827702437795492 0.80383933105263 1 1
0.634183830340358 0.614936999985216 1 1
0.786883802070806 0.763524207286399 1 1
0.785364791480612 0.763366677493816 1 1
0.890618042530008 0.865101115432545 1 1
0.824621723189337 0.799958193182252 1 1
0.803114818558152 0.779256348438373 1 1
0.850596307888501 0.826267931836083 1 1
0.837470964087695 0.813674040153348 1 1
0.758821668231526 0.735820941219136 1 1
0.728212530012199 0.708180673573585 1 1
0.83942541563491 0.811990470938976 1 1
0.662811349853802 0.644098865888852 1 1
0.616673514400425 0.599860037052892 1 0
0.911563731251738 0.884567393498766 1 1
0.777388925800975 0.752762035885084 1 1
0.538732489880322 0.522691637418853 0 0
0.90339596190041 0.877076609015161 1 1
0.69524833232693 0.672922152292691 1 1
0.879291576036833 0.853310299876955 1 1
0.535821342249486 0.521347961665098 0 0
0.767871169259615 0.745418132730219 1 1
0.918285076801828 0.889770062463583 1 1
0.81831549202978 0.79576458224035 1 1
0.786708565767277 0.764539075625745 1 1
0.829194119551566 0.805993453741046 1 1
0.81461722700186 0.791735173404556 1 1
0.690753827522445 0.669692071780943 1 1
0.864642963327079 0.839383541060563 1 1
0.842293804883347 0.816599310709767 1 1
0.818469180048908 0.793619175463444 1 1
0.907559388272486 0.881026979328475 1 1
0.731712025776119 0.709730870529131 1 1
0.728597994188862 0.705831376455716 1 1
0.695639713734774 0.676059750236446 1 1
0.722571495280417 0.702868076839389 1 1
1.11029969219548 1.07621076182107 0 0
0.71652144576889 0.694604488804296 1 1
0.989359968429516 0.961306020430625 1 1
0.583436835950959 0.566190028367072 1 0
0.853997992676898 0.831022903908905 1 1
0.714732777846898 0.691840003628197 1 1
0.739888991409175 0.718837666919313 1 1
0.622725354332776 0.602074958209949 1 1
0.610886386931866 0.590224289579256 1 0
0.986668605521037 0.958036145169762 1 1
0.71315285538984 0.693444003086737 1 1
0.707266349248677 0.687212118321143 1 1
0.93925474804489 0.909738441234093 1 1
0.786908351949949 0.764520686385916 1 1
0.596720048669286 0.577577363227539 0 0
0.946061444872175 0.917602535015272 1 1
0.927943757348175 0.900229744752617 1 1
0.863504520952837 0.836233784780202 1 1
0.855467691802328 0.830973141023585 1 1
0.720651261681711 0.698538285385529 1 1
0.758031827900536 0.735834146443622 1 1
0.65524025252023 0.635037979857044 1 1
0.890040066004809 0.864763417058435 1 1
0.861180651032363 0.834076946479563 1 1
0.770967500658273 0.749723398374525 1 1
0.752585697295575 0.731040152805419 1 1
0.786874266500839 0.766175695365419 1 1
0.729561139930537 0.707616751559491 1 1
0.868292316927605 0.843474618418862 1 1
0.818614735196914 0.794079293545693 1 1
0.862882595169721 0.836424016170579 1 1
1.00893350209892 0.978551563576452 0 1
0.927512342428504 0.90063735018913 1 1
0.90375123158364 0.877302733216072 1 1
0.639465383407729 0.621988705221651 1 0
0.752016977343346 0.730701895551629 1 1
0.832802316710665 0.806794376475693 1 1
0.76679588777083 0.743979324151029 1 1
0.895736477088564 0.871402192672217 1 1
0.893146696027135 0.865919734258993 1 1
0.785398713860857 0.760945744157589 1 1
0.765548208590542 0.743259448172133 1 1
1.01414946418017 0.983503596793668 0 1
0.665511392053843 0.647038094594947 1 1
0.667224379558249 0.646787661064814 1 1
1.05532484223774 1.02266652705686 0 0
0.802500619903248 0.780386127415266 1 1
0.74505933544049 0.722675367949935 1 1
0.844790535444465 0.820043787113777 1 1
0.85171357497453 0.825696811228131 1 1
0.705787653641746 0.684273947214771 1 1
0.76793873969546 0.744347482095997 1 1
0.724897930713889 0.705691402115491 1 1
0.944580614855845 0.918488344709145 1 1
0.72136256620194 0.699904470809117 1 1
0.846767084697973 0.821955205601389 1 1
0.623318012337951 0.606223910659961 1 0
0.54836327686909 0.532787038793401 0 0
0.806832126098 0.783088147555467 1 1
0.775163452936055 0.752677932761213 1 1
1.00417765284856 0.972871747486394 0 1
0.688909839010755 0.669417195445153 1 1
0.922917886290056 0.895284022594574 1 1
0.585789192499146 0.56789864541031 0 0
0.743713438155952 0.720133747981039 1 1
0.923112398085072 0.896060848645696 1 1
0.762286254289175 0.738082698173649 1 1
0.838218769578987 0.81316678583026 1 1
0.675057064731084 0.65370216802965 1 1
0.938689901685517 0.912563581413638 1 1
0.809613859638316 0.786454827402065 1 1
0.691969257162447 0.673517489388904 1 1
0.697797704386726 0.676110636262566 1 1
0.850419875484756 0.826215794619463 1 1
0.906543172574341 0.881038476743354 1 1
0.677630687430763 0.65763455837539 1 1
0.828919515995919 0.802779451542996 1 1
0.720192225086613 0.700243774465 1 1
0.752109017717131 0.729521864125321 1 1
0.914200209702588 0.886476039907733 1 1
0.943815747556427 0.917339992220761 1 1
0.928046502315155 0.900279199995914 1 1
0.692739465139455 0.672687702790067 1 1
0.675826246048441 0.656681516622096 1 1
0.944902959594319 0.917923590091585 1 1
0.89500665021276 0.868118525252324 1 1
0.727703524968602 0.706659947136813 1 1
0.773129431030875 0.750817136251147 1 1
0.639830257389991 0.623450199665192 1 1
0.670298996051618 0.650307283449983 1 1
0.553123636471862 0.536531442810158 0 0
0.742962414450303 0.720850189840967 1 1
0.921047267071847 0.894069697920135 1 1
0.759979901504447 0.739886242318391 1 1
0.858756876764754 0.832872919430027 1 1
0.734803673969513 0.711164973366635 1 1
0.843068272714625 0.817634848664416 1 1
0.706869676031285 0.684774338495076 1 1
0.853028479003201 0.827215513888495 1 1
0.821374606223041 0.798438086706285 1 1
0.60419118982843 0.585799832025768 0 0
0.813511415564254 0.788834102911005 1 1
0.883109336008279 0.856245350197555 1 1
0.665386981290908 0.645223751519923 1 1
0.677677661403274 0.657423513253593 1 1
0.898908874184804 0.873172723898519 1 1
0.675961091753789 0.657843970198357 1 1
0.802341803424323 0.776869783984967 1 1
0.737723759285582 0.716455075694095 1 1
0.632557290833787 0.612386459720785 1 1
0.77756675754715 0.75471395775809 1 1
0.746009892888204 0.722920165235271 1 1
0.83012666932758 0.804982891848646 1 1
0.717278567433403 0.696636427002059 1 1
0.843624397148767 0.818211774220753 1 1
0.766790577868532 0.743508288050296 1 1
0.782785053986146 0.760704414975001 1 1
0.821040042471398 0.795363040506799 1 1
0.701941017052296 0.68161913181985 1 1
0.891160849025816 0.863670989263704 1 1
0.956732242049296 0.928829496350257 1 1
0.982065039798146 0.954095305071163 1 1
0.74223774000467 0.719695074861125 1 1
0.830333776777559 0.805878254564218 1 1
0.720644603636674 0.701360724413602 1 1
0.84672699879747 0.82230342392642 1 1
0.634685203955408 0.616992294193058 1 0
0.853035443174996 0.827780884156015 1 1
0.659279879810457 0.640989872779974 1 1
0.599765852564488 0.57917998573214 1 0
0.807921672645411 0.785465705191184 1 1
0.83790904427776 0.813575299594234 1 1
0.855994413362638 0.830159187641947 1 1
0.776276024286897 0.752470088058629 1 1
0.627041019229203 0.60878213379732 1 0
0.832240145912139 0.807948571283152 1 1
0.618634194617178 0.599303484576989 1 1
0.845270330640682 0.822834544987681 1 1
0.565935593323264 0.550945046480195 0 0
0.926416865596469 0.897844990416996 1 1
0.705106605534618 0.683474986188376 1 1
0.731434557361047 0.710325130260915 1 1
0.950117470474191 0.922278524712958 1 1
0.85880362132074 0.83369643755071 1 1
0.677824226162623 0.658464828148873 1 1
0.911470589021206 0.88464301484709 1 1
0.86042897758129 0.83504357992391 1 1
0.901610920278369 0.876131981068564 1 1
0.92063239358816 0.893366306261538 1 1
0.819180675856544 0.794791811875333 1 1
0.720523791458985 0.700600648669192 1 1
0.880159296838493 0.85550918561978 1 1
0.742545403067643 0.721412287628983 1 1
0.740447675491333 0.718644640939959 1 1
0.894461502508018 0.867890829187003 1 1
0.858716981174559 0.834318240699752 1 1
0.765618555620259 0.741620490522756 1 1
0.726300160004877 0.703941522796416 1 1
0.797447170213426 0.774111860229642 1 1
0.797543195252944 0.773414109627942 1 1
0.707293179651742 0.687711205285402 1 1
0.761471819941801 0.738405261632041 1 1
0.860355417762045 0.834825264107899 1 1
0.808405023740526 0.784632337986626 1 1
0.902017904360305 0.876052667801363 1 1
0.802863144479772 0.779446290089711 1 1
0.670821262138501 0.650580836588724 1 1
0.887587333436412 0.859959671116761 1 1
0.831217378798494 0.8079659944952 1 1
0.785724135396112 0.764032231866003 1 1
0.652109277039532 0.633354878710351 1 1
0.996655287618415 0.966277551700439 0 1
0.758759454676914 0.737653762481179 1 1
0.945963018420878 0.918193371512661 1 1
0.697447321564488 0.677376210515188 1 1
0.835082344313953 0.811889636396708 1 1
0.740826271338205 0.718513305345762 1 1
0.946011639836633 0.919057237575915 1 1
0.735323026854368 0.714368406279248 1 1
0.9630733277332 0.935158584934907 1 1
0.642641779086804 0.622465004486486 1 1
0.798677507768837 0.775969480317758 1 1
0.694518671855931 0.674036105692544 1 1
0.814271595032065 0.792367467264104 1 1
0.681031344673292 0.66179641412037 1 1
0.801016543864775 0.777549199231429 1 1
0.890527544077059 0.864819148735047 1 1
0.722275380056988 0.700783680182613 1 1
0.844505950593953 0.821274909587476 1 1
0.74422453642162 0.722000788090853 1 1
0.574291663192156 0.557423118125031 0 0
0.764087472905906 0.742475368863682 1 1
0.80732446476019 0.784333174831513 1 1
0.90796516150975 0.882484910208877 1 1
0.73564396900058 0.71477395385337 1 1
0.869750576744364 0.844876774256616 1 1
0.580626559536255 0.562769900687165 0 0
0.842853712250616 0.817367581272667 1 1
0.989266086141855 0.959259426013708 1 1
0.798838722431576 0.776271302108225 1 1
0.750759332785461 0.727626413872033 1 1
0.962424715616794 0.933499369416858 1 1
0.859408916752072 0.835076699912943 1 1
0.683716581722006 0.663780236224836 1 1
0.769681520634956 0.747052653922117 1 1
0.891242579265225 0.864410045759775 1 1
0.739544879223923 0.717186519309194 1 1
0.722036312581663 0.705323223954192 1 1
0.821434035117607 0.796484007303355 1 1
0.816005270034671 0.791520977842004 1 1
0.969224112401368 0.940935495955274 1 1
0.689823984527849 0.668238868789231 1 1
0.796643772109413 0.77313801780156 1 1
0.85208239490051 0.826934207875999 1 1
0.713506978645022 0.692747414279669 1 1
0.789228266136323 0.767027682530009 1 1
0.820052024662791 0.795406043987598 1 1
0.927396568670267 0.8992958721092 1 1
0.741482213305631 0.721205886596811 1 1
0.696397977855792 0.67588423195657 1 1
0.737743213232504 0.715475410520375 1 1
0.677020393083526 0.656334316508265 1 1
0.768186953567862 0.745925902533725 1 1
0.790123790055556 0.767316757993802 1 1
0.830146518760972 0.805831188165077 1 1
0.953315420989747 0.925608884728802 1 1
0.700240764764214 0.680430040599868 1 1
0.69316363930015 0.673224793877148 1 1
0.830063696745673 0.806466288998453 1 1
0.798574695462544 0.775018442362647 1 1
0.771134897492406 0.748033275116959 1 1
0.868276534644021 0.843507684749158 1 1
0.778721481974079 0.755934397935452 1 1
0.661500199629202 0.641233641969695 1 1
0.905301268433333 0.878552158028892 1 1
0.790421345210383 0.766924829875569 1 1
0.707715576022674 0.686713997512282 1 1
0.882908868014933 0.85816259500951 1 1
0.789956191388657 0.765876441897958 1 1
0.673154209249752 0.652755779948798 1 1
0.840791191658575 0.815353364140004 1 1
0.668108517641835 0.648308365469115 1 1
1.00347555257033 0.974222733439592 0 1
0.855765760776814 0.832069360695367 1 1
0.707160928277515 0.68587965547448 1 1
0.670555941837747 0.652530587373898 1 1
0.958177709075229 0.931604125215944 1 1
0.764926172415624 0.741953504704044 1 1
0.874901224248168 0.847493447649523 1 1
0.667021146350111 0.647078149792779 1 1
0.997333153771955 0.969390919854323 0 1
0.835096449729241 0.811566863024076 1 1
0.714597101654363 0.694231227251869 1 1
0.74506649612668 0.724028149120884 1 1
0.916315082157703 0.889245243416373 1 1
0.88728436408327 0.863473050958907 1 1
0.904086198096553 0.876590538252018 1 1
0.678718039010375 0.657635977774642 1 1
0.725335387488185 0.704045011204599 1 1
0.796288234835272 0.770917894511448 1 1
0.635575897912404 0.616451060625864 1 0
0.900646595651856 0.873721208869934 1 1
0.674265833236935 0.655775280132246 1 1
0.758675536499207 0.736477039020221 1 1
0.665292659226167 0.645481647308863 1 1
0.825259835982053 0.802369515635998 1 1
0.897818697210295 0.869784907817125 1 1
0.820070632826078 0.798383604236336 1 1
0.803427858991719 0.779627256387826 1 1
0.88749062970374 0.860644338851712 1 1
0.754202851561068 0.733843881394597 1 1
0.586425201966188 0.569570396092836 0 0
0.852805400167284 0.827519271593723 1 1
0.618352234949287 0.60081175567404 1 0
0.839159474256405 0.815160607201586 1 1
0.789909602890547 0.767444834756923 1 1
0.710060150647489 0.689319897062285 1 1
0.98273848123033 0.954571479897073 1 1
0.822487573856875 0.796465176859124 1 1
0.778022996322311 0.756455975645395 1 1
0.752277893831657 0.730104322093543 1 1
0.810427577230844 0.786437726797301 1 1
0.815027592237472 0.792377991029346 1 1
0.719088736876435 0.697526027545803 1 1
0.71055530124631 0.689249915379027 1 1
0.724753764493907 0.704630892457301 1 1
0.797240016323646 0.773349839185895 1 1
0.849947405971639 0.823670088436598 1 1
0.748264071221652 0.726691514789133 1 1
0.804881059923421 0.782458972963122 1 1
0.82162225887601 0.798496815117626 1 1
0.944904026266839 0.915831530199322 1 1
0.871953469003512 0.845634166950629 1 1
0.634370221269057 0.61641722849161 1 1
0.815771569164949 0.792732649789696 1 1
0.818576076613635 0.795800699355202 1 1
0.93395990225924 0.906344293575307 1 1
0.80641472215717 0.783517678694391 1 1
0.83217940576357 0.80897017059975 1 1
0.849726462700825 0.822746549926816 1 1
0.863093865206509 0.839829244961206 1 1
0.868644624791943 0.843511310719251 1 1
0.902643399755205 0.876695282173405 1 1
0.829376049329417 0.804600303179817 1 1
0.629130093678291 0.61083725046697 1 0
0.815793915967461 0.790668076300096 1 1
0.855599006000561 0.829663963887219 1 1
0.820674432656925 0.796918247070936 1 1
0.626050518432771 0.60799328960096 1 1
0.900858367483856 0.874969777100418 1 1
0.890202545553824 0.864002806270315 1 1
0.710311154669527 0.690761862048199 1 1
0.832003904956688 0.808006588683747 1 1
0.870442094534178 0.845352635771336 1 1
0.72818656387137 0.706937667661201 1 1
0.730034959765632 0.70979120127083 1 1
0.616023604098039 0.597773066954701 1 0
0.89931802205566 0.87305651271386 1 1
0.677684396170492 0.658078071598224 1 1
0.707063676713381 0.685902596991651 1 1
0.764146477298503 0.742315456728577 1 1
0.766513259095313 0.744586654790002 1 1
0.832436092069476 0.806804632806413 1 1
0.646714080001633 0.627516791974889 1 1
1.01825593013661 0.988938906271243 0 1
0.702492381789169 0.681721039113641 1 1
0.853996903670418 0.827931761628637 1 1
0.836596900335349 0.813400690709228 1 1
0.815520134051801 0.791948457878921 1 1
0.676675065132498 0.657071757141699 1 1
0.907391733240284 0.879504143132519 1 1
0.810796306643891 0.7854946690358 1 1
0.881194344107947 0.853049552710163 1 1
0.765425761223228 0.744129023553677 1 1
0.826952547928341 0.801068491953192 1 1
0.801637750705073 0.778371473578862 1 1
0.969952844758492 0.941892526275198 1 1
0.725900013179133 0.705944927341056 1 1
0.73664505380027 0.715799937451669 1 1
0.91845378774776 0.89039514844077 1 1
0.868670697360496 0.843785180372781 1 1
0.85919865794503 0.833826213106394 1 1
0.662944143384902 0.644588280391096 1 1
0.914723118333325 0.888194285714795 1 1
0.587905568527944 0.572000838338614 0 0
0.743361601125582 0.721248754349623 1 1
0.754038906340741 0.732297092328863 1 1
0.989861260966554 0.958859609749587 1 1
0.826804234340172 0.802160421580539 1 1
0.72965087582616 0.708736604957962 1 1
0.818368281116068 0.793836510754388 1 1
0.757178036584157 0.733136997766068 1 1
0.825148903276565 0.801476048885989 1 1
0.679530437871242 0.658302574273749 1 1
0.680251160891827 0.660448993557 1 1
0.558072893814496 0.541149650535368 0 0
0.740725150827195 0.718616589232626 1 1
0.862827538975719 0.83784252195652 1 1
0.736686342726063 0.714417999594816 1 1
0.884556202501869 0.860621498997956 1 1
0.823590236738962 0.798676605478711 1 1
0.815918136275509 0.793070465973886 1 1
0.855649633199424 0.832218825832974 1 1
0.738289483829074 0.716489386830982 1 1
0.948060018943535 0.920342753686041 1 1
0.765757830009006 0.74356621266381 1 1
0.857647498179738 0.832324207594149 1 1
0.806543341007892 0.784322100044599 1 1
0.796447754906725 0.773823083473195 1 1
0.946644569388539 0.91846863996435 1 1
0.756773803332171 0.734790512007788 1 1
0.842330916184929 0.818461370994428 1 1
0.707650041454171 0.686126279040609 1 1
0.795986438034259 0.773311291083915 1 1
0.76998238317481 0.748333836967312 1 1
0.684434502880561 0.665146601247816 1 1
0.814267470203889 0.790372539791913 1 1
0.776422575608721 0.753469377862693 1 1
0.786373509184304 0.763485482526452 1 1
0.839014027448469 0.814818696417728 1 1
0.735404049586004 0.712881543202847 1 1
0.836941151488976 0.81273117623867 1 1
0.90204361346442 0.874559563638847 1 1
0.681358131129911 0.660061182290351 1 1
0.647762695130872 0.630552802327049 1 1
0.95043941068187 0.922012105923549 1 1
0.817876528851072 0.792351559057441 1 1
0.706123123733704 0.687038547753532 1 1
0.792206558122889 0.770056692417255 1 1
0.85385923165735 0.827926902704474 1 1
0.645823821809621 0.626475031149017 1 1
0.839150914913578 0.815580900304082 1 1
0.974091124618549 0.94530201984576 1 1
0.831701915462262 0.806169555353056 1 1
0.743805930117396 0.721321369009766 1 1
0.695347241911389 0.674926653938335 1 1
0.697311012744359 0.676212980335813 1 1
0.662431566937354 0.641979316049857 1 1
0.835321055739388 0.811963070974497 1 1
0.793187639176379 0.770761567994096 1 1
0.726350767163549 0.706021484295275 1 1
0.909740102894301 0.8844311973897 1 1
0.753875608716692 0.730994628066669 1 1
0.883519327510413 0.857354099166531 1 1
0.717342459420507 0.698257479589505 1 1
0.953828056286452 0.926094246207165 1 1
0.544036644432464 0.528548992827373 0 0
0.791166216498333 0.767728815789934 1 1
0.71812913485596 0.696119837011715 1 1
0.720466316425872 0.699685570299885 1 1
0.755363934893707 0.732701077617591 1 1
0.825811985420533 0.801415318019896 1 1
0.790922263036694 0.76780583760052 1 1
0.879203906137119 0.854415607310122 1 1
0.819236741682537 0.794278668377021 1 1
0.758167474227167 0.735856005861101 1 1
0.812024701686139 0.789519247535405 1 1
0.801546019125636 0.776642843189702 1 1
0.868061972446158 0.842841728420403 1 1
0.838525447470281 0.814033317563364 1 1
0.823255347861097 0.796834985683008 1 1
0.831960372359761 0.80730666755436 1 1
0.914291422599841 0.887596184778948 1 1
0.922877492942023 0.894610030497671 1 1
0.813735558991883 0.789824762596821 1 1
0.871588008749142 0.847020093554507 1 1
0.573263177773797 0.556269217275428 0 0
0.910242424028016 0.881113723224005 1 1
0.983495790318207 0.954769165779876 1 1
0.802638042427537 0.77904238536775 1 1
0.934164814936786 0.905701142692654 1 1
0.630355589839253 0.612124685472573 1 0
0.582901772845112 0.56613845457254 1 1
0.905445509962191 0.878324065817338 1 1
0.71796881844312 0.69706805118472 1 1
1.00062072854832 0.971260664201807 0 1
0.801561316311072 0.779668322718367 1 1
0.748948496325312 0.725081824660926 1 1
0.91664088424033 0.88663158016694 1 1
0.845376987262542 0.817314635957337 1 1
0.79623202187607 0.77072842801389 1 1
0.867270028456108 0.839806503462599 1 1
0.666729987128495 0.648579650202919 1 1
0.824707657919286 0.801223211327735 1 1
0.960891624467247 0.931241623236085 1 1
0.76936908640011 0.746476012566022 1 1
0.901845310293861 0.877243900940032 1 1
1.037540966349 1.0091132260805 0 1
0.7296546995812 0.707390021068058 1 1
0.866730229408395 0.840931327798659 1 1
1.02065066881632 0.989977613584717 0 1
0.919676326161883 0.892571046181301 1 1
0.807323072599201 0.784472225906497 1 1
0.884340007456954 0.859068137441579 1 1
0.676456206354296 0.657014265624455 1 1
0.729674363812912 0.707909662674503 1 1
0.828608804037131 0.804617739894254 1 1
0.797598187646423 0.77260258350012 1 1
0.860726968005106 0.835270216758563 1 1
0.709818527492871 0.690410535819187 1 1
0.723919868351463 0.703207627782948 1 1
0.888360586058439 0.864959787554153 1 1
0.864717063855551 0.839575033538944 1 1
0.784068362882883 0.759221242542257 1 1
0.792598104970026 0.769585448084467 1 1
0.730850501770428 0.710387275477068 1 1
0.870975707160262 0.846164006372036 1 1
0.743239279486384 0.722424844813177 1 1
0.759825406090313 0.73913043394819 1 1
0.820692728486668 0.795877250249778 1 1
0.904050577924373 0.876092682819997 1 1
0.882130564989873 0.857604451249227 1 1
0.901223060627686 0.874698695890916 1 1
0.667387991394802 0.646676776483099 1 1
0.843042172268784 0.817698615626521 1 1
0.891785633884547 0.864987980532643 1 1
0.865184846159688 0.837925136931177 1 1
0.81999421293137 0.79587530929715 1 1
0.765134658401569 0.741405580935848 1 1
0.860830649051548 0.835599948760599 1 1
0.799293561954699 0.776304888984075 1 1
0.732008991747629 0.708244552971683 1 1
0.824162508928908 0.798857574665734 1 1
0.862518760886159 0.837582404876835 1 1
0.718768410602183 0.697584356729354 1 1
0.72033512115271 0.69908183766811 1 1
0.75920888557882 0.736818158181687 1 1
0.753107544472953 0.731861847598285 1 1
0.861742334206016 0.837867924338649 1 1
0.663328183478764 0.642803960279605 1 1
0.981148400119263 0.951287054585735 1 1
0.729219112529013 0.706742207227299 1 1
0.740007913494844 0.717596231829865 1 1
0.817720504932433 0.79389744565254 1 1
0.967703710156346 0.941384523979993 1 1
0.69929987602093 0.677484422039219 1 1
0.717681933325104 0.69749075632208 1 1
0.823692692808788 0.799000523077262 1 1
0.747309321539786 0.72614283753036 1 1
0.885957780115405 0.860021792846723 1 1
0.80466025712445 0.781793638318714 1 1
0.743068958347603 0.721410206232324 1 1
0.625588591104488 0.608689577635497 1 0
0.82016815986461 0.795182247487045 1 1
0.754533119271486 0.731967183338516 1 1
0.880039297379706 0.853294187342746 1 1
0.697007204098631 0.678105766594277 1 1
1.00908035077959 0.977962758029625 0 1
0.78707232582699 0.763327400653336 1 1
0.697294004250081 0.675274235352446 1 1
0.879660038275094 0.852589777108297 1 1
0.762372330002226 0.739417037035956 1 1
0.850758468228488 0.825877307935575 1 1
0.809076385841351 0.785967923515716 1 1
0.679865157530101 0.659956823050817 1 1
0.76721505771837 0.744752623689732 1 1
0.752664017341584 0.730539542834751 1 1
0.688609370246364 0.666368977663309 1 1
0.59447484908165 0.577311246184515 0 0
0.752356997545858 0.731534877968315 1 1
0.824068125327099 0.799210189193293 1 1
0.635619583733806 0.616054025723796 1 0
0.69615272331119 0.674649763140256 1 1
0.668902394178544 0.648483091350286 1 1
0.801694577837559 0.780653837812132 1 1
0.808376398210521 0.784161855874741 1 1
0.849728082120323 0.825119951116699 1 1
0.847040886099064 0.822188490643897 1 1
0.786309469577848 0.763852942542037 1 1
0.808567982218474 0.783541596229535 1 1
0.864068226419105 0.839934746930608 1 1
0.758149965933072 0.73543869308906 1 1
0.878128079733689 0.853919218204649 1 1
0.850550693893653 0.826123995742046 1 1
0.636249963737281 0.617293033208505 1 1
0.63352543015396 0.616167506547206 1 0
0.691417243708791 0.672047906898939 1 1
0.671931892043163 0.652423928994658 1 1
0.860541894254574 0.833351710064502 1 1
0.889992589956304 0.865482231296772 1 1
0.899190316289079 0.873435637778046 1 1
0.776944290981933 0.755373025790985 1 1
0.589396627198317 0.57127529393161 0 0
0.732108583595987 0.711139089549703 1 1
0.677802711782793 0.657880555492018 1 1
0.732630856027534 0.711368592823193 1 1
0.752074189086958 0.730758402059738 1 1
0.756543031607216 0.734872577715706 1 1
0.818316576058818 0.795214791655625 1 1
0.794154882073792 0.770461479474821 1 1
0.832716610417698 0.807373995044735 1 1
0.773639698502957 0.752162284209537 1 1
0.657562279936855 0.637523801770558 1 1
0.825853116200919 0.799917957333319 1 1
0.739215009683275 0.718923654109343 1 1
0.812938999646936 0.789873353296564 1 1
0.710990036968544 0.690600110581189 1 1
0.805222565582085 0.78036152953648 1 1
0.846445702160777 0.82170065703839 1 1
0.565723074356144 0.54773117163938 0 0
0.628389435094708 0.60977707955791 1 1
0.763858686168981 0.741630646281635 1 1
0.747302484271351 0.725181702872317 1 1
0.768647957000447 0.745741337627083 1 1
0.899448033707328 0.873581183879371 1 1
0.804572584547958 0.781871571793039 1 1
0.728493754356304 0.706951505417382 1 1
0.731332281987641 0.708905227176043 1 1
0.671538687292853 0.65322061985118 1 1
0.700686232544735 0.68032929944576 1 1
0.825391121917186 0.802114992495941 1 1
0.835125524911156 0.808929461133205 1 1
0.770929619065718 0.749855265930657 1 1
0.766802596284011 0.744082601931316 1 1
0.931108846058313 0.904298117388496 1 1
0.708249537235279 0.688237201699185 1 1
0.787289334088174 0.76405020063314 1 1
0.938746220958328 0.908119631555952 1 1
0.882890107248128 0.857268381675329 1 1
0.839112389358351 0.81128382807266 1 1
0.824448121582623 0.800914880554618 1 1
0.773581820725392 0.750939192815486 1 1
0.908002310688924 0.882481552105361 1 1
0.757088070270807 0.734721853107894 1 1
0.702202597017311 0.68021804863092 1 1
0.804572835500345 0.781158094978782 1 1
0.815123709376992 0.792536254211082 1 1
0.700882832899715 0.679731414158186 1 1
0.759857314313591 0.737643149451399 1 1
0.652571308921227 0.632740787141155 1 1
0.873917749006622 0.847579750614568 1 1
0.816036330733966 0.790563975855103 1 1
0.642819868698283 0.625103368315515 1 1
0.757313505523073 0.734433194919634 1 1
0.833271826688533 0.809448695936705 1 1
0.9046577906164 0.878653097715584 1 1
0.857007969674896 0.83303913860147 1 1
0.767948324754941 0.746254005013545 1 1
0.84019004859949 0.815669076161412 1 1
0.821014899266281 0.795825735389089 1 1
0.912425218488138 0.885062644301936 1 1
0.746030445950933 0.724127330800986 1 1
0.768675824680283 0.746620273779295 1 1
0.74656057054566 0.723991606090506 1 1
0.797042096087668 0.773892568018546 1 1
0.723209704202292 0.703152257351608 1 1
0.837433950025151 0.8140821729002 1 1
0.734417067282451 0.71272457430876 1 1
0.90800766393495 0.882139093097463 1 1
0.629704093666815 0.610857937828586 1 0
0.838388231070582 0.81232158003157 1 1
1.00183869584224 0.972900201863106 1 1
0.775250679605697 0.753943985057455 1 1
0.640276843361358 0.622009007180459 1 1
0.905663119081698 0.87831340530663 1 1
0.941235967673625 0.914165931074018 1 1
0.700741836740212 0.682076852801317 1 1
0.830456097099115 0.806101257245768 1 1
0.897629731406549 0.872033546973291 1 1
0.947104199062381 0.919848640036344 1 1
0.83117033415113 0.806513057737489 1 1
0.639358326540814 0.62139222168954 1 1
0.751132378223121 0.728411163744004 1 1
0.737568203891791 0.715190946381617 1 1
0.841886756317462 0.817071220911293 1 1
0.873255296428791 0.845974002202724 1 1
0.861556804524628 0.835962616092986 1 1
0.929546371025226 0.900742689096888 1 1
0.728163676063879 0.706616276241154 1 1
0.720479583419181 0.698850360228608 1 1
0.850439098939825 0.82660538146522 1 1
0.691449050837717 0.672294860651217 1 1
0.656198679085636 0.636813037258696 1 1
0.817983849315019 0.793802320428855 1 1
0.858522159862803 0.833268066915324 1 1
1.0572593367873 1.02760737600054 0 0
0.765482981967605 0.740293647835682 1 1
0.571490513192664 0.55373561244759 0 0
0.711782213460359 0.691700150136343 1 1
0.831620192145501 0.807321218520891 1 1
0.793710224398106 0.769727752471565 1 1
0.748874883429011 0.72812707651788 1 1
0.729146636331645 0.707735292311355 1 1
1.01053573046983 0.982018774795412 0 0
0.806458240159588 0.782226638307594 1 1
0.742418924211687 0.720121389902767 1 1
0.737557822751795 0.716316318262359 1 1
0.938131778695131 0.909060269573238 1 1
0.824722340865143 0.800047620013833 1 1
0.754299014092608 0.733744224856728 1 1
1.05201092382108 1.02316222583975 0 0
0.825590887885535 0.802908022395515 1 1
0.952403163778018 0.924184850398956 1 1
0.836919331533649 0.811455195482767 1 1
0.809656613849244 0.78559103007237 1 1
0.811189008077161 0.78619533019431 1 1
0.737953125741937 0.715851196978806 1 1
0.770358171557642 0.747524236616038 1 1
0.998314320176688 0.966121532228537 1 1
0.741834535600509 0.720450916082188 1 1
0.723179900536002 0.703474595780199 1 1
0.843724027180597 0.820366878831255 1 1
0.850428663263263 0.824829216866576 1 1
0.721897343435942 0.701875738197132 1 1
0.616414857609641 0.599688928088808 0 0
0.897995450678625 0.870324804440045 1 1
0.919126949347589 0.893541714889255 1 1
0.833321725047564 0.807757014643125 1 1
0.757768100407003 0.735325428675387 1 1
0.671091006310404 0.650844092129639 1 1
0.739512530064625 0.718393058090863 1 1
0.889389480382974 0.861865814206399 1 1
0.620460052463328 0.602624316972253 1 0
0.802153674780566 0.779094548316918 1 1
0.767049942367935 0.745339812786574 1 1
0.746596605077229 0.723738608511876 1 1
0.903573376606376 0.876035737386633 1 1
0.920007561889734 0.892243608688982 1 1
0.767117955030566 0.745547978485474 1 1
0.76549633470898 0.744475486008705 1 1
0.886951916754274 0.861825170283658 1 1
0.750311712139432 0.729529310349134 1 1
0.83704235366449 0.8128502059045 1 1
0.907009892934428 0.879744099008511 1 1
0.916350660194066 0.889422720080989 1 1
0.792096776573342 0.767531387605935 1 1
0.800713832459135 0.776828217294408 1 1
0.887429047227212 0.862281523850692 1 1
0.666328367218515 0.647262503636142 1 1
1.05254735391564 1.02278271781679 0 0
0.752247216718385 0.730596595398189 1 1
0.663288591590918 0.644968986853541 1 1
0.823741722126503 0.798971900447193 1 1
0.710764611461731 0.690707667213457 1 1
0.540849388566533 0.525233762413544 0 0
0.760182205613928 0.736198877559824 1 1
0.822559584520889 0.798879752184854 1 1
0.837776832504679 0.812317342207033 1 1
0.802170895971702 0.779118998628842 1 1
0.765078905229575 0.741097418644963 1 1
0.781488420792747 0.758856466187145 1 1
0.776837951976319 0.753639743790058 1 1
0.931728893276228 0.905461777380448 1 1
0.833748170192071 0.808832005778036 1 1
0.669872654762241 0.649666215371254 1 1
0.749087386361636 0.726321510509592 1 1
0.753336472280401 0.732250392845277 1 1
0.758783212859499 0.73776038910446 1 1
0.937820307550059 0.910373692966199 1 1
0.85280481724385 0.82797311631778 1 1
0.846147820472518 0.822775964166617 1 1
1.07812417626223 1.0469569508182 0 0
0.905954790744898 0.880794099906367 1 1
0.884494297528812 0.859285319178105 1 1
0.819480645556342 0.795781412200361 1 1
0.641868038461219 0.623807729047654 1 1
0.667202197402016 0.647022253851528 1 1
0.876106142282075 0.849776775876146 1 1
0.755611906396011 0.73356782602926 1 1
0.773762417741701 0.750809180091443 1 1
0.779125894490607 0.757631461013808 1 1
0.809979616074573 0.786266154113787 1 1
0.767826691837395 0.746855114668328 1 1
0.629940673616792 0.61146550317168 1 1
0.870698475188363 0.844197243854413 1 1
0.736579252343671 0.715804534854634 1 1
0.933096734254314 0.906250493398152 1 1
0.898807429802168 0.872922003724646 1 1
0.763760825488284 0.741736302027168 1 1
0.804769719004192 0.78191481317209 1 1
0.825405649894665 0.80070399301066 1 1
0.90427830648137 0.876450730391099 1 1
0.743245799356418 0.721227202210056 1 1
0.744204467249182 0.723412514933108 1 1
0.740044989727317 0.719814782090931 1 1
0.827339485753769 0.802561041872656 1 1
0.69349116418916 0.672479337724962 1 1
0.649508347383152 0.631552444618485 1 1
0.730993009860637 0.709911672837412 1 1
0.767702030713765 0.743908717616156 1 1
0.841335366559041 0.813994075560538 1 1
0.804642707355428 0.782214021176894 1 1
0.7562903571183 0.734751436318342 1 1
0.887630932221564 0.860359868574152 1 1
0.7928911169516 0.768069256988365 1 1
0.960840652822461 0.932676141732335 1 1
0.879052021552136 0.853251777992038 1 1
0.70854288314389 0.686776573884521 1 1
0.716616174396151 0.696261277427126 1 1
0.861531569095398 0.837390731914765 1 1
0.849007454914904 0.82411220872267 1 1
0.746006905252814 0.726634466855672 1 1
0.757887532375466 0.735739526513969 1 1
0.869390112933294 0.842844563149193 1 1
0.738080487502523 0.716917375924017 1 1
0.769418770653525 0.747445102373736 1 1
0.829192429010092 0.804320050523792 1 1
0.888013445851881 0.862988821398299 1 1
0.840946407166526 0.818313880529165 1 1
0.821165852474094 0.795630385370312 1 1
0.869692884305518 0.844508655779534 1 1
0.980615748382317 0.952407478218762 1 1
0.819223504315716 0.796564114669533 1 1
0.831895480799874 0.805910026288989 1 1
0.867658541017083 0.84281775712825 1 1
0.826443866788059 0.802220024792185 1 1
0.767757064948481 0.744700864562669 1 1
0.911859023653392 0.88493890379434 1 1
0.706051664805702 0.685642868373859 1 1
0.790202651894258 0.768360171559586 1 1
0.697227884514981 0.675266894453419 1 1
0.839218698911338 0.814548810846898 1 1
0.695177282841787 0.674598887781898 1 1
0.974950345592013 0.945421003782862 1 1
0.905068766767696 0.877225066463672 1 1
0.73258096619289 0.712642164029855 1 1
0.710598886959867 0.690264076574289 1 1
0.746542947061282 0.724481549292405 1 1
0.693239797890567 0.674048575787638 1 1
0.92147115037026 0.894487775599925 1 1
0.911783055526987 0.883726683262009 1 1
0.631703958024453 0.612369844294088 1 0
0.775037948706717 0.752011938462578 1 1
0.810601370598454 0.785564927850615 1 1
0.643297682891568 0.624794056964203 1 1
0.790910948581133 0.767628909107902 1 1
0.812922050903763 0.788623993678363 1 1
0.961699122007608 0.93356470476643 1 1
0.879842049392921 0.853244837903466 1 1
0.709291628478237 0.689049542135439 1 1
0.838316087289682 0.814360613940231 1 1
0.70787768128154 0.687607567094626 1 1
0.789082133517882 0.766607973908864 1 1
0.888925977218349 0.861632058359026 1 1
0.786332512782617 0.762811461178612 1 1
0.75351357377697 0.732595932210424 1 1
0.706839620144188 0.686124643816873 1 1
0.579851802905365 0.563014101557951 0 0
0.765190250157656 0.743605926880757 1 1
0.848617421557349 0.825962752073184 1 1
0.82053294324476 0.796043363766819 1 1
0.907858837048133 0.883611100924019 1 1
0.637358851967691 0.619032475349117 1 1
0.862586202493146 0.837932593816573 1 1
0.71407626708004 0.693640651511641 1 1
0.752716882768307 0.731623178041868 1 1
0.695181446855767 0.67459947889945 1 1
0.934216709006003 0.907836574778576 1 1
0.871180098932235 0.84456095192155 1 1
0.914507525617857 0.887484528209876 1 1
0.836607101285412 0.810464685379226 1 1
0.826790927896726 0.802752286129221 1 1
0.789342924176742 0.766935752229006 1 1
0.767826400233181 0.746378006830415 1 1
0.821008763970007 0.796126569113459 1 1
0.747695069718438 0.726025106900866 1 1
0.819193115744593 0.796987265123301 1 1
0.663791517423131 0.644545844767176 1 1
0.788371865153409 0.765624225555461 1 1
0.718366779131613 0.697769616595471 1 1
0.901635958607829 0.877350235480295 1 1
0.818307728870618 0.795128792188455 1 1
0.914463261528941 0.885845242915901 1 1
0.764391016434474 0.740391746349202 1 1
0.922975074519491 0.896902267842773 1 1
0.781822081411937 0.758879090847308 1 1
0.770338925487388 0.74723318178215 1 1
0.708368474777377 0.687640654466771 1 1
0.887827398777295 0.861269576742078 1 1
0.774071317908166 0.750627571396376 1 1
0.818299903824691 0.794799163864378 1 1
0.839826256605219 0.813880208203493 1 1
0.760607270565706 0.737382248995967 1 1
0.969330814510792 0.940340206546253 1 1
0.657524976584863 0.638109250250131 1 1
0.763801134902384 0.741800973913355 1 1
0.807640707578709 0.785991163803064 1 1
0.750161555914197 0.72930901599818 1 1
0.851783145720891 0.827617663646576 1 1
0.841886772625333 0.816958699497676 1 1
0.754753441924764 0.732593697741962 1 1
0.968220085242632 0.938668998122756 1 1
0.76496914246517 0.742404920514183 1 1
0.682267890490106 0.661278910059817 1 1
0.963980275536635 0.936979985102323 1 1
0.74884064920662 0.728387984832682 1 1
0.916567584031123 0.89087073724141 1 1
0.918309245917301 0.892602180267766 1 1
0.754554963468419 0.733026460486902 1 1
0.883510367637959 0.859520141149362 1 1
0.890952872580366 0.864716446260072 1 1
0.688923249153069 0.668258809760597 1 1
0.948458747050548 0.919264598663149 1 1
0.948961729184484 0.919674091595346 1 1
0.764721275665847 0.742380797571964 1 1
0.703068147293424 0.682441897548659 1 1
0.808424054673427 0.785876002125802 1 1
0.660203355148608 0.642693638894775 1 1
0.781870794343392 0.760396247899949 1 1
0.966452396484012 0.936022573689091 1 1
0.761805156574677 0.740308233143254 1 1
0.86142440146104 0.834738036955286 1 1
0.737603506843923 0.716017483045803 1 1
0.833852213806421 0.810710733151009 1 1
0.766806031869258 0.746254236096928 1 1
0.75770203360237 0.735251687993336 1 1
0.739852208450435 0.718624348345463 1 1
0.891782412627409 0.866249302374774 1 1
0.818560635989212 0.794522900178514 1 1
0.693088144505561 0.673527341426501 1 1
0.57620039906486 0.559576992824117 0 0
0.73980024242696 0.718758600381548 1 1
0.981717521025015 0.954355156934815 1 1
0.79040011283453 0.767143598476121 1 1
0.851203603427616 0.825823368979086 1 1
0.600684311297239 0.583589060922767 0 0
0.65977475032453 0.641062003528758 1 1
0.668563496802857 0.648921978535341 1 1
0.706670674000863 0.683313795608926 1 1
0.929656930382298 0.900918266606637 1 1
0.899307047396943 0.874164632024471 1 1
0.785040475519234 0.760537249570923 1 1
0.745165800965988 0.724459297428007 1 1
0.825225726057584 0.800418561101571 1 1
0.850946729510943 0.826683849182674 1 1
0.633585723427464 0.614228581055746 1 1
0.809106440431683 0.786422486496525 1 1
0.896600786799971 0.870471410358134 1 1
0.916750864811798 0.888413772300475 1 1
0.734973345534791 0.713036651953906 1 1
0.851757263422484 0.824548954060202 1 1
0.661097654320459 0.641838621596878 1 1
0.804629177195649 0.7806116565668 1 1
0.778903318818068 0.756178157792422 1 1
0.755378652749876 0.734014352468767 1 1
0.680932676354685 0.66037371438716 1 1
0.720635072671588 0.700157414320858 1 1
0.843699154262257 0.818442378903519 1 1
0.856328393060875 0.830184183846695 1 1
0.86404908022782 0.83762439378176 1 1
0.643945756272375 0.624029199387052 1 1
0.678521865454506 0.657523559368865 1 1
0.932267548207378 0.904066654181427 1 1
0.830219033879552 0.804901522434434 1 1
0.769292430113148 0.74758307704221 1 1
0.730728546583763 0.708594535836842 1 1
0.773466542664563 0.75069423247772 1 1
0.764562710476375 0.742799300134445 1 1
0.953435998603645 0.925355250204434 1 1
0.817764585363479 0.79336297451796 1 1
0.834348759291675 0.810681883309499 1 1
0.806675217695633 0.782625428326543 1 1
0.722905221977634 0.700753742207726 1 1
0.928980932369357 0.902242959037634 1 1
0.93559372998467 0.908931312778469 1 1
0.722302181827521 0.700663523129951 1 1
0.860654797048303 0.834685032164877 1 1
0.817535101132342 0.794686394122793 1 1
0.867321622358977 0.84190665230573 1 1
0.741210032418564 0.718554050666233 1 1
0.764667152340023 0.744209492572687 1 1
0.784902679397579 0.760813051615987 1 1
0.999217029989155 0.970763445623424 0 1
0.729098458118773 0.708188724590955 1 1
0.7827928219887 0.760286028819482 1 1
0.821603940092185 0.797376203037203 1 1
0.828588553304159 0.805079314429142 1 1
0.768205754005195 0.744869985381 1 1
0.72407197208916 0.702617737438722 1 1
0.967223823704175 0.938398868919399 1 1
0.859783117504699 0.835979926774919 1 1
0.710508959247523 0.689843457083491 1 1
0.71997563960138 0.698609745912761 1 1
0.74358219552358 0.721061075343997 1 1
0.745050381598313 0.723783937382147 1 1
0.78943652080643 0.76602654156155 1 1
0.841027893717805 0.816385372253534 1 1
0.770122729395235 0.747399589832693 1 1
0.821074530202772 0.797209389454272 1 1
0.819581071011504 0.795883171823301 1 1
0.899375216737259 0.87387325975576 1 1
0.769650862901869 0.748243447835037 1 1
0.752323569257395 0.729751721211322 1 1
0.704316036739232 0.684105783752979 1 1
0.717836557782541 0.696059522331023 1 1
0.975462135704228 0.943331593990147 1 1
0.787171392341166 0.764236892776592 1 1
0.796278436662352 0.773034678536482 1 1
0.639836266383619 0.620725313929048 1 1
0.819193579569993 0.792730245535352 1 1
0.711596110462199 0.689695200809227 1 1
0.802120138821331 0.778527638865887 1 1
0.968445768743296 0.939944145927211 1 1
0.775543773044355 0.753247888756547 1 1
0.790317239647801 0.768814072011677 1 1
0.63017062671323 0.612330995385698 1 0
0.770163782650162 0.747351319041606 1 1
0.882968035328063 0.854951592791641 1 1
0.866325703030164 0.841873038594824 1 1
0.992611623623751 0.963517264238075 1 1
0.849827168317833 0.826559811847714 1 1
0.667860554289898 0.648023367528324 1 1
0.964941832377708 0.935485152833934 1 1
0.977518667450411 0.948638666894296 1 1
0.63930411264633 0.620935922228469 1 1
0.752920997857471 0.731871773288752 1 1
0.882983201742681 0.857756798307721 1 1
0.839229634676365 0.81740885188343 1 1
0.870684900996732 0.843725925209511 1 1
0.713963870630738 0.694423356548176 1 1
0.735590585933663 0.712539856519582 1 1
0.926403897700246 0.900144165007006 1 1
0.779020898092554 0.7569290464441 1 1
0.911977551896067 0.883815952986958 1 1
0.908550383633638 0.880333538736816 1 1
0.858689784618288 0.833154971455901 1 1
0.594422297506293 0.576898998800236 0 0
0.999122683382852 0.968232589378765 1 1
0.677967550344015 0.659711940942138 1 1
0.716641976960052 0.695765992367074 1 1
0.730372977691952 0.708919015735697 1 1
0.670811997527753 0.652036147613985 1 1
0.807075903225006 0.781013013752756 1 1
0.833251462512368 0.808362061795247 1 1
0.734699566361128 0.712999731753312 1 1
0.749583541863598 0.727324438463378 1 1
0.725145498190534 0.704715681043463 1 1
0.785622325238466 0.763605178373812 1 1
0.815333277562313 0.79105744869252 1 1
0.708329375725221 0.68697377083753 1 1
0.826792847548912 0.801509169970607 1 1
0.780848813480797 0.759557705282262 1 1
0.672489264090345 0.652705003024756 1 1
0.757061767338045 0.732446801228962 1 1
0.528871221960443 0.514072929118848 0 0
0.759321915208837 0.736860025155483 1 1
0.787192731087226 0.763863056818865 1 1
0.726350648303573 0.706811600790607 1 1
0.699189375679839 0.678653358200986 1 1
0.865000303595756 0.84044339212557 1 1
0.797739254249136 0.77454810578474 1 1
1.00268012073724 0.974014448685013 0 1
0.81041586484301 0.787877478907493 1 1
0.883756546201978 0.858045231450803 1 1
0.790723176046097 0.768379430652221 1 1
0.862080010278629 0.837841345836282 1 1
0.882915661434541 0.858742598333722 1 1
0.915652676818826 0.889216219555945 1 1
0.919688760401467 0.891738055957757 1 1
0.985281763470878 0.955739308941017 1 1
0.718499205151099 0.697626343145235 1 1
0.773755636118267 0.753154399688835 1 1
0.761828874937337 0.738040294699336 1 1
0.630781780627418 0.61241963371255 1 0
0.575958176035324 0.558960429154107 0 0
0.95886246018659 0.929681843935593 1 1
0.775334240358128 0.754040615613046 1 1
0.718794727388754 0.697967426930823 1 1
0.612068482834869 0.595651264099718 1 0
0.83258394492305 0.808710838133426 1 1
0.840313065474471 0.815947813576119 1 1
0.703648295228503 0.683773367869474 1 1
0.558718970102491 0.541114777195669 0 0
0.847600002145983 0.824925786136615 1 1
0.851739935687539 0.826926980871408 1 1
0.87237964958142 0.843367009662417 1 1
0.65328831329445 0.634514483658393 1 1
0.839554205170666 0.815333687300796 1 1
0.826027740111934 0.800473551019755 1 1
0.875557194425722 0.849499339637305 1 1
0.793270808500146 0.770952206633161 1 1
0.814975865097621 0.790133016010246 1 1
0.751954326150449 0.728679470301453 1 1
0.730471470279986 0.709665293911929 1 1
0.894714591156773 0.869353035715126 1 1
0.704304449773263 0.68394485023046 1 1
0.852139967676222 0.82649888855196 1 1
0.766356178277505 0.745362752031029 1 1
0.80872403916873 0.786004482633917 1 1
0.911292188563274 0.883704797831394 1 1
0.815653494703464 0.791520212546145 1 1
1.02311253334363 0.994624742456692 0 0
0.987982941884964 0.957997187035918 1 1
0.854646263452294 0.830157379487948 1 1
0.735909642534955 0.714775823667512 1 1
0.807446100704528 0.783956877050782 1 1
0.683543471807206 0.663741144298648 1 1
0.684450081459844 0.662531552706913 1 1
0.85018645979758 0.824890291982818 1 1
0.786893724218778 0.764503316626593 1 1
0.827630518187225 0.801769398590733 1 1
0.803945476856712 0.780884615050371 1 1
0.748830286015867 0.725248761939002 1 1
0.871499198382926 0.84560052010382 1 1
0.627612641398528 0.608218261354075 1 0
0.816310354485319 0.792700610419688 1 1
0.843503807938775 0.817538648530691 1 1
0.84311705760756 0.81712327132135 1 1
0.777631206794237 0.755563299539344 1 1
0.776554198568923 0.753919701522134 1 1
0.718193318428528 0.696095697576112 1 1
0.770285647998277 0.748056100041369 1 1
0.668698777449239 0.649800602809798 1 1
0.576560743875062 0.558233919331246 0 0
0.899825949559495 0.874050594017903 1 1
0.846942388160424 0.823315009952667 1 1
0.821381383099824 0.797609366720623 1 1
0.77794071249928 0.755290693863828 1 1
0.847929487094118 0.824440165918811 1 1
0.63915326074846 0.619701421849401 1 0
0.791483366320738 0.767340862574428 1 1
0.958806829827441 0.931119010945582 1 1
0.758614368828473 0.736556469361231 1 1
0.747956922695088 0.725623991912203 1 1
0.758799330975853 0.737055651487188 1 1
0.715961532416222 0.695460204091076 1 1
0.725896551813953 0.70598619850661 1 1
0.765450958653374 0.742216235421833 1 1
0.748224660370439 0.72513988999753 1 1
0.728286726541325 0.707475685126894 1 1
0.744274189272864 0.72312270595773 1 1
0.870962255931126 0.846088088924429 1 1
0.869047069025791 0.842358889557711 1 1
0.849730357493769 0.825720871762633 1 1
0.863064341029853 0.837613266383909 1 1
0.787431350662051 0.764484794874108 1 1
0.777122976816528 0.75513075533793 1 1
0.87048777334262 0.845396121398077 1 1
0.87057711176864 0.843754434660514 1 1
0.854307427950371 0.829586207717757 1 1
0.628720388200297 0.610904967051118 1 0
0.759985721776292 0.738455172581893 1 1
0.894019958977773 0.868438924664492 1 1
0.8016411154008 0.778823136505084 1 1
0.614400336084806 0.596362009643303 1 0
0.817044456317217 0.792961298490256 1 1
0.659934425916402 0.641394054993841 1 1
0.743721442781228 0.72338064774601 1 1
0.691560256868537 0.67130883968781 1 1
0.574408783434022 0.557102263731709 0 0
0.749920462017401 0.728683830234397 1 1
0.8382882896808 0.814163368776027 1 1
0.603495734175157 0.585825378639957 0 0
0.637737913497662 0.619293450234665 1 0
0.819575484358757 0.795966994624608 1 1
0.855104113940079 0.830822228083782 1 1
0.896790073611048 0.868859326135971 1 1
0.876750180155933 0.851178585159486 1 1
0.82173645486443 0.797368671510406 1 1
0.9068084826621 0.880537075014637 1 1
0.856598030925582 0.831669566443535 1 1
0.905507576771521 0.879225446787924 1 1
0.757914087513241 0.735618486063209 1 1
0.888377272622323 0.8634918096758 1 1
0.823792839836188 0.799734880970788 1 1
0.674132964307804 0.653190731669377 1 1
0.903415995879236 0.87491549410497 1 1
0.793001626963706 0.769364040390013 1 1
0.688371364858772 0.669658666422386 1 1
0.804287497976548 0.78170585975579 1 1
0.873607592704759 0.848615289775467 1 1
0.744036244244807 0.721153727858937 1 1
0.862075757522584 0.837755307686973 1 1
0.70445507263188 0.682672073474443 1 1
0.871461872596661 0.845281859188117 1 1
0.658276289933691 0.63995442313025 1 1
0.759154693363345 0.737786542493418 1 1
0.853701610451425 0.82774930187634 1 1
0.961513156424771 0.934210404559254 1 1
0.839049754097811 0.813276291622497 1 1
0.870693063851591 0.845988026376013 1 1
0.856961626643916 0.832432037362166 1 1
0.781306383403226 0.757514261749374 1 1
0.649597693930619 0.630826993173331 1 1
0.815534701356489 0.79212840128127 1 1
0.726256906066861 0.703122768352231 1 1
0.704817895343775 0.684574554301858 1 1
0.706897181009805 0.68791550267073 1 1
0.816558468894974 0.793716104301141 1 1
1.01871612870032 0.988068102065297 1 1
0.81376591962502 0.790682416115823 1 1
0.721555530529569 0.700876617982866 1 1
0.653923325972568 0.633751381893552 1 1
0.806240191471942 0.782031124546025 1 1
0.660883865600772 0.641952758023239 1 1
0.725220482136331 0.70265960992943 1 1
0.876580105558764 0.848361300406053 1 1
0.895080122410246 0.869347551201813 1 1
0.796547106194297 0.775306392066128 1 1
0.760991114320653 0.737201637331554 1 1
0.767442523892111 0.744761936069229 1 1
0.918795292115032 0.890397217267921 1 1
0.799956458683117 0.775753217652801 1 1
0.832283004289191 0.808521514184253 1 1
0.759534692761676 0.738326437877281 1 1
0.886325055069304 0.860219284472511 1 1
0.783912208643421 0.760839029363954 1 1
0.804209821841067 0.781077543318385 1 1
0.828688706139285 0.803996090149539 1 1
0.865422970390071 0.840665849109189 1 1
0.678572356313372 0.657455997335937 1 1
0.775727735370467 0.751214103963835 1 1
0.878657321455232 0.850536456264396 1 1
0.924692212985883 0.897110703289386 1 1
0.848913239599686 0.823028398776867 1 1
0.827295250932363 0.802085487008165 1 1
0.865727126317275 0.840588254943983 1 1
0.785093119947651 0.759692217161305 1 1
0.788449589799672 0.76458941555927 1 1
0.733576867333629 0.711618388050179 1 1
0.97302766816276 0.943974788965883 1 1
0.872029200418263 0.847406060822413 1 1
0.779748651279798 0.757382884781605 1 1
0.88471073199386 0.859616198917436 1 1
0.87732678212521 0.849610757709458 1 1
0.75831178534748 0.736510539805409 1 1
0.700294920655422 0.679086470495103 1 1
0.814185767201476 0.789113924938119 1 1
0.756949713183648 0.735325490428255 1 1
0.964347668684061 0.937873131491692 1 1
0.773919447326597 0.748509041815011 1 1
0.8981070716554 0.872352960525457 1 1
0.706372091141947 0.685111914261125 1 1
0.805673429107943 0.782462977957215 1 1
0.746295304558446 0.725052202999781 1 1
0.88101849871339 0.855542231369227 1 1
0.83246298108113 0.807580249486578 1 1
0.735872043415493 0.715688945662358 1 1
0.81268156621517 0.789755094207975 1 1
0.636743497703264 0.618450047075835 1 0
0.734772246740257 0.714216930348947 1 1
0.784046620600368 0.757979923322329 1 1
0.992048355225622 0.963440390141467 0 1
0.895419934087924 0.870561816061215 1 1
0.845034165661983 0.820953860428547 1 1
0.983376152195055 0.954352007788545 1 1
0.800382132854643 0.777686544338147 1 1
0.623310845906905 0.605685024910102 1 0
0.97306210777278 0.944529437760917 1 1
1.01568249449059 0.984782763120667 0 1
0.738900740455718 0.717757459060382 1 1
0.729950940683356 0.708692625197552 1 1
0.878671097812104 0.852187327315101 1 1
0.837569954024816 0.812704875377581 1 1
0.712905791024822 0.692124571112452 1 1
0.873647430169662 0.849377137062594 1 1
0.855159407975248 0.82963377014659 1 1
0.84915296585127 0.824030373067568 1 1
0.792844294110841 0.770471908890635 1 1
0.741047555472774 0.720592320482689 1 1
0.795839036051658 0.772328073023811 1 1
0.899463549713796 0.873833016659886 1 1
0.884986078781084 0.859681287525211 1 1
0.688981906606212 0.6689520635047 1 1
0.776217108586113 0.753171097573923 1 1
0.692150826164433 0.671044828516349 1 1
0.940676906234024 0.912925394481101 1 1
0.863126848176726 0.837160941149967 1 1
0.722310989410308 0.701920042849024 1 1
0.673330867214975 0.653299539395251 1 1
0.763221676370327 0.739272114738882 1 1
0.772642869352337 0.751331401885253 1 1
0.645686565324631 0.627306483682437 1 1
0.864244841463821 0.838763988262581 1 1
0.645741319371634 0.625756778379639 1 1
0.824522417108919 0.799659961062445 1 1
1.02406286882636 0.993623532334526 0 0
0.840139148397486 0.816201812993464 1 1
0.944415961799568 0.914969914689008 1 1
0.703594257884425 0.683025986326987 1 1
0.834545657330445 0.809270525357159 1 1
0.932648013629991 0.905688307266899 1 1
0.833346223062391 0.807708382771611 1 1
0.722945555693097 0.702469699773836 1 1
0.792181517423124 0.769244587410937 1 1
0.826538212374789 0.801161257002307 1 1
0.853372242106113 0.827282971909198 1 1
1.00305070827447 0.974845972874218 1 1
0.6965075467445 0.67650348047024 1 1
0.764138700006123 0.739784076304523 1 1
0.906728134030477 0.87913065794286 1 1
0.931914754870494 0.90614421672623 1 1
0.742319638602291 0.72088112087602 1 1
0.85170208429817 0.826076731851515 1 1
0.856151012985299 0.830098986669188 1 1
0.936001831375528 0.910173844551398 1 1
0.662608993420219 0.644137539998977 1 1
0.81178117652761 0.789321208967089 1 1
0.751887111070071 0.730343978386626 1 1
0.928583711386209 0.898949089431288 1 1
0.870727891061577 0.844259756973888 1 1
0.735171448017238 0.71366033902384 1 1
0.836182281704399 0.80968729900863 1 1
0.834249379309897 0.808020495895322 1 1
0.897491825985485 0.871581047945127 1 1
0.807801362957632 0.784527597986662 1 1
0.838820136954801 0.814527254895406 1 1
0.713159225081911 0.69194396078589 1 1
0.902922143261652 0.874267511629719 1 1
0.907191256652937 0.879979611580789 1 1
0.705803415460515 0.68482206826071 1 1
0.924402253787356 0.897092932421965 1 1
0.577235083135846 0.559057148003515 0 0
0.76491459487105 0.742863727271854 1 1
0.82588701138237 0.802140101520095 1 1
0.841494862090072 0.816821065630079 1 1
0.799018245161024 0.776524076720532 1 1
0.856630568567435 0.832058159774939 1 1
0.752703037526155 0.729464600963929 1 1
0.676151685030928 0.65623020837099 1 1
0.743101639405009 0.723665493609686 1 1
0.699027777705621 0.676738268144213 1 1
0.775396755311304 0.752777875388189 1 1
0.816204207974056 0.79252162519305 1 1
0.712601300817354 0.691848389710966 1 1
0.72029317098055 0.698440867711524 1 1
0.757541447997803 0.735737971426798 1 1
0.82721328542769 0.801551761503312 1 1
0.898874315763665 0.872424304371705 1 1
0.914349768203963 0.887622658509059 1 1
0.809680678399902 0.785397848241666 1 1
0.60772341539941 0.588657515010764 0 0
0.913450921603447 0.887926475693208 1 1
0.858936867957994 0.835228705795884 1 1
0.751533073658301 0.729773062247085 1 1
0.787783040906508 0.765674655236278 1 1
0.709910664154127 0.689963667621976 1 1
0.630103690925701 0.612375739015816 1 0
0.738730977289837 0.717404642993002 1 1
0.926966026276549 0.899026814095708 1 1
0.713566047735119 0.692250197952587 1 1
0.928022510284361 0.899423158950558 1 1
0.700085282918174 0.679641188365062 1 1
0.86151104608587 0.835781856019301 1 1
0.723159941684182 0.702372656946082 1 1
0.730974645956861 0.708359051020687 1 1
0.78786614663684 0.766116118701915 1 1
0.634168378379608 0.61648309839726 1 1
0.827033866858615 0.803340444302114 1 1
0.816906542148255 0.792075606792771 1 1
0.810206357346192 0.78355043619721 1 1
0.73463401160987 0.712146401447894 1 1
0.867177806295968 0.842565170981585 1 1
0.771253287705151 0.748184340738754 1 1
0.873400693558368 0.848112643632165 1 1
0.702583076598556 0.681183356817087 1 1
0.785040171543123 0.763033789151433 1 1
0.886004773897325 0.859618700321169 1 1
0.848753683495186 0.822000662845587 1 1
0.783503795593828 0.762480560688161 1 1
0.73536312081946 0.714440569690336 1 1
0.803502697046443 0.779081115200194 1 1
1.00292207013923 0.975448732599308 0 1
0.737381697310925 0.715301001693839 1 1
0.620505856152693 0.603810637826735 1 0
0.634556102792818 0.616236915551435 1 0
0.636449949313912 0.616947086892062 1 0
0.867771835907786 0.841142112580983 1 1
0.754667891787438 0.733457735587542 1 1
0.711718917283952 0.69194414085714 1 1
0.888654120265626 0.862887645262368 1 1
0.751652184407824 0.728637025877539 1 1
0.813098670212826 0.788795817340042 1 1
0.783235961530984 0.762423511845438 1 1
0.793288175829433 0.768931387203351 1 1
0.847936292030459 0.823218701343272 1 1
0.922231134287813 0.895278256583668 1 1
0.760949263067703 0.738883437828388 1 1
0.809339144809569 0.785473048682744 1 1
0.860843743283019 0.834570254101927 1 1
0.742570406638717 0.719142607783809 1 1
0.840302012609015 0.815361568025715 1 1
0.808806027362125 0.784275168727809 1 1
0.655236020355545 0.636376538259253 1 1
0.772145420485749 0.75099371128479 1 1
0.831314733273898 0.805577305895689 1 1
0.750516375182135 0.729889083656756 1 1
0.825243612354418 0.801363077166205 1 1
0.819082925877722 0.79690661376397 1 1
0.872237899447497 0.846985838817707 1 1
0.877591353212791 0.852341577051569 1 1
0.77706843638957 0.755004299744547 1 1
0.881196362629479 0.855442470386382 1 1
0.586746113927711 0.567751760137474 0 0
0.665530537251394 0.644836194204639 1 1
0.717359684163268 0.69583852788866 1 1
0.920731880724179 0.892742846000512 1 1
0.901450533253262 0.876077793550942 1 1
0.796603494150635 0.77188433853441 1 1
0.895452073179676 0.870580745375372 1 1
0.74708376257551 0.725853358417856 1 1
0.767721162969069 0.745095095903865 1 1
0.851018986629589 0.826210982731576 1 1
0.712653593123417 0.693314808972 1 1
0.555557048001926 0.539732881522968 0 0
0.659745726415432 0.641303504650519 1 1
0.874877454308057 0.848903475046898 1 1
0.781483403339452 0.761098844685285 1 1
0.854000935512452 0.830920563142068 1 1
0.696988698497026 0.674039415772124 1 1
0.713803970648199 0.693258201384709 1 1
0.844823675783458 0.820439920839045 1 1
0.806265552767283 0.782216485693244 1 1
0.86720008711111 0.841328901199982 1 1
0.809744672983253 0.786526354401545 1 1
0.669278736384944 0.649631863474255 1 1
0.705950964518905 0.685754067874958 1 1
0.683048619801023 0.662689079966706 1 1
0.744480488417784 0.723125095044501 1 1
0.723869223934942 0.701541089783622 1 1
0.68993805089347 0.670662400633452 1 1
0.624498849645802 0.605634084374601 1 0
0.839478935640206 0.815223141122019 1 1
0.844571899473806 0.820028533982583 1 1
0.737967406616865 0.716146005665215 1 1
0.794609592901097 0.770996445123595 1 1
0.514200259572989 0.49888609241014 0 0
0.842128716522387 0.81722837604818 1 1
0.742802319498387 0.721423061691316 1 1
0.71480812697217 0.693582481302528 1 1
0.902091677206005 0.876911807382103 1 1
0.740650040666478 0.719244297345657 1 1
0.710945225216175 0.689662114320421 1 1
0.667438055479969 0.648924261205954 1 1
0.751989899258113 0.729463816684483 1 1
0.785131565910227 0.761462781744648 1 1
0.763986623418885 0.743395324292609 1 1
0.845615881662386 0.821674503774838 1 1
0.786150824408812 0.764551049640279 1 1
0.792984141801142 0.767913692513517 1 1
0.880587234515447 0.855267883932788 1 1
0.740220957321032 0.717576481523306 1 1
0.713596998037145 0.692303034739604 1 1
0.727573019296988 0.705857175752157 1 1
0.849707049165321 0.825501665851682 1 1
0.853169435635379 0.827876793902054 1 1
0.712533022750618 0.692175775927153 1 1
0.774088192469962 0.751011555613673 1 1
0.704971354073088 0.686431892864129 1 1
1.05774461180534 1.02519525065018 0 0
0.883067635629706 0.857497210868697 1 1
0.864645113392827 0.839112428450142 1 1
0.835517655620202 0.811265507182052 1 1
0.765630123142317 0.742949807081046 1 1
0.709772984556149 0.688627239068464 1 1
0.863456670679629 0.837451023167096 1 1
0.696225328666466 0.675315405031248 1 1
0.689288919870914 0.67081974740158 1 1
0.884798049237536 0.858509275018522 1 1
0.632701404904263 0.61331543180965 1 0
0.935767618090002 0.906376150355695 1 1
0.728889062852488 0.707203764474385 1 1
0.886985698838684 0.85985824625713 1 1
0.676790404228042 0.656782382630353 1 1
0.786486124802024 0.762329319423735 1 1
0.66310908788198 0.642513864717193 1 1
1.03880781206594 1.00846248201356 1 1
0.819737449849875 0.794108811778677 1 1
0.977579871774828 0.947909510814564 1 1
0.835393599065928 0.811214487532346 1 1
0.720270221955733 0.697487769377523 1 1
0.658960588956759 0.640955803918183 1 1
0.561387644560859 0.545106713814516 0 0
0.836206600411953 0.810090397741169 1 1
0.658453329307794 0.63669705599547 1 1
0.762755470591505 0.740596843191814 1 1
0.796448387737595 0.772851891614656 1 1
0.841082244256218 0.815497451405652 1 1
0.650341994736933 0.631384610584114 1 1
1.00911657528944 0.978796455640507 0 1
0.954471859582856 0.925768835094948 1 1
0.745884875722602 0.722976575078833 1 1
0.923411752960764 0.895839951788788 1 1
0.748406196660903 0.726956030830013 1 1
0.731872323466308 0.711770538597266 1 1
0.834137258678822 0.808074150516022 1 1
0.704247672545964 0.683068583634077 1 1
0.671895477535265 0.650049070088532 1 1
0.618123374658148 0.600467559014265 1 0
0.725439397437723 0.703293628527728 1 1
0.735820863599623 0.715347354334787 1 1
0.598670519864927 0.582092156483921 1 1
0.880226551816643 0.85267001154883 1 1
0.640600161997879 0.622794405307375 1 1
0.776988625979666 0.753119865169406 1 1
0.679955839261546 0.66077893569013 1 1
0.722136902468511 0.700758895580355 1 1
0.83656452179914 0.811970799424972 1 1
0.890355452840606 0.861576654315533 1 1
0.837502691608483 0.811796104952654 1 1
0.590871788273259 0.573725521545819 0 0
0.979936022082257 0.951959244897293 1 1
0.88410982549673 0.858651311651425 1 1
0.791762117040889 0.767581521869314 1 1
0.736188076487193 0.716978411563847 1 1
0.75999899738444 0.737510117255927 1 1
0.812432221782314 0.78895320196629 1 1
0.827401079124045 0.800732373005098 1 1
0.763734071125528 0.741282961287343 1 1
0.716080843059784 0.694191341337402 1 1
0.769890217642297 0.74671148960691 1 1
0.860379059045668 0.835011022448825 1 1
0.740015699205448 0.718551632452867 1 1
0.879023049826243 0.855029749158649 1 1
0.884176778177716 0.856125148479511 1 1
0.872279439729655 0.847991235982809 1 1
0.852372204251127 0.827788313726134 1 1
0.754055774300603 0.734495905494592 1 1
0.634135178325817 0.615218726250782 1 0
0.828252451125526 0.804231200675064 1 1
0.676431381604643 0.657339596124832 1 1
0.712969220535481 0.692330470886861 1 1
0.761735089962782 0.740320558331299 1 1
0.838606900169179 0.811714277959024 1 1
0.865470114950694 0.840066845105994 1 1
0.75227846731718 0.731438674240486 1 1
0.835493403470148 0.812616585613105 1 1
0.745490172903449 0.72354050924206 1 1
0.748567091045505 0.725127564752267 1 1
0.822545654494649 0.798575565813407 1 1
0.911263312129871 0.883939819437632 1 1
0.867280146429111 0.841562184294277 1 1
0.694261923824357 0.67416083636465 1 1
0.811213912916744 0.786971569773338 1 1
0.910499235702377 0.884408444617084 1 1
0.97710759379281 0.946603754451536 1 1
0.883252423388197 0.856807314364274 1 1
0.876009466296655 0.847437627279892 1 1
0.803617895926973 0.779919473212079 1 1
0.840334582436469 0.815976098067533 1 1
0.894546146345542 0.86822589662069 1 1
0.701498192109189 0.682363933301709 1 1
0.892462592659118 0.863771340910887 1 1
0.678303191514693 0.657658488369059 1 1
0.7919404832639 0.768638022730003 1 1
0.696270001261644 0.677650799251281 1 1
0.856486647020597 0.831535330629634 1 1
0.651437303082283 0.633961763902484 1 1
0.787780888872262 0.765492343727609 1 1
0.897936511602812 0.871813996658472 1 1
1.05963400128085 1.02863494581825 0 0
0.789469977751187 0.765420879573252 1 1
0.606993648768384 0.589284011159738 0 0
0.765985679296707 0.743452176114029 1 1
0.856291974891565 0.831000955125126 1 1
0.692689765760921 0.674056963383508 1 1
0.677505600900216 0.659145520514871 1 1
0.634695091820735 0.61684137584317 1 0
0.776028788578316 0.753448797166777 1 1
0.7857750945456 0.763963512510741 1 1
0.774839970583735 0.751730504848508 1 1
0.759816083296555 0.738444197609532 1 1
0.877447122067199 0.853719550863417 1 1
0.886053678549743 0.859514323796842 1 1
0.740397786603104 0.719743390450204 1 1
0.807784819659943 0.782741707292419 1 1
0.65190292115601 0.632098862005255 1 1
0.792665214830547 0.768330076608072 1 1
0.809365929654178 0.783746959238661 1 1
0.862186469774153 0.835470155518011 1 1
0.751619355193264 0.732854022312293 1 1
0.739709650652043 0.718375152902797 1 1
0.883014698064995 0.856565499938528 1 1
0.801860730345695 0.778090860306402 1 1
0.955533576210461 0.926689533566084 1 1
0.646255421168451 0.629070346608054 1 1
0.801493063841645 0.778558514634071 1 1
0.954722074443965 0.927493438801654 1 1
0.865825047920495 0.838950488286167 1 1
0.750053858727908 0.729020388894177 1 1
0.823001721675411 0.798674193746123 1 1
0.958310336724976 0.928127927726865 1 1
0.867475005296476 0.84232026580803 1 1
0.80348581647032 0.780366358829113 1 1
0.822770028461352 0.799077981574462 1 1
0.723610404667986 0.702318500329222 1 1
0.711877291311025 0.691332686135504 1 1
0.903944265995466 0.877423721671561 1 1
0.821605417651471 0.797937690884848 1 1
0.787195285434659 0.762160827874351 1 1
0.588578183046536 0.571027083524208 0 0
0.726847796410779 0.706568877666929 1 1
0.846726409458301 0.821682140440913 1 1
0.721259930457917 0.698629443527846 1 1
0.749851615832385 0.728156163633176 1 1
0.621235353369441 0.602608892285785 1 0
0.681604212208601 0.662874948093373 1 1
0.684000687519916 0.664746671167472 1 1
0.920892542959657 0.894364035821649 1 1
0.616552679378358 0.60019051583105 0 0
0.85415891235765 0.827983855793364 1 1
0.907355300973582 0.881571580511308 1 1
0.766404093660269 0.742965089302049 1 1
0.735661066702492 0.713020535608876 1 1
0.735587646174596 0.71534500853671 1 1
0.751322733486252 0.727664408156438 1 1
0.535426855647434 0.518956208040786 0 0
0.822396199006323 0.799092006155138 1 1
0.79223559681057 0.767557721769136 1 1
0.811029639800511 0.787722047716244 1 1
0.853321958834887 0.829243333742297 1 1
0.878860164781391 0.85255307663975 1 1
0.793469822303363 0.770819423102531 1 1
0.698176349240225 0.675866306629716 1 1
0.695895188411938 0.675770181156975 1 1
0.792424316809647 0.768461974331103 1 1
0.85094724184558 0.825932486466956 1 1
0.730100727701407 0.70814767500352 1 1
0.806121619126162 0.780999571139144 1 1
0.840944537600787 0.816498613265756 1 1
0.905677238688842 0.877175341592044 1 1
0.799054386361924 0.774719026117857 1 1
0.776329675385811 0.755165138541434 1 1
0.889285496284827 0.862202351052543 1 1
0.69849387140556 0.678954744793687 1 1
0.708368881655402 0.688730261927151 1 1
0.744319771508536 0.724750864415842 1 1
0.739851654894665 0.718210788041559 1 1
0.835962698137252 0.813754863178855 1 1
0.853129949102832 0.828515978995312 1 1
0.644812351894917 0.624020430005429 1 1
0.824721451880867 0.798880185260939 1 1
0.777802908901747 0.75682329793263 1 1
0.714185430040625 0.693094608557174 1 1
0.863951803744309 0.838679211667711 1 1
0.825901179621658 0.801192007394232 1 1
0.737735472170805 0.716413529043293 1 1
0.920477167236803 0.893580506995596 1 1
0.888449527083989 0.862993332147628 1 1
0.771839042854093 0.750054684320335 1 1
0.665839663181136 0.644809966206399 1 1
0.821989249364945 0.797092215637674 1 1
0.708839149583284 0.687904695093126 1 1
0.795334140544808 0.772312398902236 1 1
0.809500181843068 0.786043991287876 1 1
0.900895777989101 0.875653531706602 1 1
0.843220958507611 0.819804937387618 1 1
0.773302224223859 0.752060839613606 1 1
0.74296472916133 0.722202845298804 1 1
0.853924777143036 0.829506533841967 1 1
0.74863379550904 0.725610711369873 1 1
0.708295959800252 0.684652246116353 1 1
0.662291610350996 0.643765935982997 1 1
0.924711918067329 0.896569697152581 1 1
0.581380723247149 0.565556380621224 0 0
0.729048920906975 0.707442162100948 1 1
0.784202341450763 0.759806520838506 1 1
0.88999489718831 0.861120850019228 1 1
0.832457363538237 0.806506570309793 1 1
0.671919577034201 0.65124022334161 1 1
0.948460071345378 0.921143013196989 1 1
0.87263762109982 0.84756123104508 1 1
0.703231953630155 0.682876980346637 1 1
0.836198477905294 0.812601988370204 1 1
0.821454161503608 0.79819546314917 1 1
0.852620038612972 0.826928896756666 1 1
0.835714856054359 0.813516423120078 1 1
0.850606423615509 0.825671807571373 1 1
0.661717123052005 0.644153724026184 1 1
0.948954132762119 0.919843435054629 1 1
0.745454258713372 0.723896568879928 1 1
0.723914864058132 0.701138333151379 1 1
0.900292846138701 0.875260225051498 1 1
0.809539250805235 0.788443044611663 1 1
0.673080659011617 0.652423915951777 1 1
0.775996334664374 0.75440518792089 1 1
0.804660072450568 0.781252972986273 1 1
0.799396999849745 0.775250528292542 1 1
0.928401446798164 0.901376289250743 1 1
0.961649227597165 0.933945859583888 1 1
0.734774410364616 0.713851355897401 1 1
0.788971346927695 0.766224188323299 1 1
0.754404865126066 0.734443145727834 1 1
0.795553487956022 0.771330828232883 1 1
0.934108308505751 0.904442062559927 1 1
0.753073896793491 0.731587940409229 1 1
0.867000272087064 0.841303781451193 1 1
0.740267827257897 0.717545729855675 1 1
0.700559070228831 0.679781846945611 1 1
0.68773615435825 0.666987020487835 1 1
0.846168286839274 0.820476080114341 1 1
0.886746676060408 0.861624254593292 1 1
0.880554802575031 0.855039916143109 1 1
0.845626078939358 0.820902358129147 1 1
0.763421890241444 0.741349564016404 1 1
0.754641502900655 0.73078639126529 1 1
0.870398689204538 0.844450617765841 1 1
0.62479617982965 0.606820137748997 1 0
0.725077203063234 0.703383435193613 1 1
0.83042179311262 0.806574425398003 1 1
0.760435950419364 0.737055737839096 1 1
0.68092818744511 0.661045422781238 1 1
0.785262751641218 0.762734300024538 1 1
0.75239550065911 0.730101061456907 1 1
0.782331959559759 0.760112814106962 1 1
0.712564268044419 0.692305480123436 1 1
0.652596199265487 0.633516984582933 1 1
0.864057975786398 0.839239083576688 1 1
0.74696832372097 0.725718026238087 1 1
0.783644796623901 0.760304343080171 1 1
0.782575855280944 0.75863651731388 1 1
0.701148368784372 0.679547199229383 1 1
0.793139900870305 0.769703586360875 1 1
0.806747759629714 0.783390206485014 1 1
0.722789193029264 0.702122532167766 1 1
0.761688615184634 0.740021708408187 1 1
0.767879129253574 0.744776861200056 1 1
0.921638232899475 0.894613647697472 1 1
0.867562729678245 0.842539935213477 1 1
0.885647548783856 0.858500290753599 1 1
0.876720518823832 0.851131172610823 1 1
0.591391792956945 0.573253168099934 0 0
0.832021291513385 0.804583798016651 1 1
0.785330183891348 0.761315235252758 1 1
0.835231414324687 0.809549349894721 1 1
0.801912590467004 0.776728731709569 1 1
0.79166481363453 0.769820182061329 1 1
0.937056159566305 0.909632709416982 1 1
0.664450389753467 0.644091927565608 1 1
0.755530159111666 0.732939512012968 1 1
0.692896782446909 0.673167338097847 1 1
0.811986570775613 0.789414839158806 1 1
0.820847633431843 0.798766007353747 1 1
0.823490247481581 0.79909333961877 1 1
0.665255125505911 0.646936117042882 1 1
0.777820819309578 0.754891727291095 1 1
0.893748343789892 0.869226550694312 1 1
0.901765609362484 0.874233480363679 1 1
0.612570074617424 0.59493749218872 1 0
0.869452988083873 0.844255704242775 1 1
0.684603147088306 0.665158691754863 1 1
0.902057369797061 0.874464889115117 1 1
0.845305895189608 0.820815761314184 1 1
0.66546541085223 0.646557799534566 1 1
1.02107787602695 0.989121495003481 0 0
0.592679820742793 0.575915798414922 0 0
0.694495038369394 0.673639925212077 1 1
0.726351659925893 0.704543882167841 1 1
0.757256755355958 0.735322143380036 1 1
0.740927597370916 0.719271076092285 1 1
0.689381175825771 0.670262526896678 1 1
0.746047308960817 0.725084110789507 1 1
0.694048055114304 0.673453982064704 1 1
0.867472307593827 0.841572711870079 1 1
0.757582682625602 0.73553172171041 1 1
0.845479542502421 0.818143064164292 1 1
0.89429345158304 0.868421687339793 1 1
0.722173640878027 0.700860767501569 1 1
0.794253065252598 0.770713585190371 1 1
0.773486543789723 0.749843024446955 1 1
0.877807892750416 0.852504243654167 1 1
0.67511842847234 0.65556686601444 1 1
0.957546458622022 0.930190282386431 1 1
0.859451204255806 0.833014953101903 1 1
0.67879599798944 0.657338054312135 1 1
0.987847858781279 0.958473437046104 0 1
0.886432120729195 0.859761425479862 1 1
0.719639534854369 0.696873025111473 1 1
0.742947665051819 0.722941065686783 1 1
0.738725026941406 0.717421017885382 1 1
0.824665362620743 0.801270321975256 1 1
0.875725418779308 0.850730800668621 1 1
0.731454322620433 0.708266673901648 1 1
0.872350159932485 0.846202040837812 1 1
0.819253958707516 0.795665542214507 1 1
0.681928626604942 0.66212745940801 1 1
0.762739629714806 0.740225921424442 1 1
0.898824846002541 0.871680591149355 1 1
0.803402745634708 0.778561062249945 1 1
0.840179429236922 0.816589761057223 1 1
0.753920610453196 0.732683993374861 1 1
0.94134337505851 0.912598224226298 1 1
0.722495082248171 0.702209152922037 1 1
0.679732428650228 0.659147295926719 1 1
0.993876049081676 0.967228366973999 0 1
0.798850096982114 0.776509666846335 1 1
0.843374583971765 0.8206481045668 1 1
0.65159421981487 0.631509038696191 1 1
0.729987682450784 0.708607730362954 1 1
0.911926338351178 0.885021052343009 1 1
0.729133546559412 0.706936034647814 1 1
0.702912977931986 0.681605856827202 1 1
0.835508680678175 0.812005940298051 1 1
0.73513994570619 0.71378764208397 1 1
0.797212441579193 0.774083994422842 1 1
0.767357510833588 0.745684992072951 1 1
0.566478939865066 0.549643334585981 0 0
0.721587930583916 0.70091725552002 1 1
0.919963629466433 0.893921038243766 1 1
0.855342701079067 0.829194753923263 1 1
0.73167285128918 0.708826128959867 1 1
0.58984404147716 0.572552655379902 0 0
0.758197821755336 0.736380465077826 1 1
0.899201227679207 0.870169638114443 1 1
0.771120614211604 0.749237462943407 1 1
0.728117336216492 0.705427649650021 1 1
0.697934495412318 0.67726221581556 1 1
0.855482423029932 0.830187228632423 1 1
0.878475507186843 0.852667578641028 1 1
0.723015564789871 0.703033819384341 1 1
0.983605307888618 0.955557736317525 1 1
0.77385267202174 0.75118329867043 1 1
0.817492197355005 0.794252146154162 1 1
0.694705361048914 0.674661000464853 1 1
0.700341402414983 0.680969911156161 1 1
0.904874011089762 0.877313797924513 1 1
0.779209812999991 0.7565017995461 1 1
0.739006209152283 0.717954263724602 1 1
0.956113005990227 0.928339865852047 1 1
0.734699702778118 0.714552126037352 1 1
0.732599791607405 0.711564861127617 1 1
0.721003268486989 0.700116205261226 1 1
0.776112236697251 0.753866832320904 1 1
0.627725837543733 0.609608641987985 1 0
0.999823266122525 0.969896271508293 0 1
0.711088199486945 0.691456558788905 1 1
0.818961351159228 0.795433856730736 1 1
0.733797794062807 0.712346130604697 1 1
0.794238046991275 0.771851962617009 1 1
0.809430749119695 0.785727004126009 1 1
0.699969213892726 0.679003864248121 1 1
0.665654160006748 0.64647447345571 1 1
0.634062334497779 0.61502388066718 1 0
0.826391249706692 0.802141802985228 1 1
0.624011417732706 0.605618340114258 1 1
0.982836228951587 0.952289940153499 1 1
0.703984640368125 0.682568700069221 1 1
0.703531154522341 0.682242375232219 1 1
0.759665829835923 0.737799142311891 1 1
0.792830081920801 0.769146589085015 1 1
0.742159705886739 0.719349028566702 1 1
0.641861248528263 0.62257765471001 1 1
0.84198077272479 0.817844715146384 1 1
0.737847187816784 0.714261662345674 1 1
0.704937943741947 0.685668167556216 1 1
0.796968751950751 0.774538735125919 1 1
0.817715644521263 0.793107476441338 1 1
0.792337358698241 0.769212900627955 1 1
0.866052441972701 0.839059094310276 1 1
0.677188218674918 0.658515003502542 1 1
0.841323150228594 0.814258385915191 1 1
0.701894710273688 0.680727307541815 1 1
0.70781937343766 0.68559297988637 1 1
1.01143447699071 0.982207433333421 0 1
0.811326619413513 0.787887242801868 1 1
0.701870642413024 0.68097602984626 1 1
1.03352988842391 1.00367535641152 0 0
0.844377531561544 0.819868263794112 1 1
0.63367397664579 0.615947092573401 1 1
0.76502593633706 0.743424454290604 1 1
0.832516193187559 0.808467982246534 1 1
0.785544416266196 0.759572178049066 1 1
0.713263923140206 0.692499119559503 1 1
0.766580394743912 0.744122844359595 1 1
0.652780467396789 0.633703561636799 1 1
0.697237809564694 0.676213570653685 1 1
0.835781655981505 0.812557811587355 1 1
0.767231939966567 0.744928837322604 1 1
0.800028923170006 0.776272899965698 1 1
0.642760331607619 0.622467606909881 1 1
0.751088848116006 0.729022766365556 1 1
0.875649390487579 0.848813019430692 1 1
0.666104294402518 0.648037443324111 1 1
0.595148104159398 0.576333500070587 0 0
0.925247120937003 0.897531122045283 1 1
0.747285279731412 0.725246794543221 1 1
0.927375392144264 0.897502176800952 1 1
0.905867535243557 0.879234259602069 1 1
0.762792209926942 0.739126867337788 1 1
0.825046835989294 0.800548044113803 1 1
0.717039250548219 0.695413959500823 1 1
0.973516862350979 0.944392163212313 1 1
0.881977324335939 0.85847576740441 1 1
0.748165087865056 0.72715582758554 1 1
0.77498563993158 0.749933924748303 1 1
0.604759679016701 0.587464400792415 0 0
0.858790638873859 0.834420403829765 1 1
0.744041511901964 0.722761099712455 1 1
0.663894372269611 0.64393040924906 1 1
0.907953372433464 0.881284631294278 1 1
0.697731505692378 0.677239895780523 1 1
0.811090237185168 0.788825433609049 1 1
0.787388215924154 0.765421109505602 1 1
0.860331369475148 0.834961414677826 1 1
0.734899813956001 0.71418302590225 1 1
0.89524769649428 0.868002785685812 1 1
0.806098860398405 0.783305404412143 1 1
0.828575322168388 0.803715296298031 1 1
0.733821210114766 0.712114797698141 1 1
0.920049346096836 0.894600451861859 1 1
0.8911561864894 0.865266189940347 1 1
0.820405986188282 0.796790126338764 1 1
0.820460559908748 0.795227387615963 1 1
0.778371952704051 0.755793428632832 1 1
0.795712238119668 0.772951065947942 1 1
0.725618074539952 0.705489247433229 1 1
0.661533378549482 0.641699692069534 1 1
0.810964096650656 0.787183586291135 1 1
0.97389724978055 0.943650503470738 1 1
0.812404577765707 0.788049389977248 1 1
0.862755491272261 0.838126924620452 1 1
0.766316092713789 0.744729608596973 1 1
0.785698731466451 0.761191133333036 1 1
0.719647316050129 0.697368890996635 1 1
0.895432741297904 0.868012284738698 1 1
0.936225251737298 0.909471945220787 1 1
0.745431152476678 0.724053746156221 1 1
0.815129252719225 0.791903990778871 1 1
0.859165752262022 0.832844350523225 1 1
0.805171987013946 0.781029381163579 1 1
0.964572265654967 0.935905361463771 1 1
0.829118804092889 0.804898389375909 1 1
0.751829348858035 0.73072234816117 1 1
0.810942382628021 0.786993090145049 1 1
0.75539034616312 0.732953961100577 1 1
0.678328034803626 0.658212630383404 1 1
0.966592546644631 0.936503496439678 1 1
0.889831718332509 0.865309547971796 1 1
0.915424126462205 0.888967975933854 1 1
0.726316699895146 0.70485117014546 1 1
0.801829343499876 0.779880972979849 1 1
0.7143463669694 0.694499974562112 1 1
0.581972484921117 0.56570099871385 0 0
0.791138994187557 0.769530692220186 1 1
0.721602625363703 0.699169748326334 1 1
0.786229981200312 0.759918750914845 1 1
1.03197102092595 1.00134446828291 1 1
0.791928624779126 0.768715640002092 1 1
0.726356787259969 0.706579655587307 1 1
0.888682780987406 0.863457019721901 1 1
0.683287512993875 0.661396058322945 1 1
0.829005472293201 0.804231095868821 1 1
0.875488281892281 0.849590850947432 1 1
0.849078315732187 0.822670009995999 1 1
0.793232035240172 0.770103427544102 1 1
0.783407411826777 0.760806789584276 1 1
0.872337766016735 0.847248369698232 1 1
0.652251256963965 0.632809538884676 1 1
0.727521181449521 0.707041778748234 1 1
0.762100435253654 0.739399430717794 1 1
0.766887897404801 0.745556025457631 1 1
0.86133495046902 0.836395572967281 1 1
0.892231090321687 0.865903884350838 1 1
0.671395502630986 0.653008825205242 1 1
0.905351988181676 0.880041547744819 1 1
0.749538493376754 0.726653472176842 1 1
0.859797659489121 0.836513074717663 1 1
0.874388862693134 0.849356430477461 1 1
0.713400966456928 0.693347495107631 1 1
0.676783666490159 0.656184408575098 1 1
0.691822523255211 0.6719705171148 1 1
0.806306379199896 0.782083031158403 1 1
0.766077468277694 0.742004731295063 1 1
0.890815722698959 0.863694894609938 1 1
0.852601102104759 0.827843040398024 1 1
0.709801116195397 0.690155750243342 1 1
0.86695035449578 0.843006301272403 1 1
0.766641806389064 0.745397672560485 1 1
0.867869080070958 0.841987230178329 1 1
0.957680449405797 0.92985975070121 1 1
0.778731082907821 0.757705957922407 1 1
0.935243654885808 0.908269396459314 1 1
0.64801444911787 0.628670226368208 1 1
0.774248387436371 0.751353047346465 1 1
0.951067601838321 0.921857833424973 1 1
0.745077437001425 0.723047303638117 1 1
0.783151029712761 0.760610187817546 1 1
0.967559058710057 0.938855998273338 1 1
0.803285000441485 0.779534255581439 1 1
0.791400166798083 0.76744058137481 1 1
0.572810452687643 0.555746414946988 0 0
0.808383274342093 0.785147202188919 1 1
0.814000421333084 0.789427629503524 1 1
0.82365600764298 0.800315322865127 1 1
0.756365163694725 0.734936967885582 1 1
0.721643618429307 0.698640811357667 1 1
0.868379426542899 0.842369142170493 1 1
0.769750409666097 0.747683786232096 1 1
0.6393242561594 0.621467213354445 1 1
0.830453452168252 0.807378824987866 1 1
0.887978196016557 0.862555661957627 1 1
0.688457446887228 0.669120448258633 1 1
0.713109568195511 0.692237287378117 1 1
0.895009865069797 0.86993533736747 1 1
0.759185834864739 0.737901596676805 1 1
0.730113962900125 0.707154038999265 1 1
0.707778227026591 0.688611903853224 1 1
0.732389212519366 0.710510118658665 1 1
0.764574058883348 0.742495053513687 1 1
0.785154255849487 0.762400540629076 1 1
0.905508928547691 0.878607775009339 1 1
0.682596037264647 0.661351576810031 1 1
0.737730373403007 0.716169641743686 1 1
0.73226983151384 0.7100471140186 1 1
1.06992913823438 1.03866827569816 0 0
0.906477408482401 0.879267059900677 1 1
0.678265067490479 0.657280108552662 1 1
0.783410515033209 0.759895391184229 1 1
0.910783878174005 0.884901260615503 1 1
0.725859409876313 0.702709287906847 1 1
0.769686832288037 0.747244043558055 1 1
0.571108637468554 0.555066093627013 0 0
0.742490728449644 0.719512750393221 1 1
0.631402631790841 0.612556423579547 1 0
0.713267209023114 0.692220269498515 1 1
0.788932150368211 0.766344652726782 1 1
0.823683228485336 0.797647759950852 1 1
0.71895953515137 0.697495543150044 1 1
0.807445080021905 0.784465201004192 1 1
0.712371791690256 0.69020051249955 1 1
0.658684374193413 0.639788758513352 1 1
0.861441596752241 0.834941886304913 1 1
0.949717717068738 0.922845424362053 1 1
0.756164757765959 0.735301978768851 1 1
0.720770498103224 0.699653348307341 1 1
0.817498652722336 0.792669244571981 1 1
0.706161710293215 0.685631149013407 1 1
0.848840259699635 0.823499691277448 1 1
0.62742260975325 0.609767637148266 1 0
0.821531954431854 0.798030209499266 1 1
0.706147109911766 0.684336203491694 1 1
0.838179821964587 0.81481684906429 1 1
0.879971664237442 0.854563961701061 1 1
0.843671047326414 0.817543251620249 1 1
0.789166027175891 0.765686817550056 1 1
0.896720886811293 0.871936525552492 1 1
0.656835035156067 0.637917633360536 1 1
0.83964348968594 0.814906076442787 1 1
0.634483876708314 0.61512572123192 1 1
0.788172206867198 0.766837529780145 1 1
0.710126876989917 0.690692542064279 1 1
0.810827633402395 0.78734119537907 1 1
0.97906266143465 0.950524119090695 1 1
0.762703321245275 0.739138752676864 1 1
0.971667641184006 0.944417215443096 1 1
0.893666623218006 0.865696458231284 1 1
0.710602141028946 0.690368864716392 1 1
0.879968427255683 0.854972497645057 1 1
0.858767158038781 0.833275627979365 1 1
0.859784976238592 0.83394413908074 1 1
0.676994671705015 0.656586119647238 1 1
0.654134140335022 0.635251235740043 1 1
0.709229978566449 0.689101697210631 1 1
0.849355781212563 0.826786439694711 1 1
0.866265444528052 0.839852323812051 1 1
0.700122894403274 0.678105447025497 1 1
0.830750671380304 0.805321420244791 1 1
0.756006450207467 0.735721198638851 1 1
0.850121436527567 0.823574677057194 1 1
0.729228166378625 0.706705565194961 1 1
0.797629429291295 0.77239893492473 1 1
0.682857461568645 0.662918749075716 1 1
0.789061494359765 0.767048371185916 1 1
0.746641883902164 0.725322913380414 1 1
0.829643314062032 0.805341707993083 1 1
0.703741578623374 0.681915266024138 1 1
0.770878944695269 0.74943432978943 1 1
0.764529268623948 0.742788242296025 1 1
0.843344417635154 0.817745469650135 1 1
0.93758765562883 0.909905167169417 1 1
0.854677672097989 0.828674689489473 1 1
0.913704397111551 0.887818686630612 1 1
0.742792640813985 0.722558883713497 1 1
0.700131301896388 0.679636283301885 1 1
0.840354718083095 0.814013819473548 1 1
0.683910740400689 0.662373952638527 1 1
0.909837448219061 0.884289644540122 1 1
0.825270979272016 0.800226802300748 1 1
0.820531917030992 0.796530136815348 1 1
0.990429985222929 0.962526920192517 1 1
0.926142601449818 0.89926924143862 1 1
0.66478414821441 0.644343674833486 1 1
0.695898632834232 0.675745905223932 1 1
0.902779568057905 0.876836948923341 1 1
0.786744449306757 0.764490257500536 1 1
0.80622729702387 0.781977336854268 1 1
0.706256268339529 0.686013382949372 1 1
0.838671849746378 0.812132290439679 1 1
0.823058728874829 0.798209603907402 1 1
0.893990485280901 0.867754056130148 1 1
0.905800353064969 0.878454134098508 1 1
0.713747805209351 0.693164310797559 1 1
0.884402122806483 0.86041915663453 1 1
0.739204376816766 0.718168582930824 1 1
0.935399729122281 0.907956148130401 1 1
0.919489937330274 0.892256630825171 1 1
0.834999668141141 0.809506035603833 1 1
0.722163187080052 0.700171085305655 1 1
0.689973830490257 0.668732110226301 1 1
0.871692130489536 0.845543038839415 1 1
0.797380539010031 0.773559698486157 1 1
0.804842280968983 0.782876649554805 1 1
0.721352191336701 0.700335947611651 1 1
0.907924322050137 0.880769760521916 1 1
0.780900163932635 0.758480920425331 1 1
0.804011531190882 0.7811597709739 1 1
0.705930387480799 0.68481037184217 1 1
0.719766308915478 0.697718120000356 1 1
0.81355513001012 0.790323758377723 1 1
0.710896106955366 0.690235597265721 1 1
0.783326032266298 0.76142364986713 1 1
0.866456855571542 0.841089465063279 1 1
0.794033091061656 0.771638678188702 1 1
0.822259593527107 0.799321045662299 1 1
0.65095978762002 0.63217184752089 1 1
0.801507210392258 0.777700806845874 1 1
0.770060870353423 0.748576195421801 1 1
0.941038732172287 0.913708023724015 1 1
0.847219710553901 0.822411247992001 1 1
0.676571073050827 0.655750875602195 1 1
0.736302561707939 0.716851186529648 1 1
0.839382476312911 0.816078869758618 1 1
1.03589876591891 1.00414904971231 0 0
0.780010289256479 0.75626710510178 1 1
0.806000660610818 0.782103940573021 1 1
0.777609086454 0.755033879814464 1 1
0.755563159538879 0.733930935087992 1 1
0.785081473988097 0.763570914047599 1 1
0.865747668116515 0.84088064681582 1 1
0.872752762822783 0.847489226405401 1 1
0.791747955780447 0.768331282211372 1 1
0.831852230224012 0.809472537509218 1 1
0.826485131223864 0.802004945506374 1 1
0.799181799282012 0.775973735904932 1 1
0.843529541784925 0.819423704795986 1 1
0.816903217000142 0.794302839499451 1 1
0.842709736662106 0.819397672614494 1 1
0.860181168716095 0.835269988465181 1 1
0.81033301626569 0.786077980125557 1 1
0.888050979272306 0.861599607815983 1 1
0.815315256004565 0.791819402015354 1 1
0.686595771259915 0.665405116474539 1 1
0.785527627513527 0.764959378118568 1 1
0.7685145704661 0.745591442494075 1 1
0.746171012600639 0.725239561483257 1 1
0.851247886044574 0.824929752092152 1 1
0.813146804146868 0.790240454703485 1 1
0.892533730062325 0.867989248615991 1 1
0.776145292291858 0.753787543307243 1 1
0.817047417030869 0.793373568441613 1 1
0.578504528385808 0.561758768336063 0 0
0.957419027277145 0.927994972392262 1 1
0.926516644393272 0.900991075298634 1 1
0.707930134185755 0.687744002002948 1 1
0.967292392069869 0.937186472885532 1 1
0.778889653506034 0.755494396202042 1 1
0.819219239830694 0.795081538729675 1 1
0.737041289428008 0.716277345746717 1 1
0.94809979254924 0.919023656184109 1 1
0.910815969197509 0.884780935024942 1 1
0.924161912612667 0.897469683477332 1 1
0.687419041795104 0.668988600410789 1 1
0.8664860519391 0.841685452708149 1 1
0.855457359792848 0.829191495813581 1 1
0.772478503859863 0.748156136144578 1 1
0.8573054863911 0.832055190660747 1 1
0.824451694099196 0.79864750794295 1 1
0.79321358040794 0.769417304103592 1 1
0.954302942210137 0.927688031436041 1 1
0.692140499067369 0.673102173391691 1 1
0.848200534253351 0.824329110557325 1 1
0.603534378765667 0.586026809309794 0 0
0.677425357911001 0.657933880956651 1 1
0.903659808043242 0.87761677971883 1 1
0.813908582494204 0.7894556262015 1 1
0.997027476853785 0.968762040923794 1 1
0.857089142891988 0.833064155454094 1 1
0.814877627278093 0.789641807089105 1 1
0.914959917972526 0.887501596272988 1 1
0.681330260299281 0.661540613202359 1 1
0.971610688368334 0.944212839670182 1 1
0.918830451501498 0.891242620140464 1 1
0.910797306710843 0.884072001784155 1 1
0.728536455975809 0.707115750944458 1 1
0.755119991754844 0.733460192032599 1 1
0.802455704118872 0.781272578321333 1 1
0.913230463270988 0.887261861412708 1 1
0.837879189279439 0.813041722021029 1 1
0.848595495177881 0.822535427974206 1 1
0.830432712455839 0.807509734877255 1 1
0.862657749358502 0.837387322416763 1 1
0.8457197888465 0.821006152954936 1 1
0.799527214117692 0.776430747235128 1 1
0.84228669556668 0.817266789387281 1 1
0.78679018161406 0.764456170673199 1 1
0.83521701397082 0.809725006151349 1 1
0.907033471927939 0.879243458801016 1 1
0.812476277284075 0.787764065267698 1 1
0.696725686267191 0.675430855580867 1 1
0.879456773223699 0.851426191936551 1 1
0.555506181894487 0.538833309058255 0 0
0.807442947081152 0.783420943201111 1 1
0.767763318114357 0.746230817421945 1 1
0.858344904486871 0.832272965911968 1 1
0.872301483530686 0.848004657386848 1 1
0.646488217873367 0.62742466545144 1 1
0.797748128711201 0.77339044793128 1 1
0.740597940186282 0.717962483219483 1 1
0.830968117151859 0.806847725665194 1 1
0.691733057060706 0.672160500988201 1 1
0.868440111054969 0.842092846292887 1 1
0.88975497700902 0.863983661851818 1 1
0.626343113722503 0.608473895999624 1 0
0.839625016868722 0.815965081389604 1 1
0.9782874597333 0.949651344524755 1 1
0.879713039334844 0.853938082157395 1 1
0.741909976781454 0.720466363759144 1 1
0.881176339021048 0.855985493026837 1 1
0.767374139884279 0.74406399068465 1 1
0.704402773373573 0.683725883888394 1 1
0.608990648154841 0.590533255754451 0 0
0.855369437775942 0.828176321538157 1 1
0.922868589086196 0.895765431875636 1 1
0.903918541126383 0.878276701095214 1 1
0.854761982823865 0.828800196699166 1 1
0.686530201552944 0.667374645851362 1 1
0.910936130847856 0.88590828441554 1 1
0.749169311708752 0.724362027241911 1 1
0.75303988447599 0.731475655458289 1 1
0.866225753632161 0.840236481644308 1 1
0.825395298812111 0.799590922357063 1 1
0.857882475586687 0.832151774080408 1 1
0.792695187329811 0.770142364619015 1 1
0.694206162575396 0.674386878825394 1 1
0.966194943070592 0.938561548359568 1 1
0.724369857198214 0.70287406486727 1 1
0.865080654801228 0.840480439753072 1 1
0.809487322799762 0.787173189987717 1 1
0.745576011475326 0.724259152884997 1 1
0.624458722715852 0.605660081419659 1 1
0.75380570240355 0.730767287872109 1 1
0.839225257829629 0.813555901599732 1 1
0.80661261900645 0.782699567305162 1 1
0.681150672501634 0.661021438850925 1 1
0.689916510145425 0.669059726468892 1 1
0.851505447116922 0.827284191982491 1 1
0.888379927178536 0.863090747183666 1 1
0.793140271237083 0.771481711946581 1 1
0.877314354898575 0.852359585973267 1 1
0.914606426865277 0.885372847225185 1 1
0.726685942957495 0.704272854366545 1 1
0.830093663070604 0.805205890917919 1 1
0.811575689559094 0.787674605314836 1 1
0.777996514058631 0.753521450924058 1 1
0.75229829579028 0.731159377214139 1 1
0.752380051485588 0.730148969476479 1 1
0.903043767046867 0.875670116230344 1 1
0.889237665050922 0.863859618746865 1 1
0.781013623200239 0.757320544432009 1 1
1.06143740545302 1.0283323561455 0 0
0.786975831062666 0.763811200297407 1 1
0.6419250526335 0.624347882331703 1 1
0.955793974324533 0.928409856691969 1 1
0.901067289458728 0.876111937590052 1 1
0.794882295691342 0.770552120009029 1 1
0.772233737536884 0.751478451028615 1 1
0.660209776401202 0.640168924872531 1 1
0.691196047986777 0.672618996413246 1 1
0.85651648209567 0.832340065404865 1 1
0.878004113891482 0.850112267681375 1 1
1.04206243253481 1.01300455192202 0 0
0.81502827583765 0.791211115242583 1 1
0.914509726077967 0.887844706671478 1 1
0.821527961717797 0.798997932059733 1 1
0.839710454746527 0.813730068345192 1 1
0.77239934984727 0.749310474779563 1 1
0.676370382381192 0.656026846690155 1 1
0.713922493864493 0.694629147051725 1 1
0.593433468022416 0.576118751763845 0 0
0.782779363577748 0.760614261792384 1 1
0.864079556531046 0.840211724812141 1 1
0.910462252866414 0.883291689385953 1 1
0.884258688996459 0.857447205927496 1 1
0.700555660973911 0.681703871969725 1 1
0.764299590198285 0.742404611900202 1 1
0.589267777530334 0.572761882964738 0 0
0.889907439351988 0.863540959928422 1 1
0.911316948407924 0.885715846774159 1 1
0.716835841950623 0.697080746241911 1 1
0.793698368203968 0.771984378740916 1 1
0.773393185942628 0.750173264647915 1 1
0.837248437214478 0.812141339074647 1 1
0.685107034718766 0.665116022910219 1 1
0.900313137230394 0.873864559755695 1 1
0.78148308495918 0.75820605026534 1 1
0.772312187011874 0.749916160721182 1 1
0.883639854613854 0.857649254117022 1 1
0.54336976257998 0.525957468921066 0 0
0.845064448543347 0.822407967474884 1 1
0.745393239289069 0.725482209110466 1 1
0.641380916723436 0.623833916895781 1 1
0.76474930836026 0.742402222158777 1 1
0.74214007182509 0.720869029306363 1 1
0.832481188971893 0.80968687687961 1 1
0.72474642646338 0.704803533255585 1 1
0.823258796779002 0.798682720853993 1 1
0.829447228243337 0.805041936173589 1 1
0.792330451737008 0.769470352812786 1 1
0.685890241199856 0.665078771311089 1 1
0.791077998950409 0.768175558656446 1 1
0.706721405404366 0.686470741591425 1 1
0.760558944243988 0.739669101541724 1 1
0.810411298744677 0.786000027129248 1 1
0.719205937562661 0.696560202720289 1 1
0.757109178566737 0.735007358358435 1 1
0.668113400824946 0.64820705920271 1 1
0.826023784038109 0.801307464692507 1 1
0.719086683844751 0.699402836511292 1 1
0.944112209336936 0.914524037741953 1 1
0.94872610380186 0.919644594181149 1 1
0.759540327333654 0.737461961974487 1 1
0.943443629381533 0.915697222820764 1 1
0.796682135510304 0.772810510287575 1 1
0.860299277978737 0.833818399635396 1 1
0.723744928565273 0.703598446962682 1 1
0.841067174304057 0.817491027070054 1 1
0.818425534477154 0.79507668127991 1 1
0.909118076400143 0.882450704072368 1 1
0.738794669510747 0.71679939336113 1 1
0.868187610748844 0.841848746239239 1 1
0.823972412843811 0.801026834235288 1 1
0.839439177774079 0.815196985440253 1 1
0.706673479634431 0.685568806654117 1 1
0.838800184331752 0.81402537225428 1 1
0.615666760233478 0.598743816410085 1 0
0.712103786875983 0.691017992634536 1 1
0.688701055937457 0.669624714569587 1 1
0.854446091713642 0.830455727451513 1 1
0.911696960908229 0.884129293029168 1 1
0.691283527313753 0.672048823568807 1 1
0.897470558806077 0.872199752643999 1 1
0.913652028289223 0.886855008198232 1 1
0.96462448001069 0.938009915285911 1 1
0.860691935375304 0.834621778247045 1 1
0.712872444474708 0.691998798987376 1 1
0.797113564981029 0.7736931556133 1 1
0.662978574004869 0.64352495274751 1 1
0.724347861507775 0.700885075898971 1 1
0.725329827861983 0.703867395453485 1 1
0.849223310610374 0.825003780429313 1 1
0.844032536641164 0.819494255960052 1 1
0.866212195372006 0.842162082249203 1 1
0.784438645839996 0.762623067744051 1 1
0.714458992825554 0.694481349804332 1 1
0.846322022723616 0.821617220298742 1 1
0.941510460783522 0.910557976713363 1 1
0.825886235515954 0.799926028161719 1 1
0.707398734880564 0.687192488929449 1 1
0.758783495722596 0.736100383773471 1 1
0.739487596243611 0.716295654376368 1 1
0.839989783887482 0.816005776905937 1 1
0.738658884057687 0.714813566293905 1 1
0.753285792043281 0.732741509393629 1 1
0.784463387836308 0.763098061586506 1 1
0.650310298952881 0.632399982356904 1 1
0.941829566944212 0.914949510925024 1 1
0.776457673913194 0.751936798237268 1 1
0.790471229743437 0.767062869226891 1 1
0.710539053885452 0.688914697656434 1 1
0.991882485672114 0.961339984717895 0 1
0.787229575725686 0.765182648046704 1 1
0.695951057790262 0.675551212806343 1 1
0.710063711971991 0.688262439433259 1 1
0.972489426421639 0.94376418180466 1 1
0.84347389102696 0.8190980553188 1 1
0.812122888162321 0.787320986819162 1 1
0.733128369802553 0.712554271948225 1 1
0.881163156245392 0.856678616702403 1 1
0.732774201966008 0.711223089083681 1 1
0.778787300957903 0.752566102623418 1 1
0.783172313098081 0.759565725296993 1 1
0.868718273956577 0.843590023613623 1 1
0.729907439695112 0.709867333623203 1 1
0.765882969240116 0.741550624630796 1 1
0.845711549030723 0.821633201857251 1 1
0.912213435781893 0.885865240201921 1 1
0.68983195637106 0.667413942715104 1 1
0.796531118873065 0.772695889174592 1 1
0.693555380501559 0.672711633561577 1 1
0.718570473189663 0.696502931335917 1 1
0.701787779908727 0.681941138571303 1 1
0.796474359906617 0.775836784701841 1 1
0.75846141713767 0.736036386566059 1 1
0.58447759048903 0.566754516715595 0 0
0.930454280010423 0.902584094948582 1 1
0.730179034821806 0.70996193299614 1 1
0.76927001858792 0.746431139646754 1 1
0.902010683951274 0.877578091991449 1 1
0.676992370260872 0.657178571375873 1 1
0.92092980787309 0.894107171238449 1 1
0.912831936358047 0.885536881981255 1 1
0.890741034319844 0.863788522225961 1 1
0.792514006039742 0.767795072112311 1 1
0.768410743347911 0.746967692772279 1 1
0.782526606477723 0.7591051780527 1 1
0.852886003843321 0.829441098964507 1 1
0.854259009036766 0.829166863554524 1 1
0.773776419607279 0.749572044121726 1 1
0.861088670389783 0.83512989108088 1 1
0.842834732528827 0.818711990379403 1 1
0.69822824353586 0.678966593591706 1 1
0.906520484298705 0.880720170264973 1 1
0.816422221426916 0.792102248292231 1 1
0.89925541394704 0.87268083950676 1 1
0.722355672167386 0.701041321484472 1 1
0.817570821233269 0.793036648028372 1 1
0.701868213159097 0.680449403424478 1 1
0.956890580382797 0.929113571601124 1 1
0.776662996562209 0.755198318244507 1 1
0.741838178192473 0.722404488260605 1 1
0.736572654811998 0.71436278904074 1 1
0.804656607675322 0.780282504036295 1 1
0.721747312648928 0.69952708885837 1 1
0.906025969089425 0.879290638282813 1 1
0.733958700763163 0.71247631569794 1 1
0.74428597324637 0.722643259820902 1 1
0.689764384217009 0.669757094434051 1 1
0.818965358900833 0.79543226148894 1 1
0.992224035221503 0.963889193629042 0 1
0.675091790136027 0.655070254964375 1 1
0.707418535515003 0.687048775367336 1 1
0.809689362275436 0.787580251392485 1 1
0.829490030890753 0.804430780077119 1 1
0.700800943233343 0.680662336733615 1 1
0.814015391416313 0.790358055980767 1 1
0.93120474243945 0.901002941151294 1 1
0.847230738582209 0.821476344017988 1 1
0.942570970124158 0.913114980785022 1 1
0.75648422600486 0.732426503997142 1 1
0.740075577074951 0.719191676168169 1 1
0.763251243067981 0.74050206843445 1 1
0.807022845188021 0.78376477769071 1 1
0.708047444365179 0.687983146711086 1 1
0.818794292769315 0.793880853902914 1 1
0.822074926328556 0.797823123308248 1 1
0.768220813500211 0.745614605754801 1 1
0.825395745408285 0.803350695904857 1 1
0.889597109458371 0.862692891218946 1 1
0.855699256392687 0.831003333912076 1 1
0.793964319219473 0.772278531479703 1 1
0.717028344218632 0.695615130122338 1 1
0.917168426066846 0.890492341564777 1 1
0.965691853262744 0.938403078074844 1 1
0.85837263133998 0.832046044396034 1 1
0.771572566524468 0.748444854624651 1 1
0.739554301436631 0.71944598273595 1 1
0.819673002743871 0.795187035607744 1 1
0.749108039046024 0.725341575710283 1 1
0.77697273268676 0.754940856053638 1 1
0.727065689645569 0.705748597031599 1 1
0.962024276688017 0.934411028913323 1 1
0.756725309033676 0.73265246244223 1 1
0.853864269183122 0.828983512598831 1 1
0.847707988512427 0.82319892345478 1 1
0.676787526243347 0.657091080610977 1 1
0.895499930733586 0.868328563630405 1 1
0.774412467944528 0.752454961911867 1 1
0.798763128708215 0.774189862790402 1 1
0.822358843086871 0.798698657260387 1 1
0.92812449170529 0.901100698840939 1 1
0.786026296429211 0.762994506585175 1 1
0.754139704567195 0.732377609729676 1 1
0.789059834376015 0.765141629144661 1 1
0.972400290175786 0.942559538822993 1 1
0.892336393239378 0.863350523608333 1 1
0.758428183140217 0.736354194989014 1 1
0.737973421212621 0.716897259963014 1 1
0.807125404977073 0.782143433244684 1 1
0.514984551753186 0.498643442563174 0 0
0.991071365730291 0.962393290421814 1 1
0.700759707131701 0.681648492931036 1 1
0.849438989639927 0.823421811129716 1 1
0.999000977568833 0.968926935003338 0 1
0.815306717332689 0.790599541606707 1 1
0.848828047105113 0.826618682487735 1 1
0.814781139156757 0.789468292810108 1 1
0.838468418486342 0.815445716218843 1 1
0.773977960289688 0.750862048043476 1 1
0.868035614525629 0.842390715107806 1 1
0.832017375575031 0.807677887982136 1 1
0.838053071517891 0.814825758958672 1 1
0.856844893906945 0.832131838805707 1 1
0.808983904519731 0.785596605701138 1 1
0.826383635512705 0.803154822376704 1 1
0.855050846509884 0.831169500973577 1 1
0.902954131809259 0.876113124370853 1 1
0.760350692781742 0.738776941711829 1 1
0.657918794440107 0.638854159252071 1 1
0.697133937345584 0.676662851180513 1 1
0.781254168937872 0.759669775127305 1 1
0.893643056321771 0.868313218051202 1 1
0.813111031681697 0.789058514032705 1 1
0.887513842210925 0.860112367630595 1 1
0.875225666819782 0.848927787211717 1 1
0.895400127848705 0.869704734945829 1 1
0.770696238898837 0.747661152082606 1 1
0.838777634455409 0.812911860674536 1 1
0.718805400734353 0.697965691222466 1 1
1.08506011085011 1.05391101565915 0 0
0.831955224171153 0.806440586049201 1 1
0.789356611304245 0.767662339067994 1 1
0.828515946285888 0.805102365163509 1 1
0.930048829524001 0.903431912195592 1 1
0.703043463006741 0.682598634848276 1 1
0.907863548882865 0.882909309970956 1 1
0.855185345765018 0.830084680529738 1 1
0.964962108369443 0.938859121210051 1 1
0.827948148994824 0.802821603768339 1 1
0.8422119289905 0.815895157139265 1 1
0.811710939382873 0.787400362488111 1 1
0.87824751199167 0.85327149477248 1 1
0.904583030213916 0.87717120162163 1 1
0.745815512197966 0.724310351910107 1 1
0.786029448644457 0.762974437326336 1 1
0.713769356772505 0.691572609828532 1 1
0.788175801852426 0.764618425171958 1 1
0.825389264117446 0.80191836217875 1 1
0.750668619461564 0.728967976565154 1 1
0.928189398102139 0.89975406754162 1 1
0.82096657431213 0.796009395529628 1 1
0.856802965774218 0.830593198703217 1 1
0.681902194447902 0.662446709932031 1 1
0.820523448336574 0.796317296634191 1 1
0.807432967497942 0.784201364559401 1 1
0.75145427047595 0.729927192299503 1 1
0.811495687177891 0.787679140865624 1 1
0.792095373655117 0.770207872325644 1 1
0.798593315845355 0.776961362764417 1 1
0.881051571198093 0.853561668124253 1 1
0.840578369036627 0.81614883567228 1 1
0.79499760833661 0.7721227761642 1 1
0.773299853286889 0.751488449225125 1 1
0.962026892529727 0.933643951469425 1 1
0.668813875474085 0.650520669328336 1 1
0.656276075301581 0.638217570871821 1 1
0.710408428352208 0.689869448148271 1 1
0.863071991014866 0.837271807830165 1 1
0.842145864334303 0.816248999813236 1 1
0.800686175634456 0.777603673561554 1 1
0.823459711834021 0.800134636460897 1 1
0.857896748743923 0.83041824759027 1 1
0.887049036569346 0.86094638564223 1 1
0.76322590221222 0.740549402031689 1 1
0.732088509334395 0.711722494732328 1 1
0.808285784482553 0.782892291588789 1 1
0.876081221337796 0.850794871293318 1 1
0.822467786877648 0.798127223390292 1 1
0.816352357460161 0.794414204896212 1 1
0.685347691353852 0.665452659756744 1 1
0.822974093845608 0.798819358685475 1 1
1.0069843252831 0.977226116620051 0 1
0.96823585468794 0.940644791092903 1 1
0.821464350742928 0.79748210096458 1 1
0.877557694504054 0.851793550807155 1 1
0.979561006556252 0.950732851541589 1 1
0.789130811967522 0.766400940837304 1 1
0.790287867592459 0.767167434680604 1 1
0.790973213743141 0.769138137454717 1 1
0.723096189863523 0.702722642126823 1 1
0.866172363056181 0.839765785337344 1 1
0.768897949495178 0.745913495516565 1 1
0.868218419416539 0.84141867949938 1 1
0.704332905883607 0.682932423123436 1 1
0.815399367811951 0.791349148468639 1 1
0.823780135641567 0.798651554121225 1 1
0.709503375014901 0.688719251429501 1 1
0.830160357775465 0.807605655651384 1 1
0.625178851207205 0.607262679074172 1 0
0.748183810738387 0.726234284109076 1 1
0.816173295443333 0.79235414996735 1 1
0.888165289328202 0.861666349317496 1 1
0.831600740407347 0.806538651710897 1 1
0.849668495066343 0.824520494227403 1 1
0.681246030636704 0.662420310904032 1 1
0.801082872487092 0.777660700702777 1 1
0.723118689602029 0.702193942709621 1 1
0.824158155763448 0.797092708556048 1 1
0.739468139093319 0.718550449802205 1 1
0.816152259352412 0.793134619028856 1 1
0.616619891333504 0.599041204257826 0 0
1.01552569557025 0.98459271415223 0 1
0.877407840586314 0.851532660886087 1 1
0.757783924228649 0.734487561699929 1 1
0.733244993251755 0.713977652534895 1 1
0.859284115318779 0.835210136600085 1 1
0.828807259724125 0.805482083298021 1 1
0.628049443842403 0.609404084764912 1 0
0.642130973096635 0.624328423599202 1 1
0.784255531961408 0.760076379172138 1 1
0.724788539029938 0.704067035108792 1 1
0.724363978723671 0.70177424821355 1 1
0.680974267006564 0.66048314122011 1 1
0.927200643890544 0.899061838000333 1 1
0.901952922698755 0.875619305018664 1 1
0.74754453854498 0.726237637943313 1 1
0.807812320802713 0.783508975308653 1 1
0.815186487362354 0.791082524458305 1 1
0.870538634508477 0.846291415527834 1 1
0.757663115448459 0.73627345330345 1 1
0.826059571190817 0.803315395870437 1 1
0.58659423213317 0.570293235785773 0 0
0.731663015421934 0.711859924310281 1 1
0.896691115107211 0.870840867345203 1 1
0.703059065689733 0.683436794626781 1 1
0.970775674642638 0.941570666034733 1 1
0.985909643067805 0.955084137996095 1 1
0.80135689848076 0.776653877067073 1 1
0.911138920852772 0.883942050737386 1 1
0.830327128423637 0.805364150075557 1 1
0.780788497506742 0.757765770535535 1 1
0.774912709666326 0.749122197160645 1 1
0.724986110743747 0.705818122103685 1 1
0.728877830749674 0.706054572611482 1 1
0.702699031151942 0.683826350267008 1 1
0.993369937053487 0.964950370032246 0 1
0.923415622285229 0.896349728875859 1 1
0.804711840745846 0.781224957107583 1 1
0.692419243279125 0.671408592561421 1 1
0.634925500613054 0.615730633164789 1 1
0.900034723617973 0.873638812043862 1 1
0.75838028380116 0.73547220291787 1 1
0.953304173712199 0.925608256514655 1 1
0.759609361769778 0.739173264862562 1 1
0.635306362982552 0.617546778229114 1 0
0.725662622646864 0.704858907563504 1 1
0.820478164156727 0.797984893194606 1 1
0.904702087893092 0.877590827547235 1 1
0.755931334220667 0.733034230463084 1 1
0.820496477383408 0.795263604767318 1 1
0.94683825146317 0.920222448233099 1 1
0.862285413550005 0.838271701791307 1 1
0.841783270343473 0.817799671439391 1 1
0.792455148190848 0.768848687147197 1 1
0.91872266992171 0.892166754837919 1 1
0.690825750584604 0.670134391386676 1 1
0.901522877300726 0.873492250630805 1 1
0.865280376385361 0.83852593087179 1 1
0.658308626422116 0.639297950559888 1 1
1.00690088044443 0.9775751687419 1 1
0.755375666090897 0.731315920686923 1 1
0.796226595073022 0.774260896428693 1 1
0.752570092452704 0.731937703219462 1 1
0.817984977945118 0.794567971837626 1 1
0.772678340046331 0.750426681240525 1 1
0.718621324108822 0.696128017152785 1 1
0.725844596800209 0.704465989178851 1 1
0.828104337812763 0.80287556204858 1 1
0.659957016426844 0.639674637166271 1 1
0.772091082857312 0.749159776175882 1 1
0.796910406410948 0.771845942176909 1 1
0.835846532912658 0.812907943107208 1 1
0.902895853923217 0.874329833701052 1 1
0.722772068104108 0.701218568895236 1 1
0.903477636396692 0.87601066719049 1 1
0.78908205429498 0.76569437353106 1 1
0.9199108840323 0.891672307640045 1 1
0.830177352799635 0.807191023304985 1 1
0.780830998909761 0.758069486947301 1 1
0.733818593573883 0.711219884098934 1 1
0.839294522516076 0.813796867310747 1 1
0.757204502319151 0.734575059953782 1 1
0.711305051290084 0.68962961825811 1 1
0.809807815936131 0.787622120242682 1 1
0.680468647106122 0.660355477773978 1 1
1.02676418791293 0.995795654343763 0 1
0.938443782530499 0.911732956077771 1 1
0.814292871205169 0.791830308753979 1 1
0.898196713374446 0.871943936502596 1 1
0.934904936146919 0.907346774418935 1 1
0.88025805510442 0.853845750683319 1 1
0.75511502233403 0.734521783760229 1 1
0.688811088940541 0.666943783873674 1 1
0.811635823016155 0.786796930245117 1 1
0.665398612382601 0.647515132568757 1 1
0.707981264920496 0.687281063322359 1 1
0.893497889016858 0.867499496653097 1 1
0.759414960277483 0.73633000684956 1 1
0.684551219699912 0.663571266566111 1 1
0.720436014218686 0.700032812269551 1 1
0.697322978390301 0.678758433780849 1 1
0.904255997841916 0.877968180535403 1 1
0.685951444630893 0.665936208506638 1 1
0.808259993272549 0.784314361536544 1 1
0.761526465223778 0.740292131291817 1 1
0.737302674690881 0.715618811320892 1 1
0.801882982384889 0.77786127398453 1 1
0.817261193758017 0.793932155046001 1 1
0.808152765783705 0.785357051090687 1 1
0.779545157405113 0.757286282603252 1 1
0.843547909295183 0.819513285813176 1 1
0.74955280452995 0.72740814530804 1 1
0.892290488918754 0.866589326633854 1 1
0.673719015651021 0.65352482284633 1 1
0.809745560971402 0.788173529362817 1 1
0.807691184183009 0.782560706075839 1 1
0.866999486506064 0.842730073620259 1 1
0.9415197119118 0.912850658021158 1 1
0.713908421246271 0.691460888125996 1 1
0.843354550724406 0.819690473491955 1 1
0.658029010644257 0.63869296271532 1 1
0.937187230153352 0.907776522050791 1 1
0.871211309262484 0.844452035100535 1 1
0.716298151394057 0.696965753442258 1 1
0.58290629927596 0.565628181816421 0 0
0.674324647723856 0.65546032863793 1 1
0.768396818244796 0.746762565868734 1 1
0.538056098407634 0.522170180763551 0 0
0.676315022477806 0.656036532678331 1 1
0.818159540689203 0.795429508175707 1 1
0.693243517839813 0.673823628788755 1 1
0.842423139488025 0.816382925972961 1 1
0.541962226296433 0.52627593385267 0 0
0.795436654091306 0.771661949133968 1 1
0.869874315925537 0.844032238082554 1 1
0.793724665627994 0.771058570818771 1 1
0.833454706987672 0.808332547953588 1 1
0.906388508248179 0.879316871250383 1 1
0.768829326272136 0.746920727447282 1 1
0.662175561232396 0.642723555736899 1 1
0.722367068442216 0.70047832754951 1 1
0.702087756623967 0.681448548710869 1 1
0.76546127880606 0.743985316250238 1 1
0.844655729073521 0.819970235933038 1 1
0.86877996161199 0.843938880381241 1 1
0.813767997449465 0.789703619446602 1 1
0.839746852552715 0.815877781405509 1 1
0.737709158504294 0.717527094756457 1 1
0.928402792955337 0.900197416688248 1 1
0.844263241268287 0.821139978473709 1 1
0.810755459407434 0.787978636040417 1 1
0.68428568338428 0.664293782145002 1 1
0.81050010208636 0.788128938832786 1 1
0.929697053842196 0.903550354682251 1 1
0.887353370877004 0.861050524612073 1 1
0.891670583581383 0.867346231336028 1 1
0.70699715812349 0.686266101704004 1 1
0.813830746385248 0.791215166732681 1 1
0.910905649538072 0.883681436187088 1 1
1.04853187371169 1.0178722592244 0 0
0.814456029102707 0.789580766343514 1 1
0.812767527584839 0.789115518398282 1 1
0.785056253863693 0.762343962748843 1 1
0.999182365743734 0.971288563906447 0 1
0.732924711366887 0.70941290524073 1 1
0.784248491016802 0.760962121148853 1 1
0.826551604758785 0.800097447060581 1 1
0.876240427069477 0.851438044543627 1 1
0.802827833023368 0.779943287275475 1 1
0.743615355857845 0.721870148181603 1 1
0.762780511230406 0.74018967537418 1 1
0.536882812515782 0.521184815061442 0 0
0.705762773587866 0.685766780225025 1 1
0.665048856228556 0.645513593031045 1 1
0.75311076185244 0.730515421832886 1 1
0.6949694436837 0.673672930453555 1 1
0.783561440334024 0.759242799333023 1 1
0.677017628448599 0.656259713268221 1 1
0.955355050868789 0.928656492673455 1 1
0.821779412774137 0.796853545540004 1 1
0.755764607368816 0.734514975413253 1 1
0.914725230063256 0.885531848348307 1 1
0.692419861058122 0.672745601992087 1 1
0.858525708150519 0.835353028078811 1 1
0.916803016211596 0.892063765184432 1 1
0.86238878563497 0.835517553723401 1 1
0.712222174638378 0.690080580038397 1 1
0.875011659078743 0.848781151556641 1 1
0.707375413020767 0.686920747661763 1 1
0.853966671272024 0.827113860408304 1 1
0.957306722384737 0.930052776347683 1 1
0.796372770886144 0.77372914649964 1 1
0.785328269165902 0.763806732258609 1 1
0.829318747333994 0.803084885141353 1 1
0.899754946895776 0.873633681882309 1 1
0.774426269958505 0.75231171445989 1 1
0.808753080022053 0.785525976598267 1 1
0.82000800706175 0.794898043240967 1 1
0.721122625939722 0.698459285346438 1 1
0.810963051922367 0.786887527082994 1 1
0.888523675809536 0.862719764283913 1 1
0.774039715811931 0.752009845021026 1 1
0.759347412978672 0.737568573955286 1 1
0.960364574707433 0.932431312377382 1 1
0.547618254717898 0.531534854328913 0 0
0.701542720780234 0.681857890821384 1 1
0.582321154250938 0.565445930838188 0 0
0.71308469312645 0.692926730345999 1 1
0.800613116876703 0.777035558729428 1 1
0.822465269480723 0.79934301195536 1 1
0.688457967844891 0.667638303631811 1 1
0.800083813807454 0.777466166311436 1 1
0.690118759847047 0.671097239367592 1 1
0.652948460008259 0.636665541824641 1 1
0.822814270385546 0.798733384226477 1 1
0.863930374557552 0.837799689028792 1 1
0.978505843989888 0.950467500414145 1 1
0.78289655474089 0.761089895047415 1 1
0.882505572030961 0.855305353024742 1 1
0.825984725302311 0.80131212155817 1 1
0.76441160930702 0.742549527553552 1 1
0.759572021160329 0.737420147166046 1 1
0.86979696099249 0.846303651253586 1 1
0.69812744090811 0.67746830423602 1 1
0.756560024341215 0.732950409297424 1 1
0.70830807936895 0.687799540723828 1 1
0.704198139195627 0.684644341288971 1 1
0.68660773582608 0.665377640912422 1 1
0.919534925049626 0.892099172236802 1 1
0.706883248538186 0.686629964457364 1 1
0.804256484951716 0.78231734071169 1 1
0.77198792437867 0.750257037587209 1 1
0.897192315501918 0.871511999826059 1 1
0.73342398772719 0.709929468917993 1 1
0.897739875395125 0.870785939032068 1 1
0.794061247992886 0.772264455431753 1 1
0.941315715410895 0.914040087904728 1 1
0.826037931672288 0.801802568348765 1 1
0.730922866242355 0.709235308400257 1 1
0.857590335128386 0.832620797710061 1 1
0.867675839057437 0.843251464236499 1 1
0.60771033489151 0.590952619945981 1 0
0.856307865698918 0.831663996638814 1 1
0.682635329183067 0.663408339260578 1 1
0.876610550033833 0.850851247646396 1 1
0.763060328051817 0.741016474123407 1 1
0.767185897316335 0.743902857777708 1 1
0.882566994637932 0.856350992457582 1 1
0.851073072265914 0.824963736041669 1 1
0.676339037486185 0.656858412004447 1 1
0.874991262737182 0.850265544501084 1 1
0.706307838307653 0.685605147893218 1 1
0.748069528032782 0.727550716656312 1 1
0.792714866085211 0.769172997042179 1 1
0.959109992379864 0.930620133097855 1 1
0.948009143613066 0.91920405387981 1 1
0.706340624448379 0.686701587903596 1 1
0.774848052505441 0.752913775903166 1 1
0.859170455856897 0.833918565764958 1 1
0.794034981365293 0.769178891698194 1 1
0.824672067351977 0.798800816637892 1 1
0.65997836065755 0.640890762394627 1 1
0.741265642669041 0.719671994170518 1 1
0.916118976941768 0.889657577298961 1 1
0.766299105690269 0.742765213150982 1 1
0.96531815799929 0.937441817323427 1 1
0.903821268002359 0.878384577622758 1 1
0.601858357799965 0.584521150483739 0 0
0.848803882670763 0.824973878370137 1 1
0.91252946883096 0.88706973181861 1 1
0.908272255609542 0.880954493094962 1 1
0.712619629563655 0.691551689386362 1 1
0.962325665030861 0.934112384165245 1 1
0.666684127904837 0.64565339210554 1 1
0.714627674110203 0.693596736935932 1 1
0.75441919145055 0.733222755456622 1 1
0.837365273379514 0.812526730377811 1 1
0.720042388314206 0.697911535166355 1 1
0.89829168299728 0.873688565466909 1 1
0.79840614073281 0.775294256973939 1 1
0.912756349012933 0.886617562978863 1 1
0.796562659273183 0.771483631449249 1 1
0.681705289343416 0.662467247375978 1 1
0.865951522554223 0.841560744212694 1 1
0.874764311008108 0.84748867353736 1 1
0.822823217421448 0.798090022704068 1 1
0.738863139725543 0.7184582557084 1 1
0.64924810504143 0.63187543332945 1 1
0.927581602505794 0.900464023741115 1 1
0.864798858197815 0.839259629375231 1 1
0.914079817375578 0.887941085616538 1 1
0.821650071444533 0.798309103547972 1 1
0.684461217683676 0.664487929214228 1 1
0.904629220617116 0.877412460546245 1 1
0.853213920118972 0.827491173268365 1 1
0.717546631397184 0.695512370923699 1 1
0.91734054294973 0.892179103940695 1 1
0.837345525980219 0.811212732768025 1 1
0.765686969437906 0.743219807391557 1 1
0.858876941585111 0.83302246952308 1 1
0.831604608537613 0.807409121444385 1 1
0.776440681230486 0.753669455248326 1 1
0.64944762514395 0.630988477692532 1 1
0.837321579470023 0.812818284267678 1 1
0.795040027657582 0.770329758827016 1 1
0.917178417583249 0.891267890020589 1 1
0.642693599312909 0.623219218343659 1 1
0.75341303934807 0.731881975777083 1 1
0.892130836915461 0.867400317307319 1 1
0.706674293632276 0.686084984275178 1 1
0.885004302829328 0.859486689197067 1 1
0.950231936577625 0.921788310308185 1 1
0.67277087745545 0.653452854736342 1 1
0.864644127010509 0.838614523911374 1 1
0.801540925006411 0.778598531184363 1 1
0.869376588519027 0.844183267514895 1 1
0.778848527664663 0.754651313154673 1 1
0.917775969272531 0.889256485349403 1 1
0.897213564861205 0.871377429429063 1 1
0.834722950200544 0.81024466650848 1 1
0.86702795687795 0.841341602810026 1 1
0.776115507669172 0.753979626887921 1 1
0.796612033464231 0.772087936147547 1 1
0.731008738071773 0.708235399824865 1 1
0.774956095868014 0.751693745961315 1 1
0.912680048817478 0.885178498833603 1 1
0.746768225902236 0.724725883793602 1 1
0.77159503474677 0.748935404533748 1 1
0.826315821687418 0.802416818801755 1 1
0.912873109294744 0.886222606678064 1 1
0.671354470827921 0.651087631358642 1 1
0.851504620836966 0.825639118851499 1 1
0.903861125360517 0.876525340073046 1 1
0.636334040644693 0.617634360897795 1 1
0.843891436959523 0.821045911295512 1 1
0.949847177089377 0.923126031657277 1 1
0.854407456662627 0.828403308258816 1 1
0.717809389036433 0.697238611016438 1 1
0.8052530472654 0.78284950920487 1 1
0.822547451970193 0.800211262381792 1 1
1.08526572203177 1.05668716627497 0 0
0.662391106177739 0.643274299469219 1 1
0.84335696002829 0.818442416028202 1 1
0.753896515700862 0.731385760417836 1 1
0.839346573344873 0.815348801127456 1 1
0.870011161563173 0.844928772191418 1 1
0.806525110810525 0.783986172104747 1 1
0.748853427312408 0.727046188917939 1 1
0.83106357933633 0.807608865261755 1 1
0.909392243948823 0.880315550869218 1 1
0.936514555769007 0.909986396702894 1 1
0.769847653753485 0.747447874429744 1 1
0.881504458056483 0.855623354284469 1 1
0.873751149987204 0.849268750923743 1 1
0.821759514694705 0.79515376992236 1 1
0.735914788849126 0.715288508937233 1 1
0.793660273979062 0.771134142882189 1 1
0.70031317304869 0.680189262928116 1 1
0.74023487088849 0.71865846443052 1 1
0.710979598473258 0.689788258874878 1 1
0.861827141042263 0.835081356161234 1 1
0.677804256654936 0.65850079778452 1 1
0.697446660915012 0.678914734354723 1 1
0.749612382643732 0.72558428284186 1 1
0.752808205070392 0.729779497234982 1 1
0.623705714851931 0.605209344012609 1 0
0.913228537777581 0.885960404539583 1 1
0.774019163743184 0.748922551144476 1 1
0.735627010015209 0.714638632086077 1 1
0.871487550653476 0.844031942098968 1 1
0.70509772425031 0.684035820852359 1 1
0.709994805145221 0.689390178371602 1 1
0.82480201089473 0.799364832986643 1 1
0.78544431215396 0.762482981082399 1 1
0.822338538111132 0.795868401792286 1 1
0.799158386415957 0.774743614030221 1 1
0.660346440680315 0.640892504117582 1 1
0.860458403134477 0.834238483520439 1 1
0.665273599733801 0.645133437802871 1 1
0.888384084648104 0.86211712301449 1 1
0.709266449769207 0.688907385784888 1 1
0.715916138228922 0.695414481445037 1 1
0.857951998001536 0.832326901248207 1 1
0.697237611279587 0.676900234256751 1 1
0.860808052972288 0.835268557597393 1 1
0.755213463608279 0.735295245689428 1 1
0.962427338982913 0.933113913837249 1 1
0.620582743742561 0.604360018158111 1 0
0.655656538933798 0.636695055108721 1 1
0.739015817699562 0.717897704694739 1 1
0.966638283369308 0.936898533557392 1 1
0.848711427519412 0.824361808256877 1 1
0.722174243572703 0.700287614324502 1 1
0.8139304694787 0.790862910381594 1 1
0.85517658767211 0.830242065320216 1 1
0.769893305809247 0.746560223951265 1 1
0.913207744284354 0.887868913091406 1 1
0.8925120813671 0.865946580998446 1 1
0.798420655025511 0.771755306052081 1 1
0.821510999225979 0.799271405618034 1 1
0.777629903569242 0.754831907610363 1 1
0.800834900653944 0.776713136161235 1 1
0.666502625823938 0.647627801886184 1 1
0.756523413534092 0.733998166789201 1 1
0.910076605282361 0.883481503316916 1 1
0.642785145391339 0.625794762739711 1 1
0.916088401546691 0.890837663780796 1 1
0.767442739348918 0.744883709305454 1 1
0.626565161915511 0.609327830163771 1 0
0.809989005825032 0.78687309503858 1 1
0.812917478912899 0.789784679739484 1 1
0.616943278141385 0.600068336533521 1 1
0.789498019356438 0.766805635770698 1 1
0.700286938067772 0.677951205760987 1 1
0.808081462293818 0.782476273675733 1 1
0.669891742672157 0.649530483752541 1 1
0.727499262035981 0.705704345341758 1 1
0.933868558972688 0.905615785136958 1 1
0.858934962788541 0.834797526843879 1 1
0.952905892900211 0.924424510174832 1 1
0.847458482070822 0.823380298580854 1 1
0.889321073919543 0.863661482714706 1 1
0.840694437384213 0.816188047253446 1 1
0.898734898592811 0.872318580365053 1 1
0.795442374873093 0.771640484035343 1 1
0.752170722516783 0.73192927876703 1 1
0.840240294095368 0.814781102545956 1 1
0.808995240690857 0.78495950766847 1 1
0.769600805751279 0.747540380539429 1 1
0.988530058762098 0.959622432237857 0 1
0.811527957308095 0.789174588568227 1 1
0.770193697828522 0.74714471208273 1 1
0.799522717969693 0.776983073772746 1 1
0.822475801607019 0.797208887326803 1 1
0.854090706869255 0.83127386143094 1 1
0.76491491441441 0.741946009622766 1 1
0.654047854309168 0.63609506655249 1 1
0.95404643471208 0.924971291890934 1 1
0.710471820452326 0.690485899356383 1 1
0.719910450103054 0.697876847623085 1 1
0.747052437094254 0.725757462810735 1 1
0.80204748806593 0.777974420190143 1 1
0.757340196546437 0.735299505454601 1 1
0.863061440907291 0.836845564750452 1 1
0.71656645314115 0.694779050206785 1 1
0.640664763732582 0.623259755824394 1 1
0.720709720688891 0.698749090485807 1 1
0.679961953124189 0.66126347274925 1 1
0.662911207939185 0.641168309472599 1 1
1.0088335058248 0.979714866289095 0 1
0.913210984438094 0.887361131118506 1 1
0.706316095749427 0.685085887981664 1 1
0.828098584636544 0.803050636038349 1 1
0.837416469793287 0.813269869389258 1 1
0.827534858148821 0.803512889872163 1 1
0.846881856382213 0.821895148393222 1 1
0.792586193589249 0.76794158193306 1 1
0.819245975585591 0.795208649986557 1 1
0.813020984934742 0.787949033573601 1 1
0.99700094802995 0.965556742774332 1 1
0.829212397036091 0.806578963948292 1 1
0.816249884598202 0.792071540958234 1 1
0.774197682119926 0.75095374860079 1 1
0.927611073834581 0.901794819070162 1 1
1.01445178342202 0.982430076695458 0 1
0.6793176410799 0.657637635564125 1 1
0.673236318533022 0.652669445935821 1 1
0.813613460362437 0.789619682694171 1 1
0.781355974076018 0.758858755958887 1 1
0.80879692433076 0.783824994238275 1 1
0.80457487812415 0.779541168393919 1 1
0.864958429138842 0.840722715998088 1 1
0.824909179565406 0.799754451803684 1 1
0.644578112421968 0.626069325166085 1 1
0.758033197783629 0.737223005382086 1 1
0.867339999794662 0.842395556425137 1 1
0.667646976652537 0.649828477033265 1 1
0.843272786323186 0.819144397694993 1 1
0.831435385562435 0.808139534185523 1 1
0.82208546058357 0.79849054436315 1 1
0.713829859169386 0.69357607500406 1 1
0.797447457369993 0.772850998534269 1 1
0.806094110425287 0.780178002175331 1 1
0.745747959319629 0.724242470856043 1 1
0.750883763616914 0.72948200355395 1 1
0.724423005381744 0.702540232707389 1 1
0.857818296969644 0.832505994853034 1 1
0.929597050408682 0.901493384192914 1 1
0.757466544677367 0.735739518042651 1 1
0.7509866082584 0.728067822707891 1 1
0.73153851022832 0.71080208923231 1 1
0.717644629733887 0.695794191328807 1 1
1.04113141558832 1.00998128434491 1 1
0.93664456992392 0.908173822574541 1 1
0.862395263092046 0.835499612809836 1 1
0.892332199897352 0.865954825313524 1 1
0.567506928786033 0.54732782868625 0 0
0.818365908667486 0.794671155573571 1 1
0.771622338302927 0.749651728483743 1 1
0.686737884985613 0.667842748014415 1 1
0.888520976098362 0.861319897757079 1 1
0.789076410523758 0.766831546914981 1 1
0.840544938738405 0.816061914199771 1 1
0.876988363959994 0.852782302095165 1 1
0.580436820433897 0.564239125239981 0 0
0.665667697494176 0.644277780559651 1 1
0.829725169677415 0.805784488172739 1 1
0.79760231485954 0.774621696953371 1 1
0.786121474496966 0.763522374533118 1 1
0.837189688514834 0.814747791843749 1 1
0.88425358053873 0.857081241877614 1 1
0.802191114144554 0.777768355196327 1 1
0.706918323412198 0.686428334076588 1 1
0.60988915574067 0.590642001922533 0 0
0.958706961535208 0.931177881129373 1 1
0.683157145873922 0.664014907921582 1 1
0.852923134824989 0.828773628258646 1 1
0.897842474816072 0.872340513084478 1 1
0.920799318956498 0.89401454357628 1 1
0.864907909240749 0.840981147741754 1 1
0.717367324792884 0.696743576305309 1 1
0.961225697890566 0.931896733681515 1 1
0.972147648046911 0.943714070269585 1 1
0.838000589216296 0.81450491543249 1 1
0.756687967060251 0.734524936094108 1 1
0.801336212762511 0.778896026083247 1 1
0.756896401607797 0.734196479587085 1 1
0.880878473363542 0.854304313311363 1 1
0.848838464943818 0.824673787186764 1 1
0.885225526897586 0.858498656946744 1 1
0.812047533222515 0.788736504340974 1 1
0.69953868437675 0.678912992391265 1 1
0.7317924677555 0.70916652146869 1 1
0.686184248306203 0.665199313222389 1 1
0.788407672191382 0.764815369058592 1 1
0.869447133862083 0.84130517266559 1 1
0.655685846486213 0.636379217878631 1 1
0.912474852062884 0.884026721788879 1 1
0.732030188986183 0.709354450810275 1 1
0.827766039481703 0.804189566262368 1 1
0.600134886284023 0.582769430300262 0 0
0.892075668459366 0.865500888061297 1 1
0.649903145354981 0.629509543798259 1 1
0.837861132043288 0.813926269689181 1 1
0.716393615216781 0.694414558441584 1 1
0.866286842061323 0.840030775021233 1 1
0.663484617719492 0.644380759176742 1 1
0.676952321843595 0.657174452389679 1 1
0.856072260709494 0.831252765383605 1 1
0.782632373325822 0.760607192220381 1 1
0.783351266735766 0.761061256222892 1 1
0.879519673525704 0.853038078270734 1 1
0.728880411552664 0.707263465380302 1 1
0.815629930028959 0.792470221682844 1 1
0.683867203817747 0.664960782762485 1 1
0.827375747822339 0.802007922535261 1 1
0.867816349237143 0.844600632124175 1 1
0.80128399554011 0.778454738395584 1 1
0.687844415754881 0.668012318658755 1 1
0.75744630697475 0.734821671181325 1 1
0.680513530125577 0.661113658149273 1 1
0.79229521193223 0.769475148372055 1 1
0.920705409108947 0.893653808882068 1 1
0.734941179156245 0.714037306078092 1 1
0.722675575492484 0.701335294078895 1 1
0.729465372579503 0.709176114684387 1 1
0.72594669578698 0.705521704943437 1 1
0.814901107616483 0.789802922044835 1 1
0.58142353540643 0.565384151139069 0 0
0.586552740136798 0.569119264658061 0 0
0.908652608279711 0.877562602350484 1 1
0.856128821017895 0.831861239694081 1 1
0.803197029247876 0.779625425474594 1 1
0.759511262237368 0.737685706708241 1 1
0.904932225850403 0.877741372573955 1 1
0.946841542830208 0.91844414205073 1 1
0.753657330099558 0.732789504339392 1 1
0.923767792396323 0.895214088628165 1 1
0.887137371714057 0.860759315136376 1 1
0.617972355412695 0.599912393284794 1 0
0.662646758010942 0.643263628720428 1 1
0.8796855020968 0.855615378883808 1 1
0.74414520933641 0.723641017901971 1 1
0.912492175877788 0.886295511996399 1 1
0.767949455870743 0.745303383771351 1 1
0.721338524981864 0.701851673967582 1 1
0.875711208491842 0.851427233639878 1 1
0.706055571357028 0.684918458465385 1 1
0.740745734535049 0.720247854088206 1 1
0.71344118647247 0.692806939334338 1 1
0.737298990109779 0.71639950104928 1 1
0.772979159761744 0.7518327830877 1 1
0.687070662815523 0.665620669325407 1 1
0.770629786987554 0.747875414184141 1 1
0.853664726946363 0.827333492455818 1 1
0.640345438469961 0.620852380373295 1 1
0.76448353898585 0.740636094794387 1 1
0.75390719398677 0.732403361938445 1 1
0.663174590390349 0.643920987037783 1 1
0.76619110595242 0.745442615791085 1 1
0.625019108310281 0.606668633598574 1 0
0.632947004720078 0.615052082653602 1 0
0.719242880734252 0.697168752218235 1 1
0.844822850884266 0.821362682878608 1 1
0.744308801988882 0.722731484168295 1 1
0.847356839711969 0.821168935309537 1 1
0.807060110224721 0.78369199943904 1 1
0.69327646379365 0.673274595687606 1 1
1.02340147146474 0.993115519671096 0 0
0.848893528984706 0.823913258500931 1 1
0.873253356913694 0.847300462624458 1 1
0.63842993908968 0.62039817596401 1 1
0.624843728060489 0.60488313047929 1 0
0.932205336286813 0.90481955190098 1 1
0.886786518744862 0.860513618304809 1 1
0.756900563425425 0.735475613947072 1 1
0.874988758138962 0.850575880203847 1 1
0.804456285583335 0.780527871406959 1 1
0.848927975950692 0.8239172406365 1 1
0.714537476135715 0.692974688792463 1 1
0.739689299910926 0.719798045797558 1 1
0.865103590343981 0.839873396598689 1 1
0.859091223694732 0.831205642277037 1 1
0.661222623152514 0.641249348840864 1 1
0.773887961877179 0.751667588975579 1 1
0.759544342064363 0.737895598715653 1 1
0.690401607001409 0.670465358672035 1 1
0.949179139787641 0.920034005445195 1 1
0.792720285439641 0.770951846421608 1 1
0.602371022363451 0.584136274289725 0 0
0.797887670181999 0.775495261710309 1 1
0.856016957550967 0.830951521404821 1 1
0.774132279892798 0.751872171349998 1 1
0.821365463615036 0.797006050659857 1 1
0.898154917936105 0.871233008998899 1 1
0.873995243932726 0.850064595401803 1 1
0.670441145113033 0.651418015273776 1 1
0.813781935867729 0.788224682534762 1 1
0.707612864810775 0.686461594674744 1 1
0.7987564350773 0.773437098341471 1 1
0.793461496266753 0.770641037664255 1 1
0.78755826013019 0.76478208696561 1 1
0.782200882891004 0.760530777237741 1 1
0.863254816693229 0.836874160815699 1 1
0.793157862798257 0.771165179520647 1 1
0.72779936722156 0.705701479532101 1 1
0.858551345593603 0.833807496174954 1 1
0.810988767567726 0.788939954493196 1 1
0.870473728557496 0.842092310535128 1 1
0.822620635235834 0.798666489637544 1 1
0.828503218373935 0.803877141923573 1 1
0.7944459789549 0.771402352448138 1 1
0.768695001006806 0.74692674968759 1 1
0.808282798177404 0.785979255491567 1 1
0.778931505762983 0.757322223543234 1 1
0.735702342544331 0.714923374089149 1 1
0.807948838868957 0.784306857408414 1 1
0.704048884219663 0.683249403969116 1 1
0.863503230348556 0.837453266630176 1 1
0.844999201054241 0.820174393190669 1 1
0.835751856662356 0.812187053164778 1 1
0.877538810575968 0.85196727019911 1 1
0.77698561624314 0.753584313668977 1 1
0.694527188408398 0.67273935620504 1 1
0.792633106671117 0.769383749410488 1 1
0.783408393925636 0.759371655841643 1 1
0.735390036319695 0.714876555529436 1 1
0.770751214176878 0.747065576361739 1 1
0.753666449821437 0.731239957262933 1 1
0.761670951344364 0.740231173841017 1 1
0.76544119193351 0.742894701498901 1 1
0.815693184691462 0.792344753564049 1 1
0.935118533272688 0.908460236520006 1 1
0.82888892331331 0.804608789361366 1 1
0.810063326528521 0.784564554307923 1 1
0.834325705968072 0.809710797950883 1 1
0.760066327110336 0.736340608501241 1 1
0.711608417100504 0.690601827604864 1 1
0.838135909038558 0.813996810088281 1 1
0.85686410933559 0.830881970870547 1 1
0.828465460449335 0.804995563871422 1 1
0.783723586624413 0.761989866054557 1 1
0.831136955956762 0.807212377770991 1 1
0.962828185194204 0.936221867823824 1 1
0.857544753776774 0.834035405653592 1 1
0.966107373161979 0.937104352536934 1 1
0.620125363644825 0.600516436304435 1 1
0.922663570051163 0.897660608520263 1 1
0.809748586701564 0.786735494221026 1 1
0.868720527375732 0.842339622675966 1 1
0.820476493639819 0.797186647875232 1 1
0.873153285639707 0.847252268829635 1 1
0.807530185634196 0.784387471090555 1 1
0.652986428390613 0.633024681417261 1 1
0.878412232506029 0.854193531680593 1 1
0.962275444398714 0.93465727717059 1 1
0.72962494713468 0.707148899545768 1 1
0.809841844220008 0.785988593575338 1 1
0.831111691002879 0.806658982945809 1 1
0.79915273290708 0.776892725626806 1 1
0.84860085305814 0.823329921313828 1 1
0.729548319091477 0.707227971997589 1 1
0.777255050149127 0.755559313261341 1 1
0.73891780718083 0.716877131501674 1 1
0.878172241229252 0.85253250258233 1 1
0.871839065034804 0.847653179319077 1 1
0.9370973943148 0.909118006891492 1 1
0.630467903653059 0.611239163805566 1 0
0.887665381190694 0.861499336303753 1 1
0.896383229313323 0.870017393287906 1 1
0.980298511367656 0.953017118227252 1 1
0.745573729654277 0.723877964445079 1 1
0.789514792763359 0.766811868807785 1 1
0.688722136675313 0.668005295893682 1 1
0.829705090890819 0.805366812903447 1 1
0.849704057198489 0.823085746646351 1 1
0.868435246359979 0.841884605054065 1 1
0.774032742063898 0.752615503394585 1 1
0.746008342104536 0.724791290084595 1 1
0.733090829765915 0.711332413526677 1 1
0.838635430441675 0.814826602448405 1 1
0.892905175483812 0.867740037188551 1 1
0.666454599674097 0.64705572241823 1 1
0.770885316831484 0.748340425346435 1 1
0.887389117165176 0.85990064606808 1 1
0.917440784855576 0.89175537210715 1 1
0.74202377520972 0.72000293162645 1 1
0.749646545130322 0.727897200666441 1 1
0.768193995749343 0.745423222849687 1 1
0.855103577647986 0.831200456107317 1 1
0.826973581002191 0.802558934594484 1 1
0.678609290993543 0.658254161519146 1 1
0.680080588991755 0.660129915549528 1 1
0.854609977817482 0.830754597663472 1 1
0.890142732706171 0.863556634714928 1 1
0.758580683492456 0.736987918953183 1 1
0.7952541370017 0.772273646174628 1 1
0.820316173271144 0.796285197895602 1 1
0.694727764413423 0.67292098905672 1 1
0.835097172917823 0.811391719145424 1 1
0.689471219846996 0.667914134598028 1 1
0.697610735983241 0.676023625043647 1 1
0.600528776775961 0.582380398881894 1 0
0.798964106615782 0.77647919401956 1 1
0.726154691039422 0.704121726058109 1 1
0.589371510470971 0.570513880145414 0 0
0.912326606391096 0.888138445257719 1 1
0.729912342315032 0.708901423629035 1 1
0.82149880714112 0.79838132687825 1 1
0.800413687349999 0.776224051831696 1 1
0.892291246848941 0.867354531254505 1 1
0.690393630722913 0.668601189123195 1 1
0.725461994707887 0.704632126761429 1 1
0.707793137234899 0.686289044885543 1 1
0.6840173385177 0.663474566257922 1 1
0.796259348218019 0.774002793491515 1 1
0.762863388179955 0.741266805934673 1 1
0.875511888208696 0.849261489693928 1 1
0.810795726083039 0.787242749153169 1 1
0.780070791042444 0.75632755479897 1 1
0.72440944942424 0.703508140375409 1 1
0.879413068196968 0.854615775826289 1 1
0.681835244734566 0.662303296957497 1 1
0.803213193824371 0.779266500062351 1 1
0.856150572390214 0.831534572907279 1 1
0.932237305154768 0.905702104539846 1 1
0.784242359124875 0.761361853418639 1 1
0.639420317891561 0.62119655918885 1 1
0.783876510903143 0.760680134850839 1 1
0.787009878624649 0.764758426962458 1 1
0.785140686613323 0.762873310784367 1 1
0.807414869694681 0.784374695506362 1 1
0.76467937388055 0.742483218989589 1 1
0.783198040974072 0.761641070318972 1 1
0.737794900852013 0.718382335106603 1 1
0.755819179260351 0.73473076856642 1 1
0.77967784272464 0.755646605036817 1 1
0.982233854839736 0.951444174970129 1 1
0.795823023602231 0.772721353834964 1 1
0.739609513495188 0.718117038690564 1 1
0.712732939067614 0.690993936950119 1 1
0.869610252506223 0.844232515575154 1 1
0.940236662112262 0.912907925215018 1 1
0.849184294731819 0.822092572247666 1 1
0.981004731345853 0.951775349294815 1 1
0.904993225996146 0.875367158372337 1 1
0.865377249358285 0.838393860632215 1 1
0.763484430513887 0.741399158161186 1 1
0.974107634353786 0.946225969977066 1 1
0.858156537659087 0.834584100538613 1 1
0.888303939712757 0.864426741977676 1 1
0.630976712352814 0.613444939454057 1 0
1.07887469558063 1.04458795170183 0 1
0.809808124522791 0.784806773239825 1 1
0.859652949518202 0.836613139999826 1 1
0.844642719024388 0.819702065115377 1 1
0.847660104349422 0.823246418354281 1 1
0.931687963874477 0.902753622239899 1 1
0.86561466430253 0.840245256269114 1 1
0.742412616115504 0.721222842728466 1 1
0.767070741475498 0.744455711855855 1 1
0.883364952898942 0.857491665690982 1 1
0.720229783863151 0.696460201727001 1 1
0.814388971473152 0.791256372450936 1 1
0.834012063321776 0.809862785676187 1 1
0.810467005971302 0.78838040518875 1 1
0.774641776369153 0.752745624099877 1 1
0.743295834257197 0.722120838343896 1 1
0.716485006993968 0.697234781145352 1 1
0.816598434780374 0.793468753111083 1 1
0.664260399430338 0.646244662159477 1 1
0.997072733549919 0.967326838358533 1 1
0.829678436862063 0.804620733719088 1 1
0.678589093803738 0.658792067964907 1 1
0.891021026843714 0.86419264486018 1 1
0.700031031948213 0.679355746097076 1 1
0.729338960234748 0.70774304087296 1 1
0.933680492501557 0.907377717382616 1 1
0.828730758252873 0.80260334176037 1 1
0.84659517174275 0.821677523510552 1 1
1.0069657716663 0.976661408656212 1 1
0.858632476716958 0.831703037748914 1 1
0.994696994862916 0.965912568713183 0 1
0.976852875196538 0.948126656021731 1 1
0.766307125137472 0.742193116093956 1 1
0.540116298757443 0.524710180808258 0 0
0.92963912786755 0.901431168536997 1 1
0.847692245525071 0.822559875428849 1 1
0.735202420680699 0.714025456392392 1 1
0.850529026277803 0.827026293684565 1 1
0.771357096089894 0.748731799736248 1 1
0.609217136938673 0.591837165036193 0 0
0.848051826762391 0.82275392125808 1 1
0.862842482818949 0.836852436580214 1 1
0.974226738764443 0.946856197603032 1 1
0.66288250227753 0.643640467272737 1 1
0.87287772947427 0.847885148522932 1 1
0.90343197828346 0.876864419287332 1 1
0.975319411383824 0.947213571084577 1 1
0.864380786290722 0.838673727307226 1 1
0.738326076609899 0.717934721998512 1 1
0.785900372042064 0.761900441510492 1 1
0.958386536616459 0.930509978731031 1 1
0.936208828967286 0.908852753360872 1 1
0.839401653298172 0.815717708731303 1 1
0.712868559147998 0.691516997003199 1 1
0.720222747182486 0.698738540858622 1 1
0.846663942284177 0.821038896358717 1 1
0.808832391335812 0.784925005204534 1 1
0.767005104675864 0.744080014575782 1 1
0.694255271448492 0.674570811879666 1 1
0.73700149539583 0.715264043550654 1 1
0.649104707070142 0.631749012430142 1 1
0.706688409630683 0.687452420280298 1 1
0.809513100023767 0.785741472395747 1 1
0.695181857368951 0.675340339211157 1 1
0.894338563027266 0.868071491485957 1 1
0.811147112983437 0.788714604689048 1 1
0.86322158956499 0.839390145443689 1 1
0.629217828610227 0.609809531661397 1 0
0.754528538619636 0.731877348858037 1 1
0.842448695547096 0.816894481818513 1 1
0.910560522378265 0.882456959719102 1 1
0.700457008226726 0.679782328413265 1 1
0.639308130323122 0.620976638647808 1 1
0.752355290898885 0.731308242413798 1 1
0.77522562216465 0.753399154526667 1 1
0.743107014297102 0.719099235507924 1 1
0.646812780001264 0.626753073181278 1 1
0.820301649304437 0.797385706702366 1 1
0.865272818798556 0.839822800725433 1 1
0.705884237756013 0.684933634375999 1 1
0.881229136628077 0.85691062410849 1 1
0.691762508012699 0.671613913222887 1 1
0.924040213216149 0.895645009988425 1 1
0.823255255125651 0.798853954051251 1 1
0.75177759159939 0.728854983574146 1 1
0.880332048033856 0.854707289172053 1 1
0.732209786268444 0.711918910930341 1 1
0.74696830435093 0.72675697084328 1 1
0.892384776551251 0.86646570752809 1 1
0.997228384431193 0.967019691468091 0 1
0.887237514225468 0.861610459599188 1 1
0.952358451709103 0.924921473428935 1 1
0.862208266536657 0.837249105192573 1 1
0.89899384393021 0.871918483826151 1 1
0.779921963791438 0.754645195520468 1 1
0.76201982472075 0.739520831939817 1 1
0.889500895580527 0.864451748983072 1 1
0.967709980527337 0.939338126086457 1 1
0.811186856172357 0.78702040493191 1 1
0.777681586126955 0.754199381301867 1 1
0.673152355615794 0.65223465269093 1 1
0.792577751793864 0.770872567852851 1 1
0.800540537410525 0.778182703740407 1 1
0.773233767796109 0.75083221314489 1 1
0.765412149193858 0.74295902847941 1 1
0.806280299032988 0.781126663800174 1 1
0.987250331306917 0.958319641982088 1 1
0.845414349811574 0.821510564873952 1 1
0.830986091498777 0.805174022690951 1 1
0.750037716074319 0.729172853856742 1 1
0.782520627682286 0.759850369389831 1 1
0.598612734297629 0.579766678345134 0 0
0.707766261688636 0.687243429104508 1 1
0.840150194267878 0.814918023255559 1 1
0.795130697731012 0.772612381890768 1 1
0.775477848373471 0.753120736594539 1 1
0.722298283697716 0.70144166154187 1 1
0.718127516391215 0.695844166143276 1 1
0.766093215896844 0.742414890123522 1 1
0.776469989273578 0.75364836969077 1 1
0.772171205591242 0.748620777223126 1 1
0.740427219620303 0.719519103276131 1 1
0.888835170890922 0.861743942049914 1 1
0.86232451542071 0.837003236024159 1 1
0.755102506748877 0.735029981173619 1 1
0.776369563716016 0.753306867647361 1 1
1.08093454788652 1.04731517443958 0 0
0.698380783288894 0.678715685685082 1 1
0.924464686042392 0.896202834584791 1 1
0.856688620680902 0.832471078565637 1 1
0.916314538130098 0.886981350523471 1 1
0.820361086009863 0.795389392567701 1 1
1.01177842646128 0.9837117983775 0 1
0.756211619454836 0.734081568623536 1 1
0.769171299422938 0.746789488710284 1 1
0.665523222326679 0.646389151203324 1 1
0.760918945230294 0.738803967135191 1 1
0.860352939009808 0.835505506862882 1 1
0.782793895453791 0.758617064921758 1 1
0.670717714419085 0.65095324730407 1 1
0.860296280720473 0.836066048427022 1 1
1.05515213051456 1.02309873117149 0 0
1.00059876167212 0.97215097923096 0 1
0.778174564362887 0.754669102952295 1 1
0.738349715681135 0.716390252099953 1 1
0.786477598207846 0.760520255807031 1 1
0.785259223677868 0.76402154477455 1 1
0.789852898430922 0.766915524534332 1 1
0.641885410944785 0.622688114863242 1 1
0.765777041094605 0.741271814590816 1 1
0.834008540883523 0.807889817837355 1 1
0.826641484848265 0.801982432355773 1 1
0.797031228862364 0.774231881853799 1 1
0.755566770089691 0.734451679094526 1 1
0.667685750114065 0.645789199146997 1 1
0.739301406727628 0.717601672054462 1 1
0.902869229681971 0.87684540535747 1 1
0.799045091298052 0.774967417739822 1 1
0.961301884444946 0.935079855658567 1 1
0.892324722908884 0.865698893439454 1 1
0.78155464833909 0.759772448065592 1 1
0.726643456527096 0.706241526096644 1 1
0.799882116161549 0.776405659931962 1 1
0.871222798063058 0.845998646253544 1 1
0.790928045414301 0.768624568692914 1 1
0.906837250178837 0.880962686914452 1 1
0.763182411115815 0.739636760766267 1 1
0.641831351557704 0.62271253722902 1 1
0.770498475219913 0.747741768027473 1 1
0.783067973899617 0.757781237239682 1 1
0.752139056551972 0.729284844575261 1 1
0.835571092536645 0.810250471955446 1 1
0.73738408225659 0.71374765887042 1 1
0.629367760406906 0.610192977926268 1 1
0.566018281776088 0.549464318077688 0 0
0.850329596430168 0.826603185834907 1 1
0.740229186097123 0.71800057675925 1 1
0.756519365944963 0.732261968895517 1 1
0.766004593988191 0.744780933742035 1 1
0.824493245582958 0.80213818244025 1 1
0.814130444181344 0.790583725057303 1 1
0.878391113440818 0.851634212025008 1 1
0.674010217199827 0.654839804345567 1 1
0.852616160737316 0.828802099152832 1 1
0.814763265467552 0.790046725402149 1 1
0.758084896981925 0.735507293735849 1 1
0.764362830189417 0.742434782221061 1 1
0.738104477439021 0.717165322041294 1 1
0.655917308404884 0.637106241006022 1 1
0.878248254773922 0.850340294309103 1 1
0.791012638173916 0.767207591636759 1 1
0.723032408856945 0.70243691655787 1 1
0.722583229540841 0.701465897551549 1 1
0.852013947870918 0.826007777619972 1 1
0.809384589641722 0.785395412306718 1 1
0.619517661439325 0.600748332945981 1 0
0.94325554926158 0.915659924857553 1 1
0.67081068274913 0.652824304397011 1 1
0.652602438074853 0.634252752306534 1 1
0.800555651371301 0.777812069761442 1 1
0.707667073977237 0.685560656397717 1 1
0.68721200545903 0.665959106771206 1 1
0.717406783756685 0.696984761616861 1 1
0.818636356565795 0.793647074738166 1 1
0.711995600964031 0.691140366380729 1 1
0.818238878634152 0.794210885008845 1 1
0.901320215609507 0.873179388913119 1 1
0.669854390632643 0.651530279869994 1 1
0.85956253374599 0.835000750201464 1 1
0.787614144608769 0.765365564736641 1 1
0.76641661227976 0.744378434259286 1 1
0.903811105973584 0.877553912684671 1 1
0.729149166177574 0.707432946292468 1 1
0.95039823498344 0.923892412082957 1 1
0.732399014852686 0.71266175747861 1 1
0.895310731747672 0.867201007221828 1 1
0.905657067136234 0.87915879208443 1 1
0.851961082703303 0.828718767117176 1 1
0.94077282418344 0.913988642171874 1 1
0.767442195208827 0.743734938410826 1 1
0.750569871691579 0.727965735405238 1 1
0.883216252076951 0.857010846215382 1 1
0.852611194827658 0.825788506264125 1 1
0.847112625222759 0.823310148234194 1 1
0.676992242153472 0.655784070207751 1 1
0.785837124446326 0.760210448105416 1 1
0.752107625401967 0.729952778647411 1 1
0.794501461593686 0.770625285465273 1 1
0.734568822685892 0.712504200353112 1 1
0.929352206937927 0.901314401479076 1 1
0.885360526513786 0.860155137353333 1 1
0.813405357638251 0.790274178361108 1 1
0.913711242137723 0.887828947492775 1 1
0.833141869286206 0.809553502644536 1 1
0.827082361238468 0.802802516074436 1 1
0.815527341850476 0.792753693617016 1 1
0.85202555417028 0.828441624731727 1 1
0.980587853238399 0.952593039506272 1 1
0.733804503146251 0.712551037460358 1 1
0.804111586856045 0.779969307666487 1 1
0.842089255597397 0.815537198754531 1 1
0.774484297317274 0.751437069968768 1 1
0.748068022733051 0.727060412582661 1 1
0.847738528299573 0.822912186287339 1 1
0.572169439550532 0.556017232815748 0 0
0.721982437330856 0.701929944569232 1 1
0.696790322852291 0.677003268022333 1 1
0.913231087875079 0.884973693145096 1 1
0.848940588348238 0.825569445562423 1 1
0.739426086722383 0.71674391839744 1 1
0.885087048925033 0.857284459365463 1 1
0.682556462689941 0.662959719570821 1 1
0.735615660282824 0.712578401317509 1 1
0.774876668397366 0.751602121445339 1 1
0.752132973944171 0.72940838868309 1 1
0.70487117295436 0.684819428044112 1 1
0.652051831192385 0.632388815557434 1 1
0.705949976912196 0.685927772614362 1 1
0.782207353744046 0.759614782980649 1 1
0.687206736735199 0.667928960579197 1 1
0.799970319930064 0.775256827354681 1 1
0.664176576668533 0.645156236431024 1 1
0.841728026668204 0.81623695133519 1 1
0.741715341781402 0.719709707496692 1 1
0.712757695770439 0.6926155214424 1 1
0.813227396982644 0.788995849212366 1 1
0.899066420809585 0.874569575561507 1 1
0.72592435327511 0.704896892487385 1 1
0.924972332964031 0.896834417692128 1 1
0.886205331704165 0.85989539230351 1 1
0.801666187347383 0.778278059882166 1 1
0.693146493027533 0.671170133488113 1 1
0.796599601121778 0.773637622062635 1 1
0.887405030348225 0.862591225255654 1 1
0.861826718617412 0.833948029665796 1 1
0.714156317276987 0.692981920707361 1 1
0.725396728471699 0.703442565572323 1 1
0.727192156116479 0.706748144815269 1 1
0.73000962131819 0.70745176899838 1 1
0.640257074278291 0.621263475484151 1 1
0.812892136602646 0.790086673129555 1 1
0.93143340379095 0.906205174470273 1 1
0.66731697616243 0.648409052805531 1 1
0.829691863863038 0.804442057541284 1 1
0.732600154919547 0.712973395471763 1 1
0.63396261314822 0.615306730575075 1 0
0.753738390104545 0.732316511665688 1 1
0.74599837786374 0.724502751702547 1 1
0.689505155863115 0.668603045371236 1 1
0.8193455199394 0.793173507111078 1 1
0.829225983005693 0.803285609106146 1 1
0.897064587247056 0.868606272992584 1 1
0.988222242540271 0.959985425381292 1 1
0.831383138559896 0.805532732252761 1 1
0.566918635494434 0.550670754429735 0 0
1.02368344030881 0.994945817467098 0 0
0.752552886871916 0.731086230364305 1 1
0.948454790789908 0.921595757401203 1 1
0.829916102981691 0.805647303063565 1 1
0.754895515324625 0.733202697257619 1 1
0.84475188709538 0.82033727088351 1 1
0.714020128848533 0.693402781170034 1 1
0.750867689150372 0.727318947630513 1 1
0.768850382103411 0.747079015381872 1 1
0.672848344215008 0.653187511454689 1 1
0.863688506766709 0.837896969208784 1 1
0.767656705719584 0.745434996322316 1 1
0.860731645795214 0.834980082033078 1 1
0.933885346534029 0.906352016290479 1 1
0.764008961955727 0.740955121295131 1 1
0.923814952652473 0.897616541849263 1 1
0.867269395997098 0.843477996950764 1 1
0.905955088999572 0.878286157418299 1 1
0.74065320344151 0.71983136526148 1 1
0.757884055688897 0.737100247957218 1 1
0.646327662125998 0.626140452403652 1 1
0.765742726559509 0.743088530806102 1 1
0.584004501771029 0.568194602848419 0 0
0.889549268607875 0.864205454881466 1 1
0.803542221291259 0.779824377428955 1 1
0.61185705886479 0.595306963774237 0 0
1.02774057962831 0.993763288126261 1 1
0.776804764524119 0.75423101833627 1 1
0.797650680290208 0.775412513874522 1 1
0.82583549510418 0.801812382962403 1 1
0.749915586834511 0.727436038499805 1 1
0.912273354326778 0.885585679231621 1 1
0.712474184118295 0.693056458996423 1 1
0.742380047106405 0.720188833959931 1 1
0.807179635121506 0.784142831726943 1 1
0.701309013349051 0.680697132528224 1 1
0.707153512694757 0.687282206523128 1 1
0.939225188754143 0.913826039685628 1 1
0.963902888598894 0.93680340011298 1 1
0.840961222918962 0.816127449754189 1 1
0.948474812713257 0.920943788283568 1 1
0.7831647321148 0.761208667596442 1 1
0.87296968799201 0.846815465222919 1 1
0.830337752409127 0.805606510565962 1 1
0.745167090607342 0.725267987285051 1 1
0.716090794888946 0.695409481888336 1 1
0.791101293113218 0.769251963668258 1 1
0.907722246522016 0.880935756232525 1 1
0.951498056230149 0.923440355960396 1 1
0.769985536957238 0.746367009367733 1 1
0.931891014256689 0.906827861065465 1 1
0.860428067704323 0.833987655928775 1 1
0.956890993963756 0.928614002926332 1 1
0.981631800394271 0.95259184793489 1 1
0.77460350489162 0.752682069054033 1 1
0.887405324991894 0.861225793200429 1 1
0.808996522253206 0.783540107399264 1 1
0.868329172136862 0.845034483052588 1 1
0.720378307433703 0.699226296155298 1 1
0.917265209639314 0.891257558480206 1 1
0.892204022331775 0.865760438315567 1 1
0.847996742324585 0.823216173115737 1 1
0.717112408744103 0.693474803521521 1 1
0.623067851704101 0.603962706359775 1 0
0.797023683741836 0.772724018497104 1 1
0.781337979086193 0.758700891942175 1 1
0.93730262288346 0.909990484911057 1 1
0.934925891350299 0.907926575030996 1 1
0.820356912546518 0.796282444168522 1 1
0.662861381118287 0.643539563397615 1 1
0.83322831880138 0.809579821127084 1 1
1.06678174754825 1.03323922972098 0 1
0.715853069182556 0.695330824678988 1 1
0.777797306695634 0.755993708017505 1 1
0.696597741120464 0.67750848734174 1 1
0.805666056411233 0.781594324422169 1 1
0.700503425085328 0.679781422251122 1 1
0.794419332229429 0.77020358287897 1 1
0.704261570528618 0.683943946885906 1 1
0.706792436783525 0.686522813270563 1 1
0.860606408351711 0.836037203257097 1 1
0.776461232884592 0.754520232660482 1 1
0.921763364331713 0.895104890141968 1 1
0.739624769351218 0.718620277037894 1 1
0.855165570245448 0.830348670674761 1 1
0.838549828852297 0.815956818762104 1 1
0.791679985225924 0.769280710847548 1 1
0.822111226183147 0.799946782664022 1 1
0.944427007703898 0.915558539330965 1 1
0.773120765834976 0.751109150558929 1 1
0.874802075718989 0.849749248580639 1 1
0.703189385131766 0.683345944695779 1 1
0.73792965533909 0.717431992282721 1 1
0.836501242014779 0.812798675526472 1 1
0.755761857801438 0.736176487755677 1 1
0.748404841586199 0.726046590102721 1 1
0.660555171936488 0.64245622160203 1 1
0.947745485466004 0.918932451389674 1 1
0.721878595852327 0.699233724778054 1 1
0.835920245441197 0.811785836594071 1 1
0.816403276793741 0.792918854789185 1 1
0.796568280967244 0.77387469892259 1 1
0.77212434314923 0.74879627401583 1 1
0.703336655954306 0.683413463367373 1 1
0.733042273845994 0.71134585453828 1 1
0.769236589271318 0.747745731683572 1 1
0.922765720450321 0.894862129864294 1 1
0.88223437659946 0.856017037267898 1 1
0.788675496513454 0.766499294051492 1 1
0.873285563768106 0.849283953460049 1 1
0.791445099181052 0.767527095275867 1 1
0.708112531598762 0.687567948675849 1 1
0.870923696710595 0.847156889243105 1 1
0.84062815981018 0.817004227519651 1 1
0.801476735146826 0.778190164949105 1 1
1.02254918327753 0.990306612187171 0 0
0.772830655791301 0.749751139254174 1 1
0.856571409778531 0.832128333896156 1 1
0.663516825729914 0.645132848635921 1 1
0.957704725385701 0.929623055733552 1 1
0.773346639395028 0.750288018202709 1 1
0.727409154754999 0.70609826147388 1 1
0.863853244994184 0.837987240071735 1 1
0.938166635061114 0.910996300388057 1 1
0.786492143397489 0.762644784003743 1 1
0.793308550688645 0.769385162962559 1 1
0.926833897656366 0.900160361929857 1 1
0.994569382661098 0.96674229774959 0 1
0.719196418400638 0.698128850212027 1 1
0.719658836602611 0.698621225670758 1 1
0.653156081506565 0.634721055544016 1 1
0.670151567562867 0.651154973098814 1 1
0.794586732928328 0.772449062009993 1 1
0.813378832573304 0.788546474356659 1 1
0.865575782650729 0.841213136069621 1 1
0.738224582202491 0.717631780294671 1 1
0.61018957993811 0.590140886542551 1 1
0.858610057342549 0.833814529544716 1 1
0.745622295829386 0.72400735895738 1 1
0.80006239923454 0.775216897150996 1 1
0.817495223842989 0.795205185821808 1 1
0.869405244240308 0.843093174058978 1 1
0.813835185619436 0.7903487337471 1 1
0.772147116440714 0.749844002238565 1 1
0.857674202585746 0.833081048352267 1 1
0.903447672821344 0.875937455302202 1 1
0.759959865563251 0.739924608843303 1 1
0.768158248694561 0.747412619076176 1 1
0.841937709586117 0.817397382005709 1 1
0.964797701039422 0.934360692430958 1 1
0.703196256441105 0.681124712853841 1 1
0.610351442646673 0.592642475668085 0 0
0.757986858948379 0.735756522997896 1 1
0.600294434610292 0.582789667102507 0 0
0.687233468646405 0.666825673051206 1 1
0.711261587520978 0.690920110894788 1 1
0.657416255539412 0.637649589706682 1 1
0.740571351783936 0.71953646473138 1 1
0.781276034434788 0.757938090893349 1 1
0.737309898627126 0.71570723583769 1 1
0.91311488619696 0.888529672982338 1 1
0.89324273611971 0.866173330790113 1 1
0.7964800732994 0.772937329034105 1 1
0.893274128551023 0.866334414315991 1 1
0.709420861575495 0.689602833371885 1 1
0.777866808173423 0.755005117662203 1 1
0.818783686184693 0.795430298508673 1 1
0.815141845888367 0.792416265324702 1 1
0.712736581144666 0.692353330875361 1 1
0.870692375664976 0.843313266473394 1 1
0.845951577223962 0.820814430582113 1 1
0.797440907438019 0.77387842139718 1 1
0.707530745666831 0.687196635093396 1 1
0.933307642850999 0.906085186213573 1 1
0.790273738294757 0.766004705071853 1 1
0.804934084037985 0.781043537685472 1 1
0.73931822730268 0.71646825646891 1 1
0.90198325067885 0.875405917882065 1 1
0.904387581259719 0.877322160182244 1 1
0.817783024229328 0.794539888523597 1 1
0.618372724424316 0.5998231117978 1 1
0.773549736942839 0.752067274859899 1 1
0.952729947171574 0.925599815569656 1 1
0.795016911948539 0.771580460017624 1 1
0.534739722366071 0.520185320370649 0 0
0.717647763631712 0.697043297614523 1 1
0.776025682338929 0.753906547569321 1 1
0.766957829058449 0.74391660102961 1 1
0.821904476310398 0.797641713336365 1 1
0.68156250859837 0.659334064623768 1 1
0.809744434719952 0.785223960747283 1 1
0.886376565542399 0.86167565486549 1 1
0.846675927443491 0.822885206367787 1 1
0.920829236448484 0.894187639781443 1 1
0.809119068959585 0.785987821780101 1 1
0.893507269679493 0.866662589249205 1 1
0.802010257201547 0.77635701182872 1 1
0.762632836275717 0.741050015125413 1 1
0.854239806296187 0.828981813288448 1 1
0.801127049031809 0.779387817456379 1 1
0.802255663799339 0.776640045125329 1 1
0.993110600053876 0.965357777565542 0 1
0.732000792330997 0.711562830943725 1 1
0.730583076888587 0.709711208043444 1 1
0.804460814667678 0.781176474716511 1 1
0.724155128292186 0.703060818501933 1 1
0.865705048317311 0.840490424830521 1 1
0.8426603047635 0.817890323986868 1 1
0.870506501667546 0.844859184595057 1 1
0.827264693635501 0.802873904825875 1 1
0.906064060107369 0.880446497925845 1 1
0.921294907021807 0.893711853517474 1 1
0.821960852382029 0.79830395409945 1 1
0.841660578084564 0.821147432570608 1 1
0.76545401879117 0.742080559716548 1 1
0.682025760618383 0.662875898862838 1 1
0.731386880485133 0.710848248490387 1 1
0.79205275931797 0.769829247723368 1 1
0.757542599037001 0.733861429911843 1 1
0.990202517344642 0.961880980560049 1 1
0.703280632094907 0.683074844966925 1 1
0.786404070080684 0.763465439763892 1 1
0.716875149806097 0.696596534963387 1 1
0.934843585861579 0.906628319441709 1 1
0.790698334785774 0.765598126710568 1 1
0.74630148160046 0.723975515663137 1 1
0.814280706083007 0.790245767357411 1 1
0.726727206415609 0.705206652860808 1 1
1.01289946732487 0.98366818836311 1 1
0.844075232824771 0.818764240806291 1 1
1.00785441126495 0.976609858459205 1 1
0.751987368143702 0.728504262796614 1 1
0.748877526497307 0.726737395439736 1 1
0.862690827991841 0.83652530502008 1 1
0.854096383717002 0.830323820545607 1 1
0.727720296045866 0.707552008808953 1 1
0.977845527572618 0.949870045594025 1 1
0.819601231323202 0.794923010331154 1 1
0.721072687842515 0.700282954254396 1 1
0.802600174053645 0.77837138008113 1 1
0.730209084249019 0.709092961031724 1 1
0.750537344005404 0.729128776725449 1 1
0.721033804324715 0.700391622215726 1 1
0.741140927668821 0.722276275824382 1 1
0.694649974612835 0.674612092848385 1 1
0.811901422103328 0.787488272227103 1 1
0.776389330688924 0.752874501687139 1 1
0.974741122101995 0.944562303498026 1 1
0.665771266364838 0.647459897761874 1 1
0.893247897086374 0.867519159283806 1 1
0.789256796228582 0.765237080034205 1 1
0.634871436290566 0.616455796550878 1 1
0.883247411162978 0.857018844793733 1 1
0.849984172370352 0.825824115697743 1 1
0.771922738288178 0.748830298208255 1 1
0.827849081379443 0.80471914277823 1 1
0.890278356102714 0.863125682770397 1 1
0.792646729281968 0.768872842606035 1 1
0.685992973568035 0.666641290163192 1 1
0.88160405581331 0.85460182852088 1 1
0.81340105579829 0.788476402692439 1 1
0.800849681291663 0.777130905141287 1 1
0.893035693682892 0.868520633533389 1 1
0.780509995313652 0.75780278472261 1 1
0.828677660451667 0.800610865429657 1 1
0.799767390982248 0.774139455533941 1 1
0.852706462384674 0.828066930977057 1 1
0.832704317207605 0.80686896100142 1 1
0.896269788283977 0.868727929790022 1 1
0.714718485386362 0.69279440854397 1 1
0.713791261458837 0.693930589587921 1 1
0.772978292503453 0.751037933540998 1 1
0.749480867793653 0.728037688883223 1 1
0.84252493375467 0.817995885252927 1 1
0.79886653207188 0.774647080943092 1 1
0.910573305814484 0.883183776856623 1 1
0.80440542487691 0.781251383435689 1 1
0.773034861581714 0.74920910490612 1 1
0.819565883195078 0.794621049576113 1 1
0.581758670309719 0.564679859856756 0 0
0.771929810862983 0.751850413474927 1 1
0.813015847067615 0.789875705308537 1 1
0.772084701826873 0.748792881307189 1 1
0.877700400639994 0.852207485471844 1 1
0.882509720613841 0.856344874798463 1 1
0.641437123285858 0.622385442894725 1 1
0.713907721004669 0.692431261368984 1 1
0.761155069197517 0.738962247710037 1 1
0.766850485607064 0.741989745035036 1 1
0.785935553928084 0.761615413120761 1 1
0.757367980459966 0.735430308069662 1 1
0.808694671003444 0.78507223482843 1 1
0.622185859377495 0.605098364447076 0 0
0.607660164094327 0.590982940956492 0 0
0.76226454452698 0.739132191439721 1 1
0.803205470066331 0.780773764426226 1 1
0.847813662800805 0.821983990309092 1 1
0.765378005596686 0.744497068441223 1 1
0.714849010829558 0.694155683134666 1 1
0.795340227813753 0.770618221109382 1 1
0.835102339030893 0.809903786881529 1 1
0.970610231345748 0.943741997049621 1 1
0.789798413453804 0.767507042729845 1 1
0.936046066582397 0.909539143063931 1 1
0.586541616576432 0.568566485299644 0 0
0.799701026847584 0.776055675475148 1 1
0.799549564822927 0.776470374575674 1 1
0.948589441616368 0.923338041539975 1 1
0.754314380403321 0.73499436098001 1 1
0.779803756921395 0.75507807985821 1 1
0.686189047144982 0.666587548675131 1 1
1.06369749236248 1.03241361419487 0 0
0.725046988870167 0.703074710711949 1 1
0.952155633357334 0.924328606291953 1 1
0.619455647655667 0.601187374627639 0 0
0.744546022022369 0.722305434856958 1 1
0.781151872238591 0.757290014744925 1 1
0.968835151208062 0.940094760566692 1 1
0.672248895363925 0.653554929069725 1 1
0.846536966893814 0.820022318874361 1 1
0.814485930750167 0.791461727896789 1 1
0.836705523493641 0.814095204178684 1 1
0.792566799268389 0.769404476324074 1 1
0.750314461187462 0.727562895794322 1 1
0.924007804250794 0.895993228635608 1 1
0.88159849932352 0.857314687347141 1 1
0.810104086126913 0.78543003434998 1 1
0.699448689511869 0.679050088532992 1 1
0.857694555748701 0.832041543533462 1 1
0.861453876042483 0.833870684318221 1 1
0.767139460117639 0.743693061160725 1 1
0.857946185137866 0.83434382127072 1 1
0.906442836870864 0.880566254027395 1 1
0.840298481505168 0.816069526600044 1 1
0.707962230502972 0.686672659605814 1 1
0.883627942189654 0.857979971400139 1 1
0.771803207074865 0.748898077087432 1 1
0.766929071088324 0.745308369065707 1 1
0.804171738873052 0.781663756269676 1 1
0.878984548609048 0.852575960859615 1 1
0.775839610696652 0.753021929706923 1 1
0.791705326504165 0.768350186697797 1 1
0.694589633823544 0.671507930497462 1 1
0.784834427023511 0.761953497542647 1 1
0.94618595301338 0.920251614373966 1 1
0.84350727302331 0.820022687418846 1 1
0.775430743120353 0.753074880326733 1 1
0.816619673946992 0.79279373026906 1 1
0.712619812949614 0.69141532891648 1 1
0.76248726610879 0.740306024595206 1 1
0.676419330951453 0.655598526295034 1 1
0.781528825392102 0.759899585803412 1 1
0.915991260183523 0.889902883355348 1 1
0.870685984833061 0.844344673930758 1 1
0.613686683900122 0.59683608408064 1 0
0.702739415720709 0.681557906850035 1 1
0.749308759431039 0.727589240973112 1 1
0.843724377761947 0.817929551136509 1 1
0.841438450749719 0.817159823712614 1 1
0.795804303234539 0.773564131050494 1 1
0.894012649511603 0.867094121615516 1 1
0.812472974496101 0.787721570030553 1 1
0.923554931228359 0.894864231354806 1 1
0.906508108101305 0.878926004889472 1 1
0.816966157713791 0.79171770962455 1 1
0.826062178465354 0.802807109441328 1 1
0.760067304022102 0.736863784552351 1 1
0.833698344866275 0.810217453232047 1 1
0.729556700636181 0.710263764571284 1 1
0.672000741395298 0.651889082100252 1 1
1.02537206399481 0.997117351539337 0 0
0.782428703068815 0.75979924560408 1 1
0.846258590780259 0.821259908612197 1 1
0.636472234029288 0.618348130518427 1 0
0.900688530982704 0.874098096191338 1 1
0.904910059677681 0.877813501224467 1 1
0.758239348817467 0.735387408615601 1 1
0.61598379065688 0.599704509431426 0 0
0.865241775931623 0.838837244980128 1 1
0.96561920080406 0.936990712924017 1 1
0.695009181675434 0.67315718739627 1 1
0.860887626611513 0.836647689958211 1 1
0.782111291044203 0.760373787500053 1 1
0.788201082335008 0.765370023685595 1 1
0.919869634090282 0.894290104615296 1 1
0.777210405475816 0.755272736023259 1 1
0.773645726531095 0.753052644588417 1 1
0.717807311704674 0.694785952604927 1 1
0.726553853088147 0.704939154059919 1 1
0.868743304887836 0.842672814581641 1 1
0.831393490416903 0.807690039711702 1 1
0.769338761914345 0.745432224843575 1 1
0.736220405071947 0.713327898662572 1 1
0.832384015410361 0.807424302770376 1 1
0.882219885819048 0.857693965329143 1 1
0.84727309994816 0.821988804411742 1 1
0.861807677917341 0.835656035366368 1 1
0.761076775281638 0.739292145852767 1 1
0.690173657197905 0.668861047172451 1 1
0.92480257389261 0.899034381705318 1 1
0.875425733078969 0.848596936992414 1 1
0.632067417838989 0.61522501614457 1 0
0.844486136603799 0.82169786656851 1 1
0.699972734293118 0.679382513734259 1 1
0.884101875964738 0.857148850031876 1 1
0.758854562612346 0.737212505821129 1 1
0.779705605555431 0.757298290255278 1 1
0.858487611382741 0.832843147138392 1 1
0.741994380646524 0.720871426279967 1 1
0.809191033664461 0.783396297221829 1 1
0.941538597747475 0.914633068676884 1 1
0.714562187169197 0.694488186582193 1 1
0.76227070002337 0.740881844424138 1 1
0.682229663941208 0.662788750520935 1 1
0.736464847154624 0.71553469105529 1 1
0.731681388843761 0.711137055163557 1 1
0.828537293795113 0.805184352714797 1 1
0.890523917650554 0.864683995217429 1 1
0.825443786210015 0.800789920813159 1 1
0.894251732407356 0.869165495520372 1 1
0.848800878228181 0.824075436861318 1 1
0.798903529692857 0.776217564284546 1 1
0.655474603281777 0.637017090260989 1 1
0.915573317597591 0.888733454577124 1 1
0.686507997741042 0.666314056623982 1 1
0.714838800165873 0.693767261314706 1 1
0.78660613621347 0.762783996104797 1 1
0.759567540284539 0.738573486523244 1 1
0.760789846828347 0.736917971084917 1 1
0.902731267257087 0.876078267256207 1 1
0.95072616459018 0.923791354658377 1 1
0.733777508925269 0.712240055529631 1 1
0.801855786961933 0.778845437901197 1 1
0.647243968564277 0.630952468674259 1 1
0.669259449032581 0.650724823748201 1 1
0.766002947820508 0.742800351080378 1 1
0.783914749518169 0.760913909167914 1 1
0.889818781152408 0.864255391676309 1 1
0.792885184371169 0.770428661378071 1 1
0.784292766175958 0.762036628423446 1 1
0.797591834839429 0.770883651064734 1 1
0.659812103965016 0.63957542492184 1 1
0.847242770355894 0.822276692166597 1 1
0.741654173275978 0.719290203260442 1 1
0.766768853279546 0.745101249642802 1 1
0.604895201723191 0.589036462947777 0 0
0.730345721499971 0.709152574553952 1 1
0.71467580914599 0.693431162216683 1 1
0.861316413126057 0.83556591050656 1 1
0.850450815460305 0.826495137441707 1 1
0.692846716827276 0.672360725416208 1 1
0.694979882688231 0.675103647659683 1 1
0.838482322026257 0.814173049321338 1 1
0.672422510961025 0.653265355937006 1 1
0.766636930905324 0.743843467769849 1 1
0.918921933069809 0.892325724438289 1 1
0.858344420363801 0.83225338411536 1 1
0.774886849490777 0.752816690863134 1 1
0.810255773319825 0.787626868567664 1 1
0.695177821688268 0.673911145894134 1 1
0.798515664228366 0.775662571423368 1 1
0.632253440626115 0.614504913231381 1 0
0.755690152029812 0.733189037735816 1 1
0.854024712442998 0.82910821508382 1 1
0.765558719159249 0.74356250270179 1 1
0.866258700187242 0.841231205845977 1 1
0.741015362988732 0.719720215956736 1 1
0.684471508741199 0.66522639875376 1 1
0.76375573993937 0.740343729521417 1 1
0.813499822365756 0.788766958111612 1 1
0.746195966702701 0.724990943383445 1 1
0.91193590292314 0.885942217461273 1 1
0.84274257762947 0.818625216137398 1 1
0.99040090883272 0.959730526017673 0 1
0.755445841951131 0.732974049098079 1 1
0.6774661395558 0.657205072610624 1 1
0.940272319379435 0.913217273617096 1 1
0.873393123323421 0.847912527829658 1 1
0.934872933539984 0.907344849421316 1 1
0.826630988149021 0.803646594459114 1 1
0.803445264339119 0.779359768985128 1 1
0.635466920089875 0.616354083903249 1 1
0.720649779919619 0.699154257244536 1 1
0.903142580384877 0.876148650867914 1 1
0.850949503680062 0.826630194491054 1 1
0.730303706476135 0.710608510932578 1 1
0.710394679215711 0.691838487567437 1 1
0.895865181050834 0.869799083098918 1 1
0.708830412406591 0.688079161840285 1 1
1.05594687204332 1.02331640199319 1 1
0.715783210809622 0.691739526479579 1 1
0.870069789787975 0.843609478971246 1 1
0.752806254292602 0.731097930412893 1 1
0.679030417670972 0.6579255565891 1 1
0.980689278520543 0.952328545062358 1 1
0.850650890195384 0.826456396236328 1 1
0.756385622427602 0.734555605741099 1 1
0.666228224807697 0.648003472205685 1 1
0.898108875689288 0.872638663244388 1 1
0.693363015985856 0.673144777126475 1 1
0.649544303722356 0.630295476855425 1 1
0.770060448106953 0.748241373365418 1 1
0.699939425828919 0.678784517581397 1 1
0.695677059027351 0.673725655820054 1 1
0.89019997722153 0.863993152731962 1 1
0.877534067536808 0.852831043287304 1 1
0.901976103223342 0.876342916969646 1 1
0.760568460806001 0.738663571063399 1 1
0.699191897414862 0.680376149912226 1 1
0.67742554663595 0.656782640896129 1 1
0.716817048817539 0.697306554678175 1 1
0.791124389316674 0.769225172789201 1 1
0.659044954428568 0.639488350296176 1 1
0.801246174531833 0.779692081424911 1 1
0.772315959564234 0.749387300228374 1 1
0.867753852203489 0.843115498386799 1 1
0.855333731076842 0.833382869838969 1 1
0.71481933349541 0.694728995059255 1 1
0.796096779400785 0.772887334214638 1 1
0.828784302365275 0.804456019231048 1 1
0.633822197941147 0.614397624836451 1 0
0.959196229799495 0.93121109787664 1 1
0.647419609847022 0.628963904378291 1 1
0.890466968474532 0.863273950718541 1 1
0.792055760011969 0.769009751866434 1 1
0.812467735520219 0.787810366152669 1 1
0.707771916550118 0.685748588194831 1 1
0.613290395973577 0.595304041212052 1 1
0.852971356004293 0.828438807806487 1 1
0.664937255441721 0.64583536956936 1 1
0.671820414919904 0.652076238394906 1 1
0.909079015187353 0.883678747126052 1 1
0.774335738154167 0.750536484448563 1 1
0.754039385861505 0.73154522693699 1 1
0.665002179933602 0.643959915143427 1 1
0.772792377163523 0.749137645457468 1 1
0.808014885066656 0.785111414951246 1 1
0.786083755499574 0.762447462409392 1 1
0.792375588326631 0.766853117556378 1 1
0.809408430936732 0.785777578605428 1 1
0.82859020020547 0.804579120578897 1 1
0.705782173466897 0.684752062777463 1 1
0.820779625160367 0.797637050183273 1 1
0.769374199433454 0.747272605211564 1 1
0.738959468273227 0.71758303608354 1 1
0.763506553574637 0.741750941094761 1 1
0.759710471366909 0.737778839053618 1 1
0.865729988176949 0.840623437511805 1 1
0.832859728321553 0.806926380695128 1 1
0.724255309807194 0.70441737995988 1 1
0.721765896072 0.70196024574229 1 1
0.785505881115941 0.762027640769004 1 1
0.884878335914364 0.86017373121205 1 1
0.709776737079955 0.689249668465664 1 1
0.884102703724524 0.855732682352993 1 1
0.718416381257828 0.697632643696983 1 1
0.753568727515624 0.732660640184044 1 1
0.623770861869976 0.605943841535184 1 0
0.763873521321339 0.742189938915308 1 1
0.939519739796819 0.911929320342731 1 1
0.964327057466517 0.937719533320253 1 1
0.73011608236669 0.709946752263673 1 1
1.02048318843527 0.991101131341615 0 1
0.753806803886445 0.731817647763231 1 1
0.716438768178102 0.696684595017274 1 1
0.947314583962637 0.919917959143572 1 1
0.618608160094317 0.599975625201362 1 0
0.805490714166818 0.781637352384307 1 1
0.776551796432343 0.75335169890717 1 1
0.733233475757899 0.712405721113786 1 1
0.687794179590186 0.668803551594998 1 1
0.893907407910748 0.869252361687923 1 1
0.860438930687218 0.834090085004079 1 1
0.905323625287467 0.877242017487027 1 1
0.728653974486981 0.707277504857419 1 1
0.834064511527329 0.80820960336793 1 1
0.739866692475366 0.718473583402276 1 1
0.676245144677257 0.655718383894049 1 1
0.79106321217559 0.766526038665199 1 1
0.78818755847748 0.766387483691864 1 1
0.825148040946708 0.800608499413277 1 1
0.694230025148406 0.675691605404383 1 1
0.61915918397852 0.601653939374852 0 0
0.866094474160674 0.839184860827918 1 1
0.764315750906638 0.741664367860125 1 1
0.784516009180224 0.761972473736757 1 1
0.785891532977476 0.762768176338063 1 1
0.723191244251048 0.701653238257867 1 1
0.834791955589121 0.810837606175592 1 1
0.708003572327132 0.688980918634732 1 1
0.739838548041851 0.71952734849184 1 1
0.66847239404735 0.64886922866292 1 1
0.947986445244531 0.922563185745382 1 1
0.719504766691031 0.698858009029735 1 1
0.858678120659511 0.831657493518071 1 1
0.683429346600877 0.662649566060465 1 1
0.704729641655535 0.684158400156464 1 1
0.935792241708874 0.907546270684016 1 1
0.878319251729256 0.85231247010827 1 1
0.838596662103373 0.813792210558809 1 1
0.752984573111865 0.73083689878843 1 1
0.750260391401116 0.729862380601429 1 1
0.837500666989399 0.812492276383513 1 1
0.812961372217769 0.790768952072817 1 1
0.860140641599845 0.835528511096806 1 1
0.673544149918041 0.654108822370726 1 1
0.768300485886233 0.745278517844635 1 1
0.799541468008865 0.777700339600365 1 1
0.821738696388133 0.798238921080318 1 1
0.87746012279777 0.851637661046158 1 1
0.743517277163761 0.722393230186407 1 1
0.88115984101848 0.854461526274982 1 1
0.865224104765148 0.840135865864823 1 1
0.951694798400115 0.923276355480006 1 1
0.762272145983357 0.74091421972934 1 1
0.696188789286313 0.67529268411526 1 1
0.698292990576265 0.678700018766688 1 1
0.839696417495491 0.815281879062826 1 1
0.832922885816895 0.809627356692673 1 1
0.775577411389261 0.750864977124828 1 1
0.748447745845266 0.725048627456558 1 1
0.823545180541787 0.798471186105058 1 1
0.857670673834396 0.83313586400441 1 1
0.740119886044192 0.716779376417181 1 1
0.870421438172946 0.844327303160652 1 1
0.678402784520683 0.656615078798287 1 1
0.73207852285117 0.711512127424509 1 1
0.810051483532129 0.787856409542556 1 1
0.731757687030899 0.712095809586478 1 1
0.972935554318737 0.942320434406474 1 1
0.836815758479653 0.811855763528026 1 1
0.601760368907484 0.584801643481626 0 0
0.834693691383109 0.807965457200595 1 1
0.987160296064639 0.95934759619664 1 1
0.626184729324874 0.607157998313789 1 1
0.613782841825972 0.596112843826303 1 0
0.71968835368996 0.697242279269852 1 1
0.753849635536676 0.731761732745864 1 1
0.963123511391089 0.933774748856801 1 1
0.837391116781663 0.812976561554011 1 1
0.629226058289047 0.610705728717289 1 1
0.900765179335945 0.874787393634004 1 1
0.838228943497117 0.813820674375926 1 1
0.84326582182618 0.817889117531707 1 1
0.823931274113584 0.80032723936184 1 1
0.916940729322142 0.891088317317045 1 1
0.855380611803582 0.830805173857862 1 1
0.633736090198103 0.614977845305695 1 0
0.748224364819187 0.725646751788816 1 1
0.775623766789868 0.752253415063967 1 1
0.68981249817243 0.669938373454527 1 1
0.974365617412617 0.945998905340223 1 1
0.680258648579092 0.660311659032652 1 1
0.689033860705875 0.666529462258834 1 1
0.870397076977895 0.844007933705099 1 1
0.934652906311631 0.90591041081803 1 1
0.722701755699069 0.701508399749758 1 1
0.953185199627018 0.924662904370508 1 1
0.780204145603351 0.757064336389991 1 1
0.658850914924136 0.640400525622621 1 1
0.708590025732389 0.688678760698855 1 1
0.720135693292173 0.69887920828368 1 1
0.628170731188792 0.610467859896823 1 1
0.783117926486879 0.758449396309025 1 1
0.767427906375957 0.745491078270961 1 1
0.881923051528463 0.858042397237208 1 1
0.838870112641969 0.81668926928807 1 1
0.732371393488696 0.7109986906241 1 1
0.779899469140549 0.757020797168767 1 1
0.705361914379329 0.686328376131094 1 1
0.707189199693147 0.686592031799609 1 1
0.727740151306508 0.705628515713202 1 1
0.818337830583768 0.792318002563779 1 1
0.768203813786114 0.745700438914758 1 1
0.784040722595627 0.761407209338764 1 1
0.931626522954791 0.904572421438469 1 1
0.668457133287217 0.648541651771638 1 1
0.650055857820336 0.631272437225634 1 1
0.886675913066511 0.859917211835371 1 1
0.826942516173126 0.802734022105583 1 1
0.73147395551609 0.710787035073869 1 1
0.796373282004591 0.773413395617289 1 1
0.71230228066572 0.690213139161423 1 1
0.903132399604125 0.876397249712221 1 1
0.757669830070872 0.735802704540885 1 1
0.903949642011443 0.877459933944857 1 1
0.82437571464704 0.799345815707905 1 1
0.982069784742982 0.953601402946963 1 1
0.684596675836645 0.665388812069269 1 1
0.909637935393506 0.88252316811345 1 1
0.857819091231685 0.833080586180694 1 1
0.7681857061021 0.745967191395703 1 1
0.571973673254572 0.556370751323878 0 0
0.866540885878777 0.841608463143374 1 1
0.736250919919105 0.715831250770092 1 1
0.826003423019221 0.802091525180217 1 1
0.679607343149361 0.657961699420406 1 1
0.658482574700375 0.637751543978846 1 1
0.84532114166306 0.820896289339799 1 1
0.777229211675402 0.754478585937769 1 1
0.588317373568276 0.571364005518484 0 0
0.721376938481265 0.700899773859035 1 1
0.793210733223271 0.767874037863466 1 1
0.885423248961891 0.859829195987551 1 1
0.945311448064818 0.919075818330359 1 1
0.697241073085147 0.677316358487995 1 1
0.890949840620844 0.863520293003854 1 1
0.773444909654916 0.752059964714072 1 1
0.873590508304829 0.848046545403977 1 1
0.65914567059457 0.639989834720828 1 1
0.828365932971943 0.803936232133799 1 1
0.745691165694205 0.725333170307208 1 1
0.887619000941674 0.8626553823322 1 1
0.711524859534252 0.690607637360749 1 1
0.669995456870775 0.650090916509603 1 1
0.896062725746748 0.870361797484761 1 1
0.809017701164916 0.78610624863641 1 1
0.817272593188709 0.795272529724504 1 1
0.685014723836918 0.665386844219908 1 1
0.714549817702227 0.692065377266615 1 1
0.844532725150358 0.821284702943398 1 1
0.807443856301577 0.783635301351164 1 1
0.707253931175549 0.685315994723169 1 1
0.782289074496948 0.758954339133272 1 1
0.801142380252533 0.777212749873433 1 1
0.840486783997863 0.816249821859969 1 1
0.674553730912551 0.65470298104595 1 1
0.870803171315942 0.845573865163921 1 1
0.708484916415744 0.688992437383513 1 1
0.747165455574314 0.724996791034914 1 1
0.902404731735798 0.877027698149586 1 1
0.802531256129114 0.779041798417584 1 1
0.650517961921063 0.632498366757062 1 1
0.900139872700485 0.871256050953118 1 1
0.704983526340687 0.682552472737442 1 1
0.733090208503396 0.712304204172616 1 1
0.866631353626441 0.840702524057857 1 1
1.0026437739996 0.97527937672627 0 1
0.812054319509321 0.788044780507382 1 1
0.633173965381884 0.613781988810716 1 0
0.945601431358174 0.917617807261959 1 1
0.804758213968062 0.782603608263707 1 1
0.810807166305206 0.788438750115375 1 1
0.726721011235392 0.705826834124722 1 1
0.676742247355422 0.656146764571777 1 1
0.820520919898116 0.797321538265609 1 1
0.782171727450236 0.759661892426331 1 1
0.889036114568672 0.865082026082683 1 1
0.581923455626841 0.564595907384897 1 0
0.872686957286959 0.846888196925662 1 1
0.757377028694425 0.733251817336477 1 1
0.683113590710888 0.663669152444128 1 1
0.695808647039642 0.677112739910439 1 1
0.67228250899604 0.653318354682973 1 1
0.845975569941087 0.822969420738522 1 1
0.822455152737605 0.798844047492082 1 1
0.775833456147657 0.754360359579568 1 1
0.967845906079953 0.941042142471311 1 1
0.872909875087134 0.848191281544425 1 1
0.848647727229276 0.824259969521277 1 1
0.805149740265898 0.781393640353718 1 1
0.735531798918694 0.713461663864618 1 1
1.09678451883856 1.06619459053302 0 0
0.818843439285458 0.795012019717423 1 1
0.614756781962958 0.596845526562123 1 0
0.898584608517455 0.87101665869719 1 1
0.848702173116303 0.824685316125025 1 1
0.840695019217181 0.815872402859861 1 1
0.856256012089845 0.831952897282706 1 1
0.772719861758061 0.751259289619801 1 1
0.776229270483623 0.754312950602188 1 1
0.708584220044778 0.690594327431513 1 1
0.77523364834894 0.74998625761708 1 1
0.721426817026305 0.701679909109328 1 1
0.82023006556006 0.79607128518347 1 1
0.773896141761273 0.750629333272401 1 1
0.788288220547084 0.762218430399014 1 1
0.86407100150339 0.839044752936297 1 1
0.817205021869443 0.790236348941952 1 1
0.87387535578137 0.846120743001874 1 1
0.667717251308007 0.647904868564844 1 1
0.817633649802419 0.79231925595308 1 1
0.786708094090951 0.76288495259201 1 1
0.632104640525434 0.612746137774983 1 1
0.661608065909443 0.642791384058215 1 1
0.746863618448071 0.725331210760722 1 1
0.803230735699166 0.779681429970114 1 1
0.749093407120791 0.727822738471894 1 1
0.870082153103132 0.843906036342678 1 1
0.742193342904901 0.721824613160922 1 1
0.784731613371643 0.761462060718407 1 1
0.975612572079723 0.948257060096696 1 1
0.786856662349218 0.762807498684136 1 1
0.877356485791057 0.852855408871881 1 1
0.799839098324071 0.77600245263111 1 1
0.805347431125234 0.782051122734384 1 1
0.93196412623822 0.904137197267988 1 1
0.799711583647009 0.776791003492138 1 1
0.984171584803351 0.95637258628616 1 1
0.893888549681932 0.86737116818312 1 1
0.804820497506948 0.782491305680011 1 1
0.765473285847121 0.742118002809214 1 1
0.849431661273597 0.825939123404368 1 1
0.769080497355528 0.74776342283808 1 1
0.881179552618487 0.855483937840234 1 1
0.873716075633458 0.8475339312629 1 1
0.842561244372219 0.81844735598864 1 1
0.709597525742949 0.689701859498891 1 1
0.81369803504113 0.787744461682943 1 1
0.785601640005746 0.762834296117478 1 1
0.813851370243267 0.788534538966786 1 1
0.58817057114116 0.570609190703612 0 0
0.761653578984893 0.740205874909525 1 1
0.77644590714832 0.755343158852846 1 1
0.837030144513423 0.813586137831722 1 1
0.859745004409452 0.833878455294625 1 1
0.589515603334307 0.572471549139047 0 0
0.850446779253918 0.825081446280665 1 1
0.792679390238645 0.770506167263787 1 1
0.657131006443536 0.638407457559609 1 1
0.820947306659574 0.796039476607406 1 1
0.771641834057482 0.749607241169486 1 1
0.710081538496027 0.688650575471579 1 1
0.862135191905153 0.836477294330738 1 1
0.502423164401006 0.485251594721096 0 0
0.95997095402758 0.93126704927556 1 1
0.781000612129445 0.758216062805594 1 1
0.879503892321113 0.854176895379311 1 1
0.833179694853305 0.808720348478421 1 1
0.801143486702331 0.776056482104136 1 1
0.736975248824817 0.717195539628514 1 1
0.728861336014341 0.707742648976108 1 1
0.866668316961757 0.842639058917101 1 1
0.861704006037594 0.836811290274838 1 1
0.797019031372454 0.77482377522351 1 1
0.614606562841766 0.596995086951581 0 0
0.876464276177557 0.850430963082117 1 1
0.719213631674938 0.697309779652477 1 1
0.818539854520606 0.792708633239473 1 1
0.707721628057797 0.686298385625416 1 1
0.656564578145799 0.636288645672857 1 1
0.937359988414865 0.909189250407095 1 1
0.636071725462546 0.617711275076426 1 0
0.75853567128154 0.735592436874848 1 1
0.724958702483074 0.705335102462761 1 1
0.891529833838182 0.865986482054465 1 1
0.825661314778997 0.803092989640098 1 1
0.849077374159699 0.82395343912712 1 1
0.703433156746061 0.680774338152837 1 1
0.916016156458968 0.888877128988717 1 1
0.578383339917912 0.561262466029565 0 0
0.833287722152683 0.807656583620999 1 1
0.773208812377008 0.750104327873958 1 1
0.822158137250706 0.799323014440404 1 1
0.771540581279535 0.747240208516776 1 1
0.790869649795727 0.767471089601645 1 1
0.837266534313246 0.813469401555214 1 1
0.721930491997397 0.697675165127407 1 1
0.863564762370638 0.835729489830329 1 1
0.758251498749645 0.734814599541198 1 1
0.860911022683879 0.83532264756056 1 1
0.809512013539149 0.787074246603494 1 1
0.741899344232327 0.720581808306088 1 1
0.856370936509228 0.831599023402117 1 1
0.92576281168655 0.898935178749047 1 1
0.887402557036099 0.861781061040712 1 1
0.691432423057702 0.670775544440409 1 1
0.853247665718535 0.827160193458239 1 1
0.86908796249211 0.843542909458379 1 1
0.755801751430531 0.733999615884827 1 1
0.664232907530344 0.644960510756235 1 1
0.786689831400055 0.762560041286505 1 1
0.639638052486879 0.62076215739247 1 1
0.691010979913624 0.670879147390115 1 1
0.807408485564774 0.785291258166018 1 1
0.788673726028502 0.766711123900612 1 1
0.786680816716344 0.762385665655964 1 1
0.797328157916774 0.775432844968319 1 1
0.871765628372186 0.845780099191334 1 1
0.773186155456125 0.75240359810456 1 1
0.824101075630515 0.79914097321132 1 1
0.666460654222821 0.646251432180122 1 1
0.664663849620884 0.644343533780778 1 1
0.88817482575283 0.862391310551193 1 1
0.696599498575527 0.674950194600899 1 1
0.856588907621691 0.832818297511172 1 1
0.760228023311901 0.737087177670874 1 1
0.762614191129029 0.741325071922921 1 1
0.690623852962063 0.671516730080494 1 1
1.0412422504553 1.01198920110141 0 0
0.817971397270058 0.792238124211878 1 1
0.770882063632809 0.748590948792402 1 1
0.710041294295073 0.690198824695603 1 1
0.957481440061487 0.928669888062645 1 1
0.931667706415916 0.904072589413826 1 1
1.05093237883666 1.01991408243956 0 0
0.891373817087217 0.866271169655461 1 1
0.775309389033209 0.753813360757771 1 1
0.78001067367271 0.755833577474771 1 1
0.888784875913246 0.862693273343443 1 1
0.823432013739848 0.79923627831133 1 1
0.890116748266928 0.861454042102791 1 1
0.844312029528788 0.820166231221918 1 1
0.703111594694337 0.683154583247751 1 1
0.76858168939319 0.7476506320639 1 1
0.888215463883423 0.860706238939437 1 1
0.698756355684574 0.678799503603994 1 1
0.859034991546301 0.83445932422447 1 1
0.892669580685656 0.867854441929593 1 1
0.751026805585561 0.72943298702975 1 1
0.874669637245113 0.849206315178546 1 1
0.791964185670116 0.768922763947833 1 1
0.782233392877604 0.760419250643657 1 1
0.771639550873851 0.750410940520312 1 1
0.733525495356307 0.712145532807997 1 1
0.920559598036177 0.894369923925509 1 1
0.910990180460616 0.884979919487686 1 1
0.883023231425704 0.858221861956225 1 1
0.919824234547263 0.891089353835055 1 1
0.70626778888896 0.687760366383492 1 1
0.885928146931521 0.859248437819296 1 1
0.757750579028995 0.735946591415214 1 1
1.03111165886593 0.998603748226351 0 0
0.682970315612645 0.6637226465095 1 1
0.986324017969595 0.955220899903899 1 1
0.886062543290081 0.861584984633919 1 1
0.795297067419203 0.772202772839707 1 1
0.673324946015439 0.652194516944217 1 1
0.668444713097838 0.646926364888616 1 1
0.889721117238874 0.861813179349707 1 1
0.963472962993013 0.933556725401308 1 1
0.846617918438578 0.821787099070381 1 1
0.700262823029914 0.680031344868944 1 1
0.96108991658244 0.932980346261858 1 1
0.833890777582885 0.809271951112884 1 1
0.648300812858985 0.627680035346199 1 1
0.776445547300826 0.754622861079051 1 1
0.728711011219756 0.706823544862626 1 1
0.811815641101414 0.788387434369579 1 1
0.704515531091029 0.684145982051661 1 1
0.784919030865458 0.763178746983533 1 1
0.860929908284084 0.835459564156087 1 1
0.813884143317157 0.791541527985198 1 1
0.889902637801011 0.864968059782938 1 1
0.708927075210052 0.68795830041821 1 1
0.785239480262313 0.762481184387665 1 1
0.817699483101945 0.79348382751078 1 1
0.6900815433366 0.670281170383824 1 1
0.624484336296765 0.604994724990638 1 0
0.855345742223607 0.830981573196087 1 1
0.861260922411519 0.837730386666917 1 1
0.847318476829091 0.819774787098215 1 1
0.645331182870475 0.626861669077445 1 1
0.830203678240419 0.804830900062251 1 1
1.01360692222855 0.983181017523909 0 1
0.743340933358361 0.722189791475751 1 1
0.919018610095305 0.892981248005662 1 1
0.794704008400265 0.771580855100686 1 1
0.804022719246386 0.779787683358987 1 1
0.709980126065354 0.686491320777015 1 1
0.939577945920001 0.912227619569938 1 1
0.740063563037197 0.717125685858506 1 1
0.60960374768388 0.590312503478413 1 0
0.776786915859338 0.752691121125793 1 1
0.632848283692948 0.614012493150653 1 0
0.803855357732939 0.781103343801919 1 1
0.708066166897763 0.688688418693035 1 1
0.762302691172106 0.741492109720487 1 1
0.874249190925883 0.847781956491884 1 1
0.703704322885246 0.682692920678928 1 1
0.929171471635266 0.901934688189004 1 1
0.851241985027785 0.827521419620015 1 1
0.670204110118678 0.651459108652067 1 1
0.804553562546846 0.781871725338031 1 1
0.719955596192216 0.699559525560657 1 1
0.66938569869657 0.650579460329987 1 1
0.681143085519821 0.662036727424919 1 1
0.904413275868063 0.878060305641064 1 1
0.869406563866842 0.844221622514128 1 1
0.685998674990463 0.664174083383625 1 1
0.77179760977416 0.748006803265106 1 1
0.792604444986766 0.769797827336134 1 1
0.847581632682812 0.822870420782459 1 1
0.679741836707749 0.659676303462783 1 1
0.7860767009173 0.7634148624904 1 1
0.808735864121621 0.784240264697021 1 1
0.615693949014887 0.597490733070252 1 0
0.768989734042174 0.745727058532984 1 1
0.782710839777602 0.759929824293787 1 1
0.854506571129999 0.830103001439896 1 1
0.864140830253784 0.837357484140447 1 1
0.844879190569805 0.819785300197826 1 1
0.829622300239137 0.804236290316088 1 1
0.842895405400447 0.81833402754355 1 1
0.761100620561256 0.737460639887846 1 1
0.99423804563068 0.965446501081115 1 1
0.713988598477474 0.692925059377658 1 1
0.709033803834401 0.687934069524497 1 1
0.672844920617895 0.653211151367431 1 1
0.725567491848778 0.704476883570662 1 1
0.829994857544297 0.80432474107368 1 1
0.658742822294555 0.640818311584795 1 1
0.781910125748546 0.760137644770668 1 1
0.761462351410201 0.740102767597022 1 1
0.721528142108695 0.70038642212132 1 1
0.870622982586892 0.844843661126424 1 1
0.817889594186999 0.795101574493939 1 1
0.942525291413841 0.912335159292093 1 1
0.85882718228355 0.835158761280489 1 1
0.872188869715053 0.847545931785542 1 1
0.859192763199416 0.835751552401589 1 1
0.826460670792593 0.802279611533584 1 1
0.663033559693677 0.64291547117052 1 1
0.692561307895253 0.671950941462918 1 1
0.872583340952775 0.847196586081342 1 1
0.702495705305638 0.682086085301931 1 1
0.760536740004334 0.738734095054287 1 1
0.748725631575412 0.727530845669615 1 1
0.784842653648051 0.760789957801935 1 1
0.802631034437329 0.780853679552794 1 1
0.985246826821363 0.954961945399819 1 1
0.607771414424056 0.590406200550913 0 0
0.772057268454437 0.749531628434926 1 1
0.859197195248211 0.834996450713793 1 1
0.703091789904011 0.683573765607485 1 1
0.710240901046237 0.686758362940697 1 1
0.78592747002112 0.762165206966761 1 1
0.748876901858974 0.727136166090654 1 1
0.849829533418315 0.824434318581641 1 1
0.95749738704699 0.929627429806784 1 1
0.782862911937498 0.758361941994107 1 1
0.949811743338574 0.92274503877426 1 1
0.798939516742526 0.775709256490978 1 1
0.794742779815366 0.771776395958306 1 1
0.718115709744353 0.696508980876111 1 1
0.921987073542288 0.895355948189948 1 1
0.816984086706512 0.793196498188554 1 1
0.731467167537462 0.707528248645053 1 1
0.715526442630496 0.694067543441065 1 1
0.714711202687343 0.694114555945002 1 1
0.714997474001213 0.691639598506345 1 1
0.856835928906689 0.831937596917394 1 1
0.621791890707986 0.603647105286588 1 0
0.839794960509393 0.813335298720999 1 1
0.792236570869914 0.770504805928306 1 1
0.603510396704515 0.585470029712797 0 0
1.02098109470134 0.991752171734136 1 1
0.616140839936256 0.599762147345999 1 0
0.791581785931184 0.768238818948791 1 1
0.785819920683192 0.760384244116365 1 1
0.746877019846723 0.725316571833155 1 1
0.761096123647505 0.739641443927956 1 1
0.893724093639704 0.868172398320799 1 1
0.832415986722307 0.805891658934415 1 1
0.721595635686151 0.698808214511612 1 1
0.761802223740463 0.739668287700248 1 1
0.788227893503986 0.764714266399131 1 1
0.818282050848852 0.796765424784905 1 1
0.720666974292172 0.699335959976007 1 1
0.763813934948255 0.742498916941145 1 1
0.795103378850448 0.771043308892577 1 1
0.88348407202172 0.855417715092212 1 1
0.624508842800807 0.604751951925694 1 0
0.974063387732199 0.944217323512687 1 1
0.961666404190403 0.930732167977751 1 1
0.686369859225089 0.665146370988502 1 1
0.6114799809579 0.594493739821163 0 0
0.815885596731354 0.791385503018595 1 1
0.909495089738524 0.881879858872251 1 1
0.901727368262182 0.876567086428627 1 1
0.679773111594281 0.659915402402491 1 1
0.837877232245054 0.813987130082187 1 1
0.640194560327403 0.62148255783197 1 1
0.734122626865157 0.712618802545039 1 1
0.736732727247586 0.714680329628064 1 1
0.843265125868665 0.819861555519451 1 1
0.771276864255779 0.749213626190404 1 1
0.944563842367831 0.919322412954271 1 1
0.857433781865039 0.833389801927377 1 1
0.669354486036401 0.649609902920625 1 1
0.714719001178669 0.693840929587152 1 1
0.822269124154823 0.798176045443363 1 1
0.73687597536121 0.716386109103275 1 1
0.620534634387826 0.602321570882401 1 0
0.856522655878663 0.833090259182194 1 1
0.734481948486248 0.714173869984035 1 1
0.916573241349237 0.886533606457478 1 1
0.860412977771979 0.834196128565024 1 1
0.81439971718456 0.792118631633456 1 1
0.814343385280923 0.790811515992668 1 1
0.899301360356407 0.873631595912258 1 1
0.875977291835948 0.849610764570405 1 1
0.822599979000888 0.798755029663919 1 1
0.866001610709081 0.841438111358365 1 1
0.724058142255671 0.70331558530898 1 1
0.698301047981735 0.6779421179811 1 1
0.613183412439158 0.594717613579637 0 0
0.730851468918265 0.708952417528273 1 1
0.767802859645734 0.745702287178356 1 1
0.76084202839234 0.739411419657627 1 1
0.515778083899908 0.501378867356272 0 0
0.689933610854617 0.670413786860311 1 1
0.883947277234647 0.85585899145428 1 1
0.828833310337085 0.805003862445225 1 1
0.751081138978106 0.729795383585537 1 1
0.716067414549193 0.69716798715258 1 1
0.858618786337522 0.835111846294877 1 1
0.865396609921657 0.840918138511225 1 1
0.788763527014438 0.765437294589618 1 1
0.749825140140199 0.72960661633065 1 1
0.622881672350694 0.605308503021489 1 0
0.729026562485698 0.70763443236738 1 1
0.72330891992725 0.701053696270461 1 1
0.709882148752742 0.689449158577823 1 1
0.937621343376038 0.911191512081936 1 1
0.730242436927897 0.710236313571434 1 1
0.596445334365411 0.577586880442437 0 0
0.714419884249356 0.693409821680952 1 1
0.74749368514708 0.726113744850065 1 1
0.672648219842021 0.654701283520967 1 1
0.897164864573894 0.871507203496857 1 1
0.78965110550209 0.765015355767021 1 1
0.842710994052163 0.817642020990484 1 1
0.639368094972442 0.620071048345844 1 1
0.844742629778428 0.820005289508956 1 1
0.746403002525709 0.724400267472105 1 1
0.791465190566822 0.767630052208858 1 1
0.693848876253819 0.674100441266054 1 1
0.788695410374787 0.76625897163527 1 1
0.766492612717393 0.740745787545826 1 1
0.698345047506253 0.677465219081277 1 1
0.860432465082313 0.834839542966048 1 1
0.974107072131304 0.944377154035968 1 1
0.809637028657275 0.786185808705103 1 1
0.767677097878892 0.744910644934577 1 1
0.884962523303761 0.859736106516439 1 1
0.77211117448808 0.750876688604969 1 1
0.695396975385346 0.676068255328995 1 1
0.817997395290306 0.794009270558714 1 1
0.862035693984697 0.836260245602628 1 1
0.756897854871017 0.736376007280718 1 1
0.9280248605504 0.902134817150647 1 1
0.74209896210156 0.721033030885352 1 1
0.703137111256223 0.681430541160875 1 1
0.830581880355179 0.804155303341875 1 1
0.925567944614533 0.897302108859665 1 1
0.794884024612775 0.771901367533928 1 1
0.676041572313574 0.656985905929261 1 1
0.719298785689298 0.698897442808741 1 1
0.589909976087486 0.572458911471228 0 0
0.82330480199352 0.79706504394399 1 1
0.783920065784434 0.760296081154822 1 1
0.658691124107768 0.639664471839281 1 1
0.782954713481398 0.760184548592729 1 1
0.872094868598718 0.847781202120269 1 1
0.838343278573419 0.81129868706788 1 1
0.901013155122773 0.87567292654905 1 1
0.715278997342034 0.693699213151939 1 1
0.65977361686353 0.63955615527032 1 1
0.717235308589145 0.696351511422796 1 1
0.755509566520776 0.734917154180382 1 1
0.889691453272294 0.862047923058779 1 1
0.869589822783457 0.845864119020247 1 1
0.770187626900627 0.747983292444832 1 1
0.720544860125545 0.698707798903019 1 1
0.777026745997259 0.754590207607283 1 1
0.998587766110689 0.967985197459246 1 1
0.864211525174361 0.838455251636006 1 1
0.74496377543243 0.724362182202222 1 1
0.779301561445755 0.757485461388236 1 1
0.713737878144267 0.693272211057454 1 1
0.945912169682758 0.918699286600852 1 1
0.735419829318028 0.714431512730953 1 1
0.816375481126706 0.792288463082299 1 1
0.964178605539111 0.936061235393765 1 1
0.737241201588349 0.715754527516722 1 1
0.863189902839252 0.837255733439377 1 1
0.741143210317621 0.720210598820842 1 1
0.71743563673825 0.694592209307171 1 1
0.684530333821192 0.664961666660155 1 1
0.773811547194454 0.751780618791411 1 1
0.625318040599637 0.60781940798181 1 0
0.817188381011028 0.795039209649053 1 1
0.884118891287239 0.85700786139905 1 1
0.780723709581366 0.758700443859828 1 1
0.80304656038093 0.779002415012265 1 1
0.734582816337519 0.713243625303346 1 1
0.735656924109962 0.712655940115913 1 1
0.742118224861115 0.720556189367854 1 1
0.705577069402741 0.684058702932353 1 1
0.75113463207335 0.72958631835217 1 1
0.727087596903069 0.704986915978218 1 1
0.833947860719213 0.809500676057323 1 1
0.799375421347805 0.77432952808919 1 1
0.753293910621158 0.73151920454003 1 1
0.823108692362276 0.800639456693888 1 1
0.627494059265743 0.609069871375081 1 0
0.760482526219358 0.739033493111571 1 1
0.688727064761632 0.667902636855298 1 1
0.639100319693101 0.619112313180647 1 0
0.832118573742418 0.807817439100032 1 1
0.78880553111926 0.765968078985349 1 1
0.75985104570549 0.736428267746344 1 1
0.890062517606869 0.862726992946131 1 1
0.955625208132032 0.926764337991954 1 1
0.882486267025734 0.856533505208663 1 1
0.912141478599732 0.884379425267753 1 1
0.864875094160888 0.839358597036977 1 1
0.827904227241088 0.804842802012767 1 1
0.686964831143128 0.66631744082727 1 1
0.750740628973438 0.729198974458588 1 1
0.927130132811893 0.898477155176062 1 1
0.87012623692485 0.845271007838312 1 1
0.742615896656722 0.721969386047188 1 1
0.927530256186753 0.900218501956717 1 1
0.79849201675042 0.776137737190979 1 1
0.82364062741291 0.800619452498682 1 1
0.881354352367742 0.853843229359944 1 1
0.843089889859188 0.818933165187103 1 1
0.645276137719282 0.626394149968965 1 1
1.04220787189922 1.0132155042119 0 0
0.80923601632229 0.787084588464853 1 1
0.848208165490784 0.825208570517452 1 1
0.875099795278877 0.84865464304316 1 1
0.696205270954045 0.675824630310268 1 1
0.712702087245703 0.692857059730667 1 1
0.696732333906048 0.677252961725276 1 1
0.803373354387466 0.779235109676009 1 1
0.892786957404084 0.867448680604114 1 1
0.672445405211612 0.65175263730833 1 1
0.76282215305027 0.741358936426977 1 1
0.706915034835875 0.685812009395946 1 1
0.79976042923963 0.777806344805991 1 1
0.878709338222161 0.854186485691282 1 1
0.772269650370326 0.749092718661234 1 1
0.652525604330209 0.634101507151591 1 1
0.807004556073864 0.782493257232571 1 1
0.695248990501304 0.67666811322617 1 1
0.772661660681734 0.751275354992917 1 1
0.804910298316836 0.780599413921381 1 1
0.629682198227564 0.610525889344567 1 0
0.690895239703252 0.670772830949633 1 1
0.995952322013459 0.967059110752682 0 1
0.692649667636706 0.673842495840081 1 1
1.02607684140996 0.99573759828155 0 0
0.602456941126487 0.58418205291969 1 0
0.799971218009327 0.776661422760854 1 1
0.803767212719769 0.780396342873227 1 1
0.682882065557303 0.663033908803155 1 1
0.663856219985343 0.645129457787835 1 1
0.810446815673531 0.785663130572257 1 1
0.90500024382359 0.879091829118235 1 1
0.747058224474249 0.724907010035003 1 1
0.746912962139977 0.725607295914325 1 1
0.873503632769314 0.848792903636166 1 1
0.739831630306307 0.716431102609247 1 1
0.753830723567508 0.732015170945165 1 1
0.732923075767106 0.710290126232538 1 1
0.791506855442428 0.768221308254151 1 1
0.753714372992743 0.732089127458218 1 1
0.714532674903486 0.695555636861557 1 1
0.939653546614703 0.911169887944204 1 1
0.564985033845598 0.546985696747158 0 0
0.634877522909246 0.618774324381718 1 1
0.765741842712096 0.741230369995614 1 1
0.77745582139927 0.754931029132583 1 1
0.846348084933919 0.823206089027508 1 1
0.770484086373018 0.748338597022293 1 1
0.797062982618483 0.773338894982155 1 1
0.863484818260783 0.838705689106404 1 1
0.882093626662499 0.854643282623745 1 1
0.792875556027643 0.76839719391034 1 1
0.827268485072426 0.803528291460757 1 1
0.813455686029702 0.787869869804198 1 1
0.596340758625108 0.578495789840634 0 0
0.808999105238879 0.781764230762558 1 1
0.800415055331175 0.777477149556103 1 1
0.721487332935164 0.701557070462095 1 1
0.790902516026826 0.768720827283798 1 1
0.874665143068226 0.85014087383434 1 1
0.920238662679547 0.892538923605301 1 1
0.728385898346517 0.708434604543604 1 1
0.798818380237036 0.775071945178361 1 1
0.875352596068537 0.848487884527987 1 1
0.822800966513661 0.799541043932109 1 1
0.889866509328849 0.86343183023469 1 1
0.740717071989962 0.719949551865393 1 1
0.894033248189996 0.868514584331242 1 1
0.809684399071276 0.786020605091353 1 1
0.825480378894716 0.801185693445955 1 1
0.677543622941418 0.658013349571469 1 1
0.726324329446124 0.703600152380928 1 1
0.692084150527742 0.673403227609324 1 1
0.898423656453433 0.873951424533921 1 1
0.660367483173097 0.640759379333649 1 1
0.863630961037207 0.839606853569426 1 1
0.836785652703078 0.810440456505666 1 1
0.819449083313264 0.795202262397184 1 1
0.873985543658126 0.847965608710627 1 1
0.734976483559049 0.712091295714591 1 1
0.942099509340084 0.915072688609872 1 1
0.883386958275067 0.859959347002055 1 1
0.75120280885446 0.728657326518479 1 1
0.75393800287125 0.730894953652112 1 1
0.687619547791235 0.669779067786213 1 1
0.819958038906947 0.795233093891154 1 1
0.854934082441326 0.829682107061249 1 1
0.763084563315739 0.740849752579377 1 1
0.665739185646714 0.645538958328925 1 1
0.73118133543047 0.709621239664694 1 1
0.747444684388538 0.726276096686763 1 1
0.632521391452606 0.613973849996265 1 0
0.938177005928402 0.90946753444542 1 1
0.808146837390974 0.785520836269612 1 1
0.927443745009787 0.902215665891713 1 1
0.795396220692046 0.772679328743173 1 1
0.786751626988275 0.765472520274921 1 1
0.801868047769053 0.778551356226193 1 1
0.893600493534333 0.867367443025966 1 1
0.905865941821211 0.878698290455782 1 1
0.816445876286645 0.793450879924665 1 1
0.974484317448693 0.945352677034124 1 1
0.977977609792757 0.949077010008553 1 1
0.837782298848243 0.813159959102647 1 1
0.854132327263389 0.830480989608353 1 1
0.906566259011663 0.880436238732608 1 1
0.806461657679335 0.783652000534842 1 1
0.971741546527384 0.944268933100223 1 1
0.763304826849045 0.73848266386295 1 1
0.787996503566825 0.763868558163663 1 1
0.775056663240974 0.753293397896462 1 1
0.768986990420091 0.746664540479028 1 1
0.764374637746139 0.742926640282509 1 1
0.849183089176087 0.823792093305483 1 1
0.900622870964087 0.875162424549083 1 1
0.812367545383095 0.789099972428606 1 1
0.701806651027169 0.682089518013185 1 1
0.763954707819491 0.741902429661276 1 1
0.802509832357936 0.778972342682741 1 1
0.75473556942839 0.732862292221304 1 1
0.799841473710813 0.775168839669842 1 1
0.82748599786307 0.803451915492241 1 1
0.745148865991903 0.721093516302941 1 1
0.717177685285582 0.696883736608457 1 1
0.831041687136296 0.807303520842847 1 1
0.947996248719573 0.920872346226243 1 1
0.903958050861013 0.875601899536556 1 1
0.831751827266141 0.80667681923886 1 1
0.848907411315404 0.824102738219324 1 1
0.87132792123648 0.844171520057015 1 1
0.734158833362932 0.71315393411448 1 1
0.765798552230552 0.742818828822002 1 1
0.857450294097501 0.827044045435087 1 1
0.930319269942237 0.903988633244017 1 1
0.836523105870652 0.812291400685455 1 1
0.913238288419323 0.885656090485308 1 1
1.02920963556111 0.998024352634119 0 0
0.633352539235202 0.616160625747087 1 1
0.779372501610449 0.756373023044304 1 1
0.883014268081736 0.857641003817982 1 1
0.749587289211413 0.72916330260803 1 1
0.74738958966359 0.724640178341706 1 1
0.795835692716004 0.773389382530654 1 1
0.797509270571788 0.774547646353798 1 1
0.867235085381735 0.841936791198434 1 1
0.796671128330364 0.77425754617063 1 1
0.93257085049872 0.902576162722367 1 1
0.850567070820394 0.823030842460688 1 1
0.790159805073009 0.766453531402027 1 1
0.742058788251599 0.720246059028695 1 1
0.800378514416255 0.776083012315966 1 1
0.719689778052357 0.699766994570458 1 1
0.839065507543017 0.815265108924486 1 1
0.961610585164067 0.934307608081607 1 1
0.900241593381674 0.875303771858633 1 1
0.826073327379141 0.802958980148114 1 1
0.919688661389629 0.893170230321708 1 1
0.740170181302604 0.719662231216776 1 1
0.767149007503043 0.745865131636086 1 1
0.765171025980922 0.742588575250382 1 1
0.738299824079421 0.718207485146221 1 1
0.873801933486983 0.848074185707683 1 1
0.762882050351197 0.741650965185968 1 1
0.70033865290379 0.67953840896129 1 1
0.688647823341413 0.667954433164082 1 1
0.779553460468504 0.75639185326331 1 1
0.774436492741341 0.752350302935899 1 1
0.937116486624172 0.906605148867002 1 1
0.853111725038453 0.826331068174308 1 1
0.706065823191097 0.685887867234221 1 1
0.753484345382074 0.731936092471633 1 1
0.819903654534926 0.795183278956677 1 1
0.834564665081951 0.811107498552361 1 1
0.663294982874871 0.64495529332562 1 1
0.630209400716808 0.612231902541389 1 0
0.782850245438959 0.761610217239376 1 1
0.742106456677736 0.721418544423228 1 1
0.919867312161218 0.892992616794982 1 1
0.793333450835931 0.769854864284592 1 1
0.773192562570583 0.751030785959054 1 1
0.949682980840096 0.92335351272064 1 1
0.829192539967311 0.806292159315492 1 1
0.966276657974385 0.938026495815969 1 1
0.851356562429913 0.827461495657519 1 1
0.786269082393628 0.762091457186377 1 1
0.659985518310584 0.641641539152234 1 1
0.786810815353209 0.762084001260779 1 1
0.823443404173151 0.799091411617235 1 1
0.9904682004674 0.959763203949039 1 1
0.838257680931058 0.813412973166853 1 1
0.828746446589065 0.805466573330727 1 1
0.861898122389637 0.835613680197346 1 1
0.539516865798725 0.522312973025736 0 0
0.839960452872737 0.815264864986668 1 1
0.771211600825719 0.749578356144625 1 1
0.799188685093208 0.777123326070627 1 1
0.7662316288675 0.742222385038563 1 1
0.756971946106929 0.734692608526651 1 1
0.846009199323337 0.82237791702738 1 1
0.738382255744463 0.716692611288841 1 1
0.843384589211755 0.819346213159773 1 1
0.907911586528529 0.8827681256089 1 1
1.007433244212 0.978945255565043 0 1
0.763871916635236 0.740732792369201 1 1
0.871735133386477 0.846341027126894 1 1
0.992492202162207 0.964039110138961 0 1
1.05457260872482 1.02413120694518 0 0
0.782484566607372 0.759959597941603 1 1
0.747818464463918 0.727325646473368 1 1
0.85968175266984 0.832240498831041 1 1
0.80079060891728 0.777556425021401 1 1
0.892134366740709 0.866954436260966 1 1
1.09458215381042 1.06032564939875 0 0
0.938738700221514 0.910410451402283 1 1
0.795139161862828 0.771658617983898 1 1
0.733226868535854 0.711235114751769 1 1
0.804940202716566 0.783013722553373 1 1
0.666918528157101 0.64783245909281 1 1
0.811135904741383 0.7875750184409 1 1
0.696419032217384 0.676814600562823 1 1
0.752961559207382 0.72951735092393 1 1
0.680561608244507 0.662226818685162 1 1
0.705578684999317 0.684776100769048 1 1
0.836481039317818 0.811196676788904 1 1
0.772160670168381 0.74952373625106 1 1
0.82718637541643 0.8041171810238 1 1
0.830246036554694 0.805172614828951 1 1
0.880386395548159 0.85360339152007 1 1
0.820684724648987 0.796941233282038 1 1
0.799729800334033 0.776390572793029 1 1
0.718236927896989 0.696820160763859 1 1
0.778837910401648 0.756691997893058 1 1
0.732643632407342 0.71264328266579 1 1
0.714608393917751 0.694213920194725 1 1
1.00613470260745 0.974844463192203 1 1
0.921316301253843 0.895425951889079 1 1
0.762122296539819 0.738098296735743 1 1
0.607126993744706 0.588576664339145 0 0
0.899468703883645 0.871410317757264 1 1
0.938033577561735 0.910914224393901 1 1
0.828040965222016 0.803664696933954 1 1
0.98002376381596 0.950988955898871 1 1
0.718600076110846 0.698161322383887 1 1
0.787944025184711 0.765791732679403 1 1
0.767018568834423 0.745586238220867 1 1
0.746601607544587 0.72281050404244 1 1
0.874582263677041 0.847727127247519 1 1
0.775030387096772 0.753515245988456 1 1
0.855085645543652 0.827983380855289 1 1
0.794391424791993 0.769904515795285 1 1
0.730757600264194 0.709909838002248 1 1
0.727083116687805 0.705131526807937 1 1
0.823308865761063 0.800235711755082 1 1
0.854848089746527 0.829978534797905 1 1
0.63753191582318 0.618495615484764 1 0
0.695716902743455 0.673773672765687 1 1
0.776666904258929 0.75395547160929 1 1
0.780158132785815 0.758249811144257 1 1
0.644683280340373 0.626831514482813 1 1
0.715034034673638 0.694743006323969 1 1
0.826817782437969 0.801405135815797 1 1
0.832411198697818 0.808085253689932 1 1
0.726841451362764 0.70637420381066 1 1
0.895016047596979 0.868654079396726 1 1
0.847591357202757 0.823553941542627 1 1
0.79074856064474 0.768237748851784 1 1
0.962081260531206 0.931443653023839 1 1
0.79443353014827 0.771531775516634 1 1
0.730471625670136 0.708360132617934 1 1
0.592441383543516 0.57472403104274 0 0
0.6862861384619 0.665680601828255 1 1
0.800485163776195 0.778322406536579 1 1
0.781082855236102 0.758684857177175 1 1
0.848978637574147 0.824850171438042 1 1
0.899737022904506 0.873443315692577 1 1
0.906135536389024 0.879582330335397 1 1
0.756588921249591 0.734309117788872 1 1
0.683418948647543 0.664404969309338 1 1
0.90207172935476 0.874597591898 1 1
0.751814415393278 0.730052281152963 1 1
0.77167968756717 0.749793127058579 1 1
0.756161166417152 0.734136918601099 1 1
0.840051856636138 0.815345113434458 1 1
0.715875104199547 0.693559264637371 1 1
0.89208918637943 0.86389881600197 1 1
0.80709405441481 0.781743589708504 1 1
0.681956895756093 0.661522834897801 1 1
0.854071212759243 0.829493634410699 1 1
0.794846496633839 0.771233716501755 1 1
0.797885102262955 0.773960423199515 1 1
0.636031679816416 0.618546577319028 1 1
0.831863100909252 0.806972112877565 1 1
0.782757084082457 0.759555874585158 1 1
0.776206735859787 0.75393218624403 1 1
0.816609875095255 0.793625744582135 1 1
0.872873597148895 0.846972853779833 1 1
0.718151496710792 0.697401576727518 1 1
0.706271490827875 0.685531079630768 1 1
0.79052995230434 0.767863489012052 1 1
0.784828906328575 0.761775593831057 1 1
0.716010928484418 0.696227652101941 1 1
0.8199085880001 0.793750722610136 1 1
0.941718987957273 0.912091395886471 1 1
0.761678058199945 0.738037879389149 1 1
0.807626121070825 0.782749834487825 1 1
0.57220507431678 0.556136916350532 0 0
0.595791576269699 0.578022287643596 0 0
0.754760349215379 0.73235704611307 1 1
0.777298541066722 0.754896285455013 1 1
0.606530364293556 0.588435088686835 0 0
0.853810752190121 0.829403122570621 1 1
0.694210741293277 0.673459440634086 1 1
0.802613519520869 0.779469972394621 1 1
0.846034319969681 0.821748792707036 1 1
0.818862350922316 0.796912932125208 1 1
0.704991207286761 0.682320402669912 1 1
0.775527538618995 0.753998289271938 1 1
0.857454385541025 0.833609520617897 1 1
0.730617984245333 0.708702422510032 1 1
0.8506327313854 0.824491546297072 1 1
0.686282625685558 0.666474272310383 1 1
0.662965471987392 0.644118576853192 1 1
0.848628912194351 0.822132226338446 1 1
0.780763205235666 0.757509833170987 1 1
0.741461546999055 0.721157345798777 1 1
0.695304463276021 0.675288941172861 1 1
0.851214476859879 0.827586948366143 1 1
0.734400776169332 0.713255013060475 1 1
0.817700379446258 0.795695079364232 1 1
0.815092578946385 0.790158809314464 1 1
0.931156382468589 0.902972483710662 1 1
0.917148412130753 0.890655475974817 1 1
0.869399910905577 0.843409580020184 1 1
0.643426846892626 0.625792346233877 1 1
0.865954652479452 0.839965196248687 1 1
0.860504811426435 0.834707991800087 1 1
0.680700183324564 0.660851898525495 1 1
0.771880211710904 0.749024437466475 1 1
0.827225999228733 0.803156066826788 1 1
0.750794960349977 0.730248030420379 1 1
0.734379836252619 0.71277869883219 1 1
0.841664094427052 0.817854423824609 1 1
0.911728041995916 0.885421662866614 1 1
0.707555543036352 0.687716133373792 1 1
0.778087329662317 0.755273705228527 1 1
0.909025219211231 0.880438858011628 1 1
0.829251455821825 0.804764137077382 1 1
0.636275447145635 0.617481933681054 1 0
0.890645050177602 0.865342231160418 1 1
0.695431533773846 0.675768544366418 1 1
0.866238897544126 0.840011167913035 1 1
0.725204866567283 0.703846808867585 1 1
0.755132729547854 0.733982359395567 1 1
0.866704740117604 0.841568196812299 1 1
0.91700619986379 0.890279861594017 1 1
0.751930045245911 0.729474658770754 1 1
0.823001014255991 0.799302194659215 1 1
0.732480656616469 0.709062884522142 1 1
0.719667840855419 0.699123528897657 1 1
0.735984796312247 0.71695804494465 1 1
0.862597010276724 0.83884652220634 1 1
0.700406973247075 0.680050250442405 1 1
0.93644344258092 0.910340372206112 1 1
0.808288713603821 0.784990059707663 1 1
0.841775571542682 0.816572468086281 1 1
0.752247370277196 0.731939407597484 1 1
0.590991994569515 0.574949109527384 0 0
0.716211580739106 0.69530398836777 1 1
0.852532513335701 0.826785513303305 1 1
0.799462582858541 0.776882033362742 1 1
0.750060280993569 0.72801642713286 1 1
0.819372178113159 0.794967178214527 1 1
0.669568598572022 0.650554750647239 1 1
0.776973427382774 0.751235851545898 1 1
0.800545724545254 0.777583780993302 1 1
0.676598768788125 0.657536835896346 1 1
0.866340584668044 0.840222775763917 1 1
0.829918408331475 0.803185200034822 1 1
0.691718042103216 0.672189255628056 1 1
0.850905942989625 0.826536770687873 1 1
0.694818264068166 0.673473776938059 1 1
0.862269282446156 0.8383180865888 1 1
0.759510860232918 0.736656282006256 1 1
0.836682234647545 0.813164820014687 1 1
0.822308962399613 0.797999642446875 1 1
0.913534858888332 0.886900817181699 1 1
0.799734389287195 0.775801504370631 1 1
0.762035462880448 0.739822832222289 1 1
0.858056464871287 0.83192257796353 1 1
0.791552482945709 0.767720492959451 1 1
0.707660187320988 0.686353786454757 1 1
0.713396353933498 0.693821629650069 1 1
0.682305202831585 0.66195919728793 1 1
0.758686094671196 0.73582387211733 1 1
0.85177908704561 0.825996050962999 1 1
0.862841300742146 0.837129604822179 1 1
0.610860458842668 0.592371018950822 1 0
0.935621164699829 0.908242851502259 1 1
0.891419135786327 0.866641498804862 1 1
0.775870298950868 0.751965446289642 1 1
0.820004067441315 0.794648794192265 1 1
0.834880421852638 0.809355016366722 1 1
0.702607923706255 0.68251832924241 1 1
0.859930170784289 0.834725577887384 1 1
0.754542126700632 0.731976226239147 1 1
0.86920941398072 0.844367749920155 1 1
0.814771831893115 0.791522005734082 1 1
0.709810220334281 0.688988476835692 1 1
0.697060547815351 0.677124316734781 1 1
0.908099185713816 0.88155321154864 1 1
0.87107140554264 0.847077235349701 1 1
0.715645458751061 0.695287243099428 1 1
0.797161542684786 0.774001071284597 1 1
0.668743660436044 0.649979733585146 1 1
0.943183915017386 0.917160914975234 1 1
0.732506669442929 0.709541943511925 1 1
0.836082100791413 0.810765936064295 1 1
0.827328410091375 0.802842143933181 1 1
0.728719805019455 0.70742559325746 1 1
0.689999668702349 0.668261246468612 1 1
0.733657624048671 0.712710409031773 1 1
0.819213628570895 0.796760654843502 1 1
0.73127171804846 0.709529902699047 1 1
0.961627457372555 0.935045826526225 1 1
0.870616071728856 0.843880707430547 1 1
0.903171970876901 0.874528532198389 1 1
0.703475290240606 0.683069553789312 1 1
0.712107575217419 0.690646337693673 1 1
0.87425953049461 0.849328967971409 1 1
0.744472776508973 0.722588663517666 1 1
0.759442078743992 0.738920193266378 1 1
0.756885132392578 0.734595008616056 1 1
0.801526365454426 0.778333947837519 1 1
0.926248675371544 0.899650046801815 1 1
0.716676282088173 0.69582839704745 1 1
0.79209351583981 0.768629261090848 1 1
0.921555350716271 0.893014062436251 1 1
0.799011458469228 0.773413515251476 1 1
0.770663618153973 0.748012078735829 1 1
0.820886603133528 0.797265114124518 1 1
0.722696679318752 0.701218122520843 1 1
0.875045492833241 0.848207464158019 1 1
0.55428454302317 0.537894425305045 0 0
0.553958162313791 0.538196464460352 0 0
0.884310537136445 0.858737449980562 1 1
0.922559606198099 0.895440827447869 1 1
0.623533098735295 0.60500420281281 1 0
0.859743064995891 0.833107225804596 1 1
0.871495505860992 0.84570644251584 1 1
0.776873681355137 0.753690649495331 1 1
0.79128044673663 0.768116338081023 1 1
0.808825655021417 0.785495616033993 1 1
0.887681940087194 0.861752275820823 1 1
0.765267384901668 0.739950073179286 1 1
0.810580163303573 0.78597082666406 1 1
0.879199824266525 0.854087507036517 1 1
0.801719466726736 0.778717108732342 1 1
0.734166370615667 0.712936258428832 1 1
0.919409284766745 0.892958828545618 1 1
0.768444315605702 0.745594459353162 1 1
0.609288299952509 0.59283577735438 0 0
0.742280866337387 0.71877277503812 1 1
0.65695165508299 0.638137979322826 1 1
0.684088199819973 0.66476682839665 1 1
0.626902040498149 0.608105281484291 1 0
0.790308826114077 0.768598380513259 1 1
0.67542335928055 0.655323144571649 1 1
0.756381085282501 0.735467086490058 1 1
0.629962194899527 0.610887835912739 1 0
0.907397614912325 0.87876069965236 1 1
0.801314319365239 0.778037821204096 1 1
0.680168436504299 0.660483774096648 1 1
0.948114185026544 0.922797335692077 1 1
1.06465996134269 1.03444320857933 0 0
0.698357276763999 0.678376055225541 1 1
0.753298686353519 0.731916797642763 1 1
0.884012622958861 0.859166510378625 1 1
0.854180330820978 0.830663506430882 1 1
0.798718338157186 0.776805247104183 1 1
0.994264938020524 0.966231710602621 0 1
0.637002927308101 0.619135950891887 1 1
0.687583426596389 0.667772535136331 1 1
0.730198606984187 0.708923830418923 1 1
0.704545924925886 0.683770194012013 1 1
0.710004677054009 0.689817620777523 1 1
0.687507350398992 0.666166964202356 1 1
0.839525778209102 0.814938232130856 1 1
0.785656267411139 0.761995671982236 1 1
0.840382140471935 0.816998868414028 1 1
0.906090112592973 0.881513349385589 1 1
0.86256559348922 0.837244318426059 1 1
0.705595180506371 0.685660144860761 1 1
0.71730776446401 0.693313923752703 1 1
0.770070915431004 0.747370513629605 1 1
0.860806196343594 0.83625838205515 1 1
0.71775595138818 0.696360733425799 1 1
0.841638625866003 0.816753935029469 1 1
0.879854464694856 0.856031929523666 1 1
0.591054769000464 0.573762856015141 0 0
0.963117748814794 0.932970559852422 1 1
0.838934537656091 0.816840427350257 1 1
0.736193040055094 0.714591358022342 1 1
0.677354361556008 0.65844195891878 1 1
0.924546031484473 0.897549931752351 1 1
0.78148468287414 0.757489408470201 1 1
0.825277004767691 0.801813151913969 1 1
0.657895900749651 0.638036607608196 1 1
0.734288396780107 0.713298011197975 1 1
0.713165176993217 0.692126408261802 1 1
0.859172460863173 0.832486957877292 1 1
0.775191488380567 0.752397509406267 1 1
0.9846242681906 0.955970638927552 1 1
0.785886897756883 0.763188466332877 1 1
0.659164716488497 0.639783879826374 1 1
0.781416349751892 0.757568441022785 1 1
0.954440639762512 0.927171552414411 1 1
0.728110132687437 0.707416997964629 1 1
0.86106334668938 0.836424575531011 1 1
0.666265887231325 0.6467477409706 1 1
0.67940234573098 0.659302895764666 1 1
0.921900501196487 0.893412114985141 1 1
0.751408746209195 0.729580893952142 1 1
0.783358389798154 0.760040258782249 1 1
0.84998448294641 0.824791481487664 1 1
0.718435468885328 0.69650246632024 1 1
0.800426517622823 0.776710915587469 1 1
0.650334595796899 0.630185825670745 1 1
0.760162756419031 0.73823822845858 1 1
0.766849707627258 0.743804990745362 1 1
0.628912749951727 0.609526406793182 1 0
0.930310718838623 0.902867789421506 1 1
0.864344499612293 0.839681845533612 1 1
0.896862792936051 0.869677403163525 1 1
0.787508466949926 0.764871048483965 1 1
0.708171924283561 0.688149816336134 1 1
0.737399907140873 0.716985509866538 1 1
0.841038399545579 0.816231627961212 1 1
0.655624244258465 0.637107553715287 1 1
0.851910390756315 0.825989955325336 1 1
0.664321677900881 0.643711838203782 1 1
0.934537531164703 0.907005257993077 1 1
0.77715675805658 0.755010688644682 1 1
0.53584343900525 0.520446497386631 0 0
0.856199844942782 0.831121005013015 1 1
0.723499772679486 0.703081842763189 1 1
0.87127292626915 0.844468775626604 1 1
0.761952529502135 0.739476148984321 1 1
0.747310675729787 0.72385087829719 1 1
0.752388646318085 0.7315203462948 1 1
0.764908334661951 0.742209688345646 1 1
0.754787350819429 0.731939468236968 1 1
0.828718555645585 0.80542885209118 1 1
0.772661186747831 0.750139823827706 1 1
0.745897476378297 0.724610919512895 1 1
0.758369810519471 0.73485253498877 1 1
0.849149424167189 0.825314621618463 1 1
0.904330238502032 0.877560201776465 1 1
0.749856351661317 0.726668037620027 1 1
0.695254068801831 0.676522954215446 1 1
0.621372194347967 0.603471118183126 1 0
0.776059359806716 0.753932933378825 1 1
0.769385422282377 0.747117627540342 1 1
0.688253101807406 0.668505161351035 1 1
0.8783731102777 0.852434415765175 1 1
0.796704682289213 0.77512049031937 1 1
0.605401521070475 0.587584568326565 0 0
0.707173405884108 0.687194460019462 1 1
0.549967401974989 0.533883171852414 0 0
0.924238247037461 0.897042598569965 1 1
0.804587336596781 0.780393902680563 1 1
0.938967375470582 0.910157172958383 1 1
0.917343591218567 0.892935195308076 1 1
0.66956186784277 0.650657434847575 1 1
0.775964075666611 0.753037548386522 1 1
0.721915623167369 0.700575481447145 1 1
0.950600059407417 0.9222701454411 1 1
0.684872790048705 0.664509694939188 1 1
0.821165511742756 0.797477613190657 1 1
0.930058633915616 0.90382611445532 1 1
0.610063023515767 0.593247924654163 0 0
0.866524163865401 0.840109934312891 1 1
0.696490681369891 0.676383577811918 1 1
0.796607426189853 0.774246619125186 1 1
0.694843667655938 0.675006094554859 1 1
0.729616787351349 0.708078571581236 1 1
0.880867256501289 0.854363105459365 1 1
0.673010023293477 0.652590090696606 1 1
0.623634953164714 0.604705523771551 1 0
0.700264872021589 0.679099328504931 1 1
0.903611360520191 0.878350307305262 1 1
0.691152472193816 0.671463924953077 1 1
0.877994195750727 0.85280362060997 1 1
0.650962258701097 0.631644398564245 1 1
1.01702417406345 0.988989551615108 0 1
0.774884649688086 0.752607276064312 1 1
0.917581608605861 0.890508114277778 1 1
0.779541166290484 0.757690599601939 1 1
1.04055036991012 1.00942340419775 0 1
0.761257342327148 0.739433616061651 1 1
0.893853893578817 0.868461913877108 1 1
0.877284477630485 0.850775306807182 1 1
0.720640185538663 0.698412859750067 1 1
0.680685688524615 0.659000387942809 1 1
0.86188054631574 0.835976509755651 1 1
0.731867911336227 0.710911030350708 1 1
0.817942932986029 0.79449587115521 1 1
0.800635955461238 0.778598545750816 1 1
0.859209200594723 0.834525296716942 1 1
0.848063005557823 0.823143988818926 1 1
0.828325365297925 0.804423817212274 1 1
0.840668472097084 0.814412086380585 1 1
0.73272312495086 0.711784453604414 1 1
0.892587964200437 0.862863484621296 1 1
0.868016998677224 0.840632347577258 1 1
0.776394916395499 0.751973879016568 1 1
0.712176642073744 0.691862912021418 1 1
0.928900951341837 0.90094264159477 1 1
0.578469826109037 0.56080186876459 0 0
0.812795570875587 0.789763393660784 1 1
0.739556550768538 0.717614887154928 1 1
0.790076112284007 0.767508407254019 1 1
0.921254428394377 0.89321034929622 1 1
0.88351338046153 0.856876042910806 1 1
0.599142349747274 0.582450742981794 0 0
0.761086356380258 0.739851731879454 1 1
0.832546271610743 0.808294464511628 1 1
0.812075841128264 0.789714368883516 1 1
0.715210690167382 0.694691402754273 1 1
0.864910206250618 0.84118758446311 1 1
0.830894048068127 0.806787930328957 1 1
0.883262592174115 0.857469953123531 1 1
0.727856796799185 0.705872158587266 1 1
0.554967891215093 0.538906194349806 0 0
0.767802608708193 0.745265485749669 1 1
0.845596056272219 0.81935567538741 1 1
0.849698713594111 0.825247056082415 1 1
0.797165980579502 0.773615763597048 1 1
0.698441016574198 0.67867115583512 1 1
0.92347877428667 0.898563427079967 1 1
0.866126873091835 0.840888293396601 1 1
0.858919989659903 0.833548603133993 1 1
0.800982740820181 0.778875170009064 1 1
0.737261187389247 0.71691645596914 1 1
0.923162464148528 0.895325756948385 1 1
0.847485737209491 0.821872693710487 1 1
0.762519574429184 0.739449890200593 1 1
0.818182507250895 0.795093881178332 1 1
0.860899466082191 0.836771343229671 1 1
0.84726590275466 0.823855344758016 1 1
0.814290513143775 0.791582753306536 1 1
0.855876545916317 0.830251601848189 1 1
0.86766970396022 0.840872806978542 1 1
0.969722048201873 0.94015384447952 1 1
0.88250019016783 0.856826471305683 1 1
0.763409774896101 0.741194079652245 1 1
0.776042052277851 0.754201627884405 1 1
0.780363716862163 0.757349600267988 1 1
0.951890516237821 0.923904477795921 1 1
0.866681302306718 0.842518870720158 1 1
0.842377924160188 0.815351098686533 1 1
0.907051591134592 0.881689848863788 1 1
0.773628558258004 0.751452549836036 1 1
0.881739397763569 0.856044890188326 1 1
0.747230919243207 0.726711398218349 1 1
0.860065833743676 0.833317587512583 1 1
0.651279058971681 0.631905147826212 1 1
0.87579002656168 0.84806142984098 1 1
0.943844996559142 0.913017230944479 1 1
0.660628904027435 0.640911238749864 1 1
0.930720284489186 0.903907398071671 1 1
0.714591811979319 0.692029083568622 1 1
0.883755167516639 0.857315942100529 1 1
0.787663791923132 0.764093446909565 1 1
0.836237503919054 0.812414472157353 1 1
0.87452425400431 0.850845052315992 1 1
0.765152617345079 0.743694859017242 1 1
0.79086820724476 0.767121895031536 1 1
0.722398875493767 0.70089073229061 1 1
0.74494735117363 0.721781742906273 1 1
0.750923617002866 0.729108649078233 1 1
0.946940623442635 0.91980623956289 1 1
0.910326486478415 0.883687189565837 1 1
0.791769590474856 0.769794178729927 1 1
0.813317549826664 0.789137993867387 1 1
0.798224449959598 0.774895395442539 1 1
0.762749923928176 0.740986083524517 1 1
0.741495804119274 0.720085203693637 1 1
0.731094470126453 0.71095832626707 1 1
0.752110161409374 0.729746863360737 1 1
0.806982625212341 0.783791857331468 1 1
1.0040900299914 0.974910031525076 0 1
0.833683893810187 0.809124768015773 1 1
0.743241473289476 0.720624982145012 1 1
0.699429620729721 0.679105548640693 1 1
0.696270255043463 0.676615508818463 1 1
0.803944200563961 0.781658023336088 1 1
0.845672753513226 0.821942924469701 1 1
0.88929829486537 0.8638155900916 1 1
0.622185400580001 0.605077989786717 1 0
0.685801291186167 0.667481804789412 1 1
0.553802569710802 0.537659909507529 0 0
0.834378934766294 0.809591406747745 1 1
0.755919598426655 0.734397836852267 1 1
0.66511951399821 0.644911036534642 1 1
1.05257167833533 1.01931081246742 0 1
0.718234940858995 0.694920232541455 1 1
0.938923344926668 0.910716581948539 1 1
0.908191491865164 0.880891675737585 1 1
0.832212933703682 0.808834779145392 1 1
0.820622180456136 0.796583801131291 1 1
1.02763043568252 0.998104951565558 0 1
0.785260423831895 0.763236073693064 1 1
0.886804850273876 0.860811087284182 1 1
0.758913942734947 0.737503644755047 1 1
0.585248086316084 0.567742466259487 0 0
0.717509579687355 0.696901486004084 1 1
0.810637563482447 0.786957872912205 1 1
0.811980955099714 0.787578318634349 1 1
0.797354974726331 0.773925218259808 1 1
0.757660040974204 0.73562533583395 1 1
0.782714263608547 0.7596183878388 1 1
0.813586588791778 0.789145495896879 1 1
0.883373249146738 0.858620862378894 1 1
0.783232342363333 0.761537010550355 1 1
0.759516079896491 0.738561621754449 1 1
0.904852313593021 0.878218151225789 1 1
0.687379579053017 0.665901567931859 1 1
0.759231216504076 0.737963336792351 1 1
0.846371323857177 0.819726520800265 1 1
0.854839765480646 0.828663458141454 1 1
0.598540191971122 0.581351624079916 0 0
0.968682946154929 0.939929825320313 1 1
0.858252479235071 0.833309975264059 1 1
0.78762186060765 0.764064128233607 1 1
0.958634155879756 0.931887827190574 1 1
0.672544701371044 0.653278352788507 1 1
0.574657602330991 0.557478260054895 0 0
0.694190312648837 0.674784855299739 1 1
0.873693380015704 0.848013982755223 1 1
0.886006587505938 0.859455293045963 1 1
0.793281674057744 0.767761386370744 1 1
0.8398384368702 0.813856558368862 1 1
0.758788680277045 0.735989574130973 1 1
0.58649587267664 0.568608475598019 0 0
0.78468306323203 0.761900884235098 1 1
0.904280261287294 0.878650340451541 1 1
0.937223811009249 0.909473822926636 1 1
0.778016065506452 0.755436641076062 1 1
0.801950081899772 0.779131812362451 1 1
0.853315552762214 0.826835886891745 1 1
0.680206612411724 0.660329390604144 1 1
0.800374070440811 0.777235799184425 1 1
0.791621608915115 0.768767062142211 1 1
0.908417049399423 0.88110852192189 1 1
0.81173917859518 0.789513517472262 1 1
0.887536810281765 0.861604674894066 1 1
0.955345062380882 0.925321264581117 1 1
0.856659905102681 0.832443825278183 1 1
0.697340931932872 0.677638282551433 1 1
0.793193315243794 0.77077447653706 1 1
0.662494487021084 0.644101660245111 1 1
0.750891618994836 0.728185473093055 1 1
0.763847009031747 0.742399054246027 1 1
0.93325426133369 0.905812967166916 1 1
0.827190570285274 0.803912155025068 1 1
0.949944849141285 0.923006080115043 1 1
0.786669875635334 0.765340827233313 1 1
0.835947289149632 0.81197300224443 1 1
0.823082424046029 0.798577090540254 1 1
0.725029485947911 0.704183184005717 1 1
0.607812801522685 0.589886318393395 0 0
0.940523720809392 0.91223955010427 1 1
0.891461334494881 0.865761309116549 1 1
0.699837637399053 0.6794642465922 1 1
0.978293497616971 0.950065999243514 1 1
0.863497315547164 0.838857410957696 1 1
0.811713591071591 0.78773389011491 1 1
0.839111499260224 0.814706280830188 1 1
0.815656955572258 0.789267660768604 1 1
0.730380115066188 0.709684664723126 1 1
0.782807873273431 0.759434644700612 1 1
0.726727738423522 0.70594679713014 1 1
0.608633411000587 0.588713842952018 1 0
0.824525330371068 0.80107036061835 1 1
0.926274366695509 0.897361876635703 1 1
0.849668877320441 0.824078282904396 1 1
0.871226611219777 0.845029992386966 1 1
0.802695092938547 0.779185636674455 1 1
0.778530665772397 0.75580766285641 1 1
0.734528714590965 0.711150642329631 1 1
0.853398778816214 0.829088981207514 1 1
0.732610597589474 0.71220372997012 1 1
0.690500261614898 0.670911855113539 1 1
0.827843735668959 0.805251858885509 1 1
0.734705767978202 0.713695581175124 1 1
0.752804655662449 0.730308735732002 1 1
0.800234810520293 0.776589627240727 1 1
0.897751059433071 0.871217332200391 1 1
0.905957399941036 0.878877998997181 1 1
1.00182548562455 0.972666454125953 0 1
0.950779603164702 0.92348499028714 1 1
0.691260290828068 0.670924238202164 1 1
0.760184809963955 0.737465797056324 1 1
0.701434094592097 0.681200710097588 1 1
0.80772917180318 0.783229837975869 1 1
0.720059987820324 0.699428372192539 1 1
0.523606088091017 0.508224255152103 0 0
0.916496094807733 0.887395933559398 1 1
0.910085418526963 0.882523255176531 1 1
0.848205336191257 0.823839998170434 1 1
0.546410564506101 0.531135963351357 0 0
0.877235737521062 0.85269399780347 1 1
0.92045700776199 0.894342133701416 1 1
0.737301327915218 0.716704786637862 1 1
0.837278820752156 0.810392983780441 1 1
0.64871725357445 0.629818474748329 1 1
0.808253196113284 0.784234058766813 1 1
0.793767553727023 0.77015956796023 1 1
0.931326049750611 0.9049295648965 1 1
0.919509544047642 0.892324144807553 1 1
0.820072397428398 0.79569253668803 1 1
0.814415820784887 0.790809051688681 1 1
0.843048233203721 0.819198393133284 1 1
0.801435761521721 0.779444142211828 1 1
0.773955447642205 0.750415451036976 1 1
0.813813277797641 0.790489328709591 1 1
0.800005615431099 0.77404570141526 1 1
0.806846136359424 0.783653759775022 1 1
0.830519508854022 0.806384611892102 1 1
0.810482008348079 0.785900087901544 1 1
0.787285040945202 0.764570691355661 1 1
0.767330445816585 0.743613195945693 1 1
0.896305026873429 0.870851995303161 1 1
0.789838558443916 0.768184836135875 1 1
0.936330734736289 0.910829214796073 1 1
0.937334108147983 0.909908183485701 1 1
0.829142943446036 0.805248386717419 1 1
0.739230055669963 0.718660644546638 1 1
0.807408686340947 0.785918942155767 1 1
0.95455189723329 0.926057189954543 1 1
0.727828704268746 0.708480867092975 1 1
0.828565082580336 0.803489196893442 1 1
0.937685487429521 0.908617011966742 1 1
0.882817570222983 0.857454560595654 1 1
0.807961541059872 0.784724136493957 1 1
0.688446644531608 0.669461676271295 1 1
0.791811504319752 0.769637718177528 1 1
0.846781886375777 0.821463693505596 1 1
0.824890241416006 0.801971732833586 1 1
0.741370202244478 0.720116075530533 1 1
0.764458807151838 0.74170482081951 1 1
0.770427721423481 0.747926994719046 1 1
0.894531029000489 0.868179303165792 1 1
0.858115588983619 0.834317064146514 1 1
0.846378311656498 0.820926456967977 1 1
0.856308816782621 0.830086688689868 1 1
0.894424480265555 0.869337175156818 1 1
0.888427511729137 0.862606276724618 1 1
0.779942947336481 0.756919289160565 1 1
0.870468767488102 0.842671549316561 1 1
0.865244618298832 0.838813212409769 1 1
0.719860851862064 0.698874903084626 1 1
0.963691241532215 0.935682162484448 1 1
0.627084185516754 0.609090273371279 1 0
0.809526788555371 0.786936121936655 1 1
0.832773315769472 0.809095075843892 1 1
0.570573971098941 0.552172800043742 0 0
0.58666795941797 0.569866737395512 0 0
0.746276914821942 0.722867079389304 1 1
0.930928828946912 0.904049497449232 1 1
0.939887967917694 0.914375220191336 1 1
0.752893821465285 0.730294796378728 1 1
0.848649399545044 0.822856664064816 1 1
0.799699954667244 0.777167295424922 1 1
0.583048520008006 0.567187630665182 1 0
0.896223424130904 0.870528791535155 1 1
1.06625187957822 1.03511410479295 0 0
0.875844134804866 0.848120141356845 1 1
0.795575316423169 0.773490113086076 1 1
0.772852363546418 0.750505412335896 1 1
0.723055739972389 0.700734488694675 1 1
0.764214787039712 0.742869301151197 1 1
0.758365610945481 0.736736114602417 1 1
0.864130934148262 0.839101021249342 1 1
0.723165683223301 0.701894528700593 1 1
0.697145099949743 0.676987738093381 1 1
0.802320394384541 0.780947430742101 1 1
0.778289719277736 0.755857491071147 1 1
0.753097406366347 0.730382424142743 1 1
0.709278928355026 0.687660849763277 1 1
0.882672665518326 0.856025283976793 1 1
0.818716434544506 0.794711972292529 1 1
0.698232323139307 0.678950791933653 1 1
0.820320280651964 0.795839004656774 1 1
0.863036423158398 0.837679543568999 1 1
0.882464583658354 0.856547835661533 1 1
0.866789681976932 0.839891133154748 1 1
0.87228664898934 0.847344374430062 1 1
0.852691332911827 0.83006733046994 1 1
0.835198324706271 0.811244430012032 1 1
0.819578613151839 0.795912722166595 1 1
0.699109099263923 0.678014697774107 1 1
0.764858946763134 0.743799412209558 1 1
0.88683221916109 0.859542993305625 1 1
0.833827357569618 0.81063805310071 1 1
0.923071601586779 0.896249443647042 1 1
0.867820740393255 0.840510130846441 1 1
0.776130469333843 0.753763757237234 1 1
0.808050192703706 0.782842606764031 1 1
0.801841383211109 0.777005396883975 1 1
0.689176421956409 0.668657359135188 1 1
0.778575508718497 0.755982781948249 1 1
0.718269971712326 0.695693048841381 1 1
0.644350620283473 0.62747689957697 1 1
0.84737658844519 0.823210361355881 1 1
0.778554257197754 0.756426313447416 1 1
0.896712585287819 0.871983986926939 1 1
0.856617796534182 0.831822020892592 1 1
0.863381876035296 0.836884082904472 1 1
0.860020533235712 0.833871864238721 1 1
0.67831125775187 0.654086096797539 1 1
0.760276214008854 0.738719503904465 1 1
0.793033166536462 0.768036559113936 1 1
0.866580351712504 0.841058190807455 1 1
0.781651264619017 0.760453312029008 1 1
0.993726480470634 0.965535433380124 1 1
0.720727133554587 0.70076872471909 1 1
0.921011951043849 0.895336759173399 1 1
0.878191643535009 0.853624339994794 1 1
0.665056602867138 0.646590836102685 1 1
0.706756190603233 0.686071853658201 1 1
0.773506407901645 0.750891347650652 1 1
0.795962034142649 0.772243387206348 1 1
0.848482641916046 0.823984801196649 1 1
0.726238729466844 0.705685188421115 1 1
0.858563132249475 0.834412746125967 1 1
0.77327697013432 0.751349435527424 1 1
0.723175754810014 0.701667465568013 1 1
0.709051257317064 0.688417746010354 1 1
0.859633037642067 0.834685952554616 1 1
0.860122698714634 0.833901614621094 1 1
0.793737395686043 0.771450779608077 1 1
0.905304554604483 0.879395094861504 1 1
0.764711231775133 0.743700103618347 1 1
0.730999870098996 0.711784542395179 1 1
1.05452826578114 1.02379503702451 0 0
0.750591855836368 0.728469586963153 1 1
0.813986896644691 0.790092317936411 1 1
0.746506397533539 0.724514608405204 1 1
0.762173515378378 0.738979628686395 1 1
0.829050293576137 0.804422359856997 1 1
0.808629886515715 0.784582118323189 1 1
0.650350295572008 0.632530831785456 1 1
1.00824010664572 0.977917583188702 1 1
0.638243275359345 0.619540101473739 1 1
0.785933149865974 0.763352646688809 1 1
0.804910978116329 0.780504725884607 1 1
0.888923146778916 0.861049330525362 1 1
0.846649512966914 0.821545016645101 1 1
0.730398353713076 0.709480410879375 1 1
0.815678272336867 0.791039486964101 1 1
0.639178915791753 0.619442440892104 1 1
0.880265186454555 0.855394153253293 1 1
0.782557806535642 0.759404187880201 1 1
0.681746350766265 0.662805945592467 1 1
1.03220054353835 1.00013697425944 0 1
0.987070763179323 0.959510287307162 1 1
0.536340946103914 0.518562822400568 0 0
0.78482322959456 0.759990252300987 1 1
0.645970856487848 0.627283914282455 1 1
0.608537090864072 0.591091658902811 0 0
0.778407926627431 0.756106384612714 1 1
0.869985570499056 0.844259750574656 1 1
0.773922441035261 0.750301067308832 1 1
0.933006183210761 0.906962656851827 1 1
0.83380788895339 0.809028730389117 1 1
0.739359593375155 0.717259906554932 1 1
0.878828826032482 0.85320570582576 1 1
0.659444880625701 0.640043447017135 1 1
0.720487859705844 0.700212307161871 1 1
0.748330552094627 0.727299282004565 1 1
0.651669008741741 0.633453088775746 1 1
0.612142275092696 0.594738216848586 0 0
1.03805508067394 1.0068965280608 0 0
0.904918658008619 0.876876752372804 1 1
0.823318307576896 0.799042955185702 1 1
0.845870938854247 0.822430772840573 1 1
0.746098120730485 0.723467914663415 1 1
0.78066385752441 0.759150611122816 1 1
0.712038522145221 0.691680774484561 1 1
0.818191995876907 0.793114450177697 1 1
0.749362909368423 0.727180675820942 1 1
0.709294098314192 0.689195281474761 1 1
0.72573877291312 0.704895301331707 1 1
1.00737766619433 0.976456021149439 1 1
0.662120731549656 0.643489302214877 1 1
1.03395674346991 1.00496896598493 0 0
0.755994105348513 0.732369099807993 1 1
0.692493317566162 0.671778955605386 1 1
0.699752691160846 0.679882444190037 1 1
0.912872045605578 0.887541883014016 1 1
0.675233496125582 0.655590998146582 1 1
0.643651349324362 0.62547150349408 1 1
0.778251719601658 0.756621140897422 1 1
0.848964841275196 0.826249654306611 1 1
0.821133674309616 0.797832730225542 1 1
0.769911067275059 0.748287538924543 1 1
0.858628334393403 0.832810529392516 1 1
0.896401061383401 0.868094053573481 1 1
0.854711431172875 0.829676128591831 1 1
0.858779038573986 0.833868376319548 1 1
0.995325756099732 0.964966369903011 0 1
0.902350421465097 0.875013406527259 1 1
0.882943542931321 0.857521486909958 1 1
0.778068035154186 0.754876624154263 1 1
0.761850905859938 0.740676493518363 1 1
0.822228760301736 0.797880197710132 1 1
0.881552619350921 0.855254440680182 1 1
0.795613080258359 0.773327478804987 1 1
0.763715613707474 0.740509620502382 1 1
0.683721005699479 0.662556476720782 1 1
0.969516517875359 0.9400714457392 1 1
0.704735572829099 0.683509193763596 1 1
0.555194057966556 0.539403167879604 0 0
0.849118039404628 0.825472412092554 1 1
0.806152182118412 0.781476129333239 1 1
0.888397904071357 0.863241367875207 1 1
0.958600550095641 0.930954795098697 1 1
0.761274670213183 0.740207280592459 1 1
0.708735219040254 0.689442975379331 1 1
0.771819523198253 0.750714522131913 1 1
0.817387219800763 0.793108672001972 1 1
0.803146741658499 0.779741709108434 1 1
0.878843530387717 0.852436208008084 1 1
0.740314074109884 0.719099232760719 1 1
0.769603543411268 0.746783592470254 1 1
0.787980577802009 0.765438533296048 1 1
0.703503651383054 0.683381125275045 1 1
0.927225229204749 0.898867882273006 1 1
0.739925105966648 0.719645565202796 1 1
0.68786815629512 0.669149858843286 1 1
0.715403561387677 0.694172679111071 1 1
0.842415981280924 0.818985716227947 1 1
0.820293035830766 0.796960154791955 1 1
0.744340650033395 0.723796510047057 1 1
0.895248482921317 0.869030655690827 1 1
0.779103427405078 0.756347161194415 1 1
0.661990170622441 0.641723422394641 1 1
0.759490342888001 0.737066708374341 1 1
0.874592686933991 0.84762686759736 1 1
0.68377999151 0.662931130889921 1 1
0.873858509588066 0.848033767719643 1 1
0.685774108261844 0.665877853285964 1 1
0.80819294633449 0.784096464805465 1 1
0.630306083622408 0.61112351270271 1 0
0.84804817492104 0.822775859990416 1 1
0.723060824054689 0.70297167488247 1 1
0.758477045246621 0.734913836584376 1 1
0.859934746821995 0.834483082100836 1 1
0.778237167145005 0.75644385799873 1 1
0.757697804235194 0.736211748569767 1 1
0.908957332537907 0.885239451086485 1 1
0.819545343081242 0.796678009348407 1 1
0.752172456996871 0.730519010831972 1 1
0.634304413325042 0.615954240934735 1 1
0.886953874251613 0.862871931614748 1 1
0.766944452247787 0.742954360109084 1 1
0.733463407986011 0.713086912444864 1 1
0.972157973771769 0.943605151120053 1 1
0.871899220332768 0.845677323976298 1 1
0.946873716240461 0.917773726119908 1 1
0.869643357516964 0.843966717962078 1 1
0.712736293694883 0.692638940956083 1 1
0.626107722951871 0.607781277419564 1 0
0.818477677511147 0.795679261305095 1 1
0.66453988894102 0.643540832433997 1 1
1.00940424010602 0.981388144213647 0 1
0.751235185832868 0.729312042087377 1 1
0.751885814672562 0.729828410857918 1 1
0.813445658314236 0.790743066033185 1 1
0.8043566191912 0.780334631854161 1 1
0.854350048175864 0.829619667951353 1 1
0.929545478140328 0.902422101110753 1 1
0.730928923966486 0.709448611321365 1 1
0.924356377944607 0.89774492360304 1 1
0.662401729412054 0.643634285499018 1 1
0.812536729661802 0.78803204451337 1 1
0.69364323248408 0.6741215938578 1 1
0.655116002822114 0.634482236405259 1 1
0.647360404955884 0.629428934915977 1 1
0.819751661363008 0.796381137805191 1 1
0.75187663906374 0.729810127963784 1 1
0.767682206594634 0.74711216145662 1 1
0.660112037372583 0.639694875125602 1 1
0.796080430819968 0.774182015261453 1 1
0.86520531626255 0.839065001718015 1 1
0.868999551554489 0.844827967772348 1 1
0.757622369018592 0.735528146468326 1 1
0.687412800172493 0.667036021243806 1 1
0.735023147579592 0.713632710839691 1 1
0.683113808906006 0.66274227939999 1 1
0.768282455264296 0.745301153342892 1 1
0.720128873754082 0.699133546267419 1 1
0.702627920741336 0.682237640233353 1 1
0.911053283367552 0.884081618608104 1 1
0.586941213854587 0.570407470239232 0 0
0.75020925396421 0.72936807096153 1 1
0.892715692164894 0.865733512002874 1 1
0.744114296185583 0.722341535863477 1 1
0.818616574109567 0.793340396147116 1 1
0.888812193399296 0.863657565767342 1 1
0.846923677394277 0.823762566971923 1 1
0.62059532329573 0.603120791497154 1 1
1.08190083576844 1.05139997597136 0 0
0.816095488318956 0.792724450649281 1 1
0.947511659815054 0.919744161564349 1 1
0.906297138031926 0.880314761853719 1 1
0.875103772648655 0.84981039031129 1 1
0.847743020664351 0.823995482237229 1 1
0.786509950541692 0.763535297182042 1 1
0.756861801094704 0.734629634308218 1 1
0.84310298665437 0.819083235165295 1 1
0.873252008055443 0.845051731901274 1 1
0.684444657719405 0.66466451353703 1 1
0.86577216971454 0.840152403765763 1 1
0.891689729992518 0.865983967604476 1 1
0.910813383119933 0.882330901039495 1 1
0.832923107382592 0.809263685925237 1 1
0.848237730988049 0.822277087640055 1 1
0.879506239502545 0.852368351811072 1 1
0.753843552748009 0.732115983907111 1 1
0.912921923685865 0.883929157293033 1 1
0.751817593009946 0.728932295292107 1 1
0.8121615268459 0.789326303575212 1 1
1.06917523564643 1.0357108734934 0 0
0.857312779751645 0.831913984750774 1 1
0.672498548825982 0.65291636528034 1 1
0.740721731647617 0.719055555807883 1 1
0.739620916902712 0.71915775085111 1 1
0.827656191950996 0.803053733778869 1 1
0.64996144091813 0.630705818729184 1 1
0.944627985628512 0.917192721386225 1 1
0.863986240199603 0.839078657049276 1 1
0.637516597284153 0.619800696135383 1 0
0.709242216734149 0.688543440290967 1 1
0.876523501822978 0.851980402581499 1 1
0.693606405855562 0.672287449875635 1 1
0.853277872518601 0.828142142859194 1 1
0.832115968130754 0.80691923940794 1 1
0.705082134568393 0.682464800100833 1 1
0.700476871701263 0.67997660926633 1 1
0.843590775955997 0.817925229802599 1 1
0.840090437790534 0.816299044154018 1 1
0.832407598074805 0.808299253727345 1 1
0.65549442645134 0.636423253620396 1 1
0.797585084883947 0.774913101911127 1 1
0.946174357606363 0.918211075529573 1 1
0.807696961800778 0.783164817794883 1 1
0.73290669867426 0.711449173316402 1 1
0.826449116963164 0.803721248437865 1 1
0.816160738410232 0.792626630874175 1 1
0.903891451945674 0.877275948255306 1 1
0.836992781877246 0.812939423600657 1 1
0.713819408483072 0.692757474994004 1 1
0.725043443450796 0.704046468828134 1 1
0.732714703094045 0.713006617858988 1 1
0.664762066146929 0.644673438842901 1 1
0.866116775381977 0.841322174511365 1 1
0.729829639400133 0.710898166790084 1 1
0.654865645494711 0.63654464127281 1 1
0.754191675846621 0.731799908380688 1 1
0.826364679555353 0.801662939818504 1 1
0.818627775224485 0.796501065409977 1 1
0.823167446729377 0.800107159454429 1 1
0.842442089391163 0.817056513418774 1 1
0.859286633577667 0.83394485036556 1 1
0.729996901918367 0.708476829856231 1 1
0.845424149168547 0.822303481637233 1 1
0.875708655594588 0.851074481449741 1 1
0.686464529679603 0.666868098648738 1 1
0.827288204229825 0.802900089475303 1 1
0.99204784919892 0.962177817236101 1 1
0.896939711389458 0.870399668269494 1 1
0.715066850381846 0.695081070066113 1 1
0.779891283100977 0.755632128469675 1 1
0.835537194176491 0.811112719013117 1 1
0.804666660270006 0.781336923831463 1 1
0.71255784930487 0.691411363003246 1 1
0.548410471564359 0.533280327602496 0 0
0.711308290467151 0.690658534429908 1 1
0.746087476634474 0.723466714779465 1 1
0.775039986050147 0.752716223869593 1 1
0.609451872095 0.593196270798584 0 0
0.736821534631878 0.716261362143626 1 1
0.72835300720096 0.706590449035453 1 1
0.73939836270177 0.715962373265913 1 1
0.808629749272363 0.78430903616276 1 1
0.795188400153697 0.771832165020924 1 1
0.705652863609443 0.685121603523484 1 1
1.03861351286132 1.00778030828504 0 0
0.831821561169815 0.807004711615267 1 1
0.874607823697735 0.848499427994103 1 1
0.851808224228687 0.826622587629902 1 1
1.00714676867293 0.979404766942518 1 1
0.815435997175934 0.792322381849125 1 1
0.876144205215974 0.850267593920378 1 1
0.888302351377373 0.863732765935378 1 1
0.770437711239768 0.749166895737856 1 1
0.769021546366205 0.745492426986355 1 1
0.645023196887965 0.62671703181823 1 1
0.664284872371656 0.644284599445904 1 1
0.718452180026488 0.697829671862698 1 1
0.792122622716269 0.769831255396327 1 1
0.690455548342069 0.669918641008063 1 1
0.901880365236093 0.875850155781012 1 1
0.907490484365562 0.88048144925954 1 1
0.920567105937447 0.893459689813375 1 1
0.870915744537601 0.846789282413717 1 1
0.684670187844085 0.664196558617451 1 1
0.849483226369474 0.824616748598127 1 1
0.810392287144988 0.784945569740987 1 1
0.974027293028629 0.947462874080161 1 1
0.923903745296092 0.897043636036512 1 1
0.827112584689086 0.80268434957669 1 1
0.878122152309967 0.850128536210162 1 1
0.641469575441803 0.622963855333447 1 1
0.717475940214233 0.696820348158916 1 1
0.86944309159881 0.842000236307381 1 1
0.858155193219047 0.833151759999381 1 1
0.908569547763227 0.882772758173116 1 1
0.843474525894783 0.820466190867636 1 1
0.925162933006513 0.897552779434857 1 1
0.857051899004395 0.832992958586541 1 1
0.705931410573587 0.684901777994026 1 1
0.873823663416016 0.849322132436657 1 1
0.758893369203376 0.736628247078216 1 1
0.859958121650989 0.834470417053364 1 1
0.819319395378419 0.796152485340076 1 1
0.911475055111421 0.886845360859504 1 1
0.915476293011693 0.88786787907747 1 1
0.849585617056474 0.823238612664789 1 1
0.796253924006589 0.771887792271569 1 1
0.70097785417887 0.679805726178136 1 1
0.694558420308456 0.673975597232719 1 1
0.775074009840014 0.750374543085221 1 1
0.783005892642678 0.761078874089816 1 1
0.837172231368888 0.812177171220481 1 1
0.974055570336426 0.946551219809744 1 1
0.808131201803011 0.786206533071094 1 1
0.898435525578287 0.87123402498001 1 1
0.845533562189261 0.821160475632781 1 1
0.763321484276531 0.739969366324616 1 1
0.801496498215802 0.779439142139894 1 1
0.808361612140605 0.783970077418626 1 1
0.833931080110983 0.807850321307509 1 1
0.818308742866247 0.793842841404522 1 1
0.68016617927659 0.66039619425683 1 1
0.77096529267871 0.747853800471175 1 1
0.731376798442602 0.709653485063533 1 1
0.734484214532617 0.712708998199062 1 1
0.669030690005531 0.649766328873778 1 1
0.907403016751181 0.881718571695337 1 1
0.861346191016674 0.837043595455812 1 1
0.70042278285526 0.679140713750299 1 1
0.87380362639174 0.845502948278224 1 1
0.682540673276 0.663732710993004 1 1
0.577259824526518 0.559416183547924 0 0
0.701349545339263 0.680679793113025 1 1
0.854828555138256 0.83005893705819 1 1
0.703537324915042 0.682674074340019 1 1
0.74178379114288 0.717989020144984 1 1
0.890789784565758 0.863855793419957 1 1
1.023696841767 0.994059636937823 0 0
0.912792139445539 0.885100580752668 1 1
0.686736293239768 0.667477069170978 1 1
0.718520160188394 0.698981536306191 1 1
0.881591616916966 0.854116273867694 1 1
0.655874263364142 0.636567228451818 1 1
0.840455121053462 0.813965863889181 1 1
0.697331432425942 0.675628226414621 1 1
0.753448493434569 0.731848472505832 1 1
0.890087549407986 0.863524812261149 1 1
0.859339045064995 0.833541485028285 1 1
0.862139609421111 0.837165062896512 1 1
0.742323324596264 0.721544422447062 1 1
0.712516263635103 0.692403365909507 1 1
0.850222455740055 0.826194125312244 1 1
0.790995172588787 0.767733549870342 1 1
0.799508289352038 0.77547875579765 1 1
0.742439467232224 0.721185450311643 1 1
0.769619566242666 0.746926709231452 1 1
0.921276406261375 0.896368296322627 1 1
0.837418807558805 0.811345151246575 1 1
0.939499726038069 0.912756326272759 1 1
0.643298128134796 0.623505695932824 1 1
0.680337018113543 0.661804891710372 1 1
0.784785700110281 0.762439356525197 1 1
0.967527614709624 0.936994412000881 1 1
0.75518530522325 0.732876586524838 1 1
0.753506361256366 0.731020400464786 1 1
0.868679214224849 0.844620559520593 1 1
1.10253434769238 1.06962214779221 0 0
0.757150558427567 0.733991041600303 1 1
0.814481343086659 0.791051938434027 1 1
0.781289979148375 0.759444880485611 1 1
0.781128683676022 0.760311638788083 1 1
0.964663015760751 0.936607931162528 1 1
0.835823958024544 0.810343143899853 1 1
0.806000284918227 0.782699413955458 1 1
0.746622766348301 0.725654661243782 1 1
0.893473705253131 0.867700224360897 1 1
0.82303321345827 0.796581543232991 1 1
0.821291312883689 0.798334200375307 1 1
1.08699653719331 1.05523476537606 0 0
0.704944884431071 0.685797636208562 1 1
0.754523986401026 0.732973875801409 1 1
0.890084439959533 0.864689034485892 1 1
0.844664746081596 0.817299992498133 1 1
0.869881154166779 0.844956517809873 1 1
0.757797937686365 0.734198611959699 1 1
0.770645485494314 0.747246654091384 1 1
0.769752955116752 0.74770483017227 1 1
0.815086246531639 0.790733946631668 1 1
0.796002783075133 0.772266710765088 1 1
0.701926699896987 0.683420832467149 1 1
0.789160118455235 0.76595819948624 1 1
0.920026994765258 0.893493723656769 1 1
0.897006232650849 0.869392405558691 1 1
0.683491217426115 0.66425024358613 1 1
0.715129291815524 0.695361222167007 1 1
0.671466925451624 0.651517823528616 1 1
0.764341387578146 0.742663650964506 1 1
0.816284706771123 0.793552136148974 1 1
0.82393305513072 0.801282375535918 1 1
0.691984546403877 0.672223910288923 1 1
0.78887011828405 0.766065687204222 1 1
0.753858050673929 0.732823780586136 1 1
0.885018895010613 0.860363406311748 1 1
0.725317824121634 0.702659469863001 1 1
0.789543199033625 0.768214279902346 1 1
0.78725329717184 0.763668045003432 1 1
0.839731638264318 0.814746232351637 1 1
0.806304044413899 0.781454695372251 1 1
0.821971162986746 0.796314023835738 1 1
0.703976807900678 0.684043826470337 1 1
0.785372181376454 0.761762913391486 1 1
0.719686665866807 0.698152022093241 1 1
0.69495887202313 0.6725502218686 1 1
0.780775182067294 0.757560540555073 1 1
0.944534540612367 0.917512478058227 1 1
0.774937642645852 0.751513803081936 1 1
0.899511014306743 0.873857763049578 1 1
0.826706358469351 0.801208858441142 1 1
0.715533264811047 0.694851779519328 1 1
0.76494205320295 0.742495703464055 1 1
0.757959241814763 0.737620300078849 1 1
0.820791407074533 0.796218341267892 1 1
0.86058288285061 0.835053695022944 1 1
0.901412265304632 0.87479080296999 1 1
0.920946220542324 0.895646408585038 1 1
0.849639556463669 0.825520733372151 1 1
0.941389323967077 0.913684269994161 1 1
0.92834583052204 0.900984565130642 1 1
0.755344707560248 0.73344706264727 1 1
0.942646755302517 0.91732935272037 1 1
0.824733205100941 0.80063567488893 1 1
0.806307392169287 0.782492903821124 1 1
0.709861260328554 0.688374621878276 1 1
0.896982244405885 0.870556489413564 1 1
0.724018903019455 0.701871210970236 1 1
0.684121969351871 0.664214718208624 1 1
0.782580133060185 0.760367632708367 1 1
0.781542507489389 0.758152019266704 1 1
0.760694050753447 0.740329958925972 1 1
0.729245380837692 0.706987406519197 1 1
0.868817867210914 0.841845103568761 1 1
0.828812680482686 0.804913297685915 1 1
0.846557694344255 0.821082877183469 1 1
0.891171812685142 0.864553504019215 1 1
0.930161453934959 0.903416744012405 1 1
0.725005448804161 0.704139224657436 1 1
0.770040291301976 0.748894941214283 1 1
0.708199464367641 0.687722367640495 1 1
0.722068977176213 0.699860132951409 1 1
0.875703908650926 0.849988135319286 1 1
0.782137289436267 0.759992172079302 1 1
0.804964304701958 0.782073741404045 1 1
0.854240144687982 0.829483683381968 1 1
0.825141984418357 0.800036730944358 1 1
0.618536947130663 0.60145477717964 0 0
0.910877083009821 0.884272303976467 1 1
0.92132874832638 0.893635662494225 1 1
0.613602850959381 0.59656056379059 1 1
0.882878123562904 0.857308946303584 1 1
0.786043577673758 0.763682834511283 1 1
0.816202542754962 0.792807803606451 1 1
0.889293688538766 0.862967208588742 1 1
0.855520118534236 0.830462708862468 1 1
0.690390380703072 0.668475785158519 1 1
0.557177504722298 0.540836046798581 0 0
0.834281421390477 0.809803527619492 1 1
0.865858223913826 0.839978007595697 1 1
0.839150114653855 0.814587619420428 1 1
0.816434330142627 0.791208320188197 1 1
0.82531185704886 0.79997834953973 1 1
0.849765208936735 0.825064945355526 1 1
0.779912644785105 0.757536305844213 1 1
0.901967282546576 0.87511423567625 1 1
0.689016160158698 0.669345218846237 1 1
0.931734479516714 0.904746850810623 1 1
0.869453330107656 0.843876770171546 1 1
0.880405838984699 0.854312538026724 1 1
0.758722049765096 0.736791775482119 1 1
0.822088104306024 0.796946697188336 1 1
0.627392194231028 0.608490057792927 1 0
0.742482350835276 0.720478049887311 1 1
0.771978349353967 0.748448683533472 1 1
0.87637148950372 0.849678706109624 1 1
0.765870001950546 0.744229442326727 1 1
0.699872067646831 0.681003358002077 1 1
0.824540835290814 0.800508962337594 1 1
0.725061810463796 0.703977195534581 1 1
0.535747165458617 0.519902440294087 0 0
0.840112604842231 0.81626581107082 1 1
0.901324360583622 0.87083468022132 1 1
0.784033538785972 0.761856143193417 1 1
0.903146892997806 0.876297045966401 1 1
0.832379028878833 0.807859511591838 1 1
0.851055748149191 0.824409052431193 1 1
0.833730276079594 0.810081840459312 1 1
0.853111330791728 0.828337947452148 1 1
0.63450709683632 0.616521460326214 1 0
0.856757714557934 0.833268114943369 1 1
0.816944183558643 0.792518274366597 1 1
0.586854544651474 0.570401246750314 0 0
0.835127776752477 0.812496089837215 1 1
0.769640078915741 0.74729654718062 1 1
0.878976261000418 0.852130392271154 1 1
0.665645023881556 0.645383676755596 1 1
0.804294366725985 0.779355654647674 1 1
0.746753812485399 0.725217330564433 1 1
0.727225659370975 0.706098007506665 1 1
0.890741296500506 0.865678209838617 1 1
0.760231094660921 0.739192213166939 1 1
0.637788408859855 0.619034203384176 1 0
0.874079611970933 0.848398432265999 1 1
0.715774193199506 0.695305337360137 1 1
0.847300741750797 0.82280560208279 1 1
0.759033215125772 0.735073666804625 1 1
0.798008395426925 0.774886860103743 1 1
0.873218945374932 0.847782386947575 1 1
0.660027539293394 0.641194222325591 1 1
0.847555018785003 0.823917938959475 1 1
0.715651002279706 0.693436122909267 1 1
0.628525451149284 0.608584851393474 1 1
0.849008025426232 0.822954318825941 1 1
0.717007738001898 0.695412444887676 1 1
0.760076558755491 0.738966976397776 1 1
0.668582815327851 0.64966042280285 1 1
0.694230720074018 0.673607298427496 1 1
0.870371204321075 0.842849057468107 1 1
0.802536652830037 0.77854808799031 1 1
0.828037937301926 0.802403962088311 1 1
0.77348149557985 0.751147208682567 1 1
0.915573671307004 0.888983541625207 1 1
0.747588812919936 0.724512636228726 1 1
0.794144030259124 0.771741990403236 1 1
0.659780534547154 0.64164450047962 1 1
0.761939076156036 0.740110751115193 1 1
0.946161465898691 0.916688189005115 1 1
0.811129644745774 0.789412903532511 1 1
0.932838095900681 0.903820754684831 1 1
0.704293855378859 0.682931365218859 1 1
0.973357253150628 0.945215439760618 1 1
1.03851127929406 1.00470156409137 0 0
0.792860190205558 0.769989046783578 1 1
0.701804707812517 0.679705629559081 1 1
0.996901863526254 0.967009163620882 0 1
0.806390439844864 0.782460450201231 1 1
0.736372369581427 0.714011433239832 1 1
0.723271877705449 0.701907005216499 1 1
0.8447102877992 0.820592240401854 1 1
0.681337190760767 0.660114460547285 1 1
0.804457509861686 0.78147612358274 1 1
0.839888592001721 0.814157158740368 1 1
0.70350378108059 0.684001858912085 1 1
0.695442455843 0.675053418186636 1 1
0.880087787505944 0.855391930184195 1 1
0.728220006143766 0.707242813985891 1 1
0.724290748099372 0.704167959092336 1 1
0.774987273486765 0.753752122594065 1 1
0.782919915803243 0.759518734095935 1 1
0.747799011400285 0.726414152952158 1 1
0.806759156058366 0.784213652508195 1 1
0.909446025564485 0.883458566624898 1 1
1.00605657089454 0.976375924808628 0 1
0.86836029489796 0.844140339104506 1 1
0.727515337699924 0.707354927800973 1 1
0.80241053911041 0.778128190619503 1 1
0.808518104256378 0.785499601808534 1 1
0.668211552365112 0.648344335256445 1 1
0.678299074195916 0.658977738906875 1 1
0.883397648340395 0.858168170481496 1 1
0.867984365401354 0.841731672049735 1 1
0.621079282677584 0.602905715264446 1 0
0.83578884231028 0.811406823166323 1 1
0.762077330330583 0.738214391384388 1 1
0.761806174849801 0.739315570808048 1 1
0.77163720876975 0.749204190020751 1 1
0.754452928665642 0.733559172298173 1 1
0.850947445414114 0.827094276606238 1 1
0.797807339482234 0.774070898161948 1 1
0.761344136643167 0.737919541766127 1 1
0.679856055747931 0.661948848580724 1 1
0.86690647247179 0.840764861159924 1 1
0.719197511509315 0.698952859999854 1 1
0.810604649484627 0.785266865320011 1 1
0.893897719519652 0.867542750191672 1 1
0.933981766263131 0.905232139921191 1 1
0.769746147376478 0.747902910798806 1 1
0.817731552537182 0.791903137564274 1 1
1.05807900255006 1.02780492953639 0 0
0.937918711192063 0.91124418285086 1 1
1.01824559158578 0.987430535943031 1 1
0.852003453963631 0.827202021007638 1 1
0.758391099873194 0.737788362215596 1 1
0.788798114770169 0.76622274293064 1 1
0.641206769235522 0.623183077237278 1 1
0.835737635294609 0.811203311630999 1 1
0.908938380620848 0.881435420560918 1 1
0.976563670342547 0.948773688725636 1 1
0.849487202908052 0.823662937288434 1 1
0.854376509787431 0.831461192190707 1 1
0.985871147623752 0.957437456521094 1 1
0.645741518175975 0.627473611680557 1 1
0.756827687145376 0.735310575470929 1 1
0.879671974758697 0.854875957186701 1 1
0.970366546416085 0.93943540953362 1 1
0.803805049526106 0.779860949714879 1 1
0.97052696529128 0.941937402647742 1 1
0.883601458992004 0.857781619536099 1 1
0.891389897896871 0.863352674306375 1 1
0.785190265112642 0.763095027402808 1 1
0.863749132946595 0.838584821201144 1 1
0.780337676842468 0.756316448686941 1 1
0.726137011602026 0.705419738021264 1 1
0.739495220731781 0.71846252264832 1 1
0.708327238619272 0.686891423040071 1 1
0.687985309629522 0.669569567854536 1 1
0.802089469458244 0.777758149135415 1 1
0.793994571524915 0.769732760349324 1 1
0.960479895541276 0.93145933006096 1 1
0.81612348319472 0.79034847492852 1 1
0.862001111737993 0.834372599479732 1 1
0.71376325740385 0.69255206123945 1 1
0.704191164274688 0.68313078066626 1 1
0.908486242434122 0.880547806520879 1 1
0.695779873611835 0.673516511791774 1 1
0.840687405142792 0.814333905579631 1 1
0.707298003839473 0.685129255302881 1 1
0.7063635531069 0.683794423620869 1 1
0.689550128127794 0.669207476476501 1 1
0.660273381170629 0.640263098105165 1 1
0.838926393191261 0.81495558125744 1 1
0.675389705477234 0.656579528756311 1 1
0.766881690111536 0.744082162482137 1 1
0.826537373905365 0.803073217677422 1 1
0.861047581400327 0.835635201249013 1 1
0.701140172790356 0.682652954186407 1 1
0.695305188366681 0.675159904841852 1 1
0.812070951878707 0.789547509293358 1 1
0.806384207865682 0.781725226354471 1 1
0.790179382931251 0.766711575454131 1 1
0.936575382269092 0.910152624294863 1 1
0.777948319256718 0.753896459837725 1 1
0.910469991792329 0.884542741333563 1 1
0.833642463832691 0.809765997789221 1 1
0.888757000688929 0.862847371298422 1 1
0.997416236388078 0.967748949906259 0 1
0.788033924458148 0.764395090717593 1 1
0.830995709829782 0.806275339288593 1 1
0.789272888544676 0.76604590366759 1 1
0.760962651359361 0.740852445228102 1 1
0.906676843548914 0.880703475978725 1 1
0.769933322170262 0.746482164351923 1 1
0.801554206537525 0.779439724083044 1 1
0.655297416738001 0.63722350884217 1 1
0.753024748930144 0.731184095182694 1 1
0.687005327114348 0.668035090192885 1 1
0.746388960557132 0.723485115878888 1 1
1.02802060151506 0.99741526470473 0 1
0.669815815049456 0.651021123564855 1 1
0.84489688387808 0.820468698089428 1 1
0.727943364633692 0.707021241314709 1 1
0.858654599208528 0.833086326500285 1 1
0.709319532008672 0.688581906089708 1 1
0.793210112627379 0.770411821958781 1 1
0.79241362946429 0.769784832969017 1 1
0.827853100843826 0.803514959969453 1 1
0.804189765545072 0.781173058855008 1 1
0.68054911711353 0.659319034051132 1 1
0.634129936554182 0.616219384049099 1 0
0.548594715456322 0.532151104556679 0 0
0.845903375653397 0.821246481446129 1 1
0.890776083479349 0.865215778480864 1 1
0.814279343687976 0.787320079396519 1 1
0.753810457672087 0.730126363372676 1 1
0.816283747206299 0.792619208743521 1 1
0.863092931419755 0.837090150651547 1 1
0.64216627824051 0.623060041882702 1 1
0.832665203243316 0.807141231738716 1 1
0.825309996627296 0.799307540751319 1 1
0.741904908257574 0.720745008261486 1 1
0.74949762697057 0.728946232215624 1 1
0.702937463878794 0.681777924816911 1 1
0.758017808478878 0.735203930492489 1 1
0.741419604948401 0.721097397762953 1 1
0.805870363509863 0.783211770220421 1 1
0.83778547784978 0.814672377451447 1 1
0.861909867753843 0.83825606376611 1 1
0.710049093956359 0.690073962262312 1 1
0.742983431203795 0.722213420239972 1 1
0.932992473662657 0.905911057215223 1 1
0.896457330397981 0.869535138521417 1 1
0.765657874281447 0.744386459824993 1 1
0.70397564324974 0.684639223163574 1 1
0.827859290932879 0.803315451197026 1 1
0.700947899559699 0.681874861761481 1 1
0.947806209429872 0.918933202383889 1 1
0.975863811997145 0.946507513846326 1 1
0.691539443161591 0.67227214543055 1 1
0.707032691129207 0.687272651612021 1 1
0.787584751248343 0.765835727137992 1 1
0.852050600373438 0.825081054650754 1 1
0.798845222791785 0.777174494864132 1 1
0.968472409358771 0.941543503799602 1 1
0.806716395641151 0.783057345062509 1 1
0.751542555532277 0.731011353326297 1 1
0.739597827121511 0.718695790472727 1 1
0.824598729174952 0.799823654068159 1 1
0.649430495708301 0.631053107491208 1 1
0.824058854416892 0.799226101495001 1 1
0.966356541335191 0.938638551490864 1 1
0.891559276288693 0.865019330433556 1 1
0.750293560379811 0.727686961867545 1 1
0.775985940959261 0.752521531659088 1 1
0.866150800324009 0.841098889891511 1 1
0.674431351452624 0.65487176628169 1 1
0.733383317490508 0.711196188621178 1 1
0.840716350387362 0.816414634840251 1 1
0.935830735563668 0.907967487220107 1 1
0.778412250686651 0.757079827357486 1 1
0.889108429824234 0.863799748399852 1 1
0.67638483030342 0.655534872815222 1 1
0.789640309940046 0.767728662462862 1 1
0.83185467977563 0.808858926923406 1 1
0.687303471875539 0.667160705191953 1 1
0.884232910294011 0.859696615378152 1 1
0.546345025991032 0.53076177978413 0 0
0.669481396161036 0.650244432882305 1 1
0.704735265361234 0.685474788429348 1 1
0.873455201152162 0.847362878304687 1 1
0.78526387464395 0.760611881636112 1 1
0.756965229815597 0.73276830453452 1 1
0.761869130810731 0.740218711620434 1 1
0.720548879622593 0.700826721534075 1 1
0.77181681670288 0.750399877474266 1 1
0.796241266803496 0.773777864529868 1 1
0.810193548439986 0.786110242136745 1 1
0.686576742179235 0.666904493250724 1 1
0.837621219061928 0.815135511614677 1 1
0.826326767721613 0.800208819300832 1 1
0.672768407575654 0.65299899422442 1 1
0.766253393277177 0.74408020295359 1 1
0.764412648473776 0.742468713267789 1 1
0.649516386848731 0.631448127730487 1 1
0.704171190648101 0.68480055670396 1 1
0.78314896259165 0.761880912522116 1 1
0.853781849570878 0.828911508924638 1 1
0.668052049595704 0.649070785933298 1 1
0.766682959447709 0.744409355736128 1 1
0.857318515634054 0.833616147301539 1 1
0.910644548031288 0.881358998732505 1 1
0.787485957414865 0.764813125492744 1 1
0.827372088347221 0.801643361234216 1 1
0.780275869601632 0.759044627859872 1 1
0.736638058224176 0.714148656844488 1 1
0.909213905420964 0.882671093426049 1 1
0.899202113570097 0.872246610418198 1 1
0.903453699584556 0.876776285817313 1 1
0.868913347655497 0.84453423393714 1 1
0.727715758888621 0.707324520749879 1 1
0.740553089473336 0.71796533422921 1 1
0.609926813792304 0.592767368291603 0 0
0.715148473746203 0.694879909403904 1 1
0.691822161663631 0.67411408809263 1 1
0.939746405752142 0.912624842355207 1 1
0.730195367303962 0.708912177601398 1 1
0.808655478065815 0.783742251230509 1 1
0.728385276837423 0.708712005876779 1 1
0.558707731968229 0.543304495515813 0 0
0.914507497725072 0.888225396454605 1 1
0.916358257225879 0.889337083724228 1 1
0.609719314363627 0.592041271634645 0 0
0.888265103089115 0.863763225519639 1 1
0.744098704047102 0.722572697495658 1 1
0.812077104284614 0.78816305833278 1 1
0.770227634344746 0.747636573840126 1 1
0.853388706383879 0.825294064366371 1 1
0.672251212022108 0.652021414752277 1 1
0.524212189974699 0.508859995277479 0 0
0.879854244297305 0.851336691905147 1 1
0.751804144496268 0.731533103875477 1 1
0.738216720600803 0.717301897782072 1 1
0.798972042866883 0.774561408525015 1 1
0.893330416844924 0.868746051959867 1 1
0.766820628818219 0.74407336327525 1 1
0.761144519340828 0.737931768705617 1 1
0.966808303032603 0.937939274150387 1 1
0.709360846934282 0.690351071115453 1 1
0.87088139802667 0.846164680292869 1 1
0.823093350605171 0.799028267072168 1 1
0.675413834334783 0.656175419108832 1 1
0.710280329318666 0.690240270201483 1 1
0.829901885288812 0.807701317262078 1 1
0.813969081828311 0.79052964503784 1 1
0.896320651346961 0.870783238052446 1 1
0.910129531044684 0.883842535505992 1 1
0.737764413944921 0.715323288353906 1 1
0.878894753550794 0.853322668706861 1 1
0.834634084458535 0.811215478223111 1 1
0.831348739370592 0.808573346607935 1 1
0.724198688863105 0.70386904212852 1 1
0.910042540282452 0.8825388651413 1 1
0.820134257090488 0.796660594341576 1 1
0.80219610496173 0.779258841327332 1 1
0.792506065997179 0.769266790533358 1 1
0.782155904043473 0.7595066320978 1 1
0.660930932249488 0.64161744912745 1 1
0.872937976295383 0.848997352922427 1 1
0.842509505787035 0.819383468981704 1 1
0.736077672961395 0.714517126791546 1 1
0.787986398237348 0.765401067528813 1 1
0.709721298683337 0.68916247377402 1 1
0.784899876391947 0.762285295379082 1 1
0.658510310527284 0.640480335789859 1 1
0.715586338920066 0.694252801346434 1 1
0.634061624077359 0.616423573868267 1 1
0.922211765589337 0.896365495151493 1 1
0.675004952195681 0.65607244442301 1 1
0.774689863138643 0.750094475562864 1 1
0.730472202161815 0.709894197882362 1 1
0.641126706772878 0.623049131696288 1 1
0.829266064853577 0.806426783195485 1 1
0.844731318802035 0.819691597335621 1 1
0.796034629704465 0.774386253554003 1 1
0.843814155255731 0.817404884735033 1 1
0.769115322009822 0.746804026090998 1 1
0.794600792073965 0.772456877595463 1 1
0.810887141007321 0.788610155466857 1 1
0.823883057917432 0.799630656542936 1 1
0.707049238596076 0.686493450218187 1 1
0.916566495232147 0.890985811943315 1 1
0.735524892993812 0.714355391921553 1 1
0.756860290472425 0.73412387239473 1 1
0.596903809636642 0.578491567274822 0 0
0.736884400479619 0.713152489334911 1 1
0.721119512025957 0.698774750146589 1 1
0.670183883799054 0.651988262651417 1 1
0.770044387769337 0.748486307976944 1 1
0.796317903191804 0.772679429382714 1 1
0.873670168514086 0.849228986274464 1 1
0.884178758512805 0.857072940829923 1 1
0.840167160846043 0.816295672680185 1 1
0.722819582319482 0.702818162783033 1 1
0.877571372430154 0.852631959015629 1 1
0.797962804365833 0.773521495388324 1 1
0.661529206933262 0.640957450522219 1 1
0.885359309295219 0.859580914144529 1 1
0.891442591527365 0.865687322353736 1 1
0.840595337930844 0.815692260999299 1 1
0.819969453902274 0.79583935759656 1 1
0.671446481555047 0.653515757124743 1 1
0.935578174439162 0.906513965630665 1 1
0.73845395906829 0.717331717381474 1 1
0.784930254179069 0.762262806306868 1 1
0.862759768283442 0.837744040674259 1 1
0.937589344396114 0.910045543855996 1 1
0.628894020785416 0.61141537329317 1 1
0.861619290057605 0.834405114084041 1 1
0.758647109237083 0.734818166703231 1 1
0.753525116326243 0.732174827999104 1 1
0.908084041749891 0.881593967609444 1 1
0.769937853694895 0.747406379834714 1 1
0.801820710108501 0.779493205534585 1 1
0.792095379434776 0.768673080262986 1 1
0.584462827160485 0.56756221645721 0 0
0.814712238801276 0.790947176781799 1 1
0.764577487513904 0.742229547633559 1 1
1.01644206654205 0.987077643282473 0 1
0.751992987017025 0.730006517744136 1 1
0.755644462866444 0.733828770635022 1 1
0.753656640498219 0.73057496045711 1 1
0.679653156238872 0.660393985185805 1 1
0.74658093009 0.724707541098564 1 1
0.605544293108853 0.589138211883367 0 0
0.851941038168548 0.827485190185729 1 1
0.830347700580649 0.806836493768594 1 1
0.822254411402378 0.798646480990725 1 1
0.674775108475791 0.655658534365995 1 1
0.654398088269763 0.635460647149991 1 1
0.870057641683239 0.844718878439143 1 1
0.732369423528045 0.709956570813944 1 1
0.648475225991467 0.628810314310593 1 1
0.921406933090464 0.896327434137283 1 1
0.670822471033684 0.650821523127503 1 1
0.838408242438503 0.811370448745605 1 1
0.791339926235423 0.768250573943502 1 1
0.811783311146356 0.789307405915486 1 1
0.869126264659497 0.843935159258144 1 1
0.841595032772599 0.815887981037867 1 1
0.855005036700035 0.831503764780443 1 1
0.594658794396334 0.579057861514354 0 0
0.88414877758927 0.857713954929935 1 1
0.861007523477312 0.835408147315069 1 1
0.759486279247168 0.7379138637536 1 1
0.842046715200342 0.817237853529282 1 1
0.788628676365237 0.764880729893479 1 1
0.937563888696696 0.910709313648681 1 1
0.888399765996249 0.861160662974492 1 1
0.826715834735078 0.801203052529938 1 1
0.808911993999089 0.78541897078359 1 1
0.820442621102943 0.796458773450647 1 1
0.734794226807314 0.712059350976284 1 1
0.857787324079474 0.831547852186615 1 1
0.896577342308286 0.870948365818417 1 1
0.907786704519527 0.880921288090505 1 1
0.75957450041919 0.737888728245557 1 1
0.632258897666295 0.614440255402768 1 1
0.706686734367879 0.686820197137597 1 1
0.942441235570774 0.91628356840847 1 1
0.894995387867278 0.867969337242528 1 1
0.898955935004082 0.86991681823457 1 1
0.860057667570501 0.834526279881162 1 1
0.790323275609455 0.766487331527713 1 1
0.900030713909975 0.874574383915436 1 1
0.746131792096017 0.724418221016436 1 1
0.881191870040171 0.856011259871048 1 1
0.83817083456286 0.814744446545864 1 1
0.904466616383181 0.879262856009159 1 1
0.778182795516063 0.756226423279817 1 1
0.959701475125432 0.93289817851505 1 1
0.511634942385517 0.496890407338038 0 0
0.910778350558882 0.883458805475726 1 1
0.857293898820203 0.832244615873423 1 1
0.761486673029994 0.740483037539183 1 1
0.797367192834312 0.774660178264056 1 1
0.763013800351339 0.740614561167941 1 1
0.763736685359629 0.740394079223384 1 1
0.548151834629224 0.533127770058803 0 0
0.799228377885467 0.776361944917206 1 1
0.916677058571325 0.891669168784595 1 1
0.645982901302787 0.6263801994989 1 1
0.795991832365592 0.774263663990937 1 1
0.720252576962551 0.699013166674268 1 1
0.674582042120784 0.655215328126397 1 1
0.772136088816082 0.749043161167134 1 1
0.662007448291964 0.643415107280311 1 1
0.639186491138723 0.619496201768419 1 1
0.687976791530544 0.66869370037652 1 1
0.801978637510803 0.779497178967378 1 1
0.739869999273019 0.718596589793162 1 1
0.787118618454505 0.763689093844053 1 1
0.650081547342268 0.632502085743798 1 1
0.990292653556214 0.961851688066981 1 1
0.865475734204751 0.840703183298879 1 1
0.878543051232781 0.85207409573043 1 1
0.803783345891608 0.781047819671053 1 1
0.941178814616029 0.91398889518243 1 1
0.597473875129901 0.581510296128347 0 0
0.649587482406185 0.629505802454969 1 1
0.744107539134803 0.72157288132918 1 1
0.850965738626059 0.826181621145537 1 1
0.832810484009506 0.809760673889581 1 1
0.634491926307032 0.616379773538678 1 1
0.842023952770039 0.817588606822487 1 1
0.711924857116539 0.687795668138288 1 1
0.71435112824869 0.692912980656585 1 1
0.901458480496784 0.875392530524539 1 1
0.785491566362341 0.764421488610159 1 1
0.849133527397332 0.826111102225063 1 1
0.656041656253752 0.636601761051233 1 1
0.821049713125458 0.797554924955567 1 1
0.788113561770666 0.7646412974632 1 1
0.841246760424373 0.815463345326347 1 1
0.897144782478872 0.870763221863689 1 1
0.654134097237952 0.635925086146996 1 1
0.676120826275359 0.655434507728801 1 1
0.881316221100557 0.857355335294533 1 1
0.861432449766999 0.837700455135886 1 1
0.762527738217411 0.740490819275163 1 1
0.811082981727686 0.786308876731997 1 1
0.74778872499451 0.726585909550133 1 1
0.806192610640465 0.78212869523068 1 1
0.627994004683086 0.609787559084325 1 0
0.717543819831994 0.696995232767687 1 1
0.597136506937685 0.579228854066764 0 0
0.874957369832712 0.850483635268514 1 1
0.912320402594802 0.885115924613428 1 1
0.779497512835622 0.756044767621012 1 1
0.818963685394894 0.794346484513536 1 1
0.807327243081521 0.783905299511763 1 1
0.744744164641191 0.723779539837275 1 1
0.861278923756659 0.836618873530232 1 1
0.886370630004003 0.859648051045502 1 1
0.97108880605085 0.941742852054048 1 1
0.829278412286562 0.806229003827189 1 1
0.883479848137977 0.859349991945149 1 1
0.817888464627332 0.795144328915966 1 1
0.659575940469467 0.63929179978521 1 1
0.835557897063342 0.812685323874709 1 1
0.865556817516121 0.841272826632024 1 1
0.924927183603077 0.897176197960557 1 1
0.699878687058282 0.679313585384784 1 1
0.72563817784017 0.705077400257576 1 1
0.663622520413434 0.644466461137372 1 1
0.883271295488901 0.857775614722594 1 1
0.925810830387466 0.898467175948236 1 1
0.853820097201548 0.829965061631028 1 1
0.743750965133548 0.719743239947019 1 1
0.896468970807032 0.870050090552942 1 1
0.753367341593409 0.731460064140644 1 1
0.903097775362756 0.876839811688749 1 1
0.786119717106346 0.762474193602237 1 1
0.946692669408846 0.920253623969132 1 1
0.712323449007016 0.691662159626684 1 1
0.772486585198578 0.749976976889352 1 1
0.892286445845279 0.866222711898344 1 1
0.91975018623333 0.892724128027788 1 1
0.818617621986971 0.795588522539452 1 1
0.92819468882226 0.900033483790725 1 1
0.85925753252804 0.832559938421389 1 1
0.731622157643376 0.710371933867896 1 1
0.778914641447493 0.754578712845791 1 1
0.614416541233816 0.59679115580336 0 0
0.762628607957529 0.740399910161262 1 1
0.786530845743086 0.764459620274891 1 1
0.774719393291817 0.750388285784854 1 1
0.863265141810422 0.837468906553891 1 1
0.795562969378127 0.772446584287366 1 1
0.725355990963205 0.704462134254254 1 1
0.791732294810523 0.769114261536962 1 1
0.6826048588314 0.662042553324621 1 1
0.815408598964615 0.791979867951289 1 1
0.774573027043976 0.751174159703645 1 1
0.903955166986692 0.875684340402178 1 1
0.730873554961676 0.70939315666957 1 1
0.886185383079066 0.859037130092421 1 1
0.861277996389938 0.836696403812484 1 1
0.781802484564671 0.75875149309424 1 1
0.724226786539465 0.701990602494485 1 1
0.687602736831928 0.667560505786401 1 1
0.814660980350179 0.791594880262371 1 1
0.787863518792068 0.764693831005226 1 1
0.620592910452618 0.602216463782402 1 0
1.03425832071301 1.00441851104592 0 1
0.977731153432204 0.94942007319444 1 1
0.734563331916985 0.711880335185289 1 1
0.699719729083052 0.677471387873203 1 1
0.704247359958963 0.683641360973592 1 1
0.980237402273478 0.950907849746305 1 1
0.777111696785558 0.754998979570134 1 1
0.703040205031839 0.682444657426897 1 1
1.00712486202731 0.979345161144971 0 1
0.626827083705497 0.608003636359524 1 0
0.796958047770064 0.772742043408544 1 1
0.633064777617787 0.615512110122464 1 0
0.851742550081744 0.825205563828944 1 1
0.707174309762999 0.68586194265682 1 1
0.654149143601248 0.635723225934627 1 1
0.98249517543312 0.954120152656152 1 1
0.767322603025347 0.744902815149819 1 1
0.83177137918459 0.806267718948598 1 1
0.801505496777409 0.779490413710866 1 1
0.881083968156568 0.855009232802566 1 1
0.779177550891905 0.756299035981561 1 1
0.804341308586996 0.780087055746992 1 1
0.90953706106798 0.882450319227713 1 1
0.859474502673315 0.834882407077434 1 1
0.832156172889723 0.809549579137005 1 1
0.86152130413787 0.836803551560342 1 1
0.721640599694703 0.700485138121817 1 1
0.729759864302757 0.708603437046939 1 1
0.75334797356478 0.732538806199565 1 1
0.782708317572564 0.759732485132045 1 1
0.840381084429746 0.816349595585647 1 1
0.782771628345635 0.758769066223668 1 1
0.776412374435412 0.755154334636714 1 1
0.793766218676783 0.771019639797575 1 1
0.628106998433653 0.609327198210101 1 0
0.780653508789559 0.757052234202971 1 1
0.634409294631695 0.617202071219217 1 0
0.78150003108456 0.758203605608776 1 1
0.759846335772982 0.736758493534239 1 1
0.929840095266944 0.902325186257137 1 1
0.717368928362188 0.696581234794541 1 1
0.818585888715878 0.795061939568658 1 1
0.801951103116673 0.778134679779409 1 1
0.78841642602631 0.765973748025778 1 1
0.915774131470619 0.887149176204674 1 1
0.861918316636602 0.837656038159512 1 1
0.869788868352664 0.846355577574397 1 1
0.712605253642019 0.691935606662768 1 1
0.656894914548087 0.636959072208998 1 1
0.896497002235808 0.870756892013176 1 1
0.954121425401029 0.927101527101019 1 1
0.96406712327743 0.936689646314003 1 1
0.851507491071547 0.826900676473594 1 1
0.751312925694536 0.730253444047496 1 1
0.934664363362304 0.906044337172203 1 1
0.703441267591016 0.680904832446237 1 1
0.751112414151279 0.729045049446606 1 1
0.869665954335278 0.844383182827779 1 1
0.709517829243812 0.689110103906149 1 1
0.818235625107777 0.7940669207735 1 1
0.953567305482227 0.924936966624001 1 1
0.635534425570928 0.616469688054971 1 1
0.939280038502793 0.911756152566623 1 1
0.71332816536002 0.69149435604948 1 1
1.03052122642583 1.00001863987581 0 0
0.743175564224946 0.72095771150828 1 1
0.737429399919221 0.71681199161425 1 1
0.893111288190929 0.863421337506733 1 1
0.754768015020025 0.731626107946563 1 1
0.838504925198798 0.815945576094876 1 1
0.772908244111922 0.751980945682525 1 1
0.756063292473949 0.732239377515013 1 1
0.837246047067596 0.81289749965068 1 1
0.847717835687178 0.822381611437832 1 1
0.990364129620571 0.962677670440554 0 1
0.916096429178725 0.888127036802739 1 1
0.858172662339316 0.833657794009436 1 1
0.751584466296325 0.72867963495966 1 1
0.886476440263585 0.861517355272004 1 1
0.818699402463765 0.794735180892959 1 1
0.767840022400364 0.745922896531465 1 1
0.784748941234906 0.7619541597662 1 1
0.752884391905522 0.731235035306036 1 1
1.04283256954855 1.0126787467191 0 1
0.783102092417688 0.759962523862564 1 1
0.851944379759773 0.827429710701563 1 1
0.807462269779154 0.782678488984965 1 1
0.889151946724699 0.862371027394845 1 1
0.67577909293373 0.656750578832327 1 1
0.872373084707636 0.848356303732232 1 1
0.833119853201617 0.807988651713835 1 1
0.708591144490324 0.688802719896802 1 1
0.735875871845681 0.715216174797511 1 1
0.9598482992639 0.931212170078627 1 1
0.822089624933225 0.798891519426664 1 1
0.628782404716227 0.611809574584742 1 1
0.850475202575608 0.825122765786343 1 1
0.787417420071741 0.762644567513441 1 1
0.754838516145141 0.732999839563766 1 1
0.785953922549177 0.759736834623153 1 1
0.845924472636446 0.820435986708321 1 1
0.717309363976926 0.695945408889756 1 1
0.749424888633059 0.725874879642507 1 1
0.789760567557593 0.766300804546246 1 1
0.854535664793449 0.829542331079302 1 1
0.672973528323668 0.653164848525433 1 1
0.819155954298667 0.795415982949151 1 1
0.945377330201432 0.917957780509189 1 1
0.913261625622161 0.887352922072155 1 1
0.768467422168634 0.745034498027139 1 1
0.78989766839951 0.76741889328499 1 1
0.63057172268546 0.612020935129273 1 0
0.627419568205029 0.608213402056889 1 0
0.786655779832777 0.762719467768644 1 1
0.793516953892554 0.770117130642857 1 1
0.835514806926898 0.812395164589083 1 1
0.748285961285564 0.725879586946556 1 1
0.901510435407908 0.873457994124931 1 1
0.883743144985733 0.856667510040358 1 1
0.655191025039619 0.635908607406378 1 1
0.80997912918204 0.78771810657854 1 1
0.763353575641239 0.739759081396223 1 1
0.838828021065983 0.815468672861968 1 1
0.814427841265622 0.788551927105822 1 1
0.759713019491463 0.738106061697878 1 1
0.823543766838486 0.799885892772085 1 1
0.879108206144369 0.849007015890337 1 1
0.852468165709759 0.8243990861289 1 1
0.893770301683497 0.867864110971137 1 1
0.977157143740674 0.949836673060516 1 1
0.832032208897246 0.806141324734462 1 1
0.818613605524989 0.793498449741891 1 1
0.75239528035605 0.730606472914671 1 1
0.989743751337335 0.956755718853935 1 1
0.769707122596049 0.748333569755431 1 1
0.713201309268718 0.69336582128317 1 1
0.809846075944207 0.786872760066079 1 1
0.883509983303864 0.857601836023669 1 1
0.812483536376972 0.788745345778066 1 1
0.76589464834401 0.74367884690839 1 1
0.760667103594805 0.738963714143349 1 1
0.729498735327184 0.706714955514649 1 1
0.781286100900418 0.758916909421327 1 1
0.715101637790261 0.695696647112157 1 1
0.814023842823706 0.789260358472449 1 1
0.651654288469458 0.631086960609455 1 1
0.81085921989529 0.788690987486768 1 1
0.819059797032063 0.796305865634622 1 1
0.902997241671749 0.87591115102328 1 1
0.790346855318749 0.76592287681958 1 1
0.916920101773945 0.889650009224797 1 1
0.868955291419795 0.844344309243896 1 1
0.822397304869633 0.79782487841543 1 1
0.74539735986338 0.722860375184155 1 1
0.909826330710839 0.883728957641311 1 1
0.845198304547053 0.821963081601425 1 1
0.759519627052781 0.737093978669362 1 1
0.731220258178708 0.709111207896597 1 1
0.791236465136347 0.769166674175819 1 1
0.698368064677901 0.677784426210055 1 1
0.868234672684877 0.842996955263178 1 1
0.768138919036893 0.745939032807457 1 1
0.618682851922023 0.599656853883254 1 0
0.848327911322806 0.824101926196235 1 1
0.872336057647623 0.848156504366072 1 1
0.960209000497312 0.931146441541311 1 1
0.727118169167525 0.70478224403268 1 1
0.843695975656703 0.817712911034623 1 1
0.868495148267515 0.843806057207599 1 1
0.815404578145686 0.792720242522478 1 1
0.972173905481502 0.94184597974866 1 1
0.811660055763863 0.788137461177067 1 1
0.897356106918859 0.870591657855292 1 1
0.862894492122856 0.838368868755622 1 1
0.9179261851573 0.892093625423608 1 1
0.792613321973448 0.768939760898615 1 1
0.748788928891013 0.725791725002298 1 1
0.887288867227444 0.862095106132881 1 1
0.805404461190778 0.781570421512951 1 1
0.780594174910698 0.758800772754175 1 1
0.905823995337984 0.878171110129052 1 1
0.779429131274056 0.755177067954353 1 1
0.780248838789317 0.758268460959843 1 1
0.92969626142657 0.902282661360645 1 1
0.83640442012972 0.812785005035705 1 1
0.902341148659575 0.878472083918358 1 1
0.77413699960796 0.751788790483715 1 1
0.790576572114443 0.767615643510525 1 1
0.784028747823807 0.761638426898928 1 1
0.687926580997963 0.66952931876488 1 1
0.729317136786609 0.707862792028763 1 1
0.769017834622262 0.747023983191965 1 1
0.802574282957188 0.780172252087481 1 1
0.835904422312696 0.810313199840386 1 1
1.12868228807425 1.09349135119379 0 0
0.786025126002093 0.764431416913931 1 1
0.908957916589012 0.883948610572977 1 1
0.963418368703762 0.935705524166578 1 1
0.778781404352273 0.756001598482475 1 1
0.87621965112153 0.849810419745541 1 1
0.721580584546017 0.701931250886653 1 1
0.83775064519047 0.813645874944926 1 1
0.811540955993528 0.788586347608016 1 1
0.816063086893605 0.790842904077304 1 1
0.665616651802837 0.646991155260568 1 1
0.737057696496055 0.714206849009877 1 1
0.68756427473768 0.668184476861557 1 1
0.716971642562753 0.696473078656201 1 1
0.725270574523356 0.703914389856318 1 1
0.73883948361408 0.717471969208709 1 1
0.922736171355233 0.896390686856211 1 1
0.644950077451238 0.626651611647542 1 1
0.822036895505348 0.797042231351683 1 1
0.660144230299265 0.640948687010559 1 1
0.868338151566172 0.842030705218929 1 1
0.732410683779145 0.711714775164807 1 1
0.860343189448105 0.835895828030444 1 1
0.7888015131247 0.765472307444464 1 1
0.844368648379732 0.819868285271633 1 1
0.848787057985647 0.823100638051568 1 1
0.759981089232939 0.736846707849174 1 1
0.852810272495998 0.830173456022293 1 1
0.81244131234392 0.789982225179742 1 1
0.790072182010738 0.764570828187328 1 1
0.733565852191768 0.71231922560188 1 1
0.772786924240731 0.751695922908001 1 1
0.77001338596115 0.747765306880639 1 1
0.721007050448615 0.7000817086029 1 1
0.799303004030629 0.777015819309964 1 1
0.797852806993078 0.772771851545744 1 1
0.717445739952976 0.698752870601511 1 1
0.921734676706532 0.895347576545793 1 1
0.743684913109712 0.723414019912968 1 1
0.955965556219329 0.928858023053273 1 1
0.792314253702611 0.768113209541441 1 1
0.730642382932427 0.709660073929265 1 1
0.873021535550568 0.847134492333169 1 1
0.672248610049734 0.651622786836879 1 1
0.678199945296824 0.657482201333744 1 1
0.767407455989914 0.744714183292659 1 1
0.803518182639929 0.780187390644715 1 1
0.734570815601829 0.712625821297662 1 1
0.78215911905759 0.759913644267426 1 1
0.908817836246591 0.879495339195932 1 1
0.745539740955509 0.724460431835681 1 1
0.647426227561601 0.627354303066249 1 1
0.707944088905649 0.686811798548317 1 1
0.697579411622718 0.677406089813118 1 1
0.840689078872599 0.815589960585251 1 1
0.776111711182153 0.75233485673978 1 1
0.80711436235575 0.784148532654263 1 1
0.825133733498021 0.800520242255881 1 1
0.860593614833447 0.835564456060298 1 1
0.687270242534158 0.667522528166628 1 1
0.92554273840315 0.899343859571616 1 1
0.87072102292255 0.845848326212372 1 1
0.74757822774653 0.723958402919016 1 1
0.923739434776352 0.894042218386119 1 1
0.906461278910529 0.879203250827133 1 1
0.826578890011875 0.805182621347756 1 1
1.01031573626932 0.978362624723703 0 1
0.819351334606281 0.7963435441053 1 1
0.879935214159682 0.855032017031808 1 1
0.67037690101632 0.650741548724273 1 1
0.84589895734757 0.82216338828115 1 1
0.943496742538182 0.915388720756169 1 1
0.73863251995503 0.717868810521673 1 1
0.621559126040028 0.604877438701638 1 0
0.887934752927501 0.863574712572016 1 1
0.88926529080464 0.865462196575649 1 1
0.987884813926118 0.959613666263687 1 1
0.8534064890282 0.828799374814813 1 1
0.863817641207937 0.83834412583508 1 1
0.706226957460968 0.687682827663701 1 1
0.699430013450953 0.680098735211225 1 1
0.75355593521243 0.731635844742292 1 1
0.865751781516268 0.840397056442808 1 1
0.894800232471457 0.869579992372571 1 1
0.853152494803849 0.82845774422087 1 1
1.03835344182983 1.00731342704481 0 0
0.7351882554927 0.711312855228942 1 1
0.697384383731484 0.677467637000728 1 1
0.769927321852032 0.747827526479971 1 1
0.712988554617026 0.691978961031895 1 1
0.695536884987079 0.676840197306713 1 1
0.812739289839145 0.789925469526602 1 1
0.769406058947162 0.747297468120337 1 1
0.750021936394911 0.728218336268421 1 1
0.836850698829171 0.808230838366796 1 1
0.725170786374514 0.703272268070207 1 1
0.850108142738117 0.825553191135531 1 1
0.714439557025276 0.693721985619158 1 1
0.87729858512617 0.852180713436142 1 1
0.802314091736175 0.778733024922789 1 1
0.895430209738453 0.866677709474796 1 1
0.817259628674724 0.79002053378077 1 1
0.847903064886418 0.823222394194637 1 1
0.742067558176391 0.720329923806067 1 1
0.909658978526374 0.8823581761531 1 1
0.951036212359298 0.923024119432157 1 1
0.645090570257799 0.626590246359848 1 1
0.684158824241816 0.664509107991677 1 1
0.765510126585297 0.742264897552051 1 1
0.689026765687721 0.668802419068056 1 1
0.635754612975484 0.616397178190999 1 0
0.747005037732655 0.724217715206103 1 1
0.848159789111444 0.825086977096933 1 1
0.906221278117355 0.879710710111593 1 1
0.551457272788187 0.53581303373085 0 0
0.900888092621826 0.873839620501142 1 1
0.825072690784991 0.802001008850576 1 1
0.833499065085015 0.810910446749409 1 1
0.837710139432002 0.81286346914151 1 1
0.681959127821696 0.661817745648904 1 1
0.789951986309061 0.766761610107445 1 1
0.823086364709547 0.79775233525662 1 1
0.848238529564456 0.823644826564867 1 1
0.860895812494275 0.835815273264491 1 1
0.739423944091351 0.7181861466219 1 1
0.838432974450048 0.814701262751021 1 1
0.661007140498156 0.641258443818045 1 1
0.673490412410936 0.652757562113825 1 1
0.689453291853048 0.670247083008566 1 1
0.594800225334944 0.577596032023836 1 1
0.802066907015013 0.780243566978476 1 1
0.908715232507101 0.882914765655222 1 1
0.734051937590767 0.712122414203721 1 1
0.750094291848336 0.727698226757429 1 1
0.991853848992507 0.964170646984324 0 1
0.729687693086059 0.70828117644981 1 1
0.692145174451259 0.67136062026497 1 1
0.746109626138636 0.724765091228089 1 1
0.83112590388355 0.803667744409398 1 1
0.828267543413536 0.804913073441417 1 1
0.710834318193303 0.690573243952063 1 1
0.841407620083332 0.816437075598773 1 1
0.899070647492058 0.872808193337714 1 1
0.876778220557887 0.850075434576216 1 1
0.867960206011897 0.841761736802978 1 1
0.746242301675577 0.724890674290526 1 1
0.690990559319486 0.668303724066685 1 1
0.89264900866883 0.86584709229458 1 1
0.805487073779283 0.781842134993712 1 1
0.799483481975038 0.776802046075028 1 1
0.653217950440725 0.634546312161533 1 1
0.708830722503588 0.689421625800808 1 1
0.80382425998897 0.780372617854522 1 1
0.800817005220193 0.776564922767323 1 1
0.812075829810904 0.788308733149655 1 1
0.753500767623889 0.732874083957625 1 1
0.780174112147479 0.758158746959787 1 1
0.869622005683594 0.845562565331476 1 1
0.518163215006316 0.502460498753425 0 0
0.740310462602864 0.719399591442879 1 1
0.777493112315423 0.754016792023112 1 1
0.856118356922525 0.829168492312779 1 1
0.844831688321869 0.822012660115148 1 1
0.622740185786832 0.603746863542585 1 0
0.95413001108695 0.927570247567514 1 1
0.868846070817195 0.844661739032911 1 1
0.747234458638227 0.727214351128356 1 1
0.96822142000648 0.939916976176148 1 1
0.83479418844068 0.812314371866457 1 1
0.752078338472253 0.72996501352336 1 1
0.75380957069906 0.731519489739822 1 1
0.849177497812333 0.822867695058464 1 1
0.746994418684729 0.724518841906558 1 1
0.750970887185858 0.731160820450818 1 1
0.829808458077185 0.806983704164612 1 1
0.739052064922827 0.718121221255299 1 1
0.786548865682442 0.763650576155206 1 1
0.778592147994582 0.757627077516819 1 1
0.865971246357259 0.84085840926662 1 1
0.849753446242588 0.825704113788603 1 1
0.716637654441575 0.69621593183694 1 1
0.928558656289369 0.902365839534271 1 1
0.875175535334229 0.85008406972318 1 1
0.871325350981393 0.844241925197526 1 1
0.830760206084471 0.804692055045658 1 1
0.794823566270899 0.770662139595346 1 1
0.845614821016254 0.820887344640948 1 1
0.593516769418369 0.575909993123898 0 0
0.995241654670591 0.966726320524213 1 1
0.930668923464547 0.903622759726162 1 1
0.696270337522631 0.674929751225538 1 1
1.0005960208905 0.971301685636551 1 1
0.77414170659437 0.750604238180632 1 1
0.897738540639761 0.872241175951203 1 1
0.857448907086526 0.83310656579634 1 1
1.01269525268036 0.983659012574193 0 1
0.792691504542728 0.768673407573307 1 1
0.8560028585867 0.832598039541066 1 1
0.828551067517435 0.804081669754789 1 1
0.780978339782136 0.75943046480035 1 1
0.933790517688413 0.9062927589076 1 1
0.830391395417925 0.805482843036473 1 1
0.987279126768087 0.959310748369728 0 1
0.655589434366787 0.638736776287368 1 1
0.759558652078844 0.737794917640677 1 1
0.79254443424727 0.769195165873386 1 1
0.792091203747645 0.770699202181516 1 1
0.946781320693662 0.917904616737595 1 1
0.729224269301589 0.707918458899221 1 1
0.871156954904968 0.843657253726034 1 1
0.625753911823863 0.605962349621724 1 0
0.835796531743531 0.81284141451695 1 1
0.851529826821183 0.82591004792159 1 1
0.711791840760355 0.691739347060798 1 1
0.81787226047966 0.794301278446078 1 1
0.760866381725977 0.73845902283209 1 1
0.763047052085317 0.741317295189228 1 1
0.684589851526249 0.665021682999335 1 1
0.688268560246803 0.668114652269303 1 1
0.957138475574651 0.930349197657589 1 1
0.871879013734553 0.846662771034633 1 1
0.726358543594118 0.706023166827372 1 1
0.804150631355679 0.780976402629456 1 1
0.786169514391462 0.763276153525259 1 1
0.837670466652094 0.810720185725034 1 1
0.876955439143131 0.852578800759028 1 1
0.700938977186416 0.680758241901801 1 1
0.819718180784762 0.797289064150178 1 1
0.79449687709529 0.770861655463625 1 1
0.631232626270633 0.6131728408142 1 0
0.921340125583265 0.894495973885591 1 1
0.860230241854638 0.835467912505192 1 1
0.844866990003676 0.820994636376433 1 1
0.77982615416546 0.757038555248506 1 1
0.844021733250291 0.818473288401048 1 1
0.807701586461296 0.783232588470519 1 1
0.715302767665154 0.693596459483692 1 1
0.887439220610101 0.862486306409339 1 1
0.708681232976277 0.688401731084881 1 1
0.809753738861182 0.786840655251558 1 1
0.794228370104946 0.771077940134101 1 1
0.852454366714417 0.827377938823622 1 1
0.670178140231917 0.651378253420257 1 1
0.938041110577125 0.910587995692444 1 1
0.980864382009582 0.950596281657798 1 1
0.619268295138521 0.600303674435442 1 0
0.606604500707828 0.587538823300047 1 0
0.843917131985818 0.81842517432373 1 1
0.744686256282704 0.72261327908441 1 1
0.986377259356078 0.958456790172789 1 1
0.868018795155515 0.842620552994 1 1
0.827318255523294 0.803803549270953 1 1
0.72447149348856 0.702429262836312 1 1
0.707467555601164 0.686944029704044 1 1
0.82739544439501 0.804401700306674 1 1
0.814841080654223 0.790944206092287 1 1
0.858311089155648 0.830524420277078 1 1
0.847489658296365 0.821737202280715 1 1
0.939360936359462 0.913171809012399 1 1
0.863946071738154 0.837548058892798 1 1
0.78309176628903 0.761102035841462 1 1
0.821705774699872 0.797957019608681 1 1
0.946493217588227 0.919108694405374 1 1
0.802585179904666 0.779658646376477 1 1
0.867912401479746 0.842774863449802 1 1
0.829096054378793 0.804519362479276 1 1
0.713055018490047 0.692068755684071 1 1
0.914563670563718 0.888118695971017 1 1
1.03128964855072 1.0004916343423 0 0
0.688546957575768 0.669434352128777 1 1
0.666637551413296 0.648828060759404 1 1
0.680717173092038 0.661256971075071 1 1
0.880116814683111 0.854049637759047 1 1
0.776773209926025 0.752730253542221 1 1
0.77223239185228 0.748934427463981 1 1
0.819320689789848 0.797263860366699 1 1
0.80180462376563 0.775322002777593 1 1
0.910952115014247 0.885490045070292 1 1
0.814224408215306 0.788984482708563 1 1
0.843781448104006 0.820081711753519 1 1
0.764351880505206 0.742855365252946 1 1
0.973079726242039 0.944686579365912 1 1
0.963959266766757 0.937711532473809 1 1
0.823870548951107 0.799881323062488 1 1
0.834517908338182 0.810655863551236 1 1
0.79334347785323 0.771004714495552 1 1
0.791380976616801 0.7660626126132 1 1
0.72287265039057 0.702453186518873 1 1
0.863900803381442 0.838621414332767 1 1
0.656067371797521 0.638601886674422 1 1
0.798726434508214 0.774242148648216 1 1
0.99003103497884 0.960461221806293 1 1
0.760633724125894 0.738488550230898 1 1
0.792970535602427 0.76987586871652 1 1
0.843112765141261 0.817921834279367 1 1
0.870934535202787 0.846750694664674 1 1
0.753832728443678 0.732644674738303 1 1
0.696396513294567 0.676635068993983 1 1
0.924812177694717 0.89683583456339 1 1
0.745073263175816 0.723086278538777 1 1
0.754646340827547 0.732939281759866 1 1
0.668203366558922 0.649429772052567 1 1
0.770537128843526 0.746861962973409 1 1
0.744753622823236 0.722792525888753 1 1
0.828586848402627 0.803266523297454 1 1
0.80138996392593 0.779794114592139 1 1
0.92762640237292 0.902592658755928 1 1
0.726345965361689 0.705926014186735 1 1
0.815740289140221 0.792975495269555 1 1
0.85071506158685 0.825525885990933 1 1
0.700817723846781 0.679800647298674 1 1
1.01607860603059 0.987080072149289 0 0
0.834958701234439 0.81081743936623 1 1
0.885840810209683 0.859399206219447 1 1
0.837658654338349 0.811866110459667 1 1
0.771791464604052 0.750405781915666 1 1
0.715999764586594 0.695013032491099 1 1
0.723359942054318 0.702293287443534 1 1
0.878926011548083 0.853521235157937 1 1
0.72236351401932 0.701330882593314 1 1
0.689319831900217 0.669039894378971 1 1
0.823070699806297 0.799115860048281 1 1
0.745983585519682 0.723517406920205 1 1
0.770464229767285 0.748295996987358 1 1
0.653685843017358 0.634662768752304 1 1
0.923334208210774 0.896048881049522 1 1
0.81051317206757 0.786434022447596 1 1
0.773351973953197 0.751097673412304 1 1
0.878542612963198 0.852600072777927 1 1
0.785959542737834 0.763282219737435 1 1
0.865997270339621 0.839370626733389 1 1
0.716526564701282 0.694070096315049 1 1
0.948361756880477 0.919209224752429 1 1
0.74769736369406 0.724777680335417 1 1
0.930747546345366 0.903847298645447 1 1
0.857211568259551 0.83241299409786 1 1
0.624148096574469 0.605158046091827 1 0
0.87114570918896 0.845778799044903 1 1
0.734703672789038 0.712888099513632 1 1
0.808924894630593 0.787586676411198 1 1
0.69482034645617 0.673405784302224 1 1
0.789371479484116 0.766846067230163 1 1
0.668954009783821 0.650035989472014 1 1
0.914448696981892 0.886173167051324 1 1
0.770648002498902 0.747730584852816 1 1
0.765702259057115 0.743934526233926 1 1
0.765698535002643 0.741754731509214 1 1
0.780408438019838 0.757354669534373 1 1
0.754617011669223 0.731452192743678 1 1
0.747763116500864 0.725586046459032 1 1
0.761688985234204 0.737967906730601 1 1
0.801605991368136 0.776358707624337 1 1
0.541101790724838 0.525461205088551 0 0
0.858454407619147 0.832299639764658 1 1
0.898958886687691 0.870710688848473 1 1
0.825747417328198 0.802203828019763 1 1
0.914012265361117 0.888661106347481 1 1
0.873006833317498 0.848304435587653 1 1
0.747723807780685 0.724098656835013 1 1
0.686778055682318 0.667328269725047 1 1
0.713174912483428 0.692713645548103 1 1
0.932516071482156 0.904573064716933 1 1
0.760305550045844 0.737310778648348 1 1
0.989516921529425 0.960642357665515 1 1
0.763338002228151 0.741571484596523 1 1
0.911292879053528 0.883973528200819 1 1
0.987195829657071 0.958938578814981 1 1
0.783920161408195 0.761906739931904 1 1
0.935302230873889 0.909281402866749 1 1
0.809692981246403 0.784996555684419 1 1
0.814489648188314 0.79026453540663 1 1
0.870533645935427 0.846127848725538 1 1
0.83828681430377 0.814588164394298 1 1
0.748614035147425 0.727923850049262 1 1
0.85283403063945 0.828569889232866 1 1
0.838168368338686 0.814402997877708 1 1
0.830724711588057 0.807484472388939 1 1
0.953293794195133 0.926145175045003 1 1
0.816937360067737 0.792578776410042 1 1
0.814469111605299 0.790486125407355 1 1
0.723777670669996 0.703990029292374 1 1
0.75488275929105 0.732073045517516 1 1
0.70431781542999 0.684402002334917 1 1
0.881155293382504 0.855451699546854 1 1
0.798419697059656 0.774601414232828 1 1
0.889460199415491 0.859649166349673 1 1
0.730304118707767 0.709445450342756 1 1
0.705998795224707 0.686872874143762 1 1
0.707670706068754 0.68846457092384 1 1
0.815991269581166 0.79245242401475 1 1
0.57227337867475 0.555788239861678 0 0
0.810745971088725 0.787776875950768 1 1
0.830158188292275 0.805500410181338 1 1
0.719033366781048 0.699212315959077 1 1
0.687433225765662 0.668021484538368 1 1
0.834598962468708 0.811041594702412 1 1
0.891139820313161 0.86529588804967 1 1
0.930225349799471 0.903060254967883 1 1
0.875835044590752 0.850430340932218 1 1
0.657745509453508 0.637018330784253 1 1
0.885002375511665 0.859449014639312 1 1
0.843448636680592 0.82022023365835 1 1
0.771177913692277 0.749558303366853 1 1
0.877076665377865 0.851287316127652 1 1
0.667070742935125 0.645015679399848 1 1
0.60769034412379 0.588762730924695 1 1
0.7810409542577 0.759004107327844 1 1
0.827112686053926 0.803286929748229 1 1
0.805655272043745 0.781992974908485 1 1
0.799940150596619 0.777704354193789 1 1
0.863107515310018 0.837841154706988 1 1
0.863656153879734 0.840531597767396 1 1
0.689041389211558 0.668809736345537 1 1
0.808095433911153 0.783673332961679 1 1
0.753125524748469 0.731374367393357 1 1
0.85929595847256 0.834984652222652 1 1
0.673563061754823 0.653512743441754 1 1
0.798398720705977 0.774476532310749 1 1
0.796883705463782 0.774331465420595 1 1
0.707419490062247 0.687966936813526 1 1
0.922732446371104 0.893254171706757 1 1
0.724464437148595 0.704040690900909 1 1
0.798884956912282 0.776607043479455 1 1
0.968479014019422 0.939305361796409 1 1
0.764306964260612 0.74298051736182 1 1
0.785253748088785 0.761584631435807 1 1
0.735056780126615 0.713919703913047 1 1
0.710516515265459 0.689215132952865 1 1
0.771596638414365 0.750255634647993 1 1
0.661511954482878 0.640701783887555 1 1
0.715176618290526 0.695216585327325 1 1
0.823369099256656 0.801581929463875 1 1
0.772104270167975 0.749231984363825 1 1
0.874586015074946 0.847248369135044 1 1
0.914014214870668 0.88890835948835 1 1
0.71796573342874 0.699057972804517 1 1
0.853890298197787 0.828823486467573 1 1
0.78103275601762 0.757769324823409 1 1
0.605031082718028 0.58697364446435 1 0
0.810367028539761 0.787512802893007 1 1
0.767456790966696 0.744434957990721 1 1
0.718280359386782 0.697113907073856 1 1
0.757625743321702 0.737045288357183 1 1
0.924915639350008 0.897957505891466 1 1
0.94247074283628 0.915308340457549 1 1
0.717585249128494 0.697873031439047 1 1
0.831668384362817 0.806415339971516 1 1
0.859930604754641 0.833686594489506 1 1
0.871104176707768 0.843749807894322 1 1
0.65034702789161 0.631075255229154 1 1
0.728592977672059 0.705689694921355 1 1
0.681778576431507 0.661738626676693 1 1
0.725883024934663 0.70334019083646 1 1
0.731097995354375 0.707958562521813 1 1
0.913523487573344 0.88625920972719 1 1
0.891710948045305 0.864777364477925 1 1
0.80581224340747 0.782615417513628 1 1
0.800824570022551 0.776828648196944 1 1
0.706229184135629 0.686388801437538 1 1
0.987532975487204 0.958477657416061 1 1
0.635999061094794 0.616929619720617 1 1
0.715576141350401 0.694106289691162 1 1
0.923402354644604 0.897328415393553 1 1
0.857538804280436 0.832066326171628 1 1
0.856605043406866 0.83083929297584 1 1
0.753206227032201 0.730523400107613 1 1
0.931946367477573 0.903661341696679 1 1
0.870371657163933 0.845064459612965 1 1
0.798374653743881 0.77376788100475 1 1
0.836744566602371 0.81081511725996 1 1
0.797443911842649 0.774713621435596 1 1
0.828298188868254 0.805068304183441 1 1
0.849865534899345 0.825168180144139 1 1
0.829152438560886 0.804783855975093 1 1
0.964516713530124 0.934884161737853 1 1
0.701268038951682 0.681793049372117 1 1
0.843497715914793 0.818210175459216 1 1
0.711029892426014 0.69074413026371 1 1
0.76281986202114 0.74073290605258 1 1
0.77432853672163 0.751667434147043 1 1
0.819018169826356 0.796136320745722 1 1
0.910430729523284 0.883795488440604 1 1
0.718848290474278 0.698396111597669 1 1
0.822399888579864 0.798924076336596 1 1
0.898917983146681 0.872949834922804 1 1
0.75702447101494 0.733480524375398 1 1
0.950402324728404 0.921475154035246 1 1
0.890819657252606 0.864601977914208 1 1
0.850052359653138 0.825264189581993 1 1
0.84304463014859 0.819329341923178 1 1
0.818537180508318 0.794981649431632 1 1
0.749109854170058 0.727581070688885 1 1
0.692432215843521 0.67144452238995 1 1
0.757895727048464 0.735927702532596 1 1
0.817405630811795 0.793131298594544 1 1
0.692545368592709 0.672515175816973 1 1
0.841199944736449 0.816096018226304 1 1
0.810335431168873 0.786986270327259 1 1
0.752548485846737 0.731457151665456 1 1
0.776031600428884 0.755105182961822 1 1
0.918786104096061 0.892304382724403 1 1
0.769837664606496 0.74537608840936 1 1
0.705584003873627 0.685086020468026 1 1
0.860323106444585 0.835854365338707 1 1
0.745969433938259 0.723816120047935 1 1
0.644232039847511 0.626354885158188 1 1
0.801539383516889 0.776839303575727 1 1
0.885217613859642 0.859084660568908 1 1
0.611233489235783 0.593709632225236 0 0
0.901920246646959 0.875250906608575 1 1
0.847472758876179 0.822485699675062 1 1
0.828157283969058 0.803658715841649 1 1
0.765065868162868 0.743015897795093 1 1
0.889445583919473 0.863960292881279 1 1
0.544321507008843 0.529546669870532 0 0
0.644467265322486 0.625236821157546 1 1
0.716037074312856 0.694108692327307 1 1
0.873641300143566 0.846802494891294 1 1
0.732869049813459 0.709550767091347 1 1
0.762645798852475 0.740830188165517 1 1
0.950714284983568 0.924267478639096 1 1
0.801434513757014 0.779005831952298 1 1
0.915656733610248 0.887761675411342 1 1
0.87414187371776 0.850473369922407 1 1
0.819258514974048 0.794253521880155 1 1
0.693536461367652 0.673514029539214 1 1
0.8986559165718 0.872648949564243 1 1
0.881019988508589 0.856619003272754 1 1
0.758372416996482 0.737019048924962 1 1
0.812494315592911 0.789118457631865 1 1
0.921037850710948 0.892252591063787 1 1
0.814499823732094 0.792206041096555 1 1
0.800603291604359 0.778307258200174 1 1
0.71412315098162 0.694578629633459 1 1
0.884895597486831 0.859383021121751 1 1
0.762368842737551 0.740501332226886 1 1
0.66965823961463 0.651210761770385 1 1
0.84436039367572 0.818238962228211 1 1
0.787704879106819 0.765267272040229 1 1
0.553172218107731 0.538567865611283 0 0
0.778818102267381 0.756213161662696 1 1
0.688301049683664 0.669675472656328 1 1
0.794924021934824 0.771873274875116 1 1
0.80325432894582 0.779739784657592 1 1
0.806247045848054 0.782956845813782 1 1
0.98971557493385 0.960784888193183 0 1
0.588713217254407 0.571583260024709 1 0
0.701776717419172 0.679420640890101 1 1
0.866688398147398 0.841203830720604 1 1
0.783547545020159 0.761024589033266 1 1
0.69930342501071 0.679437392323461 1 1
0.703634978685 0.682886267490583 1 1
0.696124530624883 0.677088030533253 1 1
0.86494986662695 0.83971181807165 1 1
0.779293728458205 0.758535218950588 1 1
0.88795754677888 0.86085081566333 1 1
0.782864895431779 0.760520016950777 1 1
0.806140305373583 0.780984027115713 1 1
0.889234178024391 0.863585793388487 1 1
0.883560541628748 0.856022692826985 1 1
0.763797768967494 0.741297871035275 1 1
0.781124438577879 0.7595615860379 1 1
0.707107088784508 0.685951843838258 1 1
0.726543815353924 0.704932335290731 1 1
0.62983344148929 0.609759514379703 1 0
0.833544936044187 0.808032823320353 1 1
0.924364365343893 0.894646171600886 1 1
0.776556669575281 0.754733681812918 1 1
0.807174036958648 0.784075403140746 1 1
0.916388054139503 0.888274954169234 1 1
0.816709318292957 0.792963088613128 1 1
0.782461625456957 0.75860954531092 1 1
0.957279445264067 0.929498638305498 1 1
0.801547031368391 0.776779971773187 1 1
0.747426088417875 0.725418499215423 1 1
0.745155312039688 0.723458529998533 1 1
0.811212289460837 0.788461050947813 1 1
0.88680710322785 0.860946949669198 1 1
0.802287045908941 0.778849506023385 1 1
0.785785989065442 0.762152461610305 1 1
0.881857370610518 0.856470604586486 1 1
0.818758443657827 0.796829940188983 1 1
0.633724280133847 0.615673258861271 1 0
0.783625344240136 0.760403898892435 1 1
0.614751180379407 0.596475206488291 1 0
0.935941283115234 0.909857094900856 1 1
0.835964731195868 0.811450254137214 1 1
0.764823864728718 0.743442329136024 1 1
0.852823171008313 0.8292508487004 1 1
0.97796533464744 0.947494170993653 1 1
0.82507583449513 0.801465523652548 1 1
0.915977793946281 0.888660618542957 1 1
0.858205244746929 0.832296048796055 1 1
0.758737675116313 0.735879802375274 1 1
0.861190905782471 0.836637467452331 1 1
0.773282239903801 0.750363558179815 1 1
0.751993058342907 0.730526131392199 1 1
0.800766570975036 0.777773384112117 1 1
0.686772261965112 0.666574067829945 1 1
0.809916196998909 0.787648337581962 1 1
0.750800190642357 0.728150257948636 1 1
0.779030612530214 0.756619721183741 1 1
0.790135760350526 0.766266672061769 1 1
0.886680690132539 0.860201372613593 1 1
0.9054344413713 0.87907797335034 1 1
0.837363044706512 0.813033815605479 1 1
0.833005877029682 0.810292976147125 1 1
0.751180743982203 0.729318530170442 1 1
0.700863779138732 0.680492740937942 1 1
0.833538158521949 0.80872014786024 1 1
0.756277415491914 0.736135336405862 1 1
0.864006906878351 0.839334605881582 1 1
0.735534617147116 0.714525982821074 1 1
0.576441948324969 0.559203477154173 0 0
0.976226890925401 0.946640046541369 1 1
0.784846835915223 0.761289790703508 1 1
0.825126419449582 0.801407383158516 1 1
0.731975390101529 0.709624177984997 1 1
0.484959209993439 0.471840099842898 0 0
0.804912789267615 0.782451298861164 1 1
0.71076631409111 0.689224787165933 1 1
0.725810879717111 0.703509515645607 1 1
0.820872331516809 0.796893965280469 1 1
0.852417873595977 0.828369381872171 1 1
0.805845180548802 0.781955379097047 1 1
0.762755788211123 0.740600883512047 1 1
0.655709222474556 0.635768438503705 1 1
0.714379653310192 0.694327590204701 1 1
0.849026552417683 0.825759993316551 1 1
0.866458537806316 0.841538689436181 1 1
0.918943547369021 0.892608793170276 1 1
0.811701339246284 0.787859247455877 1 1
0.802125461119976 0.776562317515055 1 1
0.922407678404555 0.895587801450361 1 1
0.841938783489139 0.81676921060199 1 1
0.974982714437114 0.946457096415379 1 1
0.62817187775473 0.610059941314829 1 0
0.880177583527545 0.856198863934045 1 1
0.857333296783704 0.834406392866623 1 1
0.779310787135736 0.757420915199454 1 1
0.824807715211663 0.802135299668026 1 1
0.951620899862287 0.92394716647654 1 1
0.648742317736329 0.628829527075993 1 1
0.866310904056098 0.841292155149933 1 1
0.77876060885725 0.753252461881705 1 1
0.749661371101849 0.72688306111799 1 1
0.796416519478206 0.772194045306378 1 1
0.704917371767512 0.683966994130754 1 1
0.929075372334732 0.903412474313493 1 1
0.823420047444659 0.798089188488224 1 1
0.743724882112687 0.723831791825327 1 1
0.803079123108667 0.779355048369835 1 1
0.983300754289906 0.954892087311004 1 1
0.890972981998911 0.863691452669363 1 1
0.910255889997489 0.885424276426979 1 1
0.827574516569073 0.804437554668576 1 1
0.854918229763623 0.829369355265465 1 1
0.875404975936438 0.84952170525962 1 1
0.900844380123753 0.875639715676465 1 1
0.767543426495856 0.745003055005897 1 1
0.757854579204219 0.737177872825735 1 1
0.819127704271994 0.796724377639591 1 1
0.90296776061573 0.877292175920288 1 1
0.804357719943542 0.779587045283919 1 1
1.04774838903119 1.01570460888812 0 0
0.836896116246089 0.812360695650345 1 1
0.900797912811251 0.874436146829167 1 1
0.808397916369582 0.782725799591767 1 1
0.854557572882629 0.829411221778021 1 1
0.880578566444617 0.854319173448862 1 1
0.810108099620966 0.7862522022193 1 1
0.739821544618136 0.71750900192172 1 1
0.569422929473073 0.551491418472372 0 0
0.665623597366561 0.646692770196434 1 1
0.81828170387738 0.794144331097456 1 1
0.840209593306123 0.817878180830633 1 1
0.605445366574897 0.588181409732004 0 0
0.661222077010447 0.641302358445442 1 1
0.974196912681344 0.945113272268957 1 1
0.852882318643672 0.824788843027528 1 1
0.749929993229397 0.727454470415925 1 1
0.789415044917643 0.766749083172899 1 1
0.740241529545697 0.717795919255017 1 1
0.778370359034728 0.754666497904838 1 1
0.742955377726003 0.720571627805154 1 1
0.766899596194513 0.745841232082353 1 1
0.876592633071985 0.849709672869255 1 1
0.812952734771696 0.787235805574923 1 1
0.707299458539166 0.685382626273226 1 1
0.878866023609385 0.853981579234031 1 1
0.780588354057366 0.755241454076946 1 1
0.832442481959101 0.807348354131334 1 1
0.808270501631062 0.784933766631105 1 1
0.728501352731405 0.706256511360586 1 1
0.844781283901789 0.823126878045794 1 1
0.925643405170262 0.900305904824909 1 1
0.797421273398111 0.772520504804594 1 1
0.83383035298072 0.81011117488355 1 1
0.655689877414047 0.63668994525858 1 1
0.870518608463789 0.845742834504998 1 1
0.761279897516225 0.739333928768664 1 1
0.75648433465857 0.734259851479671 1 1
0.670795410089429 0.652328166344357 1 1
0.80529826674618 0.780567506784287 1 1
0.85012437969018 0.825132215881306 1 1
0.998283779128284 0.970424845374432 0 1
0.858732515469065 0.833763525994728 1 1
0.68402898251797 0.664142969680581 1 1
0.726133947610913 0.70548180466436 1 1
0.75205440352616 0.730556103912591 1 1
0.702249453227081 0.682863274961898 1 1
0.712653252750031 0.692345975501142 1 1
0.807297545280818 0.784833371551851 1 1
0.697243543621104 0.676885072352968 1 1
0.844160172022851 0.819017002378563 1 1
0.826211185135625 0.802300146153191 1 1
0.985795248137052 0.957394533059379 1 1
0.727420025929843 0.704608262263856 1 1
0.672527919243994 0.653133567413959 1 1
0.961107389332036 0.933539352269618 1 1
0.755172635551662 0.73342813775421 1 1
0.808648594894714 0.784005721618177 1 1
0.797902716199178 0.771964463115784 1 1
0.866588803129193 0.838827896524719 1 1
0.684569965413139 0.663451882249889 1 1
0.712759287029921 0.691959045518409 1 1
0.836209125956126 0.812307865016824 1 1
0.902434212929832 0.877373208546865 1 1
0.694809944697346 0.674401710121488 1 1
0.877772167925731 0.850531420635181 1 1
0.73375676131211 0.712846633229944 1 1
0.867393282803017 0.843910163971162 1 1
0.75971776893549 0.736467706790506 1 1
0.915055456718012 0.889806953658593 1 1
0.960316121359352 0.933025108127551 1 1
0.678970969825713 0.65819666034262 1 1
0.795011834288631 0.770343563105387 1 1
0.815496801007006 0.791191897294364 1 1
0.89144114872854 0.866430734255866 1 1
0.742592430463642 0.718617817365339 1 1
0.758068515654999 0.736150443047969 1 1
0.663371152290775 0.645248620730332 1 1
0.819457095686376 0.795051620839984 1 1
0.807523468389549 0.783652822228724 1 1
0.843568633123841 0.817135069499907 1 1
0.796890784313315 0.774369760781821 1 1
0.654859284715973 0.635554525048955 1 1
0.758239344683714 0.73688210552631 1 1
0.838457751275905 0.815401508288954 1 1
0.681563235852681 0.661484318950694 1 1
0.768737615401713 0.746479902339305 1 1
0.697857413780862 0.675857400043315 1 1
0.724582385074623 0.704155762763558 1 1
0.878349286831199 0.851978554925197 1 1
0.843948631496078 0.819798736277561 1 1
0.678349009457501 0.659398548406366 1 1
0.86843284169125 0.843613044406045 1 1
0.797952232536886 0.773912356031617 1 1
0.892963031576827 0.867659302039927 1 1
0.876840949248974 0.849212915974327 1 1
0.793013618529835 0.769974085218545 1 1
0.850431783238173 0.825228932531155 1 1
0.849706390165854 0.822339455023609 1 1
0.868298380416958 0.843006478900187 1 1
0.879931976749404 0.854698031103235 1 1
0.810435416874123 0.786056177831946 1 1
0.97379234125294 0.945759444159314 1 1
0.937509307018561 0.908071256702422 1 1
0.889860146068457 0.864464472132143 1 1
0.597619492347253 0.581105327417003 0 0
0.620872110614241 0.602858505777179 1 0
0.871714342589651 0.847568953005808 1 1
0.603943653847441 0.587431549204205 0 0
0.894512723770793 0.868347765088647 1 1
0.638999568775246 0.62108573752741 1 0
0.765279574090596 0.742902475248602 1 1
0.816466800929119 0.791769189251232 1 1
0.765418197873173 0.74244752304573 1 1
0.925048216335711 0.895320859014738 1 1
0.824593867253341 0.801407792645704 1 1
0.803696473082707 0.780280382644252 1 1
0.815996533683768 0.793164306474045 1 1
0.796471635516879 0.773836850958789 1 1
0.780471153024843 0.757760733018772 1 1
0.790483904724361 0.76745202112638 1 1
0.66875259333396 0.648529815097364 1 1
1.02573842792855 0.997224934738073 0 0
0.882484011886849 0.855903041065813 1 1
0.633062387349042 0.613172513208194 1 1
0.575253093876959 0.558637335291369 0 0
0.722383229291337 0.702008852034993 1 1
0.977112333522483 0.947610224130614 1 1
0.80929706411845 0.785601380803024 1 1
0.796727783794191 0.773746661573472 1 1
0.656208454973546 0.635344900491263 1 1
0.731162587735397 0.708511560740034 1 1
0.85150229426643 0.828234385381969 1 1
0.853096993884921 0.828615594050145 1 1
0.798444321355669 0.776453032974544 1 1
0.924605173731653 0.896350449492241 1 1
0.740793235620991 0.716471556595092 1 1
0.746471369463002 0.723074796536222 1 1
0.804925439223112 0.780300157533195 1 1
0.923280237059366 0.896400838331101 1 1
0.710285179406863 0.688775609408091 1 1
0.795728823048873 0.772947947453406 1 1
0.746029870514559 0.724169692622953 1 1
0.838197777751561 0.813761214602664 1 1
0.779627885722478 0.75764443941162 1 1
0.922262192236107 0.896257435239524 1 1
0.676573800988118 0.658182398731159 1 1
0.80581062825924 0.783920607995781 1 1
0.773010478785142 0.749389544298552 1 1
0.89269897901435 0.865761031479635 1 1
0.860906559818216 0.835431621005365 1 1
0.826738463208004 0.802065971027509 1 1
0.812415014229955 0.788310353637965 1 1
0.693728018130349 0.675189123102491 1 1
0.663665603311341 0.645368842746393 1 1
0.867746090661518 0.842813403637419 1 1
0.781694110716641 0.759483247405567 1 1
0.907662922778739 0.878632464644802 1 1
0.873004004821823 0.849053311981994 1 1
0.647006377103818 0.627164208598806 1 1
0.82982699873095 0.804534386058024 1 1
0.791590818270063 0.76929787039799 1 1
0.814921361233234 0.790050874269947 1 1
0.850584172782172 0.825512779929471 1 1
0.755064367878525 0.733496476896884 1 1
0.901092600307028 0.874653443116528 1 1
0.685726255411514 0.665546238328306 1 1
0.824886229081606 0.800137394572979 1 1
0.770098737788191 0.747835099456049 1 1
0.912008346284417 0.88600910257553 1 1
0.885264771561099 0.859427071501133 1 1
0.77530846101889 0.754069975074551 1 1
0.73634055480744 0.715276260021189 1 1
0.862236451111786 0.837995775420574 1 1
0.722540490865535 0.701152037558928 1 1
0.930460260423576 0.903373928334907 1 1
0.730086708079968 0.708612581106409 1 1
0.690185572624537 0.67129642613566 1 1
0.66300242657344 0.645114988234775 1 1
0.752159104217964 0.729609928676768 1 1
0.817442486815836 0.793273499568844 1 1
0.654158034791237 0.634569512495393 1 1
0.72655092923827 0.705271576487382 1 1
0.816342377512749 0.791802078716787 1 1
0.919486292044203 0.894038891919937 1 1
0.700558088859732 0.680664582494812 1 1
0.812796029935082 0.7886992949059 1 1
0.780172897037991 0.75583596246004 1 1
0.651901235094269 0.629177236934665 1 1
0.796891708333913 0.773877618721063 1 1
0.684131263434697 0.664753147634448 1 1
0.72252307691913 0.701006950748311 1 1
0.750878528780693 0.729313749394291 1 1
0.862344670383709 0.838266321370877 1 1
0.671286791629538 0.651763565713354 1 1
0.906241265116027 0.880688496190461 1 1
0.686276571314866 0.666243605830448 1 1
0.93488559496531 0.907386983422266 1 1
0.805160045743729 0.781501152199136 1 1
0.725122391024206 0.703823118286763 1 1
0.735594179098957 0.712789835476356 1 1
0.782873106385873 0.760305875753852 1 1
0.743089787431891 0.722779916616955 1 1
0.953882925019145 0.925940859157751 1 1
0.866875622578316 0.840984911960243 1 1
0.702968300164768 0.682343461992961 1 1
0.833246752343908 0.808521725113806 1 1
0.865069493854573 0.839603751428486 1 1
0.900069373047865 0.874117567430902 1 1
0.70331066208006 0.683525300307432 1 1
0.780970802845588 0.756976140995324 1 1
0.868594007480986 0.843084082022945 1 1
0.661096097943068 0.642160417795246 1 1
0.872576828781653 0.848162446602865 1 1
0.698455720933897 0.679765397973428 1 1
0.760789363265387 0.737909550693655 1 1
0.779978939731642 0.756662278474189 1 1
0.74419382477601 0.72093937118711 1 1
0.861565011173502 0.8376610051127 1 1
0.830022555309393 0.804491183910534 1 1
0.809955417192193 0.784381221578428 1 1
0.876145692991028 0.851708694252046 1 1
0.856697532631747 0.830638434907355 1 1
0.758368526046039 0.735870352884598 1 1
0.818218348621033 0.795608204765063 1 1
0.685750369551207 0.665220994881074 1 1
0.856845472151387 0.83331727167776 1 1
0.79022252792565 0.767162842501312 1 1
0.661638084389012 0.64179642658989 1 1
0.917983669127634 0.889754626403794 1 1
0.832751963372349 0.808067928044693 1 1
0.859953373618048 0.835515955220598 1 1
0.868444836136329 0.842827493065266 1 1
0.875573012682473 0.85093616414193 1 1
0.754233456503829 0.731796132521073 1 1
0.931100487205221 0.904710271329301 1 1
0.692770640420045 0.673590867450337 1 1
0.738726944580044 0.715738016561855 1 1
0.814026204721108 0.790959953194231 1 1
0.841113647560707 0.816901219051076 1 1
0.725553232325113 0.703499899611635 1 1
0.818387197446173 0.795579564939564 1 1
0.968103996229746 0.939603167288541 1 1
0.652608237382512 0.63479752139991 1 1
0.781459217084606 0.757694133742745 1 1
0.847840816051815 0.822663843332255 1 1
0.76664371658218 0.745790862975125 1 1
0.81555931216259 0.791134308050927 1 1
0.60802113978183 0.591786851718717 0 0
0.783569317565871 0.759825225109286 1 1
0.82050324733167 0.794846248411978 1 1
0.710425038183055 0.688231294232362 1 1
0.831597800423782 0.807591098845815 1 1
0.813532358704963 0.787730607660053 1 1
1.00500726381389 0.975411218290674 0 1
0.645578705572901 0.627498783254846 1 1
0.925225163159864 0.89798102708924 1 1
0.711074718884875 0.689920696402482 1 1
0.757398011458301 0.735732178734867 1 1
0.866623190398555 0.840648414523762 1 1
0.782582370906814 0.760387657859729 1 1
0.618149603735011 0.601066859439278 1 0
0.948889832050094 0.918318148724927 1 1
0.831617798813621 0.807525418057868 1 1
0.679504291390997 0.659608365009805 1 1
0.757941399401559 0.737286930092097 1 1
0.591031505184848 0.574961968430154 0 0
0.750338170502013 0.727609773911954 1 1
0.752314385970242 0.731651242102458 1 1
0.875408744176627 0.847806663103042 1 1
0.746007333399765 0.723311049148758 1 1
0.782764904301847 0.758700335425449 1 1
0.668135329770514 0.646620477601497 1 1
0.84134778421028 0.817109352531932 1 1
0.826611240259356 0.802115500230141 1 1
0.806697837635408 0.782338104486273 1 1
0.793437881536673 0.769012304995215 1 1
0.681625833381702 0.661205666563846 1 1
0.793859685467836 0.771614777021893 1 1
0.81401929485218 0.790412270085365 1 1
0.839607777528259 0.813571980815202 1 1
0.873798637421988 0.846472605108701 1 1
0.713586468759824 0.691033569680348 1 1
0.822295648481236 0.799621526415871 1 1
0.811711667524628 0.787195269462704 1 1
0.814650945755022 0.790830000255289 1 1
0.779293967762643 0.756997362186664 1 1
0.862533951569195 0.839006876412354 1 1
0.893694688078862 0.868357848451274 1 1
0.96090805974889 0.931409869443509 1 1
0.783604652552329 0.761863191142772 1 1
0.709619364637845 0.689109382164538 1 1
0.766301249146445 0.744392402558639 1 1
0.833501380114376 0.808862562559528 1 1
0.776945120572441 0.755594547937098 1 1
0.720375384030729 0.69836686867309 1 1
0.807411855705954 0.784718519600619 1 1
0.77862276295688 0.756883649837301 1 1
0.833696695075049 0.809888773518611 1 1
0.758473499519639 0.73514490428395 1 1
0.554910121461454 0.53858040464947 0 0
0.701619623601762 0.680760922140026 1 1
0.888750644292616 0.862393230257792 1 1
0.618710952783006 0.601115674547068 1 0
0.894163372073296 0.867947594696912 1 1
0.730058417118277 0.71000399110292 1 1
0.806524244707633 0.784435439951501 1 1
0.676297480537157 0.654211765242021 1 1
0.72429793048169 0.703456271014174 1 1
0.895805315052199 0.86907172689668 1 1
0.921812296395252 0.895225363079819 1 1
0.693779203327021 0.673371632262257 1 1
0.876613475003011 0.850751971739805 1 1
0.912890103837152 0.887418664213929 1 1
0.697831518568308 0.676049365158287 1 1
0.779368931311007 0.756773408277932 1 1
0.915691862174748 0.888897795387729 1 1
0.872184006953728 0.846829581139952 1 1
0.750435504802956 0.729725168771885 1 1
0.655303218682074 0.634320310965208 1 1
0.710991631097185 0.69020341401102 1 1
0.859554584820305 0.834351943003901 1 1
0.860870142558768 0.836723519451329 1 1
0.819733609239256 0.793122722547266 1 1
0.761914412153388 0.740095922346225 1 1
0.790098024896663 0.767063956517053 1 1
0.776488401320401 0.754381253059838 1 1
0.639451541590976 0.621752350360201 1 1
0.820278230193244 0.796862953335546 1 1
0.742441591806071 0.720143720629291 1 1
0.819370711257347 0.796330669118251 1 1
0.684068205547795 0.665735700747779 1 1
0.923918834676932 0.89758859244409 1 1
0.770514183470666 0.749263199044852 1 1
0.752398219270154 0.729979801543809 1 1
0.864548956274986 0.839087064283395 1 1
0.654650022289696 0.635633881698876 1 1
0.745474633440851 0.723616499351415 1 1
0.876092575463598 0.850499651050443 1 1
0.725230060116184 0.70106948840209 1 1
0.638039240272093 0.619908648606319 1 1
1.02807961937929 0.997124009732081 0 0
0.633363076897301 0.615272760864076 1 0
0.796226615549797 0.773065655296806 1 1
0.803671111597745 0.78068424316351 1 1
0.7649940202469 0.740813756881341 1 1
0.613799384640585 0.596800721994953 0 0
0.650798820649116 0.632200507105903 1 1
0.957745425147681 0.930971107838338 1 1
0.780493932440064 0.758325685161767 1 1
0.672997912794944 0.654103811478357 1 1
0.696303808620481 0.675648292645599 1 1
0.992127726608574 0.961225370738649 1 1
0.757408541444337 0.734748241161185 1 1
0.830982539088512 0.807405077359049 1 1
0.854609457549263 0.830895967472383 1 1
0.854224715316358 0.830525370836815 1 1
0.811119244530186 0.787507911618946 1 1
0.922051198700097 0.894135429794919 1 1
0.741818407748878 0.718646690496776 1 1
0.915871176481868 0.89001927677156 1 1
0.811963953252774 0.78821008899201 1 1
0.769713884434502 0.747846093931645 1 1
0.733560359440201 0.713185807614712 1 1
0.918041059265459 0.892274873727914 1 1
0.836293988910799 0.813013587671336 1 1
0.715738197939067 0.695012425362934 1 1
0.788874506792383 0.766815040649994 1 1
0.769776125083229 0.748539613592979 1 1
0.791662064145886 0.766198616955912 1 1
0.729708398944756 0.70825961016802 1 1
1.02272249233656 0.994642262238585 0 1
0.83897662434315 0.814989915452913 1 1
0.571643028300052 0.555565266351257 0 0
0.846235791813769 0.822181967173438 1 1
0.579915788531173 0.562849684492196 0 0
0.878809181226245 0.851172035255931 1 1
0.894184730396867 0.866862373681601 1 1
0.629772317831774 0.609848532485708 1 0
0.812875185472939 0.788591968580315 1 1
0.633406297807358 0.614993398785913 1 0
0.751961344460034 0.729475957288961 1 1
0.92562874723302 0.898188301262141 1 1
0.871426398175551 0.844524499222996 1 1
0.801083619072684 0.77757824200327 1 1
0.769368637770972 0.745634468458274 1 1
0.864453269090063 0.839102596395113 1 1
0.952369721363586 0.92635860838841 1 1
0.744299327467444 0.72217402000787 1 1
0.609222590217353 0.591367124589208 0 0
0.784347190187817 0.762376347509726 1 1
0.759008569629729 0.738638168603504 1 1
0.705872577635139 0.686357361535589 1 1
0.797449526678004 0.774524919838721 1 1
0.752113789432039 0.730849630261076 1 1
1.02503302977425 0.995409654553122 0 0
0.826126513441029 0.802222720800022 1 1
0.824003906890947 0.799763656068159 1 1
0.536787674666309 0.520516538050632 0 0
0.938961116482216 0.911678374774155 1 1
0.850323001365937 0.826171711484138 1 1
0.785150685741078 0.762399954824629 1 1
0.644069401446232 0.625683720321009 1 1
0.897937479108758 0.868112873009802 1 1
0.860006856759373 0.832003865186815 1 1
0.820273267802839 0.797613695681929 1 1
0.79100299138567 0.768009187910828 1 1
0.797746256283633 0.774374189076453 1 1
0.983558741019321 0.953629606854285 1 1
0.890711774416544 0.862753789344032 1 1
0.850278999889998 0.822689501453085 1 1
0.825144405165113 0.801899017228031 1 1
0.759469539174251 0.737735118392981 1 1
0.678406499685567 0.658774489020294 1 1
0.718611811566466 0.699403164414529 1 1
0.620519165409491 0.604297098084478 0 0
0.674061655093605 0.652627626233692 1 1
0.761946907356564 0.740504195329269 1 1
0.701894840609543 0.681314623359805 1 1
0.775259332695483 0.753226339827634 1 1
0.766485200414065 0.745786261226143 1 1
0.597000847767323 0.579657543341849 0 0
0.695748429413243 0.676643237486124 1 1
0.914693562651965 0.890020678632409 1 1
0.707179128977459 0.68631172400447 1 1
0.664806334022511 0.645390025410913 1 1
0.724042367279615 0.703070335012086 1 1
0.722847165024824 0.701800822388675 1 1
0.695527307207065 0.676172971263618 1 1
0.752418778825368 0.731578512991838 1 1
0.858397863606096 0.832740953282108 1 1
0.599000476757431 0.581605215527877 1 0
0.817567676600257 0.793099293648786 1 1
0.73401859064736 0.713614553284775 1 1
0.988230412698409 0.959098646611526 1 1
0.839672569133867 0.813445492330167 1 1
0.759491339219983 0.735863694364424 1 1
0.84113607964933 0.815396379925431 1 1
0.75154272046326 0.729735495960441 1 1
0.766356160758122 0.744499983812231 1 1
0.875705772956325 0.84964120689015 1 1
0.98672324902161 0.956342735152294 1 1
0.746964876398061 0.724506506277963 1 1
0.793722861386297 0.770034417779228 1 1
0.936101569916717 0.90762267050775 1 1
0.804578174737924 0.780403294516958 1 1
0.810466950801781 0.785707507898797 1 1
0.743839643251197 0.721473178551722 1 1
0.895836810790904 0.871124607956482 1 1
0.717692155151013 0.697814614769697 1 1
0.675681053318532 0.655233802481042 1 1
0.767538336264546 0.743926888729262 1 1
0.911350772803437 0.884792051724487 1 1
0.760977940606445 0.7381659194341 1 1
0.728272776111451 0.706070563971098 1 1
0.79475794473555 0.771555692794669 1 1
0.717286362219668 0.697250433904898 1 1
0.815039063794274 0.792060888679968 1 1
0.91185406960468 0.885055683215569 1 1
0.852891734348518 0.8292266014894 1 1
0.699123996094245 0.679368123713813 1 1
0.861172807273721 0.836244039164987 1 1
0.707548068515212 0.687079391742128 1 1
0.841462610263979 0.818047755592134 1 1
0.898593838702742 0.873589737201259 1 1
0.853498479566075 0.830215937699384 1 1
0.878019518490001 0.852769162862711 1 1
0.879149514608134 0.852435011899699 1 1
0.698779717182843 0.678747268086654 1 1
0.711825324268863 0.690053825042614 1 1
0.693736382951781 0.673936989495709 1 1
0.852489508109825 0.827903340300422 1 1
0.842773821426143 0.816591956862059 1 1
0.908842891253138 0.881414690336445 1 1
0.834523899581448 0.810655598972668 1 1
0.845720676253066 0.820671425057148 1 1
0.802668114647352 0.778564185166502 1 1
0.644158569338238 0.62487286966901 1 1
0.822875425438167 0.801339328443507 1 1
0.902933447839989 0.87470848165841 1 1
0.834595510364097 0.80992667574019 1 1
0.931095055066177 0.902117518706073 1 1
0.836636663876178 0.813754549730598 1 1
0.934255475144384 0.905527003352265 1 1
0.766836137659989 0.742418509237479 1 1
0.876214795548562 0.851762193689 1 1
1.02524787247287 0.997107149530999 0 0
0.774389961757341 0.752178601368827 1 1
0.754220013358835 0.733029697189554 1 1
0.83458906864522 0.811279725883514 1 1
0.803862492038095 0.780125072623869 1 1
0.744329622559948 0.722143363652341 1 1
0.698191962492899 0.679010493683736 1 1
0.833561515929324 0.809295253392984 1 1
0.661368742894728 0.641626661731001 1 1
0.759357485907637 0.738246167001253 1 1
0.915632738967367 0.888344586336059 1 1
0.743387669786536 0.722751606886139 1 1
0.715658504804884 0.694827607974416 1 1
0.893064056937939 0.866491375685254 1 1
0.894569131211205 0.868995170534726 1 1
0.832898975363743 0.808116170459663 1 1
0.862742010498853 0.836704503260036 1 1
0.751578697507277 0.728955185889429 1 1
0.841603943668807 0.816202221160182 1 1
0.71796260085843 0.698871770683325 1 1
0.662258545089407 0.642333650578816 1 1
