# Supplementary material for: Bias caused by sampling error in meta-analysis with small sample sizes
Source: PLoS One. 2018 Sep 13;13(9):e0204056. doi: 10.1371/journal.pone.0204056 (PMC6136825; doi:10.1371/journal.pone.0204056)
Supplement: S4 File — (ZIP) [file pone.0204056.s004.zip › results N = 20 theta = 0.8 tau = 0 sz = 30-50.txt]

"cohen.dl.theta" "hedges.dl.theta" "cohen.dl.cp" "hedges.dl.cp"
0.811690241512814 0.796977504238787 1 1
0.726860850726901 0.712676535074762 1 1
0.796713197483261 0.782538643718475 1 1
0.854181965280801 0.838392227464963 1 1
0.894316579791292 0.877263406112357 1 1
0.750826166795881 0.737207496768503 1 1
0.741524531188877 0.727592446045482 1 1
0.869323268834809 0.850996610917657 1 1
0.704826826368608 0.691315856267124 1 1
0.855825535328286 0.839422034621214 1 1
0.788215286670912 0.773093656217298 1 1
0.690322741291771 0.678418132158851 1 1
0.839098395924495 0.822938019966494 1 1
0.910437967821737 0.893135754090278 1 1
0.752399625573278 0.738920957664242 1 1
0.599321876742805 0.588628615254518 0 0
0.913610453696926 0.896275487678279 1 1
0.875152286545482 0.859176676207149 1 1
0.683570248849351 0.671088847477332 1 1
0.896280140999207 0.878662435242573 1 1
0.796478902677185 0.782193310000918 1 1
0.818917815949088 0.803946833074827 1 1
0.847825042888585 0.832529344445086 1 1
0.953481337831933 0.935484851029232 1 1
0.801242548125375 0.786077849427303 1 1
0.794722311927181 0.778743229142755 1 1
0.654264210448784 0.642284035162733 0 0
0.768615471093867 0.754504677215037 1 1
0.780684678423843 0.76558153602875 1 1
0.969912670261417 0.952576488332716 1 1
0.730799229542253 0.71861572901144 1 1
0.911488198494463 0.894384103792804 1 1
0.881864342960664 0.865672988420766 1 1
0.792916644932483 0.779042662117429 1 1
0.736596644685913 0.72295573830688 1 1
0.731534298925437 0.71732193252915 1 1
0.86775321247538 0.852128694885271 1 1
0.737205576419783 0.723783568018011 1 1
0.834264631270705 0.818678363142509 1 1
0.804541578287347 0.789864192958175 1 1
0.741151654655609 0.728138775166187 1 1
0.672236436931417 0.659842926937461 1 1
0.688578214323659 0.675587324786454 1 1
0.779329003249265 0.766230723002379 1 1
0.844888645595044 0.830022614776034 1 1
0.671354919138328 0.658783767211065 1 1
0.742203542731797 0.728629811768707 1 1
0.732174348603085 0.719269189259526 1 1
0.747613742339831 0.733747456370397 1 1
0.645943055601743 0.633002664827236 1 0
0.922575521682952 0.905685211116014 1 1
0.856479426925341 0.838839933004216 1 1
0.723717027107716 0.711373436755589 1 1
0.766919642345741 0.753235896650837 1 1
0.670621533348841 0.658421381020859 1 1
0.913052886243122 0.895430317269301 1 1
0.788832910643105 0.774601732537987 1 1
0.738943163710439 0.725446788228129 1 1
0.655478154354018 0.642625565040904 1 0
0.725947797259671 0.713080257278767 1 1
0.722375487764086 0.709204274281187 1 1
0.800385187033789 0.786203126724106 1 1
0.840865045427287 0.82462569196657 1 1
0.797827824997866 0.783090659349923 1 1
0.823054518244849 0.807400928410117 1 1
0.815152899786823 0.800523627884513 1 1
0.870625600450681 0.853645600032803 1 1
0.755356114722152 0.741566948635325 1 1
0.934108696525014 0.916644670975173 1 1
0.662186840731219 0.649857331287868 1 0
0.760141981616303 0.744810815141383 1 1
0.858064037384177 0.843089682494596 1 1
0.799366927655932 0.784363920320598 1 1
0.920838689090367 0.903368121169029 1 1
0.891036082536964 0.874989567289947 1 1
0.803927565308938 0.789232313766099 1 1
0.899013103720584 0.882397395089749 1 1
0.950816560612008 0.934659684982484 1 1
0.876966384194229 0.860663116711915 1 1
0.838845823898196 0.823194436806103 1 1
0.918954966276141 0.902195200869215 1 1
0.787077276916256 0.772066504100273 1 1
0.859915183983865 0.844435585014793 1 1
0.816299811277526 0.801357766020467 1 1
0.644338894514257 0.632183722223023 0 0
0.931843301300488 0.914708404853096 1 1
0.770505790028095 0.756978309263394 1 1
0.911338543927342 0.895078029810467 1 1
0.748522686407298 0.73382132383057 1 1
0.790740532173643 0.776717865173959 1 1
0.774735001069459 0.760500967480432 1 1
0.790193727373717 0.775545070316003 1 1
0.768642867407706 0.754315732719352 1 1
0.856458627801344 0.840861578497125 1 1
0.733539807115766 0.720884240795609 1 1
0.912220845973098 0.895488788051038 1 1
0.813073765208548 0.798663350601196 1 1
0.672383844556729 0.659509807925885 1 1
0.722830756518185 0.709965120809916 1 1
0.846441882020993 0.829811556968694 1 1
0.791341061910266 0.776450027709678 1 1
0.719329686639634 0.705765274677307 1 1
0.753908497676266 0.740636965498737 1 1
0.959113746065725 0.941772592898152 1 1
0.766765219817881 0.752877865572206 1 1
0.776238045075576 0.76227716319647 1 1
0.810112675147678 0.794736698342866 1 1
0.813501349088184 0.79878091597889 1 1
0.890735678483839 0.874241808771216 1 1
0.833533224386387 0.818530453485971 1 1
0.773278934972633 0.75737810440979 1 1
0.764215720391566 0.749909892532493 1 1
0.723736808290016 0.711355125609913 1 1
0.815941818680446 0.801743785010349 1 1
0.899385062890769 0.882388138604425 1 1
0.80181870211553 0.787699944390289 1 1
0.796287561127464 0.782054706760291 1 1
0.803818094184841 0.789076243919523 1 1
0.822855453237284 0.808125965411759 1 1
0.786168700984244 0.770567084983378 1 1
0.820814646510759 0.804724745693295 1 1
0.773160534917688 0.759151083054355 1 1
0.82265583974671 0.807350011708692 1 1
0.858975285492571 0.84366467151998 1 1
0.89101305611129 0.87462039941967 1 1
0.754542967301199 0.740304139742122 1 1
0.888956603211763 0.872707096670635 1 1
0.826610718222834 0.811598500708398 1 1
0.854833404720231 0.839044473173718 1 1
0.793053047748257 0.778936699662006 1 1
0.715970545425656 0.703115528375712 1 1
0.73909894210842 0.72566250887917 1 1
0.812425389396579 0.796888807722655 1 1
0.872060902457643 0.854569032672051 1 1
0.767480037704537 0.753391534362046 1 1
0.768553746444516 0.755012089401318 1 1
0.779638769656942 0.76524352643471 1 1
0.94543228947567 0.928262787746149 1 1
0.929937465114297 0.912424606615522 1 1
0.673306956493598 0.660849736249165 1 1
0.746291299123261 0.732605357124653 1 1
0.796845779657486 0.783183164960508 1 1
0.818592664368007 0.803483437485228 1 1
0.843619737706807 0.828663405183906 1 1
0.86614836060397 0.850569165271048 1 1
0.668872105515404 0.656811748558323 1 0
0.847225469246506 0.831347154563239 1 1
0.873481350936927 0.85729794081732 1 1
0.785677302757827 0.770506298101573 1 1
0.782655368033286 0.766442213470381 1 1
0.81183151248586 0.796471703379173 1 1
0.819103265324652 0.803876356233741 1 1
0.879432416416056 0.862952424303362 1 1
0.81314465218131 0.798082224777461 1 1
0.742213067149063 0.728794615087652 1 1
0.808262468405542 0.792832051474329 1 1
0.869144430355882 0.853441541843721 1 1
0.818468416254196 0.803370499732302 1 1
0.791001067190492 0.775027339153482 1 1
0.84107166645277 0.824340735939793 1 1
0.84338741499069 0.828680749813597 1 1
0.776565139740483 0.76188666953913 1 1
0.911000167978623 0.893787381600606 1 1
0.744724570714273 0.731385615507386 1 1
0.623895104541672 0.612253152769291 0 0
0.868437474737377 0.852422621735211 1 1
0.785864770743847 0.772937005796685 1 1
0.8337924044677 0.817858165678979 1 1
0.852226998079665 0.83737427220629 1 1
0.802938725030789 0.787942739013086 1 1
0.686698125715603 0.674142306580474 1 1
0.843628983040145 0.827963883870426 1 1
0.802083216236109 0.786927711440958 1 1
0.764358301035511 0.751125915818189 1 1
0.779389757835631 0.765553692945005 1 1
0.683232197739967 0.670968538324039 1 1
0.865950562129622 0.84998577200286 1 1
0.916433587570934 0.899019531970927 1 1
0.81677586154799 0.802070402322297 1 1
0.735905789176958 0.722675066581144 1 1
0.784237421491232 0.769090085011002 1 1
0.829536018393328 0.814273905029617 1 1
0.702673179886268 0.689593737358526 1 1
0.989700722672385 0.972131401655524 0 0
0.779317931280031 0.764420743123188 1 1
0.783198050614278 0.768335274509164 1 1
0.859953155763882 0.844344792563889 1 1
0.685642449325925 0.673324744779919 1 1
0.871592383961899 0.855450883066103 1 1
0.843388030581691 0.827954222328651 1 1
0.717766096755125 0.704810283250407 1 1
0.694282832142626 0.68192308414774 1 1
0.975566983338919 0.956004734428787 1 1
0.952044254349408 0.934906012496253 0 1
0.755894780772501 0.742104179215369 1 1
0.806725794516254 0.791265521268594 1 1
0.733377553968024 0.719990408113544 1 1
0.770216272664005 0.756073884816722 1 1
0.743629340147326 0.730095535022828 1 1
0.774553688244976 0.761110717380831 1 1
0.912897168930903 0.895217418967647 1 1
0.804905281719105 0.789723017002022 1 1
0.83472982091505 0.81968036598364 1 1
0.821611918282171 0.805283269923054 1 1
0.734234277050483 0.719210128723737 1 1
0.769763466085891 0.755412875416085 1 1
0.83365245833613 0.817719114834129 1 1
0.869034391495958 0.853087306954775 1 1
0.921394484097499 0.905048673421272 1 1
0.886288710763008 0.869725058976867 1 1
0.884264523920751 0.868599260219843 1 1
0.828192958589225 0.812541742689571 1 1
0.873747648492926 0.857871278358866 1 1
0.744861624267856 0.731010342307369 1 1
0.812885642112032 0.798605779548478 1 1
0.822511342289023 0.806421386735944 1 1
0.893440208880495 0.876292748596749 1 1
0.92804367470857 0.910260168799746 1 1
0.778627616444002 0.764383383970347 1 1
0.901195430195856 0.886056069990702 1 1
0.826066635619093 0.811499109809394 1 1
0.85336422177993 0.838641335212763 1 1
0.903852335877422 0.886667065226825 1 1
0.788311620360886 0.774365313753596 1 1
0.786622507413155 0.772111245366181 1 1
0.877668620703809 0.860405752735426 1 1
0.782731576321458 0.769296690125264 1 1
0.804946763492836 0.789922492026675 1 1
0.783792002832136 0.770189543288388 1 1
0.822701038531337 0.807305069632323 1 1
0.858604741093417 0.84215468850812 1 1
0.895553236463522 0.879241538660903 1 1
0.803851352189974 0.789638549015736 1 1
0.783094887769124 0.769103303951422 1 1
0.755986769666862 0.741535688691406 1 1
0.7378215237284 0.723511938395895 1 1
0.809833616298356 0.795413131840316 1 1
0.882086937714367 0.866181808472042 1 1
0.726563614934542 0.713644697943815 1 1
0.907574567962457 0.890266838426161 1 1
0.772775018022478 0.757683203105107 1 1
0.857768386781899 0.84187541334639 1 1
0.622054989636436 0.611050022162653 0 0
0.79792727967711 0.783590956990591 1 1
0.851625734656584 0.835823356533391 1 1
0.850450433665068 0.834002832008096 1 1
0.856382148678348 0.840808117629042 1 1
0.856527767818724 0.840587195767603 1 1
0.774831041226476 0.758545284349316 1 1
0.714041668318858 0.700706262026772 1 1
0.808622147909025 0.794099968859147 1 1
0.760886184626036 0.746307379690415 1 1
0.81757849992424 0.802313907577771 1 1
0.732234900796666 0.719100272047667 1 1
0.723689110154423 0.71074287766104 1 1
0.838516940173813 0.822169594190345 1 1
0.863789480064072 0.8473292022439 1 1
0.886134695562216 0.869499854740505 1 1
0.730803814243126 0.717635167561711 1 1
0.868734671967635 0.851673460188681 1 1
0.863616289491313 0.847209824493565 1 1
0.637164966465132 0.626057465784277 0 0
0.704757481530312 0.692215600017768 1 1
0.660897380573762 0.649005076104368 1 0
0.805755708522406 0.790980938119432 1 1
0.814865489323933 0.800007202316962 1 1
0.669550758869906 0.657241963094392 1 1
0.839284655805314 0.823751573756717 1 1
0.755329723758216 0.741128338942879 1 1
0.903241129264141 0.886582338403776 1 1
0.834867357637089 0.819069877754526 1 1
0.927002835168231 0.909511883076611 1 1
0.767101290413183 0.752699301020159 1 1
0.863525347673118 0.847571137303576 1 1
0.796610018168155 0.781500598395176 1 1
0.784997935969813 0.771122824167376 1 1
0.806481470865911 0.792204725239431 1 1
0.831805997825676 0.816383891828805 1 1
0.824930957614675 0.809550304281433 1 1
0.749650783269394 0.736648879556188 1 1
0.762904537587711 0.747982200106215 1 1
0.780587570947692 0.767314569620054 1 1
0.827168597777272 0.813369832600482 1 1
0.921124057720369 0.902865032288419 1 1
0.73203692188205 0.717627690483471 1 1
0.733807080914754 0.720486009379524 1 1
0.858559618871374 0.842584209038665 1 1
0.742789050460251 0.729099778296102 1 1
0.85779066604207 0.841480433812857 1 1
0.764301118802624 0.748861012354103 1 1
0.908973673151454 0.890444688543128 1 1
0.830684672426327 0.815709750598887 1 1
0.65171522874317 0.639689439652824 0 0
0.786467640287117 0.772136136615043 1 1
0.880987409176447 0.864704624411036 1 1
0.83775143710309 0.821924353523364 1 1
0.842107200154547 0.826184187397278 1 1
0.853447541287758 0.837377026362217 1 1
0.863008040618172 0.845944806183303 1 1
0.843074518346072 0.827662940056245 1 1
0.82583613897503 0.811488897339762 1 1
0.692549465034783 0.679727554639349 1 1
0.773447802519739 0.759029720147298 1 1
0.740140031414712 0.727014770841714 1 1
0.845597334250776 0.829150995469132 1 1
0.874451934066321 0.859954163533496 1 1
0.713854908798437 0.701318748385253 1 1
0.82428459545279 0.808166904630099 1 1
0.777317010810832 0.76125959327577 1 1
0.78451979847646 0.770360897593737 1 1
0.712098879772166 0.69897872067305 1 1
0.779904626375398 0.76601160599205 1 1
0.866780140815151 0.849827632291456 1 1
0.833525638420021 0.817364082756847 1 1
0.662326761238238 0.649549679849333 1 1
0.761362760000883 0.747206072021267 1 1
0.722707959924636 0.70896543900287 1 1
0.805454419558771 0.790536515252961 1 1
0.908195261518885 0.891651072458929 1 1
0.698768256209496 0.685084839333614 1 1
0.827873491627694 0.812199777741831 1 1
0.775259043041581 0.760396340405016 1 1
0.710438503507363 0.696971492600015 1 1
0.749377849019405 0.735401855142901 1 1
0.848505336940911 0.833255133103852 1 1
0.851718335114188 0.836657699928537 1 1
0.847925429654281 0.832243593791787 1 1
0.828354760001882 0.813255065896159 1 1
0.902577280235587 0.885850338661773 1 1
0.859629912670672 0.844583235838197 1 1
0.779550541129753 0.764944523181108 1 1
0.808245849075418 0.792979379367126 1 1
0.861827975641433 0.844793446196392 1 1
0.71469595076234 0.702353808605672 1 1
0.756346898588283 0.742309638320867 1 1
0.827305795637523 0.812355018767348 1 1
0.874245638741389 0.859174883534839 1 1
0.759283638264613 0.745198799454459 1 1
0.871985761886925 0.855351942912041 1 1
0.73042313694142 0.717068763743611 1 1
0.71064687177444 0.697012276032953 1 1
0.934394181134997 0.916733093981992 1 1
0.899505890972737 0.882289371516011 1 1
0.792849438493617 0.779152005369474 1 1
0.792146739296259 0.777912019384154 1 1
0.909739258639998 0.892629560101694 1 1
0.716433900243438 0.703433348319605 1 1
0.770385746031183 0.754739815267894 1 1
0.92099021663713 0.903271520163279 1 1
0.845418738172333 0.82980255275817 1 1
0.618465903874407 0.608131356988714 0 0
0.835417188161841 0.818342403220491 1 1
0.825404487647711 0.8092211400322 1 1
0.627381252464578 0.616136758384849 0 0
0.924921846625891 0.907912173323138 1 1
0.772094450434277 0.756888073151912 1 1
0.87816471868288 0.862783702888127 1 1
0.842786484320627 0.826214774116148 1 1
0.895962828685607 0.878950747074269 1 1
0.838143590826802 0.823090394522649 1 1
0.815793321069285 0.800747128250119 1 1
0.870521043980523 0.855035289209309 1 1
0.695643673024023 0.683068997544862 1 1
0.754169089399092 0.741332095111245 1 1
0.649464836232011 0.638268920995683 0 0
0.951158083107669 0.933326615093877 0 1
0.686159799817958 0.674332159195133 1 1
0.707299046211274 0.694099934864439 1 1
0.937296385504379 0.920480429951666 1 1
0.777012338040151 0.762353999394574 1 1
0.565793018599374 0.555722783465816 0 0
0.729252289240743 0.715126750516855 1 1
0.681477275192043 0.669288968952787 1 1
0.777904962223978 0.764087204855204 1 1
0.721633611725702 0.708612210471862 1 1
0.86020455155793 0.843812171346356 1 1
0.787759864653082 0.772762750905222 1 1
0.78837128577616 0.772999177537872 1 1
0.888102150788662 0.870893392739626 1 1
0.884082412176846 0.868366842215113 1 1
0.886823733534851 0.870634291028626 1 1
0.822818848141431 0.807241110004409 1 1
0.81753038591228 0.803570428682708 1 1
0.697161925258185 0.68305551042025 1 1
0.859855993490443 0.843659866426905 1 1
1.00149967742039 0.982910847253777 0 0
0.85923454015096 0.841960625909102 1 1
0.611736944219799 0.600584195495191 0 0
0.837246062642913 0.821176112943264 1 1
0.745719348859599 0.732155320137771 1 1
0.743071630775857 0.728908910935716 1 1
0.701204602462803 0.688542256051997 1 1
0.79428818194026 0.779333078424809 1 1
0.72990733746823 0.716470358730137 1 1
0.914630095206797 0.897631069980422 1 1
0.808544464295201 0.793216475777622 1 1
0.797628565395987 0.78306380220886 1 1
0.847102355675372 0.831727198856883 1 1
0.760238642779624 0.747692279090406 1 1
0.943824594259288 0.926277644650953 1 1
0.905268582954288 0.889108257567251 1 1
0.935954234090524 0.91745177103258 1 1
0.879732082074832 0.864093664941134 1 1
0.922452263434382 0.905300553085756 1 1
0.805723263080192 0.790332357267348 1 1
0.787652202943884 0.772611919845017 1 1
0.868825936415187 0.851533756508719 1 1
0.687186999446105 0.674988937859322 1 1
0.688252010223732 0.675525295900402 1 1
0.886807886689118 0.870122552618765 1 1
0.815559158100627 0.800666751261445 1 1
0.840239491192933 0.825697318575998 1 1
0.849264049137322 0.831961833890896 1 1
0.857803132873941 0.841588253929244 1 1
0.809498860141513 0.795305617613258 1 1
0.888897471774154 0.872473192802386 1 1
0.775930981866227 0.761037759426491 1 1
0.888762385540306 0.87153252356982 1 1
0.808223738647749 0.79301995821903 1 1
0.917506244877867 0.899189170300178 1 1
0.895946832264548 0.878889295949089 1 1
0.843207102900385 0.828193311624916 1 1
0.768115493779146 0.755279780261645 1 1
0.876865109938454 0.860298472363681 1 1
0.702918561724294 0.688034193639178 1 1
0.775472059096375 0.761828115680316 1 1
0.812914159822026 0.798967968942375 1 1
0.753180062468753 0.739909581212371 1 1
0.811437750002025 0.796117257169586 1 1
0.912593635062607 0.895928948108373 1 1
0.791621485597947 0.777620256608904 1 1
0.774628898557978 0.75994024266726 1 1
0.795134208431766 0.77935423522418 1 1
0.840925072193741 0.825131244674579 1 1
0.87164607673366 0.855244035141837 1 1
0.802282327690471 0.785963116053289 1 1
0.90241545476179 0.884559678185486 1 1
0.817719217256985 0.802215686716943 1 1
0.651578699509579 0.638895008276673 1 1
0.88649665129913 0.869477830767331 1 1
0.932527190533137 0.914558042291004 1 1
0.746958061021703 0.732220870218357 1 1
0.674065718401794 0.662342716666643 1 1
0.803175576912909 0.787853037686772 1 1
0.780456448302275 0.765756016082997 1 1
0.764804690873143 0.748977156867215 1 1
0.67348784623253 0.660912386881326 1 1
0.819826561305298 0.804508444876715 1 1
0.738417853635379 0.725364045333918 1 1
0.834600852472571 0.818801961898983 1 1
0.846708420882347 0.831396873472333 1 1
0.907528164987791 0.890355099477237 1 1
0.803824259582622 0.789610845835912 1 1
0.858758411896968 0.841715830092039 1 1
0.782337981467269 0.767918904968361 1 1
0.763017646541752 0.749447900471693 1 1
0.868746230027621 0.852054806526807 1 1
0.836440648957597 0.820475628261836 1 1
0.887714917275501 0.871370604573222 1 1
0.747408772106541 0.734012905630046 1 1
0.871959813819438 0.856150303121596 1 1
0.767253131299085 0.753705392236622 1 1
0.865888498275397 0.850436072255862 1 1
0.706541374664156 0.693613873000189 1 1
0.830708934198911 0.816609453115564 1 1
0.74129654598263 0.728262333225614 1 1
0.86423169198928 0.8479709679291 1 1
0.803255641457491 0.787447131004773 1 1
0.944770108417759 0.927042643753944 1 1
0.785114556703084 0.768632390700214 1 1
0.891363469184832 0.872597538851424 1 1
0.868993873003593 0.853257569844492 1 1
0.823193903585527 0.808092211790474 1 1
0.818490699142661 0.80412088590884 1 1
0.751969661430242 0.737819281139131 1 1
0.823902717444646 0.807900678348132 1 1
0.82541668240509 0.810241455581906 1 1
0.709449145541489 0.696266686123565 1 1
0.819799135490398 0.803590308028885 1 1
0.828072432707035 0.813328303583398 1 1
0.877344505986852 0.861684379207714 1 1
0.838243648215129 0.82247985076576 1 1
0.85255443598404 0.836899385502258 1 1
0.914684484538351 0.897810715381666 1 1
0.837272008657931 0.821762683481301 1 1
0.769466540044715 0.754771898621597 1 1
0.831691055912179 0.816110190577297 1 1
0.770137805548374 0.756646826507904 1 1
0.664138289949358 0.651753290659231 1 0
0.933068091513995 0.915908428599042 1 1
0.677338500175034 0.66549358589852 1 1
0.822708672346493 0.806833709672436 1 1
0.774293509686082 0.75962877857455 1 1
0.666435490266739 0.654839233400705 1 0
0.901768812687194 0.885391041060163 1 1
0.752078310206722 0.7383252059605 1 1
0.824953892604598 0.809359838847479 1 1
0.827375302552943 0.811620985834112 1 1
0.843942083994636 0.827932611196116 1 1
0.868825210487596 0.852403607979476 1 1
0.772721376743765 0.759079885315454 1 1
0.709452455491167 0.695749682285476 1 1
0.727344948215383 0.713933780812904 1 1
0.968680873613678 0.950690743412823 0 1
0.788859178750669 0.774765004585494 1 1
0.737884999716474 0.724097753094319 1 1
0.825303365079452 0.810698463371779 1 1
0.663065506243722 0.65156364994981 1 1
0.842331052967447 0.826685377335459 1 1
0.749515909945 0.735839908419621 1 1
0.627996756910985 0.616552351534567 0 0
0.868811758029036 0.853120647767422 1 1
0.828156634879733 0.812983117895198 1 1
0.716183693353777 0.70242967596029 1 1
0.861350818310646 0.845599308300661 1 1
0.751713813455387 0.738810954120435 1 1
0.997148118335753 0.97925832816969 0 0
0.858817888761259 0.844116268961507 1 1
0.717982648545374 0.705558457071816 1 1
0.892718956511071 0.876178311566967 1 1
0.734089529426275 0.721097384303227 1 1
0.686741618942642 0.67414134487044 1 1
0.843994387386789 0.828612986751706 1 1
0.865975192483288 0.849325476640493 1 1
0.857509399725274 0.840640299019422 1 1
0.718748290426954 0.70594078303868 1 1
0.774529412265431 0.760265457112851 1 1
0.688470123286619 0.676159782971369 1 1
0.867689336423069 0.852071407204176 1 1
0.676341201909413 0.664121423505008 1 1
0.810606562400692 0.794535723160818 1 1
0.739545778560462 0.726010156590669 1 1
0.861914312962697 0.846532296311134 1 1
0.886785234851262 0.871511668069954 1 1
0.814559540740231 0.798821393147187 1 1
0.789895385709989 0.77531565086343 1 1
0.70942196415879 0.697004380277454 1 1
0.695344091598033 0.681858518522214 1 1
0.716193231304706 0.702321388150603 1 1
0.810454553741734 0.79605558821871 1 1
0.770166263857645 0.756024148843389 1 1
0.777905396905615 0.763707431480855 1 1
0.864260875662161 0.848566642863708 1 1
0.871617904069791 0.85619671171154 1 1
0.727985803279959 0.714627602872734 1 1
0.823969578771625 0.808380972794414 1 1
0.835307708129275 0.820990090053625 1 1
0.773645395533828 0.75898409575695 1 1
1.04696664003575 1.02730260856466 0 0
0.811305262594862 0.796648471524348 1 1
0.761908712970124 0.747074423054466 1 1
0.755562049936204 0.742687547092892 1 1
0.795717315690404 0.781334679995853 1 1
0.772579014698978 0.758933603609678 1 1
0.854131803796781 0.838431833021248 1 1
0.839362470794997 0.822638217163071 1 1
0.694946993230263 0.682535249060113 1 1
0.688261765664771 0.675646391225458 1 1
0.766460754087683 0.75278002236147 1 1
0.863025320638009 0.847249784148646 1 1
0.723561295361945 0.710229153912944 1 1
0.784796544111859 0.77128127486069 1 1
0.867122133411479 0.850862371566169 1 1
0.750390383693486 0.736484964924877 1 1
0.828275447277314 0.813304661582297 1 1
0.808450288421593 0.793201565505115 1 1
0.797691655384569 0.782556562473999 1 1
0.837529154319465 0.822267291726642 1 1
0.739238846121042 0.72696060127843 1 1
0.773952730486409 0.759537182484107 1 1
0.790636325495507 0.775606404583033 1 1
0.829102114759728 0.813364336738921 1 1
0.680341310604371 0.668616473546489 1 1
0.716802245754135 0.703332463145294 1 1
0.843890437419113 0.829391549552249 1 1
0.742914170392133 0.729650243667568 1 1
0.697629493755386 0.68460151219024 1 1
0.794770976833469 0.779563127989423 1 1
0.68704179719611 0.673880666004286 1 1
0.967747708779077 0.949427660712402 0 1
0.780832261585307 0.766102582963822 1 1
0.935062754295377 0.918020445912179 1 1
0.820606711362881 0.804974455104238 1 1
0.747079736012668 0.732468360414534 1 1
0.795248235802633 0.78032193297346 1 1
0.823238080224499 0.807318878298048 1 1
0.799958144082925 0.784529256088423 1 1
0.732784256997845 0.719218385143169 1 1
0.787486409904804 0.772721516194689 1 1
0.867637520771643 0.852095389335626 1 1
0.773379604960651 0.759939058869857 1 1
0.880929587968601 0.864255635452344 1 1
0.792905516323258 0.778893082790676 1 1
0.776145215878924 0.761912366909835 1 1
0.96856240935144 0.951018887815731 1 1
0.808871767453691 0.79460981015592 1 1
0.876524367748441 0.860173173705947 1 1
0.871766549054736 0.854538764310666 1 1
0.868811421671902 0.852907505915636 1 1
0.780437735952585 0.766440315488103 1 1
0.762527928817503 0.748703153765719 1 1
0.858336642720307 0.842092580028113 1 1
0.705837815176156 0.692969961893864 1 1
0.838882532195549 0.822128135151015 1 1
0.940016074939482 0.922903072143252 1 1
0.798900232255734 0.784336538246534 1 1
1.01080606168013 0.99154386141269 0 0
0.836733849784462 0.820695880116698 1 1
0.808092384936487 0.794083796969473 1 1
0.759042413388282 0.745216399134458 1 1
0.71993341131347 0.707098703573474 1 1
0.773758482290834 0.759854990437767 1 1
0.840338605810821 0.82428342346555 1 1
0.762890946766583 0.748739460279001 1 1
0.837843513055339 0.822538035702765 1 1
0.608644049452783 0.597557724485012 0 0
0.821513879176902 0.806730641583969 1 1
0.757623699864026 0.743642037275938 1 1
0.734138526713696 0.720126628969218 1 1
0.83031192724957 0.815156533986447 1 1
0.841660091246968 0.825144997518864 1 1
0.832661341010888 0.817440208725418 1 1
0.843575559273958 0.827728452505225 1 1
0.889669852371535 0.872234986166315 1 1
0.846020104131488 0.831096465848031 1 1
0.691419148240055 0.679742440801812 1 1
0.788970309105622 0.774048999130315 1 1
0.763762310359277 0.74971860888002 1 1
0.811645578357603 0.797129630986229 1 1
0.69593534150935 0.68331125111714 1 1
0.887874775032077 0.870622929247673 1 1
0.856197412489063 0.840138378160705 1 1
0.890925503059462 0.873856302277184 1 1
0.680412944866246 0.668224793565481 1 1
0.811570260977509 0.796822320061079 1 1
0.75721538951108 0.742449327734318 1 1
0.7707327957639 0.755882344590378 1 1
0.656432417874397 0.643988594563883 1 1
0.91833987592191 0.901519059267551 1 1
0.764846653998849 0.751517617739619 1 1
0.74946839465154 0.735163772517752 1 1
0.680029380824104 0.666557014138378 1 1
0.859133387446713 0.843672494050098 1 1
0.796359552124915 0.782200942048526 1 1
0.737401692205556 0.724010716163708 1 1
0.677362367855073 0.665197574928359 1 1
0.915344003362506 0.897548321315935 1 1
0.738239234047174 0.725111108908217 1 1
0.705515837890463 0.69252298030868 1 1
0.774538763579849 0.760915755467861 1 1
0.824807409217748 0.810424322099954 1 1
0.725434711502837 0.712026937731251 1 1
0.76199865882285 0.74679342079994 1 1
0.905883320230258 0.887876302546952 1 1
0.71987109695459 0.705698016339372 1 1
0.858252640180903 0.841652021704285 1 1
0.897647513558982 0.880848953279711 1 1
0.915401636604232 0.898092369251161 1 1
0.714037301898948 0.701439452270049 1 1
0.742056696386937 0.728854626617393 1 1
0.798404480276115 0.783952730552974 1 1
0.881848835596539 0.866583381473098 1 1
1.00523977214546 0.986184937601864 0 0
0.789846630681096 0.775951501875365 1 1
0.842125218841351 0.826994121751693 1 1
0.653192479448149 0.641403169332962 0 0
0.757706275982315 0.743384344087642 1 1
0.882857681429915 0.865926137189724 1 1
0.795279371186754 0.781030395909109 1 1
0.758918529473776 0.744289735583827 1 1
0.844830370388558 0.829320218010846 1 1
0.878000619467926 0.862367738681304 1 1
0.73377419287172 0.720056176031501 1 1
0.725389566108383 0.711130698879662 1 1
0.617371257189287 0.60537025256143 1 0
0.876230396419629 0.860673023335966 1 1
0.660444068593506 0.646862045776023 1 1
0.737632456662641 0.723949508072996 1 1
0.677793258501655 0.665482531079735 1 1
0.623220660509909 0.611889392139776 0 0
0.810137789337659 0.794843409840501 1 1
0.766582124726083 0.752269297499621 1 1
0.903166335994455 0.886829537018216 1 1
0.691639153340576 0.678079042391379 1 1
0.671249250006335 0.659488740870551 1 1
0.785754357917783 0.771658051545819 1 1
0.843388862401002 0.828197999562872 1 1
0.765676055198793 0.752378331170433 1 1
0.798325294972061 0.783012722103712 1 1
0.793398772050786 0.778721040012027 1 1
0.893714189350142 0.876886578341304 1 1
0.833243512476826 0.817932095267613 1 1
0.759393173255741 0.74595037361045 1 1
0.807844420166576 0.792497168629232 1 1
0.679721558107418 0.667233907514895 1 1
0.78149984373545 0.766348497011504 1 1
0.775228654022304 0.760450390322752 1 1
0.73576095703834 0.722520897484443 1 1
0.706461651712431 0.693525783023341 1 1
0.710455693625706 0.696738200176415 1 1
0.813261883722419 0.798280945383655 1 1
0.822580454668298 0.80735027843312 1 1
0.922904436610772 0.905517955340307 1 1
0.775898922711897 0.761960778480633 1 1
0.877791566863977 0.862764526510024 1 1
0.931389915174709 0.914486244708035 1 1
0.810711791701261 0.795876321181497 1 1
0.885789774386971 0.869974803784267 1 1
0.870182035622003 0.854553020972606 1 1
0.838754505676844 0.824132873710379 1 1
0.805353701879369 0.78949323202499 1 1
0.860926424152794 0.844398244214357 1 1
0.839932628602505 0.824074820139037 1 1
0.80940598041409 0.794884310126005 1 1
0.744816483896093 0.730782780146748 1 1
0.87520338186157 0.857589460334331 1 1
0.848273255053783 0.832430153889004 1 1
0.819827586699672 0.804943538593813 1 1
0.749163001207497 0.735556663096976 1 1
0.839541604499102 0.823789556198285 1 1
0.785327662477424 0.770979055728613 1 1
0.752391414085386 0.737195739952193 1 1
0.82077201001435 0.804792030508898 1 1
0.84722865184269 0.831124591594817 1 1
0.822876030324983 0.808793227328165 1 1
0.849560105049675 0.833531452754726 1 1
0.826234950870217 0.810682828564238 1 1
0.811453180611561 0.796566765284763 1 1
0.775983270222386 0.761662666896958 1 1
0.808037874403645 0.793243149124864 1 1
0.88781473552923 0.870184813540835 1 1
0.921237599364816 0.90446577659828 1 1
0.842507554721454 0.827572431773312 1 1
0.768757572430753 0.754936992414963 1 1
0.807711748656017 0.791973575490189 1 1
0.888308341440726 0.87043660909848 1 1
0.675216928334218 0.66271601444324 1 1
0.864788468755288 0.848658625993852 1 1
0.749999260578119 0.73629733483118 1 1
0.744795029995523 0.731335540128667 1 1
0.821618946404478 0.806934315151092 1 1
0.927934317595973 0.91108649246286 1 1
0.80005060580399 0.785276733399758 1 1
0.753531003755848 0.739284749454902 1 1
0.751147922973061 0.737637838972005 1 1
0.879401453000867 0.862985768973506 1 1
0.76867856119844 0.754654633435564 1 1
0.801479360554118 0.786738081003729 1 1
0.816246765931092 0.802041386309857 1 1
0.784629104542618 0.769996572786073 1 1
0.874507931857716 0.857925703566071 1 1
0.737056273149546 0.723818244545322 1 1
0.743066236528528 0.729311151115037 1 1
0.738311539232151 0.725190454956056 1 1
0.793889452778849 0.779336276560973 1 1
0.768089127392268 0.753650184057696 1 1
0.679391107278929 0.667080216611984 1 1
0.717030957136173 0.704061158666856 1 1
0.851544236580261 0.836307080769481 1 1
0.679588049039427 0.667542395921172 1 1
0.816873590206181 0.801974126605121 1 1
0.796035226276485 0.781235887704372 1 1
0.785506454848197 0.771906673651003 1 1
0.768917932351934 0.755970720293935 1 1
0.820436931996178 0.805461556005514 1 1
0.800876305587482 0.786133557116859 1 1
0.713247027133937 0.700245699930125 1 1
0.752917426346718 0.73895919502048 1 1
0.935631779061659 0.918075620940573 1 1
0.847901039155939 0.832993897549257 1 1
0.856444304861799 0.840465777355797 1 1
0.670509722622379 0.658300032773122 1 1
0.743455194153766 0.729367912130664 1 1
0.803848029592794 0.788995046632883 1 1
0.898752671015438 0.881792577687206 1 1
0.823291303107649 0.80803621545236 1 1
0.764793672561072 0.749418583411367 1 1
0.74485896529729 0.729756803165373 1 1
0.867271822859051 0.851030377150954 1 1
0.778300085445665 0.763613955161242 1 1
0.754046004344843 0.739879627770341 1 1
0.859882954245053 0.84365102117772 1 1
0.811752026040464 0.797811586932995 1 1
0.876078186217371 0.859202370558423 1 1
0.758000629881352 0.743842902546321 1 1
0.704657362264963 0.690379046154288 1 1
0.810947453903418 0.795419749344978 1 1
0.806887057141989 0.792806712379056 1 1
0.747966803437258 0.733542780114908 1 1
0.764097818353907 0.750457578727459 1 1
0.7870183384422 0.772267754064947 1 1
0.806954977471982 0.791354645869584 1 1
0.770364509357454 0.75642208615132 1 1
0.880722934008507 0.864961895505496 1 1
0.87302298112887 0.858361485266036 1 1
0.666973079955514 0.654974498410544 1 0
0.562385450386272 0.551795671596459 0 0
0.811116520282983 0.795677763778704 1 1
0.761656684056997 0.746446275680701 1 1
0.836626325796133 0.8198728216684 1 1
0.73392005267457 0.721319119724751 1 1
0.705889010770385 0.692785809309438 1 1
0.76772422412092 0.75364026821727 1 1
0.843316308186108 0.827935765972792 1 1
0.847615654817868 0.831173382204644 1 1
0.749005904315351 0.735419628664899 1 1
0.675715561016621 0.663475111676704 1 1
0.764799404860678 0.750425484774582 1 1
0.687060359891022 0.673845865083001 1 1
0.852110691372411 0.837227126332332 1 1
0.807395546921813 0.792885367338023 1 1
0.602058781613439 0.591422929006117 0 0
0.674142092943506 0.662711186674605 1 1
0.725633471519798 0.711616931422127 1 1
0.697760787483215 0.68527667861135 1 1
0.880203869206482 0.863997537602125 1 1
0.723773791268817 0.710100292562032 1 1
0.80148236568765 0.786863908206925 1 1
0.873047509734629 0.856859642958192 1 1
0.836953835422616 0.821322958146511 1 1
0.831253491518162 0.816607137605721 1 1
0.675911352950455 0.664085195707362 1 1
0.790300553465187 0.775360937544418 1 1
0.73188397027842 0.719361270383111 1 1
0.857918252304112 0.841043823538091 1 1
0.786921666701185 0.772654184972798 1 1
0.824224780029493 0.808551523065074 1 1
0.81604453235482 0.800700256666568 1 1
0.65268867952936 0.641346638524317 1 1
0.735981621520798 0.722244739007189 1 1
0.764940568678304 0.749863010253966 1 1
0.728607125634875 0.715759037361008 1 1
0.882261993243068 0.865291429868503 1 1
0.835273691535742 0.819886255580655 1 1
0.637217547308684 0.625360634319957 0 0
0.853753749383678 0.837592504157965 1 1
0.881548694694331 0.865497775031408 1 1
0.809558151388022 0.794562767809592 1 1
0.721388856675319 0.708500715412294 1 1
0.743691153678428 0.729025825022805 1 1
0.897914449175231 0.881106988932109 1 1
0.759811599442277 0.745953718439315 1 1
0.830976544921931 0.815093829370693 1 1
0.722836981374836 0.708447092242722 1 1
0.89382246750056 0.876745036940968 1 1
0.819839842120639 0.805361947053016 1 1
0.929924121563431 0.91274347304517 1 1
1.02570104202174 1.00670776374366 0 0
0.836033979675336 0.820504554446322 1 1
0.844686513562777 0.829463141704482 1 1
0.775390015964843 0.761511268150893 1 1
0.892165758806122 0.874706540702652 1 1
0.79015176902526 0.775805679913275 1 1
0.795818667586867 0.780558862660414 1 1
0.766967056048121 0.753633796040692 1 1
0.754588948172147 0.740417216055783 1 1
0.738937620434142 0.724727285104028 1 1
0.795888843814611 0.781302494392978 1 1
0.717365177438564 0.704525065704981 1 1
0.824259701879765 0.810196577674166 1 1
0.898624315312874 0.882544947815717 1 1
0.906163685994256 0.889255965324055 1 1
0.778684792261427 0.764384045608817 1 1
0.770864515502066 0.756803321991282 1 1
0.806107028776069 0.791686715622576 1 1
0.69408212810415 0.681460646266262 1 1
0.688704090605111 0.675527982197644 1 1
0.721853012316836 0.709129438296897 1 1
0.789922578858802 0.775629015092861 1 1
0.732966833170613 0.719466458553568 1 1
0.845958714567805 0.830489705653757 1 1
0.778868394398128 0.76439613496803 1 1
0.743828248754916 0.730776531179787 1 1
0.793249013012999 0.778548267448911 1 1
0.743976890858701 0.729980811267698 1 1
0.890153067167849 0.873153437245571 1 1
0.732150607651523 0.718948012118713 1 1
0.717067150572385 0.703101183848293 1 1
0.888282782683745 0.872180948763351 1 1
0.823567043408735 0.808687789394568 1 1
0.863841018509616 0.848751898609059 1 1
0.922740638429122 0.903461688565071 1 1
0.650968310982956 0.639604747392148 0 0
0.810663083004572 0.795234832990308 1 1
0.780067047251233 0.765830132045915 1 1
0.753097090265459 0.739601443687527 1 1
0.796727885648651 0.781982116579659 1 1
0.70196313594691 0.68964989884422 1 1
0.712909580328159 0.699372282521304 1 1
0.830208805745104 0.814188943745073 1 1
0.700519381862357 0.686851157793195 1 1
0.852155432295867 0.838058729073296 1 1
0.835947795090883 0.821402847850549 1 1
0.667329133076727 0.655069570056453 1 0
0.874328402152627 0.858454055034817 1 1
0.867945275632099 0.851599965163998 1 1
0.799383279449671 0.784189498908069 1 1
0.78676763594879 0.77268461962083 1 1
0.894497696189903 0.878607767050201 1 1
0.80870652925115 0.793592532450809 1 1
0.803379547624544 0.788819213605857 1 1
0.90287121255659 0.885919605872425 1 1
0.704372055341483 0.691589822841878 1 1
0.722209845867023 0.708107092663051 1 1
0.812457163710585 0.797625031111092 1 1
0.671025748095772 0.658751575277901 1 1
0.772583681425826 0.758159627260767 1 1
0.834970532514757 0.820176272460617 1 1
0.895611891477265 0.878742090622694 1 1
0.85082105100296 0.834769908302345 1 1
0.726612994397783 0.712724479782335 1 1
0.854572975969322 0.838687425646026 1 1
0.695960318041676 0.683767336421135 1 1
0.754953613353863 0.739861682002956 1 1
0.786984005398008 0.772084595366679 1 1
0.80441747145762 0.789471948164976 1 1
0.82958626911393 0.812700686071685 1 1
0.804750659691404 0.790079986920971 1 1
0.702290599155502 0.687834707090995 1 1
0.848263478135663 0.832727698882333 1 1
0.666168243392485 0.654467392394213 1 0
0.907295046816153 0.890259352809512 1 1
0.669365089952688 0.657648353724362 1 0
0.845137667177566 0.829824780295437 1 1
0.728399072199937 0.715039038395453 1 1
0.725330639561777 0.711556085160948 1 1
0.834212941377325 0.819080414443036 1 1
0.850139899660728 0.833976227245611 1 1
0.782462616838163 0.767931571730074 1 1
0.712203715312036 0.698771452336846 1 1
0.783910710146276 0.769759024142012 1 1
0.854128999809286 0.839055134681669 1 1
0.796118954219841 0.781619399708632 1 1
0.836026845148619 0.82002141111348 1 1
0.885600892406934 0.869141638846168 1 1
0.971591998472192 0.954643467928523 0 0
0.894739883007421 0.878271562420964 1 1
0.667275762614051 0.654807621508358 1 0
0.803741583944763 0.788701510829738 1 1
0.713369468989007 0.699258210459263 1 1
0.82983882659808 0.815308991434152 1 1
0.736368799763052 0.722103052507066 1 1
0.84168428821568 0.825815944537172 1 1
0.84804621381189 0.832987741567315 1 1
0.856878340037224 0.840441878380732 1 1
0.829092572934241 0.814292306204886 1 1
0.906423968928738 0.889379832180097 1 1
0.744645918314056 0.731601999431413 1 1
0.877970713640467 0.862337580931066 1 1
0.821384094840332 0.80451966866494 1 1
0.78945659928934 0.775581233043733 1 1
0.922823574437155 0.905860388765998 1 1
0.69299934582706 0.680906879212127 1 1
0.858926817657152 0.842908985286733 1 1
0.855365473657383 0.839617506882898 1 1
0.841295990567699 0.825069379882665 1 1
0.780472599258173 0.766002851842954 1 1
0.794610177768854 0.779315030271778 1 1
0.759876032181285 0.746099541153747 1 1
0.891425883988946 0.874742410190864 1 1
0.903745617870421 0.886520180008757 1 1
0.839568976659043 0.824137755499366 1 1
0.871622066650102 0.854537147908336 1 1
0.634082595044956 0.623242499507114 0 0
0.780665613213661 0.766479061590745 1 1
0.761271233422722 0.747638542821782 1 1
0.704521925598347 0.691916716581056 1 1
0.843558514761655 0.827491339772255 1 1
0.688478409634336 0.676113016437702 1 1
0.919210737273073 0.901446626572474 1 1
0.80065983765001 0.786358746105018 1 1
0.826877333288471 0.812567850769015 1 1
0.842032173850152 0.826886719090315 1 1
0.815375331825042 0.801394583782358 1 1
0.754683676577405 0.741609229698651 1 1
0.77463521149125 0.759215983584755 1 1
0.81832682088377 0.804323361132089 1 1
0.77460557022473 0.760051471481942 1 1
0.883873674560385 0.867900802526742 1 1
0.810303756816902 0.79456991518311 1 1
0.926521549634286 0.910555035991607 1 1
0.648895723352639 0.636954282528592 0 0
0.873578091993843 0.858150599613777 1 1
0.754641785949087 0.739797708505093 1 1
0.794812911134543 0.781041164890288 1 1
0.773212447147284 0.758881026141388 1 1
0.76444921505626 0.750861651380333 1 1
0.629687344659562 0.617163967420243 0 0
0.763930605012162 0.749556354011372 1 1
0.80887811814376 0.793325445586449 1 1
0.773897730087792 0.759441781221607 1 1
0.68653858646558 0.673106517455485 1 1
0.716036661774251 0.702557612689716 1 1
0.88121281939974 0.86529067231135 1 1
0.753143952091549 0.739260896454708 1 1
0.791343161790409 0.777059555640556 1 1
0.880071825157256 0.863936492265894 1 1
0.841064434035861 0.825387134227735 1 1
0.775579091202448 0.761030180540753 1 1
0.881014056204544 0.863134901275933 1 1
0.876484306943454 0.860116578082807 1 1
0.733970088843518 0.720331260598774 1 1
0.779257035603117 0.763695691091803 1 1
0.888041865428195 0.871378816484911 1 1
0.798138025259842 0.783453821733893 1 1
0.71245267329167 0.698431043700673 1 1
0.795641823224236 0.781514262402963 1 1
0.814715974240027 0.799013694140139 1 1
0.692129361122733 0.6788978223187 1 1
0.776325004802146 0.762284809559652 1 1
0.709102527806614 0.695541553140481 1 1
0.818121049270671 0.803327837788092 1 1
0.66003736999731 0.648347256828241 1 0
0.792701592146125 0.778467317181152 1 1
0.749901738295049 0.735935785761006 1 1
0.843053292158646 0.826681806674361 1 1
0.740185551313704 0.726368517581976 1 1
0.764511635521792 0.750377872719973 1 1
0.80150257184872 0.786987477512394 1 1
0.803871541555589 0.788448819230232 1 1
0.703758128002582 0.691485112237993 1 1
0.795247751445653 0.778504731330043 1 1
0.83786628705727 0.821739875329872 1 1
0.849966692469589 0.833737931428272 1 1
0.711992656402788 0.69970525269028 1 1
0.860055713199374 0.843647232780474 1 1
0.786995061854975 0.772709498049454 1 1
0.849444789573537 0.833399964151811 1 1
0.747993849322957 0.73427681497004 1 1
0.762775057310789 0.748278599488625 1 1
0.787475096573527 0.772870045809612 1 1
0.763170975982045 0.750267882388283 1 1
0.840619961922447 0.825744081658048 1 1
0.786797529139421 0.771781851196594 1 1
0.808844650276163 0.794365637546687 1 1
0.867023992028212 0.851868719750321 1 1
0.746999289382796 0.733914773425808 1 1
0.822682190238329 0.806896194116201 1 1
0.672503637972714 0.660336738075786 1 1
0.841645799318828 0.824609452435029 1 1
0.731137381253881 0.717870272788839 1 1
0.755765792412178 0.742129640641902 1 1
0.681961269187033 0.669497559211862 1 1
0.827631287310903 0.81158274933364 1 1
0.822881899465904 0.80743229538279 1 1
0.74456939405463 0.730823265386528 1 1
0.875248418593568 0.860095825382072 1 1
0.782833494752558 0.767659609149554 1 1
0.702998454758903 0.689739853847466 1 1
0.856229290321035 0.840258986159306 1 1
0.84380746337295 0.827328020321139 1 1
0.884436815779107 0.869596953425872 1 1
0.82373144277451 0.808584288606923 1 1
0.824117152282896 0.809423435962666 1 1
0.752652307742706 0.737700428130571 1 1
0.635856370826759 0.624118548781876 0 0
0.736492200933072 0.723658756798284 1 1
0.695522393731012 0.683176572849797 1 1
0.785503465277236 0.770633484476321 1 1
0.812717131023351 0.797839204647595 1 1
0.709707077324361 0.696687448923161 1 1
0.830606504619626 0.814533260465454 1 1
0.791801739841684 0.77719861389728 1 1
0.788542600102258 0.773609537164539 1 1
0.769148555710181 0.754766683328342 1 1
0.850462751912011 0.835061657931824 1 1
0.706362743415145 0.693719113724474 1 1
0.828094125356783 0.812501304062912 1 1
0.7892628825169 0.774432452753714 1 1
0.795871260258021 0.781130724043569 1 1
0.819881596812046 0.805129669702429 1 1
0.991697253257065 0.972989893877808 0 0
0.810085873670238 0.795401273704632 1 1
0.850896957052274 0.835687965448112 1 1
0.694933268164894 0.682545532606823 1 1
0.748941877560919 0.733477348882466 1 1
0.928577915493065 0.912937438063406 1 1
0.664686800131528 0.652668483478267 1 0
0.916631661048403 0.898543641360122 1 1
0.672812438773333 0.660689202985021 1 1
0.754127538402578 0.741668885827755 1 1
0.896566954308203 0.879654123413514 1 1
0.773457030969168 0.759118609359547 1 1
0.669530444135788 0.657515532396402 1 1
0.65793744070531 0.645987512522174 1 0
0.847425521101755 0.831209849249535 1 1
0.774582534751909 0.76098846915242 1 1
0.757840975594788 0.743562976249286 1 1
0.807929060954856 0.793492882775156 1 1
0.708275766684552 0.69560192950416 1 1
0.948717468109186 0.93069762887959 1 1
0.78152379763212 0.767682167951329 1 1
0.855148679893534 0.839673943049834 1 1
0.764265558933138 0.749825098273862 1 1
0.808943334181452 0.793355382420481 1 1
0.627619897462808 0.616629159584317 0 0
0.693215332959503 0.680649493198083 1 1
0.851649021013744 0.836273835672071 1 1
0.835114901612293 0.820172215054679 1 1
0.813257093308559 0.798139609429133 1 1
0.78286121045171 0.76859002471226 1 1
0.72477073963707 0.711093833742447 1 1
0.686237733930733 0.673895818925288 1 1
0.840865983782927 0.825900773478423 1 1
0.783214601796721 0.769224278973665 1 1
0.872491049824464 0.856692106406542 1 1
0.713217547612313 0.699575215827725 1 1
0.667391456085015 0.653946403165281 1 1
0.838565142150034 0.823973966477834 1 1
0.725836498404259 0.712734488166708 1 1
0.787435431713904 0.773735046958906 1 1
0.714991773607116 0.702388679800159 1 1
0.907642754771976 0.89017783751628 1 1
0.684551750637542 0.670965292502997 1 1
0.887028546154692 0.870615743640914 1 1
0.753244032738257 0.738804436185603 1 1
0.839362965086202 0.823933803428534 1 1
0.851484362263779 0.835373494585136 1 1
0.720448532096865 0.706519753575164 1 1
0.879348915226251 0.863281679338864 1 1
0.786433081204535 0.771260026487379 1 1
0.767048100379138 0.753114714123258 1 1
0.747645234738883 0.734285838696114 1 1
0.72412890095778 0.711474631466766 1 1
0.843798395492639 0.829038554861787 1 1
0.868108944366542 0.851316427095481 1 1
0.954139402047724 0.935446314678133 1 1
0.643891754773031 0.63219301621999 1 1
0.779690441481745 0.766359165032365 1 1
0.670377891214301 0.658453737902623 1 1
0.834871551305458 0.8188219265312 1 1
0.787782225987658 0.772527318560712 1 1
0.772927408974282 0.758231085042913 1 1
0.876286138827154 0.859431558885695 1 1
0.74180956305195 0.728265032927205 1 1
0.730444860506037 0.716999467272166 1 1
0.810922702123404 0.796276037853532 1 1
0.868491825196546 0.853165842894926 1 1
0.763463645969123 0.748946295542017 1 1
0.754194617186818 0.740141235546497 1 1
0.865176004284806 0.848427367158274 1 1
0.789519154821548 0.774756636169128 1 1
0.697700957415901 0.684637185981149 1 1
0.681722686385644 0.669497702623945 1 1
0.75403482497496 0.74032165720575 1 1
0.818804528657109 0.80431658539175 1 1
0.868574586105965 0.852453733320133 1 1
0.766607098066623 0.752644109858198 1 1
0.713338582593764 0.69992568093883 1 1
0.776065096725064 0.761762590456018 1 1
0.783763578673311 0.770154804319283 1 1
0.907149498567865 0.890631130278536 1 1
0.863719540897719 0.847547245888272 1 1
0.87890073865576 0.864127727993234 1 1
0.761260643081184 0.748510272358393 1 1
0.659997407128816 0.648464710585967 1 0
0.711009664800768 0.697319942227244 1 1
0.868867961551952 0.854112895480927 1 1
0.615008699071368 0.604063933128355 0 0
0.727273226611011 0.712558033909026 1 1
0.829425678248307 0.814867136379955 1 1
0.733250178922779 0.71920660335319 1 1
0.712861141994864 0.699456627415085 1 1
0.696264137116783 0.683156759676854 1 1
0.77036597460958 0.756005836731867 1 1
0.826355951010742 0.811923066798269 1 1
0.831186969644436 0.816132629034135 1 1
0.710245392299166 0.697996888550532 1 1
0.810838239629906 0.795548333607754 1 1
0.776554525231069 0.762262948270389 1 1
0.67832382420597 0.665777989209856 1 1
0.787573001673054 0.772864121701762 1 1
0.717805533315878 0.704761798111909 1 1
0.686921477380765 0.673328177929075 1 1
0.881857626365131 0.864756757607805 1 1
0.841204999112072 0.825398684872022 1 1
0.922704892986952 0.905623744704364 1 1
0.795601998804024 0.781114285722961 1 1
0.813434843858011 0.798153834595181 1 1
0.781011699853042 0.767187432264533 1 1
0.772334832216973 0.758076833956297 1 1
0.891350083622284 0.875270593554691 1 1
0.78600034438857 0.771427438628611 1 1
0.847863819902317 0.832194339222278 1 1
0.785849795096256 0.771093221751808 1 1
0.901240680116629 0.884107653104159 1 1
0.756755043372248 0.742201689295829 1 1
0.76952610302496 0.756799553987538 1 1
0.967478312721519 0.949843491838703 1 1
0.732607418550804 0.71878643011445 1 1
0.728085958693218 0.715185605023024 1 1
0.634660701467634 0.622611226436047 0 0
0.869926281665246 0.854390047170543 1 1
0.981042461387328 0.962918327756518 0 1
0.680268383921344 0.668438677681002 1 1
0.869062894952636 0.852446568097322 1 1
0.86069490608672 0.844493186220987 1 1
0.741909441879067 0.728488194667945 1 1
0.760741897126856 0.746155384224871 1 1
0.755614883173314 0.741959047683673 1 1
0.853773442910761 0.837912136024932 1 1
0.876324254329003 0.858277150578262 1 1
0.775488613214409 0.761161416399822 1 1
0.866619334284417 0.85074139373048 1 1
0.995914997807743 0.977870314967404 0 0
0.66464810556687 0.652959149445356 1 0
0.756789654846365 0.742992963286436 1 1
0.630803272993209 0.619057463075123 0 0
0.751318346346093 0.73739939274731 1 1
0.646909047051763 0.633678929758417 0 0
0.874127543296713 0.858012001244086 1 1
0.794424689136872 0.780075474377929 1 1
0.830097868039865 0.815418220384912 1 1
0.818228517638615 0.803593964855077 1 1
0.815385405136207 0.800701112761527 1 1
0.657271539271318 0.644763955871623 1 1
0.800271470089737 0.785616246851276 1 1
0.849074432052255 0.833776816480718 1 1
0.80342520096433 0.787044923165727 1 1
0.712057115885007 0.698909630687152 1 1
0.681982118882043 0.669581328770421 1 1
0.677968501064253 0.665942069191356 1 1
0.789027348613791 0.773906417470549 1 1
0.774577912702787 0.761186120019339 1 1
0.825458328783783 0.81114755115262 1 1
0.712668966323864 0.699901228584332 1 1
0.883584166431605 0.867363855350572 1 1
0.742793511376923 0.729513559326033 1 1
0.78621633856754 0.771907025216138 1 1
0.782070896753295 0.766661468395363 1 1
0.917084002209558 0.900561460360453 1 1
0.750909031414444 0.736700421592013 1 1
0.706422738266859 0.694609327797139 1 1
0.821414161755239 0.805079685989278 1 1
0.781408173335615 0.766843852218977 1 1
0.849491870080164 0.834676181991125 1 1
0.775852548231593 0.761091237047715 1 1
0.792812182853828 0.778494034240579 1 1
0.868184862186307 0.852010450378866 1 1
0.698977754441354 0.685110089065245 1 1
0.750356386941928 0.737174425060917 1 1
0.778275570030243 0.764841178401642 1 1
0.74688572280833 0.733646585712432 1 1
0.72915775119582 0.716412634671019 1 1
0.906197693235835 0.89040388371327 1 1
0.760372738846501 0.746247270993044 1 1
0.884175382198488 0.868213133228225 1 1
0.909478476024814 0.892570535000593 1 1
0.72059474526131 0.708269130078523 1 1
0.764198027164237 0.749422780287387 1 1
0.783444067131945 0.768355498878537 1 1
0.670578629150902 0.658674266271816 1 1
0.765969304721118 0.7508013445008 1 1
0.942781291063979 0.924662476781408 1 1
0.715490509274872 0.702045675828483 1 1
0.84646843924296 0.829253461675053 1 1
0.920194583055673 0.902969673766883 1 1
0.807597845836305 0.792540273410107 1 1
0.854536059926254 0.838590047809659 1 1
0.754047896033168 0.740300006940441 1 1
0.708287993458521 0.69461612536276 1 1
0.825899457808909 0.811160165656464 1 1
0.837499198765147 0.822050020867187 1 1
0.917300608222981 0.900180869345599 1 1
0.774817160208728 0.761136338910879 1 1
0.807965085958942 0.793463496927436 1 1
0.74067523439668 0.726357347380739 1 1
0.878382274535603 0.861760031635971 1 1
0.858016754054027 0.842994465882943 1 1
0.716362074476793 0.702688080471634 1 1
0.792241661111984 0.778118695760508 1 1
0.842732972919762 0.827895277986919 1 1
0.78238626317909 0.767347942504743 1 1
0.751872931688359 0.737822639448471 1 1
0.718662393300419 0.705219744296353 1 1
0.845535185318803 0.829570019905635 1 1
0.869181756861002 0.85398411995689 1 1
0.891154429685986 0.875464209052583 1 1
0.766473591731898 0.752102178034185 1 1
0.864894413957898 0.848909205943615 1 1
0.836318944114663 0.821040275893488 1 1
0.808904095585398 0.793676758980831 1 1
0.791957728844188 0.777066340577488 1 1
0.768499384903808 0.754108157901382 1 1
0.919518967341484 0.902826624935102 1 1
0.753099250574914 0.740122815180285 1 1
0.770134411297722 0.756759786999986 1 1
0.855569570147001 0.839255169196495 1 1
0.791842626084979 0.776940987834208 1 1
0.896099356358527 0.880382047162828 1 1
0.951672529502431 0.934386383381544 1 1
0.793954653616584 0.780195962629139 1 1
0.693899802323061 0.680980717694915 1 1
0.772888601144728 0.758660791854907 1 1
0.775650038702327 0.760965963740138 1 1
0.753837325820166 0.739563705335313 1 1
0.719014077612413 0.705550554351627 1 1
0.832948841036113 0.817247485243887 1 1
0.845049029367226 0.830263219220047 1 1
0.862419375838702 0.846707350094143 1 1
0.725971892166732 0.712622394763515 1 1
0.832071824276904 0.816011973891241 1 1
0.812462280125222 0.797430398633593 1 1
0.921968646976824 0.904298291163174 1 1
0.772376641814163 0.758801955788789 1 1
0.785614580236868 0.77182987040645 1 1
0.7259575133532 0.712953853074646 1 1
0.852688574809481 0.836950206082707 1 1
0.666456548664727 0.654717501844051 1 0
0.810094825744278 0.795290061686355 1 1
0.758100162809462 0.743677798622551 1 1
0.774431419426868 0.760651168622145 1 1
0.790497214924285 0.776836464050433 1 1
0.814986457571858 0.799656496963754 1 1
0.865921645288887 0.849159084265861 1 1
0.793141598552485 0.778227968475433 1 1
0.76711220163207 0.75290736766197 1 1
0.72770470857392 0.713702595879883 1 1
0.664223764873945 0.651589217098662 1 0
0.820610168833257 0.806310115970334 1 1
0.821130662419497 0.806596677696223 1 1
0.791223142018936 0.776680307978819 1 1
0.779303191078191 0.766022216306708 1 1
0.783475313288006 0.767650408084921 1 1
0.780613906219644 0.766371245884029 1 1
0.75951830484615 0.745613596910511 1 1
0.757742370059815 0.744147494819915 1 1
0.899786458586172 0.883651393725502 1 1
0.725864101002733 0.712455424798428 1 1
0.78242096464663 0.76770209487151 1 1
0.865862659303865 0.850312828274871 1 1
0.772449166976262 0.759123460912994 1 1
0.797137022325417 0.783268562238848 1 1
0.827496341807292 0.812304196782373 1 1
0.886266502360746 0.870050212487619 1 1
0.822785513523025 0.807401979462101 1 1
0.849348712702048 0.833458222067776 1 1
0.873551723251563 0.85738292468916 1 1
0.819211353581969 0.804606906043143 1 1
0.866405775750904 0.850773852537053 1 1
0.791583961855993 0.77747375425214 1 1
0.780020618697089 0.764804762748031 1 1
0.76296281176105 0.749296174711829 1 1
0.725177737508177 0.712368394861464 1 1
0.748481163479171 0.734964384993504 1 1
0.846110488378886 0.82979481075341 1 1
0.853050264409938 0.837643581163688 1 1
0.749787082303041 0.735578008056134 1 1
0.895069111992335 0.879648093279091 1 1
0.796258123866898 0.781729673087192 1 1
0.638909440839063 0.626439966381055 1 1
0.942123487320182 0.924775446117551 1 1
0.761602745377929 0.747365389646694 1 1
0.788856924407395 0.772644881241791 1 1
0.741556001827712 0.728587875775014 1 1
0.814476665528639 0.798365035115255 1 1
0.8179820448673 0.802579887201785 1 1
0.595595818181538 0.584594601630617 0 0
0.85536114425318 0.838466195327017 1 1
0.782715803575872 0.767871063327297 1 1
0.780825485280227 0.76695348091585 1 1
0.816050125557433 0.80103501166514 1 1
0.812044234617716 0.797338534381361 1 1
0.865392996957978 0.849499785166458 1 1
0.686661402580439 0.673654616335626 1 1
0.820469009938845 0.805381366336815 1 1
0.816720965479913 0.801496106221309 1 1
0.705094346030236 0.691276569999494 1 1
0.850221320228478 0.834701746443156 1 1
0.903056541898977 0.886193036741627 1 1
0.629181803028784 0.617558951121955 0 0
0.738947362137919 0.725806905798212 1 1
0.647709163349686 0.635250954965133 1 0
0.757845871026399 0.744885985444423 1 1
0.904297814567905 0.888508143287564 1 1
0.810093341750715 0.795528775357729 1 1
0.771778370769931 0.75782906019927 1 1
0.794844306645112 0.780685508834816 1 1
0.800194761572201 0.784426581218624 1 1
0.853797682506503 0.838230498645902 1 1
0.810844150274948 0.796420498775322 1 1
0.904843074487679 0.887899643611546 1 1
0.825692418888953 0.811523344889117 1 1
0.854338499761934 0.837371394382525 1 1
0.762835693757581 0.748405858304758 1 1
0.785434325232226 0.769558372387165 1 1
0.831166616846911 0.816502858996246 1 1
0.667900362157654 0.656917675320969 1 1
0.77729938166453 0.762769630625411 1 1
0.773759015098014 0.760224403051335 1 1
0.85310897313284 0.838038078226327 1 1
0.778457964573016 0.763440928395448 1 1
0.860247162479867 0.84314399524273 1 1
0.913233983884269 0.896037789043121 1 1
0.753058117232328 0.739349613843533 1 1
0.764190304176343 0.750488229026318 1 1
0.847853220256818 0.832838225703986 1 1
0.833620526742743 0.818586597747568 1 1
0.803633246749071 0.788893834507788 1 1
0.808939310510003 0.793791533238034 1 1
0.800475757722964 0.78559324436952 1 1
0.824559687405456 0.807511663819356 1 1
0.729188034685335 0.714584843490831 1 1
0.941666836001409 0.924918100235169 1 1
0.929976946658813 0.912874560860197 1 1
0.889537373926556 0.872863349356209 1 1
0.9171019674476 0.900062442428719 1 1
0.892689974850404 0.876088443739063 1 1
0.714436729093483 0.701780826757404 1 1
0.694759783594649 0.681949547607319 1 1
0.7320259173929 0.71791203772202 1 1
0.733514924580518 0.719843243001901 1 1
0.896251215621099 0.8797890297663 1 1
0.822666918218859 0.808759785471574 1 1
0.83150858657312 0.8163951295712 1 1
0.877556555798001 0.860928735044778 1 1
0.823788845287114 0.808384391958105 1 1
0.836741527149041 0.820643325465701 1 1
0.772889940673868 0.758854918953589 1 1
0.908642594091368 0.891345611318324 1 1
0.827612303283964 0.81324220409397 1 1
0.723126832986717 0.710263813291599 1 1
0.670300715431892 0.658364980499096 1 1
0.810856572196426 0.796964226345797 1 1
0.75256954509407 0.739138487874418 1 1
0.860495080498287 0.844443015615105 1 1
0.761414583710128 0.745424982375561 1 1
0.867720255584467 0.851834950252599 1 1
0.759567490907617 0.74440722928339 1 1
0.752944180536391 0.740202321548406 1 1
0.845341953586719 0.829205980301274 1 1
0.812100834104998 0.796377727998003 1 1
0.755737529778261 0.74103356396492 1 1
0.742302120115271 0.728352375148697 1 1
0.805378115994127 0.79125873362151 1 1
0.733478228224156 0.720906693001795 1 1
0.739768490935397 0.726258734498485 1 1
0.830621224690503 0.815198032663517 1 1
0.832691312285822 0.818540683973076 1 1
0.720971507128668 0.708485225979827 1 1
0.712525030516718 0.699099041649528 1 1
0.935491873720399 0.918570408436842 1 1
0.809151318797943 0.794398641526521 1 1
0.768218579236397 0.754049920178154 1 1
0.802617849651428 0.786862413901746 1 1
0.89560698023894 0.878678128280984 1 1
0.840292948304287 0.824812366099074 1 1
0.876864024939671 0.859970339487871 1 1
0.939321244079818 0.921352682923618 1 1
0.746164219994455 0.733508957626056 1 1
0.722413368993243 0.708479613861114 1 1
0.819882642693149 0.804171259506952 1 1
0.872591662844127 0.856648033384817 1 1
0.829706611610976 0.813811473946234 1 1
0.973408197124441 0.955854694130202 0 1
0.873912830175355 0.85889563255876 1 1
0.916256810676883 0.897617237158229 1 1
0.830951582990196 0.815830528171638 1 1
0.823063693758734 0.808373906541444 1 1
0.811555428181455 0.79660903619768 1 1
0.842858138059354 0.827178965673731 1 1
0.780731125219917 0.765837252569941 1 1
0.908685151334715 0.89254850335702 1 1
0.722925989526332 0.709895453409716 1 1
0.798210445109973 0.78283429757517 1 1
0.821856483744354 0.806343157800196 1 1
0.825544246818231 0.810925609513316 1 1
0.816705097402566 0.801985865092723 1 1
0.743844346710986 0.730380666477868 1 1
0.792635156739765 0.777037561612855 1 1
0.87960458648611 0.86461551526107 1 1
0.800556760159971 0.785013259896032 1 1
0.756908073106138 0.743358700724398 1 1
0.740149942164037 0.726217708999856 1 1
0.796507443284696 0.781723886098492 1 1
0.733379011812294 0.71992322405243 1 1
0.794202068620074 0.780159608013665 1 1
0.739200922718297 0.726380227361579 1 1
0.789036830212363 0.775083160394777 1 1
0.873965051628365 0.856789688161534 1 1
0.639341975167497 0.626685544415395 1 0
0.762492801184667 0.748648709878414 1 1
1.0106997077243 0.990943271757393 0 0
0.862692811131587 0.846313407228422 1 1
0.738952220659831 0.724535575510284 1 1
0.914242955725013 0.896528941014625 1 1
0.83114035443112 0.814964054621729 1 1
0.823244827151547 0.808016189424997 1 1
0.832768734575845 0.817568345115687 1 1
0.954612563403838 0.937831480200425 0 1
0.846835583678546 0.83142307388245 1 1
0.867778460260027 0.851253598864093 1 1
0.746985788254104 0.732738242065801 1 1
0.820395982675885 0.8052072079452 1 1
0.820207708512668 0.805607164485606 1 1
0.799923428940801 0.785354195799971 1 1
0.902718347790088 0.884460444525375 1 1
0.645633639948032 0.633773089202442 0 0
0.755216712296832 0.739545551751439 1 1
0.904482168838202 0.88860956476625 1 1
0.885409871994438 0.869482267243461 1 1
0.772782380079556 0.758263743622458 1 1
0.850011959671326 0.834315078506568 1 1
0.888525758387812 0.871836318473831 1 1
0.861041606619295 0.844539659602228 1 1
0.705833200154634 0.692709153004509 1 1
0.684917372607436 0.672789522392741 1 1
0.822454689755746 0.808478130264087 1 1
0.721468042760971 0.708566981552332 1 1
0.709355956909963 0.696113280526042 1 1
0.769980714206173 0.755777139761841 1 1
0.751475494909376 0.737265647692475 1 1
0.856031439952378 0.840353726529913 1 1
0.806551568236651 0.792334333499939 1 1
0.816120060068957 0.801079546781506 1 1
0.841514321918159 0.827277140620056 1 1
0.858065383626608 0.842471806730697 1 1
0.763694111325661 0.749423601335475 1 1
0.640630506074364 0.628921754639803 0 0
0.897044261249706 0.8781915632045 1 1
0.829685737754882 0.813760720077482 1 1
0.764522377654952 0.750960130260641 1 1
0.722358505149751 0.709702154936741 1 1
0.863935156460411 0.848909508380365 1 1
0.78264209270968 0.768305773829746 1 1
0.703826053457551 0.689698772371999 1 1
0.799658965012382 0.785454973683108 1 1
0.87678380423769 0.860444482410783 1 1
0.790983610291169 0.776637117641341 1 1
0.733851338371145 0.721060514946787 1 1
1.00237698913103 0.983494538039056 0 0
0.7419232517066 0.727973449741395 1 1
0.749520393506944 0.735435836367173 1 1
0.935126497522602 0.915421314663576 1 1
0.857410501704486 0.842349149857889 1 1
0.732378433969622 0.718294253604928 1 1
0.860632526894353 0.843977395077329 1 1
0.763285332937109 0.749273755824435 1 1
0.80353982006365 0.788494885124773 1 1
0.680368579351316 0.667806340682354 1 1
0.744274143971811 0.730947544745381 1 1
0.791770723229112 0.778096328154331 1 1
0.688839374002446 0.676282958256614 1 1
0.722546622810279 0.708672922489682 1 1
0.804433971828692 0.789602583297717 1 1
0.757061332588858 0.744002277872882 1 1
0.873271042107497 0.856901599710071 1 1
0.81695146969007 0.80031026932102 1 1
0.803138846297779 0.788416507075793 1 1
0.822024669289697 0.807800837979872 1 1
0.841804134383455 0.826604611751019 1 1
0.767196584841988 0.753436125601517 1 1
0.771494684988422 0.757422060473213 1 1
0.942996659111625 0.925309879569468 1 1
0.701495985890088 0.687539764471794 1 1
0.791683358038875 0.776292283497664 1 1
0.973914803271672 0.956003845062671 0 0
0.832653167543362 0.817626670748728 1 1
0.792971549525339 0.777443987194399 1 1
0.816250656004517 0.801476225840133 1 1
0.812780288794889 0.798504161285435 1 1
0.68918417688928 0.677033080402562 1 1
0.760450103861417 0.746329210930674 1 1
0.873949132427114 0.857783102330843 1 1
0.943074127919172 0.925199452709305 1 1
0.762969105753168 0.74960050754259 1 1
0.752827470919583 0.738875327861792 1 1
0.882422775144415 0.866655381320282 1 1
0.815730527368493 0.801416138765861 1 1
0.790789207674674 0.776108362225696 1 1
0.76635473418481 0.75141915673428 1 1
0.748204791769886 0.733791453099282 1 1
0.799191419916192 0.781881076557012 1 1
0.702294691502904 0.690281594820482 1 1
0.938482069724947 0.920682528395938 1 1
0.775423396826232 0.76070703274718 1 1
0.896797190780604 0.880474784808433 1 1
0.673322484474123 0.661435426918068 1 1
0.859460373417174 0.843118764084189 1 1
0.740536847294443 0.727437997360045 1 1
0.741680001106217 0.728117075358735 1 1
0.770453523710108 0.756028248614527 1 1
0.672210829220496 0.660083325296272 1 1
0.599924576705517 0.588695746196721 0 0
0.842058837488838 0.82691951460256 1 1
0.740350992858397 0.72555726789221 1 1
0.691787095510297 0.678527128785801 1 1
0.875465335236939 0.859031008704468 1 1
0.687401083548825 0.674753119383707 1 1
0.782161679853987 0.767772600215533 1 1
0.763758013595635 0.748915095313609 1 1
0.772118072395459 0.756995682416343 1 1
0.771285542218071 0.757353307428064 1 1
0.726420076593254 0.713360403755947 1 1
0.758188898342221 0.742916615589348 1 1
0.916719910039507 0.900011756436785 1 1
0.895943171395376 0.879773425841596 1 1
0.683576733842806 0.670406473112519 1 1
0.701061750143989 0.686464569914873 1 1
0.860779480974614 0.844610686171642 1 1
0.830297342191364 0.814472529152645 1 1
0.809090178515746 0.794167761614176 1 1
0.73879239222264 0.725282037375471 1 1
0.740200252097855 0.726355539924772 1 1
0.775648649717254 0.761528905040701 1 1
0.942137086291989 0.924079194876151 1 1
0.823096256115104 0.808254662260284 1 1
0.721914069355205 0.708404415200211 1 1
0.814994579474165 0.800281072975235 1 1
0.777626077282014 0.763438488906511 1 1
0.887946371198223 0.871052053219719 1 1
0.866415730286068 0.849631147187267 1 1
0.684394202492815 0.671399322157264 1 1
0.744256608278887 0.730551727523578 1 1
0.716655428141151 0.703379287441289 1 1
0.914319928433466 0.896620532225338 1 1
0.839249470748608 0.82402719512221 1 1
0.821455003166493 0.807869532808102 1 1
0.86016188796913 0.844953949972575 1 1
0.698777589983871 0.686129943968096 1 1
0.728017724938706 0.714654322535057 1 1
0.744379679037226 0.730933131404659 1 1
0.687481688168583 0.674462525007167 1 1
0.800415097443596 0.784978615817215 1 1
0.81618737316874 0.80164109878819 1 1
0.954939107462515 0.937521350879789 1 1
0.952905158605389 0.933542763552773 1 1
0.882453135174072 0.865294999341993 1 1
0.90692740428676 0.890479238212711 1 1
0.799431153930314 0.784534812237888 1 1
0.679945456593898 0.668015614419989 1 1
0.961221139039029 0.942274882167412 1 1
0.785770948022634 0.770712915769839 1 1
0.803556449637192 0.788281005313305 1 1
0.733147232174474 0.719953004446978 1 1
0.869780107946444 0.853829029258651 1 1
0.910782511345103 0.893990784713534 1 1
0.765331101263084 0.750660451289421 1 1
0.76777469249233 0.75399725898646 1 1
0.856693368956085 0.840409007925241 1 1
0.696788635009759 0.683943975160699 1 1
0.791485545374788 0.77675255360753 1 1
0.731276028204793 0.717864015494716 1 1
0.862233298114232 0.846932113256955 1 1
0.80006060195611 0.785702773662886 1 1
0.788640452959947 0.774400020303802 1 1
0.757010208023609 0.742955912823925 1 1
0.787740191770694 0.773659587917158 1 1
0.758127331686439 0.74438458573659 1 1
0.816077227678353 0.800975542404199 1 1
0.831410004168669 0.816317256483051 1 1
0.76376141823647 0.74956035543455 1 1
0.919199784343664 0.90197611885719 1 1
0.892141430153417 0.875548999831205 1 1
0.683330951026369 0.671312849182657 1 1
0.807432369597836 0.792875961730616 1 1
0.76687719161218 0.752851593385424 1 1
0.863152529286268 0.84734412626986 1 1
0.699188975285124 0.687251344193632 1 1
0.855710787605541 0.840350995204077 1 1
0.824381117356338 0.808428559325839 1 1
0.731282909740901 0.717860117900409 1 1
0.684428039962475 0.671260048573717 1 1
0.853051661546265 0.83735099317573 1 1
0.781094306524354 0.766478378158721 1 1
0.729060616228162 0.716425826552109 1 1
0.778547402001971 0.763868518311354 1 1
0.869981706493308 0.854430230681849 1 1
0.788623865002444 0.774300351747399 1 1
0.838941893166808 0.821758051129176 1 1
0.837666483507174 0.822531658022786 1 1
0.79495399570592 0.781346447830995 1 1
0.826003723026127 0.810895939754121 1 1
0.821290523191056 0.806498408534232 1 1
0.845790129530256 0.829959743518109 1 1
0.772237474024888 0.758743442530088 1 1
0.767698139153628 0.75359852354488 1 1
0.779434112893685 0.765265500262565 1 1
0.844969424471691 0.829650284810088 1 1
0.931370723643758 0.914414137607683 1 1
0.765576980082925 0.750624876357743 1 1
0.660236847482501 0.648312795422844 1 0
0.745063733416593 0.731435154705529 1 1
0.862511591154382 0.847499519464536 1 1
0.655935112556861 0.64354104037381 0 0
0.688076014419401 0.674732803255347 1 1
0.860541791951906 0.844126855149873 1 1
0.937311702126029 0.920172258905725 1 1
0.787648352436275 0.772677904533662 1 1
0.808912530368347 0.793357358420919 1 1
0.805686642559113 0.790398275692021 1 1
0.871811288525905 0.856666086910466 1 1
0.684926270637912 0.672201386906786 1 1
0.641728544661201 0.630490091678382 0 0
0.766063147000567 0.752256374381893 1 1
0.825235042244489 0.809883186585212 1 1
0.716038584660177 0.702602742821767 1 1
0.776473926972844 0.762494908483234 1 1
0.881409620609867 0.865322273737948 1 1
0.86160905170191 0.844426318237889 1 1
0.900882266205746 0.883806790363169 1 1
0.760888477394748 0.747129826040982 1 1
0.751903967848849 0.737448593107931 1 1
0.771841116492391 0.756689368591631 1 1
0.799107639505483 0.78510374869593 1 1
0.68210759036477 0.669037319103684 1 1
0.793035838867602 0.777863923969503 1 1
0.6547135697453 0.642292021577245 0 0
0.810243262377994 0.795433463970346 1 1
0.747180567406539 0.733097845661343 1 1
0.87727511159531 0.861009979554862 1 1
0.760394723584075 0.745202227752651 1 1
1.02222445829827 1.00374942092435 0 0
0.773140167379696 0.758662154194684 1 1
0.772866068542254 0.758700326331582 1 1
0.899059225728657 0.883027682176239 1 1
0.750233022834915 0.736885301689032 1 1
0.740585785769006 0.727742357625667 1 1
0.713055520529759 0.6997689436159 1 1
0.782194115104999 0.767251634711082 1 1
0.683098500908323 0.669871339606418 1 1
0.706161238561175 0.692397021801008 1 1
0.717456649724542 0.704568887182101 1 1
0.735247740236332 0.721508069744378 1 1
0.730723987882905 0.717946548051966 1 1
0.775486380387681 0.759115774492205 1 1
0.730029668515326 0.716419983697863 1 1
0.800748276662454 0.785625047559912 1 1
0.839939755135698 0.823430882894483 1 1
0.73697584060238 0.723487300957838 1 1
0.820082411857091 0.805575906403817 1 1
0.744397127485144 0.730507219508479 1 1
0.788825954544833 0.773177081753659 1 1
0.906999120680854 0.889909148106428 1 1
0.720579407134547 0.70658194625038 1 1
0.880855028256514 0.864502220821522 1 1
0.795365932412319 0.780622176293883 1 1
0.878449634985031 0.86273614880098 1 1
0.72816763099765 0.715285972346955 1 1
0.675532433060747 0.663876293084461 1 1
0.805496601489455 0.790825272258495 1 1
0.810670589390348 0.794107806893792 1 1
0.747239312441289 0.733702695275223 1 1
0.654239336178776 0.641632841738126 1 1
0.618962847852 0.607118120609715 0 0
0.838648958387348 0.823836529954111 1 1
0.847740524725809 0.832349108301786 1 1
0.879099995540144 0.862540275506238 1 1
0.733593765412428 0.720761897944025 1 1
0.75353837037374 0.73990521711303 1 1
0.708310483318919 0.694431998348672 1 1
0.831019586679388 0.815802506609388 1 1
0.875756579026585 0.859363043976147 1 1
0.755631394635924 0.742022693077951 1 1
0.82623071050455 0.81146125730823 1 1
0.776952222014189 0.762817725747868 1 1
0.873193132398622 0.857558960017353 1 1
0.819622047204898 0.804557541988655 1 1
0.703546531908357 0.690684943065192 1 1
0.749540675737145 0.734977500099997 1 1
0.895282665810893 0.878965304870682 1 1
0.912655930550154 0.894672044231803 1 1
0.783304858099986 0.770009490342709 1 1
0.918123416019163 0.900990096943314 1 1
0.8036191488498 0.789225661301724 1 1
0.709473769477591 0.696927924400183 1 1
0.660457421038691 0.648602015010349 1 0
0.844896657491079 0.829545496223551 1 1
0.848768757123557 0.832835183857241 1 1
0.903637147839235 0.887135878092381 1 1
0.793360398869496 0.777085057247258 1 1
0.920412072008016 0.903593197671887 1 1
0.827293830888651 0.812154812472771 1 1
0.847143842473025 0.829909639335747 1 1
0.775484990604984 0.76151634811517 1 1
0.78500772107267 0.770977522510437 1 1
0.780037633393487 0.766176467191393 1 1
0.621573998542555 0.610804162848272 0 0
0.863473374037558 0.847323411214082 1 1
0.726196299823336 0.71237866494319 1 1
0.884186106487625 0.867380075662007 1 1
0.772449123077535 0.757871044443986 1 1
0.888233808351506 0.871711343412506 1 1
0.79964919236129 0.784927453801946 1 1
0.723834365667919 0.710972034107377 1 1
0.826215096116412 0.8111132614514 1 1
0.868607878983526 0.852351155774518 1 1
0.833636567190505 0.818106315505506 1 1
0.783297611925534 0.768276236939063 1 1
0.835340618968127 0.819399604300228 1 1
0.732631956038992 0.718693277203906 1 1
0.885266675545574 0.868996116613446 1 1
0.887625987012835 0.871159209765352 1 1
0.80295666447083 0.788878199279808 1 1
0.89418981959498 0.877884208098188 1 1
0.765180030738313 0.751687305400475 1 1
0.91321509295789 0.896291938881411 1 1
0.866878361841457 0.850437561139169 1 1
0.768281560966781 0.755211040107839 1 1
0.714839125222688 0.701309141637667 1 1
0.870799558747608 0.854690836466571 1 1
0.80278992589973 0.788171395615555 1 1
0.74792713980173 0.733658627082427 1 1
0.799449413463057 0.784158756279326 1 1
0.805761553177694 0.791472661353431 1 1
0.639643686239303 0.627993880843938 0 0
0.783334439407424 0.768587559337949 1 1
0.851258963466266 0.835976206174406 1 1
0.725697305381268 0.711621899002858 1 1
0.771067490343931 0.756445513290652 1 1
0.84291987525029 0.826108967606843 1 1
0.874235469943627 0.859486913100949 1 1
0.769160275032639 0.754782373286388 1 1
0.676750685022573 0.664097878268162 1 1
0.789974876636686 0.775381893804284 1 1
0.836658507278416 0.820890311920197 1 1
0.778148084040259 0.763144741672259 1 1
0.746901480289854 0.732105659567777 1 1
0.846935410759823 0.830462922722633 1 1
0.793960602482519 0.779998374701844 1 1
0.817533719569698 0.802016853735166 1 1
0.897476908090107 0.880017180794466 1 1
0.775746734880295 0.761655688753356 1 1
0.725457105845883 0.712415773140332 1 1
0.829460353031703 0.812576950106916 1 1
0.789284860355588 0.774950918952532 1 1
0.790764425990221 0.776342116194746 1 1
0.871463872881258 0.855053671776971 1 1
0.789090246559561 0.775006432988842 1 1
0.698809345672081 0.685056199587677 1 1
0.851733879299327 0.835760035987703 1 1
0.584906181981882 0.573604482727484 0 0
0.750451380141254 0.735145361014282 1 1
0.736133408166497 0.722467866552579 1 1
0.685415097166324 0.673921387591771 1 1
0.794794925500092 0.780664146486572 1 1
0.886459643138396 0.867859501609625 1 1
0.665660054234083 0.653522942120014 1 0
0.711014719948067 0.697890789218227 1 1
0.731430456746149 0.717564543291196 1 1
0.913239859605839 0.896002073758912 1 1
0.684511498873779 0.670802704860974 1 1
0.871536380584473 0.855961786262682 1 1
0.785260213118208 0.769896299107395 1 1
0.782714721227885 0.768585108737216 1 1
0.883408303422737 0.867858624722634 1 1
0.796300236934566 0.782689374331711 1 1
0.83185736230081 0.815842201258154 1 1
0.669877511722232 0.657957661560941 1 1
0.747930930329095 0.734207584444398 1 1
0.773531735218179 0.759683988121464 1 1
0.838805270869411 0.822736415098074 1 1
0.811255038868357 0.796768905656394 1 1
0.578485249452605 0.568143243686729 0 0
0.704567237761225 0.692352649033408 1 1
0.887993116007119 0.872040341700995 1 1
0.832254256941807 0.81740894928544 1 1
0.690697474689959 0.677277983830298 1 1
0.883232743050663 0.867902167900199 1 1
0.695614370731255 0.683366921396736 1 1
0.779657660352681 0.763932325270257 1 1
0.731583422234802 0.718184054374824 1 1
0.796517679359205 0.781807433277378 1 1
0.716077655912805 0.7027930102071 1 1
0.82440198214528 0.807344675099135 1 1
0.812178543447233 0.796745445355188 1 1
0.841114692993738 0.825182073607226 1 1
0.883139739063036 0.86716298433441 1 1
0.792386523778529 0.776854606396705 1 1
0.914673947689593 0.897232487518148 1 1
0.797036158324724 0.783029476464846 1 1
0.776406407959445 0.762235170277943 1 1
0.847783218765157 0.832617201669687 1 1
0.872866035083526 0.856546250792072 1 1
0.646948754686598 0.634188534545204 0 0
0.83902554359285 0.822996287207383 1 1
0.703636466366901 0.690311104992808 1 1
0.786150357381888 0.772186484871889 1 1
0.683169742250488 0.670121012077069 1 1
0.876128654489893 0.859381603319654 1 1
0.696213867414927 0.683336962229305 1 1
0.808838222182117 0.793748758864111 1 1
0.760970604363999 0.747526423277119 1 1
0.68308408298043 0.670259648382723 1 1
0.733479790256084 0.719109543811273 1 1
0.7400103549129 0.725955318070126 1 1
0.716431386668014 0.702402318209618 1 1
0.731085087013375 0.716951793138594 1 1
0.769754160164344 0.754901291452079 1 1
0.888679224092691 0.87264981367307 1 1
0.903967370657581 0.887049515343912 1 1
0.757304457605949 0.742756526824214 1 1
0.674792399224115 0.661667701449527 1 1
0.795682624579869 0.781406887575128 1 1
0.888108181734861 0.871355942367497 1 1
0.706916092818106 0.694286318575887 1 1
0.782258114235191 0.766178399208469 1 1
0.74442690163331 0.72948381507859 1 1
0.678102275745614 0.666182302324003 1 1
0.804124470451902 0.789820762770217 1 1
0.700830730771189 0.686603375666284 1 1
0.843520030038932 0.827882279363722 1 1
0.709488645032432 0.695901548456885 1 1
0.716168533725936 0.702645724206141 1 1
0.814213259490326 0.798936548406472 1 1
0.831777472522202 0.816502773742213 1 1
0.781813253637047 0.76714555766569 1 1
0.879480168084127 0.864639028879422 1 1
0.670069817965757 0.657445254047926 1 1
0.752725675071562 0.739297624463157 1 1
0.765948155465521 0.75257280228156 1 1
0.751885190145668 0.738745182893779 1 1
0.787713731240603 0.773045886816591 1 1
0.865989882415708 0.850367864721425 1 1
0.700498320736489 0.687672555776742 1 1
0.71917805695428 0.7052248691689 1 1
0.75570379145678 0.741748044465173 1 1
0.744404623579006 0.731316212480835 1 1
0.884816989482141 0.867556667497625 1 1
0.721010054525198 0.706402585617979 1 1
0.760587654260349 0.746107317516375 1 1
0.794000762428306 0.778166244257314 1 1
0.756646240982109 0.742470792078656 1 1
0.95412177825693 0.937092777356888 0 1
0.817269506836846 0.801519098628058 1 1
0.743823041338813 0.729982520057858 1 1
0.815426755524085 0.799917040164759 1 1
0.645786431142522 0.634010703320646 0 0
0.927858844401514 0.910333329844367 1 1
0.84373080201717 0.828714266985082 1 1
0.779572257535605 0.765474363445184 1 1
0.804853649225303 0.788621823816313 1 1
0.777452465683877 0.76278127165586 1 1
0.755585711993772 0.741408382131183 1 1
0.780170119630619 0.765353013841661 1 1
0.81560569870269 0.800249387504038 1 1
0.815999609355524 0.799898279829891 1 1
0.743085042839179 0.729577335528243 1 1
0.850586180090718 0.835300510494505 1 1
0.702612849516676 0.689878374916501 1 1
0.717858734913588 0.70485804945941 1 1
0.827562400962283 0.811471635682572 1 1
0.835380495978671 0.819866032058784 1 1
0.787421039495651 0.771863263554358 1 1
0.857219117746025 0.842204886845902 1 1
0.870334723513625 0.854371236222925 1 1
0.81232973860718 0.797129602016225 1 1
0.890845826054638 0.875443851165556 1 1
0.718355084038151 0.705635137239378 1 1
0.799562296720993 0.784908175577124 1 1
0.943395633336821 0.925614303371779 1 1
0.681398111468569 0.668827191347019 1 1
0.859859781568503 0.844107405187234 1 1
0.768111327019878 0.753238622719397 1 1
0.823063730158128 0.80760709521496 1 1
0.78694126023686 0.771273376557612 1 1
0.73861485723408 0.725106865328932 1 1
0.740484656544026 0.725811853608336 1 1
0.662530735242568 0.650467955792621 1 0
0.881151038986628 0.864244265323917 1 1
0.828105235220265 0.811728720451013 1 1
0.792870004444722 0.778706864128066 1 1
0.7064278345212 0.693207172913442 1 1
0.890910111066958 0.874116393058701 1 1
0.8083801643864 0.792585547880391 1 1
0.758568613125722 0.744656788722948 1 1
0.890832742014682 0.874439474661756 1 1
0.775726361742831 0.761511598628284 1 1
0.862863531382794 0.847485036570185 1 1
0.795767711219121 0.78128764927823 1 1
0.83487643387231 0.819627028465548 1 1
0.737488238548288 0.724909760521051 1 1
0.909179137256527 0.892455671394873 1 1
0.777669145978899 0.762542432626685 1 1
0.717451769403802 0.704618695293938 1 1
0.931352747508438 0.914724255856997 1 1
0.787315561950723 0.773109774655448 1 1
0.755880427008927 0.741792176220421 1 1
0.835922905529083 0.820823853621106 1 1
0.67977575108091 0.667893657756009 1 1
0.895483970454079 0.8780304560663 1 1
0.578013835107181 0.567873407030523 0 0
0.770302018292016 0.755809736865212 1 1
0.852934135865362 0.837581031152396 1 1
0.818306283199504 0.803788330577892 1 1
0.813012245052778 0.797935900666106 1 1
0.768789959018049 0.754983595375586 1 1
0.831266753120944 0.816097134229707 1 1
0.766481614414345 0.752602108296085 1 1
0.846151206092372 0.831022755934537 1 1
0.776954876617801 0.762328621012065 1 1
0.837898395601379 0.822177399601488 1 1
0.889391875181692 0.872120598305623 1 1
0.845418366099873 0.829634876866938 1 1
0.711969602537423 0.698512245347327 1 1
0.808829699061303 0.794675369518573 1 1
0.920678782169196 0.904918453317776 1 1
0.839284544142462 0.823881111013322 1 1
0.939080387958617 0.921220299097683 1 1
0.802150583554318 0.787903479702155 1 1
0.72329810456533 0.71039558469282 1 1
0.720162633681038 0.706994022037776 1 1
0.749957290729697 0.736494462971325 1 1
0.814223064845289 0.799178128132478 1 1
0.78667924261011 0.77256415106247 1 1
0.809357172798515 0.795234007773663 1 1
0.783720558307391 0.769466308204235 1 1
0.801584909532503 0.78780017293708 1 1
0.763407620958348 0.749655939149445 1 1
0.824372727716735 0.809479592563812 1 1
0.920465296401928 0.902648237532993 1 1
0.829834684071827 0.81399757452822 1 1
0.856638648917668 0.840869007118505 1 1
0.829579173891916 0.813282348975226 1 1
0.886026543475239 0.86823536082416 1 1
0.786731476635998 0.7726598740312 1 1
0.810446831837507 0.795238202708001 1 1
0.705126708902582 0.693199074252438 1 1
0.907948991400278 0.89060828130587 1 1
0.829575995603141 0.813850665467302 1 1
0.756263895569661 0.74096031831015 1 1
0.765351290438579 0.751094854827421 1 1
0.793832379055253 0.778976059388902 1 1
0.718682244932306 0.70484874518289 1 1
0.841665334869945 0.826164633006815 1 1
0.904205016836888 0.887277116935608 1 1
0.730509905689834 0.717706456060082 1 1
0.733501417775946 0.719798828052791 1 1
0.847969009927232 0.833180412937206 1 1
0.744486889922418 0.730771189790731 1 1
0.816337252517647 0.800726560958177 1 1
0.821125972730488 0.805952432120663 1 1
0.801520102757186 0.787914960993167 1 1
0.68236752889954 0.670173947530477 1 1
0.744606542777074 0.730947216960741 1 1
0.829831307666061 0.81330235620233 1 1
0.794743234398628 0.780391901668029 1 1
0.830328724431841 0.813898070688581 1 1
0.897575711709059 0.881571083340246 1 1
0.801295133790013 0.787143800972149 1 1
0.81686087743425 0.802009078729975 1 1
0.824816669458464 0.809895655196695 1 1
0.731008834253854 0.717686541204976 1 1
0.808625116985745 0.793992304469737 1 1
0.819594650050761 0.804162045093956 1 1
0.785699600090958 0.771072504045177 1 1
0.835225983206421 0.820479788199125 1 1
0.71740201598217 0.704739468508247 1 1
0.774075437983855 0.759842051214035 1 1
0.711774956681428 0.698426781530046 1 1
0.837919593447542 0.822404068625919 1 1
0.875066883088958 0.858753586120312 1 1
0.887479873511981 0.870559416059727 1 1
0.839245357767867 0.82291219289069 1 1
0.820067697946098 0.805089175332778 1 1
0.840978364875923 0.825827695625005 1 1
0.924923837039156 0.907675550475561 1 1
0.862296448733705 0.845704218414246 1 1
0.764246674552876 0.751372446829604 1 1
0.833342329291401 0.818446842276272 1 1
0.852329673711853 0.837287274282658 1 1
0.794735934816805 0.780229440259206 1 1
0.733581138494295 0.719260862831134 1 1
0.769576951216692 0.755717331297146 1 1
0.690343237957366 0.677755264742783 1 1
0.865032272681834 0.849298669111327 1 1
0.778731436436967 0.764987984266755 1 1
0.764779033703822 0.750365796033154 1 1
0.830261502033472 0.814493295784084 1 1
0.863089326504261 0.848561385462362 1 1
0.764104269677568 0.750365997609765 1 1
0.771772687118264 0.756843024997592 1 1
0.84568921179653 0.829211467527756 1 1
0.800093644139858 0.784839914547834 1 1
0.929919283558923 0.912637561562083 1 1
0.762165448685478 0.748430631414849 1 1
0.754853265012166 0.741725376232827 1 1
0.975542268306802 0.95764418426616 0 1
0.886117117880647 0.869396572963886 1 1
0.818985181657439 0.80458874641084 1 1
0.892743648067574 0.875635055637694 1 1
0.784640475900932 0.771098089888812 1 1
0.808100428540001 0.792755690272484 1 1
0.78041953802873 0.76606305546892 1 1
0.794280878173732 0.780423264188078 1 1
0.841466354527163 0.82568875557179 1 1
0.837664845171312 0.823207040320079 1 1
0.637526536031283 0.625782110796863 0 0
0.851303513009436 0.836515093907807 1 1
0.730174196549502 0.717246583655472 1 1
0.804880675351256 0.789971317926786 1 1
0.806051726741504 0.792485990909979 1 1
0.895192024870859 0.877501500843621 1 1
0.959076953248589 0.941354108746362 1 1
0.816776217899154 0.801982093526705 1 1
0.824904737914547 0.810037378562177 1 1
0.711596179249815 0.69821375669949 1 1
0.766197761839512 0.75210359599466 1 1
0.821408507733188 0.806757487745931 1 1
0.742865426580181 0.729839441609502 1 1
0.821723969649311 0.806489552971276 1 1
0.782100491821561 0.767322737654967 1 1
0.799977892129372 0.785546957269407 1 1
0.89028240658487 0.875211247370086 1 1
0.814039915732929 0.799470154850478 1 1
0.777006130546911 0.76345535947304 1 1
0.843834345878716 0.829293904884715 1 1
0.721882774853395 0.707417820217887 1 1
0.905010171368627 0.888263384738142 1 1
0.882116357533452 0.865895948363137 1 1
0.69907051881116 0.684836608991153 1 1
0.842671272322443 0.826904598674009 1 1
0.767860484109357 0.753367134535818 1 1
0.76359060864741 0.74899037421433 1 1
0.64334459964664 0.632413464735191 0 0
0.911762788996594 0.895848316167683 1 1
0.677112048242283 0.663723241923072 1 1
0.775315481392997 0.760173328031961 1 1
0.872120447706039 0.856667314060183 1 1
0.900038981036988 0.884115840041785 1 1
0.796200564645453 0.78087726148144 1 1
0.836911621231685 0.821007959578031 1 1
0.869166962287862 0.853515330521736 1 1
0.867979452302944 0.851958494686057 1 1
0.894196990752081 0.87745280117627 1 1
0.904677183822109 0.887173427874586 1 1
0.775140074166176 0.760672421966442 1 1
0.813912586014151 0.798988209000725 1 1
0.720033123051191 0.706376183127642 1 1
0.832689456858873 0.815893765586679 1 1
0.707844133986459 0.6943771127796 1 1
0.886962311415334 0.870751250541367 1 1
0.739825621971036 0.72534477404984 1 1
0.811636521238627 0.796997854883493 1 1
0.756266318887729 0.742169438602226 1 1
0.72433595072647 0.711297649142256 1 1
0.766459891953468 0.75242430177493 1 1
0.816759421278616 0.801984912490676 1 1
0.93136427776842 0.914850757469633 1 1
0.69626807893819 0.684066095046837 1 1
0.768617061574897 0.753582896273302 1 1
0.779174037872872 0.765845529552449 1 1
0.779581891360992 0.765573905133668 1 1
0.759823352258534 0.745539396495693 1 1
0.667091642011822 0.654861915900814 1 0
0.948700480337455 0.931906310921665 1 1
0.86396886162676 0.847736316702093 1 1
0.873181389205758 0.856840467259887 1 1
0.828069899537003 0.812499068357249 1 1
0.810448222856232 0.795942609883666 1 1
0.846943261755622 0.830438407704383 1 1
0.922933218941954 0.906690689890001 1 1
0.67342311803222 0.662316293480601 1 1
0.833140143421577 0.818209085591496 1 1
0.85307964089871 0.836851172888699 1 1
0.718127215975538 0.704572233339498 1 1
0.65771925949499 0.645207906246357 1 1
0.78404232530507 0.770144640901229 1 1
0.861872585638451 0.845526765308754 1 1
0.884237439877053 0.868112128706215 1 1
0.838577130954419 0.82269657470104 1 1
0.784536368563136 0.771000261085145 1 1
0.751996665272731 0.738827367818903 1 1
0.752066969043393 0.737679888890249 1 1
0.696418678859565 0.684410176500941 1 1
0.773729942103729 0.758165267486937 1 1
0.817251371575237 0.802311644128781 1 1
0.684311068856628 0.672218542510618 1 1
0.697603857490539 0.685202536968956 1 1
0.742313663190125 0.729487831374787 1 1
0.735088120791496 0.721859414724443 1 1
0.905491993520658 0.887547332109303 1 1
0.747452378362331 0.733523789201455 1 1
0.872435082103137 0.85689165578193 1 1
0.757298213451252 0.743705067213539 1 1
0.79448213391833 0.780011407655593 1 1
0.787268423949325 0.772740984546862 1 1
0.956142824913453 0.937975417582582 1 1
0.827097719813774 0.811499786938018 1 1
0.790439591384164 0.776500525564791 1 1
0.771264533968389 0.755021774342012 1 1
0.709407236471947 0.696432845990688 1 1
0.677633885857769 0.665772315600162 1 1
0.960293891904388 0.944122113108798 1 1
0.908181433312203 0.891146175768685 1 1
0.888985183985471 0.873073809771939 1 1
0.695956885357257 0.683576575869127 1 1
0.953108928460052 0.935394559963546 0 1
0.75657624946761 0.743004849944644 1 1
0.801122554558127 0.786552396331494 1 1
0.857176306233768 0.841568217197929 1 1
0.877849024153553 0.861918970386619 1 1
0.774704911913684 0.75985879633119 1 1
0.822444288044822 0.806926151142619 1 1
0.97713073003249 0.95766284583681 0 1
0.915704748213069 0.898411600605533 1 1
0.866319799783666 0.850186987645376 1 1
0.801327888241302 0.786180970168449 1 1
0.6746692345882 0.662518365257298 1 1
0.834279566170444 0.818394952318957 1 1
0.792999905375362 0.777833227241358 1 1
0.875871836586431 0.859845810834018 1 1
0.807072293563683 0.792027614343319 1 1
0.793073900848121 0.778067135788431 1 1
0.810980031816912 0.795542149924054 1 1
0.809747880284254 0.794601794848128 1 1
0.769507384004657 0.754751787685973 1 1
0.766374950303527 0.75156084109266 1 1
0.795583477738175 0.781240962226121 1 1
0.741187135874131 0.72715188799912 1 1
0.880080946378894 0.863496613105654 1 1
0.712334285020577 0.700242711888299 1 1
0.8627398956195 0.847552343182593 1 1
0.664998009964913 0.652267525453099 1 1
0.727370545568025 0.714353754218121 1 1
0.718135633219735 0.705687081264383 1 1
0.766228695801952 0.751637903723112 1 1
0.759300141483369 0.744620269127129 1 1
0.80876389273544 0.794281890408686 1 1
0.684853349303077 0.672289829518569 1 1
0.81437476796624 0.799357226525499 1 1
0.842420568216222 0.826622583397421 1 1
0.723474903618346 0.710170633937988 1 1
0.749146942565602 0.735000070853059 1 1
0.816698207799132 0.802270102151772 1 1
0.787730050782482 0.774462564989423 1 1
0.804620154826716 0.788863699244472 1 1
0.77999871417226 0.766076847353754 1 1
0.607251319302389 0.595475683933889 0 0
0.760415340914964 0.745910218876237 1 1
0.780129067410854 0.764682006861023 1 1
0.800396780674988 0.785751526287969 1 1
0.77965188739941 0.764686532760815 1 1
0.72835350320764 0.713785667568543 1 1
0.914522749415755 0.89758837385772 1 1
0.82154516666634 0.806164327664046 1 1
0.754560942872675 0.740539051825678 1 1
0.814156252503482 0.797911715115512 1 1
0.72342144179783 0.710286658055474 1 1
0.725886031388615 0.712782328839003 1 1
0.752744058460174 0.738869979543024 1 1
0.901859624241133 0.884164006232087 1 1
0.801077689888918 0.786499809976227 1 1
0.896754464872413 0.880241530836427 1 1
0.657084742011542 0.644256418205509 1 0
0.755585735113857 0.741172568572538 1 1
0.723587317192946 0.710456322880539 1 1
0.846614679285709 0.830380350791093 1 1
0.849398660108335 0.833556520181723 1 1
0.759775922304813 0.746053503143188 1 1
0.913564012767825 0.896202353188819 1 1
0.842228406711531 0.826516314850035 1 1
0.790071089438433 0.775079559673739 1 1
0.795134238919819 0.780950471312493 1 1
0.894643331252214 0.877876984048078 1 1
0.810781624571571 0.795557134772345 1 1
0.726832073467037 0.713378549289787 1 1
0.768077383051645 0.754169105122788 1 1
0.893878583037142 0.877549476402204 1 1
0.758524002154637 0.743989294624325 1 1
0.751527102215273 0.738131105138176 1 1
0.735236454352039 0.721906669155022 1 1
0.863345048220631 0.847560451004836 1 1
0.864208360782845 0.847684247417068 1 1
0.902972393005699 0.883533728865595 1 1
0.62775744699962 0.615701089053726 0 0
0.737438141433707 0.723734095374076 1 1
0.869142542048406 0.853504365606126 1 1
0.702789746370978 0.68985723381543 1 1
0.726568288035451 0.71284128705716 1 1
0.839523661608129 0.824463039005893 1 1
0.936028755106135 0.918890911237389 1 1
0.696096864176245 0.682575815686881 1 1
0.815660236180431 0.800824800635055 1 1
0.780150179970083 0.765134247634448 1 1
0.956120693923386 0.938552507021446 1 1
0.738030173423483 0.725205327455831 1 1
0.814079543709322 0.798493511483951 1 1
0.757017316433168 0.743963446102539 1 1
0.905710733518114 0.889303194321267 1 1
0.79987573425548 0.784942071012321 1 1
0.782277099893782 0.766702900509908 1 1
0.770574818190157 0.756928646375359 1 1
0.744204029346266 0.73121900755473 1 1
0.77821148344854 0.764350133212416 1 1
0.847648135618051 0.833045530384262 1 1
0.967666782368218 0.950155273936547 1 1
0.749735019074929 0.735911468862282 1 1
0.829364450406748 0.814249894307777 1 1
0.75373929358045 0.739720459933053 1 1
0.721418490978418 0.707843019375348 1 1
0.910847363660239 0.893906532466678 1 1
0.801313229416858 0.786726765681802 1 1
0.697539300537485 0.684381435839048 1 1
0.753876267038939 0.737900107015429 1 1
0.854285505283779 0.839096534870775 1 1
0.744441191870852 0.730483018242781 1 1
0.752737840252941 0.738154168836765 1 1
0.816285884428567 0.800345552605626 1 1
0.731028893785718 0.71655619019675 1 1
0.79901583666474 0.783889280882264 1 1
0.902949918873805 0.886749409787116 1 1
0.693234016552451 0.678191345300497 1 1
0.815987848754297 0.801480187091809 1 1
0.843812726385347 0.828219598095143 1 1
0.713742905971328 0.700212356263471 1 1
0.933601634141396 0.916067081759295 1 1
0.773726530815501 0.759496087318609 1 1
0.908551838229454 0.89302304429265 1 1
0.611323466632935 0.600180325660032 0 0
0.823111379874954 0.808059350499725 1 1
0.816734726154685 0.801880925683817 1 1
0.810973959282983 0.796367026431712 1 1
0.815477115815146 0.800500648929538 1 1
0.723079698780549 0.709856283211877 1 1
0.799728658698809 0.784977027407339 1 1
0.856477622349879 0.840843694873217 1 1
0.8675350091604 0.851603826116311 1 1
0.78763099396505 0.773432469952462 1 1
0.686175635879837 0.672826626221281 1 1
0.641833607084043 0.629805890958844 0 0
0.785172397295167 0.770027256366271 1 1
0.746363707154401 0.732784956516458 1 1
0.895934885121136 0.879783640874088 1 1
0.86741266730985 0.851223760932065 1 1
0.761033295236691 0.747061863020458 1 1
0.74059858571076 0.727803747294569 1 1
1.03915651764275 1.01973194995366 0 0
0.655676538743469 0.642992487393288 1 1
0.845644087996427 0.8304862326804 1 1
0.903989958106872 0.887813167151309 1 1
0.697683404172286 0.684905800838996 1 1
0.82554243166944 0.81046844526854 1 1
0.76143866180715 0.746814169206021 1 1
0.879820310934522 0.862901672123057 1 1
0.791661252996574 0.776419249463791 1 1
0.913438436453677 0.896576092807685 1 1
0.751443446671791 0.737876948653192 1 1
0.840187627215162 0.824937152813482 1 1
0.824455482557972 0.810214652399394 1 1
0.818495441309926 0.803441794900519 1 1
0.795425346106941 0.780996518625677 1 1
0.702283025728047 0.689033693278671 1 1
0.713147315908862 0.699701196520372 1 1
0.804435235358847 0.788920142304103 1 1
0.752487973900005 0.73812099573459 1 1
0.745226201710235 0.730941725976822 1 1
0.729022021787428 0.71558856453099 1 1
0.824140057978905 0.809089156712615 1 1
0.907931021686015 0.891161466943765 1 1
0.854603596356337 0.83777185637342 1 1
0.842619116593077 0.827561119283758 1 1
0.858707208347281 0.842949516332044 1 1
0.72746608907089 0.714572314055921 1 1
0.819555283840121 0.804568511805842 1 1
0.84328664634457 0.827956657073204 1 1
0.919973268547277 0.90296526600866 1 1
0.75815955854827 0.743891649910585 1 1
0.656466745022853 0.644852834985764 0 0
0.840579595983775 0.825763610329189 1 1
0.778017354845443 0.763375762443002 1 1
0.839408159943928 0.823306599181376 1 1
0.788011441287909 0.773316493031812 1 1
0.908401656305244 0.892938347868763 1 1
0.822906929294599 0.807550144030929 1 1
0.76754845336207 0.753787324850343 1 1
0.749856059779164 0.735937647703574 1 1
0.927582169169269 0.909892332182443 1 1
0.810689733373854 0.795424791549865 1 1
0.76739588602567 0.753001151785049 1 1
0.705133461784443 0.692086119291388 1 1
0.670765702521988 0.658265623106486 1 1
0.833189634939755 0.818094330118514 1 1
0.905746455495408 0.888473197882447 1 1
0.853475185822051 0.836777248873609 1 1
0.860387540791704 0.844967486354673 1 1
0.83265040917376 0.817020854415869 1 1
0.776471245348524 0.761688215715181 1 1
0.831197010110495 0.81665241516303 1 1
0.841476426321543 0.826647261173914 1 1
0.840782232618774 0.825183674045836 1 1
0.806689947048275 0.79091157324305 1 1
0.823028223425405 0.807666202021464 1 1
0.75591333528499 0.740320697568494 1 1
0.832364984305674 0.816347061921267 1 1
0.796152150150904 0.78159033331281 1 1
0.805245780040656 0.790284083040419 1 1
0.807203582121 0.792598762376661 1 1
0.849316271376044 0.833884135201385 1 1
0.751149946578517 0.737717243695354 1 1
0.731109902461771 0.717631145163969 1 1
0.84888061989124 0.832407078459754 1 1
0.731835839027317 0.718528527814254 1 1
0.749562654086467 0.735239683363136 1 1
0.774670477598172 0.760542418399708 1 1
0.856311091429419 0.83937897672527 1 1
0.795931887578246 0.782113354048715 1 1
0.887506853221875 0.871982566810356 1 1
0.829846663771714 0.815230541933033 1 1
0.911802312116 0.895405920350405 1 1
0.85738592713542 0.841018485139917 1 1
0.869258724360632 0.85274265543737 1 1
0.72273557833497 0.709117722545027 1 1
0.720860833717653 0.706715636515519 1 1
0.74748131509995 0.734385168487422 1 1
0.766455945330688 0.752526014479934 1 1
0.876050156228542 0.860266584248045 1 1
0.90940887777011 0.892970029670273 1 1
0.705504781330175 0.691382693651484 1 1
0.732591093638379 0.718364304238056 1 1
0.824652347522464 0.809917865691196 1 1
0.772146823269869 0.756671538322164 1 1
0.817325541661709 0.803160779119663 1 1
0.776487275311556 0.761785756751327 1 1
0.755125421261082 0.740119504395192 1 1
0.923806181152811 0.90632460477914 1 1
0.90080984052863 0.882765309501335 1 1
0.765669198343521 0.750895901114327 1 1
0.812854996306366 0.797880332130691 1 1
0.791617227866764 0.777555106251837 1 1
0.689674468899329 0.677413807618823 1 1
0.821802677553565 0.806959630756102 1 1
0.724592746264049 0.711416305101049 1 1
0.757038657137609 0.743631973076179 1 1
0.782740427242077 0.768417774399196 1 1
0.737606942314403 0.723631361225535 1 1
0.731643995359122 0.717097113631516 1 1
0.890948396279616 0.874158194502884 1 1
0.816875936890021 0.801932394886569 1 1
0.863356427344211 0.847517246320945 1 1
0.727221563292117 0.71419632195697 1 1
0.814140469544225 0.799031227288659 1 1
0.790683815106156 0.775596375246678 1 1
0.767333641118635 0.752691924435858 1 1
0.657243594180102 0.644261563718055 1 1
0.741404718262941 0.727188747921562 1 1
0.709479785121121 0.695960387494295 1 1
0.758683485465508 0.745242289029249 1 1
0.693775719346865 0.679634236079085 1 1
0.90460926061381 0.888204193778868 1 1
0.779216180694066 0.765464369032888 1 1
0.709303072882324 0.695820356130214 1 1
0.86325398964849 0.846497029066882 1 1
0.841820669753349 0.826788009672804 1 1
0.786127238607637 0.77156495783044 1 1
0.682426239965822 0.669656078337981 1 1
0.846988301986466 0.83130021928187 1 1
0.696438563496128 0.682065723691245 1 1
0.947521530106935 0.930101822489501 0 1
0.869027748632946 0.852476271830882 1 1
0.685748044924051 0.673065959123866 1 1
0.827577130891423 0.811761844806272 1 1
0.704293221618074 0.691956371186217 1 1
0.828186271453546 0.812814137285568 1 1
0.771482161683932 0.757617349355453 1 1
0.758165126615699 0.744472407128232 1 1
0.670927448520591 0.658647661117672 1 1
0.823943237972049 0.808584511048248 1 1
0.886655385608109 0.871197492604423 1 1
0.896934938816208 0.881935937477719 1 1
0.745993202747334 0.730345361015726 1 1
0.858662501116737 0.84179614895663 1 1
0.759990487934406 0.745797093142675 1 1
0.887766739671665 0.870743619811038 1 1
0.789294009256816 0.774870249751739 1 1
0.800670228947674 0.785810941163333 1 1
0.778865479179632 0.764268799264881 1 1
0.747907262841843 0.735018101566802 1 1
0.843392683690098 0.827566331038513 1 1
0.855804483602804 0.840037398652423 1 1
0.675930485603632 0.664045904397827 1 1
0.850619630919422 0.835060575909231 1 1
0.83805163690617 0.821642899445123 1 1
0.743592147924828 0.730381581862445 1 1
0.72479574907321 0.711978355614129 1 1
0.762622845730063 0.748187445648593 1 1
0.901391808935269 0.884715978473729 1 1
0.78769514986284 0.772874728787585 1 1
0.712408718746145 0.699020536355103 1 1
0.731638701764579 0.717735061848905 1 1
0.85665446932248 0.840637915828465 1 1
0.790893160993004 0.776426689537549 1 1
0.734068843775152 0.719746745169881 1 1
0.683784926945939 0.6716178239599 1 1
0.939801593076821 0.923427508359657 1 1
0.762185446583075 0.747987939738685 1 1
0.770837755069088 0.756513919390848 1 1
0.769275874440391 0.755687812145156 1 1
0.900282501594604 0.884735815322008 1 1
0.812056158829377 0.795579881721708 1 1
0.749452262333863 0.735655771541941 1 1
0.80655749172362 0.791522257120617 1 1
0.833268897797888 0.817681288988747 1 1
0.912406450530997 0.895591101018931 1 1
0.862485389745199 0.846331527448218 1 1
0.865431103176824 0.85001027596465 1 1
0.825438138311091 0.810415774129464 1 1
0.779724238104609 0.765189631377783 1 1
0.874627962308948 0.859355022753822 1 1
0.862107412080326 0.845044222141832 1 1
0.787451954639571 0.772687760885896 1 1
0.736470463217727 0.722466410688354 1 1
0.675040156649348 0.663431910671841 1 1
0.943979958739032 0.927435759582295 1 1
0.7798266687994 0.765768566246982 1 1
0.733850223060168 0.721537776167442 1 1
0.752052184210125 0.738847548930123 1 1
0.748628593017904 0.735118524545257 1 1
0.808704294490754 0.794254226170915 1 1
0.954641221921938 0.935299150143748 1 1
0.763108291414057 0.749130604592644 1 1
0.855972393898675 0.840431202392317 1 1
0.806170894129389 0.790560035965546 1 1
0.833498504455901 0.81795205174669 1 1
0.696584860731346 0.683905931180868 1 1
0.911191588574551 0.893444930199922 1 1
0.85346794088805 0.837779945040059 1 1
0.843089152475627 0.827516941649011 1 1
0.674103367444611 0.66223699649732 1 1
0.843703922886178 0.82725056868978 1 1
0.78247500396479 0.767327128721694 1 1
0.708184635542517 0.695383401957443 1 1
0.768406624269901 0.75396842187671 1 1
0.973369718781073 0.954174598083987 0 1
0.759321638537437 0.745293543900966 1 1
0.79327519105784 0.778294792476784 1 1
0.848848006254214 0.833562193764139 1 1
0.787635870986676 0.772274302675047 1 1
0.822300023574091 0.80617798939209 1 1
0.844399274264617 0.828888796746102 1 1
0.819431489967548 0.804433957187883 1 1
0.977792158032508 0.959113443020544 1 1
0.900443436060897 0.883508436337114 1 1
0.837722878052015 0.822180408192987 1 1
0.659696679460802 0.648131527641569 1 0
0.816604887171879 0.80169708588988 1 1
0.732072203557007 0.71945584515872 1 1
0.835814879118625 0.820706277040606 1 1
0.697032599866044 0.683730248818497 1 1
0.720826371241218 0.707336275448541 1 1
0.767711237669145 0.753670809835871 1 1
0.679111448401454 0.666495097897522 1 1
0.86451533295274 0.847958744946095 1 1
0.728874223759771 0.715580336592601 1 1
0.721186873855598 0.708203525017253 1 1
0.771427538362447 0.757608750657841 1 1
0.80241830990877 0.788438128459827 1 1
0.71726630996916 0.703476397429724 1 1
0.793099220353477 0.777100116655282 1 1
0.8217483671512 0.806852203205183 1 1
0.7758085060235 0.761924270571101 1 1
0.869604801185619 0.854003393341213 1 1
0.74275992070716 0.728714005194384 1 1
0.717026376151608 0.704964982037336 1 1
0.784870483158716 0.770005994765345 1 1
0.855023152601133 0.839842724992175 1 1
0.718826067994595 0.705834718986642 1 1
0.742723837453856 0.729581705123108 1 1
0.777422279445972 0.763086901675724 1 1
0.855398310962448 0.839903284652771 1 1
0.874509307688178 0.857552692189043 1 1
0.735399126283936 0.72169907882154 1 1
0.8315066316167 0.816413391657918 1 1
0.880488641796072 0.864032684861356 1 1
0.866006147463558 0.849247200364754 1 1
0.829001609120276 0.814940426827103 1 1
0.793895417750091 0.779310375466959 1 1
0.815110521064646 0.798486547665861 1 1
0.611588517977269 0.599616470160153 0 0
0.750429452312432 0.73538600824368 1 1
0.758177552625386 0.743381438392556 1 1
0.747758263017175 0.733177176903594 1 1
0.685189859634915 0.672981360214547 1 1
0.687410316933517 0.675663250183036 1 1
0.782799218494872 0.767897937972794 1 1
0.791144477624792 0.777646788552679 1 1
0.889567560736595 0.873015629263799 1 1
0.929693172757351 0.911251566431683 1 1
0.815142307152383 0.800436974869127 1 1
0.60938806602409 0.597682424450086 0 0
0.851888274255772 0.836792577299951 1 1
0.76089247344052 0.746898407738059 1 1
0.762293368385952 0.748415951808957 1 1
0.772884285761889 0.75887322728947 1 1
0.775810517384404 0.761396200273481 1 1
0.840754299958084 0.825665083975287 1 1
0.810033109791339 0.794160774288366 1 1
0.690889651980321 0.677427274135099 1 1
0.779536791024914 0.765418937040139 1 1
0.793842483698427 0.778794406059329 1 1
0.737776005836717 0.724509289789282 1 1
0.670870463317839 0.657776213623538 1 1
0.810835688443834 0.795380549534769 1 1
0.711766545860121 0.699429788928938 1 1
0.686686958912113 0.673498957541628 1 1
0.794486678777613 0.780481738305382 1 1
0.761558000382233 0.747583333003208 1 1
0.752962050351701 0.739191966405115 1 1
0.823969075901322 0.808870954073559 1 1
0.662864105971682 0.651025224125705 1 0
0.817526885160031 0.802791411314403 1 1
0.806722707713122 0.791983570561798 1 1
0.838894645822655 0.823764505914269 1 1
0.810709778433669 0.795775947394481 1 1
0.902839749365317 0.885223038268919 1 1
0.865202965098675 0.84935183515022 1 1
0.730395209156905 0.717258725468298 1 1
0.824299308999881 0.809173249296602 1 1
0.80044490798595 0.786277568967078 1 1
0.827085310811048 0.812205866207976 1 1
0.732096690579299 0.719267658385927 1 1
0.845524805912558 0.829661266030673 1 1
0.727381573516415 0.713620241534039 1 1
0.748871017371813 0.735651710273165 1 1
0.848899948959221 0.833818100608153 1 1
0.874689681150668 0.85942615167909 1 1
0.88567638804336 0.869039266447883 1 1
0.7445340637334 0.730106117312136 1 1
0.826451498737978 0.811161846837892 1 1
0.867734653853786 0.852665481266776 1 1
0.777649442119028 0.763344731873394 1 1
0.719865118134382 0.706957681107441 1 1
0.832745053190949 0.818055490054249 1 1
0.705818405370063 0.693023913922774 1 1
0.91926584431157 0.901612494215481 1 1
0.860691179815594 0.845778767483749 1 1
0.702473650431631 0.689656348675679 1 1
0.909244452276732 0.892625599516976 1 1
0.715735557274608 0.702544214021695 1 1
0.79959292254001 0.783893881093697 1 1
0.790602685518867 0.775827677885453 1 1
0.784076690776502 0.769819341592125 1 1
0.856585322820909 0.840232550957234 1 1
0.814208659104023 0.799172621069233 1 1
0.733444587546965 0.719626703504417 1 1
0.859511448899255 0.844178687337993 1 1
0.779102239628157 0.76440157567615 1 1
0.847070874841893 0.831288778576009 1 1
0.724564047555088 0.71133350926952 1 1
0.882016630569384 0.865636365328185 1 1
0.744143064539382 0.731151830735398 1 1
0.783918786287174 0.76900424279214 1 1
0.842782258785125 0.82732298080492 1 1
0.923298145407125 0.905845073653483 1 1
0.7270417560217 0.714601722761313 1 1
0.771533416012944 0.757664783014558 1 1
0.905357716635451 0.887983347141251 1 1
0.795842830105944 0.780341553599642 1 1
0.812514636502352 0.797523156443227 1 1
0.812832615109219 0.797855324618007 1 1
0.721123984043592 0.708139723541633 1 1
0.735514912445589 0.721552072311411 1 1
0.853148133067141 0.836522060919833 1 1
0.796573873722106 0.78101272550205 1 1
0.780159753067699 0.765898177459923 1 1
0.781965725940676 0.76686405181297 1 1
0.726722684352193 0.71287040561098 1 1
0.88256485149694 0.866780050473228 1 1
0.739372778154155 0.7261214777913 1 1
0.782516993390875 0.767058831678509 1 1
0.700663354242455 0.688702470002804 1 1
0.654634221215134 0.643328793251635 0 0
0.805810548896674 0.791640182248677 1 1
0.801441259344859 0.786062730408839 1 1
0.838186292950551 0.822655711183738 1 1
0.879841090815436 0.863962962706576 1 1
0.829423572501348 0.81244069586749 1 1
0.699692845014341 0.685295984458946 1 1
0.843283032213919 0.828054301080808 1 1
0.796014733198014 0.781146247767766 1 1
0.968833598416707 0.951151978142711 1 1
1.02057632222162 1.00137178800155 0 0
0.699901357313971 0.686904462752831 1 1
0.812332573680375 0.797948955860585 1 1
0.834173473222651 0.818789094198843 1 1
0.842221414363039 0.827125399875678 1 1
0.801545312721214 0.785852966669973 1 1
0.760736974260093 0.746707605986709 1 1
0.764765972253282 0.750936112312237 1 1
0.717783611371761 0.704479748865635 1 1
0.811233792626837 0.795514218815178 1 1
0.687828764484215 0.676447851758915 1 1
0.816571021752476 0.802831602045253 1 1
0.718171097165608 0.704869753936007 1 1
0.74381271620195 0.729583566412984 1 1
0.804412033995498 0.789071668084898 1 1
0.839317022232996 0.822292259979597 1 1
0.751444867398822 0.738797288194038 1 1
0.82983671429 0.814572979172638 1 1
0.765081862115287 0.751399137607461 1 1
0.812585783976556 0.797912400382669 1 1
0.793033032687753 0.778096391438317 1 1
0.827108890020489 0.811290589476996 1 1
0.772301961535163 0.758071936814003 1 1
0.680051989962467 0.668018822121735 1 1
0.875397221997273 0.860199649267888 1 1
0.855059553075179 0.840238095108606 1 1
0.797175646826791 0.782662755291069 1 1
0.718255776037034 0.705218958205029 1 1
0.868330774983552 0.851162361801909 1 1
0.832240164066274 0.817201811583828 1 1
0.83878064108873 0.82301362870021 1 1
0.827017821066178 0.811176148730813 1 1
0.816572689159762 0.800746458266469 1 1
0.747503908056101 0.734144927068716 1 1
0.837875343347808 0.821863766052195 1 1
0.901166787855531 0.885047949262114 1 1
0.847456703484941 0.832025910773732 1 1
0.729779300149911 0.716752250521412 1 1
0.661685500811751 0.648897362747502 1 1
0.767299624342701 0.753394501355647 1 1
0.851064109136977 0.835192254373048 1 1
0.74990637676264 0.736115781906223 1 1
0.866272188506482 0.850373079756318 1 1
0.729777001062572 0.716090847124073 1 1
0.687132912904456 0.674464162441362 1 1
0.764382400986722 0.750387621705035 1 1
0.792379422338475 0.777016097787478 1 1
0.904076314893193 0.887752553012502 1 1
0.692288479846376 0.679143692667167 1 1
0.846961692509621 0.831043473946576 1 1
0.908019396099092 0.890680035564665 1 1
0.759330297209875 0.74451236545577 1 1
0.864319001967624 0.848676461071996 1 1
0.783999556378311 0.769893857951899 1 1
0.833145355037292 0.817500605431765 1 1
0.760076768324416 0.745982381135616 1 1
0.734251831652272 0.719666921319071 1 1
0.717919558831795 0.704260424197121 1 1
0.814664939072775 0.799528294645903 1 1
0.807581505803121 0.792873240301886 1 1
0.747256443028386 0.73360198124891 1 1
0.689777077916834 0.677239444828404 1 1
0.790120122456711 0.775348692432494 1 1
0.74780184763298 0.73403334838804 1 1
0.729543420450423 0.715691828470785 1 1
0.684895765846072 0.671721367548422 1 1
0.867130971634609 0.85181628885862 1 1
0.886623769577481 0.869051638992344 1 1
0.918191297289737 0.900617604017604 1 1
0.781495875067331 0.766927600898522 1 1
0.726811043542137 0.71304802098765 1 1
0.832399362369938 0.817665820268903 1 1
0.857658739968014 0.841284490676955 1 1
0.802013928793177 0.78753898452979 1 1
0.643610541340398 0.631783066330785 1 0
0.695187624563507 0.682623340277893 1 1
0.790381590219309 0.77642463515583 1 1
0.837388876071289 0.821524182394511 1 1
0.725676680180493 0.712517853008997 1 1
0.773682668041347 0.759727715780552 1 1
0.736649804167225 0.723188125190433 1 1
0.754859573552516 0.741188055100002 1 1
0.758484724654639 0.74445389981627 1 1
0.857489467856675 0.841275015629125 1 1
0.845525933673418 0.829504610971304 1 1
0.663367819189704 0.651260728836048 1 0
0.840726751317971 0.825363609596664 1 1
0.84517699295085 0.829769049616999 1 1
0.797623464177483 0.782903194844536 1 1
0.78971806953191 0.776225708026075 1 1
0.782821600397263 0.769420960555621 1 1
0.688041681013215 0.674572190253398 1 1
0.843795838628615 0.827942824130264 1 1
0.989523529126011 0.972590268943221 0 0
0.798953751718091 0.784671676799704 1 1
0.921254397627103 0.905032751346972 1 1
0.735306167896448 0.7214039562441 1 1
0.792208362290082 0.776605966913425 1 1
0.730118639663497 0.715658866973592 1 1
0.830337175810356 0.815211129625257 1 1
0.757185821681397 0.742888058628861 1 1
0.779569683276961 0.765384110207382 1 1
0.907732742265032 0.889545878077572 1 1
0.724952555191412 0.712113818251646 1 1
0.835606668211794 0.821316020070775 1 1
0.81369566325308 0.799721648721968 1 1
0.887496953266075 0.871480479476866 1 1
0.732205979326463 0.719199815607859 1 1
0.737928609472055 0.724542507121041 1 1
0.77254076963127 0.758583627996531 1 1
0.91363999504587 0.897004384848246 1 1
0.798696157089915 0.784811206718488 1 1
0.723756059696069 0.709608868166297 1 1
0.786613541562774 0.772658997583287 1 1
0.766664332469314 0.752671309066604 1 1
0.829969816303398 0.814703579598677 1 1
0.849024505762328 0.833392024067998 1 1
0.801370059793074 0.786246085083946 1 1
0.694718120970074 0.68212589378414 1 1
0.72003994307455 0.70615552708396 1 1
0.767618772239549 0.754340883815017 1 1
0.797754993314398 0.782945285022584 1 1
0.703074479455253 0.690910149182309 1 1
0.735204308554278 0.721531360363083 1 1
0.815794739590228 0.801016928610941 1 1
0.795308745919815 0.781568256773413 1 1
0.879583724577994 0.863223002703879 1 1
0.82877900545958 0.813313630116311 1 1
0.88560549727431 0.86863361504211 1 1
0.719759209481046 0.70669145717698 1 1
0.819036222592972 0.804145367946825 1 1
0.763255214534656 0.749601927504334 1 1
0.775066192376796 0.76035975262505 1 1
0.81107602061992 0.796263060440929 1 1
0.889621778403169 0.87293775634746 1 1
0.887383031547917 0.870407632098721 1 1
0.724069471640798 0.710686023504336 1 1
0.77622430644231 0.762267885710893 1 1
0.846459578124542 0.830912574089743 1 1
0.79295867709058 0.777729544997362 1 1
0.704155233366085 0.691579514104612 1 1
0.731168081039528 0.717442311415151 1 1
0.865555974929609 0.850254441898817 1 1
0.788878876771048 0.774278687905894 1 1
0.847398656826493 0.831331874479943 1 1
0.787309406992353 0.772421298775678 1 1
0.782602636666695 0.766806558068901 1 1
0.593009134435991 0.582548409194649 0 0
0.53487607928189 0.525514638356938 0 0
0.748210819294403 0.734828975910755 1 1
0.717303877346247 0.705493169166852 1 1
0.907665878578402 0.890174596028463 1 1
0.77325028538292 0.758556066958594 1 1
0.672403819296347 0.659690505324807 1 1
0.663420054713879 0.65137613294136 1 1
0.72726627659703 0.71419723137254 1 1
0.806772105192523 0.791562474849649 1 1
0.658873261006271 0.647391740992372 0 0
0.901119409376071 0.885356261330629 1 1
0.835764418033928 0.820978753773268 1 1
0.823684066502945 0.808786470029853 1 1
0.80377708488005 0.788305571496197 1 1
0.810334093598642 0.794350494251449 1 1
0.835203002311318 0.820632645276221 1 1
0.838310167640614 0.823882836256864 1 1
0.792415764601893 0.77667235994939 1 1
0.822266372882334 0.807023003022618 1 1
0.815373659354461 0.800515078991455 1 1
0.869758372584173 0.854012849201825 1 1
0.908044326187982 0.892101569534256 1 1
0.814713167968165 0.799246933943449 1 1
0.789767181868479 0.77597329716506 1 1
0.83923769883899 0.824756490666283 1 1
0.770200389041717 0.755697883896523 1 1
0.658256998375007 0.647057618233277 0 0
0.682394095971822 0.669678823610303 1 1
0.869046431013431 0.854658980347947 1 1
0.890309417304395 0.873272611134178 1 1
0.759415828015163 0.745272584785071 1 1
0.772033940273279 0.758018061474449 1 1
0.69350919402999 0.680326117041807 1 1
0.745299068078903 0.730417420474693 1 1
0.792298035559202 0.77724718095025 1 1
0.769156880703921 0.754789604745938 1 1
0.842117623827236 0.825725952561767 1 1
0.776831712784703 0.762838442499112 1 1
0.830108912883556 0.813916520084926 1 1
0.876054387110984 0.860773335468411 1 1
0.735376125148426 0.721880875005147 1 1
0.753498570495217 0.739941545803213 1 1
0.884553431603673 0.869141163729623 1 1
0.751546134136197 0.738157290264418 1 1
0.785750587813209 0.771096296243564 1 1
0.775331009236097 0.760589180122991 1 1
0.844398738946659 0.828565627168349 1 1
0.703957723625179 0.691023436487165 1 1
0.723907404384058 0.710954055334976 1 1
0.718808952183787 0.704852764647654 1 1
0.845526158497977 0.829461429951856 1 1
0.764402384867048 0.749210924344712 1 1
0.680189145398593 0.667204254477673 1 1
0.724589807698281 0.711438922658862 1 1
0.875178388121069 0.859681400442169 1 1
0.780690203808425 0.765506842083216 1 1
0.785938047843179 0.77241066398436 1 1
0.741316374148677 0.727340295525813 1 1
0.750005582496154 0.735112034324604 1 1
0.784870109739253 0.769919908883083 1 1
0.818400013003549 0.802889395435646 1 1
0.759394816671475 0.74543887362417 1 1
0.622722636078949 0.611376435671945 0 0
0.769815052920143 0.755422419110551 1 1
0.91170102840657 0.895166028453357 1 1
0.909506942564832 0.891971526693138 1 1
0.753719349191887 0.739931861288403 1 1
0.754306821640247 0.740247495504189 1 1
0.783126383509167 0.766825527239948 1 1
0.759186758650094 0.745159507090981 1 1
0.78226429085143 0.768737723367723 1 1
0.718345204014467 0.70486115162668 1 1
0.74220518922327 0.729215712217968 1 1
0.746341833654709 0.732598973172713 1 1
0.695035803238457 0.682911805792109 1 1
0.890361310950136 0.873257386854032 1 1
0.921285172676632 0.904530179920515 1 1
0.759940851369236 0.745858370030217 1 1
0.855334475948265 0.83903223309084 1 1
0.964539342103329 0.947713305107966 0 1
0.902691209371759 0.885126076034844 1 1
0.839728711790215 0.824749267223939 1 1
0.768549339293544 0.754486942851789 1 1
0.758681277969673 0.744956651269669 1 1
0.826472426826901 0.810912349707539 1 1
0.718574399504734 0.706232907397055 1 1
0.925239012460042 0.908321849836061 1 1
0.860069079779875 0.843847847986137 1 1
0.830299720154142 0.814528857796517 1 1
0.851421821834329 0.836144719885002 1 1
0.743028523807006 0.72856842747723 1 1
0.949703998808617 0.933230629726356 0 1
0.884589124255318 0.868129676959023 1 1
0.787203032800879 0.772137045493264 1 1
0.912526473041287 0.896643043266147 1 1
0.794345537184897 0.779166929821873 1 1
0.781280702479192 0.766420864669156 1 1
0.822377524135887 0.807649232322061 1 1
0.790604975231207 0.776068946333956 1 1
0.734854620720018 0.721667508077744 1 1
0.878713265305655 0.863361543691497 1 1
0.787191521541907 0.773521213606245 1 1
0.749840891636916 0.735678922660728 1 1
0.798181583516226 0.784532635987338 1 1
0.847676528173892 0.831626404631517 1 1
0.994146806700679 0.976718788264435 0 0
0.801342726289452 0.786924128052983 1 1
0.750903053576231 0.737253795430076 1 1
0.88481971106307 0.869395682459139 1 1
0.603888304392304 0.5928200224694 0 0
0.713615503474309 0.700657174066098 1 1
0.783200532348963 0.768323221767496 1 1
0.840169877851418 0.823672525565788 1 1
0.882632208935774 0.866213464619808 1 1
0.774146772921941 0.759234196756662 1 1
0.743102759583051 0.730337070259503 1 1
0.859364664975394 0.843892080880294 1 1
0.697870373779295 0.68553181842793 1 1
0.749401203639442 0.735249312588065 1 1
0.833508907391985 0.81785764955009 1 1
0.822703492542135 0.806185535664023 1 1
0.771962864217177 0.757320348118701 1 1
0.813097928757709 0.798334101731136 1 1
0.735916978350309 0.721712232420238 1 1
0.822441067413841 0.80740729571827 1 1
0.759064271650829 0.745102700349811 1 1
0.692361700543359 0.678869607338904 1 1
0.842791613719459 0.827507404669946 1 1
0.82812553176578 0.813823749627328 1 1
0.626055550839993 0.61464264622831 0 0
0.726676131411266 0.713571097436263 1 1
0.81743076044164 0.803676246683657 1 1
0.721597072965884 0.708195392063352 1 1
0.771757203690323 0.757556687825261 1 1
0.787518908442535 0.773266530272986 1 1
1.01906728566876 0.999007127600977 0 1
0.765353142267497 0.751960595012567 1 1
0.810830289913304 0.795627470907702 1 1
0.817123117605418 0.801491824917904 1 1
0.844547958950774 0.829169691681443 1 1
0.803746897483673 0.788839796282797 1 1
0.857816832803501 0.841705010597985 1 1
0.759251180629562 0.746011267826792 1 1
0.880504278346931 0.865099667934215 1 1
0.799497652042419 0.784470705795361 1 1
0.864598891661157 0.850029980017815 1 1
0.656017339406992 0.644562716669089 0 0
0.82805187595244 0.81185398215187 1 1
0.73227573422271 0.718701293172465 1 1
0.773706262480711 0.759266276311462 1 1
0.682731913503435 0.669967765363772 1 1
0.934538338191763 0.916391833174166 1 1
0.930132133581888 0.912432100233636 1 1
0.788288632162541 0.77391654552957 1 1
0.860022177069128 0.843560751351648 1 1
0.824230008975514 0.809434711581406 1 1
0.832587675846404 0.81613423756118 1 1
0.785891878725189 0.771927063382866 1 1
0.717179372966272 0.703995122035774 1 1
0.7345766994066 0.720415780999898 1 1
0.826301184422912 0.811255278092931 1 1
0.678267630669282 0.665669269534871 1 1
0.782644289626022 0.76810549378633 1 1
0.680315388145249 0.667846134977399 1 1
0.758202959454905 0.744131679582897 1 1
0.80718470749957 0.791667061890222 1 1
0.756419977656616 0.742121140599697 1 1
0.935143330548004 0.917083049198733 1 1
0.785316390256755 0.77072737382662 1 1
0.881514442998456 0.865421341750994 1 1
0.735980535958105 0.721497901059958 1 1
0.681652118974638 0.670013497638807 1 1
0.796119589625476 0.780609847674255 1 1
0.891148165123127 0.874998190510015 1 1
0.751701975553752 0.738112548655637 1 1
0.78977677839037 0.77599260947208 1 1
0.833958949967673 0.818795366828023 1 1
0.790270475852225 0.776160700688644 1 1
0.760345984937774 0.745967885579683 1 1
0.680440756389352 0.667194307759416 1 1
0.711564280976112 0.697641008271642 1 1
0.668923096389049 0.65639900622597 1 0
0.698812571398504 0.684803010796824 1 1
0.715134350745039 0.702596747763468 1 1
0.676842862799088 0.664461278859324 1 1
0.788151083444249 0.773305282339355 1 1
0.819342692914403 0.80439839510619 1 1
0.924347701927311 0.906295172968534 1 1
0.682305728434926 0.669548773105273 1 1
0.995926596944744 0.977221105008869 0 0
0.82292249039487 0.808232306227638 1 1
0.805162572599146 0.789675373512824 1 1
0.824903180944923 0.809776461071291 1 1
0.78408599435842 0.770130456969145 1 1
0.667704803980116 0.655200905632224 1 0
0.854215509832149 0.838695221789692 1 1
0.815626844156649 0.799826897047749 1 1
0.820414055370809 0.80600431537697 1 1
0.807955612468626 0.793811777364052 1 1
0.75249684910513 0.739725475131826 1 1
0.796348147323999 0.782495956025777 1 1
0.718336240150616 0.704836824530217 1 1
0.756235771316536 0.742526779045203 1 1
0.738033073444512 0.722892239099279 1 1
0.772758068476415 0.759010478763246 1 1
0.766871035629984 0.752563192074841 1 1
0.825201277967008 0.80983677008569 1 1
0.788951068802606 0.773840713339161 1 1
0.836208990321477 0.821363265158754 1 1
0.912850474545553 0.893784061111298 1 1
0.696991190757783 0.685092884099649 1 1
0.794814706786045 0.780018945340729 1 1
0.931479329248758 0.913133594019952 1 1
0.853816917287311 0.837983584505674 1 1
0.695547771112272 0.683921140722547 1 1
0.71182977690014 0.698868969410681 1 1
0.768415354035412 0.754027822557771 1 1
0.756040786995114 0.742090085759572 1 1
0.756465283047345 0.742435186696138 1 1
0.86242135120469 0.845781921198148 1 1
0.907522112239736 0.890652676503515 1 1
0.785523449685051 0.770430197808744 1 1
0.700491242978853 0.686785862062599 1 1
0.812832787590873 0.798363261835752 1 1
0.602081307613785 0.589853026698204 0 0
0.872281985242584 0.855699141408635 1 1
0.807991875013465 0.793835164298902 1 1
0.779852667518145 0.765271736416213 1 1
0.858775354545189 0.841942427666686 1 1
0.667156803661957 0.65495859328315 1 0
0.827147177719389 0.811299916842557 1 1
0.807937036339979 0.793626156871469 1 1
0.832664648590497 0.818263584990395 1 1
0.880201871853926 0.862513087574464 1 1
0.703574392611606 0.691426248325447 1 1
0.660599190788208 0.648209651868237 1 1
0.893952402701029 0.877730308808204 1 1
0.784984266317114 0.769637522775164 1 1
0.682885630489238 0.670443109611735 1 1
0.765158060764287 0.750939008320388 1 1
0.831800787410398 0.816408712583794 1 1
0.657851052771602 0.645997810018927 1 0
0.71251256727021 0.699807269316241 1 1
0.728280132241186 0.715264763788371 1 1
1.00163835990324 0.982369696309281 0 0
0.722801250471135 0.708225754867692 1 1
0.759074160142131 0.74543644772454 1 1
0.697413713238129 0.684721174019525 1 1
0.943248069310368 0.92543461501059 1 1
0.778039322687412 0.762501500548512 1 1
0.788517122783552 0.774851919300663 1 1
0.797039340475975 0.783139731727482 1 1
0.907802018839674 0.890956802138527 1 1
0.642289840025462 0.630747147221897 0 0
0.758057398460835 0.743727349609114 1 1
0.653531505567282 0.641474719494068 0 0
0.908813456867336 0.891888592554798 1 1
0.750416648045945 0.735908303937822 1 1
0.827382210771058 0.811239286488137 1 1
0.82388002365739 0.808870335205528 1 1
0.738976294481455 0.726525212789334 1 1
0.767747914453778 0.75345218949651 1 1
0.756081699472762 0.741753044834368 1 1
0.758485742845884 0.744269656738771 1 1
0.901883421429852 0.884079248530229 1 1
0.692863320919777 0.679552593958507 1 1
0.813037451269234 0.797580712810627 1 1
0.783927774008993 0.769411395329896 1 1
0.687050704477806 0.675057481309168 1 1
0.930899537243157 0.913963444456263 1 1
0.888605580214712 0.872994204909588 1 1
0.790595325324901 0.777009972093108 1 1
0.814235679524122 0.799478924992133 1 1
0.8694013146101 0.853511187966339 1 1
0.785780275813691 0.771453175938413 1 1
0.724398463826301 0.712206091600775 1 1
0.795882574519263 0.780297305960636 1 1
0.826461474249779 0.811176901642809 1 1
0.849742598676597 0.834251242443472 1 1
0.787242899948526 0.772423046005176 1 1
0.794987172102084 0.780643734512388 1 1
0.831007793838321 0.816772022706301 1 1
0.797353337360855 0.78152050208841 1 1
0.656288269091327 0.644121762056867 0 0
0.842683395821385 0.827711217450557 1 1
0.767580611205283 0.752909172506342 1 1
0.793581020193061 0.778254073177915 1 1
0.7895233088045 0.775514520264578 1 1
0.765726831962162 0.75202563333294 1 1
0.77773452787464 0.76434661548875 1 1
0.886912339868367 0.871677374860553 1 1
0.829912901602514 0.815904858347839 1 1
0.698904538736092 0.686714842370349 1 1
0.745074903988286 0.73141462873488 1 1
0.776129936786854 0.76185151196438 1 1
0.808947465364271 0.795040571139558 1 1
0.789279987948011 0.774476844093166 1 1
0.74409622905834 0.730670610410326 1 1
0.865806043263058 0.848621653540061 1 1
0.82098691179899 0.805734035625994 1 1
0.741534905163951 0.727895103749888 1 1
0.833190716396636 0.818432726191319 1 1
0.79333281192452 0.778224524592845 1 1
0.899391033444267 0.883763523232354 1 1
0.808510079356412 0.792998787356805 1 1
0.877753274785581 0.860948883932308 1 1
0.761489595763793 0.746288671155249 1 1
0.732497872485122 0.720050102564949 1 1
0.939993705355287 0.923082576592483 1 1
0.760258867515497 0.746585373831814 1 1
0.824751413215947 0.810068013366086 1 1
0.711804825093784 0.697894584922519 1 1
0.765149987238071 0.751346431110916 1 1
0.748447868323072 0.735216886507754 1 1
0.871194077273167 0.856271443482514 1 1
0.750312213113702 0.736153534960633 1 1
0.75158520169264 0.736603207620204 1 1
0.962627531324913 0.945146144266136 1 1
0.802861312810127 0.786976781911077 1 1
0.904617804831972 0.888338271762932 1 1
0.806624859292953 0.791501117799819 1 1
0.701637080191845 0.689035005253157 1 1
0.771169265260675 0.756787864696185 1 1
0.824523696804163 0.809131610360979 1 1
0.878477842172191 0.86265651474834 1 1
0.906736831337629 0.889720435683663 1 1
0.719647242401755 0.706437808873169 1 1
0.814805827487133 0.799274923165408 1 1
0.808813507258376 0.793427396196818 1 1
0.82515451326492 0.809132057664475 1 1
0.823064272096428 0.807744426492324 1 1
0.928281817200754 0.911143739734392 1 1
0.888113696380642 0.872690335940243 1 1
0.852059110797106 0.83611404776152 1 1
0.863045334574781 0.846336997931704 1 1
0.835382054249753 0.819159734204159 1 1
0.779344160700457 0.764890327876694 1 1
0.79995143061707 0.785399300743342 1 1
0.809373770787965 0.795134331884451 1 1
0.905866777968538 0.890649154419244 1 1
0.854344986989579 0.837374893683429 1 1
0.836225072724248 0.82103717544752 1 1
0.898977888411433 0.882498840074073 1 1
0.615683698699019 0.60456193629301 0 0
0.882265416941488 0.865090272492453 1 1
0.890760878969717 0.874573005177872 1 1
0.902825061662717 0.88509018808152 1 1
0.741843908700759 0.728593750088688 1 1
0.757831389756174 0.743504001360786 1 1
0.777207433460982 0.762986769305089 1 1
0.653430183637252 0.640826251487852 1 0
0.892185832529573 0.875787636340011 1 1
0.901969428969942 0.885227118665725 1 1
0.798478370133811 0.782439571796755 1 1
0.812225279388985 0.797348306056769 1 1
0.797389358990666 0.783069177487642 1 1
0.73186146001307 0.717433617454924 1 1
0.786433291124379 0.773040288377666 1 1
0.806556866890091 0.792321330640116 1 1
0.821365661788261 0.806644018160983 1 1
0.815450316102053 0.800205326514452 1 1
0.706524132479545 0.692958629062281 1 1
0.857927231454955 0.842732510066516 1 1
0.701933474305781 0.689547510237752 1 1
0.654748295819985 0.642515398990377 1 1
0.767451133128948 0.753033242818308 1 1
0.64595975902464 0.633851822400742 0 0
0.87687837883751 0.859948760037647 1 1
0.772539320905382 0.759615010181606 1 1
0.804449775240075 0.789745613873489 1 1
0.799354261020299 0.78456116291988 1 1
0.721114957743833 0.708113045933375 1 1
0.738948519203542 0.724690460742701 1 1
0.764510718510521 0.750758381382455 1 1
0.859094797710157 0.843164953776301 1 1
0.751836137433981 0.737674521435921 1 1
0.946303625580551 0.927835023475242 1 1
0.864651396118211 0.848242996302378 1 1
0.879697077958183 0.863379364221104 1 1
0.867560264930005 0.850760661388842 1 1
0.790726387029044 0.775214505325216 1 1
0.8160638098816 0.801432603525756 1 1
0.696972941550049 0.683681078156731 1 1
0.76636489583475 0.752635408737792 1 1
0.814151698311622 0.799086384994775 1 1
0.834349663925368 0.819768041440273 1 1
0.719356220599607 0.706175934091776 1 1
0.828455675440771 0.813644977378932 1 1
0.824294443605411 0.809561868720596 1 1
0.698797737207411 0.685369759378342 1 1
0.825629107910028 0.81048613492131 1 1
0.978736118242877 0.961636630437691 0 0
0.895152627278848 0.879522881502972 1 1
0.946373920338009 0.928939801189442 1 1
0.761353130285261 0.747813349920031 1 1
0.877959913910606 0.861991381164173 1 1
0.722451661444028 0.708796581919269 1 1
0.81430905850966 0.800055226325289 1 1
0.815760259442342 0.79984561258706 1 1
0.775181154636111 0.761786075251339 1 1
0.899244270528427 0.881391643454799 1 1
0.798030490531087 0.783553548190316 1 1
0.802855820292428 0.787837133476285 1 1
0.827997283492673 0.812931510042692 1 1
0.730740939865297 0.716500847737418 1 1
0.874102384272116 0.858425329851768 1 1
0.755977614951017 0.741942710240216 1 1
0.760668514345745 0.746636965724555 1 1
0.785064696560587 0.770759605689651 1 1
0.674273711820977 0.662296339591028 1 1
0.820495210039131 0.805230777285061 1 1
0.748667560417181 0.732892988943878 1 1
0.77130215217125 0.757420538411279 1 1
0.839959078586215 0.824064003147386 1 1
0.922427454002163 0.905781729107572 1 1
0.704432468908716 0.690794255426328 1 1
0.762016480850599 0.748870678382002 1 1
0.885575277093206 0.868365094689417 1 1
0.942841766786949 0.925745810728978 1 1
0.786767241571666 0.771762701840247 1 1
0.784214448160556 0.769875250622792 1 1
0.846947799759801 0.830899980740776 1 1
0.721377966124297 0.707904656865981 1 1
0.644428958247005 0.633018222785696 0 0
0.828904448497271 0.813628227754923 1 1
0.96464530803855 0.946977992210858 0 0
0.707238713992372 0.695177743359971 1 1
0.947121648389324 0.930566127464711 0 1
0.67807535573235 0.664218451559725 1 1
0.775483253038621 0.760694046825083 1 1
0.747721576665435 0.732085417051071 1 1
0.798899658804451 0.784694013806416 1 1
0.708233174771642 0.695101448377455 1 1
0.766946996088203 0.752764025368281 1 1
0.642049883746531 0.629078237740824 0 0
0.760030333918085 0.74618715879844 1 1
0.657154815227606 0.645071059296213 1 1
0.93533797679608 0.91846249120052 1 1
0.798987303447137 0.784619987729222 1 1
0.783487247455486 0.769524156457148 1 1
0.692160920668561 0.678988145675419 1 1
0.73282403104413 0.719412231136883 1 1
0.722113501756736 0.708802528077418 1 1
0.671677028574649 0.658438532273975 1 1
0.885803152589893 0.869551492370088 1 1
0.793388828889654 0.779732342224585 1 1
0.756913492248414 0.743245747718569 1 1
0.695576428788726 0.682032535969935 1 1
0.799641181912163 0.784686625373698 1 1
0.889646236751708 0.872622624848035 1 1
0.856428548254147 0.84082602773376 1 1
0.807069986811518 0.791452396549132 1 1
0.809685044628717 0.79471035650932 1 1
0.767983663442972 0.754467102635218 1 1
0.729897707668417 0.716505398710833 1 1
0.687726434488208 0.673727108369306 1 1
0.735699402923179 0.722612362461656 1 1
0.806482696282496 0.792276353575987 1 1
0.782242304893049 0.767758710096073 1 1
0.824571446890966 0.809886490940325 1 1
0.728972782897045 0.715913494933587 1 1
0.762524584669243 0.749488995278982 1 1
0.712197859952827 0.6985005118527 1 1
0.833611677766983 0.819022329204998 1 1
0.875976728951443 0.859936121472729 1 1
0.855355371336835 0.83884979478971 1 1
0.851821868346897 0.836985596381297 1 1
0.804646421704745 0.789276495144399 1 1
0.881481797495205 0.865545661583507 1 1
0.744859078196506 0.73106530648097 1 1
0.793854804389805 0.780141662715034 1 1
0.888528952035326 0.872176841581421 1 1
0.652445773280258 0.641342634594736 0 0
0.769659334783527 0.754151558344512 1 1
0.666820871896456 0.653984222424508 1 1
0.892191917678393 0.876931980973712 1 1
0.789445898920312 0.772802036622243 1 1
0.80948839801764 0.79494164215793 1 1
0.770837328158214 0.755857344479347 1 1
0.654124210370442 0.642255434220606 0 0
0.763300771938365 0.749985882353282 1 1
0.781204283974022 0.767853116398578 1 1
0.741265171620967 0.727303012440614 1 1
0.899497898116125 0.882732262769848 1 1
0.945759195372576 0.928284204800459 1 1
0.786027634850978 0.772051303848692 1 1
0.826120267966604 0.81124151669067 1 1
0.794478171178213 0.7801272441749 1 1
0.813154515170045 0.795369935335685 1 1
0.842343727786533 0.827534340822892 1 1
0.710058418659008 0.696174306616948 1 1
0.748364152482409 0.735081723031285 1 1
0.727307720297428 0.713421877203191 1 1
0.780112400922424 0.765401533996361 1 1
0.793282936134864 0.777427048851392 1 1
0.74014583108122 0.725965262114093 1 1
0.895033812519712 0.879240398225911 1 1
0.802277776973165 0.787798927852088 1 1
0.862512959653014 0.846026850264949 1 1
0.932936529902785 0.915628149919737 1 1
0.883263190437856 0.867505751533238 1 1
0.813608385192175 0.798895592348243 1 1
0.725810473462092 0.713147644780634 1 1
0.802511971470554 0.787785358913207 1 1
0.828255067206075 0.812735642473309 1 1
0.741339726082917 0.728402604990331 1 1
0.789615965155805 0.774918538585996 1 1
0.779283900303497 0.764855307221909 1 1
0.885486763090347 0.869287146774818 1 1
0.722640946276084 0.709453379390691 1 1
0.869377414883444 0.853081630370625 1 1
0.76879314666446 0.755187129603222 1 1
0.737637084907889 0.724596481171292 1 1
0.735714218858343 0.721855183068602 1 1
0.752902092268938 0.739600483778338 1 1
0.843533949160828 0.827326879537181 1 1
0.716195647974952 0.70320437289552 1 1
0.791331077557226 0.778003388095303 1 1
0.728009362390908 0.714828045613521 1 1
0.764318358733962 0.75090636106519 1 1
0.784078534256447 0.769954128869853 1 1
0.741741145029959 0.727942922497482 1 1
0.82474980403895 0.80870739130987 1 1
0.89922464779716 0.882067241565961 1 1
0.741402395983433 0.727417055284193 1 1
0.677620373013362 0.664946398360859 1 1
0.749550358345609 0.735874496081769 1 1
0.707708796632924 0.69388472930484 1 1
0.835476232377256 0.820811390728132 1 1
0.890384650000559 0.873468096295256 1 1
0.69278862998208 0.680570872834249 1 1
0.836042958473867 0.821314505135573 1 1
0.833227053763099 0.817847465265348 1 1
0.741054059858644 0.726913745896251 1 1
0.760289049505749 0.747882382817425 1 1
0.793721726447603 0.779546998381695 1 1
0.718782122988827 0.703906322759966 1 1
0.837773245667513 0.82097104118518 1 1
0.851943917142315 0.835166601677419 1 1
0.728686218639692 0.715393371507154 1 1
0.766117705991505 0.751813848052833 1 1
0.846500544034142 0.831594260416839 1 1
0.639456507756792 0.627557890470531 0 0
0.860605125290099 0.844836910208532 1 1
0.70856953599054 0.695924009837756 1 1
0.846545952429151 0.830859525551537 1 1
0.928883445266768 0.913237125050914 1 1
0.751035146813441 0.73651567137059 1 1
0.933615470067865 0.915966921770367 1 1
0.715348687509053 0.700556654632462 1 1
0.846402075373151 0.830099078544037 1 1
0.802069389243452 0.788072837987411 1 1
0.924709761712434 0.907766440902788 1 1
0.757662537778013 0.744052140106975 1 1
0.906998677218539 0.890062687392652 1 1
0.747446267586183 0.732322232899869 1 1
0.791465468119899 0.776869459508528 1 1
0.838641760167922 0.821944090095036 1 1
0.861785133838598 0.846195545167056 1 1
0.720822595298346 0.708704587014909 1 1
0.777155114672175 0.761430473344804 1 1
0.609796143019369 0.598871305909743 0 0
0.761901221714318 0.748168419403696 1 1
0.901750932442382 0.884841580258756 1 1
0.839777784192477 0.823973252118475 1 1
0.813897434697568 0.799911776064941 1 1
0.785696563553034 0.771363262105513 1 1
0.928324417302809 0.91147455243942 1 1
0.909577133689147 0.890638313480233 1 1
0.746419211719 0.732248296399627 1 1
0.691490669655134 0.679211026660295 1 1
0.920945253202889 0.903899728349572 1 1
0.69823514983476 0.685013611383807 1 1
0.830708361110169 0.815608276414648 1 1
0.862889896119709 0.846791406388576 1 1
0.739293643170511 0.723235408470342 1 1
0.74509980552923 0.730529446805396 1 1
0.783958360052442 0.769868368377866 1 1
0.834310679147431 0.818951522076472 1 1
0.876243107095611 0.86051467445473 1 1
0.860132637698149 0.844044627357435 1 1
0.963391044301368 0.946433811676466 1 1
0.871320642406714 0.854703001810584 1 1
0.78976493389017 0.77592298132425 1 1
0.86887068073641 0.85251097940707 1 1
0.713175942157082 0.700076633699507 1 1
0.925093975846751 0.908073158034691 1 1
0.856447341614772 0.841650097015508 1 1
0.757778155636097 0.744100544319619 1 1
0.77699613446749 0.762333392676912 1 1
0.776292686143637 0.762538488012157 1 1
0.699901804375792 0.68789125507343 1 1
0.85899775665039 0.841978560463255 1 1
0.880285800524577 0.864884914256488 1 1
0.747794417152211 0.733631348695768 1 1
0.877776450162674 0.861239441767095 1 1
0.81568167668294 0.801255494995525 1 1
0.768239971316319 0.754224709376262 1 1
0.869214544891654 0.853291405018911 1 1
0.793682710785717 0.779539253725801 1 1
0.779410841521963 0.765306336112511 1 1
0.904162154023512 0.888525054341172 1 1
0.762478545972456 0.749062686816179 1 1
0.809876399514389 0.795832412725618 1 1
0.764835106821136 0.751089220099055 1 1
0.766109257635135 0.752387502978016 1 1
0.748621733345201 0.735132982905961 1 1
0.757314099426192 0.743766119868699 1 1
0.944682738617022 0.928042995483407 1 1
0.765504369160944 0.750910727897103 1 1
0.74133950176797 0.728277414752433 1 1
0.782173949368363 0.767720448752265 1 1
0.790778780782797 0.775063411818419 1 1
0.808089757339758 0.792945065407816 1 1
0.714397973353635 0.701265735555969 1 1
0.760893207594766 0.746336331984677 1 1
0.714128247750383 0.700772804371903 1 1
0.76969867219541 0.755871960837628 1 1
0.779619952541905 0.765182435248825 1 1
0.823041614070178 0.808211593834099 1 1
0.801008149480517 0.786348145772822 1 1
0.75723934107556 0.744515360260409 1 1
0.86696775441783 0.851311033287052 1 1
0.800814017440247 0.786275892514861 1 1
0.721647732259483 0.707550681192768 1 1
0.717814536008205 0.703470000434234 1 1
0.836588928894985 0.820654061684503 1 1
0.883884135152159 0.867678022381732 1 1
0.854017288764064 0.839515290075122 1 1
0.774360398895751 0.759443887807809 1 1
0.734489749625676 0.721600670967086 1 1
0.753654476084019 0.739102385284608 1 1
0.783254121322222 0.768606527754604 1 1
0.865180943143211 0.84937449807036 1 1
0.846655109670003 0.831137767694478 1 1
0.854466609844701 0.839536711702279 1 1
0.66325676667128 0.651207269651181 1 0
0.868743324299464 0.853142368125899 1 1
0.909599771619347 0.893380006477392 1 1
0.748133715163434 0.733711513944362 1 1
0.783035109053489 0.768422306944016 1 1
0.760717502968234 0.74715624897 1 1
0.818220190668639 0.802901831942133 1 1
0.86525044468057 0.848476585188147 1 1
0.832101266963097 0.816569422222896 1 1
0.860945860601744 0.844880149781209 1 1
0.84499937588375 0.829565110617674 1 1
0.994954743517867 0.976525414154548 0 0
0.900793223947514 0.884635926369023 1 1
0.639647854868186 0.627370190647626 1 0
0.803825792188338 0.788788835150429 1 1
0.891575322909398 0.875583884231144 1 1
0.87013761625203 0.854583857369374 1 1
0.782424666651759 0.76716583081421 1 1
0.750601408701131 0.737064717167125 1 1
0.755802674236995 0.740900035956352 1 1
0.794510351537631 0.780527034706973 1 1
0.793068620984554 0.778651360431487 1 1
0.761656325475675 0.747069107685069 1 1
0.873020365641786 0.857313080524265 1 1
0.678178408670522 0.665453817809328 1 1
0.780813770891675 0.767067556709335 1 1
0.738861163150851 0.725095635063107 1 1
0.741958793945853 0.728080866498847 1 1
0.845365958509951 0.829870187940454 1 1
0.734035413916849 0.720570600365069 1 1
0.623448682610899 0.611579382603038 0 0
0.742421061693884 0.729397320072356 1 1
0.800339920774131 0.785712052163326 1 1
0.787727298912775 0.773083723836279 1 1
0.785301934996025 0.770379480450973 1 1
0.810436384803366 0.795143297834758 1 1
0.783674886443296 0.768929481452125 1 1
0.870367074679618 0.853753305047904 1 1
0.766120607299297 0.751557510397642 1 1
0.807801352475964 0.792234858744539 1 1
0.668470111188515 0.656554926345566 1 1
0.881188592719481 0.863634440216383 1 1
0.814916405787878 0.800385642878693 1 1
0.715467971840835 0.701578223325393 1 1
0.719079738188069 0.705819163588618 1 1
0.703854971921862 0.69097324781276 1 1
0.789932838438491 0.774661638382163 1 1
0.840035393538406 0.824892283986022 1 1
0.657536175588683 0.644685131933928 1 0
0.768801686522763 0.754272878198321 1 1
0.808872370162455 0.793856358209618 1 1
0.846443046443064 0.830887990415246 1 1
0.871394806816942 0.854935101093591 1 1
0.888784243700669 0.872184717444801 1 1
0.756375585876157 0.74181118412531 1 1
0.839365091862817 0.824912415897834 1 1
0.810593027539187 0.795088852359618 1 1
0.692679815178675 0.680458029583433 1 1
0.867930169141703 0.851602518788298 1 1
0.837575784788689 0.821991778525045 1 1
0.630425458585077 0.617611226024412 1 1
0.803003460845686 0.78880592412833 1 1
0.688677594636749 0.676104185716542 1 1
0.841472083363347 0.825468543895813 1 1
0.924742673015236 0.906860273822989 1 1
0.834356019579213 0.818531502327686 1 1
0.873856220732099 0.857542133719051 1 1
0.750283397529106 0.736437825361605 1 1
0.766851257700325 0.752656406499819 1 1
0.864103523295698 0.847960961195365 1 1
0.824469855948609 0.809920872475159 1 1
0.904834889045707 0.889000340042169 1 1
0.729851492599684 0.715982402917619 1 1
0.784365858928703 0.770336036873831 1 1
0.763938104273632 0.749529829542895 1 1
0.817606292586999 0.802151298449202 1 1
0.875576865144907 0.858643359413972 1 1
0.756224950584607 0.741295547414843 1 1
0.677017638324613 0.664251720957153 1 1
0.755691406607674 0.74139925488089 1 1
0.848594160745073 0.832745893532202 1 1
0.752160743951619 0.738047008878521 1 1
0.681848699400866 0.667954883052553 1 1
0.804111083922422 0.788843893167505 1 1
0.857511845769663 0.842237112012989 1 1
0.831136678025777 0.814719079484223 1 1
0.74115901478474 0.727364200127802 1 1
0.729354647869708 0.716947926683194 1 1
0.750499968137762 0.737232434556538 1 1
0.755102499961767 0.741338809663902 1 1
0.78360295247608 0.767945142012202 1 1
0.766171765272595 0.751588775827701 1 1
0.769090286468246 0.754155610445713 1 1
0.824483283477181 0.81018305329242 1 1
0.775293465210322 0.761091318882704 1 1
0.845184130168768 0.829581345309618 1 1
0.900803981044306 0.884163303854696 1 1
0.732884807874614 0.718713497924995 1 1
0.877834349122547 0.86140486277889 1 1
0.716878339703881 0.70407332045252 1 1
0.880930260428285 0.864445264526954 1 1
0.736342034003206 0.72351160579405 1 1
0.758326739878887 0.743129235530441 1 1
0.893663173199037 0.877806129352307 1 1
0.831320688497723 0.816097415502261 1 1
0.651466025129432 0.640263919827501 0 0
0.745250458589531 0.731118006942571 1 1
0.76072418960994 0.746483024367068 1 1
0.809582406738689 0.794669761648237 1 1
0.776492295706503 0.762478888048848 1 1
0.732022131664101 0.717483053095414 1 1
0.821525451745588 0.806724522644204 1 1
0.914208872646137 0.897065730846915 1 1
0.839872109399565 0.824350530794949 1 1
0.931828315683339 0.915455387558308 1 1
0.748116007002536 0.733588570961517 1 1
0.808158593858246 0.79414897289466 1 1
0.768513993113131 0.753089247115036 1 1
0.784326150386469 0.769901251837702 1 1
0.874357024511614 0.85560498355648 1 1
0.837550731673927 0.821870566961482 1 1
0.783355513438216 0.768911904246503 1 1
0.80302593609479 0.788254527032143 1 1
0.864604965562985 0.848550374977083 1 1
0.778772030038079 0.764571861574739 1 1
0.84805646540406 0.830635112367618 1 1
0.788506136232718 0.774017696854531 1 1
0.784362727731912 0.770261594576493 1 1
0.701424110284335 0.688754588950171 1 1
0.844243246516946 0.829339068256757 1 1
0.829864689623075 0.814643148960201 1 1
0.857718916955818 0.841837081914169 1 1
0.819373462146351 0.80545394881048 1 1
0.873479183814844 0.857803284389458 1 1
0.780354920369067 0.765990257519365 1 1
0.879455198966604 0.863250818946223 1 1
0.908497982303537 0.890599693118935 1 1
0.717537163405234 0.70445053251891 1 1
0.772124783841155 0.75779510162973 1 1
0.765884814398715 0.752188952152069 1 1
0.760448348036556 0.746362180033517 1 1
0.8393125265416 0.824720487597369 1 1
0.744140705962664 0.730409386788374 1 1
0.711760941448727 0.698599289077243 1 1
0.746108860836327 0.73201597477357 1 1
0.672534060828984 0.660687840558137 1 0
0.876861678442108 0.860305231149522 1 1
0.766274102712857 0.752738816270262 1 1
0.804993338853551 0.788900891656972 1 1
0.821499353299666 0.805881705323624 1 1
0.78003089290589 0.765717534714631 1 1
0.815214890445702 0.800203488413904 1 1
0.668085509418176 0.655364761087485 1 1
0.759660450702063 0.745092031803585 1 1
0.867235447946869 0.85028458954575 1 1
0.870212270263761 0.853758550041635 1 1
0.800776109107641 0.785488622841014 1 1
0.765743788811838 0.752234604746207 1 1
0.80294032857576 0.787163802016369 1 1
0.767761362563721 0.753548054332386 1 1
0.88682108437385 0.870967737636961 1 1
0.815795872337265 0.801265169275487 1 1
0.836492472161728 0.82097000023308 1 1
0.852829859369269 0.837605827129353 1 1
0.888138738944002 0.872469308637847 1 1
0.668061321128607 0.655589205026849 1 1
0.70471440832409 0.690783883138734 1 1
0.920048464106174 0.901665178863246 1 1
0.91152386537835 0.895359781419594 1 1
0.762074600045073 0.747755474299596 1 1
0.852451472572367 0.836854965959217 1 1
0.859957444962358 0.843531523520981 1 1
0.822189763105372 0.806303349158766 1 1
0.804187147091952 0.789373319269761 1 1
0.721592557678917 0.70838235678246 1 1
0.869790552196024 0.85340910204549 1 1
0.712894165174281 0.699639320297206 1 1
0.755094033728987 0.740640292520582 1 1
0.820828750958622 0.805755142962565 1 1
0.981213913928895 0.963051994684672 0 0
0.687141373245431 0.673280744482838 1 1
0.83651371959815 0.822175620334197 1 1
0.712722637622379 0.699977594474927 1 1
0.834336191053695 0.819031091120792 1 1
0.781375112008224 0.765652952575384 1 1
0.856189288786432 0.840437828408152 1 1
0.727958293789085 0.714589860981082 1 1
0.781578858946606 0.767602390801246 1 1
0.765572110007766 0.750844534192082 1 1
0.877684758424894 0.861994824354162 1 1
0.833142096658765 0.816772953500258 1 1
0.712412987554289 0.699227493600775 1 1
0.782053494018788 0.767276908587476 1 1
0.777014022867324 0.76261328624078 1 1
0.761249620406709 0.746985478236783 1 1
0.801692551458437 0.784752922674509 1 1
0.762548032912248 0.748466660534292 1 1
0.727480288896221 0.713587459886856 1 1
0.727966131624094 0.714042679086878 1 1
0.889328505858255 0.871866777854525 1 1
0.806823488116327 0.79155463253387 1 1
0.781620009361001 0.767375857182835 1 1
0.661504635846468 0.649716592593867 1 0
0.830665911912546 0.814778125465171 1 1
0.672058082946806 0.660258303965356 1 1
0.83541083316094 0.820481161645522 1 1
0.720252483356281 0.708457881457486 1 1
0.63811642114283 0.626524278954222 0 0
0.842860018530425 0.826575867609853 1 1
0.745120398779395 0.730704759523012 1 1
0.866452715685984 0.850922813736627 1 1
0.777214409956856 0.763703965721723 1 1
0.781948164385794 0.766768604729312 1 1
0.761607425518095 0.747426225303286 1 1
0.782891395019836 0.767743736872441 1 1
0.819319113276459 0.803720595170411 1 1
0.754151374412043 0.739838432434356 1 1
0.960167494924758 0.942558376854565 0 1
0.757953356708053 0.743574610245552 1 1
0.729933267570788 0.716219692005649 1 1
0.892755251999962 0.876526541522995 1 1
0.948404428060645 0.930387764263811 1 1
0.910095565453943 0.892719987238213 1 1
0.702742446124448 0.689818650847368 1 1
0.896973640337515 0.881228509193978 1 1
0.854394835214075 0.837688314951868 1 1
0.772663854068468 0.757269787586924 1 1
0.906922587388057 0.89060594691658 1 1
0.798746329896939 0.783418414486935 1 1
0.836417919892375 0.82104955516885 1 1
0.747973457930534 0.734252213194969 1 1
0.736995521194757 0.722935032185147 1 1
0.891281083594184 0.873172874318839 1 1
0.722626593414188 0.70887920914653 1 1
0.820367752803397 0.806529823378737 1 1
0.809673732630828 0.794265256690376 1 1
0.660727406924579 0.649629081150411 1 1
0.814139158422356 0.798490931646173 1 1
0.709495287355999 0.696844316067008 1 1
0.766036235607864 0.750976475962716 1 1
0.765580374253405 0.751511854949802 1 1
0.879025187647394 0.862977427737257 1 1
0.929911096164877 0.912741246583321 1 1
0.802437909506091 0.787401213257038 1 1
0.798218867771673 0.783027570673592 1 1
0.788599335464646 0.773247915613747 1 1
0.829156524837259 0.81389964613362 1 1
0.719945771183691 0.706560352228485 1 1
0.815499770843635 0.799849824078652 1 1
0.817267020209711 0.802836479114368 1 1
0.766640760773241 0.752566642748556 1 1
0.797466755813436 0.78330469302252 1 1
0.873348009232675 0.857737250840974 1 1
0.696811767944088 0.68331240812579 1 1
0.882198355412375 0.865819245965741 1 1
0.828382666166685 0.812863701779127 1 1
0.680145001940893 0.667206964780081 1 1
0.736422017442043 0.724007269493847 1 1
0.729398457925461 0.715920114847025 1 1
0.840606873481326 0.822774373596486 1 1
0.761237862149895 0.746882386461518 1 1
0.822759818985108 0.807561094074455 1 1
0.814314757619826 0.798837011484564 1 1
0.74383894234753 0.72986196747076 1 1
0.83965430832642 0.82422888229347 1 1
0.738000198736389 0.724890758348664 1 1
0.748737782248133 0.735065429708222 1 1
0.791112025927145 0.77692755449353 1 1
0.907674531717814 0.891012180652499 1 1
0.851933519253373 0.836822061236971 1 1
0.787089079711907 0.772399261123444 1 1
0.760387190258653 0.74542867675593 1 1
0.874253879314475 0.858801615840902 1 1
0.806201296250855 0.792146852252346 1 1
0.795669939673518 0.780899483033862 1 1
0.724451968267449 0.711342362483839 1 1
0.694410936348735 0.6819448266212 1 1
0.682726971553473 0.669751300799376 1 1
0.868797576855678 0.852880975507168 1 1
0.868327391187706 0.852031727185135 1 1
0.812787415446743 0.796854693349187 1 1
0.895932752461099 0.877792082576191 1 1
0.937785611867886 0.920590616964416 1 1
0.884465935574279 0.867812202119328 1 1
0.818612171074501 0.803831983121737 1 1
0.714942885079871 0.702066557281622 1 1
0.836465732170115 0.822438417366731 1 1
0.674322009761215 0.660731084572806 1 1
0.807134094984322 0.792759086279173 1 1
0.787268004195636 0.772859800441921 1 1
0.819273611540928 0.804117430718271 1 1
0.759105287208284 0.745470622599325 1 1
0.76872164701367 0.754242144530543 1 1
0.715420881230406 0.702065978426399 1 1
0.736899380457616 0.722875998691301 1 1
1.078726615009 1.06057189535703 0 0
0.755189436027091 0.741854935008675 1 1
0.688991402297168 0.676907672878184 1 1
0.778537666414339 0.764136166430187 1 1
0.816322295298328 0.801653032344439 1 1
0.76685709224037 0.752705981924541 1 1
0.792208556014959 0.777176244265788 1 1
0.774280341901684 0.76076470307721 1 1
0.780338893755307 0.766296534804235 1 1
0.737001402618312 0.722664185961941 1 1
0.78242918778704 0.767675241661346 1 1
0.723035247499657 0.709203545127771 1 1
0.863751483960505 0.8485327591354 1 1
0.773839265410006 0.760365389203456 1 1
0.790071614314386 0.776591888320652 1 1
0.671233072935317 0.659443396615936 1 1
0.750135068638725 0.736589467800404 1 1
0.981988381161229 0.964533621603032 0 0
0.818715141024089 0.804469480251373 1 1
0.894355075100551 0.877187380048245 1 1
0.782287225231942 0.768547179510443 1 1
0.777564056965291 0.762964135439866 1 1
0.938074094010904 0.919914391844637 1 1
0.775337188097788 0.761551556781548 1 1
0.822180340912537 0.806386036900869 1 1
0.861371992549115 0.844275683917938 1 1
0.915533434474815 0.898259230776067 1 1
0.792344336941427 0.777431359299737 1 1
0.804330329841943 0.788417023319245 1 1
0.767224380529908 0.75289087998066 1 1
0.751232913146654 0.736907841633729 1 1
0.755814757728214 0.741434939431955 1 1
0.735046993815309 0.721635462639484 1 1
0.856143503017147 0.839194913490039 1 1
0.815515284751148 0.800469520597836 1 1
0.740669106143979 0.726189400118285 1 1
0.703257581153528 0.690225003500378 1 1
0.87850185182666 0.862230592371276 1 1
0.713454849182224 0.701318929128818 1 1
0.709859517030086 0.697012835536972 1 1
0.737442528450998 0.723117589286526 1 1
0.666626251712123 0.65466343998882 1 1
0.700018296616928 0.686943309057122 1 1
0.787086630566502 0.772815903255655 1 1
0.831418547979921 0.816434085789121 1 1
0.765084403738801 0.750058547698602 1 1
0.838747800897482 0.824102835913606 1 1
0.849503777572881 0.835350420036109 1 1
0.775015299830718 0.760079527387241 1 1
0.849120035683963 0.833549704654482 1 1
0.747326784081183 0.733735424998735 1 1
0.80484534274722 0.789524791482488 1 1
0.868140839407564 0.852277775705457 1 1
0.693300976449147 0.680908528762937 1 1
0.780311739406049 0.765295424691787 1 1
0.674175805450696 0.662005125490664 1 1
0.809685791169694 0.795248676577739 1 1
0.810952194845433 0.795582283224269 1 1
0.810022886121586 0.795288737872452 1 1
0.727253421441872 0.71457515352729 1 1
0.919684841500385 0.903144822080723 1 1
0.820029133614526 0.805145671093023 1 1
0.865407293728082 0.849609626437251 1 1
0.750720034981721 0.737789175872635 1 1
0.90503736921996 0.888469919465177 1 1
0.778419914130639 0.763703725219703 1 1
0.777349774121203 0.762799249020173 1 1
0.796160427093244 0.780549838432603 1 1
0.756173985199374 0.742421284664832 1 1
0.596014231303541 0.584725119674905 0 0
0.856657365218534 0.840937695776795 1 1
0.818539419032646 0.80394214635757 1 1
0.799962526615766 0.785392570892229 1 1
0.723015438579525 0.70941332623101 1 1
0.887849870880161 0.870774912500207 1 1
0.83039469423095 0.815710821048499 1 1
0.826690193277354 0.812022196788554 1 1
0.844454279417441 0.829586648577964 1 1
0.763588174958436 0.748789824365156 1 1
0.803607007479737 0.788160831191392 1 1
0.767291016905848 0.753335358802958 1 1
0.779411018615251 0.766124620681403 1 1
0.807697257834251 0.79175829945933 1 1
0.717678087356243 0.7046245930096 1 1
0.787939166701502 0.771069379399554 1 1
0.738483247531654 0.724433404056383 1 1
0.710078389812087 0.696401637583559 1 1
0.862052598555638 0.846753806745159 1 1
0.792652257779053 0.776851069732274 1 1
0.756877112948607 0.741462239206675 1 1
0.952730171767503 0.935760625853208 0 1
0.778274196294541 0.764477776050725 1 1
0.824953579170006 0.810229908056292 1 1
0.742249018936986 0.728665366062116 1 1
0.801851938818046 0.787539611630842 1 1
0.85510499849211 0.839430251132982 1 1
0.600492855422474 0.589479030418665 0 0
0.775365209004371 0.761717076117715 1 1
0.801287778976848 0.786405777119988 1 1
0.838614299543882 0.822981710785452 1 1
0.761100276070185 0.747849930664068 1 1
0.592647747846403 0.582402942294314 0 0
0.779949637954455 0.76652522653074 1 1
0.824041214529059 0.808759429168064 1 1
0.871423913486501 0.855782639634768 1 1
0.880905961123007 0.865285005759762 1 1
0.773631957775721 0.759573378256753 1 1
0.786314445618328 0.772142732017325 1 1
0.878956512141101 0.861047473022144 1 1
0.839082463535805 0.823196628295333 1 1
0.69440858502116 0.681430005669426 1 1
0.733897296032812 0.720095214149468 1 1
0.858279216953384 0.842232766381578 1 1
0.786248172025961 0.771542319684874 1 1
0.817106057868229 0.801777474602603 1 1
0.865734537239694 0.850259716769044 1 1
0.817598758558895 0.803067423897639 1 1
0.70708138805075 0.69431832442696 1 1
0.887977155021175 0.870451848949446 1 1
0.876386384946492 0.85997869775432 1 1
0.747688816958072 0.733816680578608 1 1
0.981835540915089 0.963815299337005 0 0
0.761827944054813 0.747650546158993 1 1
0.802036969824991 0.787560398590655 1 1
0.823413308347024 0.807465284455878 1 1
0.740160821304183 0.727304043094871 1 1
0.81988701039546 0.804328177588856 1 1
0.759112371925712 0.745419672933171 1 1
0.862791430082678 0.847034114111081 1 1
0.776817843013935 0.762907153388676 1 1
0.694044909821274 0.681640907586477 1 1
0.919968539117308 0.903453065072722 1 1
0.688403537538242 0.674981571532256 1 1
0.773923159256721 0.758861137814728 1 1
0.744455389093095 0.730204002717263 1 1
0.876403749848854 0.861108645083383 1 1
0.845186113474063 0.83011021982355 1 1
0.782438231319841 0.768559899971391 1 1
0.831814296898734 0.816878153457274 1 1
0.834696023278822 0.81854980243825 1 1
0.770787458034522 0.755164407767947 1 1
0.642866813919751 0.63064691283788 0 0
0.823655539767441 0.808081399339668 1 1
0.790466314373983 0.775383770979383 1 1
0.931149292918046 0.914445825767781 1 1
0.803359263463763 0.788559012785954 1 1
0.80079486901211 0.785944770098739 1 1
0.833309563451798 0.817547086225408 1 1
0.702781312674396 0.689691504132497 1 1
0.71089705654842 0.697526704575256 1 1
0.725808209354745 0.712958739966803 1 1
0.975080157638953 0.957818378903577 1 1
0.819796242105698 0.805226181504826 1 1
0.740937266259257 0.727735100025604 1 1
0.820756357504805 0.804413213758344 1 1
0.892570444482068 0.876030068652568 1 1
0.791075100731665 0.776620697201986 1 1
0.8240901029144 0.809304845907213 1 1
0.85606429859111 0.840592334991 1 1
0.784419615444123 0.770853940035562 1 1
0.728163104686175 0.715195786351481 1 1
0.799921771293403 0.785371269263787 1 1
0.807175635933353 0.790898304647061 1 1
0.831582495681523 0.815345358533307 1 1
0.856217110349363 0.840073222286275 1 1
0.71454995131864 0.701169920320114 1 1
0.8324910262013 0.817347817778807 1 1
0.874345232949239 0.857693735098919 1 1
0.724282766138384 0.711838577873957 1 1
0.628579546422697 0.615918156505012 1 0
0.818736861144103 0.804206520702159 1 1
0.911511555436477 0.895593481819497 1 1
0.677170685335086 0.665066906684623 1 1
0.736175125933165 0.722573201905705 1 1
0.683058387872713 0.670224263615633 1 1
0.857277119136706 0.841943171469983 1 1
0.763637234605147 0.749636380247695 1 1
0.831978897681823 0.816911678060502 1 1
0.821718367944127 0.806618369031324 1 1
0.758251307487839 0.744237926307833 1 1
0.767086205413013 0.752659527329449 1 1
0.923577923724743 0.906520942129409 1 1
0.772809732947101 0.758656291785196 1 1
0.847369312480406 0.831152396839089 1 1
0.749245926588569 0.735207212436171 1 1
0.87607377287349 0.860743454507112 1 1
0.85542161554589 0.83970918727455 1 1
0.800382723812359 0.784936452413185 1 1
0.931050765881228 0.912699382929959 1 1
0.759926189124869 0.74587285717656 1 1
0.773914714654766 0.758651911523288 1 1
0.822121294698454 0.807574002102395 1 1
0.858539023730603 0.843484854418399 1 1
0.76168963798168 0.747947501134342 1 1
0.811439253265753 0.797201313414871 1 1
0.778200347415722 0.763359635043476 1 1
0.635056726900483 0.623838213821176 0 0
0.83429423291578 0.819783902480963 1 1
0.847423199826219 0.832208754951414 1 1
0.789303162321638 0.774922719477966 1 1
0.865259941367174 0.849894559034723 1 1
0.792311829764692 0.77795682973295 1 1
0.901582374079762 0.885057101214432 1 1
0.857055771307118 0.8412918271095 1 1
0.718610309681605 0.704880035836903 1 1
0.919961751689783 0.902996891471601 1 1
0.83096643754209 0.815689383442854 1 1
0.723692582527776 0.710814304980841 1 1
0.850538602915748 0.834923019698832 1 1
0.759327536656752 0.746515013559892 1 1
0.850633580495321 0.834885393017107 1 1
0.885584280010446 0.869447936337595 1 1
0.768731973499529 0.754129599878604 1 1
0.734945526198291 0.72229657562508 1 1
0.905167193766245 0.888444265184781 1 1
0.783336869445402 0.769050735264535 1 1
0.799022553220594 0.784602436643865 1 1
0.863518505672019 0.845873972112861 1 1
0.788696017993359 0.775039955482275 1 1
0.830590144039175 0.815502579237841 1 1
0.927803177144833 0.911311688698107 1 1
0.831194974694627 0.815604814068182 1 1
0.779803385180853 0.764678852792504 1 1
0.830214253196037 0.813821225964833 1 1
0.883249651548206 0.866026379236025 1 1
0.734719430996803 0.721117950935621 1 1
0.807226022747192 0.791517975164768 1 1
0.812959857969874 0.797859382096479 1 1
0.785168282192215 0.770854039143015 1 1
0.850217763142721 0.83388697128688 1 1
0.691879682861125 0.678759455115792 1 1
0.755083212326455 0.741936257257357 1 1
0.81125576988605 0.795580853662506 1 1
0.820041368434814 0.803876770880978 1 1
0.674647269563512 0.661573645929478 1 1
0.863777968273577 0.846788270272322 1 1
0.741553359137415 0.726450300765855 1 1
0.796279873830362 0.782172888686321 1 1
0.727490390923279 0.713652018218623 1 1
0.71927930595811 0.705586960421537 1 1
0.907121006708919 0.889803761815205 1 1
0.819101434185687 0.803901055949992 1 1
0.745899873496784 0.73047339138592 1 1
0.756501804257326 0.742278853058438 1 1
0.666833925094767 0.654630195301378 1 1
0.819376649380642 0.803587432820981 1 1
1.01948026898888 1.00021079142982 0 0
0.883453204589687 0.86794894754015 1 1
0.714180809151984 0.701007995767426 1 1
0.773120742873125 0.758610703852732 1 1
0.852271673830162 0.836117573424095 1 1
0.75483267661397 0.740605116220346 1 1
0.66484854201594 0.651497600895985 1 1
0.832312338893131 0.815362878170694 1 1
0.786119474715724 0.770577126740973 1 1
0.939725810201067 0.922428478376912 1 1
0.797801815152202 0.78274601161967 1 1
0.699713184786154 0.687058162804706 1 1
0.788706861062423 0.774775082947563 1 1
0.66767969293964 0.655214249458722 1 1
0.72780017745264 0.714252608771521 1 1
0.723715610195107 0.710836102495228 1 1
0.684397029824603 0.672228801121696 1 1
0.720337010021538 0.707595794066283 1 1
0.80842189588344 0.793550311490523 1 1
0.823288229825415 0.808423978500347 1 1
0.880392825722221 0.864404118619538 1 1
0.731192986155436 0.717759460463279 1 1
0.840640327041378 0.825151964315363 1 1
0.811042119759941 0.795973697188946 1 1
0.925780761968701 0.908161807842069 1 1
0.876683253957068 0.861257426301133 1 1
0.74949940716396 0.736464043943298 1 1
0.832275038685287 0.816345228379542 1 1
0.828559456647259 0.813032220940058 1 1
0.754911452346273 0.741153262277605 1 1
0.714218136003938 0.700800513218499 1 1
0.722281401577429 0.708321016258879 1 1
0.663750714917653 0.652175443544414 1 1
0.797979332141205 0.782839170391335 1 1
0.716723437365186 0.702694124982676 1 1
0.825101107135962 0.809055311470783 1 1
0.77763084284155 0.763898138680387 1 1
0.820432124086677 0.804807032830899 1 1
0.79878750284763 0.784685440331369 1 1
0.774531893728435 0.7613598565323 1 1
0.814089798420886 0.799961467366352 1 1
0.817528938036314 0.803988202422701 1 1
0.925972216276355 0.908153380569258 1 1
0.806365640568113 0.791260716859812 1 1
0.777353286174955 0.763809254278792 1 1
0.817804983445318 0.802420148581201 1 1
0.750893493255511 0.73744462298674 1 1
0.853101472706875 0.83703578837946 1 1
0.878409740254165 0.862869292538051 1 1
0.808089215514441 0.792437750880709 1 1
1.03084723609851 1.01102685584015 0 0
0.739467187576543 0.726201323593741 1 1
0.742432035958719 0.728178833886976 1 1
0.899453775440577 0.882619647199222 1 1
0.795066490373517 0.779601194280455 1 1
0.904272343477752 0.887620914704545 1 1
0.768068539430226 0.754357084387498 1 1
0.739359508126037 0.726950890558508 1 1
0.750504947125536 0.737545085750274 1 1
0.765767170601614 0.751000919079914 1 1
0.813587501189217 0.798365911526417 1 1
0.89431024611937 0.879006561677295 1 1
0.756630349390427 0.742826483557254 1 1
0.757946243581011 0.744379030201467 1 1
0.660295003302456 0.648916899842441 1 1
0.667642548311368 0.655637242709281 1 0
0.831682119883076 0.8165160708489 1 1
0.690960931849136 0.678150357961742 1 1
0.613091229247509 0.60148328775183 0 0
0.858407749710391 0.841989539835268 1 1
0.808158583509405 0.792966351591001 1 1
0.77523611540452 0.760995512818163 1 1
0.790843682613199 0.775705640044314 1 1
0.861019259780831 0.844899694916707 1 1
0.828434892618229 0.813014228284663 1 1
0.942702707289846 0.924901560728396 1 1
0.762865110534536 0.749773024498285 1 1
0.774287421389946 0.760457827234925 1 1
0.775286333539156 0.76185052352788 1 1
0.731231803219776 0.717826972898298 1 1
0.909187541079763 0.893677724911155 1 1
0.744740780775601 0.732845082600933 1 1
0.76069966709608 0.746860340236454 1 1
0.703447071547551 0.690368182253118 1 1
0.737238246559201 0.72386533045658 1 1
0.853396049407253 0.837818505994363 1 1
0.763962722450166 0.750193809770508 1 1
0.859437958614689 0.844199372696524 1 1
0.858425449353168 0.843086463809358 1 1
0.70813907386653 0.69619718086095 1 1
0.792188024381822 0.777470816260485 1 1
0.699133944639757 0.685448077616273 1 1
0.740944238747448 0.72732628913362 1 1
0.794163644351305 0.779380488672874 1 1
0.790849692320967 0.776504077219095 1 1
0.853072987886946 0.837844522699431 1 1
0.680064011033331 0.666972616723184 1 1
0.88924169681583 0.87297664116433 1 1
0.772932233393435 0.759615259780925 1 1
0.787834200677731 0.773143549229185 1 1
0.819007923439674 0.801966806274326 1 1
0.981213552521603 0.962030718969824 0 0
0.834074670027178 0.819476374942206 1 1
0.690719506546796 0.678460792288759 1 1
0.935588898461024 0.919762387490248 1 1
0.72683004889808 0.713183477696971 1 1
0.68311769198688 0.670588683117412 1 1
0.831198328629353 0.816224893056771 1 1
0.838431707969383 0.823519537721449 1 1
0.755857440863648 0.742324972199256 1 1
0.776297811309717 0.761833072390963 1 1
0.914179994308854 0.897530163757378 1 1
0.939199651392676 0.921832141520185 1 1
0.83235406702279 0.815364906693997 1 1
0.747744339243219 0.73494350960024 1 1
0.532496791057229 0.522305127144051 0 0
0.786438027367434 0.771501704674671 1 1
0.824314182310608 0.809676968467833 1 1
0.773621661441444 0.759684492553179 1 1
0.783936202752322 0.769132114014072 1 1
0.743419046265568 0.729766800521205 1 1
0.871972061843718 0.856091955840518 1 1
0.925934585846562 0.909196955875744 1 1
0.833352273814334 0.817100758864112 1 1
0.844734820125237 0.829275568632379 1 1
0.917381245266801 0.900618318081236 1 1
0.747128417855715 0.733625184565961 1 1
0.830674889548316 0.815065920073821 1 1
0.765573517700134 0.751783361603626 1 1
0.769982107274425 0.756625312635898 1 1
0.720418336599959 0.70674513372738 1 1
0.789046623663703 0.774366383893549 1 1
0.839750422332833 0.824802279157069 1 1
0.80686891998614 0.790069238677201 1 1
0.806527889328923 0.790002361163613 1 1
0.764888386173897 0.750549384132211 1 1
0.781321590909697 0.767157267034727 1 1
0.851403597954673 0.835384144122417 1 1
0.848896266364102 0.833120270444894 1 1
0.796937047367685 0.781495432140344 1 1
0.726426463772231 0.713661941677197 1 1
0.874573422748841 0.8596282247817 1 1
0.820250863674174 0.80575445951684 1 1
0.738642177954931 0.725436011627181 1 1
0.664482679348 0.651606720180653 1 1
0.734426967432653 0.720563447084489 1 1
0.685501921901205 0.672804882691847 1 1
0.846865156827687 0.830125436363073 1 1
0.86221789636746 0.847398290427574 1 1
0.760962681943651 0.746738847012657 1 1
0.739473141155331 0.724901780785416 1 1
0.732977401729511 0.719298760071565 1 1
0.812704439675408 0.796288911732291 1 1
0.822554249838749 0.806932503463508 1 1
0.742934414665182 0.729482586816011 1 1
0.864981025304419 0.848915500024913 1 1
0.801191025547488 0.785120408206401 1 1
0.842765686609314 0.826845812935452 1 1
0.692549180159447 0.677408924848855 1 1
0.795565914100695 0.781610463750936 1 1
0.5816856643999 0.570639614371422 0 0
0.732043164444854 0.717451343209043 1 1
0.804269938553115 0.789811149246892 1 1
0.820918747426529 0.805552441362733 1 1
0.702214378597634 0.688060058882065 1 1
0.877492813609647 0.859641534520896 1 1
0.744688297674797 0.730969428466986 1 1
0.86465038525661 0.848682323756546 1 1
0.539739637125267 0.529641014666714 0 0
0.832985225287269 0.818749200200868 1 1
0.811705088188307 0.796823469317067 1 1
0.801370203163422 0.787061706501106 1 1
0.86686956374259 0.85074458742632 1 1
0.883444357330312 0.868244707466326 1 1
0.814789031823317 0.800036854811979 1 1
0.729491134500666 0.716565575143588 1 1
0.83667833886052 0.821117343058085 1 1
0.84708408299883 0.832260622104123 1 1
0.789672821471161 0.774897060645228 1 1
0.861437693420268 0.845637314771099 1 1
0.724933318745905 0.709719050152171 1 1
0.730836988358154 0.718140962495351 1 1
0.672976310985311 0.661332688533553 1 1
0.825049984465299 0.810874235465671 1 1
0.722693362232354 0.710034960808916 1 1
0.906452179783934 0.889134123764755 1 1
0.756450087057056 0.742524667307759 1 1
0.782087926279122 0.768051269765811 1 1
0.902297347326216 0.885723078423035 1 1
0.809586845622126 0.795747642867379 1 1
0.830513741169392 0.814077160894269 1 1
0.812035211331436 0.797185984826906 1 1
0.813265485969934 0.798337525705754 1 1
0.915542685592072 0.897990726788659 1 1
0.904410987434956 0.887749544777072 1 1
0.797606691477063 0.783708921898961 1 1
0.777659666368401 0.763445205773339 1 1
0.888943742120193 0.873306927466728 1 1
0.744702372774359 0.730418616295364 1 1
0.805409432845922 0.790437679782002 1 1
0.789840714057441 0.77443258748458 1 1
0.826270794372493 0.810738934879925 1 1
0.811952306283595 0.796859814140302 1 1
0.722635719926349 0.709038118436335 1 1
0.599383069025003 0.587991173576807 0 0
0.750766447577242 0.736759046012399 1 1
0.788621925998463 0.774778575289566 1 1
0.847350129725637 0.831843791189527 1 1
0.843630484313814 0.827967205736654 1 1
0.800380445845919 0.786459620455778 1 1
0.88010103160579 0.864444087886895 1 1
0.678706913034456 0.666548208074563 1 1
0.697815473875348 0.685462152212468 1 1
0.731977045504327 0.718554340481169 1 1
0.715330485169376 0.702165542290179 1 1
0.84197279931552 0.825572797098487 1 1
0.761465134062499 0.747050429911926 1 1
0.809498228280154 0.794762185936852 1 1
0.852769431151924 0.836511367131338 1 1
0.779654567107182 0.765185580007461 1 1
0.792614573090061 0.778412556328967 1 1
0.831765457086647 0.816384044053865 1 1
0.913098072122973 0.896843096534019 1 1
0.733014522730979 0.719623322628497 1 1
0.729530264796046 0.71617855742686 1 1
0.745310224107301 0.730507907906359 1 1
0.860379059348199 0.844811347798694 1 1
0.82306036810342 0.808285403248775 1 1
0.895673469711577 0.879298987301399 1 1
0.884890894769173 0.868860374225468 1 1
0.96121461835996 0.943825670658774 0 1
0.77782720658574 0.763726565136095 1 1
0.775716728442706 0.760917772794751 1 1
0.808916659399167 0.79488848111678 1 1
0.956331653297803 0.937501184773347 1 1
0.842095310259474 0.826511292450288 1 1
0.85465701212496 0.838523193616727 1 1
0.881265690760451 0.86476537247217 1 1
0.890041136121337 0.874155730571792 1 1
0.677440159452429 0.664309902385659 1 1
0.836484004966571 0.82196858640679 1 1
0.72455323712301 0.711700174704305 1 1
0.696074800382991 0.683587539697462 1 1
0.871384174859159 0.855104114155975 1 1
0.839920354009807 0.824668717761652 1 1
0.800785513375937 0.785752951293527 1 1
0.772981843466769 0.758669210614806 1 1
0.732075339928091 0.719496791900611 1 1
0.879170913561961 0.862899790076458 1 1
0.733504661450999 0.719744006007538 1 1
0.692789567022722 0.679953932118426 1 1
0.948395029872212 0.930690437486437 0 1
0.953328208142433 0.934963163227409 1 1
0.83719597174753 0.822030454194215 1 1
0.78606097831208 0.772130186956868 1 1
0.692229534344824 0.679355311917031 1 1
0.800551318582973 0.785231231032872 1 1
0.719274614070621 0.705730034433858 1 1
0.762340674021242 0.747615363040772 1 1
0.679624677839888 0.667245122448669 1 1
0.798276459908759 0.783587461615978 1 1
0.802681031088143 0.787927331342658 1 1
0.791176411810351 0.776987772911349 1 1
0.738635925084947 0.724785914761855 1 1
0.942781679313857 0.926054861214337 1 1
0.807097868264378 0.791282860212524 1 1
0.762548999783346 0.748339431128401 1 1
0.847892740661985 0.83156915705142 1 1
0.716301685955376 0.703171783959095 1 1
0.9046454210339 0.887589711304181 1 1
0.851072085303101 0.836395250401293 1 1
0.937414445024531 0.919744688881781 1 1
0.842692413854878 0.826860067444346 1 1
0.745325359180462 0.731891119372148 1 1
0.698264145435211 0.685653511299499 1 1
0.758326967072716 0.743338053087731 1 1
0.781900525605561 0.767840118295579 1 1
0.88080524768632 0.86494515803567 1 1
0.775859558321597 0.761402432184379 1 1
0.828136865382678 0.812957400933273 1 1
0.841490224404442 0.82469592025766 1 1
0.754134142054306 0.739636845644739 1 1
0.807827406735433 0.792596291574871 1 1
0.770063467299248 0.755879748058651 1 1
0.786904925021868 0.771702889509468 1 1
0.756424356589947 0.742606116726481 1 1
0.822744732272367 0.808439811998851 1 1
0.94238388694685 0.924418919634033 1 1
0.623722012050416 0.612912059291465 0 0
0.900685477096741 0.884516512509514 1 1
0.876710206545845 0.861197046064711 1 1
0.821821179332435 0.806176083249004 1 1
0.730450841244082 0.717389925369833 1 1
0.819511882734291 0.804976794096204 1 1
0.700701014615517 0.688193739869557 1 1
0.821838507505264 0.806545021968235 1 1
0.782761073946175 0.768601013207297 1 1
0.820360367046235 0.805827752436669 1 1
0.6790222865257 0.667000842015078 1 1
0.681930673068784 0.668886357177414 1 1
0.786925317896168 0.772593347062491 1 1
0.861703746802598 0.846153032023872 1 1
0.753227473407101 0.739402510318373 1 1
0.87147536946444 0.854631619179917 1 1
0.962047915507284 0.944766583635114 0 0
0.841177142870623 0.826718691780844 1 1
0.821574477834898 0.80685581546194 1 1
0.703811456451555 0.69109897610862 1 1
0.750509845114513 0.736788407388856 1 1
0.89564509974399 0.879094018139288 1 1
0.894091419655008 0.877549824793796 1 1
0.787678744406414 0.772521631654567 1 1
0.798685092608224 0.783912138813393 1 1
0.785135398934085 0.770909882306373 1 1
0.900342684609246 0.883803700908904 1 1
0.88853927817519 0.871439868519924 1 1
0.647570044158805 0.63502439770093 1 0
0.721969513079468 0.708414026939233 1 1
0.833518252172709 0.818466783912607 1 1
0.915620494452924 0.898514100124045 1 1
0.649322425951758 0.637161029360485 0 0
0.757417445529092 0.743771436270639 1 1
0.755639001520795 0.741002816244269 1 1
0.816254298821222 0.801055718698906 1 1
0.812586001779498 0.798154323309525 1 1
0.733705069320595 0.719689414914647 1 1
0.874893696063134 0.858250563862698 1 1
0.771782989538729 0.757963095207856 1 1
0.796433754313018 0.780870809875575 1 1
0.841137052070208 0.825321663986589 1 1
0.806184546134263 0.791240530035982 1 1
0.80918688116305 0.795014983447445 1 1
0.850597706172349 0.835249628042503 1 1
0.7775696814293 0.763139256663407 1 1
0.762258268489682 0.748625689369449 1 1
0.888937740944997 0.872335867379429 1 1
0.84940772646671 0.833578124591659 1 1
0.702874879120676 0.68975204696818 1 1
0.775546022699267 0.762377643098144 1 1
0.708339864530749 0.695243137638909 1 1
0.794294711684089 0.77919452605615 1 1
0.86406812211908 0.848753124940831 1 1
0.869011041263919 0.852245786543933 1 1
0.794588605235173 0.779003236533312 1 1
0.770100907476155 0.755981695262181 1 1
0.770123336655823 0.756642805567868 1 1
0.818614186161991 0.803120936512075 1 1
0.713645546762195 0.700056439353591 1 1
0.979427458428598 0.961302159116939 0 0
0.928687645203382 0.910902424815227 1 1
0.711276289832531 0.698245235450722 1 1
0.724832893364994 0.711494001708748 1 1
0.81145095386226 0.795189616056899 1 1
0.948934842104943 0.931672049802906 0 1
0.737644739169281 0.724536746067382 1 1
0.743610960272583 0.729787893595935 1 1
0.696804491081272 0.683760933021803 1 1
0.788815435234022 0.774732699657336 1 1
0.856474923341725 0.841597879361312 1 1
0.86799776677426 0.851870653609332 1 1
0.813413238684144 0.79842598547916 1 1
0.851911431453664 0.836579593681434 1 1
0.872261966401549 0.856479560649232 1 1
0.748748441759235 0.735584671024944 1 1
0.653236192493199 0.639499016912501 1 1
0.84316895833372 0.827291502767386 1 1
0.78127862554616 0.767795727258425 1 1
0.673812674056731 0.661521674407215 1 1
0.768931579324779 0.754800271242909 1 1
0.843835229443414 0.827809407925845 1 1
0.80703258737655 0.791497392875278 1 1
0.95425624123457 0.937452709349799 0 1
0.872510909379664 0.856356652895517 1 1
1.00688648117313 0.98724752725315 0 0
0.827226641468357 0.811544198838703 1 1
0.814874410336076 0.800463736627754 1 1
0.765546411012079 0.750944808765746 1 1
0.825725070943699 0.811262706733775 1 1
0.714158241101857 0.700177196825574 1 1
0.746579825560349 0.732652838263499 1 1
0.749809105623637 0.735856930164851 1 1
0.885315081512445 0.86813391495907 1 1
0.704904650921585 0.691995636242061 1 1
0.838614657858771 0.821941327407214 1 1
0.636189560602214 0.624438410955358 0 0
0.708270787814685 0.695253331263539 1 1
0.806223657421346 0.791687162211448 1 1
0.757459650329811 0.74420743021742 1 1
0.84153556527868 0.826065912102707 1 1
0.898798214054528 0.883414575193091 1 1
0.900793748287389 0.884394527891644 1 1
0.908360539684429 0.891597447977577 1 1
0.852975851954318 0.835886248613519 1 1
0.797157963686268 0.782784399198494 1 1
0.728509173775159 0.715443870763486 1 1
0.756951632048674 0.743103740676633 1 1
0.829341881839363 0.81459764588426 1 1
0.815050525812346 0.800082636782226 1 1
0.685991271916329 0.67173173863607 1 1
0.696013531117618 0.684011702945948 1 1
0.837578218778736 0.822297791107694 1 1
0.784116913436856 0.768865744752605 1 1
0.768042409569133 0.754318412558874 1 1
0.922785521008165 0.905523934712805 1 1
0.832173565046812 0.817070394876454 1 1
0.665737327701108 0.654329467362964 1 1
0.957258091485062 0.938584581117766 0 1
0.749198232401504 0.736147060414273 1 1
0.798937233281331 0.784204802839727 1 1
0.76950460762806 0.755688259928507 1 1
0.885238199428631 0.869145755146025 1 1
0.69564650006548 0.683010331852468 1 1
0.762417548676149 0.748795265020956 1 1
0.741231450685495 0.727804338913001 1 1
0.895425872773767 0.878201642838397 1 1
0.757671101902514 0.744037602199757 1 1
0.889861957472321 0.873795560920299 1 1
0.704462289164643 0.691945137948112 1 1
0.643003827391392 0.63110974031703 0 0
0.781675295883851 0.767926899198542 1 1
0.650153113671686 0.638268625282687 0 0
0.700359784105129 0.687076980068841 1 1
0.887413621275844 0.870397700127883 1 1
0.793696507551393 0.779191711634038 1 1
0.761277458460476 0.746143633253421 1 1
0.825197814628042 0.809319215925683 1 1
0.649702178639343 0.637257958236968 0 0
0.818787520615388 0.803761178414517 1 1
0.948797205577629 0.931102477169392 1 1
0.904952554982581 0.889566297474668 1 1
0.807853980996369 0.792981701044255 1 1
0.67879478337011 0.666423574614617 1 1
0.722674651572134 0.707724441732463 1 1
0.752110094945309 0.739130977570228 1 1
0.86951320086251 0.853365824254124 1 1
0.787093926962467 0.773134124849938 1 1
0.889311740144891 0.873082346505596 1 1
0.875863060611046 0.859112844097314 1 1
0.806885898861536 0.793253225332113 1 1
0.89189572146644 0.874307134006507 1 1
0.84481921469374 0.828771002750607 1 1
0.791001175085472 0.777021005265033 1 1
0.812218648981721 0.797054150269389 1 1
0.722677347264516 0.708849570478945 1 1
0.912622066459654 0.895910474331483 1 1
0.718557387569224 0.705744689448846 1 1
0.789770245287537 0.774636011452765 1 1
0.82059573023058 0.80526964458826 1 1
0.80581731224568 0.790935762877864 1 1
0.892442578346946 0.875881730345301 1 1
0.772379534927676 0.758677922066575 1 1
0.952462498100524 0.934566812837075 1 1
0.724333867010323 0.711851749614256 1 1
0.705776443192126 0.693169582424366 1 1
0.736212021679663 0.722755203585584 1 1
0.793180767119157 0.778013629042344 1 1
0.774426802163399 0.760690018009101 1 1
0.901278349539654 0.88336202141899 1 1
0.679183509688362 0.667778644769553 1 1
0.8977783604539 0.879933285501981 1 1
0.765696123169467 0.750398767058761 1 1
0.744866840870653 0.732360106682726 1 1
0.726663998278734 0.713165847389169 1 1
0.70460066250689 0.691367519873048 1 1
0.777542481428732 0.762475506649932 1 1
0.750867951761853 0.735472288091462 1 1
0.721485922703307 0.708896072905238 1 1
0.914338446551713 0.896669788749228 1 1
0.874000937447436 0.857440737353366 1 1
0.763589888767271 0.749515016263974 1 1
0.829295399492926 0.813893744792843 1 1
0.804272001498366 0.789868065475714 1 1
0.816951636095793 0.801986896616887 1 1
0.889295738260345 0.872951795470047 1 1
0.727688456094976 0.714237381352043 1 1
0.87630947973933 0.860141411614713 1 1
0.699964664289946 0.68739468485148 1 1
0.632517214506813 0.620830800575381 0 0
0.890298821958011 0.873081096719978 1 1
0.749565782120967 0.735071345529559 1 1
0.703429180606648 0.690741268597321 1 1
0.814777156568369 0.800372472444223 1 1
0.760032142404623 0.744689069527793 1 1
0.790248352430262 0.776545611672659 1 1
0.779625359355763 0.765053091930403 1 1
0.787963850884074 0.773468416149193 1 1
0.630887229201314 0.618979950837811 0 0
0.718818038314828 0.706308401058182 1 1
0.769893905534068 0.754311594474928 1 1
0.773292195847944 0.758930951912583 1 1
0.826676880193681 0.811674431554701 1 1
0.669129551158407 0.656283576176977 1 1
0.844135228181674 0.829030323277166 1 1
0.751487085166444 0.738388193936741 1 1
0.877336293773872 0.86074898134039 1 1
0.796554719961664 0.780937115741898 1 1
0.968440652220346 0.951064070980195 0 0
0.720492670724295 0.707660613386987 1 1
0.801893007309667 0.786187804450161 1 1
0.666462073968347 0.653359735626869 1 0
0.785357815230066 0.770588260880006 1 1
0.737745797069427 0.724573064567732 1 1
0.636199622278172 0.624423496302528 0 0
0.807499254165611 0.792704052109604 1 1
0.854973861412605 0.839811333642945 1 1
0.794987814382585 0.779965828289155 1 1
0.711479791010885 0.698776549318879 1 1
0.73709596839609 0.723655284742175 1 1
0.797445654778828 0.782760269948437 1 1
0.825020232955844 0.810618726278809 1 1
0.762377672497923 0.74869419051542 1 1
0.85251140369189 0.836671889421702 1 1
0.855960499614958 0.839771510323416 1 1
0.972210389642064 0.954760490500991 1 1
0.774298096107413 0.760870965277685 1 1
0.680679811459996 0.668479027225497 1 1
0.843870636841314 0.829266386597225 1 1
0.872688446323217 0.856745102832476 1 1
0.830665132154058 0.81473156522619 1 1
0.900942179872411 0.883949738760711 1 1
0.786327151390144 0.771730397014445 1 1
0.824189281387092 0.809447969572412 1 1
0.711330996568255 0.698381963951788 1 1
0.751068472062763 0.737280298644884 1 1
0.874035561257272 0.857801530036557 1 1
0.859518897245561 0.843476112850102 1 1
0.910245789050422 0.893804555473338 1 1
0.861096155572752 0.845544265583309 1 1
0.926927553565833 0.909519405318588 1 1
0.79941324964849 0.78459533816043 1 1
0.846878039574522 0.83201867048023 1 1
0.741759250978102 0.728018694852351 1 1
0.753442628856654 0.739172240041663 1 1
0.840393738476461 0.824317560616373 1 1
0.805204655049692 0.791053459556724 1 1
0.86144881192655 0.845285841789543 1 1
0.866100049186291 0.850551242533611 1 1
0.898916981044289 0.882702346160312 1 1
0.880665196713912 0.864228266972657 1 1
0.964947840885494 0.946359502392645 0 1
0.821283602447925 0.806713921655234 1 1
1.00767380528695 0.988146279973534 0 0
0.759228499818968 0.745171459649365 1 1
0.802500410818761 0.787933934658785 1 1
0.742352649524212 0.727453456238382 1 1
0.810718621141635 0.797284839938928 1 1
0.719865974467913 0.706379545558833 1 1
0.899521314537856 0.883999134712895 1 1
0.7783773148779 0.763211845049935 1 1
0.737949663841768 0.725090240394826 1 1
0.753289094230401 0.740729323447268 1 1
0.795286936387854 0.780981859329984 1 1
0.796776798703026 0.781838560200773 1 1
0.979969898830822 0.960995666124249 0 0
0.677774336103757 0.664853873332421 1 1
0.79128346898568 0.775910705146169 1 1
0.848874892877541 0.832667023300936 1 1
0.720616821937239 0.707145561175758 1 1
0.821900680443624 0.806782102994696 1 1
0.83775622866456 0.823144869465516 1 1
0.727986263412342 0.714793301169862 1 1
0.878238780461929 0.861962785056128 1 1
0.776930163560256 0.763000690367296 1 1
0.754491427808433 0.740184405437441 1 1
0.734512202823794 0.720387015387846 1 1
0.91951701461796 0.902076801645016 1 1
0.865543001654381 0.848408262069861 1 1
0.675721075559175 0.663521342994592 1 1
0.898247636706232 0.882511540701005 1 1
0.728461161811065 0.714895856072266 1 1
0.78984282714495 0.774422451128728 1 1
0.831886603897067 0.816440485479816 1 1
0.752093808364012 0.738590987649195 1 1
0.887531262505467 0.870517143994169 1 1
0.696890931162206 0.684644742343867 1 1
0.790490887862518 0.776154100939704 1 1
0.765406733624119 0.75206558325294 1 1
0.900553879528485 0.884761048807458 1 1
0.812785183840044 0.798052615976545 1 1
0.657875115954458 0.645592853034588 1 0
0.732393192057901 0.719995621896178 1 1
0.975955374276423 0.957526037392309 0 0
0.779573295345748 0.764193840395444 1 1
0.791740275303065 0.778362877170054 1 1
0.831335359356219 0.81561707656965 1 1
0.769589491606925 0.755743046353763 1 1
0.903388044354512 0.886505293648461 1 1
0.651862685983552 0.639876703795876 0 0
0.935285497996178 0.917461035471087 1 1
0.809503093884458 0.795701614230407 1 1
0.728211973817255 0.714669555133004 1 1
0.801972068301972 0.787153147540061 1 1
0.634771233515027 0.622967490967263 0 0
0.818125647854257 0.802472266111334 1 1
0.758862693365601 0.744859679903064 1 1
0.793372084188482 0.777555820207963 1 1
0.867204505946051 0.851608101631271 1 1
0.751967870794945 0.738215541939382 1 1
0.884007025223392 0.866896400083444 1 1
0.86098805449648 0.84466750153758 1 1
0.877416714840704 0.860047579186889 1 1
0.777265264084657 0.762159546697604 1 1
0.773010199742043 0.758720584913446 1 1
0.950441468224225 0.932959768854303 0 1
0.707170028770415 0.694070465988138 1 1
0.696402021118064 0.683768737869948 1 1
0.861319339588495 0.845645903924042 1 1
0.793684748946539 0.77920346455099 1 1
0.808164144156845 0.794391077155986 1 1
0.742539091837268 0.730165190075018 1 1
0.711524033086383 0.698832538903108 1 1
0.823826691831994 0.809174245337587 1 1
0.948815028952795 0.931764983822834 0 1
0.865032294594652 0.848750470163585 1 1
0.697945884211227 0.685490073096309 1 1
0.691499932283522 0.679138632808717 1 1
0.761252845952303 0.74681505305403 1 1
0.850088946263634 0.834295222616073 1 1
0.798759937328768 0.78414693014167 1 1
0.810160192917231 0.796470371025839 1 1
0.779558433024215 0.765531214846947 1 1
0.811171968035901 0.794667943236692 1 1
0.871372992458588 0.853873196474948 1 1
0.819098594301918 0.804699463139356 1 1
0.627912447737622 0.616889773736607 0 0
0.859623607625275 0.843866537988837 1 1
0.754268151038868 0.739518908447711 1 1
0.763703971724122 0.749430772339776 1 1
0.71870280894786 0.704937056512494 1 1
0.914270844171197 0.897078906424205 1 1
0.777226088551453 0.763529247607613 1 1
0.748719973765581 0.73417157600502 1 1
0.725041853309223 0.712488033065164 1 1
0.835383497751113 0.819430172327069 1 1
0.668695944775892 0.656849395388606 1 0
0.801325045657574 0.786610721766795 1 1
0.816926313874628 0.801662370649533 1 1
0.811488999530646 0.796541787512905 1 1
0.808924951586278 0.792972614758196 1 1
0.896541123612866 0.880787417940243 1 1
0.808453560197091 0.79161471021367 1 1
0.816253717790158 0.799263030718138 1 1
0.816452775354583 0.802109439216546 1 1
0.760889040015239 0.747351518084588 1 1
0.745249653204136 0.730553095769996 1 1
0.778341880485754 0.764692539862046 1 1
0.936251180463124 0.919752709151397 1 1
0.802944556991623 0.788075262762801 1 1
0.82629125386907 0.810897416750096 1 1
0.885937235192711 0.870420988578936 1 1
0.911878869985522 0.89525849029135 1 1
0.844185856611744 0.828092099272163 1 1
0.8724991299613 0.855695164292089 1 1
0.819198700624264 0.804149933512759 1 1
0.88201471368029 0.867138796501967 1 1
0.746143956351617 0.73241974194505 1 1
0.782946876664457 0.769167140494121 1 1
0.802332092755195 0.787114486586665 1 1
0.819434899914057 0.804026947066545 1 1
0.802236838911601 0.787259253778306 1 1
0.839704534328299 0.82331123622402 1 1
0.838813500925451 0.82238808683034 1 1
0.727066099986607 0.712823432009861 1 1
0.735520975116638 0.722381854917597 1 1
0.793559411321139 0.779057316551248 1 1
0.869200540179559 0.853209785783615 1 1
0.798198090552651 0.783545878836833 1 1
0.761723119022855 0.747921198982111 1 1
0.794389320034005 0.779002025632389 1 1
0.893233581543849 0.87688417781796 1 1
0.867121725952756 0.850456021387484 1 1
0.889351501002736 0.872922535961593 1 1
0.78218841877119 0.767920818129754 1 1
0.756647409464187 0.743121242329764 1 1
0.813055265298203 0.798738789189246 1 1
0.804160636109184 0.789097493424436 1 1
0.882873301865962 0.866718085553836 1 1
0.647981351970168 0.636331284089722 0 0
0.86256618725594 0.847188690619624 1 1
0.77250126644145 0.758793217191102 1 1
0.702062690035199 0.689993802345743 1 1
0.784141613241459 0.770357151773766 1 1
0.753177537749855 0.739206855256201 1 1
0.938948380737935 0.921454593823555 1 1
0.655328618374741 0.642233338264572 1 0
0.879275020531527 0.86377470286772 1 1
0.806545644852385 0.790746432470312 1 1
0.735640478977948 0.721774477609689 1 1
0.725758789452793 0.711849455515301 1 1
0.851167509642404 0.83470094365205 1 1
0.832967529833145 0.816848094608228 1 1
0.742528863713265 0.728175171727675 1 1
0.874361035905934 0.857292114192354 1 1
0.867347110551184 0.851538253719272 1 1
0.692060216073396 0.679302493167166 1 1
0.856906759094783 0.840804203757332 1 1
0.834911796519677 0.820260743060194 1 1
0.800390752753829 0.784848954408444 1 1
0.873768912511446 0.857813041817943 1 1
0.856689720247232 0.840871919354432 1 1
0.735981472398434 0.721636653899875 1 1
0.72754110895945 0.71462133095319 1 1
0.767208868775835 0.753287343371896 1 1
0.867662079501469 0.851085029378643 1 1
0.901872263927423 0.885591597081921 1 1
0.917807855384404 0.900571100029251 1 1
0.767209648235806 0.7536350204858 1 1
0.759651146361048 0.747240191270587 1 1
0.705821469387645 0.693129921586893 1 1
0.783063142255031 0.769431097918816 1 1
0.864749503514359 0.848866125067318 1 1
0.771413058744674 0.75694851368531 1 1
0.725167523341489 0.710857155145261 1 1
0.7194532804841 0.705932092445979 1 1
0.692015976876372 0.679866504357598 1 1
0.741311174433627 0.728174733176861 1 1
0.764618983921274 0.748745903710481 1 1
0.837959047102743 0.82197707530946 1 1
0.830303120967282 0.815490980291023 1 1
0.824356049651094 0.80996665255546 1 1
0.657429703906649 0.645709577639493 1 0
0.883000777049448 0.866234662764593 1 1
0.852938897505844 0.836897168431325 1 1
0.778868670387752 0.76422594012855 1 1
0.812365417215515 0.796936188377624 1 1
0.680201364234056 0.667653546210362 1 1
0.832377473742623 0.816340509299957 1 1
0.737958483710536 0.723550873461431 1 1
0.797589337426814 0.783242771563108 1 1
0.72278369569287 0.709835997075371 1 1
0.815059986080147 0.799090259870602 1 1
0.772151591959163 0.757767841182147 1 1
0.873665030546654 0.85765363319422 1 1
0.658342978774923 0.645713108239052 1 0
0.7890149741333 0.774799921418786 1 1
0.795679788539025 0.781468434132772 1 1
0.853918114272994 0.837253598155594 1 1
0.796868471307736 0.782075566391298 1 1
0.829590376720389 0.81487404315197 1 1
0.867860811540508 0.851170838685347 1 1
0.837160867674801 0.821032267253324 1 1
0.756312280341165 0.742868443247842 1 1
0.916848199981876 0.900154208215034 1 1
0.788970189369611 0.774377614949615 1 1
0.789102632828243 0.774296274934751 1 1
0.686306525489682 0.673979206917606 1 1
0.684619455766978 0.671961037797114 1 1
0.877424795966842 0.862090654122573 1 1
0.807292785516855 0.792803835990096 1 1
0.762408019516881 0.74863597960732 1 1
0.874390515226268 0.857796330611785 1 1
0.785628139188777 0.770501665782781 1 1
0.78969613324339 0.775936993532975 1 1
0.827024691745723 0.811699755429438 1 1
0.801576999410037 0.787715510159731 1 1
0.798453930411311 0.783162665642616 1 1
0.875080021892419 0.858493925242151 1 1
0.695412428731949 0.682591503663768 1 1
0.881934615019296 0.865642059298197 1 1
0.843744037775266 0.828330256899598 1 1
0.81384277953768 0.79860789395127 1 1
0.719158071474243 0.706073557639754 1 1
0.698391554402187 0.685031354196964 1 1
0.94241536454082 0.926160503620344 1 1
0.767155395510306 0.752820188610816 1 1
0.777862626131951 0.76282767841518 1 1
0.704338175481815 0.691241213720167 1 1
0.78945595381063 0.775116462126134 1 1
0.689362046383743 0.67564524551272 1 1
0.776184100846056 0.762011362815363 1 1
0.781479182618194 0.766919472343055 1 1
0.711382380111572 0.698189858052852 1 1
0.790676364327917 0.776918960078715 1 1
0.854106763905044 0.838254850837596 1 1
0.866413551912228 0.850762366094935 1 1
0.690415557497274 0.677143154660918 1 1
0.845739903998219 0.830370715300473 1 1
0.856325282440208 0.840556548321115 1 1
0.908052417389002 0.892108592569719 1 1
1.06890758459101 1.05020487667695 0 0
0.676999358337983 0.663956960859109 1 1
0.687628327363837 0.674202372796884 1 1
0.8250249635027 0.809500858819913 1 1
0.85217450640217 0.834306859339219 1 1
0.776482251618823 0.762065591347167 1 1
0.723079580997485 0.710609878035921 1 1
0.747194028777458 0.732868332207371 1 1
0.695061805547304 0.682222965390742 1 1
0.901514533567567 0.885630440327326 1 1
0.727654378547995 0.71378918942058 1 1
0.753105265432011 0.73816527760052 1 1
0.731469587060795 0.717054552321872 1 1
0.73199301723961 0.719414170982237 1 1
0.722191097941449 0.707947490726816 1 1
0.848703999768858 0.832520292757965 1 1
0.792956041223013 0.777513294745176 1 1
0.674023944791116 0.661965590242754 1 1
0.75219728912089 0.738373745153355 1 1
0.845962807138377 0.829152997112983 1 1
0.787747761885016 0.77347710621014 1 1
0.859996295546693 0.844418214021736 1 1
0.957575974241913 0.940688643785984 0 1
0.782718671359516 0.769026905468788 1 1
0.832954947663271 0.817751030475074 1 1
0.819875429157649 0.804803316644293 1 1
0.834554064360963 0.819339408440008 1 1
0.923964354179147 0.907621890610968 1 1
0.83954748822915 0.824866249226397 1 1
0.753981550947374 0.739282828582786 1 1
0.903575753025399 0.886740347810155 1 1
0.813466577541891 0.798006006339849 1 1
0.761145438675807 0.746694760741105 1 1
0.924222366945858 0.908015757384324 1 1
0.724165461533702 0.709648694648952 1 1
0.777976927028518 0.763994186997293 1 1
0.835657132469749 0.820781944781836 1 1
0.759374532378647 0.744950096155514 1 1
0.929636154349986 0.913026351353261 1 1
0.768059966399411 0.752841210542821 1 1
0.769220322883959 0.75425240790791 1 1
0.677236012979761 0.664267805087398 1 1
0.848663614622869 0.832279174555757 1 1
0.674356933265118 0.661715854572664 1 1
0.741641687003403 0.727748853939214 1 1
0.749193831403082 0.735785256984153 1 1
0.936906988229012 0.919832495615315 1 1
0.778206682317547 0.763838751600618 1 1
0.894357109157065 0.878288510755339 1 1
0.839344095073882 0.824504119502455 1 1
0.707863557367305 0.694213122875943 1 1
0.838692785638453 0.824050701708218 1 1
0.777328304496659 0.760936501019205 1 1
0.684112665662566 0.670997607181024 1 1
0.791537938716135 0.77708517304566 1 1
0.761057087095123 0.74691444360248 1 1
0.728213577381942 0.715293339666383 1 1
0.858552476451206 0.842358495933228 1 1
0.802372239665977 0.787092152372715 1 1
0.855509870511136 0.83968978755548 1 1
0.722800515805767 0.709473390742721 1 1
0.862634488456217 0.847115775041564 1 1
0.767035125217216 0.75360895064103 1 1
0.960424305090706 0.942716211363469 1 1
0.829636272881418 0.815118011445276 1 1
0.842383332361622 0.826288874339886 1 1
0.788006406822252 0.773393735504835 1 1
0.804034787859198 0.788541770025224 1 1
0.728426188541344 0.715087672220696 1 1
0.820697780466572 0.80501652633674 1 1
0.780691992720079 0.765635877772338 1 1
0.758776547645069 0.74474898098008 1 1
0.757369291718657 0.742891499804989 1 1
0.816310225686635 0.801068095395746 1 1
0.801433685275744 0.786491551081594 1 1
0.771376881367496 0.757347975626345 1 1
0.749484892423576 0.736000245167321 1 1
0.812477329256292 0.797802001708085 1 1
0.672465360760626 0.660185784775677 1 1
0.72246630687876 0.708709960262375 1 1
0.785968649747787 0.772065495171685 1 1
0.78075259262243 0.766266042145617 1 1
0.745313885890588 0.729508113707952 1 1
0.84678706717195 0.830996482109665 1 1
0.681072679728404 0.666823548214958 1 1
0.765156011725053 0.75105620381509 1 1
0.893338635396575 0.876265133042522 1 1
0.589983934922607 0.579586180057724 0 0
0.744077400730773 0.729688631110845 1 1
0.863801406062586 0.848490390835999 1 1
0.890074514645027 0.874201970628078 1 1
0.803289133037849 0.788935485379731 1 1
0.763816751000274 0.749723445485821 1 1
0.765592437633129 0.750637501446904 1 1
0.842106308638653 0.826700575111159 1 1
0.759449343093952 0.745708516536743 1 1
0.683962062596598 0.671410126507581 1 1
0.862356563873884 0.847198294562171 1 1
0.794423621471477 0.778548144873201 1 1
0.688161710326598 0.674628937306348 1 1
0.715946240056047 0.702775981705288 1 1
0.871941170640293 0.855545361452327 1 1
0.789584106068211 0.775733396277408 1 1
0.923851700445176 0.906848774918604 1 1
0.839192655645999 0.824048082626842 1 1
0.656679004895982 0.643893222105557 1 1
0.944788834351096 0.926551190969602 1 1
0.703638761134186 0.691341422075886 1 1
0.771142887412535 0.757493019781594 1 1
0.819748901486786 0.803067109707417 1 1
0.925897951763689 0.908754122343477 1 1
0.724798149475966 0.71198963617206 1 1
0.901354356800685 0.884414154582612 1 1
0.811834311188051 0.796214046907535 1 1
0.82543604245133 0.809256668169136 1 1
0.773707875146181 0.759890863817064 1 1
0.905885826714415 0.88971781570388 1 1
0.809700847849422 0.793670314025694 1 1
0.688177277906519 0.675565436640585 1 1
0.862116361006612 0.846793299775671 1 1
0.785889711934254 0.771120948480907 1 1
0.770604994821479 0.756135975496823 1 1
0.797304064897407 0.783088492366043 1 1
0.743586262466193 0.729420410273696 1 1
0.882130607616318 0.865893144823394 1 1
0.859612307008381 0.843161464139611 1 1
0.689465343543799 0.676613671701691 1 1
0.770160250439899 0.755699220729457 1 1
0.814428192322396 0.799854244156578 1 1
0.809938404165706 0.795354133165516 1 1
0.841048835420935 0.824668181444576 1 1
0.954289840413565 0.937018502599715 0 1
0.73925860019845 0.725033449722908 1 1
0.798434595313424 0.783524732665974 1 1
0.816484089451976 0.801249948804833 1 1
0.759228487020456 0.745618050257417 1 1
0.775686139389666 0.761299266991954 1 1
0.801192353683393 0.786049698980582 1 1
0.791730426336619 0.777569133752358 1 1
0.829835677772737 0.814522878956006 1 1
0.696235278529522 0.683313733430271 1 1
0.791195127697602 0.777481362800173 1 1
0.858018957060907 0.842006376212642 1 1
0.785547186613418 0.77066139176053 1 1
0.820681069623335 0.806157997697052 1 1
0.847556186634218 0.832376678153778 1 1
0.813453368628038 0.798551122168699 1 1
0.665579581622972 0.653404989807735 1 1
0.69409010197967 0.680924485620274 1 1
0.79061332813206 0.775019311009514 1 1
0.776774117185956 0.762265480378513 1 1
0.848426110583038 0.833737030016405 1 1
0.773974423385519 0.759130409572705 1 1
0.802827926742829 0.788486422114366 1 1
0.77159833463758 0.756577546768081 1 1
0.777732355832231 0.762644145160003 1 1
0.807078578707927 0.79227184090605 1 1
0.787124928071197 0.772309371509969 1 1
0.722675709926865 0.708382465450862 1 1
0.741120139225406 0.72757675303878 1 1
0.763407237097569 0.749404360779613 1 1
0.794857239458867 0.781037036512644 1 1
0.83607401355974 0.819740198920118 1 1
0.849310197810517 0.833229122577773 1 1
0.641234936107442 0.629754971649617 0 0
0.781666381133791 0.766857836767199 1 1
0.801766049379843 0.787580032252299 1 1
0.769869053711006 0.756333193646232 1 1
0.715488213093847 0.703150474434006 1 1
0.905393996676547 0.888932447999421 1 1
0.768423177694612 0.755031574887433 1 1
0.876730218872214 0.861142253337921 1 1
0.751749687601779 0.737115479740341 1 1
0.813822167608519 0.799909472241656 1 1
0.749308290552568 0.735283994936099 1 1
0.92832950420657 0.911235004856218 1 1
0.830203887444025 0.815501601061313 1 1
0.739959151923957 0.72484806530717 1 1
0.764473212891825 0.750453284715739 1 1
0.726607357463442 0.713840296969099 1 1
0.798878093478832 0.784052620428041 1 1
0.705384525400699 0.691537664449972 1 1
0.80574817597797 0.789676951850568 1 1
0.857012667031645 0.840774842957275 1 1
0.694615939149416 0.681362389851198 1 1
0.831868236105855 0.816834959108173 1 1
0.658112203346601 0.645308588115332 1 0
0.721283630381686 0.709307331403877 1 1
0.725471728133004 0.712971268118597 1 1
0.710729446065274 0.698501425826906 1 1
0.78742971583129 0.773437574472296 1 1
0.788530995010102 0.774191184692468 1 1
0.775090899228641 0.760848906597403 1 1
0.885116513579839 0.868826698887577 1 1
0.877773279793384 0.861671390203844 1 1
0.623088947401894 0.610465389025761 0 0
0.859526374252514 0.844131065316083 1 1
0.758542877998911 0.743931653374336 1 1
0.766219353162378 0.751798106876952 1 1
0.731621157592293 0.718022870615119 1 1
0.645020163811264 0.632601560252704 0 0
0.785354288105543 0.771075854547369 1 1
0.77628592254912 0.762166664725473 1 1
0.811543001779146 0.796550604281597 1 1
0.737090235501355 0.724516546897727 1 1
0.752177258759187 0.737765078570465 1 1
1.05016425916001 1.030947620372 0 0
0.728437165578398 0.715331447276326 1 1
0.831493851924228 0.816440660840334 1 1
0.855094378515952 0.839734992277796 1 1
0.609891697373353 0.597859505309034 0 0
0.685299626181746 0.672599422092402 1 1
0.843246765326529 0.828696566445539 1 1
0.879906958799222 0.864861893329356 1 1
0.910884971702607 0.893832915526766 1 1
0.897683945335251 0.880646824300352 1 1
0.803263852779443 0.789035223472369 1 1
0.762042113070468 0.747874673084609 1 1
0.818593533763714 0.803283600731481 1 1
0.766988683612847 0.752468413282389 1 1
0.814158629711382 0.799524092345198 1 1
0.763520637522615 0.749390123691862 1 1
0.777312780207541 0.762678811086816 1 1
0.868286233551251 0.852209486756795 1 1
0.834254343647076 0.817639317359964 1 1
0.983108459177496 0.964301638011518 0 0
0.777540780971035 0.763774044036804 1 1
0.952915862864805 0.933661319063311 1 1
0.877479675195311 0.861717620941995 1 1
0.77197017111834 0.757156368660553 1 1
0.827805820416554 0.812912871434977 1 1
0.813726090368548 0.798962785393789 1 1
0.765324153806061 0.751934190525966 1 1
0.802362090727284 0.786309414620206 1 1
0.866530998486285 0.850852190707353 1 1
0.711930530737491 0.699363748923902 1 1
0.852050630507603 0.835337557567701 1 1
0.881966830601865 0.865976162548315 1 1
0.855593783632148 0.840700533226545 1 1
0.836970592239072 0.821689852591782 1 1
0.691915378319454 0.676847196352041 1 1
0.825494528343544 0.810440630824697 1 1
0.800945899875519 0.786639212712339 1 1
0.92007348456904 0.903315191344397 1 1
0.824350851837115 0.808713564085534 1 1
0.950849723031608 0.933236946845791 1 1
0.883864524029 0.867077261913116 1 1
0.694544051519009 0.6820073209338 1 1
0.9041847147275 0.888185879936407 1 1
0.84976201023484 0.834095127438812 1 1
0.816121645197607 0.800938964426159 1 1
0.784330505689622 0.768605505323533 1 1
0.781048711806695 0.766440846417295 1 1
0.73838348062407 0.724788510042186 1 1
0.809378192548413 0.794684868292823 1 1
0.844908203902509 0.828447907606642 1 1
0.768152275618895 0.753339313134021 1 1
0.731807776396757 0.718102118466465 1 1
0.726125696228544 0.712862046538092 1 1
0.727035861740249 0.713238775692606 1 1
0.813415611786358 0.79925477335617 1 1
0.771690415209568 0.757993902927255 1 1
0.833039044255542 0.816910732060977 1 1
0.737307391912812 0.723576634528167 1 1
0.721028403124067 0.707471721995418 1 1
0.861174397780632 0.845090994672538 1 1
0.761798313814827 0.748324524503004 1 1
0.803203059882015 0.787955011380859 1 1
0.849580205498099 0.834540167515288 1 1
0.613643863499326 0.60193021206207 0 0
0.778277455684979 0.763969910599273 1 1
0.664936574397781 0.652733998889756 1 1
0.701515963442781 0.688803837422465 1 1
0.791952657446197 0.776740219460124 1 1
0.803424441228537 0.789086741315082 1 1
0.738049579767462 0.725126460900822 1 1
0.70155055533665 0.688463504909448 1 1
0.811994481489133 0.796245284412731 1 1
0.719058965418236 0.706256467281943 1 1
0.920207623982396 0.902353563911899 1 1
0.767902577109557 0.752994174116158 1 1
0.849034701720343 0.833670720308992 1 1
0.923124786185559 0.906465143043638 1 1
0.797517987671915 0.783406928819839 1 1
0.759759315003087 0.745210945305303 1 1
0.930979245633312 0.91383021470948 1 1
0.86893973930534 0.852744185939719 1 1
0.746438681839006 0.732978673384291 1 1
0.853456377113941 0.838108807789389 1 1
0.822156199056634 0.806854492589661 1 1
0.860691086461182 0.844874563917105 1 1
0.650746460960446 0.638446621886572 0 0
0.736538763690151 0.723739519575287 1 1
0.944734583652149 0.927393120025462 1 1
0.818359808279987 0.803967707097836 1 1
0.752794650214781 0.737648014097915 1 1
0.869107962948832 0.852228807978762 1 1
0.755282941509541 0.741453298932352 1 1
0.743469288288234 0.730767753489013 1 1
0.694324809867769 0.681204675513361 1 1
0.855662970614637 0.839013367557185 1 1
0.693595057012461 0.680079424580331 1 1
0.891483533598537 0.875016391762524 1 1
0.758260702805702 0.744282039714338 1 1
0.813795548602376 0.799046777529603 1 1
0.840427449015786 0.824744388626556 1 1
0.64182518941841 0.630410254130666 0 0
0.816417180413644 0.801486191690006 1 1
0.764988594389875 0.751351304747946 1 1
0.657089127159442 0.645271137568958 1 0
0.89562227791448 0.878406028372426 1 1
0.802589106835334 0.788094929890643 1 1
0.735446493192944 0.721670749649736 1 1
0.774399548641913 0.760277376720074 1 1
0.941087122372934 0.922767490637171 1 1
0.835004369601077 0.819353322100568 1 1
0.896695873979932 0.880021309822797 1 1
0.797196206477763 0.782898633807653 1 1
0.872957748413041 0.855963430793647 1 1
0.777744001309457 0.763048962751661 1 1
0.624064177340287 0.613015476139982 0 0
0.776143505236117 0.761536960537371 1 1
0.851137067342361 0.836062061115696 1 1
0.74365311728768 0.729687330100289 1 1
0.792850693242878 0.777562055051537 1 1
0.701701821222413 0.688787634496062 1 1
0.838767586612124 0.822435342601862 1 1
0.946961748161233 0.929333397858005 1 1
0.822727734551046 0.806977096529231 1 1
0.84121435222768 0.82573968738737 1 1
0.677531543727152 0.664438974754554 1 1
0.906924600625196 0.889939781387271 1 1
0.639738118838064 0.628002991491286 1 0
0.712497389113088 0.698379384271105 1 1
0.817347473455074 0.802469393691554 1 1
0.76252269867714 0.749030247906608 1 1
0.976041363741751 0.958206871026246 0 0
0.932124978701175 0.914193363565301 1 1
0.748801394105798 0.736249497423865 1 1
0.766656724632524 0.752374165776612 1 1
0.838861175080127 0.822612222126515 1 1
0.82391248631637 0.80830884145368 1 1
0.900597749401144 0.883059844520752 1 1
0.677814200810883 0.666007776508602 1 1
0.93043257530881 0.913316406597006 1 1
0.881020289473962 0.86388657106688 1 1
0.771601313564218 0.75779880447058 1 1
0.763326171933003 0.748320542955993 1 1
0.777124903810279 0.763246752736137 1 1
0.680739994436847 0.66848268209359 1 1
0.837765681129353 0.822892621254953 1 1
0.737278844656165 0.723711557897428 1 1
0.902724498727148 0.885620488703667 1 1
0.822896893884469 0.807366711104253 1 1
0.790238465253375 0.775161993375767 1 1
0.790716116265907 0.776110404738696 1 1
0.829530584577093 0.814024479059317 1 1
0.744763002268102 0.731954340548062 1 1
0.72366460688089 0.709190477663731 1 1
0.803396459627147 0.789015340237966 1 1
0.83010295562623 0.813980258162489 1 1
0.649276447771492 0.63763227481123 1 1
0.867091647887819 0.851168379576547 1 1
0.74226197684376 0.728367230056028 1 1
0.917485220387671 0.898731768911101 1 1
0.967936975228939 0.949167139385274 0 1
0.84111974052496 0.825526919783986 1 1
0.740346501518287 0.726938112320697 1 1
0.793724904807546 0.77824526323744 1 1
1.00717490508345 0.988483347095662 0 0
0.731493985473663 0.717520696762691 1 1
0.658823749836713 0.645650181413963 1 0
0.855102498900581 0.838597049497612 1 1
0.780226072084306 0.764098441249282 1 1
0.755693686667301 0.741303821058414 1 1
0.820260419774127 0.805954222409965 1 1
0.965795511115094 0.948053691624877 0 0
0.821693193997295 0.80711468132049 1 1
0.80852863901707 0.794444350474691 1 1
0.734946228247953 0.720848073588522 1 1
0.977501965444064 0.957393010837202 0 1
0.717399800602131 0.703024734760046 1 1
0.846898140276616 0.83205943757493 1 1
0.925587802374735 0.908344510830852 1 1
0.763432156800538 0.749285917185252 1 1
0.757422853472927 0.743454590533836 1 1
0.776847362554247 0.762053522318387 1 1
0.729523696542103 0.71627842283345 1 1
0.79136699210913 0.776268976118691 1 1
0.793717921102597 0.778919237097177 1 1
0.693470952037737 0.680460293430922 1 1
0.758491784507435 0.743859300536889 1 1
0.77507544382254 0.760387745900304 1 1
0.825970903620041 0.811923765679885 1 1
0.955003889559859 0.93815239320038 0 1
0.793276825791095 0.777757271186801 1 1
0.802370178168008 0.788693137996555 1 1
0.795327739144497 0.780880007192499 1 1
0.777198579508393 0.763157643636132 1 1
0.75481214082435 0.7411918125101 1 1
0.897913807237097 0.881222059141931 1 1
0.710429126721783 0.697175129004701 1 1
0.843976094263073 0.82794518291744 1 1
0.817270068034567 0.802449142787467 1 1
0.764459342315792 0.749877062115782 1 1
0.875673166853134 0.860412035988503 1 1
0.796211079658615 0.781700074407461 1 1
0.853822802079377 0.837432974780636 1 1
0.775603322168061 0.759860006399822 1 1
0.753343364736169 0.740202205317688 1 1
0.824699099975341 0.810228789774861 1 1
0.775778037640537 0.761916540631572 1 1
0.770756453763116 0.756881330306764 1 1
0.851998392179057 0.83670759275311 1 1
0.857339621869557 0.840385721944677 1 1
0.824258586015806 0.807669108591401 1 1
0.746209977734467 0.73282424350215 1 1
0.718357012198509 0.705780701211872 1 1
0.794257011232422 0.779540384137077 1 1
0.917920392549882 0.901410421121321 1 1
0.79222765504628 0.777972296704565 1 1
0.875230591192969 0.858282509266489 1 1
0.875431375652876 0.859245526267617 1 1
0.698829908852677 0.685209926152103 1 1
0.891148337028001 0.874146978183845 1 1
0.860555417815292 0.84504069407503 1 1
0.857142552080014 0.841511741437695 1 1
0.813835882725019 0.798481771826758 1 1
0.584784264870149 0.574593079009535 0 0
0.82788899593117 0.811564735065356 1 1
0.749404931939972 0.734066296438853 1 1
0.849015993866702 0.832148740442456 1 1
0.874978720101857 0.858753240413631 1 1
0.833996609204079 0.816872107347422 1 1
0.737433048505838 0.724490773784997 1 1
0.926927390644994 0.910785249246686 1 1
0.648471460512742 0.636948640284786 0 0
0.807148541720073 0.792382908047759 1 1
0.814641112610337 0.799707370250468 1 1
0.735910892239538 0.722351657882415 1 1
0.836228878917667 0.820812548521437 1 1
0.804137810961553 0.789948825225553 1 1
0.822556857389961 0.807598838089009 1 1
0.868125094185577 0.852718134888072 1 1
0.754864180823911 0.739750086920561 1 1
0.818895291999084 0.802741796458914 1 1
0.718697343230254 0.706190184655574 1 1
0.748278906444278 0.734316026427512 1 1
0.839081884429765 0.823079903599977 1 1
0.905511577570224 0.887914948296319 1 1
0.837141893863233 0.820908226346555 1 1
0.687417402523536 0.675399432021072 1 1
0.60375997485379 0.591762506536755 0 0
0.945450287072935 0.927949771958165 1 1
1.01524376854077 0.996478004156853 0 0
0.982267379166021 0.963092655722194 1 1
0.893007847047233 0.876759293660218 1 1
0.805179963394264 0.789654559341153 1 1
0.823467864592378 0.808507434725265 1 1
0.681963194284354 0.669467894277871 1 1
0.82867638418903 0.814295735117398 1 1
0.724725369011274 0.711762662766334 1 1
0.744074733209772 0.730137404612425 1 1
0.865923511687129 0.850698008063049 1 1
0.981754069929625 0.963027380438805 0 0
0.774056902196271 0.759868620505745 1 1
0.948328840855989 0.930782818473419 0 1
0.747902833197251 0.734850339017927 1 1
0.892525166534645 0.875752750593408 1 1
0.991640453864386 0.973938830013277 0 0
0.801425471596598 0.786811621224538 1 1
0.73751523770999 0.722816055798481 1 1
0.707559018307061 0.694552255202322 1 1
0.899544918180274 0.882688128925438 1 1
0.816456513717059 0.801007250769218 1 1
0.835888850116406 0.820817085552176 1 1
0.751682752780252 0.738085074349224 1 1
0.854171674365047 0.837606908095538 1 1
0.901219837952312 0.884437413441469 1 1
0.777702338021708 0.763604118239886 1 1
0.8490229716266 0.833100619330755 1 1
0.806866596853215 0.791553295470724 1 1
0.855711082493143 0.840413167281926 1 1
0.803460595206301 0.788400284257463 1 1
0.756785886159904 0.742640311860064 1 1
0.903223638842848 0.885999350410856 1 1
0.929990219699787 0.913113770993924 1 1
0.932168055993628 0.915270793175561 1 1
0.798523143389835 0.783376969085161 1 1
0.812758525302264 0.797852283605132 1 1
0.724817858528352 0.711407684145135 1 1
0.646363144186002 0.634666454976375 0 0
0.759240053764449 0.745040988220851 1 1
0.778353182465257 0.764029733276714 1 1
0.737624818666218 0.723474019493097 1 1
0.772418597582172 0.758354770783062 1 1
0.843439399937221 0.827063445180653 1 1
0.686310608943986 0.672583601524411 1 1
0.7539297688144 0.740259772486712 1 1
0.874124254341758 0.85748958939827 1 1
0.754357410822155 0.740168538480702 1 1
0.751174552569068 0.737211049131219 1 1
0.765063200984948 0.751199812349846 1 1
0.748945869395017 0.734210470237703 1 1
0.733134538575127 0.721700851081239 1 1
0.773865286572697 0.760219448454589 1 1
0.805596560482545 0.790567424581538 1 1
0.793198424597616 0.77887361622564 1 1
0.872378667101379 0.856121766577476 1 1
0.713564393333817 0.700627078265691 1 1
0.681864120630803 0.668989208074582 1 1
0.799718040605603 0.784874100858496 1 1
0.712474053880107 0.699358139487346 1 1
0.788032859096586 0.773609470519017 1 1
0.748945718345323 0.734819554429134 1 1
0.812178009548995 0.798359807421508 1 1
0.725708527371139 0.712269807383168 1 1
0.695587974028393 0.682573023405713 1 1
0.836590493779752 0.820681860508378 1 1
0.920792256171441 0.904525704099716 1 1
0.6882903633309 0.676672261408368 1 1
0.787212429290329 0.772324559780561 1 1
0.760086319062948 0.745676509362221 1 1
0.816013429404903 0.801009003775895 1 1
0.702910552472494 0.690014445381825 1 1
0.851341686881846 0.835050820504978 1 1
0.870443099614912 0.854812139841403 1 1
0.740738711449456 0.727157264245491 1 1
0.80497906349865 0.789940112881003 1 1
0.544456365252332 0.533772350954136 0 0
0.822946811827451 0.80791634260046 1 1
0.883125812500956 0.865536449598919 1 1
0.742847469077274 0.730441734577594 1 1
0.68846098731464 0.676348241603458 1 1
0.796926060148622 0.78155881429532 1 1
0.852100567004621 0.8361921053475 1 1
0.90932761263627 0.892519425204233 1 1
0.714564318798726 0.700716224691102 1 1
0.848937531379834 0.833787685943866 1 1
0.793690606925638 0.778558484236385 1 1
0.944869427918968 0.927761908916651 1 1
0.907421768176396 0.891046181844488 1 1
0.8148527586548 0.800546395243932 1 1
0.835878966031278 0.821153550533728 1 1
0.742461006183615 0.728981468161499 1 1
0.845872931945631 0.831102472351104 1 1
0.79472426578271 0.779532448038572 1 1
0.803835009594252 0.789441924201158 1 1
0.820636183544464 0.806687368652231 1 1
0.68410790652366 0.671187252182855 1 1
0.854683031998584 0.838297139273998 1 1
0.789420905322078 0.774797203386765 1 1
0.827486566285039 0.811072308870312 1 1
0.80699103024482 0.792090071107554 1 1
0.792849536467077 0.778242953538492 1 1
0.74746757501297 0.734245192504514 1 1
0.698405787550442 0.685046819947453 1 1
0.94406902764671 0.925726777767425 1 1
0.76101976095756 0.747226191471337 1 1
0.913300560245141 0.896833254005367 1 1
0.780287538463643 0.7668219865952 1 1
0.922666904017566 0.905718644308192 1 1
0.790534691628185 0.775362453445003 1 1
0.822559387036561 0.808406791564501 1 1
0.693573486341049 0.67932211625292 1 1
0.667039336513476 0.655242941311042 1 0
0.940853885628533 0.923956855696096 1 1
0.837360444606062 0.822637653116123 1 1
0.851984565933702 0.835803378876401 1 1
0.929663468501776 0.911068316590202 1 1
0.741218999068553 0.727375728679272 1 1
0.740250764130135 0.726087543383545 1 1
0.833192235258991 0.81723749710433 1 1
0.78952073529385 0.7748931110453 1 1
0.827086710970057 0.811977144745574 1 1
0.926449144848198 0.909240727674863 1 1
0.980477213426008 0.962359425501542 0 1
0.570981430747343 0.560654331653699 0 0
0.939021156893361 0.921686412489793 1 1
0.784358309085678 0.769982698403882 1 1
0.701509239311682 0.687824100303519 1 1
0.74464389777007 0.730134965929872 1 1
0.747626795871339 0.734824461839219 1 1
0.765047256044901 0.750760134190739 1 1
0.716175142566814 0.703481634155808 1 1
0.707068474879641 0.69292554606953 1 1
0.845762689300835 0.829463294605147 1 1
0.735447812348127 0.721171424817376 1 1
0.779829135683738 0.765377077161616 1 1
0.846959090983731 0.830909131367413 1 1
0.778556629224813 0.764091107234755 1 1
0.816623866262276 0.80256800788959 1 1
0.690863118437197 0.678025901438895 1 1
0.872358801722281 0.855838885692755 1 1
0.82987946532203 0.814600368363039 1 1
0.67931591796584 0.666123750517916 1 1
0.798122598361691 0.78380912140654 1 1
0.856082813829847 0.841261380272819 1 1
0.89918887893593 0.88295786450156 1 1
0.841119676209766 0.826454545442814 1 1
0.799035517602819 0.784458439315444 1 1
0.789169249877689 0.774178920125891 1 1
0.854141498114309 0.838060508688725 1 1
0.744256512772256 0.731139542976818 1 1
0.795290370791363 0.779105760124192 1 1
0.711610047259201 0.697499467284271 1 1
0.711390302666579 0.699287944818238 1 1
0.817234623673948 0.801287370605041 1 1
0.784361215061984 0.769486592734581 1 1
0.907516498148345 0.890737954103774 1 1
0.828730509308385 0.813951257645019 1 1
0.736058447347186 0.722894967412095 1 1
0.759425072710646 0.745566570810676 1 1
0.770727946938729 0.756778145987154 1 1
0.735246943491797 0.721717251330244 1 1
0.830917334385007 0.815517192938743 1 1
0.778300540037043 0.764849950489749 1 1
0.839442857793965 0.824620390086466 1 1
0.733757032021479 0.720608084891527 1 1
0.821941876534785 0.8054422526152 1 1
0.79583834107351 0.781151988388927 1 1
0.856335038613748 0.839537998944342 1 1
0.875114869313999 0.8584073212222 1 1
0.864753292099862 0.848428011833234 1 1
0.791870522034492 0.777422249145489 1 1
0.90613231613845 0.889430761636737 1 1
0.795815199298332 0.781895834919039 1 1
0.730550148662945 0.716756031716211 1 1
0.689802580521037 0.677467536750255 1 1
0.805214965710587 0.791198906531957 1 1
0.805678395691044 0.790473630640313 1 1
0.818511548981586 0.802847743508663 1 1
0.706363511013233 0.692746748651658 1 1
0.918379533596725 0.902213310107514 1 1
0.734005858864163 0.719284894746104 1 1
0.776995879713578 0.762461511982538 1 1
0.700526690968523 0.686171800407465 1 1
0.751374633065651 0.736138402166093 1 1
0.877016783853734 0.860879842650273 1 1
0.827632284187933 0.811992475833296 1 1
0.666073493070856 0.653647577580119 1 1
0.740074332218842 0.726218414224685 1 1
0.519963230774775 0.509980636170424 0 0
0.860244508350332 0.844762747667556 1 1
0.814241789606867 0.799708121249903 1 1
0.66521906531844 0.652524377877216 1 1
0.765555121528005 0.751429609304184 1 1
0.994156791912757 0.975880202744375 0 0
0.778274143362251 0.763547372651854 1 1
0.937984634069713 0.920642706885542 1 1
0.810642330680259 0.797065219060405 1 1
0.87057918218941 0.853815181612105 1 1
0.769248191955732 0.755723269792364 1 1
0.842939217414027 0.827630957250008 1 1
0.890502931287949 0.872711303341833 1 1
0.742045288161587 0.729109827104811 1 1
0.806667799890984 0.791745409473708 1 1
0.73560692392786 0.72303255335192 1 1
0.786566552779845 0.771333269025842 1 1
0.931636094693094 0.913295138945238 1 1
0.69579613054631 0.682790423498926 1 1
0.689100803622983 0.676804074607945 1 1
0.797134287903416 0.782267051883205 1 1
0.818184127731696 0.80195101686885 1 1
0.765967854948842 0.752220094752823 1 1
0.685857220170574 0.673366488678189 1 1
0.75341860966643 0.73919225528056 1 1
0.775602881312919 0.761733264297164 1 1
0.659815073562119 0.648157220696667 1 0
0.787217668276726 0.771687696105869 1 1
0.786882330188719 0.772266419514565 1 1
0.757942108739996 0.744159538104295 1 1
0.775968126339886 0.762544089544828 1 1
0.729008541779389 0.71366392372428 1 1
0.737718257045011 0.723997832622779 1 1
0.714836874605233 0.702292749753574 1 1
0.899279398277927 0.883585767707778 1 1
0.787339153586482 0.772800090702166 1 1
0.854303169988882 0.838640499285416 1 1
0.619697891787856 0.609092307054883 0 0
0.760024116839362 0.746457359628333 1 1
0.766291666195259 0.752530806107822 1 1
0.776023981511284 0.761261257381446 1 1
0.734900777841744 0.721300718912081 1 1
0.840982175207879 0.82453444379463 1 1
0.826864768955209 0.811485560140897 1 1
0.83056559892425 0.815980825806231 1 1
0.853902454293016 0.837426884169362 1 1
0.759583731795109 0.744991513236423 1 1
0.731679760908943 0.717558492498122 1 1
0.782791298704363 0.76894353763049 1 1
0.777448889730386 0.763913061498399 1 1
0.872855273440847 0.855945957944168 1 1
0.791437378453123 0.777011966122788 1 1
0.889218991595768 0.873003830494424 1 1
0.88197029509507 0.865386656312194 1 1
0.733161657584308 0.719811235840472 1 1
0.853680741542822 0.838012130785844 1 1
0.823948031578968 0.809826637356861 1 1
0.764218492215644 0.749604042363663 1 1
0.657222053158219 0.645845374621469 0 0
0.8019434319025 0.786286100067042 1 1
0.859341783350233 0.842724219352526 1 1
0.866048786473946 0.850234531575066 1 1
0.84269786643414 0.827638916592049 1 1
0.848889595802042 0.83332853588872 1 1
0.807223896982321 0.791223421358269 1 1
0.80242610452805 0.787066636414223 1 1
0.827585942324648 0.811468754648199 1 1
0.803632622813034 0.787824181108231 1 1
0.889939871140861 0.873775603765866 1 1
0.778825441865673 0.764496519151725 1 1
0.851520961761073 0.836475180358734 1 1
0.92883737101365 0.912368815006447 1 1
0.860035335705023 0.844708684379322 1 1
0.864576035469734 0.847937383568924 1 1
0.958150317814681 0.940293472413538 0 1
0.817321792563045 0.802001235517707 1 1
0.823477035697599 0.808754519802786 1 1
0.745598438927028 0.732951677428794 1 1
0.804874982275069 0.789797086904666 1 1
0.733343275251603 0.720058583994199 1 1
0.848744442242779 0.83140419039815 1 1
0.756452446754546 0.742452374599479 1 1
0.856612970645328 0.840746323017912 1 1
0.770447169321459 0.756640817098189 1 1
0.857444190074005 0.841136369974874 1 1
0.944257909284498 0.926064954153406 1 1
0.819059827789308 0.803762125285498 1 1
0.664567497489464 0.652919660203876 1 0
0.726274137035699 0.712653006674708 1 1
0.683603461656984 0.670559931458243 1 1
0.7780790514112 0.764707938512866 1 1
0.781182132345363 0.766437844850171 1 1
0.772501451759716 0.759297703914417 1 1
0.713828889969891 0.700899070261437 1 1
0.721711952516316 0.709005310413215 1 1
0.716565050234975 0.702476881036021 1 1
0.85384702588578 0.838824203096009 1 1
0.861779139062773 0.845119167900881 1 1
0.859413365144998 0.843808106020091 1 1
0.732390006615702 0.718098513967091 1 1
0.797151325737314 0.782230029473278 1 1
0.784010190117504 0.770197103760434 1 1
0.868654929726148 0.852542160980442 1 1
0.713664007437936 0.701393517850602 1 1
0.690471974881901 0.677512883508701 1 1
0.700165093475951 0.687132596417331 1 1
0.809634571036419 0.795360603098624 1 1
0.706692143502279 0.694589088003217 1 1
0.80073082606544 0.786713082134758 1 1
0.795490378055542 0.781439655748962 1 1
0.711291135637448 0.697655526474297 1 1
0.909411221021107 0.89234627958593 1 1
0.779122038725436 0.764926947802107 1 1
0.816880379447827 0.801421303449128 1 1
0.753686936202795 0.740216282850978 1 1
0.859968359554634 0.844254922042023 1 1
0.881157508921664 0.865456442248615 1 1
0.819496807798539 0.804791384635419 1 1
0.709957385319951 0.697418769570018 1 1
0.714287293487205 0.701572970602923 1 1
0.827498073303492 0.813186448021018 1 1
0.773685627660039 0.758659608238873 1 1
0.814156306222113 0.799819439927577 1 1
0.777006555795273 0.762633071094359 1 1
0.778512092283967 0.764381593537926 1 1
0.788789530444323 0.773722787423865 1 1
0.813945267646362 0.79887419759735 1 1
0.881026320503145 0.865499306271761 1 1
0.799155072097796 0.784572983109006 1 1
0.758959391248504 0.745798052368477 1 1
0.875989152719402 0.859447173724534 1 1
0.681142648145537 0.667101807152311 1 1
0.87713392376953 0.860154699117532 1 1
0.807955302823974 0.793467964154118 1 1
0.837825675241632 0.822612848138439 1 1
0.938135658587417 0.921132257164866 1 1
0.882429610226937 0.86597126115668 1 1
0.742709949763663 0.729007732693729 1 1
0.779052067570696 0.764799691628075 1 1
0.88874042286429 0.871859316365916 1 1
0.799005228590795 0.784374864262368 1 1
0.728885114960794 0.715501284055704 1 1
0.721473815370886 0.708866176553134 1 1
0.756984183189099 0.74259176069778 1 1
0.673531835198243 0.660874747439166 1 1
0.800585041082627 0.786600474061543 1 1
0.728683282138804 0.715863912303962 1 1
0.757945140816886 0.74423802871631 1 1
0.855773261857172 0.839938619952943 1 1
0.966469551796323 0.947594601818708 1 1
0.89044051179716 0.874560103298378 1 1
0.721844799439475 0.708599374788123 1 1
0.83072586654878 0.815422908045915 1 1
0.913182689317059 0.895508942036651 1 1
0.805936372578212 0.790855050715512 1 1
0.806137460506288 0.790825725725022 1 1
0.859814415909513 0.84483191068822 1 1
0.760565568446573 0.746492828912507 1 1
0.817660781828661 0.802818853825576 1 1
0.770232367913327 0.755439000238793 1 1
0.818930053401116 0.804359318413064 1 1
0.7943549713721 0.779923302346456 1 1
0.662674413085769 0.650830122811603 1 0
0.91371112033013 0.897591903440373 1 1
0.883012858226674 0.86708699917983 1 1
0.707901460123639 0.695302548081358 1 1
0.792664659123819 0.777701955352405 1 1
0.900220392911592 0.883949881996191 1 1
0.783121989955227 0.768953650241987 1 1
0.800913789272971 0.785676312601594 1 1
0.853302070470372 0.837389701908678 1 1
0.825744408904003 0.809842295005091 1 1
0.835473439920953 0.818227154939875 1 1
0.907185711133389 0.889620667058594 1 1
0.849091610527732 0.832997846465321 1 1
0.714188390338777 0.701395773296945 1 1
0.913338175781069 0.896614469249519 1 1
0.742420301365768 0.728304281056153 1 1
0.802269618459604 0.787627392365391 1 1
0.8654848850635 0.85082508619306 1 1
0.774461572743021 0.761238725947417 1 1
0.870531669682723 0.854864423324141 1 1
0.741384621940909 0.726854961169765 1 1
0.900611094216612 0.883727689436103 1 1
0.726471334092676 0.712718282552664 1 1
0.760636427075734 0.745377567127827 1 1
0.805744984653733 0.791588192487141 1 1
0.767695130709452 0.752841150961735 1 1
0.719290074292734 0.705889207125648 1 1
0.789826400059751 0.775151338298333 1 1
0.70641611982557 0.692874114083183 1 1
0.828607561485293 0.813210556244302 1 1
0.829985218279577 0.815218800643977 1 1
0.823001418987857 0.808252580951969 1 1
0.861104838275982 0.845481154943344 1 1
0.803746881904121 0.789145506854377 1 1
0.640529573914978 0.62725696931461 1 1
0.721427079396971 0.708916014865116 1 1
0.814491768505027 0.798897784575352 1 1
0.840949540576583 0.825470758359211 1 1
0.82759788870047 0.812382392736467 1 1
0.708309345764977 0.695202248694671 1 1
0.843847404045991 0.828142507008912 1 1
1.00245741945728 0.983359263112053 0 0
0.76556755141325 0.751851631698107 1 1
0.824774767998015 0.809772759877471 1 1
0.656653099971888 0.644982957067237 0 0
0.683375939175932 0.670946864377209 1 1
0.77890447967922 0.764407763068855 1 1
0.74225708325605 0.727928398907601 1 1
0.833837577808058 0.817479800569856 1 1
0.769896482053563 0.756489124666342 1 1
0.764977815305917 0.750581944773681 1 1
0.726582632159179 0.713316179386191 1 1
0.876807296715336 0.86084466232041 1 1
0.962805366061774 0.945693427889198 0 1
0.825783269832178 0.811098603879529 1 1
0.783918035183023 0.768602770413049 1 1
0.905366191142582 0.888455450662788 1 1
0.841321114514782 0.825944941799805 1 1
0.785551574813452 0.770985784682249 1 1
0.918054584770343 0.900586907494704 1 1
0.842901571929267 0.826615137112406 1 1
0.845589957800425 0.829538952914018 1 1
0.920271001647008 0.902706050621208 1 1
0.757237721818449 0.743043422641149 1 1
0.895677215249721 0.878742828455868 1 1
0.782918613764629 0.767802097169894 1 1
0.829760469413705 0.814054331088453 1 1
0.83533959814798 0.818836296252224 1 1
0.819081594546068 0.804412950289899 1 1
0.802151651902369 0.787300891212898 1 1
0.90973003779858 0.893431510698427 1 1
0.784620182533173 0.770415009857715 1 1
0.981866136884156 0.964031143243749 0 0
0.861959759586333 0.846110349318234 1 1
0.813386043213051 0.798631198861604 1 1
0.769100436181949 0.75419219278284 1 1
0.836579475920581 0.821442511241299 1 1
0.81886949311635 0.803800526016382 1 1
0.846730068013345 0.832033601093281 1 1
0.818406593442149 0.803414599953424 1 1
0.918235332989239 0.900721405458282 1 1
0.734975867611922 0.721799080691471 1 1
0.81874147160183 0.804212926731913 1 1
0.685760846816927 0.673562292697011 1 1
0.570585856052198 0.560967959204437 0 0
0.735310293769915 0.721822246743874 1 1
0.669370597354951 0.657064315899451 1 1
0.807760624813844 0.793753217402467 1 1
0.790820146838848 0.776599047868888 1 1
0.866384647791617 0.850158539669455 1 1
0.893740380596029 0.877447348513579 1 1
0.817559589860281 0.802245472682032 1 1
0.7217845390402 0.708649190153282 1 1
0.694252456419244 0.681313222208982 1 1
0.962002753624256 0.943518193851217 0 1
0.790614411420934 0.776109456464085 1 1
0.902600462792676 0.885782488854219 1 1
0.8521880523196 0.836638681395805 1 1
0.833020439843378 0.818365359113887 1 1
0.660124237112419 0.647492184574891 1 1
0.89877541042455 0.880808457596091 1 1
0.766571658114263 0.752234729885753 1 1
0.689400330661427 0.676122172296159 1 1
0.835793961417877 0.820275874338897 1 1
0.710950977646933 0.697902520774649 1 1
0.794149210964191 0.78009864656494 1 1
0.84728594129972 0.830888874381099 1 1
0.675195100569331 0.662747302136072 1 1
0.884018237891459 0.867690459466686 1 1
0.723082999107139 0.707862210185611 1 1
0.750837818307719 0.735414051763913 1 1
0.770666065958726 0.75571183838181 1 1
0.691519662591099 0.679184358269529 1 1
0.749440254901969 0.735829320768954 1 1
0.844093406859819 0.828300638446998 1 1
0.846462188317561 0.831530270730117 1 1
0.774111219197442 0.760045367009701 1 1
0.867639237388912 0.851221527109057 1 1
0.742808524422594 0.729413058423713 1 1
0.648844750170648 0.637769431491426 0 0
0.783732735886406 0.769036396510329 1 1
0.899282903028209 0.881673084042621 1 1
0.885653135816883 0.869561178462101 1 1
0.779255656652987 0.764420818977854 1 1
0.81793744828749 0.802813891197521 1 1
0.715688826787317 0.702391454303951 1 1
0.747327954048278 0.734096976450766 1 1
0.77831669005091 0.763317016822756 1 1
0.89205474420549 0.874721659230767 1 1
0.744963567711269 0.73145038187215 1 1
0.895014859311317 0.87759408601029 1 1
0.736828197896523 0.723004614658371 1 1
0.782292589623313 0.768203089360241 1 1
0.892530748513269 0.875834834287312 1 1
0.646593970171753 0.634569872886361 0 0
0.684781926075091 0.670628273864807 1 1
0.749745899713154 0.735184787726388 1 1
0.823805071563643 0.809014278385392 1 1
0.826504201817122 0.809778331930754 1 1
0.851829168051779 0.834870619960507 1 1
0.668088500084537 0.655774558694084 1 1
0.887810229246596 0.872278255000023 1 1
0.93252811232087 0.915933396365355 1 1
0.902102171984329 0.885623072030831 1 1
0.905092884808241 0.889035650865043 1 1
0.828239663977912 0.813049002724967 1 1
0.841638122018183 0.826325230624781 1 1
0.883894637715505 0.86770884226057 1 1
0.741381739497099 0.726721614001866 1 1
0.770314674949829 0.755432750891216 1 1
0.834116886565586 0.817661487713943 1 1
0.74031512145411 0.728087372425243 1 1
0.718576982777955 0.7057236262824 1 1
0.737944393830279 0.724024479916082 1 1
0.71127763201636 0.697519231729115 1 1
0.910941732420034 0.894225947653372 1 1
0.855610063163863 0.838955268173643 1 1
0.759890810368804 0.744983366565258 1 1
0.804408001836239 0.78898791056645 1 1
0.865002554547169 0.848736460946443 1 1
0.842294586293556 0.827122139890573 1 1
0.779501781195714 0.764547126191591 1 1
0.867163835779197 0.85205441738508 1 1
0.767647139833107 0.754489961940353 1 1
0.798279341719885 0.783670350116319 1 1
0.886201372639111 0.870172921346453 1 1
0.850430596056741 0.834531570699177 1 1
0.705832591669982 0.692686421166833 1 1
0.704464781464035 0.691968107802955 1 1
0.701954052104825 0.688742724455845 1 1
0.940392045762345 0.921015858577946 1 1
0.822446812034131 0.807348605464196 1 1
0.84099736747709 0.826460053005595 1 1
0.79356170600425 0.778773635197854 1 1
0.967613039004109 0.950334399946184 1 1
0.724036459227756 0.70977255550241 1 1
0.853786913444312 0.838288221583579 1 1
0.897749152518143 0.882206936217039 1 1
0.847698800660775 0.831565376138607 1 1
0.736870444777469 0.724683874070756 1 1
0.789966938282227 0.774452420399508 1 1
0.9290919581886 0.91118235754096 1 1
0.772389043465702 0.758145571407478 1 1
0.832424278660624 0.816645977813555 1 1
0.694197346130576 0.681486506507847 1 1
0.810355989509051 0.796680030001558 1 1
0.77436873463691 0.759184258167348 1 1
0.717396238245199 0.703451755230791 1 1
0.8255172315247 0.809925682928855 1 1
0.755976512552855 0.742215401465285 1 1
0.7472083210515 0.731749449526574 1 1
0.760616777403405 0.747390372487793 1 1
0.748843474224007 0.73665368241535 1 1
0.754640617620439 0.74059785223444 1 1
0.781520299855673 0.76584586819526 1 1
0.9054433886055 0.887367057956904 1 1
0.913928406556642 0.897625898473337 1 1
0.761191571080643 0.746705986401115 1 1
0.823528504247406 0.808259429203327 1 1
0.983256343382561 0.965746500040253 0 0
0.821662372510299 0.80615628293486 1 1
0.849284411278854 0.833790664904816 1 1
0.778354604508413 0.764469319309996 1 1
0.76448157615751 0.750960744613682 1 1
0.738027192425291 0.725445356086968 1 1
0.595791049603873 0.58501234143848 0 0
0.722961080331657 0.709084732533937 1 1
0.81184384556434 0.797377281369673 1 1
0.944973451207492 0.927292707964124 1 1
0.771879639052089 0.757358293473982 1 1
0.797047484882275 0.781961852344235 1 1
0.872799227070912 0.856355723905796 1 1
0.898917781363019 0.882832974392119 1 1
0.698088185712421 0.683064971304875 1 1
0.804749543872404 0.789813743982842 1 1
0.730619065063082 0.718162405466749 1 1
0.832165862063099 0.816982072771953 1 1
0.859120783772556 0.843565072226329 1 1
0.795372659611238 0.780165882325981 1 1
0.850056257527055 0.83421928565207 1 1
0.847887015522116 0.832523666318355 1 1
0.62622842484085 0.614030256994727 0 0
0.782060826435853 0.768290227153462 1 1
0.8178918644935 0.802339178541556 1 1
0.826150249591473 0.810011931065378 1 1
0.81467753526199 0.80031971102862 1 1
0.759156201713353 0.746156782116139 1 1
0.826088917381672 0.810139354780272 1 1
0.807688412426555 0.792987219006046 1 1
0.763414492224407 0.749814121365084 1 1
0.854535132039992 0.838677552455307 1 1
0.738477739489723 0.725374661897549 1 1
0.649832804891055 0.637540997602428 0 0
0.865265219153822 0.849375107925437 1 1
0.821236398055044 0.805165006566116 1 1
0.815030163508833 0.799350430210516 1 1
0.847033852880589 0.831648689665529 1 1
0.831379057778318 0.815901145360079 1 1
0.8273085494234 0.812688361121747 1 1
0.921256268697134 0.90553569843348 1 1
0.655128773477408 0.643048595467044 0 0
0.77235580169491 0.758986449580986 1 1
0.714996323695584 0.701835697764797 1 1
0.906357165874433 0.890279836898068 1 1
0.776242130365555 0.762762539889124 1 1
0.893663284197405 0.876537301235539 1 1
0.80816997996946 0.79365410046979 1 1
0.783815699254506 0.769758570188689 1 1
0.754967562593783 0.741160063591689 1 1
0.913312943126505 0.896264413941853 1 1
0.788380338986291 0.774293868413525 1 1
0.791614436074281 0.774898573383619 1 1
0.655107424603591 0.643432379229037 0 0
0.722225854066876 0.70993803061937 1 1
0.867985752060196 0.852487126606963 1 1
0.782854303888847 0.768907462349186 1 1
0.846161042437549 0.830696356798548 1 1
0.881901737269873 0.865784673461167 1 1
0.789430307170954 0.77501217733423 1 1
0.91035418189203 0.892624936030047 1 1
0.880556445609035 0.865073990643885 1 1
0.779017962700209 0.76523639064469 1 1
0.842579422888183 0.827025615555332 1 1
0.877149215307551 0.859563727655942 1 1
0.839684555056648 0.8245850470334 1 1
0.88746636648263 0.872018449422661 1 1
0.778937440253707 0.763038774398555 1 1
0.786182169345361 0.771679350446033 1 1
0.859218014581276 0.843881843976276 1 1
0.741058657762171 0.727465829448692 1 1
0.896584255314612 0.87902723728531 1 1
0.804344831506021 0.788999138533402 1 1
0.866205044266478 0.851522510991214 1 1
0.886653859392138 0.870801576509578 1 1
0.748838330188731 0.734230333620066 1 1
0.858671393627163 0.842842041064051 1 1
0.782244836378084 0.768158226962052 1 1
0.760900951344395 0.746971295625056 1 1
0.866335865904787 0.849469224049517 1 1
0.838451821335144 0.823350858870907 1 1
0.884067117212484 0.866693483524869 1 1
0.80089238291158 0.785719456683956 1 1
0.659186837507299 0.647116118771804 1 0
0.780428897162371 0.766162082093753 1 1
0.913519112508572 0.896985930016453 1 1
0.837032091376104 0.822145345667162 1 1
0.795843039282853 0.782164926883258 1 1
0.800343594265583 0.786484853962183 1 1
0.763078518141832 0.749784472041869 1 1
0.757006522226704 0.742262456486071 1 1
0.675248735986975 0.661904777163481 1 1
0.764626152819576 0.750838856919894 1 1
0.840721762528489 0.825425429108706 1 1
0.884813214930122 0.86888924264323 1 1
0.884740779045133 0.867430541954437 1 1
0.837864748366505 0.822594085008735 1 1
0.687336253413213 0.674581016239921 1 1
0.805774189638631 0.789854558262173 1 1
0.786883629085798 0.772641654054139 1 1
0.949223563858726 0.930684523000798 1 1
0.742224709095255 0.728060562385211 1 1
0.728492363206226 0.714814548498865 1 1
0.788174420367167 0.773835010902662 1 1
0.938903399449787 0.921543592130021 1 1
0.841661075148245 0.827020959214435 1 1
0.861553065238381 0.84572658452644 1 1
0.793657992751654 0.777018384920947 1 1
0.779826002501802 0.765756144659021 1 1
0.918124185990644 0.901817666649463 1 1
0.792445841404456 0.77775167075832 1 1
0.717760883038345 0.704839528479787 1 1
0.753221231997851 0.738502548645446 1 1
0.827533566572932 0.812276672766299 1 1
0.91155109137961 0.895023220397775 1 1
0.816283870863922 0.800614331510821 1 1
0.695673234492803 0.68261779831113 1 1
0.817829686099819 0.803632187729941 1 1
0.922098079212151 0.905885183911636 1 1
0.768600159230249 0.754272849245285 1 1
0.919890236431417 0.903302188526031 1 1
0.728579326698147 0.715634672223024 1 1
0.891975959695339 0.875937866860865 1 1
0.758761066765174 0.744889097180898 1 1
0.8892944387758 0.872584658287799 1 1
0.824249418354374 0.808396234635597 1 1
0.71813906132919 0.705065647706764 1 1
0.704087247162492 0.690807097835872 1 1
0.718913791644738 0.704645749224645 1 1
0.912320271217237 0.895846010742079 1 1
0.805059456802135 0.790278231424057 1 1
0.847402518548318 0.831509247415089 1 1
0.820905268272563 0.806063017501678 1 1
0.767101986992535 0.75366322236474 1 1
0.816988425319455 0.801979855380396 1 1
0.517027222461351 0.506617336128297 0 0
0.779212434152178 0.765645409153392 1 1
0.804450716381224 0.789706364805223 1 1
0.788415873931731 0.774258561687817 1 1
0.859978450484887 0.844436898851693 1 1
0.961270603130564 0.943802647491023 0 1
0.776404123520659 0.762725399732372 1 1
0.762119098577521 0.748289834338614 1 1
0.752805702153291 0.739579615116979 1 1
0.763309680212135 0.749389440295987 1 1
0.77685273102197 0.761872338630936 1 1
0.777314835876024 0.763840215369566 1 1
0.905426992109736 0.889122462665336 1 1
0.788021762698305 0.774238616414294 1 1
0.73133090722357 0.718223762383275 1 1
0.828702550037704 0.813935875071827 1 1
0.863359172243583 0.847818485071747 1 1
0.868188111471418 0.851665102138841 1 1
0.778935872089635 0.765169353545499 1 1
0.802263674083013 0.785990181968931 1 1
0.830240682011637 0.814764731626283 1 1
0.909590612670044 0.893388896477586 1 1
0.854030147083147 0.838935186046191 1 1
0.906546548645266 0.889901447711018 1 1
0.680904145689344 0.668446081762654 1 1
0.769351468045063 0.75543478957592 1 1
0.810174063244303 0.795031064696984 1 1
0.836272611265701 0.819117837467557 1 1
0.903410906204457 0.886579337276923 1 1
0.744955703492772 0.731626045811485 1 1
0.758774315717533 0.744165073180245 1 1
0.942527138854096 0.925690201490813 1 1
0.749194014228417 0.734944786370526 1 1
0.811503950096838 0.797434999104383 1 1
0.710343234036815 0.696905000807292 1 1
0.79089930264639 0.776658030113607 1 1
0.82411500080294 0.808268832600456 1 1
0.705031080488647 0.691635842598253 1 1
0.792018613837494 0.778091654618825 1 1
0.970046761060397 0.951151149898198 0 0
0.804393084644451 0.790264288005669 1 1
0.716852038959966 0.702458645372558 1 1
0.754552550674981 0.741205651279266 1 1
0.813047746512707 0.797597139564198 1 1
0.778623056648701 0.764152066392362 1 1
0.75055453233202 0.736535846673249 1 1
0.810234110170808 0.794874955469783 1 1
0.790341013224646 0.776347338270471 1 1
0.802596115870573 0.788307545331211 1 1
0.809844492694038 0.794238601671344 1 1
0.858874393513863 0.843965165346948 1 1
0.827900731569515 0.813377674262859 1 1
0.877544409655352 0.861666449000802 1 1
0.809039730395442 0.794459794003574 1 1
0.846368236150375 0.831148247362985 1 1
0.777578561828357 0.763317288756661 1 1
0.809368122859943 0.794315805838677 1 1
0.706505707319511 0.693210589553502 1 1
0.850778279695735 0.835613688935731 1 1
0.703084615520092 0.689799559072585 1 1
0.794700821483868 0.779795083133551 1 1
0.90473612556507 0.887691841785385 1 1
0.713772733042487 0.700855793327325 1 1
0.689138585961022 0.675708846098348 1 1
0.658522395632042 0.646829962176249 0 0
0.744759048421358 0.730107946565997 1 1
0.683198816323705 0.670728836726916 1 1
0.852286962885017 0.836577168141208 1 1
0.918961042017735 0.902244747370979 1 1
0.81467006566137 0.799164501592733 1 1
0.746796415840794 0.733111319039248 1 1
0.853722752351407 0.838155800362307 1 1
0.728933865769813 0.715886284653809 1 1
0.645334622865332 0.634377814264841 0 0
0.744559320336045 0.731053702596131 1 1
0.930617358996055 0.913027278740751 1 1
0.927656170226133 0.909830948274513 1 1
0.720895757303528 0.707389598615491 1 1
0.782206355326472 0.767627793139366 1 1
0.792275154201873 0.778143444682224 1 1
0.940895972621977 0.924243852304985 1 1
0.676836607753899 0.665242841755658 1 1
0.725244492209209 0.711326862178274 1 1
0.690948085814061 0.67867734108294 1 1
0.71783788932348 0.704472619417103 1 1
0.90580841519408 0.888329673541456 1 1
0.668232420530611 0.656082919604255 1 1
0.783513510232423 0.76856229679272 1 1
0.92431201023481 0.906206311347984 1 1
0.768272256122203 0.75446259602394 1 1
0.716785443874325 0.703406706734952 1 1
0.690315592653197 0.676967757618683 1 1
0.764054172924829 0.749316828933416 1 1
0.792166295401108 0.778237730196835 1 1
0.857827290000057 0.842482076972128 1 1
0.981262141707725 0.963940669357954 0 0
0.738796063419568 0.725450273609222 1 1
0.722781653093069 0.710867022087889 1 1
0.835413309091852 0.820477130776831 1 1
0.776558034105452 0.763357261175704 1 1
0.771865584001585 0.758174371433301 1 1
0.700596213027497 0.688455332568158 1 1
0.956035130162082 0.938838643065926 0 1
0.773583050642136 0.758933825129032 1 1
0.814272639912906 0.799402407075438 1 1
0.823482068328497 0.806704067516655 1 1
0.742827651432129 0.730201035071898 1 1
0.649147173421134 0.63808996614714 1 1
0.886770305980814 0.871197269880866 1 1
0.769894939250342 0.754737227851419 1 1
0.718515852574785 0.704519466713436 1 1
0.983220310044 0.96458749477124 0 0
0.797650525776469 0.782974805424463 1 1
0.782834276590729 0.768742953477466 1 1
0.854274205987088 0.838250353220308 1 1
0.780598632222128 0.765364273492669 1 1
0.843136423951335 0.827845048454684 1 1
0.893081665460452 0.877310292718943 1 1
0.791465032092944 0.777054350917144 1 1
0.880926476121516 0.863258989290042 1 1
0.738684533536799 0.725656773277771 1 1
0.923213459555157 0.906201134229339 1 1
0.671612355743986 0.659255926491433 1 0
0.615860881887853 0.604938711815078 0 0
0.746407879790881 0.732391559733749 1 1
0.826982363215245 0.810683160325137 1 1
0.754772969187403 0.742025800318905 1 1
0.735665468355294 0.72223749412673 1 1
0.816772850417573 0.800008838429645 1 1
0.716162248299826 0.703042173749356 1 1
0.834130849436899 0.819395438273426 1 1
0.725032878353529 0.711172747837301 1 1
0.791283011866745 0.77540806832585 1 1
0.808852907674563 0.794569125257581 1 1
0.732394584640516 0.719028199720594 1 1
0.791962076612072 0.776754993475276 1 1
0.695466301929408 0.682156379413197 1 1
0.852642362770785 0.836616690334565 1 1
0.810087619532528 0.796475454337334 1 1
0.861448999630551 0.846156704211199 1 1
0.775344095406329 0.762129629747591 1 1
0.759117545728661 0.74527698390682 1 1
0.820317639237693 0.806214838973274 1 1
0.790287424259048 0.776059766284582 1 1
0.881461981871402 0.865074770964288 1 1
0.917694299174616 0.901821060917229 1 1
0.736652629693396 0.722583311401978 1 1
0.729316985437041 0.716456928793368 1 1
0.92044900117282 0.903394289437858 1 1
0.803291029079345 0.788224603497904 1 1
0.918305956192521 0.901591460931361 1 1
0.769935024636053 0.75645582073101 1 1
0.824568665342096 0.809485195841833 1 1
0.808957411657402 0.794165277824871 1 1
0.789976253776458 0.775447129373182 1 1
0.726215108186167 0.712991672992189 1 1
0.784116415799025 0.768866736934719 1 1
0.724107435554832 0.710628887359976 1 1
0.778737953559135 0.762530050052401 1 1
0.810087281023683 0.79629851951318 1 1
0.787863970627792 0.772674324177748 1 1
0.712583658598481 0.699555336389439 1 1
0.815872682612402 0.799731650194031 1 1
0.741520000887451 0.728197410722246 1 1
0.855109214743767 0.838805834224252 1 1
0.88601184381654 0.870498525381714 1 1
0.802800169808188 0.788081063704829 1 1
0.717842590818879 0.70455768973459 1 1
0.734541627063125 0.721297741230977 1 1
0.853938915873803 0.837094257977369 1 1
0.787868387608092 0.773249949315093 1 1
0.850493276521205 0.835216271554802 1 1
0.78978367640452 0.774270628291302 1 1
0.719649032694023 0.70582340977678 1 1
0.874270654560265 0.857537888303437 1 1
0.754798500925716 0.740905021561781 1 1
0.667466588231486 0.655691222904895 1 0
0.905017606039968 0.888581925828682 1 1
0.742434455339185 0.729215795850672 1 1
0.90333875050425 0.885849258454693 1 1
0.801053860679035 0.786065981621787 1 1
0.850292171308285 0.835047382865767 1 1
0.846305307429722 0.830927596193736 1 1
0.754816016601227 0.740747671450269 1 1
0.916030558425843 0.899200913080862 1 1
0.836943439650257 0.821244783032859 1 1
0.77508586987192 0.759768662950452 1 1
0.751908035871878 0.738556079826323 1 1
0.87035250413745 0.855311396676956 1 1
0.754816310953558 0.740703910833113 1 1
0.79706273839293 0.78095205793781 1 1
0.831454350584374 0.815860640508354 1 1
0.790448308297955 0.774749101722829 1 1
0.759632946883819 0.74668953394075 1 1
0.718061823271975 0.70449740897141 1 1
0.904330046124422 0.887399952327537 1 1
0.668965832039561 0.657398614590116 1 0
0.793178084406402 0.778633630170305 1 1
0.852816835482584 0.836304096763934 1 1
0.806269079907826 0.790886721233749 1 1
0.782864460290463 0.767788838313662 1 1
0.890392624702532 0.87406003031989 1 1
0.707442693638079 0.694916515630583 1 1
0.863903244116866 0.849076595662649 1 1
0.874078703231851 0.857726457215383 1 1
0.749324531933547 0.735507835219912 1 1
0.676182696577273 0.664421355079463 1 1
0.678505756199554 0.665081906948145 1 1
0.771646714090659 0.757014486261649 1 1
0.851965075871821 0.834534214865039 1 1
0.718171101512388 0.704475617892729 1 1
0.822880656798068 0.806953857435794 1 1
0.812966002306754 0.798757941016258 1 1
0.883598211103756 0.866514784969868 1 1
0.818884625734763 0.803728384447314 1 1
0.724897776029238 0.711253180219145 1 1
0.860005354220119 0.843680506996664 1 1
0.761805841077949 0.747809361049569 1 1
0.691137759106923 0.677007553747762 1 1
0.742367933806304 0.728278796959401 1 1
0.862557688830671 0.846632180379416 1 1
0.804145737602859 0.789634247421515 1 1
0.878151086169893 0.861619118216687 1 1
0.782666737100033 0.767495038951523 1 1
0.897550990139772 0.880614096440342 1 1
0.935012055464033 0.918138210238234 1 1
0.703669680496819 0.691156212008598 1 1
0.777788807403317 0.76325092841384 1 1
0.882926852916543 0.866089156040059 1 1
0.724501548466806 0.711234896052358 1 1
0.825014269596856 0.809764184779116 1 1
0.708881486888977 0.696715259311127 1 1
0.807420354147574 0.793218743645476 1 1
0.753632459175835 0.73898115394941 1 1
0.814905257653038 0.799763059884829 1 1
0.727931778113005 0.714786278650819 1 1
0.793574567284113 0.779630030525227 1 1
0.723653094563495 0.710775073958892 1 1
0.843441580997344 0.828990294103548 1 1
0.804414055775487 0.787405144972055 1 1
0.811995864816551 0.797297518784869 1 1
0.864636087148997 0.849475017286803 1 1
0.810472298586873 0.796339592599769 1 1
0.776119381836689 0.762152174286335 1 1
0.732250813755185 0.718862897278908 1 1
0.771881331351087 0.758412738500799 1 1
0.702856863660117 0.689754114873986 1 1
0.736810842255537 0.722790235801341 1 1
0.739326845504065 0.726151863110147 1 1
0.891929942598911 0.874901106087738 1 1
0.813052258956867 0.79777114791233 1 1
0.723520384897949 0.709949478764604 1 1
0.708238274412832 0.696310595514589 1 1
0.794150809453583 0.779486108083661 1 1
0.871625927654855 0.856220297956942 1 1
0.861832222668908 0.84490160500263 1 1
0.658382256123665 0.64531626994991 1 1
0.831444924907348 0.816452973584246 1 1
0.805145606918359 0.790656145389563 1 1
0.74584608999227 0.731603626024771 1 1
0.724431111848529 0.711058917541266 1 1
0.787394203755959 0.772251448781769 1 1
0.845978492320142 0.830296106047147 1 1
0.71708246248921 0.703985863409932 1 1
0.814271900172953 0.797236927713295 1 1
0.785147774278717 0.770549675193777 1 1
0.748584932541887 0.735046460511259 1 1
0.841611178908306 0.826462591735758 1 1
0.835741988878204 0.819826788999331 1 1
0.805336302531977 0.78992092661566 1 1
0.836918600079857 0.821113399269907 1 1
0.710338541710153 0.696099199918986 1 1
0.845602945091328 0.830613942943307 1 1
0.71894217699933 0.704891095677117 1 1
0.719418521508408 0.707144827138697 1 1
0.891823530643259 0.875874660307361 1 1
0.757290467248442 0.742329575246907 1 1
0.909589682472161 0.893278387279352 1 1
0.82328638039012 0.808752716361648 1 1
0.861323353800566 0.846014439393864 1 1
0.720104759962242 0.706991134737161 1 1
0.74629904062541 0.732129174428614 1 1
0.737109980588702 0.723410070921077 1 1
0.740537400019526 0.727369642648596 1 1
0.887009657714907 0.871373137142454 1 1
0.753866653232943 0.740357027709331 1 1
0.727501510506865 0.714577795287247 1 1
0.840400725370722 0.824038707805292 1 1
0.651572799340708 0.639829145466258 0 0
0.836748944175091 0.821981940078139 1 1
0.808539065597742 0.794039312085205 1 1
0.673889477612239 0.662647965605277 1 1
0.887832230153397 0.871274125748794 1 1
0.868223693022927 0.852741783244877 1 1
0.668411063599703 0.657000391629548 1 0
0.763505614827902 0.749308843604845 1 1
0.74544405867965 0.732334613100867 1 1
0.76864909085287 0.75452185798348 1 1
0.803119483422094 0.788643910615009 1 1
0.85933503556123 0.843357762673449 1 1
0.856063412874413 0.841110769905778 1 1
0.868847812938387 0.853727839445209 1 1
0.742126531757205 0.729166588671419 1 1
0.852029390103806 0.837321818546428 1 1
0.778798133064972 0.764499504058037 1 1
0.808758766842944 0.794687305597655 1 1
0.757283965715074 0.74394549658427 1 1
0.761925521710658 0.748257747483542 1 1
0.788932941146612 0.774368864047026 1 1
0.74039069250763 0.725950167106862 1 1
0.786617679613232 0.771578887157028 1 1
0.84570072255791 0.830576357137031 1 1
0.882542468629369 0.865362814442545 1 1
0.834014943492034 0.818330944931351 1 1
0.784416969593589 0.769781601303438 1 1
0.908654247456616 0.891102875292279 1 1
0.791545107157271 0.776926861070705 1 1
0.793698483377142 0.778092341917396 1 1
0.842965642841114 0.827605119175927 1 1
0.813055893910169 0.797858956568893 1 1
0.855005996850183 0.839010998871612 1 1
0.883502418071166 0.867778538586784 1 1
0.825324521080087 0.808545989133236 1 1
0.720557816452793 0.70664194448981 1 1
0.96807683691068 0.950497361376034 0 0
0.756233783945078 0.742207284618189 1 1
0.857349935553231 0.842040360013951 1 1
0.615905607693921 0.604012726692575 0 0
0.902369289305275 0.885506465419507 1 1
0.943836000523777 0.925985763368947 1 1
0.74160200008105 0.729070630775242 1 1
0.852653596534105 0.835700886198775 1 1
0.779930367584234 0.76547379711846 1 1
0.872361418914037 0.855200137870039 1 1
0.804047341723024 0.787806495984966 1 1
0.611111876630585 0.600142418540228 0 0
0.779475555589638 0.764472428879828 1 1
0.85256352418162 0.836642933239565 1 1
0.901858332628534 0.885424577037839 1 1
0.777861189343751 0.764638197286592 1 1
0.804543389266054 0.790128532058729 1 1
0.773667238172507 0.759244011959805 1 1
0.709844883076861 0.696427132775145 1 1
0.709784887659328 0.696877496123627 1 1
0.805334818860119 0.791267141240615 1 1
0.796411201125994 0.780634922631379 1 1
0.661367406381719 0.648734309360097 1 1
0.809795992685673 0.794087924934693 1 1
0.792186764898147 0.777725405967815 1 1
0.763967373896733 0.750161379132439 1 1
0.705328976207186 0.691911132683116 1 1
0.744650444131118 0.731634044997873 1 1
0.748746788508318 0.734767953520863 1 1
0.871421097650058 0.855065256230116 1 1
0.771932482225269 0.757002634382044 1 1
0.886148597960904 0.869369702578775 1 1
0.854449957629525 0.839095243473988 1 1
0.809177908791166 0.792623907228291 1 1
0.840403253635017 0.825321127559411 1 1
0.956171927569127 0.938440901189223 0 1
0.832464562159942 0.816278812093071 1 1
0.68693407295478 0.673416324975988 1 1
0.88991457577465 0.873216195796389 1 1
0.819973571439522 0.804562595527671 1 1
0.756656481026356 0.74244742471383 1 1
0.838609398949389 0.823110836287541 1 1
0.818664781893482 0.803510433074547 1 1
0.639586707837994 0.627026623503691 0 0
0.795884863605038 0.781477650225315 1 1
0.833252841911301 0.81772245872696 1 1
0.881907342356364 0.864996079391388 1 1
0.730504380988837 0.717926789438847 1 1
0.620283002473294 0.609084454825952 0 0
0.711410164512153 0.698975513392273 1 1
0.840549909048183 0.824112405893289 1 1
0.90242758605722 0.885327476188102 1 1
0.819021001192204 0.803661183278006 1 1
0.965378556225534 0.947211419172057 0 1
0.924154557068389 0.906729116078211 1 1
0.80643148978263 0.79220197356848 1 1
0.883761689608834 0.867117326997848 1 1
0.772756528100194 0.759649841252549 1 1
0.82941591305036 0.814375908797588 1 1
0.859131968019125 0.843952182866619 1 1
0.827832288591082 0.812983224605314 1 1
0.81715775620559 0.800777738432544 1 1
0.737410787201955 0.723740215905701 1 1
0.704707686011355 0.691278959209129 1 1
0.861186399864841 0.845642679514375 1 1
0.872173455247892 0.854934246477852 1 1
0.76369566015138 0.750203693654986 1 1
0.743448177029252 0.72960817674933 1 1
0.74264734665307 0.728886466746235 1 1
0.801490028865524 0.786196232368063 1 1
0.83651255453511 0.820071006870972 1 1
0.759211277476636 0.743392943273437 1 1
0.857000762793154 0.840495069795299 1 1
0.80868580791041 0.793099334831072 1 1
0.662124915610701 0.65014987309728 1 0
0.913450762773706 0.89664245359272 1 1
0.801965118810471 0.786199974868339 1 1
0.888991817983617 0.873458470479526 1 1
0.830102838501434 0.81504534190383 1 1
0.861179457394451 0.845231101462369 1 1
0.943860933842448 0.926862257637 1 1
0.68790238334674 0.674925800854744 1 1
0.862265786049993 0.846667938677624 1 1
0.715074593832097 0.701674378526573 1 1
0.697713107637895 0.685046373442277 1 1
0.680531380883249 0.667670474720649 1 1
0.961591678033137 0.941904625708048 0 1
0.871769518018035 0.856187307562909 1 1
0.683988290142105 0.670844868392287 1 1
0.640402539876538 0.62884567459903 0 0
0.900356351420633 0.884117954270008 1 1
0.751766779981822 0.738219168200385 1 1
0.742130989280333 0.729546269386133 1 1
0.788469948778138 0.773596157157799 1 1
0.804606866484108 0.789362148909636 1 1
0.789008159810367 0.772937015488046 1 1
0.80193289461407 0.78718994062056 1 1
0.771001041289126 0.75568355588727 1 1
0.756893715553845 0.743566266078653 1 1
0.717356972216319 0.704493521033354 1 1
0.764790340294224 0.750611452365766 1 1
0.84401412168042 0.828717085581188 1 1
0.894952216715425 0.878656084189407 1 1
0.770866263631165 0.756451431731344 1 1
0.888005518121132 0.871174466163801 1 1
0.673914020202892 0.661223589265871 1 1
0.706371835062773 0.693613617627623 1 1
0.84151848061524 0.824902206939207 1 1
0.711742657986368 0.698307493017319 1 1
0.85350022925641 0.838274565045545 1 1
0.87347038136582 0.857584133041147 1 1
0.897754286767003 0.880763018467091 1 1
0.921689440409072 0.90448623426445 1 1
0.811354060716524 0.796928707710558 1 1
0.823378145611278 0.807606717091839 1 1
0.800712445298944 0.78617489860621 1 1
0.867310338887168 0.851947128832619 1 1
0.821418173757757 0.806339133910278 1 1
0.771442029155357 0.75796751425554 1 1
0.815902699912234 0.800716258981972 1 1
0.772152169885286 0.758539411379499 1 1
0.789722054870802 0.775714508941236 1 1
0.865637186958924 0.849448514705024 1 1
0.876015289627865 0.860127846929815 1 1
0.698162381692244 0.684365841256847 1 1
0.825122813282742 0.80979975114948 1 1
0.773820116921492 0.759357969209775 1 1
0.817577536826838 0.802553868785852 1 1
0.670326014860246 0.658076331805097 1 1
0.716140036035925 0.703638410401481 1 1
0.827515332819689 0.812386729121189 1 1
0.684176268710153 0.669641272736496 1 1
0.89673692663863 0.87979954165712 1 1
0.807817153346522 0.792405581626626 1 1
0.724972071082287 0.711715560778337 1 1
0.762848048982487 0.749265680252239 1 1
0.809317709659133 0.794503838706611 1 1
0.780799222594256 0.765781939076778 1 1
0.87492142940466 0.859639932247927 1 1
0.768131980230644 0.753713148058552 1 1
0.677319031466156 0.664902137830883 1 1
0.686610349253862 0.673657712363517 1 1
0.71782233446669 0.703349696400167 1 1
0.773268481679804 0.758412560314523 1 1
0.852537906835727 0.836934255404314 1 1
0.87911400288343 0.862579835374145 1 1
0.878740057216406 0.863305448763258 1 1
0.775453051876906 0.760886591447856 1 1
0.884933468547523 0.868010719736442 1 1
0.768124345171299 0.754555648834037 1 1
0.788186981305256 0.773276742674936 1 1
0.633446791588948 0.621793609952235 0 0
0.850296858442947 0.834932266160221 1 1
0.717533036153773 0.704391302318666 1 1
0.794691537027245 0.77959503318309 1 1
0.777555178575164 0.763316233165191 1 1
0.748772911529163 0.735305802764248 1 1
0.673270679504116 0.660827199788689 1 1
0.709179404423648 0.696302007391635 1 1
0.91344683310039 0.897346705285515 1 1
0.800613550513167 0.785860290114309 1 1
0.814106955385669 0.797979228256757 1 1
0.820989832408165 0.806276048977105 1 1
0.872514040109221 0.857577623269562 1 1
0.768873311564164 0.754984435744274 1 1
0.85782853526317 0.841002147132802 1 1
0.915926367959231 0.898380886703833 1 1
0.786013353170372 0.771175285601412 1 1
0.821717572950669 0.806766678913609 1 1
0.939428596200633 0.921085053662659 1 1
0.877111589013 0.860813732420193 1 1
0.725045303385796 0.711018503742423 1 1
0.713812550936363 0.699837547212952 1 1
0.760505719833818 0.745080754952569 1 1
0.910463028122233 0.892843686596576 1 1
0.786885945374915 0.771955339780636 1 1
0.943558180773179 0.925830847968493 1 1
0.967704438787349 0.948815310930588 0 0
0.849617976523955 0.834209481331597 1 1
0.7847278801026 0.770140687421206 1 1
0.798351451391286 0.784399298797277 1 1
0.735508386417739 0.721348021949744 1 1
0.731510127368976 0.717491825001603 1 1
0.878686895299676 0.861976437325131 1 1
0.850711581581698 0.835884849085328 1 1
0.774867569567261 0.761510957645245 1 1
0.921522650682263 0.905015418762236 1 1
0.913220988168847 0.896114624014995 1 1
0.819403772863649 0.804609710081564 1 1
0.829613155284699 0.814742558190005 1 1
0.759373604771907 0.744507345964967 1 1
0.799752546258103 0.784594734138916 1 1
0.835254447701241 0.819623531119847 1 1
0.84322845399603 0.827666293771934 1 1
0.790999064403808 0.776428070358704 1 1
0.882591641743915 0.86652959103408 1 1
0.754533081418214 0.740032045799831 1 1
0.814268124759615 0.799343486874748 1 1
0.818020792803863 0.802934044497463 1 1
0.80615069664913 0.791798768901193 1 1
0.796809641558016 0.782161185107819 1 1
0.881832054176587 0.865516538090583 1 1
0.804670260100145 0.789842744468264 1 1
0.820785406408421 0.804881861899137 1 1
0.769073659926764 0.755724324831983 1 1
0.909827264164807 0.891704197064285 1 1
0.750035367618314 0.735726753297935 1 1
0.844568359544149 0.828963041564469 1 1
0.755674472993579 0.741109850770666 1 1
0.787178993744562 0.772096513849597 1 1
0.917063427838031 0.899299039173965 1 1
0.970446359216898 0.953642454318263 0 1
0.815445141180298 0.800935186543089 1 1
0.813700654657849 0.797652997964887 1 1
0.778891858367312 0.765448292326502 1 1
0.817130021601579 0.80248866321112 1 1
0.777615529109228 0.763691259937801 1 1
0.693033351541047 0.679874997151209 1 1
0.822729842903586 0.808178309633153 1 1
0.788772477405483 0.773891457855393 1 1
0.853367634409986 0.837117643757384 1 1
0.741746240118818 0.728687206577256 1 1
0.635975605498576 0.624822842316915 0 0
0.641461095600322 0.630012653208779 1 1
0.757044577086098 0.742886222788503 1 1
0.911711012119107 0.895639487758524 1 1
0.679287099512446 0.666884214775589 1 1
0.872937331509095 0.856953930989166 1 1
0.698449895244385 0.684827590174744 1 1
0.851522218017677 0.83573251604625 1 1
0.728489212804898 0.71540132022082 1 1
0.830971719290572 0.815261052802651 1 1
0.906613626926838 0.890753180848871 1 1
0.812110838523667 0.796691463750017 1 1
0.897982097399985 0.881596802198142 1 1
0.732468465046507 0.718293241079674 1 1
1.05119509060636 1.03157482561453 0 0
0.778788309352417 0.764818209869261 1 1
0.798023473598618 0.783115661402915 1 1
0.680293537920511 0.667915573555534 1 1
0.810323025575823 0.795476065300815 1 1
0.692000409268998 0.679376271905057 1 1
0.798867068977919 0.784417228723975 1 1
0.867366713591906 0.850974001448774 1 1
0.873867303030565 0.858201943959633 1 1
0.878165996320124 0.862473416517568 1 1
0.808891566003665 0.794889850098374 1 1
0.854619410594794 0.83783853602075 1 1
0.72498946864455 0.7115774843985 1 1
0.739372563632938 0.72482325757343 1 1
0.920562757982381 0.902213485912687 1 1
0.788912891952043 0.773515420703333 1 1
0.693338167028766 0.680836944145297 1 1
0.821184280615045 0.805443383519434 1 1
0.845365366080406 0.829624429994039 1 1
0.659362185679786 0.646987111300844 1 0
0.750539643028914 0.736352534405604 1 1
0.700718446804927 0.688694274392772 1 1
0.736610118257773 0.723289723611193 1 1
0.841425694313536 0.826764470498264 1 1
0.6635744870682 0.651531803045998 1 1
0.796062932914446 0.781580932511732 1 1
0.691444259333761 0.678260088840349 1 1
0.792427929050366 0.77759199943844 1 1
0.647026165787518 0.635935928866494 0 0
0.834304498611654 0.8190600113725 1 1
0.738779059386122 0.723955256195638 1 1
0.871741539557233 0.854248456114358 1 1
0.863230777835455 0.846956981912239 1 1
0.7462608272712 0.732505206445301 1 1
0.848241006621107 0.833868246021651 1 1
0.719708901274851 0.706173343771279 1 1
0.906535882092918 0.890375770332217 1 1
0.842108590833208 0.82671979905994 1 1
0.874651965731236 0.85836973794738 1 1
0.807828549635597 0.792785816821983 1 1
0.870691182760951 0.853423210578702 1 1
0.818237578597115 0.801981527646574 1 1
0.912582298903837 0.895949516117787 1 1
0.803892252646016 0.789270784288722 1 1
0.725914509118549 0.712524172580984 1 1
0.761160252222995 0.747043729191351 1 1
0.775826331058232 0.761823713674437 1 1
0.90635459446554 0.888376498891378 1 1
0.884314125854156 0.869471348841899 1 1
0.770462227336913 0.755171859076782 1 1
0.843982405805919 0.827839953699869 1 1
0.726560036211119 0.713334971398174 1 1
0.687901262390288 0.675553040735528 1 1
0.894137848786861 0.878934364885796 1 1
0.826209623702122 0.811513146853406 1 1
0.835256301639579 0.820303774010686 1 1
0.874759932407069 0.857692343039012 1 1
0.759908836418452 0.746962188668797 1 1
0.775936216037661 0.76121202244046 1 1
0.842637182365019 0.827144159250002 1 1
0.844302079770503 0.828585051592032 1 1
0.781464091519174 0.768371203793058 1 1
0.621344227619304 0.610155298674679 0 0
0.743981677018399 0.729863550603895 1 1
0.854235636935762 0.838555900783697 1 1
0.800387393251101 0.785353688618887 1 1
0.7965361421371 0.782160191113992 1 1
0.778259519400554 0.763532285302765 1 1
0.838748820691871 0.822771910542008 1 1
0.819015123114797 0.804378499931941 1 1
0.819755815693043 0.804627976838835 1 1
0.927264393465877 0.908495353232526 1 1
0.853287176691662 0.836875953854541 1 1
0.860808014234396 0.844768195484311 1 1
0.729812099441646 0.716538524358377 1 1
0.757876540830536 0.744440506182136 1 1
0.935920187258649 0.91952458035896 1 1
0.749930980311848 0.735994271971561 1 1
0.786562463154242 0.772014096456041 1 1
0.722488751868508 0.709309498253154 1 1
0.795682273730446 0.781579597025864 1 1
0.871722813186631 0.85517781924067 1 1
0.756191707552932 0.742413697983674 1 1
0.74700240217451 0.733969674379676 1 1
0.830800393406532 0.814490085561198 1 1
0.775481508458858 0.760718431321845 1 1
0.757618148116326 0.744018741613663 1 1
0.721113678755168 0.706505469084355 1 1
0.745695043510048 0.732057170014065 1 1
0.79696840032879 0.782256474573896 1 1
0.664999725685798 0.652999730237452 1 0
0.879810998461762 0.863883373520865 1 1
0.875594039671112 0.85997751001197 1 1
0.711212097725974 0.698460380208144 1 1
0.705279302709414 0.692708761340647 1 1
0.779479804142378 0.765185776581387 1 1
0.810936204528673 0.796409248671494 1 1
0.675327507742637 0.662362849541629 1 1
0.766151026764516 0.752469078602035 1 1
0.822968654284477 0.807206946334135 1 1
0.81807100062177 0.802363574993809 1 1
0.655961392884161 0.643843292957126 1 0
0.809451148273297 0.793814507330843 1 1
0.958397501715181 0.940690701722698 0 1
0.607278123756995 0.595587697327717 0 0
0.93747814785006 0.920392695815014 1 1
0.944883420302851 0.925186919168487 1 1
0.841691642955137 0.82603807426973 1 1
0.889153070887684 0.871610163971456 1 1
0.772444827995457 0.758140967701774 1 1
0.850025574565614 0.834875508511657 1 1
0.754794684857569 0.740622582183832 1 1
0.784806877659615 0.771360932084688 1 1
0.834534937256448 0.819204918805573 1 1
0.676737208775088 0.664005844681472 1 1
0.737829630927701 0.724284369130601 1 1
0.865050157176802 0.849043365222567 1 1
0.867600367290778 0.852761542654426 1 1
0.798128002792481 0.783288754893701 1 1
0.751368066804466 0.737765274751856 1 1
0.830013871144745 0.814841357274267 1 1
0.75151975980212 0.737058761528766 1 1
0.863335945834356 0.846843008793446 1 1
0.737538595246932 0.724495271483303 1 1
0.815824242970472 0.799044531898286 1 1
0.877265227239636 0.861359195232323 1 1
0.881349007810665 0.864927197002551 1 1
0.686421356173838 0.673644350201797 1 1
0.724198208540114 0.710057891306746 1 1
0.846481889263042 0.831250216335316 1 1
0.833347812015096 0.818280196351709 1 1
0.902314993300555 0.885574696437057 1 1
0.840339757109158 0.825128511379583 1 1
0.758230097601841 0.74527382821185 1 1
0.843817104780265 0.828467264724487 1 1
0.689374878526924 0.675495797677852 1 1
0.849915822390378 0.834610445881078 1 1
0.849693467936662 0.834806024608079 1 1
0.949687150412815 0.931781481080902 0 1
0.804894670880904 0.790542745928726 1 1
0.81561610896017 0.800439004300546 1 1
0.826055256175799 0.810189305022743 1 1
0.755421103918452 0.741793432757799 1 1
0.700887969496721 0.687356365263476 1 1
0.825082861595488 0.810499878391401 1 1
0.79671397361342 0.783512614211024 1 1
0.927153275151336 0.910673939140617 1 1
0.821397474472535 0.805688514470033 1 1
0.879103849728028 0.862643297225936 1 1
0.687614002294432 0.674878567697137 1 1
0.705173046486779 0.692141021553671 1 1
0.850241143301988 0.834725574351134 1 1
0.795598325556616 0.780575983196679 1 1
0.84691253306869 0.831073490698433 1 1
0.760148823802564 0.74662299395616 1 1
0.770731141339355 0.755823818803422 1 1
0.877091696715663 0.860692241163677 1 1
0.683460745598971 0.671604060582987 1 1
0.850191686511039 0.83576374663596 1 1
0.798158177558503 0.784499696019835 1 1
0.81259851602873 0.797449487979311 1 1
0.883915242640393 0.868697552412746 1 1
0.741744471353233 0.728303686223165 1 1
0.738467557746253 0.725326081452118 1 1
0.79019799991352 0.773833329810522 1 1
0.973483147470432 0.954724215005802 0 0
0.71937671744044 0.705516653024119 1 1
0.820122290911665 0.804358908259631 1 1
0.780472848804559 0.766028685651077 1 1
0.896458382521468 0.88006654902661 1 1
0.832318875785004 0.815826045690333 1 1
0.821803912544954 0.806660656434089 1 1
0.864347295829288 0.848826393466388 1 1
0.747660713484601 0.733513042777401 1 1
0.847353011845667 0.83234777561448 1 1
0.806489519014246 0.790255175477245 1 1
0.738090804718545 0.724138290343026 1 1
0.730525252680938 0.717931655339617 1 1
0.870638996035921 0.853387388593171 1 1
0.809199480122815 0.793742429623254 1 1
0.781500306881851 0.766809424759831 1 1
0.65012326214661 0.637717795008989 1 0
0.827044495521097 0.812191976392371 1 1
0.768115611615273 0.75320268292593 1 1
0.75184375228909 0.736897860792926 1 1
0.877825823274053 0.862806818232685 1 1
0.693563192981346 0.680241611742889 1 1
0.824985408498991 0.810293940616219 1 1
0.874732999650938 0.857090161527083 1 1
0.873855345743006 0.858094946205915 1 1
0.824590352948145 0.80948638516485 1 1
0.928040388731845 0.910826073921869 1 1
0.776734726225388 0.762806828516656 1 1
0.801868823869177 0.786922117459454 1 1
0.857081810854701 0.840440761050179 1 1
0.878606946890723 0.86197000647011 1 1
0.826338568352544 0.809736840799716 1 1
0.811842250961422 0.797246627598022 1 1
0.853859643069274 0.838312958108013 1 1
0.909042271670081 0.893328697722298 1 1
0.850338348975958 0.834190486757632 1 1
0.827610899863268 0.81266916036663 1 1
0.812607151226535 0.797973624287949 1 1
0.824922734018874 0.810109193413 1 1
0.861705268546378 0.846559640492519 1 1
1.03585944081867 1.01659851456387 0 0
0.795208383928057 0.780123485014456 1 1
0.81984666845448 0.806019956821861 1 1
0.665028569164856 0.65265059719199 1 0
0.735077988452391 0.721948247598094 1 1
0.73362856898718 0.720838722506908 1 1
0.902969816682406 0.886423624893933 1 1
0.902184041768327 0.886086352395316 1 1
0.848660723290906 0.833025785010224 1 1
0.801466844878992 0.787742267412868 1 1
0.832759892408688 0.818014280238737 1 1
0.813729626483529 0.798138176282338 1 1
0.720679150441237 0.707765700747764 1 1
0.811119279276354 0.795831240217339 1 1
0.783796140567675 0.769843088050543 1 1
0.794342366844062 0.780669633018392 1 1
0.851296910033882 0.834750875655639 1 1
0.773473189847714 0.759498243298341 1 1
0.833161289962706 0.817603788822786 1 1
0.747281388673908 0.73308895235678 1 1
0.748722735505386 0.73399274359229 1 1
0.775475304197269 0.761417323070694 1 1
0.731960599553948 0.717943493788159 1 1
0.846342966628454 0.830956891928423 1 1
0.714455200855197 0.701609557192451 1 1
0.881835785137905 0.865440089503727 1 1
0.880132429373661 0.863433270874866 1 1
0.895164455316334 0.878041113286949 1 1
0.755387827586027 0.741680139176604 1 1
0.678145766459363 0.665004808783317 1 1
0.6265387142327 0.615080055752121 0 0
0.794062269207535 0.780323450991302 1 1
0.828913397821264 0.814186763131568 1 1
0.835910731321102 0.820317067401408 1 1
0.95369138039802 0.935280733579335 1 1
0.851357777371884 0.836112546972568 1 1
0.853779401336887 0.835264926382371 1 1
0.78925172485343 0.774377937498015 1 1
0.871828410155406 0.855906596083193 1 1
0.823215302821614 0.80856704787767 1 1
0.825328632267335 0.810833750609045 1 1
0.844393725144069 0.828590557833948 1 1
0.815455806940584 0.799553476995089 1 1
0.89752152993916 0.880091947859602 1 1
0.790733094944663 0.776212440565591 1 1
0.852010047203018 0.835607358196525 1 1
0.746864959281934 0.733545796678097 1 1
0.90436954659004 0.886956179841363 1 1
0.627306586209193 0.616327140969885 0 0
0.79444150768887 0.779911675089281 1 1
0.723319231993841 0.710185047360477 1 1
0.854784004229389 0.839005899031142 1 1
0.866621709742395 0.851270646011832 1 1
0.806394741221552 0.791617955291797 1 1
0.886380101357867 0.869711763010236 1 1
0.79826117294915 0.782848746259733 1 1
0.691050919591533 0.679217470267952 1 1
0.732868490087192 0.719952123634387 1 1
0.760312142497355 0.746554194187495 1 1
0.855604318768611 0.840220103722319 1 1
0.840348511624867 0.82478783247205 1 1
0.857567028997829 0.842014328256239 1 1
0.73377533834092 0.720727286754477 1 1
0.763693171291864 0.749720984935488 1 1
0.731512224570159 0.718231345097077 1 1
0.879625178591935 0.864211302152786 1 1
0.824053180609158 0.807618197921311 1 1
0.883296640720651 0.867667972539643 1 1
0.942555402810937 0.925032780541357 1 1
0.866858929492893 0.850802606448213 1 1
0.762173068443514 0.747959588817958 1 1
0.684296119847461 0.670948201593303 1 1
0.83538503043542 0.820316523837535 1 1
0.742852280901569 0.729642810290488 1 1
0.77235319055757 0.757395438696604 1 1
0.748556198105114 0.733429172213168 1 1
0.691550131006796 0.679029126593678 1 1
0.749521452963846 0.735703078606203 1 1
0.826484702390602 0.811283853621487 1 1
0.882185728827002 0.865212880659993 1 1
0.923558068967835 0.906168995378039 1 1
0.720080956131212 0.707069454315793 1 1
0.839863194454447 0.824691156233583 1 1
0.838949005581457 0.824233353702824 1 1
0.669862095699883 0.658263617714705 1 0
0.87459212018796 0.858993434915864 1 1
0.854219114937836 0.839856057640656 1 1
0.897177812269863 0.880892743369749 1 1
0.964738018127925 0.946954798874247 0 0
0.716624278361203 0.704083054239312 1 1
0.841177765615388 0.825881695030986 1 1
0.735803894980163 0.723022689246857 1 1
0.735807667168447 0.723523805038545 1 1
0.814129278473847 0.799047384968299 1 1
0.756207633944245 0.742748820834389 1 1
0.836248894545244 0.820603050542692 1 1
0.852483915684479 0.837298031981659 1 1
0.747534061927948 0.733885244345528 1 1
0.700659418570033 0.688424112877527 1 1
0.91471779636079 0.897893447472234 1 1
0.724366727767638 0.710341106170575 1 1
0.899868515640171 0.883698497275694 1 1
0.902990897584163 0.88608450012107 1 1
0.948331846619751 0.93138490779399 0 1
0.828732996034244 0.812913046347268 1 1
0.738150938917248 0.72416666906534 1 1
0.73571891815239 0.721299161481305 1 1
0.804184071344496 0.790047884763081 1 1
0.73590138986109 0.722264005586898 1 1
0.766630905780532 0.753067619277579 1 1
0.751938230831484 0.737230930329118 1 1
0.789474960808544 0.774337318033447 1 1
0.828914810699344 0.813233509725171 1 1
0.871339385889684 0.855514297438422 1 1
0.782711536251203 0.767065839424094 1 1
0.728795682477357 0.715498253590629 1 1
0.811792846901413 0.797318736004424 1 1
0.859806567673444 0.844150402474561 1 1
0.670954890575899 0.658955349259971 1 1
0.791296137412922 0.776329710083215 1 1
0.745284760547364 0.731343830451068 1 1
0.941760943448618 0.924150304713549 1 1
0.889995353956266 0.874122231426757 1 1
0.761178107921501 0.747410217460932 1 1
0.677185768223382 0.662654764641212 1 1
0.86319674058096 0.847104096302036 1 1
0.639998034348522 0.628529232595094 0 0
0.720091823147762 0.705975034226583 1 1
0.707946290169121 0.694618002515178 1 1
0.68032982573653 0.667523266147062 1 1
0.774830928378268 0.760895056955081 1 1
0.768806374945129 0.754820194533065 1 1
0.684545936959295 0.671986386986841 1 1
0.808825134761095 0.793454524433634 1 1
0.774782581004936 0.761297047805074 1 1
0.807458242997654 0.792904112570803 1 1
0.76692174069892 0.752079334097995 1 1
0.765262471097829 0.751523242505628 1 1
0.908408064283379 0.889186626227733 1 1
0.774685509183313 0.759244392315884 1 1
0.89277698687609 0.875814155922946 1 1
0.665069600898012 0.653928471729372 1 0
0.942157447594451 0.925046869052263 1 1
0.965293585987007 0.948358407179505 0 0
0.82019544789261 0.805000931955205 1 1
0.754712495613838 0.741735290722072 1 1
0.978911105287157 0.962344126851498 1 1
0.719771199811774 0.707205278819291 1 1
0.75253356158532 0.738131257912922 1 1
0.747557661466303 0.734726296750966 1 1
0.749464488045847 0.735159156889855 1 1
0.771093706660509 0.756511690497673 1 1
0.762267700109363 0.748627506204089 1 1
0.720039715196534 0.705745313880119 1 1
0.6890590039048 0.676065744303649 1 1
0.809213174985079 0.794704936355525 1 1
0.760406807053944 0.747314702246866 1 1
0.866744267542134 0.851067709907084 1 1
0.818833214545977 0.804545959456141 1 1
0.835629283586021 0.818859867276075 1 1
0.871683794012797 0.855088597034345 1 1
0.897481616999273 0.881222659742668 1 1
0.920026315301346 0.902670466889102 1 1
0.803325344889583 0.787704245578202 1 1
0.663269248278614 0.65168172898996 1 0
0.864341742992197 0.848957960286227 1 1
0.740978618988873 0.727571526885957 1 1
0.757017363698934 0.741979140658933 1 1
0.775098286942309 0.760767931980286 1 1
0.785685887155291 0.770819465608581 1 1
0.80655843226662 0.791492221096878 1 1
0.774581129467474 0.760145457997867 1 1
0.700775480065981 0.688136278278969 1 1
0.792469973942515 0.778296228799277 1 1
0.753700038075428 0.740201012652081 1 1
0.70796848930212 0.695542442675899 1 1
0.796926043771753 0.782558595445137 1 1
0.947391001330211 0.930022376872459 1 1
0.706003124471445 0.692941560367402 1 1
0.785135668304828 0.769983134584121 1 1
0.838483626427664 0.822847053745037 1 1
0.737410650313409 0.722752061993052 1 1
0.653546654675113 0.641948485900416 0 0
0.703753337879775 0.690097378747354 1 1
0.801416913539386 0.786217085559406 1 1
0.716367147072432 0.702610708936823 1 1
0.897899009392215 0.881640691716295 1 1
0.803843789457919 0.789280952160674 1 1
0.841350079338193 0.825974359190446 1 1
0.800678629503055 0.786177800065243 1 1
0.763729431396943 0.749129744192197 1 1
0.760980400345349 0.747004322117767 1 1
0.825082032359535 0.810644150575677 1 1
0.870406376887372 0.855140027361509 1 1
0.740233831021084 0.726387573502574 1 1
0.709667795331548 0.696381928926954 1 1
0.842395214565085 0.826773849243596 1 1
0.835468555573387 0.82002975352655 1 1
0.783157703503769 0.769339845460932 1 1
0.871613284339502 0.856009977144377 1 1
0.911580443194919 0.895023269114713 1 1
0.768050224116448 0.752607739999963 1 1
0.735492246627215 0.721414633557908 1 1
0.770583922514802 0.756746265245144 1 1
0.850821837558795 0.834969302116049 1 1
0.884846589346555 0.868317208672415 1 1
0.715735512757938 0.703088849060602 1 1
0.842822407183046 0.826783135122575 1 1
0.751423071520242 0.737978166362039 1 1
0.670428682948452 0.658558762482821 1 1
0.797858798177443 0.783411323358668 1 1
0.692211398452268 0.679509137877668 1 1
0.855823113819921 0.839096866295791 1 1
0.773901349816992 0.759608782607134 1 1
0.842329129477175 0.828061092099986 1 1
0.850803820108299 0.834847393369871 1 1
0.901225171644046 0.884550249012787 1 1
0.820280379155962 0.80560156651239 1 1
0.822836659118302 0.807888664973178 1 1
0.877854717051108 0.861959660542605 1 1
0.787081638546622 0.772554354851367 1 1
0.856220854218283 0.840019315757537 1 1
0.816605098172742 0.801179901329618 1 1
0.842952519478683 0.827688295595218 1 1
0.865032425562793 0.849331513727488 1 1
0.738807246145583 0.724734766312264 1 1
0.942794936842917 0.923447540947331 1 1
0.8592054279989 0.844235698177216 1 1
0.681686080561227 0.669090424929184 1 1
0.819081822248997 0.803568763292106 1 1
0.827240555890413 0.810095712661682 1 1
0.843554649727147 0.828498075921404 1 1
0.901337809252848 0.884437463045613 1 1
0.875848422815417 0.859210323945329 1 1
0.769871687193932 0.756811993538876 1 1
0.774246621547298 0.76040591397007 1 1
0.727117083808618 0.714912246927257 1 1
0.762037834352894 0.748269765402695 1 1
0.812809735732777 0.797992819549435 1 1
0.857156095333698 0.841148998841533 1 1
0.840853696787751 0.823332571006372 1 1
0.788514576200369 0.774204091033467 1 1
0.716511202942705 0.702367510198269 1 1
0.735621448225693 0.721799840085567 1 1
0.760459130057464 0.746463863915676 1 1
0.769451884249121 0.755309198280496 1 1
0.865887854794568 0.849814915747551 1 1
0.721753007218478 0.708197862649701 1 1
0.770448862351813 0.755985654952651 1 1
0.845768636163529 0.831099999323253 1 1
0.872704682401162 0.857136862479152 1 1
0.784586605846303 0.770162771020028 1 1
0.832846453363479 0.817781741665225 1 1
0.798049452963205 0.782219701162764 1 1
0.870589414619747 0.855743006383227 1 1
0.818025711439035 0.802576981195326 1 1
0.935112948115823 0.91801178265242 1 1
0.881186565024456 0.864935841140263 1 1
0.813824560775519 0.7984736017076 1 1
0.849193727116727 0.833378348203361 1 1
0.734879651902152 0.720707939804383 1 1
0.855843575037813 0.840292679548454 1 1
0.825046260819234 0.809997204349615 1 1
0.716774633923586 0.704466418413775 1 1
0.855063498246375 0.83944737176227 1 1
0.803254225187701 0.788508491640846 1 1
0.681791029493965 0.669532373923522 1 1
0.81880912389037 0.803781226726655 1 1
0.73763163285365 0.724021148710566 1 1
0.754581908603935 0.740413986320386 1 1
0.785170610989361 0.770198424336548 1 1
0.71544591920947 0.702426569876959 1 1
0.753749449936662 0.739624955115722 1 1
0.752589405276036 0.738796151402267 1 1
0.840162497690312 0.824003340977782 1 1
0.855886661526745 0.84006080540234 1 1
0.764735256265339 0.749745162578191 1 1
0.779433821135875 0.764057494109165 1 1
0.712867028405898 0.699075789048549 1 1
0.698087010062644 0.685946717531263 1 1
0.907104007453727 0.890135577933516 1 1
0.786159570320052 0.772589002817267 1 1
0.698054276676249 0.685463230718108 1 1
0.881663576218483 0.864895538925368 1 1
0.745062131657958 0.729662898148352 1 1
0.903493496098502 0.886600193420576 1 1
0.796984512906793 0.781727609957382 1 1
0.751120996817908 0.737048251033886 1 1
0.795149668940376 0.781112360037437 1 1
0.953004781122457 0.935015192012276 0 1
0.789770486908858 0.775881100073979 1 1
0.711160196540901 0.697584002357456 1 1
0.908438028182793 0.892355584025819 1 1
0.923595724620128 0.906572972475288 1 1
0.805122493102474 0.789896973311478 1 1
0.981113828625502 0.962198752993304 0 1
0.894990951000796 0.87763865095404 1 1
0.830466398002415 0.815368968599415 1 1
0.764359328628421 0.74944798653975 1 1
0.88384154098491 0.867586671307071 1 1
0.728649488939937 0.71420942634128 1 1
0.88753913376906 0.870897505001815 1 1
0.769336729572642 0.755677010233968 1 1
0.862350858734092 0.845661541957673 1 1
0.753657437850825 0.739523049349424 1 1
0.793712471412211 0.779625566252247 1 1
0.867682475481928 0.853225974269431 1 1
0.761629674944985 0.747770419798234 1 1
0.786541539455273 0.771225667550007 1 1
0.938166444908336 0.921215256259532 1 1
0.867112195222363 0.850081177583231 1 1
0.896703415568377 0.879720167752322 1 1
0.75072912841622 0.737116579503754 1 1
0.861084257068995 0.844757793438899 1 1
0.778637697662708 0.764201507645522 1 1
0.901811658231988 0.885526437918249 1 1
0.913223361501478 0.897020910385067 1 1
0.679864941097033 0.668415278227562 1 1
0.716604600558407 0.703968959675758 1 1
0.793967312738787 0.779103747723995 1 1
0.563865088048693 0.553826230213672 0 0
0.918935858135764 0.899746829049613 1 1
0.744242814083016 0.73064514991507 1 1
0.812004558691541 0.797307612314465 1 1
0.804483018036267 0.789701284889489 1 1
0.763094824125794 0.748708677318717 1 1
0.787055862955157 0.773038753726436 1 1
0.686199541405608 0.673422790996299 1 1
0.780212276665414 0.766610999568198 1 1
0.907100030295078 0.891088448206066 1 1
0.808136698455877 0.793191702037981 1 1
0.920532454686029 0.903878160787897 1 1
0.872281749792112 0.855231728549764 1 1
0.756635517852144 0.742219509533683 1 1
0.799863029806582 0.784306118780905 1 1
0.81608104025021 0.800992447070379 1 1
0.736805158956762 0.723600255853869 1 1
0.800941966055745 0.785218702396326 1 1
0.861097300160786 0.844225314073199 1 1
0.793898846268114 0.779607022313 1 1
0.770210381694207 0.756506937697625 1 1
0.804101601264272 0.788873548807156 1 1
0.731465784938047 0.71890331215611 1 1
0.872615253412031 0.856755462861293 1 1
0.711204511650038 0.69786794898956 1 1
0.798841684212068 0.784119697167463 1 1
0.761623227162906 0.747478306513141 1 1
0.932998949792174 0.915676478436051 1 1
0.853876956095838 0.837926703489564 1 1
0.899862547754075 0.88302879015118 1 1
0.868964801765977 0.85323292657795 1 1
0.786460230545634 0.772895376225811 1 1
0.810084309799529 0.795143240040113 1 1
0.828231258920001 0.813306914802277 1 1
0.733077808015229 0.719610108194803 1 1
0.712203608908242 0.699500030193813 1 1
0.883414991813102 0.866432284155579 1 1
0.844969990248089 0.830212702596722 1 1
0.764232885311014 0.750958827600975 1 1
0.817282481672542 0.801772443755269 1 1
0.803126885604649 0.78869253962906 1 1
0.765584781717672 0.750607986395206 1 1
0.840983741730577 0.825692546632563 1 1
0.906999293778314 0.888928849013353 1 1
0.729810487703457 0.715674303478929 1 1
0.778088018742824 0.763518074395192 1 1
0.757563322408928 0.744317014050239 1 1
0.823571704472265 0.808414328916359 1 1
0.729005064678786 0.715509535183545 1 1
0.869200122689357 0.852269999927527 1 1
0.621351269242675 0.610797174625538 0 0
0.733247512783418 0.720436912525736 1 1
0.795683269666623 0.779845861696255 1 1
0.77677510273802 0.762822117940497 1 1
0.697665205080335 0.684173177773161 1 1
0.803322791537223 0.78930047979785 1 1
0.894978760071592 0.877941681551205 1 1
0.718376435433329 0.705116814746204 1 1
0.746068289569686 0.732437832472323 1 1
0.777313269010535 0.763765506482766 1 1
0.695172233344639 0.681812275636744 1 1
0.861928091628925 0.845982855863042 1 1
0.809044776151423 0.792948060961032 1 1
0.955549082557723 0.938239498769962 0 1
0.794188719769854 0.780402162251111 1 1
0.845443709493654 0.830041694076245 1 1
0.810035333779742 0.795802637855426 1 1
0.726401560375885 0.712902425749477 1 1
0.749932042883364 0.735444753353541 1 1
0.804128089885879 0.789042250485068 1 1
0.823056339469491 0.808672778708126 1 1
0.782268158547157 0.767833811435502 1 1
0.924051842673007 0.905835903815296 1 1
0.80790175488475 0.792323515871476 1 1
0.720273249166761 0.706608252372381 1 1
0.845145315577395 0.8294333537839 1 1
0.742625713347702 0.729635296202008 1 1
0.77857974305936 0.764301259083887 1 1
0.75750710483341 0.743455357892991 1 1
0.806149730748921 0.792071909042795 1 1
0.710433455993738 0.69792722011258 1 1
0.770511328550701 0.75604752483224 1 1
0.731895636488667 0.718500067224025 1 1
0.680406998133219 0.668307540274468 1 1
0.762591184382712 0.747282526523991 1 1
0.803106429420456 0.7880721211678 1 1
0.846848706158481 0.832350381807944 1 1
0.745889891933596 0.732091224240923 1 1
0.767865282037438 0.753659615610707 1 1
0.845046466447856 0.82930340495046 1 1
0.830445184330478 0.814371901390194 1 1
0.79612994945234 0.781044495962848 1 1
0.774140838834209 0.75995040255939 1 1
0.87285822157171 0.857505781948587 1 1
0.86554194430049 0.848805180429569 1 1
0.724602041369483 0.711619787163466 1 1
0.757868609070981 0.743284912237059 1 1
0.735874074807227 0.720359425123954 1 1
0.755736185489201 0.742570732565462 1 1
0.79032591051584 0.775596560991738 1 1
0.722945756027401 0.709532085195012 1 1
0.907144739061981 0.888859041496279 1 1
0.75472086663323 0.741432714043423 1 1
0.827623049960317 0.812643160525251 1 1
0.667526091775585 0.655902884459104 1 0
0.881487753444252 0.864756339985566 1 1
0.770939853302777 0.756941553847114 1 1
0.901464821742175 0.885091081276009 1 1
0.937651157585657 0.918729948619107 1 1
0.694291255590415 0.680317203211932 1 1
0.655611944639864 0.643223163869645 1 0
0.862055931110334 0.847451590549312 1 1
0.834044252758806 0.818742232463774 1 1
0.981542873156365 0.960775571279482 1 1
0.722012916333538 0.707183304859866 1 1
0.805162113291612 0.790732131541203 1 1
0.843036602983987 0.828085829900667 1 1
0.806519275424231 0.791907505033775 1 1
0.820861072558008 0.806072827636696 1 1
0.886774478471059 0.871070645023843 1 1
0.784828227811859 0.769104159464458 1 1
0.888453920045009 0.871426036427946 1 1
0.837577992474433 0.822682483304904 1 1
0.691686635445967 0.679315572844249 1 1
0.885008266754582 0.868271433852305 1 1
0.733450762544899 0.719841463661702 1 1
0.698607466271125 0.683798721148861 1 1
0.827798453785351 0.812631206358772 1 1
0.877051942885323 0.860253263508825 1 1
0.741404179007602 0.728001229201889 1 1
0.816667626560553 0.801973823843813 1 1
0.805104225541044 0.790570614552743 1 1
0.773396649082955 0.760069501863822 1 1
0.778973119851472 0.764580532077289 1 1
0.929772137068237 0.912333343102014 1 1
0.804046816185413 0.789780881314673 1 1
0.856551455002946 0.83979370823723 1 1
0.802089127048338 0.788236734260041 1 1
0.895304528908782 0.878662258238577 1 1
0.846272418451771 0.830826824947196 1 1
0.779710651088666 0.765607801518636 1 1
0.720650848168536 0.707682815165808 1 1
0.78886149542687 0.774003600958764 1 1
0.717785055974976 0.705089051748969 1 1
0.940266018671401 0.923964042092377 1 1
0.769507609684545 0.755509770955904 1 1
0.796970485786127 0.782214077954774 1 1
0.842162054353232 0.827258657603237 1 1
0.748523307106129 0.735124541242451 1 1
0.775912389612895 0.761628278841465 1 1
0.695751298005296 0.683298561225897 1 1
0.722094338677396 0.708087867572624 1 1
0.820464727702206 0.805251572301294 1 1
0.697315022312038 0.68550605566755 1 1
0.806017894887149 0.791117331078263 1 1
0.85108850670448 0.835556007370857 1 1
0.855604753228585 0.839468713880772 1 1
0.773721032233868 0.759483845256605 1 1
0.601594221236002 0.589758858319219 0 0
0.831055164634613 0.816196433206752 1 1
0.771976717569117 0.757499722461817 1 1
0.755273246755803 0.741497633953078 1 1
0.810617880911752 0.795987898165555 1 1
0.805987156836994 0.7911662301414 1 1
0.797223982931604 0.781865604561958 1 1
0.80011619513959 0.786571805657674 1 1
0.865271304323485 0.847846253468485 1 1
0.934771316466781 0.91663210422988 1 1
0.892414445585879 0.875756657834487 1 1
0.798198410661495 0.783193752915019 1 1
0.698769739415246 0.686077733841326 1 1
0.827095599583407 0.810853256235059 1 1
0.854115751727236 0.839545646737844 1 1
0.715137870565278 0.701968501271067 1 1
0.875703509625989 0.860101967645197 1 1
0.776439062456028 0.761971830927714 1 1
0.70559161692955 0.691083581707119 1 1
0.83407055716779 0.819278063013407 1 1
0.696236518795199 0.682369871328831 1 1
0.841897568812798 0.826252829177545 1 1
0.901535567650793 0.88526227363187 1 1
0.738253719829577 0.723962998282562 1 1
0.862129539680978 0.846371304006672 1 1
0.850121294423179 0.834864089144016 1 1
0.75922043040736 0.744979305847717 1 1
0.767104505667531 0.75283714082569 1 1
0.926894351034053 0.909196076295801 1 1
0.893824347378978 0.877757298598404 1 1
0.800884639211198 0.785829295708067 1 1
0.75403179700537 0.740271689720201 1 1
0.848880997606791 0.833817106410584 1 1
0.786380524595755 0.772096359163966 1 1
0.758272901831754 0.742616939704526 1 1
0.765247716943303 0.751151285415135 1 1
0.853329492508654 0.837606355517822 1 1
0.894168227606125 0.877746148497858 1 1
0.762492123509116 0.749649725527717 1 1
0.800374528337657 0.78524578926804 1 1
0.884274811304832 0.867551911954249 1 1
0.850392405108733 0.834220711311066 1 1
0.791772325932011 0.776615352640781 1 1
0.850033076309561 0.833974148628802 1 1
0.811399753278185 0.79690080958856 1 1
0.765237628760067 0.751730066775955 1 1
0.748081357559726 0.733836662627786 1 1
0.856410573901703 0.839288798900233 1 1
0.789486779123245 0.775070937923736 1 1
0.837617864425264 0.822442367400424 1 1
0.815582937615525 0.800770830629667 1 1
0.737867754063188 0.724838759734761 1 1
0.827942499634631 0.811955822003531 1 1
0.795785579790508 0.781004622514781 1 1
0.777104614460329 0.763087684628969 1 1
0.710711548176871 0.697513156323006 1 1
0.800536367296217 0.784843027047252 1 1
0.755939660375517 0.740756226681664 1 1
0.888432315010771 0.873074123969269 1 1
0.758786442603269 0.743805985007824 1 1
0.812543840254362 0.797689081610814 1 1
0.727735873263263 0.714303923615084 1 1
0.903466009401711 0.88682536484285 1 1
0.762977502385256 0.748895074208585 1 1
0.77115633872637 0.755874599646392 1 1
0.771819709737185 0.757287989964186 1 1
0.776458595805383 0.762672543429045 1 1
0.80832436671958 0.79400953734592 1 1
0.725463650894524 0.71171938624875 1 1
0.707784066266495 0.694549790001454 1 1
0.801446475798663 0.787033542215087 1 1
0.756245308536292 0.742084038134368 1 1
0.584973855145552 0.574840691312805 0 0
0.948811123411564 0.930928894602494 1 1
0.812980286166656 0.798234967032621 1 1
0.928490424893428 0.91182494525306 1 1
0.880889724891985 0.863871065938208 1 1
0.783233291644401 0.768398967592455 1 1
0.738895255170054 0.724990747215858 1 1
0.755722703649428 0.74221764488174 1 1
0.790034756030642 0.775384784419306 1 1
0.863132198693379 0.847434123127925 1 1
0.782667220523382 0.767731130202781 1 1
0.817077389575371 0.802563438882277 1 1
0.845316805671341 0.829845768686627 1 1
0.765598768035383 0.752530770798626 1 1
0.763720021386165 0.750193285068682 1 1
0.859325804752188 0.844185840805077 1 1
0.752824162437876 0.738497061791324 1 1
0.777110542665829 0.7630840020033 1 1
0.928993290753321 0.911102177059292 1 1
0.81230202762191 0.796213340736238 1 1
0.892227453605289 0.876680649640994 1 1
0.743929528589411 0.729870728924851 1 1
0.757204563966166 0.74302883498262 1 1
0.850798763260092 0.834965380838478 1 1
0.804645985756941 0.790852549358069 1 1
0.851159196787979 0.835451514944909 1 1
0.778749697832445 0.764373451648024 1 1
0.850819346049852 0.834787389527315 1 1
0.870649572825666 0.85503032969925 1 1
0.844645088715149 0.828685867204454 1 1
0.728191166288211 0.714585821403445 1 1
0.732658037620342 0.719659040771195 1 1
0.979219187729026 0.960499876658106 1 1
0.743495837634563 0.72999048837088 1 1
0.70896148701508 0.696395201407508 1 1
0.862441826876926 0.847254064082551 1 1
0.783263523093797 0.769199923642321 1 1
0.628730185944799 0.617066495600123 0 0
0.876195348321014 0.859324128292306 1 1
0.931590045094992 0.913837996322791 1 1
0.902486751447487 0.886239931724627 1 1
0.697822962136383 0.685405360901129 1 1
0.913486725404952 0.896463664868856 1 1
0.767608151654947 0.752833360735812 1 1
0.70261438589719 0.689337344858635 1 1
0.788702211327848 0.773871747896263 1 1
0.794352883506784 0.780264840661601 1 1
0.887738961547009 0.870817078796598 1 1
0.79365700031759 0.77822508554897 1 1
0.912645037974383 0.895901345512093 1 1
0.859160471523771 0.842293555476284 1 1
0.748281660475275 0.734216015054827 1 1
0.884948570113569 0.869364054853038 1 1
0.811349271273664 0.796373433760807 1 1
0.670911258725371 0.656603092921921 1 1
0.697890595331504 0.684057429357264 1 1
0.706148290573342 0.693411129745855 1 1
0.812281744615006 0.797645704158125 1 1
0.751233934506525 0.737187722570348 1 1
0.7677443783276 0.752768510859277 1 1
0.896889213051144 0.880827504391212 1 1
0.858539507628368 0.842714901641791 1 1
0.817489546515454 0.803288892980892 1 1
0.937170377633749 0.920195683665202 1 1
0.739271131088076 0.726149652322634 1 1
0.846335148557488 0.830998776272393 1 1
0.7805111989263 0.765694200474586 1 1
0.826449322779008 0.810754114802837 1 1
0.83220438739978 0.817073800609168 1 1
0.759766931894768 0.746323958209564 1 1
0.760455510687722 0.747104970914507 1 1
0.738977702609864 0.725246932346912 1 1
0.929513960313556 0.912463772881322 1 1
0.846897426518323 0.831668568542372 1 1
0.794758182627443 0.780193313166996 1 1
0.74477025205246 0.731367262464777 1 1
0.861297876677365 0.843320871309383 1 1
0.818781335964691 0.803230490160835 1 1
0.698131300571134 0.683627981857352 1 1
0.764855399068837 0.75018945583563 1 1
0.774966845162108 0.761496425493648 1 1
0.890894395577106 0.874038306827892 1 1
0.881984564651408 0.86673411927067 1 1
0.846785322610016 0.831832519772277 1 1
0.675638652763354 0.662530246293068 1 1
0.772242080634158 0.757644286112263 1 1
0.70275698997535 0.689276587333271 1 1
0.883208574541467 0.86634483239188 1 1
0.759049401698246 0.74592014566196 1 1
0.840127728299895 0.824778157073854 1 1
0.882337102623497 0.8662585461197 1 1
0.776395359894223 0.762629175980418 1 1
0.648132156170418 0.636101702153876 0 0
0.805813939514646 0.790423674385613 1 1
0.800129963166355 0.784805485536361 1 1
0.678294602731112 0.665892897356072 1 1
0.777742180011702 0.762839663394189 1 1
0.730313115520346 0.716634949278335 1 1
0.719586225951506 0.70575690873056 1 1
0.840853445711406 0.824166468196487 1 1
0.770055663018859 0.75593741839876 1 1
0.919214854019908 0.900392632495645 1 1
0.947039328140856 0.928989407047467 1 1
0.898372721952255 0.881892318578767 1 1
0.878912636307897 0.860957134138848 1 1
0.836711348051604 0.821723640264554 1 1
0.744768111313924 0.7305087614394 1 1
0.765731036202393 0.750639017895933 1 1
0.783142077889516 0.768576768891485 1 1
0.933567566617653 0.914881092800396 1 1
0.764338822525225 0.750156165944491 1 1
0.768168373831572 0.754638956550299 1 1
0.749344515347907 0.735590529159238 1 1
0.695636503772512 0.682543573043452 1 1
0.697056788913725 0.68420167261028 1 1
0.955247403422788 0.937366783004195 0 1
0.903092043648946 0.887200191933227 1 1
0.797466998709463 0.78288144687879 1 1
0.787482193618626 0.772270216016022 1 1
0.768771740411076 0.7545696117592 1 1
0.742935213058637 0.728140197210159 1 1
0.783582701774253 0.768913260914585 1 1
0.852938589373872 0.836977233287592 1 1
0.86242021786195 0.846502769456506 1 1
0.865089410335477 0.849517527518668 1 1
0.820148138995376 0.804633019276513 1 1
0.656040860198384 0.644023270683701 1 0
0.747796353621014 0.734530922741079 1 1
0.828389092653098 0.813209106014405 1 1
0.825683520610666 0.810694722386815 1 1
0.674871827210845 0.663158769625256 1 1
0.673795862059639 0.661933250625196 1 1
0.669921898579138 0.656604600906584 1 1
0.781685734245737 0.767446264939332 1 1
0.817796606607724 0.802159741202263 1 1
0.70570540048157 0.692048961298891 1 1
0.75870098918869 0.744880018274705 1 1
0.923740153860907 0.906923363563397 1 1
0.896233918818493 0.879847611566822 1 1
0.832788604996779 0.817091939615031 1 1
0.80006552291243 0.784970157748189 1 1
0.85709052812652 0.841534327674309 1 1
0.83160452916647 0.816301178244443 1 1
0.760312033718237 0.745571411445104 1 1
0.824942370947039 0.808976499952724 1 1
0.724302134944443 0.710815048814467 1 1
0.669345248601946 0.656576321642238 1 1
0.852691760249634 0.837150727210168 1 1
0.929355410721013 0.912726913838654 1 1
0.752280010334457 0.738541683427642 1 1
0.74569149243303 0.732430292086247 1 1
0.80004400507583 0.785899479632014 1 1
0.84265004296782 0.826746830272767 1 1
0.719807331322045 0.70644815975341 1 1
0.793517721238169 0.778851089458655 1 1
0.769678149482604 0.754546809456508 1 1
0.845783679029196 0.829449407959311 1 1
0.83881607346777 0.823248917142592 1 1
0.8033131995339 0.788005964708179 1 1
0.739040491793315 0.723956002399837 1 1
0.784285129278624 0.769509558705703 1 1
0.774758817741279 0.760233975875889 1 1
0.687868800249509 0.674722492816844 1 1
0.799912315586861 0.785333715154044 1 1
0.756752993287691 0.743078253580083 1 1
0.726376258380032 0.713396922305113 1 1
0.844887956693361 0.828648057290931 1 1
0.657794055928569 0.645268972772177 1 0
0.831160571622285 0.815944650888246 1 1
0.80794966784396 0.792750692872843 1 1
0.797855993419937 0.781833952034426 1 1
0.747769148452278 0.733686941031278 1 1
0.600382431495657 0.588081918182971 0 0
0.753276815932366 0.739743693938128 1 1
0.880536808474682 0.864439031424967 1 1
0.88203569988115 0.865583455783159 1 1
0.846531959999834 0.831552941013034 1 1
0.806148578995227 0.790745330432557 1 1
0.772807915045414 0.758462319014622 1 1
0.778416270603126 0.764391484100168 1 1
0.809006143727673 0.794488915442124 1 1
0.7258688818171 0.713355923048737 1 1
0.808840623762431 0.794085856848499 1 1
0.848834742944507 0.831584180495569 1 1
0.801196526264133 0.786685770122052 1 1
0.72933353235349 0.715501604996941 1 1
0.886261400102004 0.871421235767916 1 1
0.772031294878063 0.757463549468794 1 1
0.79328829731754 0.778903512213163 1 1
0.776572970071193 0.762451016967985 1 1
0.860056182671194 0.843468549654553 1 1
0.926139632361668 0.908342386393193 1 1
0.804779374523299 0.789347394425808 1 1
0.787615053635315 0.774269594342261 1 1
0.885424904747268 0.869761016055449 1 1
0.651339535433651 0.639123357243694 0 0
0.962351970694902 0.943737059327946 1 1
0.88261123741531 0.866567697383862 1 1
0.820854474114601 0.805143645337958 1 1
0.814920472289928 0.800829455274856 1 1
0.840257757474454 0.825089592716843 1 1
0.823230479208727 0.807804364556299 1 1
0.723534679904068 0.710463140421337 1 1
0.800332064845075 0.786355706749411 1 1
0.76956617164579 0.756127270321426 1 1
0.831084120389867 0.815951260810122 1 1
0.845788454389566 0.830310520366134 1 1
0.850990689539437 0.8361261601812 1 1
0.767170025531661 0.753941491832665 1 1
0.794755973093096 0.780745553789138 1 1
0.866979297284868 0.851272961549238 1 1
0.927780249814382 0.911079219467106 1 1
0.780725245820131 0.766189775580911 1 1
0.748554822506581 0.733191996803682 1 1
0.923115090743617 0.906434760878142 1 1
0.888500505743849 0.871061110778323 1 1
0.829380423883027 0.81428331403204 1 1
0.838964761395507 0.823807658419586 1 1
0.707504437089961 0.69378064512528 1 1
0.854808458429007 0.839417428324345 1 1
0.70684564368362 0.693191299487489 1 1
0.72882338977443 0.715709157984853 1 1
0.678652899366886 0.666197973404136 1 1
0.78857864722622 0.774384052125243 1 1
0.749508146547838 0.734474317416305 1 1
0.697414853087001 0.684255089840586 1 1
0.833911483319894 0.818215719679647 1 1
0.749457289616037 0.735052277717301 1 1
0.806644054508927 0.791625390349692 1 1
0.78135672469808 0.766891154510517 1 1
0.743517454243204 0.730173306861057 1 1
0.848195698883126 0.831779910789784 1 1
0.739969426572361 0.725557196056586 1 1
0.881399488165662 0.866042312728713 1 1
0.739460354829225 0.726078168394141 1 1
0.766600853124673 0.752205950709396 1 1
0.74665220936246 0.733386780183229 1 1
0.770911558043558 0.757340886563239 1 1
0.705429188397304 0.692898401624683 1 1
0.814177006235228 0.799714504411692 1 1
0.872181905267447 0.856154873782279 1 1
0.724139896228647 0.710145556612398 1 1
0.827662136419304 0.812595811979193 1 1
0.778249763612542 0.764132212110826 1 1
0.788500013323114 0.774778776189676 1 1
0.688806964435965 0.676107361787701 1 1
0.841497822157079 0.825399975308455 1 1
0.752029818454429 0.738036717273098 1 1
0.792959220478795 0.778341664772981 1 1
0.853302756770795 0.837218807932484 1 1
0.800433427202196 0.786658588990303 1 1
0.866787358212754 0.850857867312157 1 1
0.854979789666258 0.839997875386987 1 1
0.744180266937472 0.729944228249704 1 1
0.941429607191561 0.925281168806527 1 1
0.865599663402903 0.849551511918918 1 1
0.841559704649133 0.825579186898802 1 1
0.863884053057913 0.848711858534952 1 1
0.877644506148811 0.861153470833173 1 1
0.942213238180528 0.92521728422393 1 1
0.806034057744929 0.791391790234436 1 1
0.758133009019098 0.74414493693566 1 1
0.740791643359254 0.725180290523601 1 1
0.860451557101807 0.84505769256737 1 1
0.886328107064017 0.87130187996939 1 1
0.718633263994994 0.705313908853529 1 1
0.738475621813776 0.724814410103546 1 1
0.68936172229581 0.676874793795313 1 1
0.717715726567295 0.704031811662123 1 1
0.752320345626094 0.738306080061501 1 1
0.777485936598357 0.763365044804722 1 1
0.742475887525547 0.728388702357426 1 1
0.798355588454909 0.782915589761769 1 1
0.869807705257872 0.853279062415901 1 1
0.789389628864731 0.775539638897461 1 1
0.848201616209107 0.832796207193378 1 1
0.738903332171209 0.725874714550248 1 1
0.701887010911216 0.688557464618126 1 1
0.772787072389545 0.757139624545134 1 1
0.667000435207163 0.65441035594636 1 1
0.791696804624804 0.778017179502455 1 1
0.81569027705652 0.799530034888684 1 1
0.781094177130027 0.768033094369485 1 1
0.810247938333717 0.795795494532178 1 1
0.840391916609928 0.823494520873441 1 1
0.787406094352474 0.772660742473427 1 1
0.76063084357167 0.746953050662273 1 1
0.775806901362126 0.761448136161168 1 1
0.818088639569135 0.803211934193137 1 1
0.852261803903349 0.835546198329914 1 1
0.76669110717398 0.75286995978224 1 1
0.702508876058739 0.68971489658902 1 1
0.705947417136471 0.691924442719938 1 1
0.749689227782041 0.735560277259129 1 1
0.829953666858301 0.813948180509925 1 1
0.822212602708533 0.807706204701717 1 1
0.796858075722271 0.782661731444662 1 1
0.814258706760294 0.79896197048403 1 1
0.786130378552569 0.772855245108694 1 1
0.962454976905782 0.944389896337159 1 1
0.726775441686731 0.712517650190062 1 1
0.910257949038518 0.89230541328543 1 1
0.708637577140042 0.695699918973425 1 1
0.889118938655757 0.872290069344277 1 1
0.806225366343088 0.79025779708666 1 1
0.707695358095266 0.69537960661617 1 1
0.756181838791416 0.743081475410013 1 1
0.751075870275764 0.737821515810407 1 1
0.739893744516799 0.725929571162073 1 1
0.776697552980878 0.763034454354706 1 1
0.772790356472685 0.758126262617598 1 1
0.780241533812433 0.766182593650196 1 1
0.658977006922618 0.647527336451747 0 0
0.835998778290449 0.820712771644867 1 1
0.662977571761436 0.650334810752054 1 0
0.794233910889147 0.780746405790633 1 1
0.765041545132627 0.751588155665352 1 1
0.776290404490466 0.762284906365184 1 1
0.847958091517876 0.831909400251277 1 1
0.733175944618455 0.719554515426723 1 1
0.822235383156828 0.807136689066126 1 1
0.75485114568896 0.740901095414564 1 1
0.699629816963818 0.686441277914784 1 1
0.617215988121074 0.606047974247063 0 0
0.777898877131734 0.764548649974493 1 1
0.704322936359218 0.690298672108296 1 1
0.929684452788844 0.91229606045964 1 1
0.771041441213851 0.757533338747369 1 1
0.772291529252495 0.758736308468229 1 1
0.756865402067319 0.742809977626255 1 1
0.740001438414101 0.726328877948579 1 1
0.869767985718554 0.854517111915935 1 1
0.684513544045626 0.671759208329656 1 1
0.657205482177248 0.644922573045013 1 0
0.748583601497101 0.735504176178564 1 1
0.694154983295179 0.681579792933729 1 1
1.00210517683755 0.983892107567248 0 0
0.791400624369155 0.777177210261371 1 1
0.975006335815271 0.956720671568023 0 0
0.631625527199176 0.620172765876167 0 0
0.800367766540936 0.786750058578068 1 1
0.713554200274381 0.69949321965212 1 1
0.752639460248103 0.73919330005313 1 1
0.758079642520315 0.741303492026739 1 1
0.764124850575173 0.750678173286989 1 1
0.714974520323096 0.700686202650344 1 1
0.792786494288862 0.77821628838523 1 1
0.86610058399149 0.849955364678892 1 1
0.908509478078521 0.89158684008669 1 1
0.778664153050159 0.764929571860311 1 1
0.871172563470533 0.854299201265226 1 1
0.775323097602274 0.760068676894896 1 1
0.738150035173025 0.724851352938868 1 1
0.78216394424957 0.768271001389084 1 1
0.842241999275199 0.826591839586297 1 1
0.72941991569948 0.716277250817244 1 1
0.812733116755388 0.797751332039486 1 1
0.860389861496849 0.844991630487185 1 1
0.905906981208969 0.890148485205323 1 1
0.891484958172468 0.876347579609819 1 1
0.704865549105836 0.691672754799834 1 1
0.841084832663122 0.82515084917025 1 1
0.737679906062179 0.723314297666819 1 1
0.687513773493189 0.675402396101402 1 1
0.892311652038091 0.875418598416935 1 1
0.714484301001716 0.701982575285616 1 1
0.814130918904447 0.799704925014538 1 1
0.813722245546214 0.799118387741908 1 1
0.780803073929362 0.766447306873748 1 1
0.79238301422226 0.777360375342555 1 1
0.641046557218788 0.629650036093886 0 0
0.871543745651572 0.856258705323673 1 1
0.932871081969431 0.915083791010305 1 1
0.670238487219132 0.657353010208407 1 1
0.857591084951682 0.841035312714188 1 1
0.752564476271573 0.738406480819046 1 1
0.688368098808068 0.675252723841645 1 1
0.753481400532709 0.740494473138461 1 1
0.829784643606129 0.814788492413343 1 1
0.784814681152327 0.771115172789232 1 1
0.901158462222712 0.882660294274436 1 1
0.707905820298625 0.694144658749739 1 1
0.727304794345727 0.713864879341518 1 1
0.793162256261993 0.779305921289667 1 1
0.697640700503615 0.684877783876609 1 1
0.76183404021403 0.74843149368041 1 1
0.755113349316913 0.741478153615766 1 1
0.759476392079076 0.745899451563751 1 1
0.740702431314399 0.726452515387926 1 1
0.90122737164626 0.88476779595304 1 1
0.900911297787496 0.884250096599811 1 1
0.834910947365599 0.820091025630861 1 1
0.777004571695261 0.762751228087257 1 1
0.876005665438863 0.859967526074258 1 1
0.858813132355714 0.843174925098322 1 1
0.931463493161291 0.912505634473514 1 1
0.828203453912936 0.811924027291411 1 1
0.837383248588691 0.821906228868468 1 1
0.868738952920148 0.85215962610884 1 1
0.815857361108615 0.800147016558558 1 1
0.841464578939004 0.825471240550689 1 1
0.967554834031953 0.950540137664227 0 0
0.784602576240735 0.769665057803436 1 1
0.734509460767438 0.720559124520604 1 1
0.816338522517691 0.8019048256785 1 1
0.706209073371595 0.693103431581774 1 1
0.810828592313987 0.796881364254707 1 1
0.788760618173713 0.773813463832974 1 1
0.844874467655014 0.830062217687544 1 1
0.859647103449052 0.843014071839182 1 1
0.821481950873212 0.805669871896012 1 1
0.764276938470437 0.74976605303644 1 1
0.874632602698637 0.858619435117758 1 1
0.845519526746928 0.830044691694563 1 1
0.801431976939235 0.786475888729988 1 1
0.748397670684919 0.73446711929676 1 1
0.775817034420591 0.761687289608764 1 1
0.763918424247348 0.750127778431718 1 1
0.788440823031853 0.773986654018577 1 1
0.874412174015721 0.857609788964082 1 1
0.776503703996868 0.762401064178668 1 1
0.781998929564035 0.767180808457079 1 1
0.736344851875105 0.722620933917226 1 1
0.777134772008996 0.762722224611499 1 1
0.756848613817535 0.743189842899683 1 1
0.831471528589169 0.816718461937165 1 1
0.739469676887916 0.725027552136576 1 1
0.943781656033734 0.927368067274713 1 1
0.910392086634367 0.894805219156957 1 1
0.75957196762734 0.745168324002836 1 1
0.683553524794464 0.671422292188882 1 1
0.724877548624436 0.711714991798072 1 1
0.788796422767803 0.774198481779853 1 1
0.837473568536654 0.821541109749018 1 1
0.623363783339725 0.612087912342712 0 0
0.801922757115585 0.786695524617693 1 1
0.608499312707107 0.59689252455952 0 0
0.909045786826344 0.892270517020557 1 1
0.868731399734361 0.853337323419608 1 1
1.00928627866391 0.988773429134701 0 0
0.776219210069776 0.761058926933295 1 1
0.785970431406703 0.772268815617434 1 1
0.757334662309152 0.743139407624233 1 1
0.742473477002212 0.728762500947714 1 1
0.732494181639046 0.719094987862117 1 1
0.932598386269859 0.91553687448011 1 1
0.838844636834054 0.824430994799526 1 1
0.703696819599862 0.691140035535996 1 1
0.87828642500972 0.862358703506282 1 1
0.764613700831268 0.75043412438176 1 1
0.587561121808373 0.576234806239999 0 0
0.664143496880415 0.652606264767781 1 1
0.853116527879163 0.836489709365132 1 1
0.871620177838667 0.854345671542953 1 1
0.905653868064573 0.887878369987518 1 1
0.769591913738622 0.755300171162794 1 1
0.89403069837143 0.876625073882831 1 1
0.754569615420419 0.740806980249964 1 1
0.731568875814709 0.718136937929319 1 1
0.833680811716711 0.817080451874706 1 1
0.816322217235958 0.80052758758339 1 1
0.752765096651445 0.739230640366635 1 1
0.683252021215482 0.668703698351385 1 1
0.826462886486467 0.810940604851339 1 1
0.731614328647042 0.718281560163316 1 1
0.705850994992904 0.692571474386995 1 1
0.844317551966454 0.82922664816651 1 1
0.77515472058325 0.760567378811742 1 1
0.777113907311273 0.763030602584216 1 1
0.807956750074278 0.793547000250135 1 1
0.832157391502148 0.817863320517676 1 1
0.795791846846788 0.782174029244381 1 1
0.731503231554758 0.718540825502413 1 1
0.802386016611859 0.78790819424722 1 1
0.760771536724828 0.747902814282375 1 1
0.732512729176227 0.71884032654953 1 1
0.867762964376745 0.851494251128087 1 1
0.685886373407045 0.672875655669432 1 1
0.897279415816804 0.880696236138298 1 1
0.804856694475652 0.789765538643221 1 1
0.81356836884124 0.798249510684921 1 1
0.86603207118739 0.850185716081102 1 1
0.750587824913566 0.736910670817603 1 1
0.770442843550462 0.755333572118749 1 1
0.772262329554767 0.758765805631337 1 1
0.886848928594885 0.872130857382129 1 1
0.812816110194382 0.797602115924913 1 1
0.811193064866727 0.796264404707589 1 1
0.791760480298604 0.776908698183556 1 1
0.778522892537315 0.763432517367904 1 1
0.848429468914613 0.832041568046604 1 1
0.892583636383828 0.876032714350887 1 1
0.832266839438993 0.816921042006005 1 1
0.837411487911761 0.822119113462074 1 1
0.82766061760785 0.811999477780206 1 1
0.783372255484306 0.769076451565498 1 1
0.869951135424179 0.853741198094457 1 1
0.656438606640462 0.64502607207614 0 0
0.774703789239587 0.760541868325677 1 1
0.970154232774253 0.952214884944691 0 0
0.85447965527503 0.838024385152859 1 1
0.813083843779262 0.798940455483769 1 1
0.799203317484433 0.784767614744631 1 1
0.865638329783403 0.850585102784765 1 1
0.949913732182563 0.932337614758218 1 1
0.851865488337047 0.836262130635212 1 1
0.794803205176823 0.781220227908672 1 1
0.782276382980045 0.76784337902451 1 1
0.704565535844377 0.690709865414155 1 1
0.884797036324091 0.869014891022129 1 1
0.791944218059158 0.777217083437208 1 1
0.841040765604627 0.825539438048918 1 1
0.979081892716897 0.959409621386013 0 0
0.720129622337908 0.707407121806246 1 1
0.928263259821413 0.911591476974325 1 1
0.791793670328172 0.776989694029798 1 1
0.723650128762157 0.710683549391122 1 1
0.712010569600481 0.699207858990978 1 1
0.690533238608584 0.678025440226263 1 1
0.833959056970508 0.818126192792594 1 1
0.662306372758972 0.649851160347135 1 1
0.648092771837011 0.636839844471686 0 0
0.810553821803441 0.795222888124669 1 1
0.673050027933914 0.660640507652791 1 1
0.865819135384288 0.850561075712823 1 1
0.914325619391409 0.897043173507063 1 1
0.735116939971857 0.722502947105416 1 1
0.828825218122027 0.813465914691993 1 1
0.829787651755814 0.814514805135421 1 1
0.81537046095539 0.800694269177572 1 1
0.768250477054941 0.753569927628052 1 1
0.841454251281804 0.825921071607546 1 1
0.763755230429846 0.749753324588141 1 1
0.757334701710284 0.743036902459718 1 1
0.934494538907692 0.918463644954024 1 1
0.906476126418744 0.888903238918804 1 1
0.751518862781114 0.737626351445444 1 1
0.765598037483811 0.751812824629882 1 1
0.820592445573254 0.805494279693451 1 1
0.724318909777569 0.711139935501788 1 1
0.821516075809281 0.806109116265507 1 1
0.775779456997037 0.761788853622542 1 1
0.825509426605323 0.80973341044519 1 1
0.877018280454692 0.861295579017408 1 1
0.826633431908319 0.812086827698492 1 1
0.686608267836589 0.674781618373536 1 1
0.817981571544756 0.801242510121059 1 1
0.875085998512031 0.859852399117561 1 1
0.657710242958849 0.64657275923211 1 1
0.760392509042559 0.746269016530542 1 1
0.795569596428081 0.780524717677329 1 1
0.791202489731318 0.776274343253113 1 1
0.819403694477461 0.805158853330717 1 1
0.747682944280106 0.734512255848142 1 1
0.679605925743573 0.666988490728676 1 1
0.785123744910106 0.771290004569747 1 1
0.753426489192398 0.73885567813357 1 1
0.885277632043279 0.868787681032553 1 1
0.917611230571722 0.901381855681344 1 1
0.77579517555084 0.762550780779737 1 1
0.788069706035899 0.773104565578522 1 1
0.887901353470926 0.871727732186164 1 1
0.817035167963167 0.801503840287306 1 1
0.712209988299808 0.699335839775519 1 1
0.839014757419785 0.823223591013802 1 1
0.937317772757367 0.920445231899865 1 1
0.774089067085458 0.759632564798206 1 1
0.781180680000561 0.767462164222997 1 1
0.728171366789769 0.714345731858482 1 1
0.754376308114223 0.740994132835358 1 1
0.71230647401418 0.698909421503259 1 1
0.801293086109239 0.786176746148827 1 1
0.841430242228247 0.826070066333621 1 1
0.701948094285302 0.688878250607869 1 1
0.824661147690621 0.809160262500816 1 1
0.646395667663434 0.634896317455017 0 0
0.757442955806088 0.743037117014178 1 1
0.770528275465652 0.756003505427421 1 1
0.787861380449233 0.773723512475396 1 1
0.847946931628533 0.832536583924698 1 1
0.810106690908389 0.795518039270776 1 1
0.879326917157802 0.86307490398446 1 1
0.816161577859883 0.801625100345761 1 1
0.737430525025733 0.723917544340003 1 1
0.876527713352082 0.860292193634907 1 1
0.796345938778068 0.782026916028533 1 1
0.895457352843845 0.879140968903559 1 1
0.861783959018292 0.846654084724739 1 1
0.875008884819751 0.857879316471244 1 1
0.898412447706613 0.881731870271713 1 1
0.673685405798224 0.66176082106741 1 1
0.755548276159029 0.741512277313796 1 1
0.909615911423703 0.891696141901588 1 1
0.87797222917186 0.861577534949447 1 1
0.810695080877712 0.796651592445361 1 1
0.828945110679146 0.813933023860277 1 1
0.751858436238584 0.738127427933175 1 1
0.853043667119856 0.837912766035079 1 1
0.879359382886731 0.863197758120189 1 1
0.848955103673797 0.832336821542334 1 1
0.769986401004844 0.755935124410313 1 1
0.714473098952038 0.702232216432855 1 1
0.752775982506689 0.739109173800175 1 1
0.798257054771933 0.783578058649839 1 1
0.795217308503051 0.780402416347414 1 1
0.825573856024915 0.81108206826477 1 1
0.762351882599935 0.748670134078707 1 1
1.01769401702098 0.999541639217046 0 0
0.749051537566142 0.735812959793614 1 1
0.722284654080014 0.70920639579382 1 1
0.786895235866034 0.773170410385662 1 1
0.822515977289739 0.807870668190457 1 1
0.903336471605776 0.887723315974373 1 1
0.987995191274521 0.968696640920002 0 0
0.724059972956886 0.711035784833321 1 1
0.960174398341477 0.943098471638532 0 1
0.827031646570599 0.811472288034143 1 1
0.828092705970857 0.812093093583938 1 1
0.82163268243053 0.807212110481251 1 1
0.662615755503703 0.65106941454089 1 0
0.685802911107153 0.673869841719883 1 1
0.824704674044538 0.809675442760007 1 1
0.660493983618004 0.648041442776258 1 1
0.930620476830342 0.912534259230866 1 1
0.714098371393775 0.700432655017686 1 1
0.677598271433921 0.665628790346566 1 1
0.694876351568472 0.682578088014971 1 1
0.781329526870371 0.766059506939506 1 1
0.89514490859047 0.880003608324968 1 1
0.792606832328583 0.777916478993333 1 1
0.879566744620786 0.863621010333588 1 1
0.763072304396926 0.749882924403771 1 1
0.786640440358634 0.771701158143971 1 1
0.826541090374539 0.811648245144774 1 1
0.718235452325237 0.705335809858909 1 1
0.84277574506853 0.828029651945579 1 1
0.859247192578863 0.843459566098464 1 1
0.792234187639846 0.776349233806413 1 1
0.695086830506534 0.681787785302404 1 1
0.698150582231758 0.685985236114247 1 1
0.818991194186925 0.802186334417697 1 1
0.769638740374686 0.755006181229023 1 1
0.717268017329284 0.703570233832078 1 1
0.811797754016164 0.796487079034369 1 1
0.767703890548101 0.753854379265617 1 1
0.901691389416147 0.885352927758692 1 1
0.842439329524339 0.827665641396719 1 1
0.841666244444485 0.825506300820701 1 1
0.662270699415886 0.651282866364593 1 0
0.734485815174821 0.721634348034409 1 1
0.857285195172086 0.840097560216568 1 1
0.787050628985356 0.772172961623642 1 1
0.787003044304414 0.770946915420178 1 1
0.811790578698451 0.797209942489458 1 1
0.837638790753353 0.821812278627568 1 1
0.793000976386267 0.778006201946587 1 1
0.835614294052736 0.820776401296811 1 1
0.891512849569746 0.875604612624583 1 1
0.721695270219331 0.707688409577496 1 1
0.810458618096654 0.794898690717312 1 1
0.871378504266648 0.855418372638388 1 1
0.79291044272685 0.777793930265667 1 1
0.64936307102244 0.636779538687678 0 0
0.752330254530124 0.738633547420551 1 1
0.880886948107404 0.865126361792492 1 1
0.746557049590266 0.732569390287349 1 1
0.782691829028285 0.767018019694688 1 1
0.852610661732579 0.837419012539454 1 1
0.784669166757706 0.769161356717859 1 1
0.882873271311304 0.865694948015608 1 1
0.80979917236094 0.79453873480281 1 1
0.866872534598164 0.851835452934056 1 1
0.763228057545408 0.749705497625291 1 1
0.734300305142333 0.720660079332362 1 1
0.783942968660566 0.769027692259127 1 1
0.839666742250441 0.822525891542292 1 1
0.902480404276503 0.886383425051643 1 1
0.83680563904053 0.820796750352447 1 1
0.667840172907214 0.655124364967614 1 1
0.685825618758416 0.672389805785495 1 1
0.806652160056506 0.791610824401563 1 1
1.03151290598564 1.01186010195672 0 1
0.727065877372477 0.713361787722503 1 1
0.911361719169004 0.894816079946109 1 1
0.97930943755918 0.96128120563732 0 0
0.798741586333595 0.783265005135968 1 1
0.712412994316774 0.697852315398851 1 1
0.786842398133228 0.771572279044614 1 1
0.818385502841705 0.803744776500315 1 1
0.812735611372609 0.797379532199673 1 1
0.762944849407826 0.749888931964212 1 1
0.764165942035374 0.749601366638106 1 1
0.737740662523339 0.723914896619085 1 1
0.759314603867054 0.744919521998832 1 1
0.857102796995445 0.842312367516817 1 1
0.722086813967106 0.70866525968736 1 1
0.710315954742463 0.696619111697099 1 1
0.765477014064433 0.75191339166518 1 1
0.703311442980841 0.689909785406861 1 1
0.728063399707228 0.714692447121634 1 1
0.726149572666648 0.712326587559161 1 1
0.881477091079052 0.864934924177011 1 1
0.800170776422155 0.78615176192253 1 1
0.843728807659024 0.828446942316134 1 1
0.695757209516558 0.682797406804618 1 1
0.813353338195057 0.797900239129426 1 1
0.645931044389239 0.633811014571205 1 0
0.785143910924667 0.77079999064437 1 1
0.660592639453409 0.64821965960945 1 1
0.746989404176885 0.733589188400041 1 1
0.742024903297991 0.72875396723593 1 1
0.720423452479186 0.707898545861696 1 1
0.675586727309705 0.66309771337089 1 1
0.834725194335973 0.819790023909619 1 1
0.83445089505604 0.818896386162717 1 1
0.859754160775906 0.844311833513194 1 1
0.865173469876081 0.847912441616475 1 1
0.719383222183425 0.705988259676226 1 1
0.834586108731922 0.817697486062403 1 1
0.811439996120377 0.794999659441979 1 1
0.780656253337878 0.76609700912887 1 1
0.859743125403936 0.84344316714843 1 1
0.79276146577062 0.778167678999018 1 1
0.78761686455111 0.773212268892597 1 1
0.857778959323418 0.841779601687906 1 1
0.794685398008935 0.779489221225495 1 1
0.851336622371844 0.835895145103748 1 1
0.843888408945822 0.828729507658975 1 1
0.790719874068088 0.775145469707323 1 1
0.811854437938592 0.797126680355205 1 1
0.826420549437703 0.810969454493584 1 1
0.696957324458135 0.684149921550705 1 1
0.82005988109156 0.804834174157389 1 1
0.878450936884104 0.863164375187628 1 1
0.772847215292655 0.757607542667227 1 1
0.843682500256525 0.828594595678157 1 1
0.866378980400969 0.849464928630958 1 1
0.839144173251144 0.824300956108285 1 1
0.738443602018655 0.725419791944421 1 1
0.854574288924313 0.837361294821271 1 1
0.919910564353912 0.903379551300836 1 1
0.754610641238648 0.740928030480411 1 1
0.787634120005999 0.77437377265453 1 1
0.735805340049705 0.722378281030071 1 1
0.766479909727179 0.752909326563295 1 1
0.774081818995198 0.75982783040544 1 1
0.908091808934382 0.892138259320935 1 1
0.89993976681192 0.884055687208001 1 1
0.771077298356616 0.756627071722542 1 1
0.77430787957378 0.759599581437281 1 1
0.849573941546708 0.832434518861609 1 1
0.719909791216548 0.705765552105916 1 1
0.755923945847371 0.741640087188266 1 1
0.633540749307782 0.621428116756858 0 0
0.715642791638016 0.703255696147827 1 1
0.787314407112933 0.772959994368418 1 1
0.741284832919988 0.727655104467888 1 1
0.74890330892501 0.735893044530497 1 1
0.853877897101489 0.838238130960956 1 1
0.908176884343052 0.891817139791737 1 1
0.775036172558465 0.761222484223043 1 1
0.909420185326651 0.891170633560809 1 1
0.812031979440889 0.796725741585432 1 1
0.97278436844968 0.954512684078918 1 1
0.757122970895277 0.74322673619715 1 1
0.750267422515839 0.736743162262677 1 1
0.699067683882592 0.6860434884918 1 1
0.797725787907811 0.782740785500549 1 1
0.692029094894914 0.678493238280502 1 1
0.835096114456958 0.820036545322504 1 1
0.766106843968272 0.752503359559454 1 1
0.631408693358332 0.620957404868969 0 0
0.852247755373059 0.837380469370987 1 1
0.839736703830417 0.824686771977117 1 1
0.747304892851593 0.734199430434513 1 1
0.779907775559374 0.766178157342838 1 1
0.862937504725991 0.847342499093375 1 1
0.722504126942893 0.70947711274882 1 1
0.583710954830008 0.573703533557015 0 0
0.82769832188196 0.813340163394309 1 1
0.981760228812311 0.962727072792301 0 0
0.894367823998454 0.877613068188425 1 1
0.696288248343687 0.683518255002671 1 1
0.788445101745349 0.773895017303208 1 1
0.681788307663092 0.669015914881337 1 1
0.799885482198033 0.783990803816909 1 1
0.877111438212896 0.862209793093107 1 1
0.87246245231518 0.85627797990068 1 1
0.759096069348954 0.745248278583711 1 1
0.733550094226097 0.719388868288619 1 1
0.862138045599614 0.846470420205752 1 1
0.827090003101664 0.812570181060403 1 1
0.796279870039928 0.781767439796757 1 1
0.787079447629369 0.772269725066803 1 1
0.794134142323503 0.779292964220945 1 1
0.762446041139588 0.748785855344603 1 1
0.641619950446063 0.629469889894906 1 1
0.839277444155148 0.824404360777463 1 1
0.845551784404268 0.829533026525256 1 1
0.8659199245734 0.848127467964232 1 1
0.841523420057925 0.82609726464017 1 1
0.880410562549958 0.864883204505391 1 1
0.949370390457305 0.931738362168684 0 1
0.737141370816412 0.722935263530591 1 1
0.921051531470891 0.903562315644121 1 1
0.602603498730966 0.591436904409728 0 0
0.774358242921156 0.760655853068922 1 1
0.79586601446694 0.781414187062476 1 1
0.810470084656927 0.795545874639832 1 1
0.778497767779025 0.763549494035109 1 1
0.731427760634531 0.717354429664104 1 1
0.711956260988168 0.698081503036958 1 1
0.753971021647916 0.740150421783923 1 1
0.853311942253405 0.837652066750959 1 1
0.714419412158425 0.700535239318109 1 1
0.833411786135587 0.818379010654564 1 1
0.75034331952968 0.736673377096719 1 1
0.750770158061349 0.735593452507004 1 1
0.909768928562595 0.893346234629889 1 1
0.892263465352286 0.875651149557114 1 1
0.710119193265638 0.696136910356213 1 1
0.849894310178718 0.834058796099447 1 1
0.729081683712714 0.715546029764053 1 1
0.811577620891019 0.796998212732503 1 1
0.884048172052705 0.867794113118483 1 1
0.69387393720272 0.680744725449173 1 1
0.768577716122867 0.754319409327806 1 1
0.806016502071507 0.791635666372084 1 1
0.760483209211124 0.746747383364482 1 1
0.795223188843919 0.780504654625744 1 1
0.856634230645595 0.84086071419109 1 1
0.78772460905507 0.77363006597953 1 1
0.894847142282432 0.877314033061681 1 1
0.874879105394582 0.858298272110314 1 1
0.678743009519321 0.666982006195168 1 1
0.858597384742004 0.843379952208886 1 1
1.0040572403813 0.985249222195288 0 0
0.916113879723186 0.899568996347883 1 1
0.653352273896415 0.641285368673445 0 0
0.764388475274931 0.749994276025224 1 1
0.708961060866521 0.695658216836578 1 1
0.783597136097802 0.768480410686584 1 1
0.902147443297579 0.885995140951167 1 1
0.862259147376925 0.845941480487225 1 1
0.704274633476143 0.690745171293517 1 1
0.716734044040239 0.703530742160967 1 1
0.875028842960016 0.858777861509216 1 1
0.908681281656791 0.892637072438284 1 1
0.82893108399117 0.813471660360605 1 1
0.750862583501999 0.737399545880059 1 1
0.649901513849953 0.63865970256172 0 0
0.627615606807861 0.616216429787568 0 0
0.900120891826606 0.884090183349709 1 1
0.891340042076038 0.874682902528118 1 1
0.883287170260961 0.867328346594431 1 1
0.661445413882857 0.648549631557818 1 0
0.809286071623407 0.794565079012567 1 1
0.608149561204358 0.59635874379949 0 0
0.636202579624287 0.623206546382437 0 0
0.719873120965428 0.706495942505365 1 1
0.840753280810257 0.825136390663916 1 1
0.86947635155898 0.854026355661744 1 1
0.734233924790598 0.720896814920836 1 1
0.745024894593532 0.730870521744683 1 1
0.950143073025643 0.931706906933548 1 1
0.802120621255323 0.787203807847572 1 1
0.888236438831354 0.870747510758797 1 1
0.739960893391496 0.726616259386144 1 1
0.645756212919589 0.633479789159364 1 0
0.893201065637161 0.876897622916397 1 1
0.947569746389786 0.928872864908761 1 1
0.863435274711604 0.848239788140656 1 1
0.697862747599055 0.684735725124212 1 1
0.755126956848356 0.741795683798387 1 1
0.853442937206771 0.838501004916666 1 1
0.817540954096901 0.801724632436141 1 1
0.903548489193705 0.887105365491745 1 1
0.859337268370201 0.844672812700561 1 1
0.755007397631144 0.741210002092745 1 1
0.829721210074563 0.814345794621024 1 1
0.722418779684679 0.706917248592624 1 1
0.780018205640276 0.765228563570592 1 1
0.861909932416974 0.846057358774449 1 1
0.793469537446157 0.778960718538923 1 1
0.849559654239943 0.834860300935249 1 1
0.84060932560525 0.82656059484685 1 1
0.867049505105399 0.851385067386099 1 1
0.711365404000588 0.698386370187051 1 1
0.839641967117961 0.822778517215548 1 1
0.866155482530903 0.850221122452506 1 1
0.920249850073599 0.903058626477963 1 1
0.849600345111083 0.833233715849436 1 1
0.916745044580987 0.898361182797086 1 1
0.756183727138069 0.742416063824111 1 1
0.864719354020382 0.849836978402673 1 1
0.914063945128177 0.8962084107587 1 1
0.736124356437747 0.722682862398147 1 1
0.705627216576214 0.691846473652184 1 1
0.791595349953803 0.777022368139286 1 1
0.765790131451506 0.752234776137489 1 1
0.778039581672231 0.764082552425488 1 1
0.840690559068104 0.825639920319835 1 1
0.849987589001864 0.832584221609093 1 1
0.884480906366388 0.868995287171565 1 1
0.830546477267951 0.814394134475093 1 1
0.794191328208935 0.779032273787098 1 1
0.747324223024392 0.733170094010178 1 1
0.92388492100722 0.906706765062838 1 1
0.769138560440575 0.755499235558416 1 1
0.762124042222901 0.748001760408149 1 1
0.850501342753448 0.83563388212363 1 1
0.711093104749162 0.6979018873744 1 1
0.970687495778011 0.953442066507788 0 0
0.86335427980783 0.846658488703778 1 1
0.876169990638282 0.860406825186515 1 1
0.879594401170673 0.863375458344946 1 1
0.818212348251539 0.802328826975915 1 1
0.863272516767136 0.847231673984584 1 1
0.677082150367956 0.662709499448881 1 1
0.724307843191656 0.710260709658689 1 1
0.672263638933915 0.660148057108379 1 1
0.797995353501562 0.782954060922085 1 1
0.744603356134412 0.730747001157724 1 1
0.924297915774347 0.907624984455675 1 1
0.755500320321482 0.741686783981355 1 1
0.845284905558555 0.82838596738445 1 1
0.745810023339536 0.732244358186951 1 1
0.810046294131828 0.795833411558015 1 1
0.570462649702612 0.559952606823713 0 0
0.791598670089377 0.777332757397246 1 1
0.722880592440351 0.710175191217657 1 1
0.799749219867283 0.785326179979119 1 1
0.768682992003765 0.754662086205842 1 1
0.766218966178389 0.752310484930767 1 1
0.764976919078772 0.750399501229919 1 1
0.815551802722895 0.799826926241371 1 1
0.867719227098859 0.851485538295989 1 1
0.637544537066982 0.625313556370666 0 0
0.813732847467805 0.799236934555368 1 1
0.859862007723278 0.844021723529145 1 1
0.747120630819012 0.733168823555409 1 1
0.816427448648942 0.801431093628065 1 1
0.789218799311034 0.774529274912505 1 1
0.836062334165929 0.820087063154321 1 1
0.758030548847777 0.744397291687693 1 1
0.828578880711067 0.812507807654223 1 1
0.677799874046353 0.665906698734856 1 1
0.820100815727105 0.80544842415039 1 1
0.842491468281736 0.827116121502738 1 1
0.802139963985734 0.787543110945588 1 1
0.668999942360832 0.657380708801176 1 0
0.841361629112667 0.826309242757879 1 1
0.822677070782975 0.807729108467531 1 1
0.758551970770644 0.743511374670513 1 1
0.694456218275991 0.681733668520967 1 1
0.889769298267367 0.874166995247899 1 1
0.84869232109307 0.832801404059368 1 1
0.728018776590014 0.714823136198439 1 1
0.949627172032493 0.930900663402221 1 1
0.890390813208424 0.873868152129673 1 1
0.851430933624569 0.834673795871222 1 1
0.767374585242786 0.753403582736929 1 1
0.757745741659104 0.742385940419486 1 1
0.853850165977194 0.838199491485707 1 1
0.754927086552421 0.741023990648929 1 1
0.905226147472163 0.888575080883561 1 1
0.907728036873436 0.892104266112202 1 1
0.697134813270755 0.68442268234356 1 1
0.779644611133506 0.765181556439145 1 1
0.691812936761806 0.679496351728705 1 1
0.74671533715853 0.733741652421736 1 1
0.74813005913496 0.733897842246489 1 1
0.806082074105647 0.792148705902256 1 1
0.773877173746128 0.759787352611706 1 1
0.836993264833314 0.822531260738189 1 1
0.926664747311922 0.909527932690955 1 1
0.729069207230521 0.715219499255791 1 1
0.785087612144158 0.7714279190078 1 1
0.716994952979558 0.704179442426589 1 1
0.838517585239153 0.823126446389311 1 1
0.623140175012853 0.611517000668679 0 0
0.71743840611735 0.704353040861821 1 1
0.75968285747332 0.745845812363325 1 1
0.806582313429817 0.791387274727127 1 1
0.754943211439996 0.741671344361282 1 1
0.845382895150798 0.829220046404565 1 1
0.825325252190953 0.809723046295607 1 1
0.728898187390194 0.715990569742437 1 1
0.827903399752951 0.813106436413505 1 1
0.883374559067539 0.866278171050474 1 1
0.691258536060307 0.679002532952234 1 1
0.783988222666175 0.770156755546979 1 1
0.841442517357731 0.825780626873146 1 1
0.884234997803377 0.867813193369483 1 1
0.819263347128241 0.802968478689884 1 1
0.825952863998193 0.810383367884299 1 1
0.595717093305237 0.585520544968976 0 0
0.812893182128625 0.798042766940131 1 1
0.836341560806588 0.820603386647768 1 1
0.725205624903708 0.71109719170071 1 1
0.876936677498665 0.860943561882967 1 1
0.767689174356198 0.753345364548675 1 1
0.873282841927102 0.855726266046867 1 1
0.728120532292669 0.714526350374648 1 1
0.89522893690842 0.878005959453976 1 1
0.82151120560078 0.806208837705955 1 1
0.934410472436832 0.917832220715034 1 1
0.708707631098128 0.696321500509213 1 1
0.818314296629859 0.804220301126977 1 1
0.743696356596838 0.729423560353851 1 1
0.830561795123625 0.815961543672115 1 1
0.974821069777516 0.956393783581106 1 1
0.810288301645097 0.794777658116644 1 1
0.697516375198017 0.684813458820556 1 1
0.741103067935776 0.7265799115841 1 1
0.759619470633849 0.746122687069231 1 1
0.945233868889818 0.928013076772346 1 1
0.843603622796444 0.828123459747775 1 1
0.719101475649778 0.705902799508076 1 1
0.942358002015303 0.925556846160613 1 1
0.842968494884158 0.828174251076372 1 1
0.674207394191841 0.660304348034485 1 1
0.751137396781323 0.736671911158322 1 1
0.812929540561186 0.797060647027759 1 1
0.827051938896224 0.813145332952665 1 1
0.882545094599102 0.866107474078153 1 1
0.741796299158319 0.728534511883755 1 1
0.832210678269401 0.817933934819767 1 1
0.856601584512615 0.841386435541995 1 1
0.743427166813449 0.729871927544646 1 1
0.83562630055938 0.820796551650457 1 1
0.888550555376572 0.872458079900061 1 1
0.887599739001435 0.870731352395587 1 1
0.750912435497416 0.737636373851223 1 1
0.887251907351329 0.871041185609113 1 1
0.715236194635895 0.702675615730621 1 1
0.708759594063218 0.695965223440434 1 1
0.841000220478963 0.825993658577463 1 1
0.802078983663525 0.786795235856713 1 1
0.830831163447431 0.815398339188598 1 1
0.874025535955581 0.85710188842879 1 1
0.859921657324645 0.843495432485518 1 1
0.836277381466513 0.819931186448352 1 1
0.793891630404334 0.778974454453396 1 1
0.84708518250012 0.831267780824246 1 1
0.71372061249984 0.700876961355836 1 1
0.705029874829629 0.691723227219887 1 1
0.794152045393244 0.779959448570478 1 1
0.854641893012663 0.839172332342404 1 1
0.820846933502077 0.806408837190439 1 1
0.753767022746935 0.738900532502731 1 1
0.673941495481993 0.66160441647794 1 1
0.804507183057031 0.789349776589444 1 1
0.954145187221105 0.935444432124246 1 1
0.859907651646355 0.842894057623451 1 1
0.721820589396508 0.709258051364664 1 1
0.821025929277248 0.805243742654846 1 1
0.791865935743258 0.776647704080118 1 1
0.909335611604051 0.892774184230129 1 1
0.731977133205411 0.718513149994755 1 1
0.747755581121946 0.734598461855195 1 1
0.803599956035151 0.789685499599243 1 1
0.80159860809325 0.786227082711904 1 1
0.770880763479987 0.757097815667288 1 1
0.75630121001844 0.742630679980209 1 1
0.951670686088479 0.933031952918445 1 1
0.849322777142447 0.832383932303594 1 1
0.800234325466919 0.78586190157445 1 1
0.836245139698127 0.820559275825164 1 1
0.80068731345708 0.786198488097066 1 1
0.944048079145736 0.926381413930866 1 1
0.782913969094967 0.768774752904245 1 1
0.778374427751017 0.764600964052807 1 1
0.84575769445588 0.830157207243447 1 1
0.725772535300448 0.71294759986602 1 1
0.868094593034754 0.852965979846868 1 1
0.734207454240201 0.721938387088381 1 1
0.849262805570386 0.834099485371824 1 1
0.854606917499679 0.83979439812177 1 1
0.753399076813748 0.739215588717893 1 1
0.828135930061476 0.812296081160597 1 1
0.943937879592709 0.925784551009994 1 1
0.845304333270897 0.829663658932669 1 1
0.82555409751597 0.809919577476297 1 1
0.719267274635992 0.70644162039977 1 1
0.697128598953599 0.684607818011966 1 1
0.827552783108066 0.811473903569117 1 1
0.727103756997796 0.713506950366156 1 1
0.898345287321247 0.882855448564734 1 1
0.74570959123928 0.731108928689538 1 1
0.942187147560914 0.924773902210114 1 1
0.807651878541821 0.792322356043087 1 1
0.745940282507872 0.732134906693888 1 1
0.684821878884651 0.672688543272808 1 1
0.814937195296141 0.800421664037442 1 1
0.788679922727868 0.774511125130583 1 1
0.785713107968499 0.771403637458198 1 1
0.897969549774288 0.882477878562364 1 1
0.890478516903093 0.874260888408925 1 1
0.63107179259421 0.620337504089143 0 0
0.727907271376191 0.715050065348178 1 1
0.630426561400673 0.618744612995461 0 0
0.848589897589095 0.832574387745614 1 1
0.623912811052108 0.612299634666788 0 0
0.69640039538935 0.683914142097608 1 1
0.900469802209743 0.882987129320205 1 1
0.747111143664523 0.73318365352316 1 1
0.895667434569532 0.879607821315809 1 1
0.797180566216804 0.783037478590691 1 1
0.84994469538742 0.833751120383568 1 1
0.756638121356625 0.74296235501969 1 1
0.947424467864909 0.929754685441818 1 1
0.864349280937409 0.849209703310817 1 1
0.723765402541469 0.710067656544572 1 1
0.712516909738169 0.699367372999692 1 1
0.717487966891697 0.70412397505981 1 1
0.874135979978137 0.857893447899878 1 1
0.868175396074395 0.851409953261345 1 1
0.859815689201644 0.844744576204823 1 1
0.777035967389974 0.763496283881124 1 1
0.843211087889649 0.827631462995973 1 1
0.75171419535777 0.737856571193734 1 1
0.804210119173214 0.789808995146215 1 1
0.792927301699785 0.778009312958729 1 1
0.914196473983374 0.896612985048713 1 1
0.799097189771262 0.784792050744888 1 1
0.767147593847161 0.752254322611167 1 1
0.861785309434638 0.846117920769364 1 1
0.783797909494059 0.769271505089219 1 1
0.824260985132549 0.809062728763784 1 1
0.901944996271852 0.884072134427996 1 1
0.733649730188465 0.719981796712886 1 1
0.81296379055897 0.798317811449126 1 1
0.827682959522665 0.813067609279667 1 1
0.892731771855889 0.876310939278897 1 1
0.872200395137683 0.856631633079962 1 1
0.797303192227456 0.782254891088822 1 1
0.832003124190862 0.817350828222745 1 1
0.843283854432928 0.827715943866789 1 1
0.781240466949921 0.766962493883672 1 1
0.865860820924488 0.849564689804631 1 1
0.673314282572502 0.661874027676574 1 1
0.823297829803898 0.80783346855698 1 1
0.687101880689466 0.674704683983714 1 1
0.889208083556694 0.872272670811538 1 1
0.826623656753255 0.81093439547346 1 1
0.762769496954138 0.749102490408784 1 1
0.800613382059014 0.78506473402169 1 1
0.852213172910628 0.836274618275253 1 1
0.61207215940006 0.600986207025833 0 0
0.865768504547445 0.8489749370793 1 1
0.741867385551277 0.728479970307619 1 1
0.855584684697713 0.839803391536144 1 1
0.665043693615555 0.653109706136927 1 0
0.792148874702978 0.777714680830545 1 1
0.787204216506871 0.772121001714015 1 1
0.780650173380197 0.766026918253814 1 1
0.796188270076867 0.782522932449207 1 1
0.751912495439641 0.738122987025415 1 1
0.747855121813732 0.732777802672214 1 1
0.808916852842552 0.794140107853353 1 1
0.904378761541392 0.887638089753892 1 1
0.878288032750594 0.862923495559178 1 1
0.770037832613614 0.755331552091873 1 1
0.773890720612594 0.760300273524908 1 1
0.830988784877949 0.81565583689051 1 1
0.833017490484356 0.818200908397071 1 1
0.740575969651255 0.727263201598056 1 1
0.912856862024344 0.895797620212995 1 1
0.805021079713113 0.790031872115173 1 1
0.916457264291258 0.898510302395515 1 1
0.801941242165098 0.787696918837956 1 1
0.774809962447542 0.75989307609951 1 1
0.763522355884154 0.749786643576552 1 1
0.832029504452465 0.815872795512512 1 1
0.717815144793448 0.704509624317212 1 1
0.941257762734871 0.922363575757958 1 1
0.761491762909234 0.747677480155556 1 1
0.703976770135546 0.690872480134297 1 1
0.768194867077019 0.75308685036949 1 1
0.726140563413204 0.712800614569487 1 1
0.754823167396411 0.741632302504397 1 1
0.867715918905046 0.851911334842847 1 1
0.868977097448824 0.851523485698321 1 1
0.758916208408494 0.745375270948822 1 1
0.789486913275467 0.775104951268273 1 1
0.74937903167135 0.734876034516151 1 1
0.872127692207336 0.856112601579272 1 1
0.781636100899807 0.767735462886449 1 1
0.805937244224525 0.792343080731641 1 1
0.755785185653439 0.741745924023637 1 1
0.689482050832826 0.67596668483246 1 1
0.895827622215951 0.878720053510356 1 1
0.732185975253113 0.719098592836475 1 1
0.702351403743743 0.688674915049722 1 1
0.897009361363905 0.881398503167573 1 1
0.815862890226299 0.800740708989438 1 1
0.848132819372986 0.83260895633387 1 1
0.809986925558613 0.794792064645387 1 1
0.773326148610877 0.759236845865371 1 1
0.862922661983002 0.847641634485142 1 1
0.859286127162003 0.84342580655758 1 1
0.772462607302358 0.758252119263806 1 1
0.784327488807097 0.770537628044004 1 1
0.867310244979508 0.852268860687727 1 1
0.68867841398167 0.675787439918724 1 1
0.845639541813818 0.830121397034544 1 1
0.667113143779783 0.655341376235585 1 1
0.800626932278157 0.784973956925593 1 1
0.74760746316995 0.732859209362025 1 1
0.753732751954859 0.739309909641926 1 1
0.833481226064325 0.819348794624343 1 1
0.657340062162154 0.644911429990941 1 1
0.817683051298764 0.803512315119266 1 1
0.756368418666312 0.742501538771166 1 1
0.779722460077167 0.764266887678266 1 1
0.781309988019983 0.7673828653666 1 1
0.811676529678697 0.796415766698307 1 1
0.870085454765179 0.854092182180128 1 1
0.916264851281103 0.899059411630981 1 1
0.804530696048639 0.789477776410479 1 1
0.715989631651929 0.702994213440097 1 1
0.755017954180366 0.740734484742036 1 1
0.689602748224541 0.67658046350123 1 1
0.838137351449236 0.82333796119287 1 1
0.747651151703409 0.733617391704288 1 1
0.819726477584471 0.804431888572586 1 1
0.790308898417194 0.77616220807069 1 1
0.798994992084053 0.784784718318249 1 1
0.766684500969443 0.752742299061614 1 1
0.779976508634469 0.765572389376289 1 1
0.791385586887152 0.775628961062882 1 1
0.787127520100136 0.772927039946327 1 1
0.755152916907912 0.741501100455631 1 1
0.841057532400279 0.82468533343618 1 1
0.629319431150778 0.617545005516821 0 0
0.776167861159347 0.762470578476572 1 1
0.737306838073206 0.722765207505161 1 1
0.87350233903892 0.857119084224893 1 1
0.68796675857776 0.675156593823303 1 1
0.80372733841385 0.788898378118888 1 1
0.87263185815454 0.857387090800674 1 1
0.856914926972679 0.84101212443641 1 1
0.886888675983752 0.871035465036496 1 1
0.783927110948402 0.769191823138793 1 1
0.708033121612795 0.695595326424661 1 1
0.919264149489353 0.903069496716379 1 1
0.812087908885027 0.797673073049013 1 1
0.795154813063975 0.780525728443841 1 1
0.664640409415088 0.652805769090566 1 0
0.723916361554119 0.710736552417212 1 1
0.846095548652688 0.831811357389285 1 1
0.811914579182554 0.797186796497201 1 1
0.802567889246523 0.787348450066628 1 1
0.80603316410508 0.790999369310348 1 1
0.841165296148893 0.826257722243862 1 1
0.758295536956523 0.744305155249002 1 1
0.90535582371245 0.888470385607744 1 1
0.720066060052214 0.706820702809758 1 1
0.772040439414802 0.758770103624598 1 1
0.734045951565529 0.720969410219965 1 1
0.894631688576614 0.87802246140018 1 1
0.870090912101166 0.853297988185249 1 1
0.78989280217009 0.77626555926547 1 1
0.81145600350334 0.797948038451669 1 1
0.795725174320923 0.781483248792526 1 1
0.899864887677003 0.88289086997117 1 1
0.787770354452589 0.773353096317891 1 1
0.803246070538923 0.788768422071269 1 1
0.804075541814447 0.790134351444931 1 1
0.783873544024549 0.76883110381652 1 1
0.835897145496309 0.821668717144107 1 1
0.776157940833351 0.761689140775625 1 1
0.816428886378699 0.801552111030184 1 1
0.667354639130463 0.655586686954443 1 0
0.763353787593749 0.748902801193204 1 1
0.725181035702821 0.711900182371284 1 1
0.809269905341821 0.794665022688161 1 1
0.788334481433535 0.77342540784678 1 1
0.843484433064101 0.828058959825975 1 1
0.693122706089875 0.679979820029174 1 1
0.789363329808848 0.773930451552183 1 1
0.746362992122989 0.733256870997794 1 1
0.864399619984452 0.847213630743426 1 1
0.744277472372573 0.729818806017689 1 1
0.732542757894012 0.718517132316852 1 1
0.702751220745721 0.690413353146167 1 1
0.820157870100573 0.804571645673891 1 1
0.87477359070351 0.858632546903735 1 1
0.898745359937443 0.882057695709691 1 1
0.694482581365689 0.68199763294155 1 1
0.882324051080972 0.865810371424807 1 1
0.824785810154679 0.81010129655657 1 1
0.775914586467489 0.761876809592588 1 1
0.738780393399237 0.724268189318808 1 1
0.774157246898702 0.758939165670778 1 1
0.813848016451507 0.799224624184631 1 1
0.797026786496084 0.783356848394242 1 1
0.8053346243119 0.79054430316624 1 1
0.78478155092389 0.77002483200301 1 1
0.786061855785569 0.770892025986227 1 1
0.91147086698628 0.895238385582814 1 1
0.737500447368838 0.724432298947829 1 1
0.850759678373817 0.835554045308674 1 1
0.797074204077084 0.78130741386283 1 1
0.881130045988231 0.864941015472554 1 1
0.887656610466867 0.8712218465265 1 1
0.738395043868024 0.724150826119037 1 1
0.789235590351868 0.774444288628552 1 1
0.877252208105391 0.860850705415493 1 1
0.810882606499245 0.795683724002731 1 1
0.729891121053073 0.716826930755032 1 1
0.816116218233898 0.801955111878243 1 1
0.771807507543613 0.757638161016836 1 1
0.923505788836027 0.906482731984542 1 1
0.71764440309997 0.705101656219621 1 1
0.786909370110976 0.772744950700733 1 1
0.833831030171461 0.818591375164762 1 1
0.689577508883991 0.676508364308562 1 1
0.838961648791032 0.821843902564785 1 1
0.78951430855453 0.775165728714501 1 1
0.899426038133278 0.883721891872301 1 1
0.727822612705397 0.714307143548506 1 1
0.780495133980654 0.764796236654482 1 1
0.70318663665029 0.690422246420362 1 1
0.75862264357446 0.74554396925323 1 1
0.736771655901478 0.722623749667957 1 1
0.742877112499749 0.729518980823287 1 1
0.884745801572276 0.867777485089362 1 1
0.796179754827964 0.781208692460423 1 1
0.851068077476312 0.835741301265027 1 1
0.831246102563862 0.814736573441807 1 1
0.686649636554278 0.674538451983573 1 1
0.865984095022548 0.849969709442023 1 1
0.754736241323816 0.741851528122966 1 1
0.722114518219199 0.707976381574789 1 1
0.90948659419914 0.892057064331207 1 1
0.778099735582238 0.762483298440105 1 1
0.784601534790261 0.770551935456754 1 1
0.772625025314846 0.757695305004831 1 1
0.893620950615586 0.877904886609908 1 1
0.853989750850891 0.838772393371971 1 1
0.773032933264379 0.759085881105601 1 1
0.67427056603607 0.661064106062358 1 1
0.843608248545896 0.828695092331882 1 1
0.789571432065846 0.774677957162657 1 1
0.736161855919872 0.722267999141956 1 1
0.734567185815238 0.720888704166157 1 1
0.848737676663472 0.833174319703062 1 1
0.869072633790977 0.853579139086051 1 1
0.719930513857918 0.706766318846643 1 1
0.807991600712591 0.793108293963689 1 1
0.730957175431545 0.717592884250402 1 1
0.772998730683281 0.758928488188776 1 1
0.70011494174189 0.686912961892446 1 1
0.779975082621822 0.766079988516986 1 1
0.757222350679721 0.74344060015022 1 1
0.888653603074413 0.871740026769885 1 1
0.812319101486767 0.798486888035307 1 1
0.888448097358977 0.872503372418128 1 1
0.871638744328926 0.855665454048612 1 1
0.702365844592145 0.689288899917322 1 1
0.76608198360236 0.752953777440771 1 1
0.76787802665668 0.754489297196387 1 1
0.829787097437821 0.813984587936878 1 1
0.951552779441797 0.932677234846682 1 1
0.887156537638974 0.870864153135539 1 1
0.920606984079148 0.903645837477918 1 1
0.723372316531859 0.71014043579787 1 1
0.811617416445755 0.796744589847974 1 1
0.684217590291146 0.671748109928785 1 1
0.81944079560817 0.804420431975141 1 1
0.681569175740235 0.66934015088007 1 1
0.864683368386344 0.848647012278857 1 1
0.987084080660471 0.968912330370683 0 0
0.849653990392573 0.8341994456524 1 1
0.845972580230855 0.830684989654964 1 1
0.749469038943021 0.735891360314036 1 1
0.914299181708094 0.898421110402286 1 1
0.82126043934001 0.806382503738871 1 1
0.759975867471328 0.745761680491292 1 1
0.717461112401135 0.704308074529209 1 1
0.788400430559837 0.774861643777074 1 1
0.843687968658894 0.827116875725971 1 1
0.612601462140994 0.601374210455947 0 0
0.809257072498143 0.794219774112001 1 1
0.836507439096762 0.820425889498391 1 1
0.835697511597538 0.821184405800298 1 1
0.737249997248105 0.723614905521674 1 1
0.776915919944454 0.761170676832697 1 1
0.821227269703313 0.805787412654823 1 1
0.759997521820802 0.745214312938115 1 1
0.86118723843917 0.844522992298996 1 1
0.846431384306608 0.831186557712901 1 1
0.810852396219392 0.794422969278496 1 1
0.745933622764967 0.732434788964546 1 1
0.722477208320287 0.70974701677834 1 1
0.78673191215933 0.771815030677683 1 1
0.86905466505336 0.853093285793892 1 1
0.884553126631512 0.868502709056108 1 1
0.86993196835076 0.854541541633501 1 1
0.881736890847833 0.866010219396551 1 1
0.713470190424668 0.700094884538527 1 1
0.771340471841366 0.756385777696589 1 1
0.768209006162507 0.753884638424794 1 1
0.745515206686449 0.731726260237779 1 1
0.638591589672848 0.626765037971781 0 0
0.936478357891126 0.919289585048493 1 1
0.944600111971871 0.927476590715478 1 1
0.889277039242521 0.87261891528528 1 1
0.906784893863334 0.890050254166524 1 1
0.764317042400382 0.750555654614606 1 1
0.879419520751499 0.862703103914799 1 1
0.871403541012491 0.855255268625577 1 1
0.748492767572155 0.735522812632183 1 1
0.648880758292425 0.637063197919384 0 0
0.720422062797488 0.707351010573457 1 1
0.848916657092371 0.833319326245644 1 1
0.793100625045683 0.779299055464576 1 1
0.865948305063535 0.849730317436608 1 1
0.820299494634821 0.804498877331858 1 1
0.713506473294221 0.701010219351951 1 1
0.772884635683546 0.758438401693982 1 1
0.797992918756422 0.784128809463015 1 1
0.889456775230236 0.87218680212396 1 1
0.981196811523972 0.964141987955246 0 1
0.83510383850271 0.820018885757408 1 1
0.721055860373797 0.70725209968404 1 1
0.807888120752124 0.79015307785302 1 1
0.857961708485561 0.84065481401174 1 1
0.797456346860769 0.783561940321425 1 1
0.686182129622974 0.67435026922917 1 1
0.667106729616103 0.655229831592655 1 0
0.812982549145191 0.796390702456088 1 1
0.888073636414555 0.871113235711164 1 1
0.890205160438485 0.874110848564188 1 1
0.708405337355485 0.694931515668717 1 1
0.853590268989759 0.837657145134536 1 1
0.842979080177774 0.827696920805461 1 1
0.739400921727029 0.726003922712642 1 1
0.707330640628787 0.694515813659424 1 1
0.809148017698147 0.794371983947402 1 1
0.763222710808262 0.749695127236475 1 1
0.718744894832029 0.705861682005319 1 1
0.787903694331955 0.772997803516564 1 1
0.777527584667263 0.762534150159885 1 1
0.794675361779052 0.779844478357728 1 1
0.757167366697783 0.74347519411584 1 1
0.816300430122354 0.80121066762381 1 1
0.841615813356067 0.825641034056634 1 1
0.746859940561148 0.733221967811088 1 1
0.727952211835491 0.714255643347613 1 1
0.768793749950636 0.754998709705611 1 1
0.973611945217626 0.956300019347789 1 1
0.782549176077098 0.767407548646993 1 1
0.665254976942133 0.652363669767804 1 1
0.915767006105509 0.898672545260074 1 1
0.747529331983351 0.735115165019389 1 1
0.865110005106473 0.849449446089162 1 1
0.890105588982081 0.874063456777703 1 1
0.842917447460843 0.82793133778584 1 1
0.809289458298655 0.792772503646144 1 1
0.792873812925541 0.77763339655313 1 1
0.699873980775817 0.68549722209738 1 1
0.704394446599174 0.69231616625582 1 1
0.767110852473897 0.752713067404521 1 1
0.735042609745041 0.720868585046468 1 1
0.842129685566067 0.826951433257713 1 1
0.828292161935764 0.813025480657467 1 1
0.799418808072093 0.784555680255009 1 1
0.703582882146669 0.689922283605691 1 1
0.790440750351894 0.775608912902362 1 1
0.851693426247726 0.836289863588526 1 1
0.731999317404789 0.719540983839711 1 1
0.94818749184941 0.929156268624634 1 1
0.741313217289932 0.72755301313931 1 1
0.905903811933746 0.890370055607632 1 1
0.833439993634972 0.818433322347876 1 1
0.767543253652186 0.751810472143699 1 1
0.878941616836078 0.862873013899103 1 1
0.832455950348152 0.817630492663462 1 1
0.768362823343648 0.753621308566007 1 1
0.747999010632225 0.734284058202677 1 1
0.876824362311807 0.861545463972735 1 1
0.792951590842314 0.777516265159119 1 1
0.848043964659108 0.83186922331411 1 1
0.883486347698717 0.867616264054475 1 1
0.821213515455188 0.806130488096818 1 1
0.827901986109684 0.812294394308568 1 1
0.856289918287807 0.83998973374102 1 1
0.829953438729005 0.814996011469717 1 1
0.792247766885404 0.776168667123722 1 1
0.855157106485079 0.840083199374129 1 1
0.898059408326698 0.880781446672628 1 1
0.745120313220985 0.730410658371661 1 1
0.893723204302707 0.878102849764933 1 1
0.658773629404436 0.647178133897968 0 0
0.806254128916405 0.790823534565319 1 1
0.824652472428879 0.80963081006393 1 1
0.778506136856431 0.764488000402384 1 1
0.831210570384356 0.815560128777284 1 1
0.835474316647546 0.820638793497272 1 1
0.840813799938778 0.826542149120502 1 1
0.845190358832643 0.827094509139087 1 1
0.758509090947148 0.744352065508896 1 1
0.863840393799124 0.848138574712202 1 1
0.794944343536174 0.779370638288856 1 1
0.799314893368939 0.78476482336215 1 1
0.785890152673177 0.769750594496159 1 1
0.79867263530285 0.784111742809791 1 1
0.716925488219556 0.703196230496233 1 1
0.838022162250735 0.822505038691533 1 1
0.819517048515235 0.804637632690347 1 1
0.812968402483042 0.798270248342204 1 1
0.843070920779789 0.827290636164675 1 1
0.785166342136955 0.770935223788941 1 1
0.880324910839462 0.864547278779392 1 1
0.931922607910111 0.915656103945001 1 1
0.787283380834022 0.772808558601388 1 1
0.880605807582638 0.863785287586821 1 1
0.862054099352341 0.846156159891202 1 1
0.836418624013298 0.821413097674529 1 1
0.909642585224646 0.892928919758267 1 1
0.709054172042742 0.695531625483925 1 1
0.861680436618546 0.843365606617287 1 1
0.902131197807235 0.884862196925756 1 1
0.68763716785792 0.674829507675372 1 1
0.764687792447857 0.751192663105697 1 1
0.814345308474398 0.798455309903723 1 1
0.845524474248253 0.83032053259664 1 1
0.798187626143284 0.782620540619822 1 1
0.870258454440675 0.854676027374626 1 1
0.85417651663777 0.838127986829294 1 1
0.781496319292875 0.765811302166472 1 1
0.773085272977675 0.757976564221548 1 1
0.788327234056872 0.774083642726925 1 1
0.789327741700888 0.774814332890465 1 1
0.740717486523193 0.72664760096524 1 1
0.874637005596174 0.857022719612575 1 1
0.65637975110282 0.644037451507286 1 0
0.857729316327888 0.8407401832233 1 1
0.817264406052373 0.802215787874025 1 1
0.857162984738369 0.842411654001254 1 1
0.778355051721903 0.763869489792814 1 1
0.760471603422896 0.7463918540665 1 1
0.794681481796058 0.77986499677411 1 1
0.857333979180333 0.842093133742345 1 1
0.8005606950639 0.786023069978709 1 1
0.756253430469299 0.742297915790084 1 1
0.760363487444186 0.746299717101761 1 1
0.789628339177841 0.776238841328045 1 1
0.859907507685723 0.844174266002453 1 1
0.725527908663147 0.711658245229296 1 1
0.76439981901024 0.751326029411592 1 1
0.723536225531598 0.710390417281597 1 1
0.735331381886614 0.722596982965917 1 1
0.952694775321711 0.93421575029405 1 1
0.788383092941033 0.774570604150175 1 1
0.829140083130919 0.814275776609135 1 1
0.710182992239056 0.69711735598087 1 1
0.875763186780124 0.858649054630912 1 1
0.842933644177952 0.828592532348967 1 1
0.703892102201946 0.691042479637618 1 1
0.791684862755942 0.777233299773488 1 1
0.992148413150082 0.97278889790612 0 0
0.907904920943565 0.891783249975531 1 1
0.704956293475863 0.692269228662215 1 1
0.783818888763729 0.769570701462916 1 1
0.743526018795006 0.729747832793008 1 1
0.821869322784787 0.806241071027739 1 1
0.77972707769579 0.765394543509895 1 1
0.792040488062045 0.777772329026971 1 1
0.730752066886243 0.716968990169693 1 1
0.763243244671799 0.749190418873613 1 1
0.92849708345248 0.909983444495058 1 1
0.748400826306923 0.734291504847394 1 1
0.67728831699345 0.665775994377248 1 1
0.803259573680145 0.787669468644639 1 1
0.816732810757372 0.801770697437709 1 1
0.760134105174229 0.746034962687721 1 1
0.718620873644379 0.705692624646406 1 1
0.827476754968389 0.812969273809438 1 1
0.981875765231093 0.962825522967176 1 1
0.698029508470188 0.68399918615162 1 1
0.866612931711184 0.851511144891829 1 1
0.724741526473948 0.711051686591633 1 1
0.800599590609601 0.786128176484394 1 1
0.886822046986071 0.870826323970739 1 1
0.809050931643748 0.793481751146149 1 1
0.795598294648723 0.780842075176707 1 1
0.805075769480979 0.790080987482225 1 1
0.774172849082748 0.760597980821396 1 1
0.790834321183433 0.776978252312698 1 1
0.750677057134562 0.737539183720527 1 1
0.767166137355814 0.753177344888761 1 1
0.803171232272108 0.788844979548203 1 1
0.79995633414655 0.785460238852364 1 1
0.795370453883938 0.780205789521253 1 1
0.740298177013904 0.726948480769527 1 1
0.843576672039647 0.82747727305067 1 1
0.65417306783741 0.641365446637671 1 1
0.778236900568181 0.76348856199632 1 1
0.706347263106689 0.693307207386139 1 1
0.867296861803129 0.851862194303553 1 1
0.814489422729588 0.799722648978494 1 1
0.839246746127543 0.823252794539784 1 1
0.751396996784884 0.737480057458669 1 1
0.840768486462312 0.82688455397378 1 1
0.884288221964115 0.867316781626378 1 1
0.81530292693136 0.800031072660495 1 1
0.801917087628938 0.7864521654223 1 1
0.74699851405333 0.73376200202948 1 1
0.743043151586012 0.728704676460123 1 1
0.816616195265349 0.802196454824737 1 1
0.840503868659907 0.824582905782893 1 1
0.761300301851638 0.747240686955477 1 1
0.929522805469968 0.912537935825959 1 1
0.75298347550576 0.738346250914918 1 1
0.773202116512502 0.759242416195899 1 1
0.822722835370099 0.807174120699237 1 1
0.820151746004955 0.804594903667524 1 1
0.846729624660513 0.830929128761423 1 1
0.905914734973856 0.890054948368596 1 1
0.884079408570469 0.868138544313066 1 1
0.94416979053787 0.926014939240321 1 1
0.821185604494437 0.806437967176231 1 1
0.790985365403087 0.775862214049633 1 1
0.759875166584059 0.745618576337405 1 1
0.786578579667151 0.772634585245408 1 1
0.730910530616542 0.718138009168871 1 1
0.755836843429466 0.74178617944542 1 1
0.887601437086171 0.871000668004406 1 1
0.833744383804336 0.819649888977661 1 1
0.698127063558336 0.685927606169468 1 1
0.808971762912554 0.794598126731618 1 1
0.970663172363831 0.952620508761732 0 0
0.891785710264995 0.874802233170154 1 1
0.716636498938386 0.703470603779552 1 1
0.877697985902552 0.861459843721535 1 1
0.669026439604048 0.656894292040928 1 1
0.773896578431337 0.760120294296568 1 1
0.818176617868033 0.802495277877228 1 1
0.856136376632253 0.83904140137496 1 1
0.74968551456273 0.736469984723273 1 1
0.896491618123139 0.879683909930245 1 1
0.817089315027397 0.801860256628162 1 1
0.746097599717593 0.73362504889808 1 1
0.839493373228403 0.823948220715749 1 1
0.725077240608599 0.710821264715278 1 1
0.818932848108776 0.802948470807892 1 1
0.795087321578787 0.779673358599671 1 1
0.622879160528263 0.61198300949319 0 0
0.899454403035381 0.881770028311921 1 1
0.887455591302054 0.87177119542917 1 1
0.747711329428335 0.734538396012413 1 1
0.92026538539411 0.903248617399049 1 1
0.814800654184763 0.799345893721837 1 1
0.803991370519537 0.789999086971257 1 1
0.788824500904077 0.774070681560111 1 1
0.896859028450927 0.880091709114148 1 1
0.892647766182701 0.876847025192356 1 1
0.842342300527065 0.825881923523118 1 1
0.808827407005542 0.794428878184767 1 1
0.723995541699744 0.709750893244823 1 1
0.85629534696492 0.839786578461105 1 1
0.864077953610216 0.848445937991574 1 1
0.732445232719196 0.720244460206217 1 1
0.775981254133893 0.760540376191899 1 1
0.754229414518568 0.740655692646138 1 1
0.749711814613099 0.735710978104811 1 1
0.697135101675056 0.684380630463264 1 1
0.909650078688443 0.892870440730793 1 1
0.758023537559821 0.743779226123806 1 1
0.663145882317195 0.651229961597804 1 1
0.80184706818969 0.787714350278745 1 1
0.757953514420993 0.743985712493605 1 1
0.745290819363866 0.732514816009696 1 1
0.803293601130121 0.788819740163949 1 1
0.71394138035017 0.700829063282738 1 1
0.868560937491868 0.852306354153017 1 1
0.76826995325507 0.755025097026794 1 1
0.753291291540347 0.738730983818186 1 1
0.905549733833612 0.888945703071941 1 1
0.777376492004398 0.763462040623609 1 1
0.821642640949745 0.806067794282986 1 1
0.769903252979185 0.755850089964704 1 1
0.880782464863551 0.863410900838401 1 1
0.604853246666014 0.593029694246686 0 0
0.840289899606344 0.825610408756676 1 1
0.835789268807376 0.819315429528455 1 1
0.722961687714065 0.709836456105507 1 1
0.7903633042796 0.776694978096966 1 1
0.707514074717817 0.694198571449954 1 1
0.877901651915587 0.860567224715625 1 1
0.746409220773371 0.732718588514095 1 1
0.755593617072677 0.741044063823041 1 1
0.822273670354124 0.807018514965 1 1
0.811850116906795 0.79759780480293 1 1
0.887249620935608 0.871597734429296 1 1
0.842493971710306 0.82660581493852 1 1
0.822295176184019 0.806338772600684 1 1
0.929896651754846 0.911543113927683 1 1
0.765159238173343 0.750224232135462 1 1
0.746847453625171 0.732423593750612 1 1
0.780652392807231 0.765501848579669 1 1
0.708184273088346 0.695150029611202 1 1
0.785206327709612 0.771285583622671 1 1
0.708816482857954 0.695903141308599 1 1
0.861407035517269 0.84429888259661 1 1
0.786002555225609 0.770960077707886 1 1
0.731686368639947 0.717670170416529 1 1
0.767227625866884 0.752324549385227 1 1
0.870855727104562 0.854799442329797 1 1
0.865331164439097 0.850190423774428 1 1
0.755675617265742 0.742485718425235 1 1
0.794625700555876 0.780313417639143 1 1
0.746196683487811 0.732352875268121 1 1
0.660081577263356 0.648037565696015 1 0
0.791472924547033 0.777292775477348 1 1
0.929309333472575 0.912337629996045 1 1
0.766386503584355 0.75204284156737 1 1
0.747027383305072 0.733584656393535 1 1
0.63625899802993 0.623493754557498 0 0
0.753063991154582 0.740152109810534 1 1
0.689690068646584 0.676876339543572 1 1
0.887346764430268 0.871016943395683 1 1
0.825843881595196 0.811378367134697 1 1
0.819370386545242 0.804400827228972 1 1
0.738802479401372 0.724884221050546 1 1
0.848941165257795 0.833744357408069 1 1
0.862421804764432 0.846899735484526 1 1
0.880817882255114 0.863793601439281 1 1
0.75656763585178 0.742889936783349 1 1
0.812175375028359 0.797588210814316 1 1
0.795857140810615 0.781442682113672 1 1
0.843539567420932 0.828517309196043 1 1
0.794092669712477 0.778907099022974 1 1
0.766865127067886 0.752505053298505 1 1
0.918704580050642 0.901722603152657 1 1
0.730530673207093 0.71593441090476 1 1
0.742603933743866 0.728937589916727 1 1
0.851721437616938 0.835996969446071 1 1
0.673498119845745 0.660357830998454 1 1
0.758883505325829 0.744972802806698 1 1
0.766348979287588 0.752387809669495 1 1
0.829954418903288 0.814655919028317 1 1
0.725998246555002 0.712933516075109 1 1
0.817560761194136 0.802173005271876 1 1
0.853903393934809 0.839363785371799 1 1
0.819918872247386 0.804515679162453 1 1
0.769502039094785 0.75558230732918 1 1
0.858186869520329 0.843337523392845 1 1
0.695540511413063 0.683490947200667 1 1
0.823259834988664 0.807533524179354 1 1
0.862787751805544 0.846142649100091 1 1
0.869213231796071 0.854142974721533 1 1
0.752883112985749 0.738949680596416 1 1
0.915760815495591 0.899107110278117 1 1
0.822485390939479 0.808388047671193 1 1
0.750123188715907 0.735875399417636 1 1
0.816075368786694 0.801259569830134 1 1
0.933243164287559 0.914722176694101 1 1
0.74192811303758 0.727903455874525 1 1
0.811705406702643 0.797110928110669 1 1
0.88808929684157 0.871018077138763 1 1
0.765879243077367 0.751438823827166 1 1
0.807081280836585 0.792052908612613 1 1
0.757249057965114 0.743028189239797 1 1
0.889400512938945 0.872733393782257 1 1
0.846225751612242 0.831351990936215 1 1
0.744646538739796 0.730804238969379 1 1
0.838258051023021 0.822831374988521 1 1
0.728625282668417 0.714776756396664 1 1
0.75320247066373 0.737795999126174 1 1
0.754457041608987 0.740585081419581 1 1
0.792575781427527 0.777690918449509 1 1
0.864721610534652 0.849095328611566 1 1
0.765437119747143 0.751716734158334 1 1
0.912129342738763 0.895705062021553 1 1
0.79460842779426 0.78052687333629 1 1
0.681702913913208 0.669000201704928 1 1
0.740335559928811 0.726832839121785 1 1
0.943011901605375 0.92587579593935 1 1
0.834152479891807 0.819478329503646 1 1
0.897151758011377 0.878988340778856 1 1
0.816965955861041 0.800233514220417 1 1
0.891825599054745 0.875010906932285 1 1
0.704804815313547 0.692249031637525 1 1
0.911187293034148 0.89439017305365 1 1
0.607164302757527 0.596417286168074 0 0
0.831120638789722 0.815133897245575 1 1
0.779333132475956 0.763985358341561 1 1
0.785526981556464 0.771062437846266 1 1
0.842282559234322 0.826609770272977 1 1
0.836498652258883 0.822001635591206 1 1
0.733616986667979 0.720679204659535 1 1
0.924553794147413 0.907083007811831 1 1
0.76814232704233 0.754200911151554 1 1
0.776707331239574 0.762565993017704 1 1
0.762782692179937 0.748355263409638 1 1
0.881424001909199 0.864824314039362 1 1
0.843187131320166 0.827552828815711 1 1
0.982848617437112 0.964056096754335 0 0
0.81999876099475 0.805154419472617 1 1
0.792155611532508 0.778017690099277 1 1
0.831727932679263 0.816681990687038 1 1
0.843871360061177 0.828943938538862 1 1
0.747436261866502 0.734255454444317 1 1
0.955639452925583 0.937717176806747 1 1
0.917906285104911 0.900440445691802 1 1
1.00744899549328 0.988271588302146 0 0
0.825614833190131 0.809921262538783 1 1
0.663246569495617 0.65113974678794 1 1
0.770395225831373 0.753690505198961 1 1
0.818074670709423 0.803170671869426 1 1
0.801224672365269 0.787431257187614 1 1
0.883295722449183 0.867216850323884 1 1
0.630594644088076 0.619100780686842 0 0
0.715453211264027 0.702953320680148 1 1
0.896412677390537 0.880057204412614 1 1
0.841238084732339 0.825615244833198 1 1
0.816846685274572 0.800243825611598 1 1
0.7031335109228 0.690376617261418 1 1
0.857662342697349 0.842469634070343 1 1
0.782819237924908 0.767713758281395 1 1
0.735062852157602 0.721227737600994 1 1
0.800269707430668 0.786417108257943 1 1
0.82638857845088 0.811655120431936 1 1
0.860682344501687 0.845774355883183 1 1
0.713882736280109 0.700498770783047 1 1
0.791582381502125 0.777352677396108 1 1
0.956457331400745 0.937781540101832 0 1
0.808646160906678 0.793464174797642 1 1
0.809382170353648 0.795196128323015 1 1
0.925328347074795 0.908147373639584 1 1
0.753280505419256 0.739433386392783 1 1
0.771691628245268 0.75809573027207 1 1
0.753796348601105 0.740385462837336 1 1
0.868189149506499 0.851956163415833 1 1
0.737070775858089 0.723259966757439 1 1
0.804577063656276 0.790248909308673 1 1
0.815287808150299 0.799321938704047 1 1
0.710270491117089 0.696218805133877 1 1
0.803613984475786 0.788651109100043 1 1
0.902389248590422 0.885845486035669 1 1
0.814425263833698 0.799285339653759 1 1
0.803496564914075 0.789029255434189 1 1
0.727906839723424 0.715406558522531 1 1
0.762404631641241 0.747550806361576 1 1
0.857622004395256 0.841976849496541 1 1
0.780616195217622 0.766870295758073 1 1
0.785005211043931 0.770513086499989 1 1
0.775328633320827 0.761349733022724 1 1
0.777236385659031 0.762413917625616 1 1
0.772922360206807 0.759425186193207 1 1
0.934789349098292 0.919078955541468 1 1
0.804256476158289 0.789575354911237 1 1
0.919611534633649 0.901766791175049 1 1
0.767404328166948 0.753048367765762 1 1
0.808354825258426 0.793491407766783 1 1
0.652845859123679 0.640680925430849 0 0
0.900829304204303 0.884683129239441 1 1
0.759447101511146 0.745805397718501 1 1
0.90589550691813 0.890010265801029 1 1
0.709927842716429 0.697286009564615 1 1
0.761050034842454 0.747343707123 1 1
0.852209526809875 0.836862213118643 1 1
0.767906860503396 0.751954461368762 1 1
0.751249145485135 0.736643331642856 1 1
0.809826782570077 0.793803581414564 1 1
0.876105888855223 0.860309950605644 1 1
0.775173547081372 0.760246056636301 1 1
0.835532912270603 0.820841152417465 1 1
0.878672150679104 0.862618839836101 1 1
0.800686545930929 0.785762824686096 1 1
0.715121727302073 0.702408764102758 1 1
0.728802475956165 0.715643986474731 1 1
0.890456978655278 0.872791651933142 1 1
0.743851557969917 0.730105277154667 1 1
0.912640579600409 0.896178348256657 1 1
0.78028247113054 0.766712051474269 1 1
0.773771540844069 0.759139171947224 1 1
0.750271941313064 0.73676036083264 1 1
0.784271580136909 0.770603283298396 1 1
0.658328862205147 0.645900249514774 1 0
0.914401692673897 0.896962424183194 1 1
0.772506093842843 0.758490892516769 1 1
0.808356971043478 0.793438679296756 1 1
0.757018271418909 0.742180837655726 1 1
0.777162830409503 0.763508073291357 1 1
0.818072705210144 0.803392449124773 1 1
0.802875650663377 0.787561269703976 1 1
0.906962664427087 0.890656612509998 1 1
0.779609291562336 0.764637886722467 1 1
0.833463731013058 0.818840772312197 1 1
0.887028776913959 0.869671380038639 1 1
0.836541691895538 0.821588258852821 1 1
0.763045274282649 0.74891419954325 1 1
0.81276571066345 0.796821983945084 1 1
0.862289173325784 0.846337988680322 1 1
0.822140803880384 0.807615479349747 1 1
0.768939836196133 0.754920199955 1 1
0.777713509807833 0.763597276220344 1 1
0.779521285747586 0.764626653631309 1 1
0.898737302207123 0.882018673212756 1 1
0.700994761727449 0.687947577078182 1 1
0.82949153430759 0.815221816377863 1 1
0.789976111723761 0.776379120175779 1 1
0.773857774488263 0.759170268390813 1 1
0.865673483519999 0.850297179658025 1 1
0.742166331289617 0.728964734722349 1 1
0.858448330891139 0.841529528512599 1 1
0.722873519184467 0.709045876089118 1 1
0.763481685971768 0.748903017336856 1 1
0.876526896187359 0.86088996634496 1 1
0.764808402541367 0.750828929737562 1 1
0.807448072133061 0.793014297590269 1 1
0.757164346906144 0.743816033495372 1 1
0.802392587214658 0.787757590576421 1 1
0.751894671742238 0.737510515160003 1 1
0.674082660022849 0.661972844735885 1 1
0.784635460092786 0.770216057132033 1 1
0.69489704735557 0.682327838220025 1 1
0.590982006300756 0.580543270113254 0 0
0.970963253697764 0.952869001978684 0 1
0.857223449657779 0.841540024125396 1 1
0.828290691900329 0.812752025103658 1 1
0.903254211856739 0.886238281131788 1 1
0.79678260058103 0.781937732396635 1 1
0.76482618458019 0.750743773087328 1 1
0.959867159254576 0.942468820590408 1 1
0.785302573774242 0.770631303105725 1 1
0.723846466982988 0.709417998653356 1 1
0.736671999933157 0.723572559974718 1 1
0.733012357991015 0.71975457357306 1 1
0.825606216337517 0.810941496574344 1 1
0.914915646371767 0.898337076975833 1 1
0.715843136415533 0.702634403495094 1 1
0.939059649979019 0.92161432004111 1 1
0.900229996847553 0.883590762572817 1 1
0.777312047045528 0.763505809850242 1 1
0.895355205246175 0.877951427270929 1 1
0.802612950971501 0.787383616657757 1 1
0.697488005290711 0.684781238213725 1 1
0.70365409716857 0.690620289152716 1 1
0.813747087276749 0.799151037551331 1 1
0.749227735394351 0.735376759738616 1 1
0.652376692998913 0.640410760888971 0 0
0.747881185324741 0.734684843578764 1 1
0.847978243153413 0.832117708625466 1 1
0.771297253088325 0.75658791344028 1 1
0.706365946776159 0.693477166177222 1 1
0.860101133852587 0.843754223679859 1 1
0.829865268912213 0.814708482032384 1 1
0.863103598099366 0.847258094183443 1 1
0.762449697338292 0.747927037982163 1 1
0.859904401295201 0.844036166970391 1 1
0.864459836445281 0.849341968790059 1 1
0.95548358024612 0.938116736295705 0 1
0.777249542204144 0.760972506904065 1 1
0.767741142703541 0.75325923628923 1 1
0.718597355413759 0.705434088782322 1 1
0.849609759737693 0.833519412637787 1 1
0.778962124222682 0.76431031941488 1 1
0.836680483152353 0.821586785590045 1 1
0.919314730520829 0.901414879731797 1 1
0.844864541136395 0.828244383673403 1 1
0.799353298989611 0.785381088959208 1 1
0.787173991513128 0.773013793690607 1 1
0.702466706635585 0.689941236041325 1 1
0.647910735114 0.635964979411749 0 0
0.742037955337391 0.72856866298253 1 1
0.676231359715665 0.663897911014096 1 1
0.834036315067876 0.818092786686816 1 1
0.735995373508449 0.723146669913675 1 1
0.801627164349098 0.786609221038147 1 1
0.733195983789075 0.719861720395617 1 1
0.846468616589307 0.83094901749224 1 1
0.774827074421335 0.760264147302299 1 1
0.787627763173823 0.772671129572252 1 1
0.906568901433374 0.888917918417839 1 1
0.74353732552102 0.731145387855637 1 1
0.816215469655787 0.800400849778726 1 1
0.902994134556235 0.88683526266056 1 1
0.764915615245962 0.751229656678159 1 1
0.624097570567611 0.612628128139868 0 0
0.869454740074591 0.851900808658247 1 1
0.686134026849676 0.67311610035944 1 1
0.689080262206693 0.677377186678179 1 1
0.781697806176832 0.767868557967692 1 1
0.910233163867135 0.893551666852523 1 1
0.824322770557628 0.809717732910176 1 1
0.723709149174041 0.709888466329614 1 1
0.7833090952822 0.769196280943852 1 1
0.835305543839963 0.819997682940164 1 1
0.800655569571984 0.785189714805005 1 1
0.86744770845837 0.851344098984802 1 1
0.740378187138457 0.727014011987352 1 1
0.89439377571659 0.878459603813954 1 1
0.709597452635828 0.696108639866139 1 1
0.678919117664517 0.666175275793245 1 1
0.744150501850817 0.730700703045432 1 1
0.987106136061751 0.969053871896646 0 0
0.770466921420921 0.756922814777341 1 1
0.659355839483823 0.647528247381939 1 0
0.764178643358865 0.749194990593396 1 1
0.65570345526623 0.643373824786262 1 1
0.736145389881158 0.722320300479367 1 1
0.852183470533809 0.836138378363416 1 1
0.820870945810861 0.80503004093312 1 1
0.846273028620993 0.830052977661265 1 1
0.887402576373491 0.87175123640231 1 1
0.84483917049642 0.829189199808128 1 1
0.768935172554299 0.75373044801908 1 1
0.658132795827802 0.646734104607717 1 0
0.867318669758791 0.85074925321448 1 1
0.699571682529824 0.686978768652914 1 1
0.679790081072584 0.66623375912128 1 1
0.838096261533658 0.822236177061433 1 1
0.778154847347285 0.764443135649113 1 1
0.872466096217358 0.857091942976275 1 1
0.772735644694423 0.758595242080428 1 1
0.714073968731948 0.701268090910779 1 1
0.763866407731276 0.750106709711385 1 1
0.767604986695086 0.75357472256934 1 1
0.756503117335962 0.743324327081766 1 1
0.753316424971544 0.738879172293357 1 1
0.834853101988196 0.819270810449851 1 1
0.798406481357075 0.783538345511913 1 1
0.837014115798208 0.82280319768666 1 1
0.842738659722153 0.827359389677193 1 1
0.704187442456235 0.691592604686417 1 1
0.919562201248673 0.904159854447278 1 1
0.805487144719862 0.790810403753384 1 1
0.855416934776842 0.838436693514286 1 1
0.93578869980536 0.918410935426999 1 1
0.875251261869881 0.860680781702006 1 1
0.653063485979699 0.641020443878296 0 0
0.800630530084585 0.786446926446373 1 1
0.766004234069772 0.751933311224307 1 1
0.820013002201566 0.804871782505924 1 1
0.709852194432136 0.697252188965156 1 1
0.78667169839872 0.771535120687274 1 1
0.773764159487116 0.759498896771469 1 1
0.93949701909175 0.922200381115851 1 1
0.749270957289402 0.735447083753171 1 1
0.775427553527171 0.762326005303855 1 1
0.949165345436413 0.931079670600343 1 1
0.689133649905119 0.675938426379155 1 1
0.916411369942291 0.899423163477164 1 1
0.7932132893579 0.779092160193195 1 1
0.832003035036826 0.816249471704941 1 1
0.847417181502339 0.83216171004599 1 1
0.751573790770375 0.736428113284098 1 1
0.838680704711531 0.821922610150403 1 1
0.796300642263668 0.782045746721125 1 1
0.810442344160811 0.793416561019907 1 1
0.830297804486614 0.814898318835654 1 1
0.722010475626792 0.708201928285515 1 1
0.699050118748076 0.686342434333052 1 1
0.902927681865686 0.885604208918604 1 1
0.784088377046883 0.768193106316377 1 1
0.780995322420545 0.766083145499895 1 1
0.922359877026934 0.905379184476648 1 1
0.93687246646317 0.918662021093358 1 1
0.893866113209263 0.877243846879024 1 1
0.785474123979354 0.771179768180286 1 1
0.847080428950881 0.831166157161782 1 1
0.857468159599736 0.841890713678097 1 1
0.672570051572311 0.659604750834525 1 1
0.750905605400521 0.736369230273572 1 1
0.78838481220957 0.773459099435735 1 1
0.757977860096885 0.744550697268096 1 1
0.691516823612136 0.678404564360347 1 1
0.813384538684113 0.798809863432368 1 1
0.750975373407995 0.736736620935013 1 1
0.856116285972232 0.840867404375642 1 1
0.792531634577317 0.777331093430203 1 1
0.640992840747102 0.629147619965228 0 0
0.691600011397707 0.677976458218521 1 1
0.741316026579487 0.727290328878058 1 1
0.746371147932058 0.732501340955691 1 1
0.755083069815698 0.740436530889755 1 1
0.918691636409449 0.901533124899475 1 1
0.862590810574011 0.846026120679436 1 1
0.689515817829194 0.676856497869807 1 1
0.810029998450479 0.795396739356911 1 1
0.902046801180273 0.884500899578149 1 1
0.716023880902406 0.702652125572113 1 1
0.891272096149302 0.875211160045098 1 1
0.887379345951071 0.871742852418895 1 1
0.780852622030867 0.767211874990504 1 1
0.753838420812478 0.741061905955515 1 1
0.714238470261164 0.700380247477731 1 1
0.840743500105522 0.825580134799197 1 1
0.76652032140626 0.752518664014785 1 1
0.708803258918594 0.696551079916062 1 1
0.715282113958447 0.702495993800864 1 1
0.766901024417042 0.753730222756748 1 1
0.891393154260853 0.874893071692609 1 1
0.834441947938222 0.818763197173962 1 1
0.801979319897371 0.786877514922064 1 1
0.670357087205527 0.657460993900002 1 1
0.873792882458821 0.857765467949406 1 1
0.793811502102228 0.779355499817139 1 1
0.933428854747278 0.916316561035988 1 1
0.646864851595639 0.635438552187739 0 0
0.866998091602853 0.850263302184115 1 1
0.731512167575042 0.716713420316232 1 1
0.868500758550351 0.852866953696997 1 1
0.820296827374933 0.805200973788862 1 1
0.693387296046341 0.68077933317145 1 1
0.667668672500222 0.655245113950119 1 1
0.695911774661467 0.683503296365739 1 1
0.99467395029909 0.97621455773557 0 0
0.619667569089098 0.608313073776111 1 1
0.824629735016489 0.810002118513096 1 1
0.953426524074474 0.934574544041492 1 1
0.644054152260202 0.63223857783026 0 0
0.823672273876276 0.807880658060989 1 1
0.73454142218572 0.721211972373515 1 1
0.744624700568871 0.730787320446611 1 1
0.738316809791617 0.725147490226952 1 1
0.870342834989454 0.853203369077879 1 1
0.804142367332463 0.789816723402582 1 1
0.79629664725947 0.780368678818365 1 1
0.736552267960031 0.722859989462071 1 1
0.749241102340315 0.736640438286127 1 1
0.724127173051771 0.711496522879316 1 1
0.681681331518011 0.669142285115292 1 1
0.791710121423166 0.776677280002615 1 1
0.795874889908876 0.780973646052853 1 1
0.754018301892549 0.740696051891882 1 1
0.825317041362087 0.810774360129536 1 1
0.781538690125104 0.767463447081825 1 1
0.68864932001312 0.676476987408574 1 1
0.804446514413373 0.790050383548611 1 1
0.854965121493619 0.839983322038444 1 1
0.900586181712008 0.883100730435896 1 1
0.809883185958423 0.795152681253924 1 1
0.681735797726442 0.669140515322224 1 1
0.775790745006995 0.761354416264515 1 1
0.792696914005402 0.778687485856931 1 1
0.821286506883523 0.806238244532425 1 1
0.844411944476847 0.827138152873503 1 1
0.904654802674843 0.888313264100113 1 1
0.893996084131005 0.877708881016606 1 1
0.837489919687766 0.822249060574909 1 1
0.777797437701681 0.763321373086447 1 1
0.832265397824685 0.816961183365259 1 1
0.779700434161719 0.766419995229387 1 1
0.789567588736171 0.775151035455561 1 1
0.651168989017622 0.639076219226151 0 0
0.824582925551769 0.810322259116547 1 1
0.810387816881995 0.796150120629953 1 1
0.778661853139864 0.765475900409539 1 1
0.854244850534255 0.837942097164334 1 1
0.773521488158234 0.759291519557525 1 1
0.823085726717684 0.807045273917208 1 1
0.830416444535932 0.815652347786086 1 1
0.713750965989159 0.700481374140234 1 1
0.769357839869041 0.754872206323689 1 1
0.71128604694518 0.698980589226 1 1
0.819950386650345 0.804286623621498 1 1
0.795463992905745 0.781517594243299 1 1
0.873064621366487 0.855602394170129 1 1
0.918658216213066 0.90107735215586 1 1
0.658059971333191 0.645121102309241 1 0
0.726799427316348 0.713407420337123 1 1
0.848340383193186 0.833537823054534 1 1
0.814869928167669 0.800546773812968 1 1
0.722174621591472 0.707977219292194 1 1
0.854128832975448 0.838476387167368 1 1
0.917632020063385 0.899891818482374 1 1
0.774337941742817 0.759910594528057 1 1
0.790807087423015 0.776792359581939 1 1
0.615300694751208 0.60414887117192 0 0
0.736708097414433 0.722602208389435 1 1
0.849715120876177 0.833934190111799 1 1
0.790140862834874 0.774970061019877 1 1
0.70068510274417 0.686767177889814 1 1
0.740934781772257 0.727791094919051 1 1
0.735085528044755 0.721902508867705 1 1
0.795695861568485 0.781188176159239 1 1
0.792546563475943 0.778075346345511 1 1
0.703760223667805 0.689880784303081 1 1
0.828537432649063 0.814059114432968 1 1
0.67241959487489 0.66020736912102 1 1
0.758145164098976 0.744066692490376 1 1
0.853503068984643 0.837726023754529 1 1
0.865697087125861 0.849540495987768 1 1
0.820022486806796 0.805308821834033 1 1
1.00244463341673 0.984117215708545 0 0
0.883172975819914 0.86673142533808 1 1
0.732648848158373 0.718544751346594 1 1
0.771648082993671 0.758243194625624 1 1
0.770437820854048 0.75570132798608 1 1
0.977046170056226 0.958710549868576 0 0
0.873200927179418 0.857918513464271 1 1
0.772482032174843 0.756725929354939 1 1
0.697329117803425 0.684548219725158 1 1
0.799750878894974 0.784248917094132 1 1
0.720680438478252 0.707468697353721 1 1
0.876024126522485 0.860213138003729 1 1
0.801409297470526 0.785760483497543 1 1
0.772988427521995 0.757709110878428 1 1
0.705429477235839 0.692838678567172 1 1
0.872854165648384 0.856078886819191 1 1
0.787854842719195 0.773118915311116 1 1
0.778982330482239 0.763648517054124 1 1
0.770749512174545 0.756329032376263 1 1
0.73453475491325 0.722182250052674 1 1
0.870267853629414 0.853734435207491 1 1
0.817626757300801 0.8018560367792 1 1
0.930024192487515 0.911951847853558 1 1
0.75966450158381 0.745341904570038 1 1
0.855689960830455 0.840649440231509 1 1
0.771849183732458 0.75799510700663 1 1
0.823891952816351 0.807618090179888 1 1
0.659142844380761 0.647659670639608 0 0
0.889097570721555 0.873168532221531 1 1
0.833810683224201 0.817819395704204 1 1
0.705736078526705 0.6917811989669 1 1
0.741242995743293 0.727822996485789 1 1
0.744738033586207 0.73155816043809 1 1
0.741306154960679 0.727115412461129 1 1
0.727215308955931 0.713578603309229 1 1
0.719075851222536 0.705739491155321 1 1
0.81910879850749 0.805055827546134 1 1
0.787883212695705 0.773785978447034 1 1
0.832205453237517 0.81623148701948 1 1
0.857230551087005 0.840345774392871 1 1
0.83496996285373 0.81928901675726 1 1
0.720201465520657 0.706966762409146 1 1
0.728499835841181 0.715192875293335 1 1
0.872428979396567 0.85646493592869 1 1
0.876206092663923 0.859656613103926 1 1
0.777180615532855 0.762631388766513 1 1
0.746916101314987 0.733907332497816 1 1
0.825715003159535 0.811634046600342 1 1
0.868370176090203 0.852947926250269 1 1
0.700836349944235 0.688880625450597 1 1
0.915264948572274 0.897746255357452 1 1
0.79585090485004 0.781369600247685 1 1
0.799759411890827 0.784144576001056 1 1
0.817739578203148 0.802671102713394 1 1
0.78872103876735 0.773698270738586 1 1
0.758134337284791 0.74330782399155 1 1
0.762044006943673 0.747810087605486 1 1
0.758839172990765 0.74547269546803 1 1
0.803374593722076 0.788334820426535 1 1
0.813171984821131 0.798011652005499 1 1
0.796587587299491 0.782608488283041 1 1
0.802399157322592 0.787097685511373 1 1
0.80637003143035 0.791728361666365 1 1
0.998796766831736 0.98073266274793 0 0
0.806294693627654 0.791686023157467 1 1
0.909257860653189 0.892491422448881 1 1
0.699627207771723 0.685808108269569 1 1
0.805719404579493 0.791213509528622 1 1
0.692710776871184 0.679941644441459 1 1
0.778442145181244 0.765286582178676 1 1
0.722516245684487 0.709045443996694 1 1
0.839375393577941 0.82404778874 1 1
0.735359480925343 0.721182980480846 1 1
0.775316760379535 0.760702815495761 1 1
0.795328194534794 0.780554254404157 1 1
0.819129893810671 0.803505757813612 1 1
0.858974754058102 0.842851253238845 1 1
0.850135181583052 0.834578295499111 1 1
0.802387240225762 0.786969474086514 1 1
0.843580598156954 0.828469902136427 1 1
0.840051429874519 0.82445270265801 1 1
0.835613185264114 0.81934076939528 1 1
0.652375340952539 0.640805848899132 0 0
0.870022135663903 0.853538525678965 1 1
0.630710386994909 0.619493904326457 0 0
0.811471443001269 0.796889164225637 1 1
0.835862735532568 0.820743184401123 1 1
0.835895779216934 0.82012656696549 1 1
0.667469075831293 0.654205541698108 1 1
0.844389327587844 0.828888676186476 1 1
0.675082449266065 0.662743265739492 1 1
0.814392976422329 0.798457497372743 1 1
0.701435757782987 0.687802430471575 1 1
0.92602048610171 0.908676842306138 1 1
0.779262252825237 0.764531774232549 1 1
0.865785906466075 0.849861394903956 1 1
0.820113884754602 0.804701261404123 1 1
0.826261454783821 0.809952807650653 1 1
0.797328557298704 0.782560094606508 1 1
0.836219896050719 0.820385391313834 1 1
0.888003307599908 0.871351579545694 1 1
0.924601823059894 0.906817686557024 1 1
0.775749778016225 0.760474264340164 1 1
0.922409157753355 0.904337548329189 1 1
0.877741357484457 0.86319552521528 1 1
0.732189552327436 0.716445311711722 1 1
0.819274714320651 0.803758402709097 1 1
0.867492392195687 0.851921787269151 1 1
0.760649528910995 0.747030171488702 1 1
0.776821327708713 0.762460396781962 1 1
0.778510012570361 0.764460551497323 1 1
0.816887129758877 0.80212198579637 1 1
0.702283481653534 0.688702361501238 1 1
0.740358137774252 0.727049648006234 1 1
0.790423556174475 0.775948683939006 1 1
0.758593151652994 0.744886307469663 1 1
0.796823878847188 0.782340279347796 1 1
0.756533259269859 0.742757125922988 1 1
0.835757940278602 0.820600224155204 1 1
0.798558216430713 0.784427654743701 1 1
0.840076500280411 0.824377761002158 1 1
0.713208291111278 0.700855702929661 1 1
0.798019820308739 0.783943599530614 1 1
0.878898922505807 0.862035354914817 1 1
0.681081535935442 0.668918257414458 1 1
0.832690846393166 0.817286012538389 1 1
0.813520815046161 0.798843658650258 1 1
0.758554898538496 0.744860435356637 1 1
0.712790652672922 0.699560431555276 1 1
0.843996889988299 0.828528877702589 1 1
0.701984861525253 0.688719481311218 1 1
0.790561837723265 0.77461715035777 1 1
0.869739019072731 0.85211868887324 1 1
0.817620548538585 0.80256255249258 1 1
0.889968683733067 0.873671401195111 1 1
0.837746926261721 0.822001140585459 1 1
0.821496804050731 0.806544436552551 1 1
0.759454714606935 0.745827007879293 1 1
0.760827814339634 0.745875989541836 1 1
0.927676087168355 0.909747543787513 1 1
0.79401597373542 0.77975037304745 1 1
0.674936244743219 0.662628094058335 1 1
0.681245636969169 0.669164881880486 1 1
0.812575640553359 0.796874718229993 1 1
0.813703059813286 0.797264317917604 1 1
0.878998907301145 0.862645500974308 1 1
0.794561765676717 0.78020797959654 1 1
0.805157965205794 0.789826023319923 1 1
0.777104463748411 0.762139173737581 1 1
0.802419082477642 0.787959135930079 1 1
0.796540003805153 0.781286713878447 1 1
0.870249314338328 0.852366385794019 1 1
0.861300278890167 0.845062536781567 1 1
0.749480412623821 0.734134811035996 1 1
0.823851601544538 0.807985035395442 1 1
0.929568809904656 0.912657887110277 1 1
0.779060698626465 0.764597229881781 1 1
0.819051032755131 0.804289749246524 1 1
0.719930462700662 0.706807845732859 1 1
0.68334340618133 0.6697029806475 1 1
0.864944086095353 0.848268450682567 1 1
0.822930003594421 0.808543333068783 1 1
0.789252866198323 0.774771849496788 1 1
0.732237672789153 0.718988915456202 1 1
0.843633633453176 0.828733238731678 1 1
0.729415410951838 0.715343042797583 1 1
0.755774235473939 0.741300072579935 1 1
0.855844052573744 0.840632424076931 1 1
0.905012193725128 0.887986200566449 1 1
0.820133306289013 0.805052399527071 1 1
0.930005118589032 0.912959984607883 1 1
0.766681378346937 0.751537216736978 1 1
0.862635526312355 0.845569269661367 1 1
0.927700836569461 0.911268186993648 1 1
0.842303643936518 0.827363390842269 1 1
0.815350368010041 0.80090406576655 1 1
0.757044456376468 0.742553683520167 1 1
0.703189752467136 0.691085096973518 1 1
0.84895392595719 0.833957713839557 1 1
0.798477715637731 0.783558228430367 1 1
0.825839581564061 0.811185903470163 1 1
0.674874486684516 0.662858178012637 1 1
0.87235286103621 0.856239879732926 1 1
0.773761663934045 0.760744637540248 1 1
0.863552224759139 0.848310334137903 1 1
0.903325845033006 0.884909114137285 1 1
0.692891640014594 0.679569334616379 1 1
0.79459189432632 0.779027686903033 1 1
0.772856316494924 0.758375547007162 1 1
0.816904882511385 0.801534724759615 1 1
0.731784149574521 0.718809706326568 1 1
0.904143045024848 0.887748895027325 1 1
0.7462671097288 0.732384445794112 1 1
0.740548437476053 0.726549543382299 1 1
0.652771032557558 0.640384861079225 1 0
0.665013270065339 0.652945558441203 1 0
0.807762910873365 0.792637649490065 1 1
0.833420541610447 0.817344839826404 1 1
0.79258273207814 0.777678673246398 1 1
0.67225391626232 0.660248390361252 1 1
0.733207565271079 0.719049061551945 1 1
0.797290360991388 0.782171385995099 1 1
0.792383722354398 0.77769348375375 1 1
0.920684570908859 0.903190625271981 1 1
0.865658633487772 0.848105835432871 1 1
0.820413982536287 0.805737160834368 1 1
0.789587278123419 0.775136183514969 1 1
0.715307388945528 0.702723964226015 1 1
0.682785946827693 0.670081214492012 1 1
0.880215248915083 0.863308206729009 1 1
0.836885012149719 0.821491134795201 1 1
0.642708360157701 0.630468712454485 0 0
0.693580359631891 0.68110280426296 1 1
0.764050255099253 0.750357632574393 1 1
0.74236288143808 0.728717514239072 1 1
0.840427046517189 0.824787462104759 1 1
0.802249920152291 0.787090910234904 1 1
0.986239745331427 0.968503146264636 0 1
0.718054996813273 0.704190778169606 1 1
0.656534201842382 0.644852760416656 0 0
0.788086281247775 0.774870616959712 1 1
0.790924258289819 0.77658665024951 1 1
0.733097130012735 0.719451913521492 1 1
0.876657886075352 0.860106374803641 1 1
0.787920305984573 0.773667433746695 1 1
0.77496501192739 0.760570981962196 1 1
0.72464340198035 0.711462906172029 1 1
0.773517585572867 0.760170210583744 1 1
0.715789619924964 0.702711744701004 1 1
0.70595841789725 0.693794689698366 1 1
0.897153842692442 0.879731252989618 1 1
0.90936948298021 0.892973490861935 1 1
0.89705864889317 0.879659579885576 1 1
0.802024240876709 0.785217610614959 1 1
0.742405359403069 0.728617893043408 1 1
0.623468885213898 0.61192453181524 0 0
0.84802601596367 0.83189815266414 1 1
0.914930702419449 0.89782880643319 1 1
0.880499110098949 0.864283977036133 1 1
0.812586077786065 0.798167786703187 1 1
0.717829202561205 0.705418545075147 1 1
0.791245858095323 0.777639713336357 1 1
0.790003842564173 0.77583563584705 1 1
0.78476001866882 0.770039991660476 1 1
0.836837270778185 0.820575232510818 1 1
0.845047670565313 0.830397317419391 1 1
0.760582056602205 0.74661057772451 1 1
0.832297079135882 0.816768354802519 1 1
0.934148642243478 0.916722631216862 1 1
0.925880700792109 0.908224288033033 1 1
0.737897578022036 0.725070066244022 1 1
0.76826684560155 0.754533631669329 1 1
0.751193945968157 0.737213506156355 1 1
0.887591022212631 0.871801323143061 1 1
0.850676412984719 0.83501391783955 1 1
0.91992866058345 0.903286976413117 1 1
0.838029654895862 0.822623410608236 1 1
0.72220250129955 0.7096697693404 1 1
0.923920291838451 0.906842662243574 1 1
0.697509460575858 0.684792034946054 1 1
0.683635383118824 0.671148440715286 1 1
0.732305417860384 0.718011674294098 1 1
0.798455821051868 0.783879465280774 1 1
0.875666506189769 0.859924844269337 1 1
0.682711920143367 0.670705244704444 1 1
0.677241607930644 0.664898745756225 1 1
0.823821196573319 0.808427682546807 1 1
0.696477075851278 0.68297649492122 1 1
0.92201453832319 0.904582292477669 1 1
0.833327982016333 0.817550979103129 1 1
0.71231082204288 0.698895020136324 1 1
0.785474686651395 0.770700209497284 1 1
0.740101856179979 0.727216146648408 1 1
0.77248096600498 0.758048081610665 1 1
0.768906214781963 0.754595604956712 1 1
0.692541028752489 0.679793924705009 1 1
0.740943892433469 0.727922322033315 1 1
0.789795856676292 0.775176447609208 1 1
0.722085399580514 0.708677371629661 1 1
0.861350885214971 0.843890802050577 1 1
0.797260154150906 0.782526529104321 1 1
0.788733492154664 0.774321840271223 1 1
0.664048836020111 0.651995047302803 1 0
0.717325607217599 0.704643872273676 1 1
0.83610156111845 0.820577061669506 1 1
0.869299977849583 0.853642524832273 1 1
0.774053838101703 0.759108171505292 1 1
0.860653796051053 0.846357018006847 1 1
0.789203390362113 0.774480170724387 1 1
0.689785433607831 0.676949517487346 1 1
0.787133548636787 0.772302425479486 1 1
0.93093163833256 0.914212926788264 1 1
0.812348577385151 0.797084870149932 1 1
0.731764196881104 0.719005601823593 1 1
0.75877523641051 0.744940839377438 1 1
0.841318021307609 0.825814793511005 1 1
0.796744656038769 0.78154687946956 1 1
0.872752923618261 0.857059641299394 1 1
0.876766168605405 0.860721266453018 1 1
0.930868846194551 0.914272891517203 1 1
0.836146683215804 0.820625910991597 1 1
0.85311083920355 0.837280831826859 1 1
0.884067051743114 0.867064316161006 1 1
0.703733122207575 0.689917576325406 1 1
0.743589799522366 0.729663038357411 1 1
0.788325509133196 0.773871389238999 1 1
0.794334679221138 0.780240154271067 1 1
0.702428796258121 0.689524776348497 1 1
0.681530590719394 0.669060424910243 1 1
0.71651217310782 0.703308419413936 1 1
0.772664850034057 0.757351796081822 1 1
0.861949405510395 0.846752552146219 1 1
0.828823619564346 0.814371509884975 1 1
0.871625515128321 0.855339281592778 1 1
0.924240333897678 0.907373834855557 1 1
0.845255408461046 0.830452842916637 1 1
0.772295050686738 0.758575901613514 1 1
0.746056551396464 0.732294996861918 1 1
0.752669694627403 0.738930632349894 1 1
0.983182265442057 0.966207883381916 0 0
0.729602778494429 0.716749213394363 1 1
0.779682761203987 0.764582714058275 1 1
0.781019116868643 0.766003468207173 1 1
0.815057274339127 0.800716656962798 1 1
0.850110361230448 0.834973426813909 1 1
0.733108199220745 0.7201944042104 1 1
0.934526561911127 0.916367608747601 1 1
0.808978002566325 0.792836162457574 1 1
0.664559962227939 0.653284262247268 1 0
0.844969053379654 0.828389128052541 1 1
0.815775293903765 0.80071741118152 1 1
0.705252822329836 0.692163749780123 1 1
0.763591090717869 0.749964610533764 1 1
0.897187322397316 0.880398998573798 1 1
0.805653810036018 0.790423147328429 1 1
0.721163105622319 0.707998601732858 1 1
0.763285417438649 0.748033536646723 1 1
0.658550859007833 0.646693792242621 1 0
0.82628699663587 0.811613835466001 1 1
0.71559034518531 0.702762957848056 1 1
0.818626246029994 0.801688037215862 1 1
0.8665526411714 0.850742276955505 1 1
0.813612730039529 0.799243046890723 1 1
0.709527960584284 0.694850291662514 1 1
0.757020535935378 0.74214738135749 1 1
0.742539024564899 0.727408519880576 1 1
0.634057517107756 0.62205302289465 0 0
0.849711615183292 0.833685906009133 1 1
0.76028449894059 0.744725115168241 1 1
0.745394571470195 0.731122289617996 1 1
0.868557303841034 0.852388839716996 1 1
0.804394271477428 0.790012295615518 1 1
0.730566982886558 0.71736263001475 1 1
0.94837057517533 0.929393699895125 1 1
0.792434353305908 0.776205522052063 1 1
0.82317564340297 0.807589641809942 1 1
0.766658313637596 0.7530628501003 1 1
0.842628949739195 0.826405138312448 1 1
0.830563246334666 0.815264550676291 1 1
0.691251690702201 0.678607342862656 1 1
0.717006589072616 0.704477573645938 1 1
0.698069022265464 0.685122664562413 1 1
0.839501059963417 0.823563348219474 1 1
0.741970388962111 0.728559016206274 1 1
0.775367342479147 0.760696195304729 1 1
0.851846119443634 0.836057882086492 1 1
0.799354045091777 0.784580879949567 1 1
0.949722318543853 0.932253983248002 1 1
0.763707554534293 0.749556250037064 1 1
0.69712519872472 0.684347495607272 1 1
0.862055412840464 0.846385903345822 1 1
0.670895452036865 0.658674869413748 1 1
0.853535917039006 0.837217067961472 1 1
0.596602906939547 0.585562800510785 0 0
0.82483548820966 0.809131414256765 1 1
0.781565973716245 0.76574095689174 1 1
0.761191145362287 0.74714513228598 1 1
0.738192621837339 0.724593632256826 1 1
0.779044878632422 0.765627491476736 1 1
0.776606320752596 0.763345448391492 1 1
0.903323241403257 0.886869014398844 1 1
0.759046653110686 0.745522266981496 1 1
0.98870829853633 0.970375261089191 0 0
0.903946204498895 0.886426685109392 1 1
0.707499543014289 0.694723519480854 1 1
0.736010317498963 0.723234059102458 1 1
0.878079597286204 0.862897753307376 1 1
0.73528732136679 0.721169913620608 1 1
0.690092228940725 0.677882599713983 1 1
0.679254163991103 0.667236835017035 1 1
0.77031520962831 0.754912986943522 1 1
0.774748443981773 0.760936031726521 1 1
0.734647537022376 0.721162156591492 1 1
0.722264936779364 0.708899801388402 1 1
0.708094894652455 0.695408647997519 1 1
0.639484538849 0.627437933264893 0 0
0.78931751488445 0.775174852830654 1 1
0.727663276601433 0.714745624552743 1 1
0.742165416278959 0.728174257205362 1 1
0.676252615408731 0.663850630141482 1 1
0.790736289581301 0.776262462562201 1 1
0.75245367046304 0.738158669648233 1 1
0.866952090616697 0.851331654459924 1 1
0.682812004372698 0.670949747049741 1 1
0.789509893716853 0.775521811441574 1 1
0.781884899346504 0.767848875529459 1 1
0.742532509136151 0.729659838230647 1 1
0.829894585452085 0.814075519928561 1 1
0.746118229442089 0.732517873064118 1 1
0.678981614424533 0.666263262031015 1 1
0.734221010030459 0.720674079940877 1 1
0.776101073632703 0.761391345871399 1 1
0.714906957357236 0.701609604019647 1 1
0.769177883273532 0.75538702777986 1 1
0.813915014920535 0.79876661077278 1 1
0.741306492316219 0.727984900677483 1 1
0.792880086403312 0.778263889211124 1 1
0.690202088732461 0.678153825424134 1 1
0.845538410152912 0.829362481527088 1 1
0.764207842091216 0.750554267709544 1 1
0.743082821252275 0.729101127460069 1 1
0.730402711785577 0.716506229063842 1 1
0.81040903459606 0.796302292996373 1 1
0.860613073731358 0.845450937618473 1 1
0.78363293434206 0.768993222456929 1 1
0.70683567055407 0.69424352230853 1 1
0.627580056449067 0.615707684659955 0 0
0.819041692491 0.803538333554427 1 1
0.759776996468376 0.74634785824441 1 1
0.70295348077892 0.689215345334613 1 1
0.950633479447195 0.933133308043618 1 1
0.659065526371017 0.646102826566656 1 0
0.736785676004143 0.722349288097486 1 1
0.835536747714353 0.820347478209616 1 1
0.804939164177045 0.790509175224266 1 1
0.910399295898555 0.893741863959595 1 1
0.757669546574577 0.744457934066521 1 1
0.723209247392743 0.71025068931492 1 1
0.769563568147229 0.755395149434755 1 1
0.76510090362619 0.751347825203411 1 1
0.62928355587591 0.617462175450342 0 0
0.778750150228004 0.76455391832908 1 1
0.850246044855269 0.833650836146267 1 1
0.771903714515853 0.758048184991266 1 1
0.724411594172731 0.712442653114257 1 1
0.643500178526296 0.632433771552259 1 0
0.786657966912091 0.773002641552937 1 1
0.686256097224811 0.673883507160883 1 1
0.720757276038868 0.707868509691151 1 1
0.863777282302126 0.846072531474046 1 1
0.834421905630495 0.818003287503825 1 1
0.81885689297722 0.802794226052579 1 1
0.841860822047227 0.826647125421533 1 1
0.695134049147898 0.682939901154634 1 1
0.887794465636488 0.87163468533711 1 1
0.833797302773256 0.818238933510696 1 1
0.777616085511929 0.762334826975637 1 1
0.838589876156943 0.822173918140993 1 1
0.833649391785038 0.818321968951175 1 1
0.747513811016112 0.733762647618369 1 1
0.891436947622063 0.876253188568111 1 1
0.718504624209718 0.705018616144889 1 1
0.881382730801253 0.86547081572875 1 1
0.711083885209382 0.698687478364696 1 1
0.744892619334235 0.731143451961614 1 1
0.893800573517319 0.877531418776823 1 1
0.770597484208753 0.757035256723597 1 1
0.727807270125465 0.714649088938638 1 1
0.782024991439164 0.767046698070205 1 1
0.900749399298087 0.884702894514991 1 1
0.766776299420714 0.753818554201923 1 1
0.767954179075417 0.752835850411303 1 1
0.773992645137635 0.75964839441741 1 1
0.841266100925273 0.826577634527687 1 1
0.75116947474356 0.736866644562128 1 1
0.898335874489776 0.881074111359618 1 1
0.746756823427475 0.731958767396898 1 1
0.88477304120268 0.866591724402612 1 1
0.827115210479783 0.81200071629762 1 1
0.880999388145307 0.86445106127044 1 1
0.899932604851882 0.88381292122743 1 1
0.909620838539497 0.891877956602955 1 1
0.866529053890222 0.849958938639696 1 1
0.753221810521193 0.738634458173648 1 1
0.794750913076375 0.781271182759007 1 1
0.782532129356708 0.768114426003799 1 1
0.68853732398639 0.675482938665932 1 1
0.714845432324004 0.702245305645408 1 1
0.831959743480382 0.818138442561511 1 1
0.895059602454642 0.876623296866218 1 1
0.792251398382212 0.778324728588635 1 1
0.720667031487375 0.706061093844165 1 1
0.669721161200257 0.657529780684758 1 1
0.755036688884179 0.741432374692335 1 1
0.664531477079052 0.651918356151711 1 0
0.801885747461578 0.787449218321913 1 1
0.771489101854947 0.757207867005966 1 1
0.769234057777962 0.755577725163086 1 1
0.816544792763536 0.800476770181063 1 1
0.875127290313819 0.858624810360856 1 1
0.781192022061044 0.766370709837847 1 1
0.78573387127434 0.771212658115196 1 1
0.763516377784488 0.749872928334534 1 1
1.0362595015836 1.01640297375274 0 0
0.768514391778867 0.754583862258591 1 1
0.725696779444671 0.711792893474624 1 1
0.847380189355424 0.832225811709335 1 1
0.77033360094985 0.756213359036303 1 1
0.668141158261754 0.654964501452186 1 1
0.8456568438898 0.829422435994663 1 1
0.751736653337862 0.736964897772228 1 1
0.783520326578304 0.768553507188007 1 1
0.708732831399545 0.695347436853663 1 1
0.637910750149333 0.626728540182505 0 0
0.928060459113499 0.910726781273261 1 1
0.6643155401012 0.652840790829513 1 1
0.713178533648807 0.699300419231509 1 1
0.855195802715001 0.83913691123813 1 1
0.800637171571203 0.786271141015156 1 1
0.647024495823093 0.635302874352433 0 0
0.647902088195848 0.635583610696859 0 0
0.880870212306315 0.865179305511773 1 1
0.861948207630409 0.845949164750822 1 1
0.985088066692773 0.967357067209394 0 0
0.820926047242458 0.805745345472453 1 1
0.863222703063887 0.846922157456513 1 1
0.71508173091311 0.702474130507087 1 1
0.863436649627283 0.848442909589587 1 1
0.763457769220379 0.748884759630046 1 1
0.882135387105029 0.866218200458242 1 1
0.686729703610612 0.674297325115695 1 1
0.927459376062956 0.911067999408554 1 1
0.834125915862942 0.818042188441627 1 1
0.758689899862206 0.745310739312932 1 1
0.714526200631005 0.700691793509777 1 1
0.869386928309256 0.853831490542513 1 1
0.778549916526156 0.764944619827366 1 1
0.789498162383162 0.775309695262197 1 1
0.807749967290329 0.792573325337059 1 1
0.866412236254346 0.850481846774094 1 1
0.77477263463772 0.760957232206545 1 1
0.799383828944502 0.784792614066681 1 1
0.908756927928191 0.892097392334908 1 1
0.730135677568906 0.716824660048639 1 1
0.782399607069702 0.768519869994995 1 1
0.741025706229065 0.727222470874909 1 1
0.671742936700134 0.659598695669878 1 1
0.841765348995077 0.826094774214315 1 1
0.790896456877526 0.776486531647994 1 1
0.70399293408035 0.69077520398142 1 1
0.74041788774881 0.725812341633277 1 1
0.754896384237429 0.74227204090895 1 1
0.888664906167199 0.871330387955527 1 1
0.748681660306775 0.736131602409515 1 1
0.835489283818405 0.820609019255488 1 1
0.799742667856808 0.78574176366133 1 1
0.795782011619044 0.781099986150678 1 1
0.831190753458282 0.814564386240734 1 1
0.706947866542155 0.694219217607365 1 1
0.808221452495973 0.794550898194174 1 1
0.764178120828013 0.750567399659751 1 1
0.751393249339145 0.738741257011851 1 1
0.898987817335786 0.882548196145756 1 1
0.724375464976524 0.711028061008415 1 1
0.848972624418396 0.834118968809763 1 1
0.852303701164205 0.837588183451087 1 1
0.672992889576038 0.660841987188565 1 1
0.847518329392652 0.831713748696898 1 1
0.833793639295863 0.818430823993369 1 1
0.81070098680478 0.794892720445549 1 1
0.875220978494552 0.859632941495751 1 1
0.604320224680461 0.592928953676269 0 0
0.775949806542878 0.761623919331457 1 1
0.774057940458303 0.760209800236105 1 1
0.637320200436598 0.625756262319826 0 0
0.739635819078691 0.726147417130161 1 1
0.743570271575298 0.730076777431524 1 1
0.737094772746773 0.724027991452698 1 1
0.796028077396899 0.780930288933826 1 1
0.715390731816376 0.702292075200775 1 1
