# Supplementary material for: Bias caused by sampling error in meta-analysis with small sample sizes
Source: PLoS One. 2018 Sep 13;13(9):e0204056. doi: 10.1371/journal.pone.0204056 (PMC6136825; doi:10.1371/journal.pone.0204056)
Supplement: S4 File — (ZIP) [file pone.0204056.s004.zip › results N = 20 theta = 0.8 tau = 0 sz = 5-10.txt]

"cohen.dl.theta" "hedges.dl.theta" "cohen.dl.cp" "hedges.dl.cp"
0.613561206793997 0.565732724858687 1 1
0.517009626602773 0.476571045326948 1 1
0.962918574286311 0.882810156997334 1 1
0.430972439809727 0.394875105033841 1 1
0.733563636085788 0.657588200770217 1 1
0.86071428298117 0.768356867836978 1 1
0.84040434967554 0.770635416889588 1 1
0.891215224877359 0.801007908948573 1 1
0.602701576034591 0.54345775986824 1 1
0.812803770526103 0.738778291550904 1 1
0.625267604099031 0.560215603860617 1 1
0.694867273120365 0.634786869634277 1 1
0.571485476385293 0.513884542784156 1 1
1.21765064773847 1.10104309927751 0 1
0.50049467258017 0.455408051738697 1 0
0.702848369303949 0.630171132333424 1 1
0.578926594951233 0.528575500442461 1 1
0.600814831069918 0.541850525955834 1 1
1.01620128562387 0.935888584459279 1 1
1.03105189446836 0.947788863997029 1 1
0.6578586694814 0.606046969312514 1 1
0.767699513990682 0.692664379368234 1 1
0.844502647477659 0.761272315927383 1 1
1.10947210134486 1.01149157063483 1 1
0.679286955037017 0.639000253689732 1 1
0.860103377956433 0.731942429922593 1 1
0.696470412060453 0.662491285070295 1 1
0.87202552080144 0.794891061814643 1 1
0.924647791168401 0.837172003831548 1 1
0.719136105608997 0.646323272073231 1 1
0.788608800319585 0.711716270738531 1 1
0.742556503709441 0.692065761663892 1 1
0.708424587672442 0.636226492074691 1 1
0.704032133081043 0.643885844947158 1 1
0.556103200388816 0.497579257170726 1 1
0.647767085578526 0.61494190676071 1 1
0.700258570233072 0.635360168565166 1 1
0.996528516046997 0.926162379020367 1 1
0.916155000919444 0.83544890605976 1 1
0.561588990046554 0.521383182107926 1 1
0.977420518309815 0.892839586197852 1 1
1.04175553902087 0.962819594253856 1 1
0.756051748665966 0.671721649630226 1 1
0.530305723541546 0.4984708329219 1 1
0.943882862489715 0.848176194894654 1 1
0.790075849546421 0.731143544761055 1 1
0.951377836101037 0.856402075863742 1 1
0.769534049171967 0.696799044951082 1 1
1.00722375688123 0.925326288168975 1 1
0.761438391397767 0.685878229287914 1 1
0.63503245702839 0.582818953699284 1 1
0.875107753698063 0.7735006731906 1 1
0.942659393610572 0.873272615647049 1 1
1.02845897710721 0.930346893812093 1 1
0.89460505279633 0.829935466395109 1 1
0.801219798104763 0.763305429154299 1 1
0.544860364421357 0.502770987222034 1 1
0.853587268758112 0.773982174555767 1 1
0.626250375255224 0.561771196097444 1 1
0.614323704033843 0.567709010647711 1 1
0.755009633199858 0.704044620115617 1 1
0.623473324582543 0.573310679897985 1 1
0.691363638483319 0.624177599117642 1 1
0.768134609444638 0.686357585298954 1 1
0.720724160761789 0.651245329662062 1 1
0.741728073485016 0.674241304784238 1 1
1.02783008722309 0.911070876711313 1 1
0.597638312999827 0.52866208329589 1 1
0.950092979609774 0.872084894250887 1 1
0.764195599497239 0.693798698949745 1 1
0.859676160817597 0.749684779034978 1 1
0.829727780091747 0.780710323719338 1 1
0.744466858326762 0.652806698372499 1 1
1.23863729882308 1.08427719642237 0 1
0.705202279578231 0.611031691219369 1 1
0.631716589466654 0.567966627632382 1 1
0.83804499325476 0.739336905217009 1 1
1.05315731780757 0.957856563606008 1 1
1.05084013536446 0.970422321867999 1 1
0.972357777463131 0.870355840766743 1 1
0.702518029663984 0.644283785228228 1 1
0.672437848511066 0.59667633778223 1 1
0.795496773313859 0.733902030615989 1 1
0.458299063648774 0.416056785728385 1 0
0.801197838770044 0.716084564147093 1 1
0.628770977093615 0.579951119151265 1 1
0.55406287553894 0.498957812644864 1 1
0.734908800410819 0.64513273910693 1 1
0.86058600048904 0.783752642561185 1 1
0.828249343163555 0.74777976507569 1 1
0.869258245652219 0.822565197312786 1 1
0.780092395900049 0.704505336717932 1 1
0.567909559465545 0.519042507145594 1 1
1.03663305876803 0.936011600853014 1 1
0.764997993730803 0.709193853167523 1 1
0.719434229968947 0.655568859406537 1 1
0.922525601317082 0.845290714767051 1 1
0.739156580843019 0.648252476356435 1 1
0.724747470076539 0.664969671325569 1 1
0.680084070193246 0.646884329901592 1 1
0.578713750903342 0.544676660694403 1 1
0.784360975224397 0.702571105396841 1 1
0.828911070541565 0.735248036091765 1 1
0.650081562261186 0.571638463620962 1 1
0.720221781094025 0.645620818125399 1 1
0.563522137993178 0.532549625067387 1 1
0.769131701682965 0.687547095345385 1 1
0.72111728725578 0.648204433879682 1 1
0.703846975482116 0.631747837100472 1 1
0.737551997085892 0.679366649404318 1 1
0.80141724486357 0.736618026121859 1 1
0.704555700862829 0.655533948052246 1 1
0.542912153308176 0.507567832217746 1 1
1.14151603291324 1.05945763478099 1 1
0.817396229562434 0.710876167917619 1 1
0.676677919371377 0.614210138289527 1 1
0.963020458063984 0.894142600323328 1 1
0.698492670470272 0.623749147105505 1 1
0.90999733712942 0.836952201317542 1 1
0.657659685552889 0.598392325261778 1 1
0.796790178414349 0.713434698380817 1 1
0.876477207463019 0.800655251201458 1 1
0.480207535672922 0.457613747468204 1 0
0.631096346953563 0.568922725944922 1 1
0.707722936691301 0.637339563724493 1 1
0.818784691996357 0.738007637837836 1 1
0.940530682303435 0.829584193819838 1 1
0.826005403668293 0.723984427477341 1 1
0.855071799780452 0.757665680688053 1 1
0.614483875643023 0.561584029632681 1 1
0.634244347201873 0.568070658922611 1 1
0.941470810716375 0.859946687556402 1 1
0.732400990987497 0.678789238651121 1 1
1.1851735747057 1.0647761246148 1 1
0.831545679469617 0.74460715688342 1 1
0.550031842214682 0.525423223678207 1 1
0.627577785547415 0.581350554334342 1 1
0.777024917974011 0.723354303827946 1 1
1.29190865116095 1.15778735215742 1 1
0.855669137911737 0.774007442763757 1 1
0.58489769966969 0.522761212430642 1 1
1.01564812246623 0.937484831559454 1 1
0.96783288904006 0.89341731655493 1 1
0.728287295695681 0.652415603087188 1 1
0.794294560140297 0.722588099285057 1 1
0.944252440925877 0.855115516039098 1 1
0.560979737997737 0.503761567589316 1 1
0.662288401272109 0.60166647923258 1 1
0.724590164174572 0.682064046599163 1 1
0.894802989744116 0.824385292258315 1 1
0.972609923048012 0.891908874178526 1 1
0.8836681783928 0.790601211113056 1 1
1.01590640015216 0.927715778030208 1 1
0.861278623597026 0.782517993610065 1 1
0.606061205554079 0.570267170353799 1 1
0.807087044808548 0.728794856377835 1 1
0.877630243101291 0.782699110903604 1 1
0.758904038943611 0.678027052235506 1 1
0.946729060899403 0.875910935714388 1 1
1.05269965513714 0.956186587794689 1 1
0.534095199407971 0.497730753617678 1 1
0.877954881124207 0.805592403071645 1 1
0.959361469199667 0.875626300448076 1 1
0.83436350065989 0.776200429575928 1 1
0.630152689362469 0.566268379616033 1 1
0.729104954135641 0.647225160790513 1 1
0.456158344560164 0.408038186485849 0 0
0.502001275079711 0.468464338115827 1 1
0.494658554693792 0.462958812320143 1 0
0.688548694979149 0.610260553295755 1 1
0.762636095971921 0.677392849736962 1 1
0.648994558910053 0.587859129116228 1 1
0.37785918893345 0.370463772433939 1 0
0.940636012783035 0.827028249729836 1 1
0.65962801481015 0.623132540638579 1 1
0.435682710573225 0.39547883422328 0 0
0.609822611377118 0.553131854215579 1 1
0.753781242942809 0.679218846195934 1 1
1.18153998242555 1.06469985798561 0 1
0.712588350376502 0.661116788083061 1 1
0.299407160649187 0.267725876597684 0 0
0.424435959317861 0.386059276330292 0 0
0.747818432320817 0.664870531064031 1 1
0.844108011425441 0.777893922654963 1 1
0.707900882747311 0.648784482073197 1 1
0.893772982028195 0.80350063611714 1 1
0.868546228893383 0.787493450477623 1 1
1.06658968666737 0.965223718276998 1 1
1.06812171997406 0.960734405126154 1 1
0.804027798908763 0.731569816922106 1 1
0.80824595393487 0.752082912920574 1 1
0.59164775026971 0.527285104045977 1 1
0.852260275257998 0.772626034852217 1 1
0.727206575729861 0.67402091781056 1 1
0.66993716450803 0.626077012562125 1 1
0.637718257047258 0.597050961282274 1 1
0.590104873943995 0.536143912150125 1 1
0.606004659715251 0.571009860611252 1 1
0.964997298389102 0.879895518163006 1 1
0.848162719605293 0.789304139131531 1 1
0.898752058975902 0.819165297475087 1 1
0.585754112932603 0.5036467128138 1 1
0.868179185201989 0.806166074370406 1 1
0.745619624471714 0.661833561697075 1 1
0.693231924870808 0.617378312603398 1 1
0.999858522301423 0.911722025512811 1 1
0.662289168415252 0.625396762338338 1 1
0.807733841762845 0.723943009329293 1 1
0.976487215742405 0.888186232775185 1 1
0.730388076450174 0.647555964223581 1 1
0.688046021007576 0.634455570330866 1 1
0.787592454475477 0.702201976087694 1 1
0.926136597782308 0.846032766827757 1 1
1.05760330842537 0.918799139911669 1 1
1.00911659722018 0.910947771170278 1 1
1.0144677312661 0.900997001756261 1 1
0.977903219345941 0.847907031839945 1 1
0.592011575345115 0.537510956488363 1 1
0.632158835976548 0.580985226700639 1 1
0.884976806874092 0.813342748657107 1 1
0.543384928329155 0.510350083363898 1 1
0.713306757446595 0.669167576999577 1 1
0.741607540585994 0.670470105499275 1 1
1.2232867589218 1.11800928433793 1 1
0.706647314832941 0.670145749079068 1 1
0.651529221493755 0.571351711380383 1 1
0.906420072325429 0.834299042221338 1 1
0.869816131461876 0.786207620442536 1 1
0.681129383855792 0.626193063414265 1 1
0.42529391244306 0.387931945892445 1 0
0.543601307957591 0.481795854675727 1 1
1.00781094580689 0.932025084087863 1 1
0.37531308066699 0.345724397880432 0 0
0.819887755115663 0.737016055984109 1 1
0.777541459065269 0.734258904241366 1 1
0.75519741117755 0.708919093355268 1 1
0.831685212170594 0.742622925014432 1 1
1.09930241785653 1.00316594068253 1 1
0.629041273439914 0.573696333281216 1 1
1.07211257425326 0.968592288533807 1 1
1.01756735322162 0.948982255222127 1 1
0.784076375611318 0.725451733754167 1 1
0.663345550616688 0.619693725254644 1 1
0.434249401072744 0.400248430739041 1 1
0.943460348327614 0.86220414750182 1 1
0.519244075806517 0.496603130954746 1 1
0.588956797444036 0.532789136426029 1 1
0.802428649636997 0.722727230402423 1 1
0.710190055932275 0.619926644464516 1 1
0.699107914143435 0.627095697725565 1 1
0.465128933872053 0.432304570166796 1 1
1.04642897801996 0.94886936488958 1 1
1.2203759268116 1.10578058658078 0 1
0.852951214693189 0.779088297105553 1 1
0.653895865769415 0.595690931749016 1 1
0.769770094217033 0.702240392341416 1 1
0.961017386928492 0.882123089439303 1 1
0.942280004522811 0.844078021869036 1 1
0.578419675695793 0.533084778359868 1 1
0.814364840213174 0.721053157244179 1 1
0.752496596483659 0.666255151685492 1 1
0.956664336815483 0.86572261209007 1 1
0.765839893262292 0.714863731915374 1 1
0.294031527717219 0.267340851843322 0 0
0.971940644325989 0.873511933987479 1 1
0.814855196599971 0.739304872281501 1 1
0.758498946880345 0.689321037359382 1 1
0.516423781377645 0.470042983374408 1 1
1.01396432063008 0.926511021535396 1 1
0.9677888749371 0.888823031724622 1 1
0.936627211735258 0.83643012082621 1 1
0.943618741794038 0.846170603927929 1 1
1.07213650481686 0.964828457780994 1 1
0.729433033105564 0.65313778098045 1 1
0.668876503658052 0.567224119382644 1 1
0.298028760637336 0.283381725108547 0 0
0.583751189153842 0.522953290500432 1 1
0.852207833022851 0.768920622904463 1 1
0.72676274877158 0.664784593019376 1 1
0.684551208046067 0.620724733193265 1 1
1.03103773986757 0.930184678921404 1 1
0.47705958894229 0.434498724790014 1 0
0.944502982374642 0.849703643965207 1 1
0.918644058275446 0.831694165922471 1 1
0.923399046968699 0.803936381277047 1 1
0.650480900928026 0.582646165427645 1 1
0.65950178385571 0.580780058717095 1 1
0.759520133486188 0.695657517226241 1 1
0.949059698320846 0.888147645038441 1 1
0.819224626920119 0.750720502497052 1 1
0.913521607826232 0.847023289293618 1 1
0.893796402684853 0.817428244985973 1 1
0.686330331917705 0.627882465630631 1 1
0.811860168979753 0.759541119893097 1 1
0.568103201009711 0.523903067440025 1 1
0.739718923482687 0.657722679635956 1 1
0.827167613284159 0.749244491390086 1 1
1.02079481686082 0.912639570165849 1 1
1.00576393078791 0.912469752109488 1 1
1.01815067523517 0.88726875062779 1 1
0.679853877412643 0.627177876488403 1 1
0.479989062631833 0.419029719285029 1 0
0.730436898938692 0.665808864943315 1 1
0.969543773191312 0.891948310549695 1 1
0.672346756175602 0.600776300646617 1 1
0.781105595806972 0.719632936500338 1 1
1.11294809443674 1.00564311904164 1 1
0.896934431577666 0.827771350038625 1 1
0.96259993603991 0.882469782493954 1 1
0.426715904285825 0.395455714602013 0 0
0.612665610188698 0.571939109015902 1 1
0.528572408766539 0.491663551307247 1 1
0.976496490253599 0.862872206294929 1 1
0.883353470773586 0.795242444313291 1 1
0.629767045853294 0.610626531221162 1 1
0.864423534945711 0.766022378995066 1 1
0.90236828569446 0.802741875461905 1 1
0.689128826759575 0.637387470167119 1 1
0.892920741656546 0.820083222315731 1 1
0.739285518032658 0.642981380636285 1 1
0.892655426009044 0.821806906072306 1 1
0.764284847384277 0.728995036543114 1 1
0.482347645059912 0.439311872402654 1 0
1.10039597586501 0.963024893987549 1 1
1.08224514923961 0.987988030224408 1 1
0.606341521559828 0.538083698003015 1 1
0.750776177883114 0.685135787660215 1 1
0.460982521257187 0.405402213413989 1 0
0.542555345466171 0.502281533211453 1 1
0.730803555074801 0.695694289514304 1 1
0.930056131494083 0.828016189595534 1 1
0.763636641327079 0.700425229162537 1 1
0.817425980294207 0.718247471651227 1 1
0.821255339839619 0.735583946446339 1 1
0.671484516122625 0.620481885447174 1 1
0.591593544406128 0.549335086362176 1 1
0.734555002696057 0.655948609395041 1 1
0.994306142028699 0.899252237688893 1 1
0.935341500268613 0.867961039389303 1 1
1.01689395497893 0.927001703367902 1 1
0.853704380097436 0.727283936683085 1 1
0.746807305095398 0.677721060888646 1 1
0.871913738784748 0.796918643730462 1 1
0.746045211430085 0.685734996474377 1 1
0.583020263713374 0.528087003431191 1 1
0.791240792109428 0.724320638565645 1 1
0.976969247541415 0.883936704739427 1 1
0.859959643446464 0.785541625377 1 1
0.630796988997789 0.59720457070764 1 1
0.765202400265323 0.703152673735839 1 1
0.959229674195543 0.872464931997576 1 1
0.928352470920054 0.827692322538013 1 1
1.00588200859578 0.895367433501684 1 1
0.841006919065356 0.743605352310362 1 1
0.902426949941352 0.827975760556588 1 1
0.930950005613791 0.823987189060344 1 1
0.549729879114096 0.492257690115441 1 1
0.584360116876313 0.528113418537835 1 1
1.02013362241718 0.933946969733008 1 1
0.899022291457357 0.831608881331481 1 1
0.772320872135019 0.712534765048047 1 1
0.634057256766589 0.592464409605166 1 1
0.541015985356465 0.493376813306781 1 1
0.839431407651339 0.74439600983276 1 1
0.574314586761732 0.503738937018268 1 1
0.886064712867149 0.786032094331064 1 1
1.05245088568078 0.96120309523766 1 1
0.77513607841618 0.703018260935364 1 1
0.501283819171129 0.463020301531934 1 0
0.78942704466438 0.725230307495695 1 1
0.667476413662946 0.606926387420567 1 1
0.808164859417079 0.725843445738063 1 1
0.683957185724536 0.618785508105034 1 1
0.446539583474688 0.438116076029972 1 1
0.935540629145899 0.826980858754727 1 1
0.573384050964956 0.51307524533715 1 1
0.443099592928103 0.390756614453079 0 0
0.844531651275809 0.753455430066839 1 1
0.450908970794734 0.383179656184042 0 0
0.993779758714884 0.930092361448009 1 1
0.463358803220726 0.425370842278515 1 0
0.773318203532869 0.730786377922012 1 1
0.767605969153712 0.698681468055799 1 1
0.70112121053711 0.645299298246406 1 1
1.00878742157078 0.920792409545947 1 1
0.676115613139565 0.619500282177324 1 1
0.771321563814314 0.686598758384545 1 1
0.65264177222978 0.596948182156286 1 1
0.776855052963339 0.681936224399307 1 1
0.619071442138248 0.579284419772767 1 1
0.858528587820189 0.78571008469262 1 1
0.635027938791216 0.573216332237974 1 1
0.752807567365686 0.682252465728223 1 1
0.900828932893886 0.792960781037666 1 1
0.59744690808022 0.533189336419962 1 1
0.791670202030627 0.722493703131671 1 1
0.786001761872008 0.734787839898265 1 1
0.631565776841598 0.579712947145449 1 1
0.151451902412392 0.129757810774008 0 0
0.867724336465491 0.786115879639624 1 1
0.688450823357002 0.639689711739698 1 1
0.877077539026021 0.797946287504586 1 1
0.693429337387133 0.62805392264897 1 1
0.813219330987235 0.764664225407205 1 1
0.419590176229741 0.37723548266654 0 0
0.77361414759641 0.681692930925406 1 1
0.881909585020427 0.799849364744032 1 1
0.77303392975112 0.697907018540472 1 1
0.88974752888867 0.825406644633975 1 1
0.37631485959857 0.374317341465736 0 0
1.041726814692 0.946485434919421 1 1
0.586457835465592 0.524176237408738 1 1
0.722798382498181 0.671811220393877 1 1
0.862639939102217 0.801915745929866 1 1
0.735236345049753 0.666938912584782 1 1
0.899706362241457 0.823050505071276 1 1
0.768248788565559 0.693095195223124 1 1
1.03810705547517 0.948006765109148 1 1
0.94965873566813 0.862913439524258 1 1
0.541410349416187 0.500853293153782 1 1
0.761844231893289 0.704618209074176 1 1
0.979362930902975 0.910069528432974 1 1
0.617861384262918 0.562708632558438 1 1
0.961444734062541 0.87687270166817 1 1
0.908805101044399 0.789168526018199 1 1
0.785496580897167 0.726687673896025 1 1
0.660302748777538 0.600799531458166 1 1
0.735748769055928 0.70823363338318 1 1
0.574440154256997 0.546816020980852 1 1
0.642777017346689 0.587597483542314 1 1
1.08383182034784 0.987206700673892 1 1
0.513895228773909 0.469534296155591 1 1
0.559295076436724 0.514293822486892 1 1
0.869985396249439 0.807336302044316 1 1
0.631326764229047 0.566051939043469 1 1
1.01602363324769 0.901090328989213 1 1
0.607325581876822 0.566510900840057 1 1
1.00192871250969 0.89280489923551 1 1
0.489399221509451 0.433482085398773 1 0
0.878405655545942 0.777109873707961 1 1
0.838041402411066 0.727084363112705 1 1
0.886701897493181 0.805763582759405 1 1
0.719230329839793 0.661110118914034 1 1
0.737089662651596 0.66216093798749 1 1
0.563631767036586 0.502243434711439 1 1
0.733161708439143 0.66600776631105 1 1
1.10934109766727 0.988083315793445 1 1
0.588364430989058 0.512724318450483 1 1
0.618219219215082 0.579829738833758 1 1
0.702124929362551 0.639999978004484 1 1
0.68359614686541 0.638792380776771 1 1
0.840632428044406 0.764346078737363 1 1
0.86079277264776 0.806503853502833 1 1
0.777506605441709 0.692484165994882 1 1
0.946223611158132 0.84931992764447 1 1
0.916896857479934 0.83479324689428 1 1
0.829569504246965 0.751997276179669 1 1
0.871109218753687 0.799314549198729 1 1
0.934494190425392 0.853914197245965 1 1
0.811594236675072 0.732931980610364 1 1
0.60619156229384 0.563459127389232 1 1
0.820090113737283 0.752063785488434 1 1
0.738589721368398 0.665585444224241 1 1
1.07067163027153 0.943324379935326 1 1
1.0058538303016 0.89042601915968 1 1
0.875653841248169 0.783325852308751 1 1
0.693473400152089 0.619504435983282 1 1
0.617172253148009 0.566965255470103 1 1
0.536729326456797 0.495858524139192 1 1
0.83914699802065 0.732458211297886 1 1
0.847607477936415 0.774185943705664 1 1
0.851451059650418 0.763973930336614 1 1
0.86668933831666 0.797022573759508 1 1
0.951027721580252 0.855871894315723 1 1
0.530214330510721 0.492536320365516 1 1
0.574486564169244 0.507630804280424 1 1
0.70716957661449 0.660196731507817 1 1
0.933776677728102 0.836864325019463 1 1
0.724593496073035 0.643774078532093 1 1
0.752341115984507 0.692369252346519 1 1
0.991510079045262 0.923879223407202 1 1
0.979732878159388 0.871358350487445 1 1
0.644456580249479 0.598025900737909 1 1
0.719409100449604 0.685796298247932 1 1
0.742515220744373 0.679389674454602 1 1
0.871053017354379 0.787697571346416 1 1
0.578191807512978 0.539908822656676 1 1
0.63564683431251 0.578453933829886 1 1
0.796550076099455 0.738151291819233 1 1
0.705029209627782 0.649203258060012 1 1
0.964603224331354 0.890114006532408 1 1
0.837129778628473 0.795089747394257 1 1
0.780451685031315 0.708059344457081 1 1
0.743654166500169 0.695932285588651 1 1
0.821680056372703 0.737202073351492 1 1
0.675118557819085 0.606669554933774 1 1
0.756395891177422 0.692898540947497 1 1
0.620839195660074 0.569777233051066 1 1
1.16112026909567 1.02773724288225 1 1
0.77150548519235 0.646443702500996 1 1
0.981290324646514 0.883738858031652 1 1
0.430353816040845 0.398444464392622 1 0
0.944258381275283 0.847354047445509 1 1
0.768916468449208 0.725242449807244 1 1
0.638379746187236 0.59920032652055 1 1
0.611850727004741 0.55873764367355 1 1
0.743660365086943 0.68449416114116 1 1
0.920293822652675 0.8439164727741 1 1
0.630696000787297 0.571155459931819 1 1
0.491959648969499 0.437354340425799 1 0
0.788972300775806 0.729237835702158 1 1
0.766688420105186 0.701465981878164 1 1
0.801762753816256 0.749244344939992 1 1
1.00536905170165 0.899588339481295 1 1
1.20000484755546 1.07705308188013 1 1
0.880060212440758 0.796857689450206 1 1
0.718961583458602 0.657215257558864 1 1
0.710828868485256 0.632540282100512 1 1
0.98220826507308 0.891793508955646 1 1
0.579325941423955 0.532931346520026 1 1
0.861571711243876 0.795756451326229 1 1
0.949959753606652 0.858977507998279 1 1
0.697070283404569 0.643563949626601 1 1
0.69280141409865 0.632944155921875 1 1
1.0752206958574 0.979183754540055 1 1
0.559260326839646 0.518125776157729 1 1
0.794919918589533 0.715429943761817 1 1
0.735663846468135 0.681527178612597 1 1
0.636951714798312 0.580219034430824 1 1
0.885399447499458 0.789102242341142 1 1
0.7341982329715 0.629308724701737 1 1
0.527135501599797 0.474259126107949 1 1
0.550773887060049 0.49707901990585 1 1
0.741176335861416 0.668396745249646 1 1
0.759951728735793 0.702675170607163 1 1
0.932931272849998 0.817511201340187 1 1
1.01931970430086 0.937087121304822 1 1
0.570589234523838 0.51699447079707 1 1
0.811304731850833 0.725930847058164 1 1
0.809924166840615 0.754648834983513 1 1
1.10585516357301 1.00068762821624 1 1
0.982688886968186 0.87867841272542 1 1
0.742463310176563 0.735080268678279 1 1
1.00121247017113 0.906631577802681 1 1
0.743722496534933 0.657539406163708 1 1
0.625525330722834 0.570204765425274 1 1
0.594687819676734 0.542697956513849 1 1
0.709671687988996 0.661623175410309 1 1
0.803600320593177 0.728240903056973 1 1
0.676690830564774 0.588405549971812 1 1
0.74401122138225 0.659852847092981 1 1
0.968418210820081 0.883404163277422 1 1
0.916757932268527 0.860086811134272 1 1
0.855693733143315 0.786458157434892 1 1
0.892313062844372 0.831874013595797 1 1
0.622402703329846 0.563790779405291 1 1
0.915127253506925 0.814887293347212 1 1
0.990175786266508 0.898392963790042 1 1
0.700552006991846 0.652475045325064 1 1
0.574488521360533 0.500933004069918 1 1
0.540083504281079 0.464307234743381 1 1
0.802785230050969 0.729656372591371 1 1
0.447079808005652 0.413694493037877 0 0
0.75995990126064 0.730015709393902 1 1
0.793284326413162 0.72983244795076 1 1
1.03849454260047 0.927345699091497 1 1
0.617663166135496 0.584060159757535 1 1
0.926211220558343 0.820061896177444 1 1
0.701756944921321 0.634927339173118 1 1
0.858058082221658 0.772088377014415 1 1
0.941483843838626 0.837026566496421 1 1
0.761297740970562 0.698749655325713 1 1
0.754101897114559 0.694565026475724 1 1
0.955069995950809 0.838487648880658 1 1
0.627363550283506 0.568371003081735 1 1
0.829904884505973 0.746046558576409 1 1
0.610438503298941 0.559462192963396 1 1
1.00990724635898 0.911973700694601 1 1
0.828495585826306 0.73457388776115 1 1
0.6713813643897 0.605200216614859 1 1
0.809612291803889 0.722543776094024 1 1
0.714284246568016 0.675398687451383 1 1
0.794542933033582 0.712630114722471 1 1
0.787339365101967 0.735664640652609 1 1
0.782770649835822 0.707814815689163 1 1
0.792456410648687 0.708638470807655 1 1
0.777184301735776 0.70489145341746 1 1
0.786111832531226 0.715181947297786 1 1
0.921167249234174 0.841647266253373 1 1
0.497425487735685 0.501681870481824 1 1
0.86380074440081 0.778549074437594 1 1
0.493015782109902 0.449975792853002 1 0
0.6994317768142 0.641111558143103 1 1
0.82366861140992 0.742477427187307 1 1
0.967225380069942 0.885849366402406 1 1
0.722510176356565 0.673076828508415 1 1
0.596152033392296 0.555380741052647 1 1
0.380521518346436 0.351635530705457 0 0
0.865747566066224 0.80528356783755 1 1
1.13641192399846 1.03996527092926 1 1
0.963675935534497 0.855647708901698 1 1
0.567258143127624 0.508697572041289 1 1
0.451011853639176 0.410445336588803 1 1
1.17056732128473 1.01487983264526 1 1
0.61698753224013 0.555060403247858 1 1
1.06973497145432 0.959997197273346 1 1
0.737545115832976 0.674761431278634 1 1
0.975345845025559 0.880485209313465 1 1
0.728628298585706 0.645357802809181 1 1
0.853175325217589 0.797617518368067 1 1
0.730658725299391 0.69081177641731 1 1
0.744100684995963 0.673175550806493 1 1
0.757881415051872 0.704396394007261 1 1
0.923896384439944 0.856098836279779 1 1
0.688448333618647 0.640801913052683 1 1
0.887880595621844 0.809892705274633 1 1
0.847348453054151 0.756295309342283 1 1
0.516452770652073 0.476810154876558 1 1
0.544126467193538 0.493068301898653 1 1
0.64190182778294 0.564371543292161 1 1
0.766040463201666 0.67841973058167 1 1
0.903348667160879 0.836105991759981 1 1
0.622504069789575 0.559658740436563 1 1
0.74290471101415 0.682742591429976 1 1
0.657687109772355 0.608146791304406 1 1
0.747978467977611 0.692553947815964 1 1
0.915336727966225 0.81248980043675 1 1
0.715268638346152 0.653497348946964 1 1
1.0759114885173 0.975100536410262 1 1
0.882475690760394 0.761457321674292 1 1
0.906757021256064 0.823139852052381 1 1
0.805649271470521 0.706522613380836 1 1
0.954896136780961 0.865796751519761 1 1
0.94039545360183 0.847074792189758 1 1
0.368484519227761 0.352041973532631 0 0
0.734055687585826 0.666339527179844 1 1
0.819427907062008 0.742916543486671 1 1
0.536197140946707 0.489434700752179 1 1
0.744265351819697 0.681870975879187 1 1
0.659221589763588 0.589585297507809 1 1
0.926355633282431 0.821001618358468 1 1
0.631351703141395 0.564363719153697 1 1
0.891917230904639 0.83197751103598 1 1
1.01563833283896 0.934726508439723 1 1
0.94504824261379 0.853495853134025 1 1
0.825315165146705 0.748122731797172 1 1
0.901646447028692 0.817699460626216 1 1
0.821229515885788 0.746139984771681 1 1
0.786461463153662 0.71184992744302 1 1
0.753015259805285 0.669572201043033 1 1
0.870795287722136 0.79890052498101 1 1
1.05341562756788 0.955745863918947 1 1
0.791380866003446 0.701216385106983 1 1
0.828677995320984 0.76103965261628 1 1
0.664931384025024 0.606547570568747 1 1
0.627797689356618 0.555060240345867 1 1
0.483257770817255 0.424668924951877 1 1
0.817835277158061 0.726710443533892 1 1
0.61370059379661 0.553032586125226 1 1
0.810887332066254 0.738838806963548 1 1
1.05134134932088 0.94773006260856 1 1
1.05018215050286 0.961474479368727 1 1
0.58400645666955 0.527558779652179 1 1
0.868450007466156 0.786393286661533 1 1
0.423209753013481 0.380795549065861 1 0
0.467930849117374 0.440936486867423 1 0
0.918189292707716 0.856195215956073 1 1
0.687295616694249 0.625443044359085 1 1
0.805233196823726 0.748647709420887 1 1
0.330101584308457 0.290182442719491 0 0
0.447375004349436 0.406540508216481 0 0
0.634028043149167 0.56788399952464 1 1
0.804897680163536 0.731934462130228 1 1
1.01314984155156 0.909314725652703 1 1
0.585446861232559 0.553292926522327 1 1
0.804974971253408 0.739956512648502 1 1
0.586151063402853 0.527148906801136 1 1
1.07521780777684 0.961025265504655 1 1
0.990665044977333 0.882821027194977 1 1
0.56816479381561 0.495917953939794 1 1
0.715109146105916 0.636686092193029 1 1
0.464613880055897 0.436990936670577 1 1
0.776847763975529 0.718770159086463 1 1
0.804170948192819 0.739767351064754 1 1
0.658174022372023 0.611027016258969 1 1
0.809055270480676 0.728277240049857 1 1
0.582341290148499 0.502723911185021 1 1
0.576217900183863 0.532341805867908 1 1
0.868223286561442 0.787515978739417 1 1
0.438752871233126 0.419588526678627 1 0
0.975880615965964 0.89218906627565 1 1
0.767290983850023 0.697524071189423 1 1
0.871586771597402 0.791054673401487 1 1
0.622064281860511 0.567107029375993 1 1
0.582274857519648 0.518649521672509 1 1
0.979867058067513 0.898395493681229 1 1
0.987519314120767 0.893186647663934 1 1
0.671561965720929 0.601505927922016 1 1
0.552864320301787 0.491940619701868 1 1
0.886137730946919 0.789924851019912 1 1
1.07228077500452 0.970448150311882 1 1
0.681523521859083 0.610286671185185 1 1
0.876540737817972 0.76802499616368 1 1
0.642362079742331 0.576970034454016 1 1
0.994743501209575 0.905079466427161 1 1
0.979461492653484 0.88115916311419 1 1
0.702337313763978 0.637601548814051 1 1
0.871195877553145 0.80902153515025 1 1
0.774659763753248 0.702741439842223 1 1
0.660435858881941 0.5898599907841 1 1
0.773307170918274 0.736383150953616 1 1
0.577436914197895 0.473126893501391 1 1
1.15561164402495 1.02105125040521 1 1
0.947048729193519 0.878255477129622 1 1
0.939476409998995 0.82969154535026 1 1
0.852366393780743 0.769831634185289 1 1
1.01754399342346 0.932527699948433 1 1
0.642792495905172 0.590797698897188 1 1
0.65539265016595 0.604356056148839 1 1
0.88814776366278 0.788589578322665 1 1
0.716504285824155 0.663827433200068 1 1
0.486325379879991 0.449239451374738 1 0
0.927415531575649 0.807572536789892 1 1
0.845482348513619 0.7668809863366 1 1
0.724480368153401 0.669569131786546 1 1
0.441794067616487 0.384417920997881 0 0
0.768377585982115 0.703047211137825 1 1
0.487218588598418 0.456941379455722 1 1
0.867188933367021 0.791317401945625 1 1
0.87651351553912 0.797215415418662 1 1
1.33932935524986 1.21510799658347 0 0
0.987052700033806 0.911880970096964 1 1
1.00027352237958 0.93935226298103 1 1
0.5440272283307 0.500445596147476 1 1
0.842700639781075 0.757769160217691 1 1
0.855952997224641 0.774739390944154 1 1
0.902717823458652 0.81365647140283 1 1
0.643019964006127 0.561553895128715 1 1
1.10054144788241 0.996888122149535 1 1
0.923727106861517 0.849569914145549 1 1
0.833484909196694 0.759100334268808 1 1
0.853957446989081 0.782021928315642 1 1
0.648789514628435 0.597757558907336 1 1
0.529256905534186 0.463954664634682 1 0
0.976422189898655 0.904300607056623 1 1
1.09651558526534 0.984178010486912 1 1
0.862263503334452 0.763766812686084 1 1
0.707511275316187 0.637558498315821 1 1
0.564558872831447 0.524352547465065 1 1
0.664158707375318 0.612570785446618 1 1
0.80341916634699 0.716758179178784 1 1
0.819591167099329 0.720109632438169 1 1
0.63179659602004 0.563195968923246 1 1
0.732144136451611 0.662097306879433 1 1
0.733051364245663 0.675009599651064 1 1
0.726303888308412 0.662172077709518 1 1
0.664924878351524 0.610885522985762 1 1
0.61244032665275 0.552076612135377 1 1
0.715275249627257 0.669653175030676 1 1
0.698966712366663 0.675084290739267 1 1
0.679027790182672 0.624802469175271 1 1
0.481172638540367 0.419263360902739 1 0
0.556727656090705 0.497734213926169 1 1
0.782762218220263 0.703989773847999 1 1
0.90684739731801 0.828050202323584 1 1
0.495380234491987 0.453448931402604 1 0
0.730808621274387 0.67461986637265 1 1
0.624452117314245 0.590565929233208 1 1
0.947148499021372 0.851137809902776 1 1
0.737120056902023 0.688624321600459 1 1
0.831222228544768 0.765128129375196 1 1
0.565533811815561 0.522587815201166 1 1
0.640952844832326 0.579253318047752 1 1
0.702112733977852 0.634659337218727 1 1
0.560194679536011 0.488439659751335 1 1
0.805475775976785 0.757125075575509 1 1
0.835757994492976 0.750960945522576 1 1
0.83697530364761 0.759237155996333 1 1
0.730716435982251 0.688672764510893 1 1
0.582796000537483 0.49425174978448 1 1
0.506258898068897 0.477094389776551 1 1
0.498014626797726 0.452613633607533 1 0
1.02806348046406 0.916643092555903 1 1
0.977796465516004 0.88860120370775 1 1
0.4999299586175 0.47516717376629 1 1
1.23078238477226 1.10543489793669 0 1
1.06496993440948 0.971391077626116 1 1
0.636930523242702 0.567980590134325 1 1
0.792576761882163 0.721955911958613 1 1
0.549724446082858 0.485262782932293 1 1
0.910646216401458 0.825204792951189 1 1
0.897995162752253 0.81775260678796 1 1
0.886545405228759 0.805774822289238 1 1
0.990193116637729 0.90442457874881 1 1
0.93853304085748 0.857961968620835 1 1
0.711728489295081 0.643585685017314 1 1
0.650275618119774 0.627425614554296 1 1
0.772124161989062 0.690605301853249 1 1
1.02198373552539 0.902076732716307 1 1
0.761293543409531 0.718654046007613 1 1
0.938467241884661 0.867081471841496 1 1
0.8183169882409 0.755225479920053 1 1
0.767839661215831 0.695176333901855 1 1
0.692563829812792 0.629562260768496 1 1
1.30490681837956 1.17702489917724 0 0
0.980952779636662 0.908332407808564 1 1
0.559495814688813 0.479638364140101 1 1
0.853633609092025 0.793009118059748 1 1
1.13357706839316 1.0331910951898 1 1
0.932657104561787 0.832388867092818 1 1
0.695860624769186 0.669662524922177 1 1
0.758165403798037 0.673787781950041 1 1
0.62007649527075 0.584809182365636 1 1
0.95363047949731 0.862661648636772 1 1
0.556413505250814 0.507834968278931 1 1
0.774537556738632 0.69643593726832 1 1
0.561293192653236 0.513565270785337 1 1
0.768508506778551 0.68932557919493 1 1
1.17485761868473 1.04765778907962 1 1
1.00017823026915 0.906518158378768 1 1
0.650910035635203 0.583301671549843 1 1
0.702991094403228 0.646457944541809 1 1
0.733440226785733 0.66339509109623 1 1
0.773265482578211 0.720359216165869 1 1
0.595780168236608 0.520615866372306 1 1
0.718535814379256 0.628005848966825 1 1
0.625630730157493 0.5758918274182 1 1
1.11050971838525 1.01992594834575 1 1
0.43022250543542 0.407732442515523 0 0
0.930032222011981 0.852070903664634 1 1
0.69825907723701 0.642554116269717 1 1
0.641831554558006 0.589292890383241 1 1
0.618229843680928 0.580791967458531 1 1
1.01898922060902 0.911014716224444 1 1
0.654389383430332 0.580750743801295 1 1
0.50926652111271 0.487195481057394 1 1
0.679083277831334 0.60180083408573 1 1
0.82014560010802 0.746234856325646 1 1
0.680341883120563 0.622208962570458 1 1
0.987405315560228 0.884970034831918 1 1
0.604051582787991 0.549191127997742 1 1
0.838358419415176 0.778371348891861 1 1
0.670857169610311 0.604633313537547 1 1
0.82008520662595 0.736638808326816 1 1
0.785163930953814 0.69293758761456 1 1
0.81802232030414 0.758546963253928 1 1
0.539734757509235 0.495106826275128 1 1
0.589414750146528 0.519408676675698 1 1
0.750831688794367 0.700095618382906 1 1
0.746689779719618 0.67689299512576 1 1
0.745044144268032 0.691572811758476 1 1
0.965468415773034 0.866609880278485 1 1
0.511895435110054 0.43660693926053 1 0
0.920008947589948 0.824881776734396 1 1
0.904926998496149 0.821201681206922 1 1
0.841217510878329 0.765600602307269 1 1
0.712242703884839 0.643074853496915 1 1
0.696875388611665 0.629035995992347 1 1
0.936438355211689 0.842936937213236 1 1
0.858012641256781 0.785853030620096 1 1
0.506688666597057 0.478657798520011 1 1
0.876149545010011 0.788252848449636 1 1
0.749389965692362 0.679076066029797 1 1
0.634108919678178 0.568964335742006 1 1
0.672858479797512 0.607988904279962 1 1
0.826339172804805 0.746831266548176 1 1
0.540122741697188 0.466934408568741 1 1
0.64215997568593 0.575700320385177 1 1
0.939796678166968 0.841415950336479 1 1
0.783165087838562 0.688860385883945 1 1
0.93254747680041 0.84989498790726 1 1
0.693980496873993 0.631552791673139 1 1
0.594716975843468 0.547490610326823 1 1
1.03722995131379 0.990671960890366 1 1
0.396326930846092 0.377123064755371 0 0
0.804989656994822 0.723450764091619 1 1
0.791019315180285 0.720084373484005 1 1
0.762193880248795 0.713490392763478 1 1
0.9123419421126 0.831392443051604 1 1
1.11489286964818 1.02793688119538 1 1
0.677094947092137 0.606969470683287 1 1
0.793329206502187 0.714317482130553 1 1
0.515133147547639 0.4755841968683 1 1
0.754948349623193 0.687035005447715 1 1
0.811975213622681 0.742946933727242 1 1
0.842863496859829 0.775044833030488 1 1
0.960075202717971 0.880753973236462 1 1
0.797521711072232 0.736083704481361 1 1
0.712852778672192 0.632194526304295 1 1
0.911574124699931 0.832652035041008 1 1
0.775065491668893 0.693490200706672 1 1
1.16025507547225 1.0766414979367 1 1
0.503126986138427 0.462998490463276 1 0
0.34220268211871 0.292766794125227 1 0
0.768645291025803 0.684712425904498 1 1
0.921473564529405 0.846178680767007 1 1
1.15562368543115 1.02089637540133 1 1
0.937940369556958 0.851657394120905 1 1
0.949113597638635 0.843849045781032 1 1
0.833629199017559 0.786139643563934 1 1
0.641664700233786 0.588938167733834 1 1
0.353227719385728 0.332538913553957 0 0
0.715538686067499 0.660184247176965 1 1
1.14454906562265 1.0582263964651 1 1
0.965955685109788 0.865777330724928 1 1
0.608237266959712 0.573038050657225 1 1
0.721765982505669 0.680908303934807 1 1
0.838522297873529 0.747575258615682 1 1
0.694563704474987 0.618774797701821 1 1
0.94584053458269 0.86895803027138 1 1
0.725459621094084 0.671022964936991 1 1
0.792048343154838 0.705928539281241 1 1
0.550198834068307 0.519683406995627 1 1
0.945935192385279 0.837855634961689 1 1
0.600786187000272 0.586659234120381 1 1
0.56516797223164 0.515975557183666 1 1
0.953881353577706 0.866276271240156 1 1
0.869457780508385 0.806214260291119 1 1
0.647114188825179 0.582624336232653 1 1
0.515334278007462 0.4599925191573 1 0
0.938632502558673 0.853758702006583 1 1
0.681133552411294 0.61645942384467 1 1
0.871257066975247 0.793785359114368 1 1
0.818588680207407 0.744550655117148 1 1
0.8289280837788 0.754336025720666 1 1
0.404501863103135 0.342656976890831 1 0
1.00472874970893 0.888462453642308 1 1
0.541815865416214 0.471720573973197 1 1
0.93082214946738 0.840374136850211 1 1
0.759992565306128 0.68260192658719 1 1
0.786220337537092 0.706490061490135 1 1
0.801679838194687 0.722474779762849 1 1
0.888104614863697 0.797432146466518 1 1
0.856990722884084 0.78695088891754 1 1
0.895635597208229 0.805427119150302 1 1
0.825388852851098 0.739060911091161 1 1
0.693143469782509 0.614236520085256 1 1
0.954484092345478 0.868691654892045 1 1
0.902313193249466 0.79517675051464 1 1
0.828563212719349 0.752206898168747 1 1
0.89654974926203 0.802297202365187 1 1
0.530854162778928 0.496636607888048 1 1
0.659477177144032 0.589299843989498 1 1
0.680322138948932 0.638197022228196 1 1
0.736221872411881 0.672021178145308 1 1
0.536825134571559 0.494845469528532 1 1
1.18434230747725 1.05555594955276 1 1
0.807625764167856 0.721990425596586 1 1
0.79977447350456 0.717899569136741 1 1
0.67837069068088 0.628556671978825 1 1
0.761584649154666 0.679799278908094 1 1
0.868907882648284 0.77313042259697 1 1
0.732473376479148 0.668674757692215 1 1
1.09405149180969 0.999626433909361 1 1
0.905218550893849 0.825875761505284 1 1
0.913174084788271 0.819104769002647 1 1
0.956080472186553 0.839722063870948 1 1
0.955481266997202 0.855493139885445 1 1
0.567069329137515 0.501769599255371 1 1
0.787116447894508 0.723416864966641 1 1
0.613420098553537 0.554847928507027 1 1
0.89603985374628 0.821587933094334 1 1
0.643330543396922 0.542415074455728 1 1
0.780413804643536 0.725573386619811 1 1
0.902514072561218 0.815227978093154 1 1
0.867454797728173 0.779614964297226 1 1
0.943651641236357 0.850790321372731 1 1
1.07904904496892 0.940463960026387 1 1
1.05491460195947 0.9413693524337 1 1
0.987390649626624 0.892927782909644 1 1
0.666932962725693 0.627028760946649 1 1
0.767682762811362 0.684085597155965 1 1
0.960040724660061 0.880430390710231 1 1
0.921698181123514 0.834226165893595 1 1
0.794003907192252 0.722945450607573 1 1
0.852246649718347 0.775398160346498 1 1
0.778122943917764 0.697991450846319 1 1
0.960874786228779 0.854194214618408 1 1
0.643992982058091 0.589132265155569 1 1
0.83604194573038 0.76525527677643 1 1
0.651980307066514 0.588929949014143 1 1
1.06372913791683 0.950539371912339 1 1
0.840311778257874 0.754930551204285 1 1
0.715112665514974 0.659923694550451 1 1
0.411130855304729 0.370722262720177 0 0
0.65713105775653 0.59905189819939 1 1
0.675907379331591 0.623238690185156 1 1
0.810422835994767 0.74194518893708 1 1
0.695637261517689 0.638679769034429 1 1
0.899586650671285 0.81679449064446 1 1
0.988097775059682 0.895500120779714 1 1
0.328509027653943 0.314398775932989 0 0
0.735103300375847 0.672120021802715 1 1
0.463869468021163 0.462465563154977 1 1
0.737127297111751 0.672879753860994 1 1
0.757567450722052 0.674295875831069 1 1
0.599916929303617 0.533049053510961 1 1
0.653150392099405 0.599166457618066 1 1
0.579684927871829 0.513124152820631 1 1
0.312817733960038 0.303109118217998 0 0
0.888048087932407 0.786512951240116 1 1
0.845480277123102 0.765995546454533 1 1
0.909946053513383 0.783300062856424 1 1
0.643221223561888 0.580510394142051 1 1
0.725055456934949 0.663297416455139 1 1
0.612208000572222 0.584485343948633 1 1
0.922774608003537 0.857842383301132 1 1
1.00555024260321 0.897207936116864 1 1
0.559107134732085 0.515874099299488 1 1
0.850809124294214 0.779253022469732 1 1
0.665512521525377 0.562186671791555 1 1
0.710872924387715 0.656106202349012 1 1
0.73840165234251 0.682855911739056 1 1
0.720229863402948 0.662882372072679 1 1
0.711818617716764 0.641272691647042 1 1
0.68951373604236 0.608762459056889 1 1
0.750783926290437 0.693564706769774 1 1
0.756751030462794 0.680201762458844 1 1
0.733321688678401 0.684577925840619 1 1
0.800665103190725 0.736933099226446 1 1
0.531767612176001 0.480524226774199 1 0
0.797914924433998 0.725326032054858 1 1
0.708295966778915 0.644501685425694 1 1
0.630376766432387 0.59651962202247 1 1
0.829383457104442 0.749531633449854 1 1
0.963353022393356 0.827060945331902 1 1
0.802742766602486 0.719045915137181 1 1
0.668796197847048 0.621712042635909 1 1
0.749395222470669 0.669518324036645 1 1
0.412593757644463 0.334880342259202 1 0
0.757578384501987 0.704784106810195 1 1
0.51462467321877 0.47261592285965 1 1
0.613044714761808 0.55821501871835 1 1
0.830778807839262 0.780916471321121 1 1
0.668487201390578 0.600341836575333 1 1
0.718651429912961 0.641792956696005 1 1
0.923161333768022 0.838677312363719 1 1
0.97285138372544 0.898394030474763 1 1
0.852147936843148 0.764794009442854 1 1
0.618278135243886 0.549746739473794 1 1
0.783843784196175 0.699594920012125 1 1
0.976673526314959 0.864699224934946 1 1
0.678530206797459 0.632070456947431 1 1
0.581547242260139 0.539838999841049 1 1
0.587022691407516 0.524496869779844 1 1
0.799288492383702 0.73182208690418 1 1
0.741567217982463 0.679806634574773 1 1
0.81933864468522 0.733573841735037 1 1
0.516920874142188 0.458066300016682 1 0
0.798462714791617 0.725056449604453 1 1
0.676099179351748 0.627271226989111 1 1
0.853203652202821 0.778716134826585 1 1
0.896990749339283 0.823341259424518 1 1
0.65100935888182 0.592609643658255 1 1
0.745889326813512 0.651665004106432 1 1
0.632599263345702 0.568344058934824 1 1
0.639211475090511 0.571250611187467 1 1
0.843553862731926 0.760564447150289 1 1
0.799284707036324 0.731664999401607 1 1
0.937493279927294 0.848326641884952 1 1
0.73280174693019 0.654708696268991 1 1
1.13853774847742 1.00603369367815 1 1
0.578251228533122 0.509593980579029 1 1
0.540499086476138 0.484641397716987 1 1
0.642889383356482 0.566444865494375 1 1
0.817676760659824 0.726760827725984 1 1
0.807140152614599 0.743400442075876 1 1
0.932484321038845 0.84685478581986 1 1
1.09364238891511 0.953896608145052 1 1
0.905135427369254 0.806330748364684 1 1
0.382322895944938 0.339140427715176 0 0
0.83198199988952 0.745938332540237 1 1
0.890942250976737 0.81598170649937 1 1
1.04564441134507 0.966091016616457 1 1
0.795165892330695 0.719279532745861 1 1
0.254773730132986 0.242783188273773 0 0
0.709623996888737 0.647186790991264 1 1
0.459328490149323 0.416474225764233 0 0
1.04128356995128 0.94853716340111 1 1
0.76250376142854 0.758406755978224 1 1
0.841138607002396 0.779551239397601 1 1
0.406854525013566 0.384315599051408 0 0
0.498326994106249 0.479848612056065 1 1
0.612881377020106 0.549973628617442 1 1
0.718036442925718 0.631156792861547 1 1
0.863423363208028 0.779230039133395 1 1
0.82170615784688 0.746670558262027 1 1
0.942530254532054 0.848323172509769 1 1
0.643405237792212 0.597737786503868 1 1
0.969803978271525 0.892673135203652 1 1
0.88878830668166 0.782827598244545 1 1
0.811274940869624 0.740102505643542 1 1
0.795800423000257 0.73309557193609 1 1
1.243629947367 1.12112357805971 0 1
0.772446066393193 0.694188081912122 1 1
0.847472172941984 0.7586122217987 1 1
0.789972012396946 0.710127953020136 1 1
0.59274571607876 0.531872665568671 1 1
0.897307124810973 0.801933632132987 1 1
0.814425309461475 0.744539693395006 1 1
0.701294824490333 0.620109055767141 1 1
0.632070186462042 0.593264412616423 1 1
1.0437370217052 0.93106363497332 1 1
0.548302582831308 0.474524176939756 1 1
0.614668108225843 0.534865156241869 1 1
0.904638615068157 0.832305278908821 1 1
1.15065267392131 1.05092579809228 1 1
0.466624168341184 0.433670875445602 1 0
0.869559474355076 0.783760013819094 1 1
0.985454055069556 0.919133455422063 1 1
0.831306965207451 0.773846014483042 1 1
0.889665528290721 0.79362200969315 1 1
0.605112012653135 0.550100249326567 1 1
0.876488638948454 0.804646582023152 1 1
0.487903879242835 0.445486594716064 1 0
0.542228893486881 0.488402049626875 1 1
0.912367110211495 0.824237205513293 1 1
0.853509671580925 0.76475856401177 1 1
0.464442497984711 0.414623620841896 1 0
0.591323478514883 0.541986917086297 1 1
1.00113988940339 0.898668112841459 1 1
0.660025713381116 0.589242548450747 1 1
0.742276923091257 0.667307010076421 1 1
0.757911711411419 0.687677867666066 1 1
0.743484743953179 0.657892395476116 1 1
0.765007027666032 0.674180803322324 1 1
1.20354603816832 1.0714205609457 1 1
1.00204405071476 0.922492785735305 1 1
0.646398308966727 0.586656277917876 1 1
0.631383392043602 0.564857194463315 1 1
0.527244766507414 0.476727204477452 1 1
1.00371187579464 0.904182032282422 1 1
0.89723007942671 0.815175383694343 1 1
0.978895774303557 0.903658127744341 1 1
0.652812652262757 0.589538462302705 1 1
0.914238637583166 0.855422250834757 1 1
0.491536686083292 0.43957613319387 1 0
0.758844144982938 0.69005570886683 1 1
0.736893212226211 0.672359226330347 1 1
0.777883282875584 0.701793753391569 1 1
1.10656957279553 0.991071046598421 1 1
0.791132423990641 0.72620951771906 1 1
0.824897736074144 0.739018935344172 1 1
0.848969063647844 0.787686435162262 1 1
0.416060015509467 0.374417873362638 0 0
0.827098353626972 0.7528629531219 1 1
0.911460108510837 0.841465731570025 1 1
0.628616850327105 0.582891854623004 1 1
0.53559959123217 0.460117495785786 1 1
0.555111289082853 0.514422985562441 1 1
0.676591993428077 0.598316882386098 1 1
0.839633652615888 0.774609830992733 1 1
0.745251794617485 0.687897115545778 1 1
0.810430099256868 0.7488896989829 1 1
1.09745186771761 0.99473871801749 1 1
0.887401022539649 0.804214290109268 1 1
0.725916128161652 0.64390620442744 1 1
0.800205230017446 0.731775361199445 1 1
0.999307227854659 0.904913572044129 1 1
0.819935910725497 0.734788365466687 1 1
0.595595856478498 0.548086203684838 1 1
0.581928751457376 0.525270025047164 1 1
0.967690238598165 0.857868303115169 1 1
0.564545506989283 0.513419761186795 1 1
0.482421499271527 0.428526668845896 1 0
0.793715151876051 0.736690856499365 1 1
0.907825310610485 0.809081976772968 1 1
0.704426665452086 0.644306598595706 1 1
0.530438704500349 0.481013679026104 1 1
0.814482420552938 0.752768047130148 1 1
0.805752502213627 0.753060089735176 1 1
0.789630200297749 0.707695900362795 1 1
0.574801184256514 0.506876133971434 1 1
0.707197908113804 0.621814272515062 1 1
0.775473060489297 0.681134003812283 1 1
0.678882574730402 0.615857405033875 1 1
1.12374167960939 0.997961692812108 1 1
0.858075043586314 0.769669189981706 1 1
0.754736288778054 0.67970470667633 1 1
0.316471428452467 0.292449328386264 0 0
0.639980538351049 0.584384089634323 1 1
0.864839860521743 0.772498481483567 1 1
0.821502990410071 0.782212000477279 1 1
0.612050776461134 0.561295973583937 1 1
1.13252866629671 1.02552933993299 1 1
0.727802592462639 0.646445380338435 1 1
0.303866887616246 0.27650770632752 0 0
0.813741920481588 0.755431708517346 1 1
0.689212499296075 0.630564202609535 1 1
0.821726934080244 0.72582240011978 1 1
0.456926149345212 0.402564619225017 0 0
0.603635293147072 0.554956046084862 1 1
0.785956267544981 0.724969235792618 1 1
0.818233801996245 0.742508166111578 1 1
0.699329423562916 0.650123452328819 1 1
0.755380123606316 0.673647988390417 1 1
0.600473029822012 0.547143284794486 1 1
0.838665222137279 0.743561245672196 1 1
0.487503162414692 0.453539541853826 1 1
0.696081048633593 0.628107890181933 1 1
1.07554343706902 0.98716526761564 1 1
0.915960230804958 0.810993282069385 1 1
0.670729472167861 0.609360832836261 1 1
0.860121510166334 0.791280784538006 1 1
0.73725100985819 0.680088245702957 1 1
0.83761483306834 0.77284922530882 1 1
0.643600360149709 0.58382426763279 1 1
0.821228582279026 0.729609821358495 1 1
0.852109560573318 0.781626549172943 1 1
0.815607640239329 0.744707799858803 1 1
0.694467526366828 0.658154275948888 1 1
0.658406277597015 0.598929408569635 1 1
0.625486449074511 0.565785211862725 1 1
0.636114418569833 0.586328416002464 1 1
0.789907308247169 0.698009350829806 1 1
0.876511923455606 0.808918563378496 1 1
0.603678267841253 0.535194161936957 1 1
0.795941990720763 0.733818918604463 1 1
0.827141061368772 0.735806323974793 1 1
0.891646320984192 0.807608068137171 1 1
0.68806088227027 0.621584447049849 1 1
0.680902814696632 0.620792854876096 1 1
0.747795647310651 0.67911844916462 1 1
0.658525220235718 0.592930535592509 1 1
0.740667400058229 0.675208400544555 1 1
0.634177606478904 0.591902935663207 1 1
0.716277490878289 0.634675750191243 1 1
0.910160649070494 0.794844497766238 1 1
1.04724872836822 0.933567849178827 1 1
0.604750042156894 0.541756022778276 1 1
0.920091452804824 0.818125298083281 1 1
0.817793322175636 0.761580243513492 1 1
0.276459096276022 0.249462515994489 0 0
0.651046354462511 0.575496890686708 1 1
0.695118435724551 0.629134986349062 1 1
0.694145943887476 0.618952278203937 1 1
1.03353818292062 0.9516043062075 1 1
0.529946637006487 0.491289771791726 1 1
0.818558446439898 0.756568434158824 1 1
1.18245136134563 1.05376484363828 1 1
0.728791203084675 0.684263058953805 1 1
0.824481905823482 0.752374899414805 1 1
0.567443714806855 0.532599586519338 1 1
0.933597289423282 0.816593545580917 1 1
0.717026394543109 0.666000744480667 1 1
0.882611501629815 0.787411040121515 1 1
0.871436120131517 0.800015680036084 1 1
0.662046263192772 0.613771590419559 1 1
0.829867644667217 0.758146549841723 1 1
0.810597430179382 0.731998686253375 1 1
0.556179374891162 0.485017497123192 1 1
0.652513908003067 0.608555586434156 1 1
0.417959931877063 0.3923314448698 0 0
0.57336828553756 0.543125311896476 1 1
1.09288772671709 0.992357865953675 1 1
0.781023916343295 0.668133618844195 1 1
0.800435334053519 0.742006196092841 1 1
1.03246584923935 0.911042510938348 1 1
0.817811045632775 0.764886175663077 1 1
0.820761315096525 0.729980491534605 1 1
0.925922832721084 0.824501027500664 1 1
1.04627465308638 0.968781986996075 1 1
0.683846609155495 0.626519803703117 1 1
0.568710102998092 0.539546202694364 1 1
0.532352858413163 0.483544543037465 1 1
0.607564425969799 0.571214294080562 1 1
0.542115781319949 0.484985723219203 1 1
0.728527252847174 0.674831442993782 1 1
0.534133386506679 0.472967724770552 1 0
0.801357183781761 0.729588617132068 1 1
0.900567450822119 0.826624607724425 1 1
0.837081055158408 0.76244020195001 1 1
0.914477337906086 0.824411593325651 1 1
0.879869342784479 0.808717705196671 1 1
0.638369169264285 0.595728412766676 1 1
0.724278350618001 0.663772431887458 1 1
0.866492376469849 0.800201227398718 1 1
0.666597869641975 0.624610719320813 1 1
0.683768245824402 0.621385576911844 1 1
0.830707304455829 0.749340246309345 1 1
0.858108004567743 0.765488344285914 1 1
0.885776509159296 0.790029039354127 1 1
0.615018674539013 0.563891069987427 1 1
0.916247683511148 0.832096562943962 1 1
0.702320086368591 0.646895410600915 1 1
0.910547360031617 0.82474077042832 1 1
0.686117106657076 0.61689478452719 1 1
0.477500920953764 0.419807169313573 1 0
0.533198914860559 0.47821780761831 1 1
1.14467776390779 1.03785441348725 1 1
0.5851324465249 0.539668938672853 1 1
0.767303571359566 0.704894521770422 1 1
0.581660229899571 0.518735555852776 1 1
0.865064709261116 0.819470849752819 1 1
0.602181348089411 0.569778650301611 1 1
1.00213830559433 0.887155666370326 1 1
0.941607148734296 0.845193685052198 1 1
0.793120970167472 0.742753300650607 1 1
0.995586818962484 0.921728576312067 1 1
0.820536984607448 0.755727011537796 1 1
0.762786844193675 0.692815389465835 1 1
1.0496298326144 0.904587674277959 1 1
0.481320322866366 0.42788035131 1 0
0.85642536392355 0.778386210186785 1 1
0.574904158905111 0.517533594973085 1 1
0.916011137011015 0.860550666640342 1 1
1.0632211551609 0.942196578092295 1 1
0.819498346196219 0.750357985217558 1 1
0.858102526225871 0.78443481904273 1 1
0.51926619798016 0.471458556139784 1 1
0.768730100459946 0.676651175551348 1 1
0.880740556897186 0.791161927726453 1 1
0.786623415740815 0.724722952871677 1 1
0.80953657767769 0.728641456613494 1 1
0.822578438587315 0.758546529360514 1 1
0.761578896371398 0.680753314922553 1 1
0.416445222982015 0.377092838055978 1 0
0.804972123603526 0.708183611768903 1 1
0.287577960022237 0.256992070906736 0 0
0.863458476597842 0.761958267642514 1 1
0.727710915483831 0.664055290103611 1 1
0.844177654337327 0.757774009972517 1 1
0.77743048804007 0.721779048764162 1 1
0.643909880646079 0.578163451837759 1 1
0.579207116321536 0.548497274855896 1 1
0.636113091919887 0.574593399533879 1 1
0.617817330664382 0.569164617353509 1 1
0.521877138993761 0.454232806636335 1 0
0.82022458442413 0.73797138365629 1 1
0.739074030819914 0.663832031868121 1 1
0.655718019406833 0.605036157728436 1 1
0.81427998454934 0.735634438172635 1 1
0.822030099687644 0.754577992807508 1 1
0.559238296071582 0.527499503898017 1 1
0.780390926199542 0.692228324180701 1 1
0.819507929064124 0.752429573181347 1 1
0.686336754661667 0.639504213784399 1 1
0.731418651372405 0.672682021273759 1 1
0.67929193018715 0.622708062021986 1 1
0.836081780023212 0.770186692828913 1 1
0.753102401300406 0.676412969819983 1 1
0.794898843444251 0.743708424760276 1 1
0.769621244174862 0.716128749374818 1 1
1.18096962734482 1.06277986197101 0 1
0.534331667141524 0.489601777512415 1 1
0.797642585605816 0.738967677959293 1 1
0.873140311882874 0.809528333098363 1 1
0.566471434309516 0.500019907449675 1 1
0.7249611670939 0.67716877157297 1 1
0.821464122878648 0.742850741025581 1 1
0.703888080418786 0.634288484938901 1 1
0.896661760389584 0.807800899304435 1 1
0.734177110622189 0.676675469862204 1 1
0.975372147041705 0.870122755084621 1 1
0.661029382798082 0.609445668299264 1 1
0.680663792512152 0.61192456688611 1 1
0.659317043469963 0.576931564150811 1 1
0.619280228917278 0.572592117881784 1 1
0.625578069733207 0.548152675389324 1 1
0.511419010440209 0.459051414799518 1 1
0.692292315505502 0.637823716984131 1 1
0.813974252270525 0.789363413668883 1 1
0.927527978880475 0.840200132866133 1 1
1.19453181424759 1.07729407120003 1 1
0.600664698893336 0.544346137337429 1 1
0.753357619306637 0.68567550219515 1 1
0.717042339625582 0.657842657109811 1 1
0.896443412426409 0.811084603071128 1 1
0.836685539561367 0.782569404945587 1 1
0.809131372609323 0.704498674774428 1 1
0.999914896558698 0.909724703989614 1 1
1.0041407087551 0.900230538733215 1 1
0.855414747944947 0.762868477197921 1 1
0.543096582661987 0.496722840693073 1 1
0.658981533835481 0.613556380522718 1 1
0.915295702581454 0.824467247589219 1 1
0.645218789815475 0.56507255010335 1 1
0.876977595219507 0.791535703800422 1 1
0.333313146000919 0.268395544807492 0 0
0.716137896917321 0.654606080843847 1 1
0.669675585067998 0.623465941037561 1 1
0.960293930013839 0.85521734000524 1 1
0.770040003570503 0.685562301683752 1 1
0.953828039403266 0.854862749444163 1 1
0.558152544966932 0.501272447929646 1 1
0.480494056337207 0.445328120241343 1 0
0.623191668061111 0.554521747127464 1 1
0.671805593444393 0.623973604928091 1 1
0.79721512538876 0.706088642518022 1 1
0.849770139009567 0.777573788297957 1 1
0.962684005220939 0.928518295222357 1 1
0.951475127017551 0.848873715773393 1 1
0.572519466422083 0.54030608121031 1 1
0.952616836255362 0.869829820742056 1 1
0.938214072467596 0.84959429994661 1 1
1.06112624611998 0.969879352741104 1 1
0.619480796437524 0.537261649136564 1 1
0.704308779729846 0.624486083522277 1 1
0.397367796751258 0.366871730253583 0 0
0.700252953305307 0.638866855548025 1 1
0.668583394477413 0.633648864378617 1 1
0.596421035559795 0.506039969169482 1 1
0.632300771712042 0.593777095792039 1 1
0.783040314451289 0.722215458652062 1 1
0.687881067256563 0.629402527779342 1 1
0.554417864741539 0.50448628545429 1 1
0.61510838864923 0.562751886162056 1 1
0.653850543691226 0.61485969281467 1 1
0.63693144257444 0.578073348588674 1 1
0.738784928716159 0.675194983735405 1 1
0.957975972347939 0.871514287804327 1 1
1.09344934019657 0.965005060404926 1 1
0.723811906807454 0.636141526705652 1 1
0.672577904297533 0.621551378986339 1 1
0.805429850205612 0.713588545265552 1 1
0.78591268835169 0.707467209533552 1 1
0.723042865579344 0.648423414458289 1 1
1.15396892942591 1.01492549433959 1 1
0.859844673842854 0.785908292471774 1 1
0.459178671077536 0.396253025352017 1 0
0.48144409708489 0.443304335812238 1 0
0.766680617194417 0.687138766467615 1 1
0.732686112699488 0.669272999387245 1 1
0.677059557697211 0.62225763230564 1 1
0.438215189710123 0.406349395290448 0 0
0.891314833307935 0.801850704091473 1 1
0.662776581644137 0.5953996727083 1 1
0.86467917900474 0.778321569107709 1 1
0.81510409767502 0.724825099249495 1 1
0.887941806602791 0.781908053443691 1 1
1.05771058244015 0.950414097404094 1 1
0.949589649143786 0.854254318658252 1 1
0.856730378792495 0.762057286059941 1 1
1.03361757074594 0.922636533170945 1 1
0.688213648464997 0.641540089142752 1 1
0.709366091881439 0.625709788509957 1 1
0.630539969865779 0.544902471388809 1 1
0.471406637801381 0.442753235576065 1 0
0.871230855064999 0.789373223151725 1 1
0.839222857989065 0.764324087352046 1 1
0.454426466961056 0.413472863818466 1 0
0.695848401456133 0.646767896109999 1 1
0.653436462811562 0.606994848594662 1 1
0.625268652991127 0.555554974899223 1 1
0.728347600979006 0.643527058149231 1 1
1.02372597478685 0.94318269655857 1 1
0.860738305103651 0.780538510268259 1 1
0.869147371825044 0.773449332398714 1 1
0.578483240816532 0.53046245449345 1 1
0.493800336637848 0.463826775838316 1 1
0.934161785880877 0.858989616503329 1 1
0.940659703077355 0.872205989853409 1 1
0.799504976338933 0.745176552121699 1 1
0.80761300295642 0.739446778936262 1 1
0.80778413672188 0.725848887097554 1 1
0.611064014470009 0.561466344728961 1 1
0.64687613916692 0.595177396777581 1 1
0.672800749624411 0.617420313852335 1 1
0.794395982719705 0.719986096394454 1 1
0.709968647662297 0.636357535098986 1 1
0.695596703430827 0.65122893226689 1 1
0.9025795221563 0.796485939650547 1 1
0.781809701432067 0.715798442431074 1 1
0.678799253606278 0.628810031754121 1 1
0.774161160015878 0.708351342457876 1 1
0.959125497211945 0.880124462128795 1 1
0.572837367359166 0.538734622336683 1 1
0.685356375426198 0.609966620499906 1 1
0.638960915495482 0.579227191171139 1 1
0.6256261152031 0.575370322096297 1 1
0.692410328998172 0.645040613100505 1 1
0.443757905993749 0.399041064158003 1 0
0.861254720082076 0.788788102407144 1 1
0.885281398392623 0.770066600461861 1 1
0.679464481928683 0.612897553753031 1 1
0.555044677179453 0.497992887452875 1 1
0.739039942066342 0.663434115471819 1 1
0.70370405884009 0.654825344740342 1 1
0.707710460790332 0.660974755942184 1 1
1.01907839544985 0.915934759155246 1 1
0.683923572129253 0.661449774477263 1 1
1.01427946830364 0.899475692079547 1 1
0.720357684600069 0.597714563619627 1 1
0.612105168592543 0.553387439909964 1 1
0.484660449776232 0.427491418468588 1 0
0.781838479442819 0.713197386266122 1 1
0.871853171357611 0.78337044200641 1 1
0.74385395968666 0.663394661983321 1 1
0.853987435511964 0.787614032257585 1 1
0.725307701595752 0.676571413380013 1 1
0.489505326066307 0.431285692791589 1 0
0.947434984579898 0.854006717403064 1 1
0.865066224753393 0.783286134535673 1 1
0.685430418061276 0.617781861735015 1 1
0.952889175482991 0.857181299190513 1 1
0.638979589241257 0.602550737655592 1 1
0.755883843369812 0.681194164111541 1 1
0.949601996548531 0.854545109966277 1 1
0.88109931902262 0.774489864841826 1 1
0.69028185649578 0.621276943143834 1 1
0.505867978906755 0.46462052387514 1 0
0.898314874454547 0.796710706822725 1 1
0.997251367745646 0.889102850304834 1 1
0.578065187435883 0.523798204126685 1 1
0.750242980784813 0.695738021750282 1 1
0.642646011796719 0.580308107600793 1 1
0.952193319541551 0.866593414999359 1 1
1.09390175723558 1.00004203601337 1 1
0.878023482285972 0.787227689710636 1 1
0.805961753118207 0.735505971767563 1 1
0.884580524761435 0.804139887932243 1 1
0.851186167600559 0.735945394308535 1 1
0.809969551496278 0.758807657962857 1 1
0.944532104015938 0.876971616070499 1 1
0.939251158321457 0.863929468233893 1 1
0.438450312869761 0.393179009314181 0 0
0.544997155222352 0.500200158973805 1 1
0.33221054135313 0.300017047462312 0 0
0.90854507753787 0.830408728690761 1 1
0.746135050426416 0.675384025396369 1 1
0.729729295164691 0.652475999783867 1 1
0.833111295396365 0.739053975142244 1 1
0.842186805927927 0.74840573975165 1 1
0.910346494440162 0.842869011158345 1 1
0.437915503705274 0.405623817008154 1 0
0.730906906432559 0.674146862225753 1 1
0.946101667611808 0.850038858235291 1 1
0.83713923221329 0.748564086312698 1 1
0.534874373737809 0.477264075432629 1 1
0.620457879701386 0.55763071310204 1 1
1.0169230776918 0.904386809911694 1 1
1.0018759483766 0.941576856942307 1 1
0.470064138272446 0.414201098470357 1 0
0.688941929269343 0.61996483863648 1 1
0.866957300086129 0.801768874739615 1 1
1.00146277108963 0.912597795119826 1 1
0.874345457265328 0.790274879065009 1 1
0.729499110509737 0.656970238111864 1 1
0.639799178149138 0.589641589530378 1 1
0.859778355206834 0.749593947874252 1 1
0.849606654152993 0.759584002963117 1 1
0.77756936326335 0.70776040781467 1 1
0.906353763672402 0.823432497882462 1 1
0.935071485531221 0.845241216646497 1 1
0.714858529194436 0.646909109797277 1 1
0.436738092052301 0.403562533717188 1 1
0.61968133052185 0.59022372978331 1 1
0.74004472292656 0.640945338411355 1 1
0.735459990333803 0.663537298458871 1 1
0.499866188360515 0.467567014847804 1 0
0.445124437233299 0.406709750359973 0 0
0.747427601023165 0.681578317517841 1 1
1.06478476753737 0.923803552046308 1 1
0.930078751483928 0.834521759952709 1 1
0.901834601111052 0.825669993646709 1 1
0.632995445452383 0.577753863862421 1 1
0.866295922394348 0.777675937666108 1 1
0.82382843713897 0.756195228156668 1 1
0.564754752265016 0.510196190518944 1 1
0.852917554656627 0.75312832569812 1 1
1.08639735896903 0.983491352763393 1 1
0.723116390071129 0.685492537471016 1 1
0.762197997456525 0.709704433418635 1 1
0.691775263958701 0.621387076253783 1 1
0.795549173884011 0.712226386726645 1 1
0.974692342371728 0.885408622148562 1 1
0.786469329177376 0.752200828451706 1 1
0.485298856666613 0.422579703078774 1 0
0.613256212247274 0.542561484797248 1 1
1.12062879671193 1.02496762616793 1 1
1.03835876704181 0.96692485722516 1 1
0.825833744036065 0.751075540838132 1 1
0.605574944550722 0.517520234918122 1 1
0.906539866322769 0.816532428499095 1 1
0.898589099967654 0.826434040792008 1 1
1.04664655178187 0.944583011451668 1 1
0.379838946725707 0.359881049621719 0 0
0.64274746957183 0.581250509658046 1 1
0.948940180258181 0.858664495190343 1 1
0.5829743241635 0.520661992935385 1 1
0.756040598937818 0.695984523382291 1 1
0.90615575003184 0.809001516512281 1 1
1.0278354904038 0.934722613253639 1 1
0.618636225100373 0.600965778879112 1 1
0.838596651260888 0.737632353392181 1 1
0.736286197844029 0.656649668454726 1 1
0.755404915048972 0.6845962738182 1 1
0.709326502255709 0.648325083372148 1 1
0.820416130242978 0.743111446882539 1 1
0.716252318603563 0.665212989143291 1 1
0.759093311700411 0.711554308951672 1 1
0.436026137843606 0.401883262771846 0 0
0.593924191322341 0.547403870175888 1 1
0.812472857081108 0.742968978546916 1 1
0.830653260017921 0.762436606879188 1 1
0.883068717098294 0.799998438442553 1 1
0.838968501591262 0.752588851557204 1 1
1.0017538794461 0.886182315197699 1 1
0.969987742469089 0.896197117639519 1 1
0.801380369826865 0.726900434114474 1 1
0.708962657805774 0.626479868716391 1 1
0.711710755624319 0.653375244897326 1 1
0.578057992459364 0.530243264311989 1 1
0.764899578955459 0.683474034730952 1 1
0.866692375559196 0.810984231230084 1 1
0.709447074380097 0.6059743061701 1 1
0.823209373945307 0.738708933974167 1 1
0.554503363099504 0.514018713109182 1 1
0.780498718546591 0.725317728065441 1 1
0.473489032010066 0.423724287875443 1 0
0.932583225200192 0.833814027547616 1 1
0.985722555998253 0.903388461973276 1 1
0.636081418899271 0.586622731408569 1 1
0.600696982987833 0.57000549345902 1 1
0.539163492715507 0.491722872717684 1 1
1.06538456047412 0.940028597868308 1 1
1.0644439215752 0.971347401895787 1 1
1.08180675000436 0.992445120216049 1 1
0.657811676598403 0.599990564581562 1 1
1.01392626774118 0.917745692703606 1 1
0.86235001519842 0.795602212273655 1 1
0.759693502553555 0.706153771248516 1 1
0.774527804663171 0.724865540121692 1 1
0.814502578977922 0.738146536668542 1 1
0.839213375309557 0.760199944561217 1 1
0.497004246998005 0.47023678475945 1 1
1.39242656803998 1.23218081710094 0 0
0.852039636825988 0.771713556917923 1 1
0.672626491791545 0.618947718772157 1 1
0.505061991328972 0.470126849583935 1 1
0.965914278690816 0.871608220783145 1 1
0.772776680911295 0.696030017227971 1 1
0.858059308360994 0.761359851125119 1 1
0.875754388384505 0.805967293456847 1 1
0.447070981319248 0.444976281653741 1 1
0.881260538212547 0.821574493981131 1 1
0.432349312037349 0.384077359223609 0 0
0.821977203293037 0.735945053352705 1 1
0.714842633324983 0.653327567229524 1 1
0.749320433904553 0.689302325921139 1 1
0.641324809587009 0.563668547189003 1 1
0.816959650886392 0.730120350590546 1 1
0.836075978319086 0.76454508582606 1 1
0.701932426237971 0.626789931754424 1 1
0.572028242084481 0.512970289562413 1 1
0.616535571752108 0.547156170713941 1 1
0.999041423092036 0.888410125541639 1 1
0.498710345923647 0.451504722506862 1 0
0.536871502743254 0.483778757846077 1 1
0.620802195235951 0.561594033890303 1 1
0.831550527656065 0.737421196084043 1 1
0.517961357761845 0.466689579412189 1 0
0.876098216264763 0.797219827295326 1 1
0.715720772791606 0.660564311330416 1 1
0.758837044732433 0.693921776764844 1 1
0.748833206818747 0.677673176263535 1 1
0.895587131770277 0.825513208176416 1 1
0.542620616774143 0.51114788304816 1 1
0.908209014242815 0.822726842303699 1 1
0.630836754121426 0.585073170961313 1 1
0.943292724970334 0.874405328170275 1 1
0.820298758335039 0.7469940611361 1 1
0.804249678966252 0.727668675348871 1 1
0.850137736199718 0.778963282855974 1 1
0.938728770000071 0.847293164482307 1 1
0.770778099364291 0.703384346772806 1 1
0.821371357196177 0.752658608243887 1 1
0.883697566139511 0.807128977998226 1 1
0.874220402980087 0.75884194877471 1 1
0.939543767271547 0.85284808291402 1 1
0.474439376283032 0.433652866121542 1 0
0.642284082694184 0.596416720142188 1 1
0.856288931278203 0.779754914006994 1 1
0.77705679897132 0.689624882020323 1 1
0.771458576796791 0.682193110120319 1 1
0.646036401053288 0.606259215001177 1 1
0.835133338370071 0.752610173486107 1 1
0.468689818902902 0.427371892013911 1 0
1.11468520910075 1.01093544278741 1 1
0.768018009712572 0.69666143086447 1 1
0.735213565045981 0.684426403932818 1 1
0.767385137369325 0.689824468965939 1 1
0.700871628927914 0.625804549953064 1 1
1.08881208202344 0.996626037000834 1 1
0.595519327741366 0.516259539201153 1 1
0.575704585190414 0.534045517230259 1 1
0.659677395675128 0.581087929474882 1 1
1.14202828503471 1.01838940017555 1 1
0.950846875456275 0.862284624747086 1 1
0.699986714247202 0.657309825816393 1 1
0.953715778935203 0.86212002354298 1 1
1.00185373109912 0.915867749407685 1 1
0.779932606876216 0.697089414889138 1 1
0.907543850628958 0.840132956372345 1 1
0.786496591540389 0.705071871193748 1 1
1.11558071230585 0.990341733353023 1 1
0.618251225892628 0.572513873162573 1 1
0.914464432526634 0.832389011814828 1 1
0.840024469460082 0.747091832139711 1 1
0.654934124947881 0.581983459785934 1 1
0.73853253984016 0.657130020979462 1 1
0.523357133147314 0.487246297944423 1 1
0.86490705446394 0.76828281904707 1 1
1.21308233276034 1.08662776845313 1 1
0.725679458503618 0.657121262654573 1 1
0.578432851972464 0.528102990328981 1 1
0.575287497290598 0.546335819401572 1 1
0.765873534668281 0.701576599435487 1 1
0.822885100975862 0.740058886897809 1 1
0.480471340790024 0.418144811820779 1 0
0.620193744022639 0.567619313446368 1 1
0.694931717030232 0.618230586823873 1 1
0.899631909784663 0.793201055991068 1 1
0.66715611911261 0.611481827594884 1 1
0.810496867225939 0.721943968522002 1 1
1.04278890985894 0.931687761303917 1 1
0.83464683101185 0.757438583823579 1 1
0.888022005657634 0.813448428491183 1 1
0.801922721633845 0.702450911388293 1 1
0.641551953142596 0.586505736252034 1 1
0.428299628811108 0.374030658015775 0 0
0.947708042462112 0.844734376988713 1 1
0.880786869100651 0.779900648483234 1 1
0.627116301335481 0.559820575457322 1 1
0.69345362593695 0.637108048080108 1 1
0.697762974235584 0.650665966276415 1 1
0.860109737414886 0.79709538327274 1 1
0.978789291381509 0.885957735699844 1 1
0.747519456820084 0.665907037616778 1 1
0.789657225150307 0.725221371413238 1 1
0.863524786835355 0.784337195815013 1 1
0.83329170921067 0.740664592516514 1 1
1.00061024016656 0.914761323808794 1 1
0.964644258370003 0.862043816795276 1 1
0.780932515808197 0.696875697061681 1 1
0.659016977960886 0.600997130284715 1 1
0.948153642616204 0.855143481034381 1 1
0.590806176425322 0.546813809862946 1 1
0.638493003091475 0.590434700034677 1 1
0.737242119089903 0.686953388394211 1 1
0.886679086100095 0.785159125184727 1 1
0.809872587591974 0.686066018709751 1 1
0.482780577047067 0.432837936463765 1 0
1.10626171972778 0.99911274954476 1 1
0.709682095308087 0.634582772593529 1 1
0.617251372458688 0.550302925593338 1 1
0.97407818852606 0.910789224311498 1 1
0.834316762622845 0.755090729509773 1 1
0.847486098040812 0.754404707348551 1 1
0.546874350219816 0.504982676004603 1 1
1.23244877802817 1.13304414958558 0 1
0.878692016554892 0.796742450682219 1 1
0.768534339166655 0.682361532188372 1 1
0.561926375067782 0.510671202791859 1 1
0.751463303689772 0.663534355045746 1 1
0.920198754302786 0.839790193412646 1 1
0.657417005021559 0.597335673730037 1 1
0.765044908418424 0.703757857688842 1 1
0.806335100543524 0.739426928633132 1 1
0.709246770630593 0.639418749218038 1 1
0.908463179330009 0.814513822229682 1 1
1.08808985533924 0.975450543190982 1 1
1.02766114665312 0.953766709605307 1 1
0.964592782155233 0.84861359249782 1 1
0.437102235242375 0.406397867156751 0 0
0.721613891278514 0.662945479673866 1 1
0.643663125761074 0.582690464467184 1 1
0.77016587766416 0.686489577794036 1 1
0.574513335480287 0.518979324239778 1 1
0.87939823185578 0.806573136701146 1 1
1.10767331578721 1.00013789457716 1 1
0.876698070952218 0.795507915908831 1 1
0.445961174148264 0.404325048070156 0 0
0.906426002445362 0.800226412391821 1 1
0.524510295978098 0.492797389430012 1 1
0.627493305705948 0.573434707305657 1 1
0.879338276980115 0.802304599579897 1 1
0.738944278707249 0.658197194117339 1 1
0.964826346616607 0.866297855022376 1 1
0.635147522614593 0.549602194179664 1 1
0.945626519487831 0.865167710552288 1 1
0.777628864410357 0.706131662238115 1 1
0.5967170718537 0.572690521193273 1 1
0.383017750029061 0.349985944612532 1 0
0.894520779749231 0.815729586173117 1 1
0.697288193272111 0.62660658520348 1 1
0.698088381536989 0.639067103523821 1 1
0.841667084709416 0.74657274792938 1 1
0.55602788569941 0.533923803117704 1 1
0.833243273648026 0.756733365317793 1 1
0.875566484190373 0.776817899765268 1 1
0.844796753241439 0.760329184113028 1 1
0.57199276763161 0.535472720205358 1 1
0.768833935309989 0.710104886622555 1 1
0.748654790263359 0.683167117382173 1 1
0.856231303750332 0.780184886460087 1 1
0.586036004387672 0.549073165152781 1 1
0.532330529648691 0.481108564578931 1 1
0.799650505704274 0.719348812100492 1 1
0.857782935692518 0.771270468544175 1 1
0.897244870647382 0.821780424785573 1 1
0.71802883258621 0.657622396158592 1 1
0.642698835630409 0.599915057750758 1 1
0.76641773017374 0.688410309321892 1 1
0.6082578813203 0.569956136624876 1 1
0.537946046715977 0.487421081707143 1 1
0.680965534135399 0.637670759327497 1 1
0.745470732784163 0.694961411203705 1 1
0.62116511240198 0.566460516194349 1 1
0.924745881763646 0.832925804581865 1 1
0.617502679452359 0.546149879771108 1 1
0.510804585362941 0.459988544197512 1 1
0.838232587254608 0.762010199859156 1 1
0.58697226936931 0.533340196161971 1 1
0.839601028884616 0.77514633553102 1 1
0.916169226020016 0.828827765475562 1 1
0.648241893167658 0.58993583031581 1 1
0.745359633409303 0.658119466981935 1 1
0.875266399323187 0.78669920503277 1 1
0.697665708821149 0.640303042384893 1 1
0.8884320548415 0.811038956357096 1 1
1.09997691208157 1.01746240581194 1 1
0.630914513324937 0.582221348415327 1 1
0.500323052640757 0.451428249446965 1 0
0.876577848950444 0.76105930688937 1 1
0.986901400391297 0.905687677640591 1 1
1.08077999111807 0.989574671662331 1 1
0.738776412651619 0.670607624846987 1 1
0.792918366114465 0.725834819873821 1 1
0.828263873195787 0.747944904740366 1 1
0.792638074554947 0.730812173390747 1 1
0.553283755292171 0.526310505203943 1 1
0.852889240604833 0.768405780522877 1 1
0.602125843264003 0.550937601753472 1 1
0.993708679716912 0.914658256852293 1 1
0.628531391981043 0.581144925435051 1 1
0.545418570223995 0.47109042578547 1 1
0.830262940903773 0.721490551718842 1 1
0.948543151186717 0.882216791116667 1 1
0.830081226569836 0.748279093793329 1 1
0.996615750069907 0.900695683594285 1 1
0.753086300554929 0.633150554020843 1 1
0.794570801888044 0.72378298216784 1 1
0.777524266624168 0.706842234629986 1 1
0.81321943906701 0.721573546719077 1 1
0.815251833963865 0.71914647577935 1 1
0.686528832619387 0.632010012515637 1 1
1.10428481659809 0.995965223663719 1 1
0.554629273496153 0.495070720645848 1 1
0.781781106883563 0.733697857817211 1 1
0.917386420711136 0.844513131303926 1 1
0.912499024272535 0.835045388414585 1 1
0.761886295495602 0.679723113947046 1 1
0.869037776398223 0.802221643692546 1 1
0.95483663784661 0.87989574354671 1 1
0.792771756153665 0.71245366988389 1 1
0.555583238808563 0.481587183103403 1 1
1.03970182622703 0.962004871825214 1 1
0.717872381018763 0.657941832463194 1 1
0.973749825222846 0.886532757257587 1 1
0.948844626013703 0.853650860233334 1 1
0.766416763731705 0.700770213642016 1 1
0.523660210127009 0.461890728967487 1 0
0.826082152449737 0.743191221266485 1 1
0.889390545681407 0.788844960418562 1 1
1.08213413439601 0.993650725681582 1 1
0.863137991079216 0.771769592613564 1 1
0.859899523368238 0.794961241118204 1 1
0.775580876121653 0.701491302166024 1 1
0.739820517095248 0.673528986455678 1 1
0.590325770350389 0.542703497188589 1 1
0.753596745706943 0.679942162899451 1 1
1.01562157599785 0.92298375583316 1 1
0.722218154895376 0.648527394991588 1 1
0.522631440729468 0.482006611268355 1 1
0.469297533015258 0.43714591520195 1 0
0.530126162613456 0.471485972850927 1 1
0.67327035538784 0.60237635642533 1 1
0.406277605913767 0.370284795678879 1 0
0.797463824029415 0.717561182886136 1 1
0.839997579870779 0.774352062128585 1 1
0.840702429614173 0.773060842232814 1 1
0.795128490755821 0.726705230764259 1 1
0.764750717528932 0.71742278982803 1 1
0.598275472832866 0.53939261381607 1 1
0.737717057336832 0.668597840811004 1 1
0.822085672599667 0.762009691449697 1 1
0.790431210320782 0.726294244836364 1 1
0.541179641939709 0.48987177297224 1 1
0.574737377312075 0.532055950608616 1 1
0.947565838843324 0.842469337258173 1 1
0.953137037194146 0.845983424657105 1 1
0.65175933776732 0.606306146241894 1 1
1.00541471435706 0.913453755972207 1 1
0.359441516593128 0.326792681192189 0 0
0.514057889408392 0.459097192047823 1 0
0.511045244970959 0.465838730797213 1 1
0.63561724962565 0.580858275541168 1 1
0.720742594597948 0.661574673913507 1 1
0.905803136338225 0.810925880109722 1 1
0.84216614489414 0.758197222152422 1 1
0.697497076602111 0.658787278125551 1 1
0.671530674812913 0.599034948802188 1 1
0.567250463763297 0.530993263389923 1 1
0.551960555912988 0.512419290183059 1 1
0.63152551112806 0.569498634200428 1 1
0.938049356573948 0.858741330677862 1 1
0.691423099131579 0.636608311315315 1 1
0.809110660005672 0.74269510894051 1 1
0.741733155887508 0.665391359851178 1 1
0.632995017200578 0.589845536244803 1 1
0.711035215933522 0.663340603185709 1 1
0.876961746019314 0.810629888168178 1 1
0.348682863930365 0.314057560533906 0 0
1.06009670678325 0.927394074904149 1 1
0.837361813186074 0.773389385209985 1 1
0.916028330622414 0.87980650014784 1 1
0.840317978198301 0.771372371972146 1 1
0.508284197650325 0.448145959703947 1 0
0.690440060063046 0.636043025320875 1 1
0.758413915176635 0.673825618712034 1 1
0.978142384778651 0.875376441871395 1 1
0.694350941475918 0.650356710411205 1 1
0.850582432756167 0.774538400962764 1 1
0.501907754204309 0.473345848073748 1 1
1.25499341178198 1.12506687004966 0 1
0.667390325393408 0.616866918027249 1 1
0.713523376249697 0.661472534011813 1 1
0.815857720673887 0.74238500011071 1 1
0.835214055415495 0.734673131917834 1 1
0.397277421905037 0.357177389038252 0 0
1.02321566505464 0.907866110039516 1 1
0.632721591586756 0.563709041858807 1 1
0.50456984490088 0.500891101478128 1 1
0.828455720287185 0.738001921971856 1 1
0.681018536807638 0.600335804008824 1 1
0.727190993551336 0.668114250898385 1 1
0.538089579447783 0.498667488774787 1 1
0.655285093709342 0.592654618602506 1 1
0.910544030368892 0.787608328856697 1 1
0.770595286759771 0.692935185817508 1 1
0.796443142533808 0.726676375300665 1 1
0.69349127134095 0.635140582843656 1 1
0.782872878842622 0.724124835439948 1 1
0.796899521055095 0.728250153892968 1 1
0.622420432339361 0.572861438410835 1 1
0.646214963845201 0.592620583314922 1 1
0.839267434127545 0.771942356003619 1 1
0.883087255565681 0.811198952390035 1 1
0.942369425372919 0.856722225803434 1 1
0.656422596592554 0.607970163158803 1 1
0.556177178136712 0.50673251421977 1 1
0.442103484859012 0.412363582330344 0 0
0.794846408130735 0.696372469132657 1 1
0.963666038876228 0.81579451810332 1 1
0.764983175881999 0.682248196508088 1 1
0.547575737518649 0.490292680259344 1 1
0.39347831724008 0.334434414281494 1 0
0.939853345910694 0.863336019762364 1 1
0.814321030650705 0.726834342861816 1 1
0.595892815867272 0.56177488028311 1 1
1.01370251239342 0.968081631507198 1 1
0.591335331590901 0.551469272950745 1 1
0.723392592158098 0.646541537045275 1 1
1.07395195942396 0.955307117003299 1 1
0.529544550113854 0.479562055465837 1 1
0.796943869784506 0.721082149941714 1 1
0.715101568489976 0.637185112429601 1 1
0.68246580522268 0.639373822542721 1 1
0.961248561545716 0.866375248369432 1 1
0.940900402689746 0.910071836786469 1 1
0.627749301578415 0.598502452742323 1 1
0.795766067135651 0.732490539464281 1 1
0.695807920215344 0.631384380844663 1 1
0.604516148749868 0.56448082631233 1 1
1.01165725883589 0.907645451391517 1 1
0.546886258107674 0.514708072772276 1 1
0.991568393686572 0.9074406750397 1 1
0.898603562335023 0.82711808343493 1 1
0.563471886968286 0.503369122443999 1 1
0.945769161545869 0.830111233941154 1 1
0.981427799396746 0.885448695682475 1 1
0.618872365794671 0.591073736680587 1 1
0.744717013360927 0.662949150579624 1 1
1.09793475725249 1.00101617518248 1 1
0.793877260498437 0.700255587276446 1 1
0.677406225809126 0.664980063386427 1 1
0.694437861602558 0.630523652117401 1 1
0.81664250783353 0.727785417328656 1 1
0.75848982544244 0.704159798580996 1 1
0.812062153881135 0.737483484900004 1 1
0.566058954751268 0.517123347411621 1 1
0.857780643728393 0.778797797865975 1 1
0.665894282032244 0.59992030726012 1 1
0.530736415472006 0.512807784686556 1 1
0.926177163993319 0.84846759940305 1 1
1.08031672468329 0.969493628501009 1 1
0.606360245540607 0.562044338141007 1 1
0.85418113749886 0.792280546170827 1 1
0.919703491609144 0.847364720803403 1 1
0.87344600415682 0.784480561769194 1 1
0.909557317684673 0.814955278471896 1 1
0.970886873449774 0.849557726652551 1 1
0.762694998837876 0.674798779446036 1 1
0.498775910338081 0.457132569165979 1 0
0.908240873379433 0.836097084873675 1 1
0.742643642932065 0.668776540518926 1 1
0.927664571247419 0.866838226207809 1 1
0.66150429221082 0.601415629677667 1 1
0.826445299914553 0.747399426484116 1 1
0.913792800514262 0.81950962312243 1 1
0.6867402267078 0.600234478201138 1 1
0.731536013026617 0.660058747479779 1 1
1.03413573201793 0.92739771576387 1 1
0.743754322626489 0.688902341914441 1 1
0.734533826420087 0.672291603105281 1 1
0.833074312550701 0.741132349927384 1 1
0.815229202251894 0.756795126243796 1 1
0.856551496672605 0.78038377614546 1 1
0.940892318484139 0.864124372090561 1 1
0.607694267633169 0.562761614051533 1 1
0.782709995488689 0.714729071588434 1 1
0.561117157373723 0.518435215317922 1 1
0.66163382683288 0.588034295050545 1 1
1.10654492626149 1.0118321174975 1 1
0.960295069621896 0.868334306592661 1 1
0.768139737645782 0.690319955057948 1 1
0.93975889914351 0.864325266016617 1 1
0.455463610197461 0.426550335167348 0 0
0.587197590167048 0.545638481029174 1 1
0.827333979279855 0.779854396837678 1 1
0.491351908864071 0.438632059317991 1 0
0.717178692931078 0.658479597306692 1 1
0.842857659212843 0.739773690473613 1 1
0.790869323981337 0.703750895840058 1 1
0.625461262947159 0.567674428646296 1 1
0.803014300812888 0.686258430132041 1 1
0.995973112546993 0.88295566655158 1 1
0.733436031579369 0.656575010795635 1 1
0.93685944879632 0.870287085481902 1 1
0.689393593282002 0.646431176433573 1 1
0.758478200514918 0.703739027328457 1 1
0.717268244000799 0.655237821891055 1 1
0.947546438794172 0.853039815946612 1 1
0.526297211507381 0.471361093167099 1 1
0.933221836861768 0.853462033628973 1 1
0.829075089427706 0.765370135641071 1 1
1.01639430876123 0.905293422997752 1 1
0.484027646445142 0.446803312913262 1 0
0.768478261335592 0.686558592256467 1 1
0.917792559536349 0.841836862649824 1 1
0.711080943409287 0.635239331814249 1 1
0.941612821432511 0.849208280185475 1 1
0.831579833291203 0.751993083712865 1 1
0.667150474099005 0.591322093042478 1 1
0.894525371907633 0.808171287819822 1 1
0.615997937397592 0.569318449045579 1 1
0.789166828311911 0.739244131817996 1 1
0.710591028758461 0.639337946479967 1 1
0.666855631430669 0.603632679417137 1 1
0.83423168748173 0.769585074986307 1 1
0.967376796961491 0.884619630067508 1 1
0.959809987970197 0.822934459679416 1 1
0.786880497825481 0.721313914282235 1 1
0.602654166650908 0.57159804572987 1 1
0.589516747868964 0.510246346266545 1 1
1.07535026972862 0.993722164595954 1 1
0.606157449122969 0.546325779974365 1 1
1.03104951080009 0.945529105819153 1 1
1.2285231325655 1.13108196745397 0 1
0.987182207778799 0.888203233988647 1 1
1.09393345727666 0.996425165881863 1 1
1.0167572091644 0.916638237673677 1 1
0.561021638222416 0.504721854564972 1 1
0.88844317875191 0.790736214157215 1 1
1.01235895733682 0.932843707777074 1 1
1.05336875053029 0.978702376017851 1 1
0.271059144605165 0.25471921540792 0 0
0.914266408605929 0.82292844124636 1 1
0.607756258558353 0.552333149955007 1 1
1.1767824433633 1.04977759993829 1 1
0.905905517124916 0.815918935975904 1 1
0.525198628114966 0.470835841854598 1 1
0.656017707702128 0.590583533889477 1 1
0.783815124346746 0.717532414014991 1 1
0.668282246847351 0.623050532021485 1 1
0.783459390876179 0.734011882268584 1 1
0.434048198937669 0.411586067861047 0 0
0.890977584013271 0.8171208186939 1 1
0.770201004738988 0.69532251987101 1 1
0.515014943387629 0.454035157342611 1 0
0.839680111148921 0.753639427502006 1 1
0.870552743528104 0.80836861582221 1 1
0.54439764763245 0.5105703851499 1 1
0.979792264783196 0.883638078711269 1 1
0.918271841918499 0.834692325711123 1 1
0.665463853967201 0.608379349823338 1 1
0.895889707182356 0.82522378452506 1 1
0.662561300427845 0.610597098131476 1 1
0.349793014779933 0.316306277806116 0 0
0.988543127736403 0.896431198628536 1 1
0.803089593486612 0.705539237783278 1 1
0.669597747431649 0.593541075124445 1 1
0.524489583391256 0.498919026373888 1 1
0.656885171454428 0.597126468616198 1 1
0.527649163479144 0.47849627402231 1 1
0.727030114738646 0.654347745150455 1 1
0.937885275221012 0.881610373257983 1 1
0.750938903127877 0.665880788771002 1 1
0.562216712528689 0.52740948257134 1 1
0.858458667472309 0.76626959834659 1 1
0.8354811926131 0.730071392584587 1 1
0.866017512171258 0.776528161846081 1 1
0.865587537692927 0.764307400498098 1 1
0.87176137437737 0.805945930552473 1 1
0.626517899739313 0.574038477527199 1 1
0.896142651202517 0.80471917293804 1 1
0.824174350845648 0.731343300360851 1 1
0.619347140725997 0.556919638176043 1 1
1.07626778116448 0.958454129112316 1 1
0.663250596408832 0.586627460077917 1 1
0.781170174551313 0.688148539049549 1 1
0.685400264412245 0.627359729056421 1 1
0.776180107522813 0.690372225062123 1 1
1.02765236719765 0.921023182093428 1 1
0.488372716976167 0.43399270766948 1 0
0.767426045804313 0.69179166038575 1 1
0.86704983042384 0.787336941090011 1 1
0.598841473790115 0.564201615117235 1 1
0.559239598751528 0.490467934860462 1 1
0.444362841041195 0.41034389414299 1 0
0.647225773540586 0.597721313960202 1 1
1.14164552662439 1.02671212342154 1 1
0.659781216658283 0.589530174823909 1 1
0.865904573285376 0.759237928787992 1 1
0.547208771019066 0.522109051963914 1 1
0.795352103549073 0.718889405587238 1 1
0.948782574515632 0.867031501377616 1 1
0.744848910715295 0.681896367944998 1 1
0.87393127636835 0.791527389185043 1 1
0.635699217503877 0.576129602205603 1 1
0.521821320073345 0.483147082986673 1 1
0.762345795464403 0.723118389903764 1 1
0.643619579450046 0.574796183625805 1 1
0.878591020487487 0.810632297065723 1 1
0.797931222044974 0.745708037889111 1 1
0.401884488819867 0.363102932618479 1 0
0.773341429739558 0.700294378490949 1 1
0.979255882307407 0.867922187536876 1 1
0.701033420969545 0.605491959968496 1 1
0.600855451834014 0.54827065682521 1 1
0.693682178816606 0.627838020505213 1 1
0.757587559357977 0.686240881574079 1 1
0.641228029286637 0.581124852555104 1 1
0.601474917323238 0.53270376852176 1 1
0.775308797302092 0.701400111479081 1 1
1.02527600218015 0.909436954797352 1 1
0.691530426981254 0.610350483476488 1 1
0.701276229329681 0.614331553454433 1 1
0.879117154000411 0.792859717906598 1 1
0.95913452080094 0.885993096850529 1 1
0.472884934290394 0.417762433643058 1 0
0.787463712827746 0.716154866316656 1 1
0.928116180800175 0.837770440814251 1 1
0.379416181121872 0.36127868686596 0 0
0.941193735003431 0.852603286898254 1 1
1.00920605652684 0.933977178681145 1 1
0.565286974249079 0.506487566167224 1 1
0.939928173151309 0.841040926074755 1 1
0.549702580880786 0.523648260028977 1 1
0.775157080562281 0.707390633043897 1 1
1.03360751620422 0.929977856462325 1 1
0.45403447999541 0.422363079948459 1 0
0.816523634284266 0.760748322176755 1 1
0.669328916878619 0.61081842483616 1 1
0.292135449423444 0.249982350298073 0 0
1.06380451347547 0.973061123290265 1 1
0.549407103728316 0.486841212063122 1 1
0.552463841556379 0.491126734224915 1 1
0.626992712711409 0.581039801854144 1 1
0.765769619197215 0.684401327165317 1 1
0.615998768593263 0.562045817886037 1 1
0.722343060534941 0.66055129567694 1 1
0.718835989008602 0.654342118385218 1 1
0.628027629257945 0.569779201479606 1 1
0.693875689680991 0.642344828622456 1 1
0.732241159387359 0.668917631336705 1 1
1.03672178445449 0.940015228218145 1 1
0.697795126732341 0.643691481977809 1 1
0.902106240725307 0.810450179478572 1 1
0.702408646269138 0.637260648322578 1 1
0.711488139808822 0.645737101935676 1 1
0.353042982633304 0.316473548103618 0 0
1.15325773699465 1.01015316611975 1 1
0.704903587432144 0.634660273342887 1 1
0.499010264817617 0.456412150142612 1 0
0.751761761400542 0.663390076124232 1 1
0.878347976677879 0.801705201128989 1 1
0.674332937139699 0.617232266788462 1 1
0.87094304822156 0.813316655678681 1 1
0.593593010929424 0.554551837630126 1 1
0.675521251059585 0.624033711355993 1 1
0.833389266881623 0.760082824674896 1 1
0.880717591508779 0.799826103476481 1 1
0.759001363941455 0.701529358395293 1 1
1.04994906079293 0.956300226402812 1 1
0.611057118694808 0.55068549076314 1 1
0.48017545630037 0.447869246632158 1 1
0.953063499578123 0.895368790041957 1 1
0.89536478409983 0.825602151283609 1 1
0.805220819999039 0.719395889779373 1 1
0.868740744465042 0.786507752141623 1 1
0.827654963621642 0.762210226860468 1 1
0.924580479694378 0.836834677889432 1 1
0.839143228006827 0.755562700816199 1 1
0.593956701733912 0.544637037991234 1 1
1.02941386904755 0.935101185029833 1 1
0.58311641515715 0.498589140137832 1 1
0.563360790916063 0.502052607599019 1 1
0.638457370326626 0.548090069613994 1 1
0.906426477850129 0.808434400225929 1 1
0.48085033662555 0.430675384786153 1 0
0.488991586259083 0.453012709088902 1 0
0.865391890788321 0.802730000482836 1 1
0.782371433306296 0.689315038592438 1 1
0.829358262693844 0.776411114818669 1 1
0.826755143231212 0.750891126286203 1 1
0.675532606378151 0.617678977848508 1 1
0.592559902132626 0.563804067866748 1 1
0.595734239787852 0.534252036778905 1 1
0.811576186950276 0.73159798091342 1 1
0.88043507950184 0.807235497102226 1 1
1.02041170085525 0.90836522395088 1 1
0.93705752917707 0.873161148998372 1 1
0.635809534349432 0.582990795596971 1 1
0.561308709978149 0.495705870343126 1 1
0.954037844731396 0.845273712335798 1 1
0.623033336925686 0.56211393888256 1 1
0.836878019211987 0.767821509440617 1 1
0.728590946311504 0.661052556928342 1 1
0.424071554887406 0.384224038629365 0 0
0.622715745252892 0.570531768725091 1 1
0.702998229989607 0.62973438014314 1 1
1.09011669390977 0.969518672088398 1 1
0.895196413720245 0.790912864123799 1 1
0.840624291151217 0.708247237883822 1 1
0.795380855818439 0.718335766243275 1 1
0.829642263345101 0.74322358026909 1 1
0.834739564580312 0.756142906891514 1 1
0.901239315631717 0.822567663334303 1 1
0.808881671382396 0.715375610546494 1 1
0.642241352321258 0.559101399681507 1 1
0.880445382160451 0.77945848091413 1 1
0.554441389555865 0.513240184523798 1 1
0.590224760071916 0.525788137667256 1 1
1.04668373583283 0.936211122937216 1 1
0.645243026522402 0.591317108548149 1 1
0.952854318824809 0.874446895811232 1 1
0.764550651678012 0.693293109321424 1 1
0.536991844975407 0.504048561709384 1 1
1.01310367780336 0.905358866868012 1 1
0.698256172323745 0.64688855954507 1 1
0.588521582611349 0.520995493621367 1 1
0.979866354903493 0.893936027471671 1 1
0.859510379429214 0.771580657090858 1 1
1.07674782389748 0.961166956441013 1 1
0.932238627867923 0.855775276550908 1 1
0.943852654177092 0.854016784501824 1 1
1.12464101076432 1.02284174053029 1 1
0.935077987359932 0.827303409169345 1 1
0.928911056826465 0.853168964402864 1 1
0.807071001728203 0.737761259088349 1 1
1.00247103271272 0.922139160060765 1 1
0.573657031991467 0.505136628194323 1 1
0.902455367048851 0.77711484717341 1 1
0.982690587145692 0.905024674818596 1 1
1.00506609107452 0.91743615890624 1 1
0.840904725808372 0.738300253818249 1 1
0.769731780622967 0.723492408671052 1 1
0.800551438376877 0.719359618348835 1 1
0.83852808997947 0.743485684707173 1 1
0.795706259439353 0.701310219365759 1 1
0.648582238110659 0.604632354101284 1 1
0.532353223217456 0.497587598364418 1 1
0.607039784656494 0.562513893231745 1 1
0.707205395642301 0.648889761648382 1 1
0.621903191382352 0.577151468110095 1 1
0.616192702489129 0.518752552986191 1 1
0.601456057905372 0.546108169723757 1 1
0.758738180412146 0.698464328983907 1 1
0.68825226396219 0.612438675109037 1 1
0.824146079909287 0.739232453520206 1 1
0.807167359368524 0.738578943286529 1 1
0.590345086192548 0.526223970779461 1 1
0.919928361528975 0.827876623885902 1 1
0.854440306737303 0.785463621390079 1 1
0.740818576690295 0.669886293927168 1 1
0.882987178160562 0.769929065689707 1 1
0.969225934833438 0.881797558428722 1 1
0.58682501612521 0.546784549710249 1 1
0.737227258922104 0.672167676158445 1 1
0.673728020715478 0.612643657001434 1 1
0.584586156556138 0.500825170629918 1 1
0.960478010633212 0.864925491986276 1 1
0.617407868218687 0.569851297424855 1 1
1.15074639775007 1.02394165335237 1 1
0.824110556509577 0.718929922188619 1 1
0.698663348765643 0.646231012292346 1 1
0.83131615737755 0.736211455315083 1 1
0.646511647421276 0.555551927858759 1 1
1.12527821714113 1.02466167501899 1 1
0.617960219029564 0.549252978719715 1 1
0.868587957441009 0.781585853742544 1 1
0.944193932930036 0.846397285243295 1 1
0.846782839589265 0.774105474646192 1 1
0.786956354246673 0.699785236073182 1 1
0.895196968470591 0.813418769995396 1 1
0.551847182939337 0.513443831434752 1 1
0.996172777773803 0.9111473100808 1 1
0.840370534371382 0.760860769345108 1 1
0.755049343634283 0.684530622726542 1 1
0.873780660271509 0.79765970135074 1 1
0.73089274881444 0.664183852130724 1 1
0.801881684447072 0.730782791422602 1 1
0.753161741875838 0.683568689622329 1 1
0.892948621836091 0.804330417596389 1 1
0.743221725861401 0.675885530219173 1 1
0.767477725832501 0.697688845039071 1 1
1.05912841380435 0.944592686048694 1 1
0.96498321249697 0.879435004160672 1 1
0.891321634996684 0.824454683925181 1 1
0.720195715870954 0.660796481841222 1 1
0.834728489171337 0.762080847616099 1 1
0.758483557701691 0.666695966660693 1 1
0.711521154974936 0.634195269574495 1 1
1.25847119584266 1.1466085544205 0 1
0.884475642743652 0.791437402368964 1 1
0.763411650818274 0.689741652563011 1 1
0.894025931306894 0.813028881442183 1 1
0.473411934703077 0.420494606381363 0 0
0.614235385754165 0.536563696624204 1 1
0.645602111977298 0.568718326831125 1 1
0.849691167009362 0.786033617919871 1 1
0.439050082128875 0.399688589197148 1 0
0.588249692079759 0.507105107757397 1 1
0.634320683828911 0.594037578815818 1 1
0.860947507097854 0.766626947082262 1 1
0.895215481515545 0.80862089832953 1 1
0.868841401996916 0.785441514620753 1 1
0.724154321885892 0.664811761314814 1 1
0.479705182577118 0.422358863785691 1 0
0.917037676361716 0.819269137955721 1 1
0.888530612563688 0.783054630779477 1 1
1.33635299552667 1.21303309793681 0 1
0.708004731050962 0.651173939087948 1 1
0.637355251712268 0.598859542523267 1 1
0.60934301124839 0.558468222851196 1 1
0.933612379338981 0.828533824775101 1 1
0.753037748797028 0.702019887269706 1 1
0.885283910643883 0.782144613813802 1 1
0.69062223519449 0.633279915248434 1 1
0.909849697522385 0.821632126968911 1 1
0.920734347894506 0.824687209584144 1 1
1.13727964143852 1.04009112519594 1 1
0.55413888730335 0.497382829198504 1 1
0.995921831497666 0.866738741109221 1 1
0.672029931286092 0.597655156408274 1 1
0.761375634293334 0.673478920128498 1 1
0.619628456403968 0.547571044277819 1 1
1.10424046564034 0.999005878529569 1 1
0.726924317548338 0.669442705466921 1 1
0.721512618546049 0.651739783202332 1 1
0.936758570069952 0.881097726311246 1 1
0.737363565088184 0.650365989468838 1 1
0.856601540436 0.774483235351484 1 1
0.965358698665871 0.883402301243706 1 1
0.522053649863183 0.480910977070787 1 1
0.766952826711579 0.655966209247136 1 1
0.709863340430887 0.652736361611106 1 1
0.742895888441974 0.68460266594413 1 1
0.655401862034146 0.60920243707988 1 1
0.566731652495148 0.509089528460688 1 1
0.751645995778734 0.668999696056243 1 1
0.931171261879714 0.85643650096976 1 1
0.53967110196795 0.485545499120067 1 1
1.06399900485433 0.969621508705009 1 1
0.814721825120952 0.768692624718238 1 1
1.13397563798345 1.03004823870307 1 1
0.894800061867812 0.8052682338463 1 1
1.01737586754598 0.942206973144699 1 1
0.558790367587594 0.50519604465514 1 1
0.797935346244688 0.689356682391221 1 1
0.830758308489658 0.761816699325633 1 1
0.736451242980914 0.665170024357479 1 1
1.0038739047131 0.89667672498413 1 1
1.16677947870932 1.08964214719364 1 1
0.81737280556302 0.736931174691181 1 1
0.721171924806429 0.653274203727292 1 1
1.0528797044957 0.94997592515878 1 1
1.0095533098621 0.89820035953758 1 1
0.854890000576913 0.750827687640267 1 1
0.680016546501522 0.588713136693416 1 1
0.709950447453289 0.647078166416733 1 1
0.216284310204893 0.207156124959427 0 0
0.524953666977751 0.495782391885221 1 1
0.591845814657589 0.540132956699459 1 1
0.868860713471217 0.800728193706982 1 1
0.83635458290409 0.774826426539664 1 1
0.65106499250246 0.58506483149037 1 1
0.550448219984702 0.49778773729234 1 1
0.675387398157638 0.619161461551951 1 1
0.965548154020019 0.873805661544982 1 1
0.863504790402314 0.782950826546569 1 1
0.703954667363312 0.640165199722508 1 1
0.787363095876302 0.701806913434462 1 1
0.658683661763047 0.583683463888899 1 1
0.606668738268497 0.561414667313795 1 1
0.76758896389461 0.708442395203665 1 1
1.02472425026696 0.914772316396906 1 1
0.601425040589258 0.540650676181857 1 1
0.923396298786197 0.836564949852065 1 1
0.998880506430894 0.877397125841545 1 1
1.03307424895388 0.926258774236215 1 1
0.687412596939298 0.619893988709787 1 1
0.432760676952778 0.392316755740433 0 0
0.758404810009828 0.684318731074339 1 1
0.899822701468705 0.828418536326824 1 1
0.589246879220423 0.528808738309632 1 1
0.863933866710221 0.792912441085466 1 1
0.839139607070773 0.797858935636718 1 1
0.972791336219622 0.892172895708962 1 1
1.10878160297297 1.04330469520022 1 1
0.640758199580365 0.625297187274363 1 1
0.99229448546743 0.884692640576436 1 1
0.617806964607362 0.546756090551224 1 1
0.394094257028229 0.367676174140731 1 1
0.71525952872383 0.634096211642311 1 1
0.858938835983099 0.732721572829908 1 1
0.428268271312517 0.367618915540114 1 0
0.70482201543825 0.630851494106772 1 1
0.658664226378046 0.637392823363778 1 1
0.971030130581234 0.861188375404951 1 1
0.926303187699645 0.864530451910868 1 1
0.888869988418542 0.830498103538607 1 1
0.807119025626276 0.740379209184863 1 1
0.711798980187178 0.65101187919172 1 1
0.773554034872501 0.71558218096189 1 1
0.812468543526124 0.72637448930509 1 1
0.880655409092287 0.804207875498783 1 1
0.966242965046504 0.877322167285577 1 1
0.480313899916304 0.430794718058624 1 0
1.14828323259858 1.00127213605201 1 1
0.626990268380529 0.546414224721019 1 1
0.807511461442121 0.73020835008447 1 1
0.803730746130581 0.728445771358817 1 1
0.781999219759292 0.715850276227095 1 1
0.765386982309003 0.71059023243518 1 1
0.819480151478147 0.718454041471677 1 1
0.633439140340081 0.578836772470698 1 1
0.670178656236265 0.620120186359257 1 1
0.921430474976961 0.816325209759737 1 1
0.605613098994672 0.542778410474255 1 1
0.578434080503026 0.559786550779325 1 1
0.873424857729361 0.807844581197092 1 1
1.08846452178106 0.994602318630139 1 1
1.14635444364105 1.05167505563818 1 1
0.985015473241923 0.870945625316507 1 1
0.990375035113895 0.90467497319606 1 1
0.425449620263684 0.409620824715959 0 0
0.711019633074019 0.647552499794989 1 1
0.948972858543795 0.874911304700994 1 1
0.728810523367987 0.671830146428167 1 1
0.667614263172671 0.589310817147071 1 1
0.577279759833318 0.530824447409152 1 1
0.989170916379419 0.905581213578142 1 1
0.752934966799402 0.695558035620871 1 1
0.758239267126861 0.656619959900303 1 1
0.953769506248863 0.866740359859885 1 1
0.917364280836151 0.829252436728038 1 1
0.653145210932032 0.596195726351081 1 1
0.674835195126606 0.609942487911755 1 1
0.806475104848966 0.750961536855158 1 1
0.826467807157205 0.729151189384302 1 1
0.858795042505152 0.770711880862017 1 1
0.838111842309346 0.753368639084099 1 1
0.774451906209804 0.705548459273036 1 1
0.646627634222503 0.594542517502105 1 1
0.650398697608005 0.590895984019054 1 1
0.877347524715266 0.794806314791552 1 1
0.796005428891225 0.70821539503824 1 1
0.803304178479217 0.712440533201242 1 1
0.845014404000817 0.762192225785744 1 1
0.979968602105301 0.891202758152656 1 1
1.04926571723691 0.955911394299688 1 1
0.760090529947514 0.678995184539689 1 1
0.713688880192624 0.658024680633303 1 1
0.779743543256321 0.73494747566507 1 1
0.831354607221031 0.758162226032258 1 1
0.547292735426836 0.501390082526768 1 1
0.875892156484041 0.783340973213696 1 1
0.564705572373608 0.534868066386231 1 1
0.721447031718198 0.669195527590545 1 1
0.798150153891202 0.744833790747205 1 1
0.571687971511031 0.531032801024254 1 1
0.727147955481427 0.659574561680792 1 1
0.944385007612306 0.869132546150495 1 1
0.827743903685833 0.770525186343346 1 1
0.470343979018489 0.458375376398127 1 0
0.722914185195046 0.645219316312278 1 1
1.00699047611331 0.8856187974036 1 1
0.853102156161382 0.771644954438176 1 1
0.880348198690691 0.777159897757633 1 1
0.832584205119702 0.752562720449986 1 1
0.700480284860063 0.645783386430416 1 1
0.530895106134848 0.472175543154057 1 0
0.673587738389413 0.628888934217517 1 1
0.989862623547348 0.908974929402761 1 1
0.65576116003797 0.594783679766026 1 1
0.767265471422728 0.679206956432455 1 1
0.803431902128011 0.718064322530166 1 1
0.723349951199995 0.652086054151325 1 1
0.716330308332626 0.661234151810734 1 1
0.630724736339048 0.554142622316483 1 1
0.998919516614233 0.872662317412078 1 1
0.906327570815547 0.85923624643379 1 1
1.03250251211294 0.936002106597559 1 1
0.557983713637599 0.522876073620471 1 1
0.841403548470921 0.763814573556372 1 1
0.755800085114923 0.671522611849625 1 1
0.481464369329506 0.444151372809783 1 0
0.685658421197838 0.631779706900523 1 1
0.840373750897493 0.749265173513339 1 1
0.685129521223396 0.615133558591618 1 1
0.938181918473254 0.852935153371099 1 1
0.621524963037589 0.557592168818968 1 1
0.861864698530412 0.76090456057137 1 1
0.785644810957893 0.712636385762555 1 1
0.864044470347832 0.792837349906291 1 1
0.827168127033843 0.73663888673854 1 1
0.811752983628279 0.723204401530512 1 1
0.761246506820578 0.670846364127394 1 1
0.683577782561907 0.610016154232911 1 1
0.725631964603657 0.654008935338995 1 1
0.651173146983719 0.586087710509091 1 1
0.856264467649911 0.776560439471094 1 1
0.64475603485822 0.587706811811206 1 1
0.681451260401832 0.632470753411134 1 1
1.1479012647304 1.02216948095911 1 1
0.770710287546154 0.706979201345827 1 1
0.678204240784664 0.625150974677562 1 1
0.917487022819554 0.824347506113595 1 1
0.97539713501101 0.881795118312036 1 1
0.763271593383637 0.688604333027864 1 1
0.610767426671837 0.572070370144099 1 1
0.662490742429856 0.598887252995282 1 1
0.83382257949502 0.758884867912114 1 1
0.762147496376887 0.683925823353807 1 1
0.687623086359113 0.631332868770514 1 1
0.600681411590773 0.557241085651872 1 1
0.623817392256193 0.564710454303086 1 1
0.757862886486277 0.677507505799993 1 1
0.678717410318111 0.602992382755159 1 1
0.925077862376664 0.854614209978963 1 1
0.757488823118666 0.693183573445554 1 1
0.77706372772939 0.726709958633057 1 1
0.980680366341165 0.880847078650025 1 1
0.742404949165106 0.670128168630538 1 1
0.471800424079512 0.410596485265058 1 0
0.529009230601411 0.481234344502962 1 1
0.516281302917765 0.467007164956866 1 1
0.800744818924081 0.734074014954029 1 1
0.578141117270585 0.494239927968042 1 1
0.321502904442542 0.312293178981321 0 0
0.975839183516521 0.893379422958282 1 1
0.680050725961246 0.597744310023838 1 1
0.7717394564278 0.699989452570505 1 1
1.06845675308348 0.950356825907583 1 1
0.710866443142219 0.636180561674132 1 1
0.67552305036171 0.600592662895381 1 1
0.714012922169731 0.628400362497148 1 1
0.680836715592641 0.632033818013322 1 1
0.659838604370384 0.606847957485057 1 1
0.865959800895924 0.771065116718455 1 1
0.662571159231834 0.601542633127441 1 1
0.800760510402759 0.736726691394017 1 1
0.612966608299891 0.57396110056089 1 1
0.940294702402582 0.87534516887376 1 1
0.542538924368772 0.497406571559289 1 1
0.452308141504408 0.412690552939076 1 0
0.780510811914824 0.705027463731744 1 1
0.426327467840336 0.399645428878307 1 0
1.25471980073025 1.15463024281892 0 1
0.822032685984167 0.743246262193416 1 1
0.788732258939625 0.7146258633368 1 1
0.932338978509123 0.83105138026589 1 1
0.595678047292863 0.544432261371248 1 1
0.886827082326376 0.817167895872796 1 1
1.10682687381508 0.96140547865331 1 1
0.819811594803122 0.739708974764041 1 1
0.794795026239768 0.721228627703048 1 1
0.840634750080629 0.771019438361762 1 1
0.606597658584697 0.545736622747916 1 1
1.35573173777736 1.23920797537635 0 0
0.796634591512859 0.731321036662617 1 1
0.791777084889418 0.739989368209652 1 1
1.06264181667325 0.963147933572967 1 1
0.507952700238856 0.473055435874932 1 0
0.826963793854406 0.74299749509848 1 1
0.687965888193106 0.620751913833769 1 1
0.847736765188623 0.78993347452317 1 1
0.887428892915131 0.814892660195297 1 1
0.582196430183458 0.522272655683686 1 1
0.655817120193949 0.583444502110602 1 1
0.562112890091051 0.493095932014748 1 1
0.595334126593475 0.54318535038508 1 1
0.809945556898587 0.723537367966204 1 1
0.84443445451737 0.760736158337779 1 1
0.722547866492626 0.628128633308915 1 1
0.73629249210639 0.668022802103994 1 1
0.810398832185059 0.73181693444911 1 1
0.791435983962649 0.709602954821161 1 1
0.645906763891006 0.589916400043958 1 1
0.602704433110002 0.545737676368041 1 1
0.711113153125038 0.636680205495712 1 1
0.578313907967529 0.513687097509598 1 1
0.805662178611903 0.741480193612308 1 1
0.494760222871801 0.460838032658534 1 1
0.931319049901183 0.856598854451843 1 1
0.896597002180331 0.858654797109087 1 1
0.697929987539257 0.662870834786098 1 1
0.600967451175408 0.543148059883938 1 1
0.805438557992212 0.744459717626618 1 1
0.565874884748152 0.514945153519091 1 1
0.738106532317056 0.689365391720009 1 1
0.630967181970036 0.560711711583142 1 1
0.838583428015226 0.758889977944149 1 1
0.955177796613948 0.867168817958243 1 1
0.534393021921241 0.48155716839136 1 1
0.680471614976961 0.614839697541937 1 1
0.573940830767525 0.529386929943005 1 1
0.597321301470465 0.546485867941324 1 1
0.579201498018688 0.536946263734797 1 1
1.10343469332543 1.00196568192851 1 1
0.967899259055896 0.858139058492855 1 1
0.536128121346736 0.469812399891643 1 1
0.849672098432901 0.780600888149065 1 1
0.389141133253965 0.371898133172427 0 0
0.768298127068795 0.701851914884636 1 1
0.922160694876978 0.814754337838915 1 1
0.792922714079703 0.703736772458289 1 1
0.679812834704659 0.596176638119996 1 1
0.767152748392789 0.716493975720813 1 1
0.93553714060441 0.846972899587902 1 1
0.806498355405606 0.709289696143221 1 1
1.07723148093846 0.99135473019905 1 1
0.68690114851823 0.63141153726061 1 1
0.935663304161748 0.85780732565332 1 1
0.807762029976485 0.737745238108232 1 1
0.52987563713386 0.498305563294034 1 1
0.82923604045962 0.745226521485745 1 1
0.85128699622657 0.774095977783326 1 1
1.08872067372742 0.986339710447504 1 1
0.608935647054907 0.564037459435886 1 1
0.860437199608373 0.787060674955775 1 1
0.786571416822805 0.701646776222963 1 1
0.695011802554699 0.668248907337186 1 1
1.00468013126234 0.939134445949493 1 1
0.383365959027084 0.339971950473522 0 0
0.599903159757754 0.516331105614606 1 1
1.06254707390693 0.961547833516508 1 1
0.988074653966737 0.888046197666355 1 1
0.748963198118102 0.678777350977304 1 1
0.640645251829011 0.572269689930952 1 1
0.714719925635853 0.662706991092846 1 1
0.882144344384486 0.808951816109013 1 1
0.838065317008152 0.757646080410729 1 1
0.871132840243098 0.780813440378308 1 1
0.656576188993162 0.621985988496675 1 1
0.786479382145389 0.715305153012342 1 1
0.583040317992353 0.547405687200234 1 1
0.891527874891177 0.808159977823916 1 1
0.864188246753479 0.781521185227486 1 1
0.804086714579562 0.732546362532968 1 1
0.776424216254868 0.708911533663189 1 1
1.22324300432115 1.09333795144369 0 1
1.18311342941954 1.07585153810407 0 1
0.543419087520326 0.553839372401817 1 1
0.615407908530101 0.576658558352296 1 1
0.684426043775814 0.629753161412482 1 1
0.801470813259045 0.737748525990231 1 1
0.913805728138095 0.830343420261333 1 1
1.17519863859748 1.08930249226179 1 1
0.753360333293834 0.664289072111391 1 1
0.891691860902454 0.805415521989607 1 1
0.631989448008556 0.567073826207317 1 1
0.841212491466123 0.763492255937204 1 1
0.836590620115386 0.750200494576204 1 1
1.0464491123767 0.924214661823319 1 1
0.801314096305116 0.719181786250319 1 1
0.788855577524152 0.712481835959277 1 1
0.933144582981857 0.859691772903888 1 1
0.967445922041098 0.867320719565167 1 1
0.545497206405549 0.482618601310824 1 1
0.732937261695136 0.675774184590977 1 1
0.597527394558781 0.553022986581407 1 1
0.745805146947147 0.663302411165104 1 1
0.784259374337042 0.721790505306867 1 1
0.565393330419822 0.5056769517212 1 1
0.745054571418442 0.691905286041781 1 1
0.641509845840415 0.583678780243517 1 1
0.599252151651581 0.559825423252839 1 1
0.818782521863595 0.753261382402649 1 1
0.462991767875218 0.424036374708163 1 0
1.09842141768587 0.991517639145712 1 1
0.578617142575286 0.49047801873405 1 1
0.853633954539815 0.762358904124318 1 1
0.390854545469792 0.357496162564318 0 0
0.64741010330437 0.611933055814162 1 1
0.821951547503204 0.784507358121648 1 1
0.436451310586728 0.42465744420743 1 1
0.665859245641512 0.610189516376439 1 1
0.878805993299438 0.806770943215511 1 1
0.770783614856652 0.691975398338657 1 1
1.15717638181006 1.04244752668716 1 1
0.933726762829111 0.834917836574234 1 1
0.707583288794876 0.664714464023621 1 1
0.726290936055177 0.639776761682021 1 1
0.296309672740341 0.262139312438899 0 0
0.571675987515918 0.51824930096195 1 1
0.800061951836271 0.701240690091197 1 1
1.16869027894564 1.05854855288729 1 1
0.806038135345311 0.745871366814275 1 1
0.583235058929591 0.531091167698673 1 1
0.48260358644453 0.443077627924394 1 0
0.708869076772087 0.632703373993142 1 1
0.586448508202536 0.504437064567202 1 1
0.763775410306923 0.706054633840421 1 1
0.587722258616284 0.534416776971737 1 1
0.979970436336597 0.885607629139755 1 1
0.608339286819413 0.541637409204704 1 1
0.819624433538645 0.76296413491951 1 1
0.417119951501079 0.377834362124635 0 0
0.946214458369497 0.863605803325806 1 1
0.539277425489239 0.467671134889129 1 1
0.684548380061363 0.611918862076375 1 1
0.854659408314898 0.77738599196572 1 1
0.955601705699996 0.85094854735997 1 1
0.721605252263171 0.64822978140879 1 1
0.580526937961986 0.523550231646289 1 1
0.659240564707423 0.597046534610798 1 1
0.688146265747732 0.631989413193838 1 1
0.908045184278064 0.829821835587612 1 1
0.83198294129049 0.757250586749187 1 1
0.745596748008954 0.67553048735894 1 1
0.650552596737762 0.601870687083367 1 1
0.672084751267056 0.621330491011243 1 1
0.8762687851126 0.804542813615684 1 1
0.842343969699192 0.769546805547672 1 1
0.754478385763561 0.679753710899932 1 1
0.941062286109349 0.8684961485606 1 1
0.912715690178569 0.826693170028428 1 1
0.603742079463352 0.561670319234061 1 1
1.05005986651132 0.916510903691306 1 1
0.666023423574023 0.628312721957058 1 1
0.914792026358983 0.838489642714424 1 1
0.922549490522054 0.867021949805523 1 1
0.658887701804222 0.602564342483287 1 1
0.985025755963266 0.875095238648368 1 1
0.913627019088857 0.839282430372614 1 1
0.889691413622003 0.809686431770629 1 1
0.788420165546546 0.722914050211739 1 1
0.636305458966793 0.578585430224543 1 1
0.614005711806131 0.560399608494806 1 1
0.723232949177431 0.649033061070797 1 1
0.666716469303491 0.61589315496566 1 1
0.748733796141318 0.681414536931124 1 1
0.628838198185264 0.609557612023221 1 1
0.877771589931168 0.810656363002178 1 1
0.681020198225803 0.631678463657306 1 1
0.553364496315276 0.500924444902205 1 1
0.842560357906064 0.7965508396598 1 1
0.884706510169474 0.807413389372776 1 1
0.764534817631913 0.708970198139284 1 1
1.0469655404248 0.943256501712126 1 1
0.510458767407043 0.461163503362282 1 0
1.15626227442727 1.01811137604402 1 1
0.94357562271406 0.833981164460109 1 1
1.13875333769546 1.04254013078944 1 1
0.731451876613965 0.661141941724483 1 1
0.642925298410182 0.58513816382377 1 1
1.19542179155442 1.06773128080376 0 1
0.998867792450745 0.921530581157235 1 1
0.864575491714809 0.787288533003739 1 1
0.625812731833018 0.576862822810499 1 1
0.728405324429721 0.628743547502796 1 1
0.95143747949959 0.891976172037072 1 1
0.750648796162761 0.697470506748583 1 1
0.647346354893479 0.561228056938949 1 1
0.806542924799818 0.750564350740431 1 1
1.2575700813917 1.09846760711527 1 1
0.240669571407204 0.218161305136489 0 0
0.931015791633032 0.864298672454576 1 1
0.815902701862605 0.752623710284484 1 1
0.754719721272307 0.685169382454796 1 1
1.08495622895445 0.988589380909981 1 1
0.615668529449003 0.554897766684921 1 1
0.58450124336796 0.518101626114523 1 1
0.771935259732664 0.679678967032161 1 1
0.743779320036281 0.663848810852482 1 1
0.774439296894523 0.695792139745291 1 1
0.55636038651573 0.509013113931651 1 1
0.757029918280125 0.697236933907257 1 1
0.484198901404371 0.448916225935493 1 0
1.00009203409121 0.899449535871165 1 1
1.07879263732846 0.970608043927533 1 1
0.939724486079782 0.871807583022755 1 1
0.806539216027414 0.71719250007514 1 1
0.459144286818926 0.400681941824503 1 0
0.668245210525013 0.610869840068326 1 1
0.683779692842701 0.624593403643564 1 1
1.03536571373695 0.917242232640037 1 1
0.693490939214151 0.631189417189151 1 1
1.00607114605988 0.899846686392899 1 1
0.664973566877089 0.60530866118938 1 1
0.717306666251333 0.652554569147129 1 1
0.763078791593216 0.685845191075914 1 1
0.642108301156859 0.584047255763372 1 1
0.485163925163844 0.472701988620352 1 1
0.784864596952423 0.699357587665894 1 1
0.662701933646622 0.60512989944138 1 1
0.698747453298903 0.640600067409936 1 1
0.664940476643626 0.588093934655472 1 1
0.685023045168155 0.613466607562461 1 1
0.744399750003167 0.679666432216353 1 1
0.833341910777521 0.764958872007272 1 1
0.68516477728049 0.620616084549149 1 1
0.933571642623586 0.833950111244512 1 1
0.639971198037991 0.571500459460462 1 1
0.466662781615936 0.430908134823739 1 0
0.789730245737339 0.711976516638476 1 1
0.845004032313012 0.767644558740035 1 1
0.861246760606725 0.789602737569137 1 1
0.64323770627718 0.59084033213963 1 1
0.78548899833307 0.722356726024078 1 1
0.881373896188074 0.793712698719524 1 1
0.76909698760719 0.715405607810116 1 1
0.688703960267815 0.635445350621628 1 1
0.700427428919794 0.644425195108975 1 1
0.670727352657651 0.587436638935598 1 1
0.472833872512335 0.416369516614849 1 0
0.559996403675641 0.506423781697063 1 1
0.753863228294071 0.705022826400354 1 1
0.817895905465825 0.726703821977687 1 1
0.808437828734078 0.721290537170913 1 1
0.898941213691617 0.830639448756161 1 1
0.988248595697039 0.902024152525094 1 1
0.80686445970571 0.742713271503198 1 1
0.985509139092292 0.911061111401008 1 1
1.12807331480055 0.997260422206323 1 1
0.588126548954816 0.557049206715743 1 1
0.841938706876881 0.737797673416894 1 1
0.884726813846779 0.811211468551616 1 1
0.557921269981933 0.519158506334889 1 1
0.889708744310969 0.798086264370207 1 1
0.830741908952962 0.704183348201925 1 1
0.908162729023764 0.829752042377474 1 1
0.597886830882984 0.554389986318624 1 1
1.11515181019759 0.999683429029171 1 1
0.508711732998323 0.466088922316763 1 1
0.736978606403587 0.662245348659535 1 1
0.797819803629033 0.721242999963719 1 1
0.916866273391034 0.830304248467787 1 1
0.618570608654656 0.563392248003553 1 1
0.812733548782532 0.735615510583977 1 1
0.800084001401767 0.717008581504688 1 1
0.809736447180009 0.748836158903298 1 1
0.803328676511362 0.70388755089334 1 1
0.482588893105135 0.441727892295719 1 1
0.762378391844131 0.695315102097193 1 1
0.940626714909666 0.842513204646278 1 1
0.901953985753313 0.817546077909259 1 1
0.975847058696555 0.875948300476514 1 1
1.00562451938078 0.924718877575285 1 1
0.884155162450535 0.775113785640227 1 1
1.08335809612821 0.995876805364395 1 1
0.833751737951874 0.743520295059745 1 1
0.982430537876892 0.896934864850366 1 1
0.76603083863628 0.683771364464084 1 1
0.713577087212956 0.625723091875947 1 1
0.729610298766599 0.66022468390723 1 1
0.607860335549223 0.534024911312186 1 1
0.776152161106174 0.701541233952057 1 1
0.771722710900175 0.710035252545625 1 1
1.11006631410391 0.994796599768322 1 1
0.586313032678087 0.551175858595116 1 1
0.929490778632126 0.878798694320068 1 1
0.39029874930528 0.345376758561753 0 0
0.856474319501514 0.796723589913229 1 1
0.834115947745002 0.770848205376516 1 1
0.695635072726349 0.63977020843044 1 1
0.816221031635922 0.742389113083732 1 1
0.944787916871319 0.856897503402838 1 1
0.969355350982007 0.880951910261185 1 1
0.866358900428468 0.791219292099493 1 1
0.933257544544848 0.843910548223808 1 1
0.678402171367094 0.627537999028822 1 1
0.172931647601514 0.198591750339747 0 0
0.856584649839796 0.777416725992193 1 1
0.776613759628765 0.727574725878123 1 1
0.673269861226758 0.630438811517718 1 1
0.774198906843027 0.714562290503562 1 1
0.971862534061347 0.88464952826123 1 1
0.707303343355227 0.615409673254582 1 1
0.532482292916389 0.48479391666846 1 1
0.894379016751833 0.80686220561429 1 1
0.716635020120974 0.638370650409463 1 1
0.691846076791828 0.618103541687361 1 1
0.751831067485233 0.682036691508138 1 1
0.748671666288487 0.684967814575935 1 1
0.719785088862594 0.659526073137616 1 1
0.515901597619279 0.476012935383604 1 0
0.715421213506927 0.663166310525686 1 1
0.569140796404307 0.520630320330668 1 1
0.758349080930265 0.757988515028803 1 1
0.711953536870698 0.64465624665751 1 1
1.01261903176298 0.921014881858638 1 1
0.953375118201853 0.84431709569643 1 1
0.784524930909272 0.71044969073327 1 1
0.778069253592448 0.701548040913574 1 1
0.728397909592302 0.665726964666786 1 1
1.04790149158513 0.93631145323708 1 1
0.319050661324508 0.288830355994431 0 0
0.625857124156676 0.571701602980452 1 1
0.698652787599505 0.643873206201599 1 1
0.662610103583496 0.619686123677858 1 1
0.663627965453401 0.586426480816974 1 1
0.829667340031953 0.747104225870743 1 1
0.867718796315489 0.779926807669047 1 1
0.555411963881265 0.492839255261812 1 1
1.02176137301073 0.883558284444946 1 1
0.710152407613264 0.649904190847387 1 1
0.830578539232693 0.744256616703721 1 1
0.459890764361107 0.425262698254905 1 0
0.678576488469794 0.613288819416872 1 1
0.996588005984152 0.893004946496075 1 1
0.506005781048374 0.473073540618983 1 0
0.684686835407859 0.622963708869552 1 1
0.839180682373783 0.766143615236036 1 1
0.649172437191803 0.603874248781295 1 1
0.770346697325724 0.69627201314975 1 1
0.800035146333541 0.73499167946006 1 1
0.470531538352171 0.417342663276613 1 0
0.763788627278989 0.686491641504487 1 1
1.03131242547069 0.918352921793366 1 1
1.04459274249358 0.951979079996567 1 1
0.661393665245922 0.61763261029793 1 1
0.935520065019494 0.840413912193611 1 1
0.881572113545838 0.808305653177719 1 1
0.831466867091403 0.761282314901988 1 1
0.605071213004982 0.556122322821215 1 1
1.02317515999346 0.915390998574009 1 1
0.714532297919768 0.654618434897957 1 1
0.853514542736797 0.788586403718439 1 1
1.34916411313953 1.2376975372105 1 1
0.771656427838251 0.697797016032594 1 1
0.912348991795126 0.830066131267586 1 1
0.680030406775983 0.603605936571392 1 1
0.700738802182971 0.62138291037234 1 1
0.632483470776911 0.562672215898944 1 1
0.611560524591968 0.58677919739576 1 1
1.00295934606099 0.910526696493086 1 1
0.642270444702957 0.615364563694239 1 1
1.03009176240121 0.937880387997663 1 1
0.749403717074413 0.671555085935384 1 1
0.719603831047342 0.64918642677932 1 1
0.779594306908898 0.660782594289942 1 1
1.13276076678885 0.989688933447184 1 1
0.65117046957723 0.582139243351825 1 1
0.697380903006883 0.646469268080339 1 1
0.598544543681078 0.557753898418727 1 1
0.645760680926212 0.578003813204609 1 1
0.793519560131348 0.743929926849393 1 1
0.848024918660762 0.774403494527199 1 1
0.552896337870897 0.517340038604875 1 1
0.953455509266954 0.868173697796653 1 1
0.768637026828341 0.701656779974503 1 1
0.938376398560715 0.828345355494509 1 1
0.762311444439113 0.696266422873314 1 1
1.1566558633062 1.04938873999855 1 1
0.740996553771548 0.690902776835927 1 1
0.779522190569588 0.698940257819819 1 1
0.771027941643666 0.686113531381752 1 1
0.932607443715578 0.862877845529123 1 1
0.581954948079037 0.523006121346526 1 1
0.988058600847486 0.912331354742503 1 1
0.442463134498426 0.421223752954892 0 0
0.848673214487183 0.769602868502805 1 1
0.846966159789314 0.767173982675867 1 1
0.634038754334475 0.568546811189938 1 1
0.68445514479861 0.627692655534082 1 1
0.91438555542916 0.839521486396567 1 1
0.704522587505241 0.622748954325013 1 1
0.947141773703497 0.854341407181304 1 1
0.67805002188484 0.605574629979058 1 1
0.72032555289816 0.672039261549421 1 1
0.621158073480351 0.544343982570111 1 1
0.59096760243286 0.512104870274718 1 1
0.777877822224279 0.695471406579721 1 1
0.707243597823681 0.639631679309069 1 1
0.725617920089939 0.653812067841589 1 1
0.54649523411456 0.460059940789104 1 1
0.837658082397106 0.768850072364066 1 1
0.952672221572676 0.857980460552886 1 1
0.872717228164061 0.793688439615467 1 1
0.847700644070387 0.779273250523009 1 1
0.483105828121181 0.438312683481661 1 0
0.446249606228111 0.423660000095459 0 0
0.781414558898021 0.71508341765059 1 1
0.72635414164118 0.650628534072 1 1
1.18018453937634 1.06980675283986 1 1
0.568712108001302 0.519085351390775 1 1
0.689226026629358 0.626230537003313 1 1
0.779232263699485 0.731468907738789 1 1
0.914266622417957 0.841331965913737 1 1
0.595106934771257 0.529157774798647 1 1
0.514846059838275 0.472635634062667 1 1
0.724421839654812 0.658756599796061 1 1
0.824758572420252 0.735385667497935 1 1
1.06758545660789 0.976177471609859 1 1
0.994998093612279 0.911180795315229 1 1
0.87433240751215 0.783320730847359 1 1
0.858637445774288 0.78247134766346 1 1
1.00447906284669 0.894157099356479 1 1
0.902004265996762 0.825403828087503 1 1
0.648060875621771 0.593633967699931 1 1
0.740762672030354 0.679882001268689 1 1
0.677186198155558 0.597567303517634 1 1
1.07362396084161 0.982678558330142 1 1
0.772058957746247 0.710581774245375 1 1
0.630284186730721 0.574516072485923 1 1
0.555276120069558 0.549640741263575 1 1
0.928129529301479 0.855791631846021 1 1
0.664287076152398 0.592818957708104 1 1
0.925773732959875 0.829695734007863 1 1
0.691398865771497 0.611791848308146 1 1
0.801905365349722 0.754498431407763 1 1
0.544684661039801 0.5007009807311 1 1
0.756691674140171 0.695384684057824 1 1
0.493214273426532 0.457101423293762 1 0
0.611927640254297 0.535341035183591 1 1
0.649320973644658 0.594489483043685 1 1
1.05348798133517 0.949956919346635 1 1
0.803938409285867 0.719367817168264 1 1
0.647127125524869 0.613959539108327 1 1
0.976412636484364 0.868753065382369 1 1
0.918662861967479 0.867892035744494 1 1
0.946502474444768 0.855974251163217 1 1
0.623657463952228 0.5514858385722 1 1
0.734960231451111 0.6754577285059 1 1
1.02020624914845 0.910656947471959 1 1
0.861822794784485 0.785057642204054 1 1
0.918635293217534 0.842263076036434 1 1
1.18603537543643 1.04035740747489 1 1
0.807944090624685 0.730590050293927 1 1
0.787931529397025 0.707410556452996 1 1
0.843825156281386 0.768414856606677 1 1
0.944845340988775 0.878129547526107 1 1
1.00578458031114 0.903401199991179 1 1
0.625273918712179 0.571280058493017 1 1
0.610802043600681 0.547569833088813 1 1
0.798240178820667 0.733269933242791 1 1
0.912025414730591 0.828895610942297 1 1
0.536698569602402 0.480701341822005 1 1
0.70162373357128 0.656623138427239 1 1
0.922885784271601 0.886259195915931 1 1
0.490801326976996 0.443800879934459 1 0
0.69614645027504 0.652237034816747 1 1
0.764392009616524 0.691093720356023 1 1
0.690711765593266 0.619779283195867 1 1
0.6271474970507 0.551890672404537 1 1
0.724991656432782 0.65720114123471 1 1
0.890814136515275 0.836076126512571 1 1
1.02968341535246 0.902065378314224 1 1
0.761558242921519 0.667028568608338 1 1
0.654309011659951 0.595283740628672 1 1
0.871160157836226 0.783619094704626 1 1
0.819585240696458 0.745001574450823 1 1
0.947977401169698 0.876950972616186 1 1
0.557684424075168 0.509589504880726 1 1
0.575783244542382 0.532719695154789 1 1
1.11917562316831 1.00807840583057 1 1
0.613591118969338 0.568006915194453 1 1
0.816345136880547 0.747968575069822 1 1
0.836295031678288 0.753859217781793 1 1
0.907526508658413 0.82641126368964 1 1
0.795921118488446 0.709127460445059 1 1
0.698513784846991 0.622032961385095 1 1
0.586979537177994 0.528632413906758 1 1
0.992388938211895 0.907348226199218 1 1
0.606865841026414 0.548844871726591 1 1
1.08253832467639 0.996104331218076 1 1
0.788080830482266 0.690678891951023 1 1
0.910702943904884 0.824582504594092 1 1
0.861595683315909 0.807938327295483 1 1
0.713783470736261 0.642837184811559 1 1
0.778605655953878 0.710081777937657 1 1
0.823061072895771 0.752939485452146 1 1
1.07120364050616 0.960139256763889 1 1
0.848810839901874 0.774020688537793 1 1
0.755232701840465 0.686972287382351 1 1
0.561080731722249 0.509887153444652 1 1
0.743452618360726 0.695830385201346 1 1
0.864770129419671 0.781753698731776 1 1
1.07720192963675 0.967761644641285 1 1
0.618056726329288 0.56855945512513 1 1
0.861340971083313 0.759193197812947 1 1
0.809292544360745 0.741910061816738 1 1
0.780459505593531 0.725694661550769 1 1
1.02255619455937 0.925967121551569 1 1
0.890122945925265 0.813712613167091 1 1
1.08727301422574 0.981012662634182 1 1
0.678363833275782 0.619843808985245 1 1
0.758048112282084 0.683057127145882 1 1
0.820285182556594 0.761898339719188 1 1
0.706292621154229 0.639109003821139 1 1
0.712597290809566 0.622187638911942 1 1
1.09155768777921 1.00577471393699 1 1
0.917524755927686 0.837664709050206 1 1
0.470678793719423 0.427218899725218 1 0
0.973559784501435 0.899741243371161 1 1
0.83031305037201 0.761342702735937 1 1
0.64878478600598 0.597923978113215 1 1
0.727204571638923 0.6543518863022 1 1
0.781717082288786 0.718260669970685 1 1
0.604055966560272 0.560997152866236 1 1
0.772292071442436 0.666960594191805 1 1
0.626053543942911 0.559352888546434 1 1
0.875142688781091 0.802711182547933 1 1
0.687624741491098 0.633342751939465 1 1
0.830921807012634 0.732036287311199 1 1
0.60542645682804 0.559505531986518 1 1
0.628956682486307 0.588282468196966 1 1
0.77307819830666 0.694729190203004 1 1
0.842642388181943 0.75859761682883 1 1
1.03675445236832 0.942677027052055 1 1
0.606203709727572 0.541497356917148 1 1
0.969638745088209 0.868155916614697 1 1
0.976282480082677 0.879993437542186 1 1
0.675385364232898 0.639212341464091 1 1
0.756904552191949 0.692021470024581 1 1
0.986572340008621 0.881347561495398 1 1
0.670482399926113 0.611170326040736 1 1
0.554112402948285 0.519723004391976 1 1
0.641813612450464 0.586913660679282 1 1
1.14560638643412 1.03354984946854 1 1
0.8639279950839 0.782217609815214 1 1
0.854613301443719 0.772728349500522 1 1
0.743033707090173 0.657470603289552 1 1
1.00715892861181 0.886084938481736 1 1
0.706896848889311 0.604411956216385 1 1
0.752822021309025 0.693040927850521 1 1
0.984113549708386 0.89110265424415 1 1
0.77589308235579 0.706613381123257 1 1
0.889981327615142 0.811207386258948 1 1
1.02453121058811 0.938323113052126 1 1
0.764928718429616 0.717395885419442 1 1
1.02265226605872 0.929133564206702 1 1
0.52199763285843 0.441240866287993 1 0
0.665978147551863 0.591872924610417 1 1
0.75330419810942 0.691019135916231 1 1
0.929931824937652 0.847155354865457 1 1
0.726001253009984 0.652935425432448 1 1
0.931996885783501 0.840847443706745 1 1
0.855967553274953 0.797042673170456 1 1
0.891951386550934 0.785544436605854 1 1
0.651944425233031 0.592659558461181 1 1
1.03249801947269 0.935907338534463 1 1
0.924576617290744 0.837412138515124 1 1
0.81990557470445 0.7430722035904 1 1
0.387875185524535 0.352478794926912 0 0
0.706764266022023 0.639825316356103 1 1
1.07349078582706 0.983002400693449 1 1
0.72468489983682 0.644236297971781 1 1
1.07478476583965 0.95030834128335 1 1
0.985389167298045 0.895930741780832 1 1
0.540908895732201 0.505264639003711 1 1
0.572096414534431 0.51633356436536 1 1
0.64659744122138 0.586356366860685 1 1
0.834460866134673 0.75800062964459 1 1
0.69221448304373 0.612280978321099 1 1
0.787549614345593 0.741906802107411 1 1
0.42689951362206 0.429369396136049 1 1
0.974000839324872 0.890257159502473 1 1
0.648087456477615 0.562753240226158 1 1
1.03869259343874 0.938845083566312 1 1
0.892966463388979 0.79146552748064 1 1
0.66080045876579 0.589078491804741 1 1
1.22966687135065 1.11623831146083 0 1
0.739768185297726 0.695802008691594 1 1
0.873744230419977 0.840057091894146 1 1
0.710473591893433 0.635115990250322 1 1
0.854734249633819 0.7740130517117 1 1
0.991274831090622 0.893010705623512 1 1
0.358622681842935 0.338745597265937 1 1
0.954283629883284 0.863127083029516 1 1
1.01359022847103 0.933765888208743 1 1
1.03731816235642 0.935448651618939 1 1
0.815686594384111 0.753158599002747 1 1
0.775306748957847 0.716589231988659 1 1
0.771674458366163 0.709040074866106 1 1
0.559341280657417 0.515456048612331 1 1
0.705358762465447 0.639480348468855 1 1
0.925228887208196 0.839557132943069 1 1
0.704502827482696 0.653524379780694 1 1
0.512254344792993 0.451582301845406 1 0
0.809887591581389 0.717023184706817 1 1
0.54169578848712 0.498782795871572 1 1
1.05239296467151 0.974094655394878 1 1
0.609034846796903 0.557255954984302 1 1
0.912037260560056 0.825140101893251 1 1
0.747063656966449 0.68317644777687 1 1
0.468551866026252 0.437162770631316 1 1
1.12397630575434 1.02083819031054 1 1
0.467106334536932 0.458744913299291 1 1
0.65384953092963 0.576066053904285 1 1
0.880474544150674 0.793155710136071 1 1
0.944539577549945 0.843379360486914 1 1
0.678024837086838 0.615292120196156 1 1
0.830209216802389 0.768622592809607 1 1
0.504703488396836 0.488230626617477 1 1
1.14248740816754 1.01503355020171 1 1
0.539758539119552 0.486253683006141 1 1
0.595553030326565 0.551905864795128 1 1
1.15250992401482 1.07956205343242 1 1
0.909400046210811 0.847679459941796 1 1
0.846578031498746 0.780504553837517 1 1
0.852464177255222 0.774194774430797 1 1
0.577226994727193 0.514025962266535 1 1
0.901611471632936 0.821831446775366 1 1
0.697718394946652 0.643013826518394 1 1
0.208661379962264 0.15554000223137 0 0
0.68016612171631 0.615241145331442 1 1
1.01995800936039 0.934174466569738 1 1
0.805786340584453 0.704767780145142 1 1
0.852093014999713 0.766660594631332 1 1
0.941224169620724 0.872091466021661 1 1
0.477510063203676 0.42180454828497 1 0
1.05873818014305 0.96369200184868 1 1
0.717457358486256 0.670689046923938 1 1
0.516225124183143 0.466453090276666 1 1
0.740342703613819 0.677122787678066 1 1
0.750588476448515 0.663367336882095 1 1
0.900533832533392 0.834436332540295 1 1
0.902811030811121 0.817934332778718 1 1
0.563210180814543 0.499728462221772 1 1
1.00361411855717 0.882738626571162 1 1
0.704206253973083 0.65284152404732 1 1
0.683191165057319 0.612246526025725 1 1
0.967838971432294 0.891508212971395 1 1
0.969466902290426 0.890114618621467 1 1
0.846332843261687 0.768662060774722 1 1
0.665835191868627 0.608360170637137 1 1
0.840486202014071 0.773611482631783 1 1
0.535796119805728 0.472242836397011 1 0
0.69612457809922 0.643842625213248 1 1
1.40742985712385 1.27060465813641 0 0
0.449363050794211 0.430210009038429 1 0
0.940491405079536 0.843730095516485 1 1
0.530080091366034 0.483093321640507 1 1
0.599693055557704 0.558402327103036 1 1
0.720554718230855 0.641133701437489 1 1
0.65648171753789 0.60934345349812 1 1
0.801764590529223 0.712123437217095 1 1
1.08602426790099 0.972207173629501 1 1
0.751768887965591 0.650626323311183 1 1
0.770068153263125 0.709043488476811 1 1
0.874732419324251 0.809860260250858 1 1
0.816550940092679 0.724205850093325 1 1
0.953796503463291 0.865126866717893 1 1
1.0638884814089 0.958186225263776 1 1
0.794106098015277 0.705806149999756 1 1
0.954611957254818 0.847509870158229 1 1
0.786628789085932 0.720938255608233 1 1
0.854446187978297 0.777493365090836 1 1
0.858965107578789 0.760707835282501 1 1
0.899629643307402 0.819249579062399 1 1
0.645151115015148 0.569304617397385 1 1
0.932866988883797 0.870120279981177 1 1
0.574584026401852 0.52925213066627 1 1
0.778681825894419 0.702002575896072 1 1
0.830161312743445 0.747190552290719 1 1
0.897293365966101 0.840282289030656 1 1
0.817051671856519 0.730744041697449 1 1
0.910458387585975 0.802842605790684 1 1
1.06114444445455 0.959625180341552 1 1
1.21563227854078 1.11885836821371 1 1
0.78189305635425 0.70040477149618 1 1
0.608813357589977 0.538891565993228 1 1
0.883000790062503 0.79008851023539 1 1
0.745080163308534 0.669507248135749 1 1
0.949261503684815 0.878454725675985 1 1
0.459456966094874 0.412553223345651 1 0
0.856150896591096 0.790183029336388 1 1
0.794569806841765 0.7298639034666 1 1
0.834818679010302 0.748169160677391 1 1
0.824516506650873 0.732161179159345 1 1
0.816721031902171 0.729634590434372 1 1
0.666631434131142 0.578039556831394 1 1
0.666501121395336 0.618259644056921 1 1
0.917384847674117 0.87802325255722 1 1
0.717311903288407 0.655285603777669 1 1
0.932321445147414 0.883212425588357 1 1
0.64525231440655 0.583809276564884 1 1
0.811890516916642 0.741872216064035 1 1
0.784434839768078 0.729236418233562 1 1
0.707764591446191 0.64070890425555 1 1
0.799023982352409 0.718303406043704 1 1
0.884880639713626 0.806016517249521 1 1
0.447641283228829 0.401834112400488 1 0
0.770604538323494 0.736756295197222 1 1
0.856846177816778 0.792279573694256 1 1
0.840054298493217 0.777321903253255 1 1
1.05692843663174 0.952144941022715 1 1
0.711621876010583 0.64775896598458 1 1
0.45454952549494 0.416346890029878 0 0
1.05753707739694 0.95091967690402 1 1
0.973273331850174 0.86146718904967 1 1
0.766492648093851 0.724759318447189 1 1
0.954957954439347 0.860230095330373 1 1
0.543584980553128 0.519754722064451 1 1
0.821530336229914 0.735800463513593 1 1
0.938658833359873 0.851899870592994 1 1
0.872343521001633 0.761186339189891 1 1
0.738224262368655 0.664244467583867 1 1
0.818706761245508 0.69593631862301 1 1
0.756525262809124 0.689510659143337 1 1
0.841209722890806 0.776623319500027 1 1
0.636065212325535 0.579627290962228 1 1
0.863760083359285 0.786261150657488 1 1
0.640392769519595 0.599516486030568 1 1
0.660908444768243 0.592429872682531 1 1
1.03121019592408 0.940809358869159 1 1
0.664185064328745 0.603580054535114 1 1
0.674078511784377 0.636849425282647 1 1
0.687190473052157 0.608900845080888 1 1
0.668772589629606 0.620376015860959 1 1
0.764347938110917 0.708924848106069 1 1
0.972486557192023 0.868907040756429 1 1
0.869775510319115 0.776218674691387 1 1
0.459213207557691 0.418784827084025 1 0
0.859973881872114 0.770401486124237 1 1
0.720859137585958 0.654859941028082 1 1
0.965640714996597 0.892575265323259 1 1
0.411960639134275 0.403921968174585 0 0
0.867898985573272 0.824363924797357 1 1
0.702096115480004 0.633476644999829 1 1
1.13274714371801 1.08650784275152 1 1
0.788420523568843 0.681209995948938 1 1
0.771555936063832 0.713065638336338 1 1
0.519964574850597 0.47155456449002 1 1
0.772516730934787 0.688763299878585 1 1
0.769052075130997 0.725599948555647 1 1
0.624456168093984 0.587017890549891 1 1
0.673809181383581 0.623234562394617 1 1
0.740139764539436 0.682787827332052 1 1
0.759837355819945 0.716173824161906 1 1
0.938980120450418 0.875706723163054 1 1
0.836916217386895 0.797841949041366 1 1
0.886620249740439 0.782020710849424 1 1
0.733755379717176 0.696169861775698 1 1
0.659976386822929 0.617691905945149 1 1
1.20352171691559 1.09427537921069 1 1
0.812961960670127 0.72808933499541 1 1
0.873924397707334 0.797712405448659 1 1
0.580451455698416 0.519573604847851 1 1
0.979420848523185 0.917644499811902 1 1
0.557187230990824 0.534839117656579 1 1
0.870097724482702 0.782946791636681 1 1
0.949860634924831 0.870446912112775 1 1
0.474976663164389 0.462363782755407 1 1
0.584875097628412 0.514064601815757 1 1
0.805596134494672 0.730704357908186 1 1
0.752722914473045 0.676858819238792 1 1
0.660904160726181 0.603873179476345 1 1
0.711111043246091 0.624582699273958 1 1
0.636305325223483 0.562804846779502 1 1
0.703756274566607 0.623597685645544 1 1
0.949056806849253 0.829251718954998 1 1
0.512371472523591 0.473766385162631 1 1
0.581072864542287 0.524009924093228 1 1
0.952094267220951 0.853085769305225 1 1
0.645719814584189 0.586751145803851 1 1
0.664101739531957 0.608767197842734 1 1
0.931518421603832 0.848255379401216 1 1
0.745462551708609 0.670140801666455 1 1
0.990020736478936 0.887336690106299 1 1
0.786527218891616 0.705247214651667 1 1
0.596184855303853 0.539792422192126 1 1
0.617732971143566 0.571453215364472 1 1
1.05526917574725 0.952460287149752 1 1
1.21275106027541 1.10251292995984 0 1
0.765712017351623 0.702984065088219 1 1
0.587929986766728 0.525008069528615 1 1
0.587432533185525 0.545416187007225 1 1
0.732145545108189 0.670670074552215 1 1
0.708236011822853 0.660475825677596 1 1
0.72302389308052 0.671046096944944 1 1
0.766162068065154 0.684778223043632 1 1
0.709076934931095 0.645705758678113 1 1
0.570829468803656 0.532434405395768 1 1
0.494445188034142 0.469042206182749 1 1
0.918681464957037 0.830347720085429 1 1
1.01075135908217 0.896863451514228 1 1
0.583548787045669 0.517033336285078 1 1
0.566914749698299 0.522425594307615 1 1
0.776467158170463 0.703943860644922 1 1
0.964828073016815 0.883027239498916 1 1
0.701617757273364 0.644476109941284 1 1
0.830179150665162 0.757897649246905 1 1
0.909890888600792 0.823733428072942 1 1
0.950449702175049 0.885851445186813 1 1
0.584571068913621 0.531193651521269 1 1
0.708231306838036 0.644820065415836 1 1
0.667679473167575 0.611407733076247 1 1
0.820286647887996 0.704388663183619 1 1
0.958412993817103 0.872661351047665 1 1
0.725001101249683 0.672276059147993 1 1
0.893129892863878 0.797709287731865 1 1
1.23873888031905 1.11834386353661 0 1
0.924411644657955 0.853814655800735 1 1
0.805647952740779 0.734171657826838 1 1
0.566664066039319 0.526623447574909 1 1
0.654309408451225 0.583710347567754 1 1
1.15036155666627 1.0278401179149 1 1
0.843855995451692 0.766101744851001 1 1
0.847734103704039 0.760513765196974 1 1
0.340153130965059 0.280201856510263 0 0
0.732429940122392 0.647793011581132 1 1
0.831423943499638 0.774114794168493 1 1
0.871171014934898 0.794567558118379 1 1
0.896353953057436 0.831701529175876 1 1
0.836305140507577 0.74802965656145 1 1
0.805670607222495 0.737125224759256 1 1
0.755070580398209 0.701215490052276 1 1
0.795987517205861 0.691913431757675 1 1
0.789549312403128 0.717185068822748 1 1
0.95368332351375 0.870114033976782 1 1
0.620692776525502 0.578938281761001 1 1
0.977124993378443 0.8914691390379 1 1
0.569499775166404 0.519436597927518 1 1
0.588568633799493 0.546175635447482 1 1
0.570953144723923 0.522102081747903 1 1
0.645210993037875 0.572108362534623 1 1
0.873454105030119 0.797553795284178 1 1
0.897443599126225 0.809312790128619 1 1
0.542058223529254 0.494233720559545 1 1
0.787862112437536 0.717383282931649 1 1
0.834740670783446 0.765305264719618 1 1
0.824091990179496 0.729534293680941 1 1
0.807814429833484 0.718061859021103 1 1
0.609007900527434 0.546239581658802 1 1
0.49457227584015 0.443734625429192 1 0
0.978292355598516 0.870736306637619 1 1
1.06183101144858 0.954915484880423 1 1
0.863012139394892 0.750065641084306 1 1
0.554336820671656 0.492801469837719 1 1
0.620746008385803 0.565638849458765 1 1
0.475538695727713 0.431447255127009 1 0
0.816496449709545 0.723221289947881 1 1
0.650144185946321 0.616602075564012 1 1
0.741810063620232 0.686816764180405 1 1
0.686393825189469 0.621275564699269 1 1
1.0995033611444 1.0874944916844 1 1
1.01515544070077 0.931015203461154 1 1
0.60193858768532 0.51699465579874 1 1
0.785037921602477 0.704567045908174 1 1
0.872632342559173 0.778533089528769 1 1
0.913432233582345 0.853637181411706 1 1
0.772741077383819 0.69324243711897 1 1
0.622685810746568 0.560988687110407 1 1
0.60540273853629 0.527756984949387 1 1
0.728549530636822 0.654491491046079 1 1
0.738656395532831 0.69239636884989 1 1
0.735759352519801 0.650252632696022 1 1
0.651562025117324 0.604926314188013 1 1
0.440411765800358 0.393215605722057 0 0
0.588358942555642 0.537472809880164 1 1
0.843989481674268 0.761740530261369 1 1
0.914053288262455 0.847985208851382 1 1
0.789303488480962 0.702741876779741 1 1
0.72872028046646 0.672904286434148 1 1
0.805068877509155 0.728956390229046 1 1
0.722848871057262 0.656604105786476 1 1
0.569733475015104 0.553832070528826 1 1
0.942514850053805 0.831001091667644 1 1
0.945434397431524 0.887712657871558 1 1
0.54740052119339 0.469472709244822 1 1
0.871048609657881 0.789851938737663 1 1
0.773030791705353 0.673773544230498 1 1
0.929683288806921 0.860204235388205 1 1
0.738096353311327 0.659806413492811 1 1
0.738803467658508 0.623281601108938 1 1
0.589490031865674 0.541830069114942 1 1
0.677747295559742 0.595393475650255 1 1
0.625249471277709 0.56251562721699 1 1
0.673489269084807 0.606679058489522 1 1
0.642324264255018 0.594669002556459 1 1
0.513141346323606 0.451704150316696 1 0
0.576577021281435 0.510921135163344 1 1
0.822718820649808 0.75419907607121 1 1
0.816164016671304 0.752499330911087 1 1
0.991608248359854 0.964543126642418 1 1
0.616939552452059 0.570218824115637 1 1
0.70310539762836 0.643320827338086 1 1
0.586706407455184 0.514680839771705 1 1
0.801090728529566 0.723801320404661 1 1
0.547119944901564 0.511560542413237 1 1
1.00415716706804 0.902397144073751 1 1
1.04475247643443 0.943078712389949 1 1
0.533025155614436 0.504032959981707 1 1
0.76488835173542 0.702389437292514 1 1
0.77828008102812 0.699141320765721 1 1
0.548126571413272 0.494804142711765 1 1
0.696743570370649 0.626544653800962 1 1
0.846453418684891 0.776832920970573 1 1
0.646145282048766 0.593543828907391 1 1
0.599988854967011 0.532063702379878 1 1
0.70848438444573 0.64132592244488 1 1
0.662332602040765 0.613769952086118 1 1
0.828824950335705 0.750026082143145 1 1
0.724363598582388 0.675242738699462 1 1
0.657597298250903 0.580650487128153 1 1
0.634851332816478 0.565247807940025 1 1
0.708548375044803 0.63815750807731 1 1
0.673179297013116 0.606566232104394 1 1
0.527667082921787 0.494806008035624 1 1
1.04723317268889 0.959488352443792 1 1
0.597643019516316 0.528560814708079 1 1
0.987476868719188 0.917745971113766 1 1
0.923576983715712 0.822022286845136 1 1
0.519853613571607 0.478850343333636 1 1
0.58167350533802 0.517314749573999 1 1
0.599915432457604 0.546437936884094 1 1
0.962708198473734 0.88336836413969 1 1
0.29635928496043 0.254299103074069 0 0
0.762830208009925 0.705320630416635 1 1
0.584898856096401 0.506860630142538 1 1
0.57884448631787 0.535932191624019 1 1
0.630720390247828 0.583859226013914 1 1
0.854941901633873 0.766620474266423 1 1
0.923343895510942 0.828403080498147 1 1
0.710182476542101 0.628781001767114 1 1
0.749502519398863 0.698709691563746 1 1
0.803835468547777 0.723578061884484 1 1
0.926608003320001 0.849141794872178 1 1
0.659161058679414 0.607569520455178 1 1
0.973785429173093 0.891934472325022 1 1
0.914649708725194 0.846992853972505 1 1
1.16531565753361 1.04274641663088 0 1
0.745517743570021 0.677460210912834 1 1
0.786977971139275 0.732077711145048 1 1
0.499997456251085 0.472997279078143 1 1
0.708646715148626 0.629115400487184 1 1
0.714622610072101 0.632955502697477 1 1
0.812988590457962 0.748120787504717 1 1
0.663899677357429 0.621031674929704 1 1
0.537781315390006 0.502396928158417 1 1
0.126132251262383 0.110382780011499 0 0
0.968693981841425 0.85161953784392 1 1
0.676955759765851 0.63342672879065 1 1
0.782609572905718 0.725514174755081 1 1
0.880231054841359 0.798047493803654 1 1
0.649004312347899 0.552193628283321 1 1
0.955620600244786 0.872186522939382 1 1
0.38507914824491 0.353598511115533 0 0
0.786270899760491 0.695285584941125 1 1
0.745220623304502 0.682498676168855 1 1
1.12144371093983 0.996983295319811 1 1
0.876039724980017 0.815395389454622 1 1
0.876192227836751 0.797921968919689 1 1
0.646290494040067 0.591915308749833 1 1
0.868952420618632 0.800792462037193 1 1
0.483796587705547 0.440594736786063 1 0
0.748137442956817 0.684989704167613 1 1
0.638631387025283 0.581663184106778 1 1
0.756538256398091 0.693988318202206 1 1
0.870114477228592 0.790096954797564 1 1
0.729108378256177 0.67168930163273 1 1
0.879739230750256 0.806214684952945 1 1
0.964566684751802 0.866136419506939 1 1
0.939111833728702 0.841052831342914 1 1
0.801608597586473 0.73571422997222 1 1
0.581472939933668 0.528346583645912 1 1
0.73532359091354 0.652089649725527 1 1
0.642779903353181 0.609964942739286 1 1
0.602310178792926 0.53509933581113 1 1
0.980343617601217 0.904651905720064 1 1
0.830713889164069 0.768883976849612 1 1
0.460766603076315 0.426988236836255 1 0
0.800976203890463 0.737637774502322 1 1
1.37820268285109 1.25799132877731 0 0
0.733227936881521 0.660608107849821 1 1
0.661513354517728 0.614357947354066 1 1
0.55496211538815 0.498924619668362 1 1
0.797233934098008 0.746310790454009 1 1
0.688984114711073 0.638083982170726 1 1
0.953006141206865 0.871327496334331 1 1
0.589671189826237 0.55271144909147 1 1
0.788439360141464 0.715670488114397 1 1
0.869806138135231 0.803495078917351 1 1
0.968794444932319 0.870099926893611 1 1
0.725972296256636 0.649170660626564 1 1
0.438971465521436 0.394400481691723 0 0
0.783183591742859 0.773951585749448 1 1
1.06595521052689 0.963397071672048 1 1
1.10698949695161 1.02882350084751 1 1
0.436065628165211 0.378439337696133 0 0
0.764029445151691 0.698528001782965 1 1
0.77019610314535 0.714253749761978 1 1
0.875495478832255 0.797039533459285 1 1
0.595132123657648 0.545509987761775 1 1
0.506301687812474 0.462678908163641 1 1
0.986262423447785 0.867174796562662 1 1
0.704589011498266 0.648356451334928 1 1
0.562767668843006 0.508682450524842 1 1
0.876396158001364 0.772095604009941 1 1
0.795431328957325 0.69705842730875 1 1
0.663283425464777 0.603880492650974 1 1
1.06624116006967 0.961700825825361 1 1
0.703315181116335 0.629341785770297 1 1
0.709737773450617 0.642372729957826 1 1
0.784835549645836 0.711737027503093 1 1
0.629372162097891 0.603446644940575 1 1
0.838249902709723 0.737026520505795 1 1
1.03341533388515 0.933647499420821 1 1
0.811259598190173 0.707130719782814 1 1
1.10758631462939 0.996525157077297 1 1
0.793877331511915 0.750806346472275 1 1
0.887180316107277 0.805822228868408 1 1
0.938864128597358 0.839854460933565 1 1
0.858034277104172 0.794582003568944 1 1
0.5801150759153 0.528000414216852 1 1
0.956783907761444 0.880656332617469 1 1
0.734621081545366 0.663436876769105 1 1
0.704993099983558 0.655033432868073 1 1
0.823087433016803 0.749608461524006 1 1
0.441398515551997 0.390881752806692 0 0
0.827189467857372 0.759448252499591 1 1
0.437775295722738 0.383820343515357 1 0
0.568265040510756 0.511503220098516 1 1
0.763327065074065 0.714132060614026 1 1
0.599826401018126 0.543547118637199 1 1
0.618235628829346 0.571518009502043 1 1
0.754849259364735 0.673889776450462 1 1
0.884285091267607 0.789139890309204 1 1
0.79161170679765 0.709775146243418 1 1
0.631132023682486 0.567057923386948 1 1
0.627101097573 0.578863993291924 1 1
0.699811163893509 0.622615167658602 1 1
0.609896693441557 0.560709445755187 1 1
0.244552672924423 0.194595249532732 0 0
0.755072469020734 0.675115867810993 1 1
0.823485105885141 0.739431821299545 1 1
0.727084586375975 0.637013138735125 1 1
0.544217331303048 0.488061140670125 1 1
0.844312286194113 0.77084163176405 1 1
0.684466025357721 0.632118300783269 1 1
0.86378209336256 0.7688393192793 1 1
0.726488934916069 0.663849596902998 1 1
0.751185767566109 0.677458791645426 1 1
1.01110806297951 0.914841818525218 1 1
0.605316283390742 0.524482194273921 1 1
0.880787568301099 0.826660415075727 1 1
0.730138112803276 0.679920908723785 1 1
0.543859991532026 0.491146042209686 1 1
1.21977738606163 1.11163116759165 1 1
0.751279864933021 0.669237123734585 1 1
0.692874385233772 0.658162040462719 1 1
0.560966116178878 0.509280119311132 1 1
0.941871950085004 0.860547534355964 1 1
0.643040616060778 0.58064573542675 1 1
0.688186104068985 0.611239392029807 1 1
1.18275143892491 1.06692549201883 1 1
0.73895963054349 0.682304258245366 1 1
0.381033327264036 0.356419386478891 0 0
0.732916349545546 0.67716108631568 1 1
0.636395132747879 0.561112846275942 1 1
0.713384392822873 0.634143372350026 1 1
0.682772852552886 0.632670766856712 1 1
0.348547725536473 0.305276126455987 0 0
0.980524991294571 0.892740069614031 1 1
0.738246253540357 0.665108261980514 1 1
0.496845758200989 0.463956638516103 1 1
0.720289045784962 0.707117284080966 1 1
0.853979149568869 0.763544912671951 1 1
0.616789988764221 0.564492114352298 1 1
0.871928989003128 0.759056731074421 1 1
0.704185789304603 0.608655471922287 1 1
0.86887418783934 0.779922655656676 1 1
0.733200681376126 0.719217521510842 1 1
1.03771972272773 0.941804820303383 1 1
0.654868309117574 0.60815109969259 1 1
0.969736733510135 0.8661232102343 1 1
0.837926151927322 0.770436108571168 1 1
0.636020367734551 0.580175568494719 1 1
0.789850163237992 0.713682480425842 1 1
0.475753627099722 0.403617226173348 1 1
0.265070535023057 0.244358860748726 0 0
0.583921778461205 0.523610842832888 1 1
0.540688580188497 0.512705698882965 1 1
0.618004458458061 0.558711724479737 1 1
0.793985817807421 0.746534734776353 1 1
0.742183400763322 0.680176737600895 1 1
0.796442619633083 0.732989693851673 1 1
0.590126896911194 0.492819120247178 1 1
0.822715286158793 0.768597926678543 1 1
0.83770885154107 0.766079615006634 1 1
0.628726933541281 0.581822700415373 1 1
0.886670943498643 0.815152387453617 1 1
0.869571679700331 0.778643522565554 1 1
0.810532401099176 0.732646693958142 1 1
0.814277515143346 0.748851788285497 1 1
0.444313601871065 0.40001573090087 1 0
0.773894083731443 0.718785815566648 1 1
0.638931838494276 0.587818042351459 1 1
0.891195349924939 0.818472605677046 1 1
0.797325990202449 0.742319728977138 1 1
0.700559007078836 0.632471058495103 1 1
0.789605494639278 0.728172380544392 1 1
0.575379308842541 0.503179069018974 1 1
0.694823751193504 0.64157841464182 1 1
0.517101824907596 0.466750499151262 1 1
0.772404595528612 0.748558332601237 1 1
0.64064689850432 0.593992574294606 1 1
0.768927460218972 0.671624887573898 1 1
0.918956499470574 0.835355315490592 1 1
0.822587071943442 0.73141327633236 1 1
0.969648258528506 0.866368227697858 1 1
0.769960886589969 0.703630586740889 1 1
0.756681103164015 0.69318937441926 1 1
0.764017080416344 0.704982264840854 1 1
0.40164685996351 0.3675009850735 0 0
0.645587134877884 0.577992814760921 1 1
0.772612547913121 0.707245141456094 1 1
0.646644464175949 0.583205386473708 1 1
0.793131252925932 0.703068317666617 1 1
0.804916051920288 0.754665318094678 1 1
0.586341342940264 0.536576749487751 1 1
1.15052828589264 1.04005954201158 1 1
0.94779324858976 0.882383954704962 1 1
1.0733601355732 0.980091845953581 1 1
0.745194697864465 0.680482685254054 1 1
0.51720593492663 0.493919385346236 1 1
0.51419833826285 0.483895203457094 1 1
1.12072647807087 1.01639943054571 1 1
0.628469718851789 0.56905496258479 1 1
1.02854532216486 0.951386065700225 1 1
0.667601827793101 0.625534180817436 1 1
1.02699442297588 0.923006646163429 1 1
0.681892783032343 0.59375302240175 1 1
0.792845261968615 0.715039921462702 1 1
0.633395204091779 0.578896525386849 1 1
0.797554111994586 0.742396339072693 1 1
0.992349162179324 0.943573010726759 1 1
0.962807437172023 0.882483449425427 1 1
0.322250848358671 0.286647791902869 0 0
0.524159777666064 0.491146915729695 1 1
0.916474081783874 0.848130227041002 1 1
0.660659308171971 0.614387560390349 1 1
0.558324096757388 0.520162203314045 1 1
0.918042106217384 0.849208204270655 1 1
0.841438613657566 0.75236784685246 1 1
1.00562664878144 0.899511511981476 1 1
0.661234798125926 0.608707482933356 1 1
1.03864668019882 0.927718231614358 1 1
0.778649879417464 0.705236413443388 1 1
0.696996629618902 0.624410657136278 1 1
0.879201937628883 0.784562558586921 1 1
0.872915997129457 0.77581475878592 1 1
0.895239081954667 0.793584888501142 1 1
0.764985452401748 0.681250775233499 1 1
0.58686477489995 0.539871706435505 1 1
0.763481228385778 0.678237583167023 1 1
0.723322476673326 0.661212983077419 1 1
0.703415602319274 0.647764842497811 1 1
0.715982580845586 0.651905628064801 1 1
0.790628212061917 0.68880804226941 1 1
0.802911524679946 0.718836817317327 1 1
0.755466043406905 0.703706921879589 1 1
0.693327368430299 0.644565420795768 1 1
1.04448028564467 0.932364238771199 1 1
0.567677928492909 0.531078571834132 1 1
0.338627417594664 0.303005938642982 0 0
0.56186890202735 0.494025073136666 1 1
0.83181515644478 0.785173394225642 1 1
0.83042569489453 0.747550069377012 1 1
0.919279170999537 0.861820218774722 1 1
0.617694351208209 0.561434666468884 1 1
0.680914953979991 0.588641283108765 1 1
0.611456917339199 0.548801024977255 1 1
0.542487408621239 0.500578813391254 1 1
0.689259920526472 0.633446800459623 1 1
0.761969145128394 0.673999717306212 1 1
0.888244537728012 0.814960222906429 1 1
0.947238186318521 0.817786900170543 1 1
1.00916767944976 0.933821055586566 1 1
0.586617062706982 0.549464055428055 1 1
0.941912156264292 0.815304669553323 1 1
0.670028111600809 0.596636398932215 1 1
0.831160456731135 0.753468993109386 1 1
0.869155152137701 0.811592419708134 1 1
0.784084806829761 0.732240180018005 1 1
0.751645387649023 0.671167750776934 1 1
0.691357450932724 0.627302564284579 1 1
0.691986936975371 0.652145754454483 1 1
0.718744206947956 0.636057051969408 1 1
0.694026684791913 0.624262705393076 1 1
0.813632801896016 0.723651254996661 1 1
0.674235329903699 0.618177190587519 1 1
0.778007498593262 0.713752822613213 1 1
0.531495079804865 0.481883014125935 1 1
0.656885819143655 0.592409129542578 1 1
0.641377767749311 0.57220254997324 1 1
0.783719138675442 0.737487316003336 1 1
0.786924597402716 0.725014749532793 1 1
0.799006172040859 0.720870657859284 1 1
0.863073033726849 0.795161140609575 1 1
0.698361600990328 0.637438924120209 1 1
0.771959376149761 0.687718327455849 1 1
0.752008309247608 0.692829282585138 1 1
0.827513122818679 0.752188531704863 1 1
1.03147271431301 0.948711021968431 1 1
0.595801876381592 0.543001157417564 1 1
0.665252593682166 0.612752517690375 1 1
0.98582634204454 0.884719229972153 1 1
0.969819391841068 0.85508047290108 1 1
1.00053124093981 0.914740646670848 1 1
0.639833491505873 0.616781463283302 1 1
0.807459688749632 0.746344698550038 1 1
0.884756365657351 0.812702018446045 1 1
0.889295281525465 0.821761807716414 1 1
0.919215870853506 0.843901728125894 1 1
0.642571575752943 0.583480460540941 1 1
0.937005861242989 0.849461819014407 1 1
0.703509277033437 0.630316659014068 1 1
0.890399457774683 0.810023823530876 1 1
0.950376056143814 0.87193512742032 1 1
0.778088300961282 0.713227097089733 1 1
0.803101513886395 0.70987033570368 1 1
0.320653245947474 0.303128345729998 0 0
0.791837774099914 0.741982543068925 1 1
0.687004992732206 0.611569578177032 1 1
0.686775377550539 0.633311422257827 1 1
1.20856348964922 1.08352795572769 1 1
0.866395080196907 0.746999236041914 1 1
0.934036637809925 0.867188472001662 1 1
1.0252679580661 0.932745179149348 1 1
0.812932417078179 0.729285376162668 1 1
0.707385774841881 0.636401401519293 1 1
0.728705971059888 0.636758415306283 1 1
0.734374579434852 0.652819936718269 1 1
0.713622812700325 0.609551673766561 1 1
0.642994213787545 0.577928798628615 1 1
0.616127258007985 0.555120216323213 1 1
0.635607129047475 0.579198221268595 1 1
0.765475475647668 0.688407514801551 1 1
0.918985227242889 0.831531760027273 1 1
0.690373610924671 0.613986217372475 1 1
0.761091670973967 0.677939546528129 1 1
0.62587792792961 0.572050256404587 1 1
0.703189882971187 0.661363045743598 1 1
0.798288879798628 0.732409252089299 1 1
0.964626297919317 0.887215336470965 1 1
0.987920288649258 0.908360601797343 1 1
0.607841323884181 0.527191473194748 1 1
0.883519804750922 0.806476338988295 1 1
0.382923093492968 0.369146440022819 0 0
0.737513913203286 0.678478673858029 1 1
0.399561553869984 0.365751529582263 0 0
0.733827818377112 0.667950168511684 1 1
0.80068016111357 0.717449415700596 1 1
0.657135370281786 0.580086358623217 1 1
1.15003119702475 1.047588524114 1 1
0.687520418745285 0.626590630099603 1 1
1.00624080626472 0.918606695031934 1 1
0.647240895276861 0.612480513745573 1 1
0.757421087278645 0.699037057506121 1 1
0.803138414803558 0.743631760967445 1 1
0.554890964851191 0.500458736097789 1 1
0.984041395834856 0.883377118417195 1 1
0.564801979890395 0.493581991886875 1 1
0.775112664456497 0.68302057136277 1 1
0.546282500600496 0.502568917213313 1 1
0.767321672433589 0.732307541113757 1 1
0.813858753556002 0.736476865789118 1 1
0.986249202721444 0.894106086717254 1 1
0.455111607460753 0.403473929305817 0 0
0.789903935727703 0.711088363651969 1 1
0.85477866350243 0.775548490803876 1 1
0.692637474266068 0.623300988813703 1 1
0.91662760470788 0.848806568080307 1 1
1.2585432428124 1.14323538044946 0 0
0.638700231190365 0.592516706914371 1 1
0.69322974954973 0.671511056612673 1 1
0.607309017087689 0.540076208530853 1 1
0.778905144652747 0.701769084287245 1 1
0.756005376644912 0.708036330529276 1 1
0.607951041786005 0.562332692973288 1 1
0.875336692808244 0.824389403206798 1 1
0.70929359703157 0.624738723969897 1 1
0.835669469038042 0.741023671668265 1 1
0.733646446096616 0.662773735649181 1 1
0.968395990836221 0.851849038075718 1 1
0.857740414186263 0.761854364124091 1 1
0.695944495180277 0.62158725982651 1 1
0.770237867298311 0.70832156511726 1 1
0.309350411895133 0.280672597368452 0 0
0.676668423070638 0.608999370621194 1 1
0.911275517714694 0.829243679716956 1 1
0.686644691511548 0.646020541292628 1 1
0.420858036714794 0.381543573792421 0 0
0.924253211379097 0.855062922968387 1 1
0.764795298882564 0.696288903349445 1 1
0.50196551606926 0.484596503161541 1 1
0.784836267210717 0.723727967170896 1 1
0.713627165462396 0.661167706828324 1 1
0.877229715249497 0.805851470814415 1 1
0.659288799518026 0.585208867329154 1 1
0.909301512083152 0.83358177769548 1 1
0.814182176034552 0.770578453980339 1 1
0.835737650136164 0.770592384889077 1 1
0.943564525528857 0.846939627855119 1 1
0.709174619649114 0.633744518572839 1 1
1.03046510309315 0.926816853602834 1 1
1.01690739202528 0.916844132054139 1 1
0.73033025974872 0.678573634116964 1 1
0.867062870195777 0.781959003747588 1 1
1.05719324800692 0.935112329754147 1 1
0.690286906560256 0.660234713902866 1 1
0.698949947650379 0.623152954070827 1 1
0.991898231762031 0.895139738085068 1 1
0.676271122182887 0.619775318519028 1 1
0.937551788409083 0.866962676452614 1 1
0.809221624303254 0.747423021574536 1 1
0.683517677116135 0.608576535171404 1 1
0.642027432073026 0.611652948298358 1 1
0.891207420109062 0.820977204172473 1 1
0.622911362482681 0.556497337577364 1 1
0.862224554443542 0.779245432691731 1 1
0.66274347580698 0.614046542761097 1 1
0.780695250105865 0.712160226004958 1 1
0.524194994217911 0.464432056407955 1 0
0.424433886689511 0.395721253537542 0 0
0.63422195259288 0.585767468974609 1 1
0.426041021873121 0.410245835462636 0 0
0.791348635251 0.724354274572239 1 1
0.910951850212011 0.802940466593032 1 1
0.706543113441162 0.64777232911974 1 1
0.549296519779022 0.504483248355219 1 1
0.91502800498433 0.843097914617816 1 1
0.87460514954355 0.766845932382971 1 1
1.02054120752242 0.91800693269831 1 1
0.68092145994043 0.616012263374854 1 1
0.717453632809047 0.650501517999154 1 1
0.735862122822801 0.658391278770147 1 1
1.06041040004645 0.953787004801774 1 1
0.772755880868611 0.69850907937451 1 1
0.832053677897486 0.724048862825741 1 1
0.703084162468167 0.63906780041964 1 1
0.645926621777739 0.577839074930336 1 1
0.769590129530336 0.694308254284032 1 1
0.451949002884454 0.409652936521722 1 0
0.577637021875874 0.518815642881938 1 1
1.00261689818093 0.919040108767478 1 1
0.521036331270381 0.4835166498499 1 1
0.480345255860336 0.447247622313735 1 0
0.866813714414672 0.78422237888329 1 1
0.907962606382133 0.808323501297647 1 1
0.812180569653038 0.732774791863243 1 1
0.625133350752685 0.562761232323276 1 1
0.513400743214303 0.469929189302872 1 1
0.699088197971652 0.632622793628478 1 1
0.450091823998914 0.409189253048323 0 0
0.577878721575812 0.53061923028516 1 1
0.6075382568758 0.560050508132692 1 1
1.03208763400493 0.959642231110442 1 1
0.679822774974077 0.604207291736072 1 1
0.671138600685111 0.608808742176765 1 1
0.938096376205112 0.837396093912743 1 1
1.00530861584623 0.858278352761972 1 1
0.883688707816738 0.835366339466655 1 1
0.79556378359833 0.710808330658971 1 1
1.01084027713371 0.890951640128872 1 1
0.664056990382009 0.601178897598935 1 1
0.790220379071197 0.698557810830906 1 1
0.750437559815376 0.687421111257422 1 1
1.12650032801964 1.03559854932389 1 1
0.76860374809953 0.695787729171412 1 1
0.706506383940503 0.629668562468346 1 1
0.734626661678554 0.642856593938623 1 1
0.715550513764364 0.657645878019699 1 1
0.558098034400221 0.501551885390437 1 1
0.985061247726975 0.88977331399689 1 1
0.719107834287618 0.652981416485795 1 1
0.545732701183756 0.496195808467663 1 1
0.89494709382294 0.812453129910922 1 1
0.777935721752496 0.691377983480288 1 1
0.542022352895065 0.506150064794982 1 1
0.749012982022285 0.699973294573418 1 1
0.607881237741668 0.539269327707639 1 1
0.857397301234403 0.767739947379523 1 1
0.463197646414204 0.443556579644474 1 1
0.576259444228895 0.492263900081834 1 1
0.487718176519309 0.430275309903474 1 0
0.630534801707605 0.559893577565915 1 1
0.726920041569092 0.667284327208282 1 1
0.678000194767913 0.597862894295902 1 1
0.935804616377754 0.824347232951269 1 1
0.91490966533867 0.836733895580276 1 1
0.685274820692803 0.616734128965008 1 1
0.643686543343883 0.588222222925223 1 1
0.81165317957238 0.744026023942974 1 1
0.757728166703249 0.691347352813878 1 1
0.93237345896446 0.841740346625452 1 1
0.624722270119075 0.568841721400249 1 1
0.71896320346776 0.65059881526521 1 1
0.842282640473826 0.784611815435483 1 1
0.480829051337175 0.462173464302811 1 1
0.657076600047442 0.608818663374622 1 1
0.564496365779939 0.526244991111959 1 1
0.915901258388252 0.811069938900108 1 1
0.83086412976414 0.745985859705444 1 1
1.04183345264848 0.948674738110525 1 1
0.916415772140462 0.828497892789482 1 1
1.22142770034415 1.15127143196453 1 1
0.664679747577618 0.597462275605698 1 1
0.545646946042374 0.499747333869671 1 1
0.873794705325424 0.787839071012871 1 1
1.01677013651885 0.945781779822399 1 1
0.849495162240451 0.764072436568021 1 1
0.648925256119645 0.588024666538399 1 1
0.697572383853565 0.626930737912982 1 1
0.859229165646586 0.795230830301858 1 1
0.920609184229259 0.804448932159391 1 1
0.997871852252857 0.920623757113074 1 1
0.844139374957743 0.74323587194292 1 1
1.00784248832355 0.936345770314434 1 1
0.893324760075097 0.818999801368233 1 1
0.825379630245134 0.736843874719315 1 1
0.675361122723069 0.611618270522363 1 1
0.641645753695065 0.574835697049883 1 1
0.727488522403758 0.646437474356023 1 1
0.294345245366934 0.277597749685556 0 0
0.615125106740897 0.57052951197792 1 1
0.390037684552295 0.373030695212441 0 0
0.788647300418373 0.717332781213773 1 1
0.598169194958441 0.540058072227569 1 1
0.930695836649929 0.853569612792077 1 1
0.47507856760574 0.440443886293694 1 0
0.65450234501806 0.592423146700864 1 1
0.85800794203171 0.779268951364185 1 1
0.670821672821907 0.614053350663349 1 1
0.630130418127445 0.554125332857114 1 1
0.638130290326742 0.58138661855236 1 1
0.795573182301451 0.722894071177959 1 1
0.75462551060797 0.721407851748419 1 1
0.581237006409829 0.519659680451919 1 1
0.445833439509514 0.393755621567304 1 0
0.530667953852588 0.477692677713005 1 1
0.834691665484987 0.768279792466131 1 1
1.0132011738622 0.893559795588819 1 1
0.933758115601171 0.828503485051966 1 1
0.692338532525872 0.634594188644805 1 1
0.899048261824776 0.829030420557805 1 1
0.941518749087775 0.83438388577924 1 1
0.986813706279272 0.901067729092964 1 1
0.661751916974127 0.606650920318194 1 1
0.588922115324034 0.558931963229119 1 1
0.870447998451022 0.801649298077044 1 1
0.743004715896486 0.662628016717947 1 1
0.50292043223415 0.449064318150259 1 1
0.63075513461079 0.570578286383065 1 1
1.03155065614603 0.953309432014709 1 1
0.360798696966217 0.330702177443337 0 0
0.65841615126492 0.592780081254385 1 1
0.823586078278992 0.762478192494711 1 1
0.864872571674008 0.796144106190961 1 1
0.945678071191379 0.82542133861989 1 1
0.685194998333758 0.618144391099242 1 1
0.602733110334151 0.558352673674437 1 1
0.74431246135767 0.666128629088036 1 1
0.74107923437961 0.673098883055491 1 1
0.792503673029789 0.705745142416361 1 1
0.64589281866005 0.585133451138498 1 1
0.863247294331514 0.759044919401645 1 1
0.471323693841983 0.437015694923945 1 0
0.853530715710691 0.696784137350067 1 1
0.782949738765027 0.695223756474254 1 1
0.619920534290948 0.582360180509608 1 1
0.854119012866418 0.770880762352359 1 1
0.646795862513366 0.606031245607751 1 1
0.704950400298175 0.644544381679956 1 1
0.929883386127508 0.858604264799711 1 1
0.947908782718676 0.85275123230012 1 1
0.643961593762923 0.615075408969484 1 1
0.654007467033517 0.581001836628562 1 1
0.918876109280327 0.845044154097827 1 1
0.438123229472208 0.405863842383177 0 0
0.203178353964215 0.188901887570009 0 0
0.965961382648657 0.845347071134714 1 1
1.02800071382459 0.946752830788162 1 1
0.965541061854528 0.86650049333029 1 1
0.815459726434548 0.722663686930407 1 1
0.604561781197541 0.553607518266784 1 1
0.983861642915745 0.906158591841111 1 1
0.844374569042024 0.757447652452469 1 1
0.829591666182906 0.751685045927263 1 1
0.72463471174213 0.661510404934494 1 1
0.936583367822576 0.86595178884697 1 1
0.809480777663372 0.75620245915435 1 1
0.650996204833571 0.579341579763648 1 1
0.688543770381853 0.638081422807905 1 1
0.913148794591833 0.838995292696298 1 1
0.875427755564085 0.782036415455972 1 1
0.960136658375284 0.856042309153304 1 1
0.736186750005219 0.689816310570726 1 1
0.651407617776214 0.601759151004271 1 1
0.704392240289923 0.635974543261631 1 1
0.8087372886706 0.751048305652096 1 1
1.10686090947139 1.00792523734586 1 1
0.478804983753187 0.433918588130862 1 0
0.678154903970314 0.638305277681291 1 1
0.88604734201225 0.792349158630607 1 1
0.58128757916082 0.514761071551289 1 1
0.929995279380235 0.828088951479255 1 1
0.781518344542537 0.69985071875142 1 1
0.581146414528028 0.535420517186999 1 1
1.26120572365149 1.12251833845262 0 1
1.23325414261982 1.12326626597338 1 1
0.932062648802342 0.849883223198273 1 1
0.758854364540984 0.700880724064296 1 1
0.887121652715328 0.815394114443604 1 1
0.887792799724891 0.794989159483857 1 1
0.727699958233479 0.676117289665429 1 1
1.02208212944108 0.94171653043137 1 1
0.791483080503793 0.720382879818744 1 1
0.851000646089069 0.763950208559741 1 1
1.06827166165271 0.973022420246586 1 1
0.695431682482529 0.629580493670358 1 1
0.686461505593638 0.609710232987744 1 1
0.83019504697516 0.76976863250098 1 1
1.16021447485177 1.05601608548998 1 1
0.893505700400461 0.808143165603185 1 1
0.704848548859309 0.633954774136174 1 1
0.637818295683371 0.55422760418208 1 1
0.891401512809537 0.815197577397728 1 1
0.623306908364268 0.577007576294061 1 1
0.700986234307344 0.657470875000649 1 1
0.767762283343039 0.699795477643957 1 1
0.816632621110407 0.748125462162499 1 1
1.10447183295908 0.988673718959213 1 1
0.69733313465352 0.629011265866464 1 1
0.805658934483177 0.740441824569233 1 1
0.632056246148846 0.551351343811878 1 1
0.410215882686121 0.367798152417644 0 0
0.446517385813231 0.406834251223096 0 0
0.64912953011428 0.600800919164038 1 1
0.807272190945401 0.74700392489587 1 1
1.03548118556568 0.956632758493598 1 1
1.06266336346826 0.960533409281044 1 1
0.443505197062066 0.393882748881025 0 0
0.250132941149734 0.230356950823328 0 0
0.761026935829823 0.673467426866576 1 1
0.9649966202907 0.909530566782846 1 1
0.833298803805662 0.760127344732922 1 1
0.650932858643882 0.581394421219301 1 1
0.713109331503845 0.626405426983346 1 1
0.620090347139463 0.555840732839168 1 1
0.669243613076074 0.596451007220949 1 1
0.708939513554855 0.649045622550993 1 1
0.76293445974249 0.679598145080466 1 1
0.585499871880791 0.530864377692198 1 1
1.00960013336094 0.912966357238944 1 1
0.656772104976246 0.603653119668338 1 1
0.890091873262896 0.849747560257807 1 1
0.785807560794956 0.704219691920581 1 1
0.806117277143852 0.729081588790088 1 1
0.972881227356789 0.858594503745465 1 1
0.933420745269851 0.859529467058902 1 1
0.773553188434888 0.693401784681935 1 1
0.88965715080039 0.800053632799697 1 1
0.517022064483535 0.467143911483618 1 0
0.616822209381275 0.588359816724264 1 1
0.785520706354209 0.718917380120706 1 1
0.65074804537434 0.594428973058287 1 1
0.805174328441016 0.760861932126656 1 1
0.781920367609841 0.706786590961524 1 1
0.743248607315969 0.685190523064477 1 1
0.859435984056318 0.79393478329421 1 1
0.7834982902695 0.707530303381143 1 1
0.639632492615722 0.581244461215714 1 1
0.963760773431773 0.878296199652581 1 1
0.974349944543219 0.884492086015148 1 1
0.709968054061604 0.6380215065347 1 1
0.823959225679811 0.748219149722248 1 1
0.766550345534347 0.695269621922492 1 1
0.81602175009376 0.73512245277844 1 1
0.506770563019392 0.462868390678959 1 0
0.81917185330877 0.756131591530763 1 1
0.768685246419715 0.705768323103076 1 1
0.833630281958107 0.741284685623698 1 1
1.10893290706672 0.99852185125794 1 1
0.719462444928148 0.652263900692156 1 1
0.610205485408984 0.573423043435063 1 1
0.703053832881907 0.631799861918603 1 1
1.02142585216805 0.94965397964021 1 1
0.905166232606279 0.821826406286772 1 1
0.782888497222559 0.728250314930433 1 1
0.731818341891992 0.650091587478179 1 1
0.437857208066224 0.393938585703617 0 0
0.507845343723714 0.443366914973403 1 0
0.955071790094419 0.833862693823211 1 1
0.905160394855242 0.82542008489197 1 1
0.765963163012337 0.709330097332715 1 1
0.67587113457022 0.600367670959569 1 1
0.95676292934461 0.851197740800032 1 1
0.646858235039678 0.578503403727992 1 1
0.59077972955611 0.528154920602253 1 1
0.846073173192221 0.743154715327155 1 1
0.977912814332688 0.898144145410832 1 1
1.02235102534774 0.917827059343754 1 1
0.480164154767165 0.420777023813871 1 0
0.657594802726859 0.599822035747214 1 1
0.893682254024684 0.815876805908455 1 1
0.727006605134877 0.641399400812052 1 1
0.964395940158964 0.843640220778385 1 1
0.769471166828232 0.687725832497337 1 1
0.74097486856901 0.681935413878012 1 1
0.740984658773165 0.64772442214627 1 1
0.925953494372007 0.860450025444957 1 1
1.04711788655667 0.944883443425069 1 1
0.758813268044477 0.643881492815984 1 1
0.570183174557231 0.538633963536171 1 1
0.593074219031019 0.550804782565528 1 1
0.691039857434308 0.630407395546518 1 1
0.75937695845322 0.684078099553564 1 1
0.646223086843556 0.593639595755675 1 1
0.584840943623868 0.544260588046291 1 1
0.524438388332451 0.474262822532871 1 1
0.922595984261003 0.864037515504877 1 1
0.977717030790766 0.882503718540964 1 1
0.935105652395232 0.84035881744039 1 1
0.615617840676988 0.537596458354166 1 1
0.832040552615024 0.750800531126728 1 1
0.533317597532832 0.470345086187095 1 1
1.02396729894496 0.92026835407284 1 1
0.518708980205176 0.474757329388159 1 1
0.714374187586665 0.661924826255765 1 1
0.644064111055394 0.581283636942019 1 1
1.34739085434067 1.21110124918162 0 1
0.639316850345578 0.595259322709371 1 1
0.82676973466511 0.723469263625137 1 1
0.865280799637947 0.785644567234795 1 1
0.899339191936662 0.804461317364068 1 1
0.758413998016519 0.684745087094117 1 1
0.874721023790222 0.76858273183795 1 1
0.773301600024059 0.704324423863721 1 1
0.923159343976682 0.826377726751333 1 1
1.01228943441717 0.934839638612035 1 1
0.87216824100002 0.788078009076932 1 1
0.730178565442106 0.669896227920749 1 1
0.764742922750602 0.714155109592654 1 1
0.834834098243506 0.763579003846887 1 1
1.27620684606417 1.14837237522832 1 1
1.041139282569 0.931727567277735 1 1
0.609254282241852 0.577335191855208 1 1
0.966093022371646 0.857199352200351 1 1
0.69818014212365 0.660861846954869 1 1
1.02078269661983 0.922073605058419 1 1
0.673877092540258 0.624359762537901 1 1
0.677847442236 0.631147309015662 1 1
0.658254669427258 0.601787960743824 1 1
0.819907539462483 0.75744065154417 1 1
0.534938117999726 0.505239556451497 1 1
0.844806804284994 0.775434388559347 1 1
0.777989423304789 0.709670793446356 1 1
0.839999036660783 0.760706288117405 1 1
0.584932479036856 0.533843637179375 1 1
0.718676537755069 0.67471898267713 1 1
0.573383739898532 0.522747988740895 1 1
0.694729026915401 0.629614185463027 1 1
0.590163232529271 0.544921724601156 1 1
0.582047259160433 0.530580662288301 1 1
1.15642198655594 1.04980916777248 1 1
0.722686509706427 0.665109459382834 1 1
0.636416658179877 0.562776489040925 1 1
0.577102979474706 0.521108186529785 1 1
0.635773167814477 0.583618965838879 1 1
1.09140252926579 1.00126421624626 1 1
0.76412105450412 0.700154131452331 1 1
1.1438711016973 1.05433465058217 1 1
0.83545527063893 0.776055523228106 1 1
1.15624002360954 1.04101990479284 1 1
0.473778240874807 0.449957996082473 1 0
0.405628653709775 0.343966986701202 0 0
0.515359168136767 0.46842777700857 1 1
0.736520829568403 0.654566993098402 1 1
0.579208320028207 0.523721679504659 1 1
0.78369028837725 0.706494852217733 1 1
0.584574426199982 0.539663921587971 1 1
0.721635338812956 0.669473331094286 1 1
0.750686732366245 0.680073802215424 1 1
0.432570338472194 0.395162101632494 1 0
0.710409706653965 0.641454481792449 1 1
0.763298802537213 0.712180574885769 1 1
0.689530373511533 0.647902819665201 1 1
1.07318151155298 0.965958432383313 1 1
0.774103554653515 0.687141032240472 1 1
0.491285152836182 0.450820286725372 1 0
0.452853085819819 0.434415097239736 1 0
0.525931288531926 0.496792590894259 1 1
0.825702542436956 0.744504632142269 1 1
0.858101890221525 0.785533334676729 1 1
0.820923377728427 0.765803533015647 1 1
0.919796468284764 0.858107747112715 1 1
0.886145438173995 0.791302874660112 1 1
0.801947008989775 0.722188794873722 1 1
0.666781633463087 0.620650543301862 1 1
0.593375720812082 0.556637885857976 1 1
0.734757861345797 0.643926485164296 1 1
0.776016513101138 0.696690032055237 1 1
0.599883263807078 0.548411683051279 1 1
0.901520996655483 0.818703561995459 1 1
1.01271040099236 0.901493170169859 1 1
0.78875228795912 0.73268259755483 1 1
0.873987835506507 0.7725459054969 1 1
0.745077724741634 0.675134511896865 1 1
1.05699153589531 0.962952962244176 1 1
0.788854102972464 0.712482406548608 1 1
0.635857296477648 0.579869214751712 1 1
0.695030446681186 0.605839720504488 1 1
0.74251521491757 0.675795397000026 1 1
0.776938573788303 0.727294314037611 1 1
0.598821362765423 0.564860906430828 1 1
0.635060580453923 0.597559012585551 1 1
0.803209405276203 0.719244244474458 1 1
0.772141676893747 0.694055596196888 1 1
0.888814227394957 0.802810619596514 1 1
0.720966659617905 0.646348998474105 1 1
0.6866562715655 0.594505688346554 1 1
0.567985247247627 0.521749250607021 1 1
0.563118227571588 0.552971310653513 1 1
0.857976856166444 0.779951448376151 1 1
0.912883258878289 0.837429262739411 1 1
0.812330167557632 0.76066470414448 1 1
0.547263140542606 0.506601696804678 1 1
0.319238838984262 0.28985922459369 0 0
0.949283753708297 0.848263437903099 1 1
0.686698244597811 0.624471499484422 1 1
0.828631287293308 0.765521285712492 1 1
1.19716249419619 1.05754505710819 1 1
1.07663171731327 0.95988510993394 1 1
0.598693373989069 0.537832934566652 1 1
0.665432693061325 0.607911345979483 1 1
0.751202610437651 0.674740899231168 1 1
0.332367600064999 0.306628379080851 0 0
0.805397521519981 0.714830557485286 1 1
0.691371004522887 0.62738133465021 1 1
0.528925247750055 0.476327911300685 1 1
0.62192774094716 0.560049402318082 1 1
0.62205387276827 0.587632756173433 1 1
0.961002552359435 0.875955591700618 1 1
0.698497501664197 0.61694752521574 1 1
0.817182456039485 0.761593144776958 1 1
0.628040595778733 0.573395462610261 1 1
0.53994180402402 0.488703035236521 1 1
0.778413682293453 0.727355409912063 1 1
0.812564067164832 0.754770172816851 1 1
0.466433237237557 0.430941802723941 1 1
0.63630579212911 0.582262101013134 1 1
0.758120829636876 0.703923572905819 1 1
0.896218099440035 0.816551582068046 1 1
0.823448119044099 0.749474806852789 1 1
0.847311203779695 0.764161482243863 1 1
0.57635132701999 0.557359182100198 1 1
0.869585415190286 0.795921339186595 1 1
0.823692715823808 0.748710801585512 1 1
0.756096478236427 0.68896953113176 1 1
0.950887470170646 0.861531727045071 1 1
0.848845375876462 0.771593535985492 1 1
0.676988906998252 0.621110295479198 1 1
0.92758628454323 0.790089925755438 1 1
0.644612387625503 0.592786706667784 1 1
0.728604672246726 0.645698744850672 1 1
0.58420054992173 0.525789663986503 1 1
0.583416613564614 0.524886237535818 1 1
0.789302301794337 0.707307833753777 1 1
0.625333715629754 0.590275715473347 1 1
1.12345788180008 1.03524025939879 1 1
0.663162517167845 0.599296702692999 1 1
0.918155899108419 0.84940428586632 1 1
0.364092525946413 0.325066283784669 0 0
0.608905304303068 0.552571556944368 1 1
0.62879665505984 0.558926845007172 1 1
0.702014643470946 0.642480954945264 1 1
0.933710945880386 0.85592924294084 1 1
0.652497743554219 0.585890501411952 1 1
0.457343360746151 0.429911892404944 0 0
0.645962785892989 0.577990264575761 1 1
0.749028800601257 0.680912928304818 1 1
0.809825908360786 0.741181634333648 1 1
0.895474354343256 0.806968882666216 1 1
1.04382726158991 0.911045781537915 1 1
0.717312718634734 0.648957297577249 1 1
0.963063002444109 0.878095625097384 1 1
0.554444592127411 0.505702697942879 1 1
0.569208289669687 0.528592071695266 1 1
0.724383427673101 0.644945103034053 1 1
0.809251465750428 0.737770700953399 1 1
0.761601868472095 0.708474721476421 1 1
0.857577523070803 0.767573502226778 1 1
0.873550938628347 0.805806052667251 1 1
0.631656706187523 0.59931777881626 1 1
0.747874110127273 0.680623002581195 1 1
0.423644752728774 0.387981393971382 0 0
0.760036232865946 0.6912232554525 1 1
0.800962323463325 0.699921877140573 1 1
0.872465846349156 0.788317817765981 1 1
1.2503898556357 1.10414179291047 0 1
0.435615907747431 0.397789376928342 1 0
0.698724284990947 0.650887675953422 1 1
0.669088098392037 0.593452891304616 1 1
0.833556908924689 0.775199732467225 1 1
0.956830441326519 0.856713806174157 1 1
0.595353279789141 0.555148470795675 1 1
0.769549954855177 0.716119268766194 1 1
1.03738657579047 0.874597376671067 1 1
1.16336660087781 1.07568616164108 1 1
1.1326734378047 1.02806441988799 1 1
0.583558694120257 0.522116334686739 1 1
0.598193977432273 0.535407831132726 1 1
0.787074228366492 0.760016270452143 1 1
0.699982482906183 0.632422296000352 1 1
0.890575148446263 0.778842325872182 1 1
0.581752200816317 0.528602522290311 1 1
0.809295813856849 0.75892562711379 1 1
0.89863351118738 0.812687765485478 1 1
0.800667488189144 0.732155921455429 1 1
0.822934194268893 0.73905779430693 1 1
0.883028370304963 0.797940209418778 1 1
0.876282556534636 0.793325511850507 1 1
0.599988661310929 0.533087563097624 1 1
0.596570892451484 0.535996556288199 1 1
0.909199624269456 0.805170797225611 1 1
0.304758483565137 0.290649361344218 0 0
0.783347070931908 0.685179458686845 1 1
0.651903302621566 0.596240953086422 1 1
0.677780600960278 0.62239131468996 1 1
0.849452865378423 0.77188728478502 1 1
0.781360898472753 0.686984256149895 1 1
1.02937127523945 0.935351300963025 1 1
0.699969596328873 0.641858126045152 1 1
0.908581672712319 0.827195224856807 1 1
0.723448992091302 0.676409798044548 1 1
0.519297614508053 0.4641458725995 1 1
0.685865899761313 0.631643460901728 1 1
0.737892732715783 0.659730214321262 1 1
0.559958050777383 0.517677322864472 1 1
0.901058281135209 0.787628029914798 1 1
0.741648938496384 0.680150690863686 1 1
0.911970273671379 0.823081964150804 1 1
0.77098998631017 0.70284416791819 1 1
0.516972817340588 0.476684353747744 1 1
0.849587314384178 0.767887082733685 1 1
0.554360739442823 0.519841068123758 1 1
0.900452763357211 0.834399928648221 1 1
0.57939718221819 0.515090923205774 1 1
0.766528975348925 0.708172113864177 1 1
0.775123663190748 0.701396602713829 1 1
0.877319484243558 0.787998315895011 1 1
0.482466142313955 0.408491082643357 1 0
0.928331386191841 0.869159752420023 1 1
0.643244898250981 0.596195771116544 1 1
0.658998522143041 0.604552853006135 1 1
0.547306606851916 0.494093396168028 1 1
0.887145726294753 0.805696427046764 1 1
1.12155456794049 1.00937329956654 1 1
0.819447194591879 0.727808445571601 1 1
0.862617467674049 0.792440031584914 1 1
0.821588389859313 0.746696918821092 1 1
0.757125870299267 0.650728183203607 1 1
0.939535579599809 0.834178548300952 1 1
0.855509973234704 0.762770959340176 1 1
0.670370243213936 0.615112508213125 1 1
0.914869233181682 0.797360125760015 1 1
0.738425961054922 0.642522412494476 1 1
0.678586689173731 0.629119568861704 1 1
0.697684911062874 0.638488967927782 1 1
0.801219703245762 0.734784440044785 1 1
0.879706444077539 0.797438627657834 1 1
0.67648424204319 0.607305084544348 1 1
0.990991408542067 0.922256747543305 1 1
0.437207495819029 0.412506500575158 1 0
0.831997700731676 0.731999268914432 1 1
0.872366145754135 0.782536406203091 1 1
0.78053680627807 0.72299418908329 1 1
0.801329698087197 0.730937649951785 1 1
0.931010516701659 0.854231116137211 1 1
0.923050446771022 0.831155953859254 1 1
0.817845744483524 0.746576845470872 1 1
0.652183077655754 0.611556153237176 1 1
0.410013145130184 0.370458918596216 0 0
1.1605528965869 1.02709918199341 1 1
0.78797081217446 0.733503079613497 1 1
1.18430768339836 1.07613142292751 1 1
0.619774121981457 0.579828273028057 1 1
0.761663055325081 0.701095367816857 1 1
0.847893226702104 0.776165963480191 1 1
0.889597165502164 0.808002299931606 1 1
0.740599214986072 0.65431115582397 1 1
0.713221147773182 0.666701904408565 1 1
0.822585839950202 0.748904259271197 1 1
0.493760567651599 0.439827623419472 1 0
0.626405908167183 0.571183348502522 1 1
1.04742929282976 0.942453685589685 1 1
0.607958242245484 0.554016925344157 1 1
0.917490872231661 0.83647307666695 1 1
0.659401877101886 0.578374654950508 1 1
0.969235963004502 0.845887917777714 1 1
0.743486635954973 0.670874221964835 1 1
0.703858494085841 0.605608321348603 1 1
0.809592204235562 0.734959299340199 1 1
0.825365162510958 0.761681727392503 1 1
0.724655057894237 0.651178772490592 1 1
0.787904628624713 0.720659274831777 1 1
0.70471294904196 0.625999705563725 1 1
0.614851026010395 0.559489348102934 1 1
1.06618620802184 0.955823375441426 1 1
0.565533591352683 0.518316864954732 1 1
0.559847519601949 0.511966110925472 1 1
0.926558697500747 0.877430605747844 1 1
1.09582126457567 1.01039615041058 1 1
0.952667849977963 0.846873484635275 1 1
0.747368718194444 0.656974565372048 1 1
0.815549277332952 0.724175567325311 1 1
0.628330581587253 0.573981922325844 1 1
0.761397008740774 0.742913152700339 1 1
0.762507239467477 0.720781124960799 1 1
0.76996433714052 0.666440018495986 1 1
0.9567043348873 0.856012531182318 1 1
0.664634158203576 0.611604205273217 1 1
0.651026419620671 0.608621106355657 1 1
0.518262911330354 0.468067762852517 1 1
1.17282623519205 1.04449951735778 1 1
1.00677352014061 0.900794245452436 1 1
0.779137202782279 0.732649034881641 1 1
0.897437961253775 0.824713351941209 1 1
0.576787822632937 0.498149327921444 1 1
0.650751398927027 0.602539646620207 1 1
0.591962857095539 0.545105617385813 1 1
0.915870246120949 0.850767892980491 1 1
0.601089214151274 0.56061633347887 1 1
0.743094360100569 0.658434127057656 1 1
0.761603754088851 0.693713621063195 1 1
0.544093425997505 0.498029109325077 1 1
0.510158103925381 0.473768877238658 1 1
0.391277164594022 0.365939631265206 0 0
0.960531392696236 0.876309725844528 1 1
0.825547253276604 0.762537845789702 1 1
1.03956850009053 0.922717300990926 1 1
0.765493358630591 0.702945328132542 1 1
0.996417322121829 0.904467830807376 1 1
0.925694369569343 0.833456032057663 1 1
0.699239282262288 0.633732138034021 1 1
0.899355045584637 0.789623817689074 1 1
0.675287172769208 0.645863130972398 1 1
0.649778681388614 0.574960622974836 1 1
0.809832675585647 0.73839581019378 1 1
0.803830837350247 0.734436518939281 1 1
0.816070511964266 0.766863787824983 1 1
0.430793582827134 0.37842460077804 0 0
0.620486938156865 0.579972718502747 1 1
1.14694181004714 1.04224268886241 1 1
0.623452519535979 0.574951062951484 1 1
0.89717821557763 0.819268287047169 1 1
1.32146107718717 1.1927616657574 0 0
0.968467514258626 0.879661996295478 1 1
0.917262446141885 0.83836652095051 1 1
0.744388731053342 0.665184541397763 1 1
1.17305972366354 1.05132158095486 1 1
0.937372042661302 0.846234460664383 1 1
0.673963329140369 0.629923890936981 1 1
0.657103910558143 0.580058045891955 1 1
0.931530166762141 0.870343051213265 1 1
0.465628210884696 0.449914428800583 1 1
0.5080012772622 0.441206774776771 1 0
0.753260762190683 0.719661801983066 1 1
0.783068485747304 0.687619577313409 1 1
0.676956957428918 0.592549768577843 1 1
1.11926566457711 1.00338821495241 1 1
0.315266339040026 0.256430720791356 0 0
0.531436663661783 0.48721794764773 1 1
0.686530758080416 0.626713620856907 1 1
0.441492682545082 0.389828298630743 1 0
0.962827085746683 0.864830444929232 1 1
0.702222671918792 0.62877824155412 1 1
0.631260210385931 0.586910442582603 1 1
1.14884507994672 1.0287960464795 1 1
0.509723032019392 0.476601041063072 1 1
0.893626018868509 0.807670536215766 1 1
0.82829681094399 0.745620201427269 1 1
0.780891908088588 0.705792213708992 1 1
0.814065331184788 0.766247427673709 1 1
0.661035296581897 0.599614968562967 1 1
0.725169062652676 0.6651016417828 1 1
1.01069531452399 0.921034912851685 1 1
0.809597901123453 0.713306548769604 1 1
0.781271777819352 0.73928655775241 1 1
0.880243140593274 0.793131601212233 1 1
0.641725297879345 0.593796308281335 1 1
0.886954135799034 0.795620449011887 1 1
0.689575629285446 0.631827779613892 1 1
0.880037942567802 0.792558771813593 1 1
0.697757462045078 0.648676557803057 1 1
0.332976379194115 0.290351839740919 0 0
0.998319437910259 0.89045036974468 1 1
0.550465780028073 0.501418608269499 1 1
0.721428103109722 0.645093204137885 1 1
0.867131366934982 0.769576713468316 1 1
0.736108018524014 0.654795117679862 1 1
0.697908747867215 0.648458028284355 1 1
0.964957650903788 0.879693339225245 1 1
0.806852399125308 0.716392297285082 1 1
0.772960318857799 0.695703770945497 1 1
0.673709482947783 0.59883787562646 1 1
0.922721381862842 0.822844949563125 1 1
0.704098922070519 0.633997527655081 1 1
0.596629213598551 0.546396812489776 1 1
0.814403429726694 0.751992937326814 1 1
0.885921282483012 0.787030272520275 1 1
1.00008911524539 0.90003607245674 1 1
0.805420422160067 0.721717850782885 1 1
0.68408744243842 0.652855909658264 1 1
0.616892725673977 0.544485436823144 1 1
0.61916847768212 0.543911090865106 1 1
0.668729694754883 0.622852628540116 1 1
0.680853718798565 0.63466725021389 1 1
0.990959429182189 0.902193897168038 1 1
0.618444947584025 0.549563627839271 1 1
0.708575593498273 0.634856155806282 1 1
0.666160270300408 0.612249403328677 1 1
0.786258619511934 0.718020541488982 1 1
0.617035917955131 0.571339252250113 1 1
1.40571559695639 1.27948316072414 0 0
0.633626506082571 0.579354510270654 1 1
0.959172324052208 0.855520941005927 1 1
0.877360886497867 0.80574281835519 1 1
0.670474716418638 0.596209166828897 1 1
0.786428417741531 0.7004098012204 1 1
0.794825183780846 0.735347290792687 1 1
0.891271134349005 0.80497968010864 1 1
0.687277227821781 0.674260465208631 1 1
0.710085432405591 0.662806021249 1 1
0.783707727501007 0.718182258587552 1 1
0.66146078023523 0.565668580490553 1 1
0.638045219648689 0.582919126956357 1 1
0.684073012472795 0.622978193078464 1 1
0.574047684591566 0.513373255818353 1 1
0.707414946018173 0.632847339618041 1 1
0.693227429742111 0.625505922127632 1 1
0.573132875343553 0.528664290570436 1 1
0.764061327967885 0.706571112899248 1 1
0.527418168324491 0.488252019433646 1 1
0.546929432617881 0.502158727708243 1 1
0.642193456435832 0.578604338272237 1 1
0.608419733978008 0.574109755656907 1 1
0.814028576574491 0.754879878460313 1 1
0.727641153128616 0.665751764361474 1 1
0.842979992674859 0.751322503904885 1 1
0.845178252647791 0.751609777507426 1 1
0.839034400522353 0.760111607572323 1 1
0.611218747846364 0.6225982574887 1 1
0.925703526941274 0.858998108131698 1 1
0.724144284676902 0.656909413362752 1 1
0.727937449194969 0.665588324505868 1 1
0.89941867268049 0.813775440473184 1 1
0.570037387264899 0.528254076686691 1 1
1.21046405360309 1.05907556798594 1 1
0.581146166756735 0.519057581661416 1 1
1.0779528529997 0.993349498362161 1 1
0.611311359543025 0.564239785675976 1 1
0.870054424227715 0.794015131785917 1 1
0.783080955725624 0.720884554228372 1 1
0.876098155097199 0.797887845820981 1 1
0.594739437365592 0.542692688117789 1 1
0.887731964509408 0.821403387671309 1 1
1.03621691298719 0.940998901889797 1 1
0.820442578579549 0.737251260101299 1 1
0.706586620660969 0.623778589861753 1 1
0.627321707394276 0.589962661948173 1 1
0.607174061272365 0.52850704809789 1 1
0.773979602085249 0.689161952706791 1 1
0.936386817718018 0.872137759755124 1 1
1.07794517514042 0.98108071615263 1 1
0.881442096843861 0.784913793098826 1 1
0.719920495840417 0.65698969889715 1 1
0.911090626243324 0.859217205719062 1 1
0.669590494180898 0.589018370251501 1 1
0.769002360345402 0.691041744113842 1 1
0.646001552070714 0.583166594794855 1 1
0.60177251567681 0.564357952910557 1 1
0.768861358647203 0.709403191030238 1 1
0.81558497367758 0.710489851634306 1 1
1.00065186303097 0.909991211987409 1 1
0.77591496242298 0.716377979060028 1 1
0.71280935363589 0.653187488357586 1 1
0.763251937161724 0.68912630872177 1 1
0.998183449438941 0.898683369477597 1 1
0.482181904960255 0.436328068152586 1 0
0.96335286057135 0.884552836921515 1 1
1.00749033832887 0.898503856757844 1 1
1.09325416536194 0.994765339982435 1 1
0.523938382629789 0.455396720816994 1 1
0.193298002835293 0.17023306012506 0 0
0.710220607814617 0.658695356059776 1 1
0.50558078207502 0.465717949495196 1 0
0.72159312928366 0.650936169459421 1 1
0.668888415358647 0.612541253328441 1 1
0.747492221274334 0.675910252750036 1 1
1.05006558475606 0.959246688302333 1 1
0.879442907807245 0.800923155160105 1 1
0.79282818487805 0.702454907904444 1 1
0.859489455016417 0.773912788619932 1 1
1.21188480602545 1.08692365396282 0 1
1.07334385224752 0.957435216753595 1 1
0.627589818253133 0.566881360575203 1 1
0.534186909762169 0.495156459351445 1 1
0.744492588189445 0.687030108232053 1 1
0.694897973980687 0.61805156602179 1 1
0.458581836713514 0.423148037676039 0 0
0.64196631394674 0.592522788323664 1 1
0.894450624702205 0.803758656985781 1 1
0.59671571992222 0.545206230228915 1 1
0.835533627441707 0.763078079138164 1 1
0.6854851145176 0.613974278176778 1 1
0.985884543882288 0.893068659330802 1 1
1.40881712596504 1.26182461423842 0 0
0.815108163912179 0.7358099487516 1 1
0.607343194270104 0.58680392983667 1 1
0.827776977386003 0.736680803285108 1 1
1.00249535113772 0.920488145806414 1 1
0.672979407080457 0.612639248380176 1 1
1.00744084183732 0.93674982266916 1 1
0.977521425066714 0.871815304363734 1 1
0.859819528919476 0.79020199221331 1 1
1.04302373556087 0.967659263765623 1 1
0.781383075812722 0.713488705608504 1 1
0.595781430627316 0.527524954010259 1 1
0.729268391697928 0.658194061117109 1 1
0.662358086983454 0.609895258156304 1 1
1.0227447941623 0.940972028873248 1 1
0.510572331957183 0.4918401374961 1 1
0.492655454370148 0.452521049537938 1 0
0.573815538198542 0.557070517701978 1 1
0.466137847211396 0.462173169606126 1 1
0.630348655819435 0.580430712108489 1 1
0.843966265053284 0.762331569298094 1 1
0.766585450213272 0.704453166243523 1 1
0.768800168965414 0.698749976102969 1 1
0.672988044975699 0.604656956194653 1 1
0.677446650268188 0.632279802036548 1 1
0.493646471658481 0.447408176489097 1 0
0.624345714687149 0.559921922930931 1 1
0.581590688861227 0.519194050089531 1 1
0.844561334003598 0.78939661677987 1 1
0.513691018046635 0.484411331702692 1 1
0.443305260725955 0.379253528164566 1 0
0.591046655792081 0.541376497976064 1 1
0.793009276481454 0.718074497694534 1 1
0.61194402138728 0.574081396734626 1 1
0.643700714939596 0.584183643665228 1 1
0.882720532684916 0.791448907408039 1 1
0.886729165193025 0.802953900090445 1 1
1.03893470206375 0.928483849750885 1 1
0.791868051014577 0.749732229895843 1 1
0.604350469820114 0.574362040118617 1 1
1.01436770150281 0.925832256232356 1 1
0.98967456037042 0.88048759632088 1 1
0.859643691547354 0.770301566084005 1 1
1.15269362656594 1.05502219265962 1 1
0.857497189771333 0.774002093204893 1 1
0.738532282481532 0.672984864546961 1 1
0.715240189724963 0.650407312163756 1 1
0.806435592385389 0.752993367623349 1 1
1.15534030786351 1.01897797072384 1 1
0.806749648572401 0.747465670855471 1 1
0.847840829414131 0.764720144528452 1 1
0.446811526334088 0.406453486336173 0 0
0.732118231259556 0.672900356030678 1 1
0.566289227201351 0.52162416893392 1 1
1.05386154349528 0.945258409126874 1 1
0.501933035593406 0.462715414465639 1 1
0.931164071031472 0.840632218457117 1 1
0.736573042011284 0.658679896021955 1 1
0.738980591941235 0.645908974996895 1 1
0.647200498892933 0.599867063466967 1 1
0.59015227647114 0.552090006026082 1 1
0.822331877876798 0.759231063782235 1 1
0.59387310442073 0.579166738713369 1 1
0.709517969848139 0.638006366935167 1 1
0.531122000868305 0.50352601250005 1 1
0.654639774616793 0.591746190060146 1 1
0.709782204132787 0.64198370885764 1 1
0.73934799094243 0.662946478814928 1 1
0.753731696517392 0.69135677693096 1 1
0.778534961577627 0.723899373614441 1 1
0.917939970900621 0.844417376443447 1 1
0.880722099830512 0.811624636590617 1 1
0.753141898226402 0.685707766806447 1 1
0.568676899151637 0.511189192722875 1 1
0.676478713572547 0.6141804162266 1 1
0.809730749524935 0.74701840145182 1 1
0.612666827225458 0.58187169677038 1 1
0.882566487103582 0.832476359784424 1 1
0.730511057655171 0.676197070757815 1 1
0.973915681444641 0.876877117602364 1 1
0.739668256002295 0.661882624573809 1 1
0.788121528045623 0.713649614203175 1 1
1.39244959696936 1.21806236944441 0 0
0.611690959474414 0.564775790672773 1 1
0.642927906354658 0.593396089097966 1 1
0.816937835989808 0.723524598707469 1 1
0.762654289847589 0.708733265185079 1 1
0.795776355203621 0.704438078138769 1 1
0.957261679055747 0.864840259152967 1 1
0.685802078226944 0.598035575588158 1 1
0.568951466343825 0.536700798239189 1 1
0.700753348470741 0.638675782515435 1 1
0.64215252852806 0.583285872968581 1 1
0.585711533384513 0.529905359365975 1 1
0.667952006066656 0.603733538025197 1 1
0.899618997912348 0.798091917402277 1 1
0.872566493375774 0.802156033634537 1 1
0.65204109800324 0.595559386868059 1 1
0.721582896667345 0.644918163423753 1 1
0.724869918989378 0.64066100563903 1 1
0.735232064831594 0.650650958505032 1 1
0.757716513625579 0.667718185698305 1 1
0.81042206390557 0.722609645963761 1 1
0.82252661792545 0.758378629573346 1 1
0.84441017651982 0.776919688769753 1 1
1.1173488529213 1.0183831950402 1 1
0.828470938740666 0.747352461249309 1 1
0.717127503496484 0.641683977360704 1 1
0.806799578165348 0.722994136509471 1 1
0.648797827241251 0.584709150071272 1 1
0.777888786648727 0.756042156559923 1 1
0.890130673150219 0.762427580188298 1 1
0.88768637648809 0.815649954170991 1 1
0.789636689618026 0.693728714524842 1 1
0.897154200416468 0.800835782922033 1 1
0.722432108821575 0.642249877360704 1 1
0.748898220904192 0.673358606923465 1 1
0.667876596378119 0.612907165200317 1 1
0.79141778488313 0.735228928896127 1 1
0.83221977841383 0.750210842964837 1 1
0.778419238451514 0.695168360392216 1 1
0.621129290622894 0.550528495430099 1 1
0.500990794626886 0.455565089245134 1 1
0.686967784454026 0.645394747116772 1 1
0.891370909174606 0.825738871676351 1 1
0.712803942869283 0.646086829112583 1 1
0.734056764165375 0.669863556215548 1 1
0.683437202556791 0.623560532804813 1 1
0.876671181781937 0.800413011096807 1 1
0.585857741707714 0.512758770541788 1 1
1.13026877022508 1.00832012904035 1 1
0.863842583310092 0.785104084830913 1 1
0.962259839861522 0.871279124251717 1 1
0.829655390831053 0.770551035203673 1 1
0.724573327316815 0.669459807254021 1 1
0.874784021218563 0.780021026003686 1 1
0.824738562064156 0.747006184817032 1 1
1.04902604270197 0.951506288970621 1 1
0.787124966877932 0.725137129318759 1 1
0.280439879096848 0.270816228727837 0 0
0.763092134837315 0.721437223779124 1 1
0.609900481893832 0.545071101901195 1 1
1.00259779024734 0.901516923570414 1 1
0.871195148620051 0.792420995443022 1 1
0.89113578768232 0.802452462366557 1 1
0.412423073441758 0.375172457059318 0 0
0.741748262294583 0.6386380664716 1 1
0.732423912739991 0.664947215011636 1 1
0.74870732037744 0.667902131612286 1 1
0.590713587912129 0.521114302873219 1 1
0.675385155877599 0.626112284528435 1 1
0.710641330445132 0.638911055871527 1 1
0.815056806576433 0.713435095492191 1 1
0.631362017073956 0.579007396216732 1 1
0.815117944400878 0.76483165636625 1 1
0.779279739610825 0.74631513496131 1 1
0.551510292335334 0.527484023468121 1 1
0.748293231870899 0.688458841532429 1 1
0.649992116973211 0.603124993352473 1 1
0.695101717091143 0.633721251567873 1 1
0.908938933527874 0.8422990546782 1 1
0.641423927183145 0.584692861566884 1 1
0.97980222659966 0.899255474842194 1 1
1.01545482225698 0.88453997928731 1 1
0.598604095616719 0.545108179786569 1 1
0.440161930108662 0.409674005126214 0 0
0.775881609024688 0.697103637484248 1 1
0.622110423115674 0.57906034979968 1 1
0.521253056857489 0.458814613183428 1 1
0.618724797828152 0.580608094145 1 1
0.881840264818182 0.78868956073707 1 1
0.787545398275169 0.728758740621016 1 1
0.858726449022353 0.790910155023435 1 1
0.721509407531978 0.644304534515066 1 1
0.895092281955851 0.808939195595757 1 1
0.911894470144599 0.840446137115095 1 1
0.983936595001736 0.877983059049244 1 1
0.795154661762099 0.737534537853152 1 1
0.71267451803043 0.640333224801611 1 1
0.749514822542583 0.688970663687302 1 1
0.59473662990007 0.572440534125842 1 1
0.766993773422912 0.705926189853471 1 1
0.394914110071726 0.381373229606811 0 0
0.890624685512843 0.815736431507647 1 1
0.7121653895603 0.646175122540782 1 1
0.690147392330518 0.629337062571955 1 1
0.797000719464924 0.701538225640017 1 1
0.441694935532447 0.394825826724533 1 0
0.926326286476212 0.811580321862269 1 1
0.777810996415429 0.691025203653004 1 1
0.711053220329984 0.661909823927715 1 1
0.821730198167563 0.756521212325884 1 1
0.856020477820092 0.771409661935256 1 1
0.969906196689128 0.872566638889217 1 1
0.782572675112536 0.708913852949709 1 1
0.653510764440098 0.599955300813007 1 1
0.945631897544981 0.840443443022252 1 1
0.53201752707225 0.482976389683101 1 1
0.931410989808929 0.856271490964714 1 1
0.786012930751621 0.723303919284606 1 1
0.780394829850204 0.72620689772044 1 1
0.507241901834242 0.454721834245739 1 0
0.703496248764122 0.65326271675326 1 1
0.822522262080052 0.75672717949965 1 1
1.01493444071942 0.911272656237589 1 1
0.686702331823942 0.630371680748071 1 1
0.818206168994712 0.740760299623615 1 1
0.7270414616595 0.67979790236089 1 1
0.916750950998935 0.817230954590427 1 1
0.888333594671839 0.77602203542016 1 1
0.940109089890248 0.899876376372023 1 1
0.948250382081733 0.870296306871418 1 1
0.708551340956924 0.646381680245024 1 1
0.789592455078554 0.680538154144083 1 1
0.729099549863499 0.679989472703432 1 1
0.869881485212325 0.772395082165125 1 1
0.557248038465452 0.500350690262849 1 1
0.8099645346017 0.724118825205979 1 1
0.786413933517675 0.695763124701492 1 1
0.937156638004093 0.842513054654128 1 1
0.706747270401431 0.645798006677498 1 1
0.762975157142881 0.681524162662855 1 1
0.757916161478805 0.695424997388175 1 1
0.617151577648695 0.57045634596971 1 1
0.744424525614303 0.703412247159532 1 1
0.886658314977086 0.816652366475443 1 1
0.737634380414684 0.684144428136031 1 1
0.82892785408472 0.773973386025426 1 1
0.632685513587373 0.565746314320939 1 1
0.639736150209227 0.591648393784589 1 1
0.793784963101537 0.744984866096121 1 1
0.453532336954631 0.426518729747773 1 0
0.56851769915595 0.528946791674408 1 1
1.17794407316695 1.06255015591485 0 1
0.448588853469129 0.414844074142213 0 0
0.747341754761651 0.690717500661802 1 1
0.731708873315562 0.636940387791948 1 1
0.582167940133607 0.543607465774424 1 1
0.666969267921213 0.587840851347051 1 1
0.688199589882418 0.658117165161788 1 1
0.939484024954241 0.844369494345002 1 1
0.724288648916633 0.67419756167843 1 1
0.850965605128063 0.7922813125431 1 1
0.778616996766652 0.736940200252936 1 1
0.68250386745438 0.63691543466322 1 1
0.844938008555696 0.789665550877792 1 1
0.881771230122956 0.799449083484847 1 1
0.766998302117578 0.696746496353454 1 1
0.749729224713634 0.663926802658972 1 1
0.670572613591121 0.599986762254915 1 1
0.626944337584197 0.573564063647268 1 1
0.822328283684839 0.762809684852696 1 1
0.84310087302074 0.756935805174781 1 1
0.698771272407265 0.634749086594208 1 1
0.477767291191385 0.44503059481179 1 0
0.524878350224141 0.482044620432586 1 1
0.868461108776249 0.768628525104319 1 1
0.724969152438907 0.648946000370004 1 1
0.845233828930698 0.74968809549575 1 1
0.862777155307677 0.777399235948322 1 1
0.739186231447491 0.682666025183946 1 1
0.955045844154433 0.880286783339133 1 1
0.659454288598139 0.597889967646692 1 1
0.60319327611877 0.546924555029138 1 1
0.388595633865359 0.340037434304952 0 0
0.847305073985047 0.755497556548749 1 1
0.889924939333738 0.816301304888735 1 1
0.868007645858173 0.782915987175896 1 1
0.826387505937519 0.763939730107366 1 1
0.629025310156294 0.565058116672009 1 1
0.681121917108804 0.601661717562649 1 1
0.578997351900373 0.540708303438686 1 1
0.806773769611475 0.732782734839272 1 1
0.659052106721786 0.626381040483089 1 1
0.82282769310959 0.766300233323524 1 1
0.750353346024479 0.674820146178606 1 1
0.882071431837749 0.810548555626295 1 1
1.20980905258349 1.09559580072089 0 1
0.769684496198445 0.697698194017638 1 1
0.735510553559609 0.677949050499185 1 1
0.651670096451342 0.591907506032356 1 1
0.549401617246461 0.512050570784716 1 1
0.78043449390746 0.71931696421157 1 1
0.574069190660729 0.525324910116578 1 1
0.86154034930937 0.768906529592521 1 1
0.993286198407854 0.880374289831959 1 1
0.801801242004911 0.733081941159252 1 1
1.02626042441228 0.924632232965551 1 1
0.942037189089202 0.858470849551141 1 1
0.863014176622094 0.762639316474134 1 1
0.694074403737746 0.621535995687556 1 1
0.898145379557255 0.816547846043016 1 1
0.726656276456852 0.689476714686526 1 1
0.861604452457369 0.7676682388968 1 1
0.716661295042026 0.709155040518873 1 1
0.764435797607779 0.687234018039489 1 1
0.881345083415415 0.77754079661285 1 1
0.623859934532097 0.552725762718033 1 1
0.75212275765955 0.662733911173865 1 1
0.561853113505288 0.491197534528067 1 1
0.931992015054656 0.854917482605089 1 1
0.840481604712623 0.757865277716111 1 1
0.946761978835613 0.83871589744306 1 1
1.12576548247065 1.00282078148188 1 1
0.698296589306072 0.631616184137808 1 1
0.958720686556856 0.88839482291273 1 1
0.803895469719829 0.724021554646868 1 1
0.838427331873205 0.782155176070344 1 1
0.906375985274543 0.814770967561731 1 1
0.813317449351968 0.720386925959086 1 1
0.806199766293172 0.718797487309108 1 1
0.630787361732021 0.554277461141027 1 1
0.933814732705357 0.820729369413487 1 1
0.768249011999896 0.709778053987907 1 1
0.59108319211701 0.566904228422975 1 1
0.868705631401067 0.784934269124338 1 1
0.759905365470854 0.683599989430148 1 1
0.537084374772977 0.479063980595534 1 1
0.546336429548416 0.498184053644075 1 1
0.706103254184045 0.632675733143447 1 1
0.581348250060297 0.510052506021066 1 1
0.964051629211599 0.87079876284156 1 1
0.71174960602103 0.634773727268007 1 1
0.644117299494113 0.599508815248416 1 1
0.985841344593585 0.880332189683614 1 1
0.517667176058766 0.50892196269756 1 1
0.941612787642867 0.854649969129944 1 1
1.06056179948761 0.964722199267917 1 1
0.641652202281096 0.599504291151586 1 1
0.849408480330319 0.765548569766455 1 1
0.966402086661618 0.844066352045053 1 1
0.976881525065856 0.855874691741386 1 1
1.09098045889172 0.97952898409654 1 1
0.658462817062325 0.594647819345194 1 1
0.813943867482754 0.728548867870927 1 1
0.523706978113512 0.496407474201477 1 1
0.689328803732823 0.620850295386906 1 1
0.976966079637523 0.899718041021729 1 1
0.902236162078277 0.800790652746374 1 1
0.602230770579365 0.544427393884055 1 1
0.472488369441677 0.432655871343163 1 0
1.06138465380448 0.955781185218168 1 1
0.308363311308356 0.285555783025533 0 0
0.84126077646162 0.77654927196165 1 1
0.898160231124344 0.812020137915954 1 1
0.780122021198007 0.706958415136701 1 1
0.543517525588922 0.492430392667933 1 1
0.782104665943574 0.71414400624485 1 1
1.13702344929558 1.02957363460097 1 1
0.686197601596207 0.625670479744616 1 1
0.575918496731321 0.508244476793774 1 1
0.968122667413379 0.890787095524651 1 1
0.571297979066771 0.513139581920946 1 1
1.04454356911042 0.937408030505509 1 1
0.670174397820673 0.613346922295077 1 1
0.63390017791148 0.577984573411804 1 1
0.747233400288372 0.664116506075409 1 1
0.727787182406579 0.670756491022693 1 1
0.886156548528436 0.791899545066657 1 1
0.77986438086636 0.695533940007692 1 1
0.920463907178124 0.873064141331017 1 1
0.718222295838648 0.628234643757032 1 1
0.326448719433919 0.326878676312899 0 0
0.717401770908439 0.643744315372042 1 1
0.866306031920038 0.804807875389832 1 1
0.898611643593926 0.795225146023823 1 1
0.729829598146073 0.660468546172544 1 1
1.04203748951827 0.971115834725456 1 1
0.786330109382972 0.74531482227 1 1
0.777162038886463 0.718330940908278 1 1
0.748307400063403 0.705654386365386 1 1
1.10655740694612 1.00487487570589 1 1
1.15613982389214 1.04484623514827 1 1
0.525388940178722 0.470762928719345 1 1
0.711594185169621 0.662171402458588 1 1
0.637960154718188 0.566959971777592 1 1
0.723774986710655 0.66959929531636 1 1
0.569573982604518 0.501744144011415 1 1
0.98952256074211 0.943131674218372 1 1
0.52042395748288 0.488177001014869 1 1
0.746114102109594 0.686285203697659 1 1
0.808421299109322 0.748826097926556 1 1
1.08888145001774 0.98022415994298 1 1
0.632751012133992 0.551064021336872 1 1
0.78223614134255 0.699432943080645 1 1
0.616467801840811 0.553107340627446 1 1
0.455296977781659 0.399937672363545 0 0
0.651860065477276 0.598176429809136 1 1
0.701516266990366 0.638721050483853 1 1
0.815552796498672 0.710870807710053 1 1
0.453196931520508 0.427058789134259 1 1
1.04191960417574 0.964902462133383 1 1
0.899931515722909 0.813451292362286 1 1
0.809404192866111 0.701889029706011 1 1
0.676311313441291 0.596941839055589 1 1
0.582818351651186 0.518812538528119 1 1
0.796954617988589 0.73451810527054 1 1
1.04424152628963 0.931241940336967 1 1
0.72071732998177 0.648472749239082 1 1
0.955205979684928 0.885873352997114 1 1
0.602934063277543 0.530423114028217 1 1
0.831751245154652 0.755680830980098 1 1
0.860817223209529 0.787250262871947 1 1
0.701110845844662 0.635930369979026 1 1
0.951106416736167 0.872139247165166 1 1
0.526629817405497 0.489637348829101 1 1
0.671786470290524 0.605750453026882 1 1
0.743309432859044 0.690543882657366 1 1
0.621038061885863 0.55361683455432 1 1
0.584582582541636 0.507510365761279 1 1
0.763980306740055 0.686008421747229 1 1
0.677133894119891 0.592255372273332 1 1
0.68242704157759 0.640242994481281 1 1
0.731153603290373 0.655597269197394 1 1
0.761305835391512 0.658073670908219 1 1
1.15980292498826 1.00856881673094 1 1
0.917292536276118 0.835808445190324 1 1
0.916913235076859 0.826904459732501 1 1
0.517808864289209 0.485876397091341 1 1
0.675605251036876 0.620037180944846 1 1
0.937888746315965 0.870678322474151 1 1
0.520098689670475 0.472870032434829 1 1
0.944057550734891 0.844423330289863 1 1
0.869131088389746 0.797006641332684 1 1
0.738450039274827 0.710447317922965 1 1
0.803945201581824 0.730057312581026 1 1
0.769691057426572 0.714051323804408 1 1
0.927541755876534 0.825514281865348 1 1
0.903584873732907 0.800290992137923 1 1
0.674898347290099 0.628287159394904 1 1
0.326371112775541 0.308763764786475 0 0
0.862296392067723 0.797024678852897 1 1
0.628770123853217 0.570284180855811 1 1
0.893312059522177 0.787659783628111 1 1
0.683491702667186 0.61720736868421 1 1
0.774886763201251 0.70360226228171 1 1
0.919790534440241 0.824847425542432 1 1
0.487303916708593 0.411032200489959 1 0
0.761854325638462 0.680183991898196 1 1
0.754081158518934 0.702531285657854 1 1
0.918728909351193 0.843190660484231 1 1
0.846200567047021 0.757747989870634 1 1
0.55600771837818 0.494649513609825 1 1
0.810287546219927 0.680438660105907 1 1
0.686173661001699 0.613215953800615 1 1
0.705204642394782 0.640440255721158 1 1
0.446540009496994 0.399243791297802 0 0
0.737976445818076 0.67229883634871 1 1
0.723176447127167 0.661673704337681 1 1
0.834696864574588 0.803239653697456 1 1
0.77876558399114 0.708839675543485 1 1
0.818116511029936 0.765453066606792 1 1
0.678923064656331 0.630976293401711 1 1
0.745787841735054 0.625402538574645 1 1
0.909170790786712 0.820069158701133 1 1
0.965225932009911 0.883549842161087 1 1
0.959995487575172 0.876307326364521 1 1
0.601623917761895 0.550917677876872 1 1
0.637207927263494 0.553994891497723 1 1
0.640075174267885 0.577157380010527 1 1
0.741742374504989 0.673877777442042 1 1
0.675927241577623 0.64101328171454 1 1
0.546196694806534 0.472622463759996 1 1
0.842672186510428 0.761379156212243 1 1
0.825979419195473 0.75781681524176 1 1
0.634593868182406 0.578611564605901 1 1
1.04673703919864 0.949273876652744 1 1
1.25678420762042 1.14103075858039 0 1
0.589689534026712 0.544084953723377 1 1
0.48437710272656 0.445632203707107 1 0
0.688599832073913 0.601924874498999 1 1
0.506807898796249 0.457446851274481 1 0
0.971658059432958 0.894542185173944 1 1
0.847525581863399 0.789248833272698 1 1
0.886162920117985 0.810957765458137 1 1
0.799685173449733 0.72833775836559 1 1
0.633644075547 0.569402599428641 1 1
0.477079258517547 0.442478417082151 1 0
0.434574417247712 0.385807193997298 0 0
0.973768440800372 0.880675925114978 1 1
0.743995809806228 0.675047382154335 1 1
0.839729153643304 0.768156543480182 1 1
1.03839690175547 0.943253197563791 1 1
0.406318780630114 0.361501367997487 0 0
0.632454767552808 0.568858132275486 1 1
0.63940846795194 0.5570440168217 1 1
0.845203499665204 0.775785313404577 1 1
0.794260256042936 0.722411082376429 1 1
0.544505494154907 0.475771744940977 1 1
0.811527603443774 0.723862610924383 1 1
0.616032185917705 0.549817884033593 1 1
0.73820622048565 0.668158983792941 1 1
0.523447281123614 0.474279167049695 1 1
0.918399975813724 0.809490237404698 1 1
0.967822187582645 0.875446356440839 1 1
1.03047555322077 0.886840373123057 1 1
1.01022655109465 0.920695951205313 1 1
0.432973891375716 0.398662952805083 0 0
0.785406137435886 0.716072998050384 1 1
0.966724114816577 0.893928002243588 1 1
0.856233270034707 0.750680933217018 1 1
0.704304267659575 0.633629716805175 1 1
0.964516996643129 0.851023642289214 1 1
0.613568372259266 0.543775312146783 1 1
0.678806495175794 0.627012686516083 1 1
0.946056179345906 0.846063180513052 1 1
0.713461910168329 0.639274619946866 1 1
0.658740663906907 0.58314441168425 1 1
0.348709704083056 0.345193325397575 1 0
0.55899179325688 0.510474694349177 1 1
0.558904554803677 0.514302327643044 1 1
0.845403133832124 0.772354092886218 1 1
0.602652917797557 0.521047577358707 1 1
0.732612962955057 0.665022013762901 1 1
0.493271871827027 0.441920632559315 1 0
0.876344128375932 0.794365975568165 1 1
0.907769686007171 0.827129388175432 1 1
0.535867893894457 0.502695866749666 1 1
0.904031606306563 0.834320502277763 1 1
0.927790615147346 0.86113186981396 1 1
0.610978795677204 0.560672100800008 1 1
0.929414273183951 0.840703455996545 1 1
1.00176616441208 0.895491832415581 1 1
0.894534739670505 0.80192253918047 1 1
0.953831601088001 0.870968362947937 1 1
0.664843165769179 0.604149104216227 1 1
0.874161015014849 0.78182804386834 1 1
0.756635524383787 0.673144553273203 1 1
0.850307615858385 0.790192827449755 1 1
0.581929411100334 0.523480057942456 1 1
0.884278677342658 0.794104460921604 1 1
0.733901045375084 0.692193089275324 1 1
0.681794968139905 0.619208853134803 1 1
0.793748192830443 0.723652602899642 1 1
0.697109085660228 0.631389663958633 1 1
0.814667988971186 0.726246362871245 1 1
0.82515062372831 0.752379411137107 1 1
1.03360010485201 0.947299979203289 1 1
0.830096544560007 0.757694597771814 1 1
1.07318507459758 0.932731626619625 1 1
0.704516711974732 0.651424479093707 1 1
0.968761692530404 0.904587783367305 1 1
0.644132667288351 0.574655370280741 1 1
0.845426620776263 0.736859937171329 1 1
0.643176294244166 0.60217621194141 1 1
1.02925504828265 0.922198967435136 1 1
0.794865647150916 0.727938915327671 1 1
0.778203749998373 0.724676750314444 1 1
1.05715157811144 0.954270873189018 1 1
0.760835722197079 0.704218097113325 1 1
1.13921829133918 1.02932269021189 1 1
0.592584131334843 0.554450716288266 1 1
0.649914655766482 0.572891095027353 1 1
0.686922708567306 0.646206632225606 1 1
0.92778861608116 0.833795825996059 1 1
0.599033877061567 0.543035445951319 1 1
0.713603221996542 0.669101879955187 1 1
0.679274895818516 0.614047851940797 1 1
0.672120707949215 0.594479390113404 1 1
0.819747378301611 0.735456324129657 1 1
0.878943995387254 0.760857049871935 1 1
0.484609246941376 0.421417885170515 1 1
0.591628515265473 0.550736479342893 1 1
0.866354599971008 0.786149327718993 1 1
0.569787042661396 0.522877343298587 1 1
0.797720357139656 0.720574519470584 1 1
0.581280478120272 0.51893513915208 1 1
0.653942088494914 0.612593479725117 1 1
0.924342164215049 0.838854584923992 1 1
0.873529871712367 0.809689771118111 1 1
0.929924057054872 0.850550717691857 1 1
0.812196061522969 0.741618691074646 1 1
0.76442008316843 0.709693937700879 1 1
0.953144378298052 0.870843391871448 1 1
0.910920176935002 0.831270215972917 1 1
0.624111729600007 0.561255198670073 1 1
0.855547714478262 0.774044829101321 1 1
0.941388364166286 0.877796114391214 1 1
0.992494509296307 0.882972960905439 1 1
0.51265398846055 0.458037042128403 1 0
0.722172118722162 0.642807269928975 1 1
1.22824186887061 1.10934124643597 0 1
0.931084029883845 0.850734962575166 1 1
0.603833738223035 0.545025960693977 1 1
0.923485772703837 0.855397502596732 1 1
1.17008248895953 1.04707010666752 1 1
0.586596202368453 0.518305215832142 1 1
0.768184926750331 0.70309215345674 1 1
0.660529088556666 0.599376242549272 1 1
0.991706699771924 0.927771762266597 1 1
0.64071170875675 0.58079685844228 1 1
0.948922834946211 0.849877055775477 1 1
0.786030437791904 0.710804140280563 1 1
0.751067732542016 0.67996233084498 1 1
0.830277036834463 0.749217967863752 1 1
0.834864120920461 0.741277344511109 1 1
0.765956560673381 0.683258576131599 1 1
0.602496757261779 0.562572096562881 1 1
0.56812897380846 0.510790939704214 1 1
0.710926937094511 0.624584063928694 1 1
0.975920379628605 0.890671834825964 1 1
0.636285225161757 0.583997383322196 1 1
0.669305824929727 0.611343289227551 1 1
0.674648838923369 0.630144240457612 1 1
1.00151592345971 0.882088292525057 1 1
0.866190263600251 0.765954496144415 1 1
0.700467233466588 0.681309041527013 1 1
0.906292648643485 0.808796899273013 1 1
0.387654879303124 0.36951528365456 0 0
0.807461969267692 0.724678803569352 1 1
0.776435582328307 0.703228873611287 1 1
0.883052330499388 0.810533406069449 1 1
0.944938143019162 0.834910949976739 1 1
0.651622388448969 0.593748946267819 1 1
0.623928633680703 0.582428122989705 1 1
0.954573174994414 0.865845993466233 1 1
0.826167711396782 0.732637979594114 1 1
0.604746862205196 0.550547695811279 1 1
0.949815042844565 0.861356152309505 1 1
0.683247262233111 0.599434832830773 1 1
0.716862616310637 0.646883901215419 1 1
0.687291221427411 0.626823461770974 1 1
0.908732865014578 0.811040156542194 1 1
1.05033538277797 0.969756460922323 1 1
0.962869372643419 0.868496088229276 1 1
0.70965168569997 0.703658173737598 1 1
0.930219042445995 0.83300820733516 1 1
0.877493463536629 0.795440093548027 1 1
0.62971656682649 0.596457512157161 1 1
0.612872433143414 0.565783015397481 1 1
0.700613173220215 0.624936369217681 1 1
0.623443595712143 0.566730124300853 1 1
0.640559498624165 0.577222367739549 1 1
0.412221477150224 0.367832074014199 0 0
0.756109242378695 0.690863842257053 1 1
1.03251109489671 0.932575084303066 1 1
0.651925796972578 0.594563193047202 1 1
0.933527407814698 0.840438445758209 1 1
0.577495106819576 0.529719638855409 1 1
1.0296273383275 0.933437101584409 1 1
0.773909573059225 0.70402818332167 1 1
1.08479195712877 0.980060554736586 1 1
0.720238009696692 0.640665267568107 1 1
0.931706975407668 0.838069636231261 1 1
0.927182040833348 0.863164184968689 1 1
0.745552876577324 0.676336504582753 1 1
0.897805323220565 0.815838102756021 1 1
0.607276880376462 0.55242855974764 1 1
0.814597376967755 0.760173649316863 1 1
0.869085362908855 0.754339052624363 1 1
0.758720538593536 0.687456813837251 1 1
0.681067098151903 0.623618222933878 1 1
0.894240388915317 0.805049878653796 1 1
1.18639881437583 1.11030516430177 1 1
0.886522389993692 0.801003523022162 1 1
0.622008221507085 0.557839975702626 1 1
0.659553423417249 0.593051241090754 1 1
0.756600091644243 0.711288960484166 1 1
0.71738184698889 0.646757257888322 1 1
0.729945029724798 0.657960800945116 1 1
0.733814535198631 0.661607625560385 1 1
0.802972273059762 0.739987137638095 1 1
0.755380719546081 0.745008074742964 1 1
0.790191643830272 0.697412042119189 1 1
0.872078011017253 0.796030092126109 1 1
1.08338801185065 0.988626520757741 1 1
0.695323935274681 0.621611015173201 1 1
1.05812226670328 0.959111029139312 1 1
0.710745566708972 0.638988280542131 1 1
0.745834041775418 0.66176910226188 1 1
0.805317947169178 0.718057602043976 1 1
0.538388712728509 0.485018706996238 1 1
0.603726233122438 0.547940897123566 1 1
0.657556958500432 0.624696789120788 1 1
0.738922859495128 0.679251885097426 1 1
0.756682197235324 0.692457061890365 1 1
1.00608334818341 0.917817938147266 1 1
0.470004987602942 0.419788009968921 1 0
0.938322167605392 0.843981136628105 1 1
0.73215297596352 0.673087094596846 1 1
0.454830591926747 0.432565118264793 1 0
0.908730411495598 0.845653774670817 1 1
0.74552935769842 0.678189781813468 1 1
0.812968734994016 0.725623252518319 1 1
0.584219557505314 0.55581915146427 1 1
0.409859446760947 0.378659294601135 1 0
0.931779517506139 0.850954661852848 1 1
0.891634186469799 0.816934793899696 1 1
1.0274141446927 0.951110397299328 1 1
0.997592409606079 0.924621406151865 1 1
0.791928626221939 0.717658292851684 1 1
0.721661371003859 0.661662692147023 1 1
1.07256843553583 0.967030848705646 1 1
0.967448916338108 0.876546039658722 1 1
0.652531505359697 0.59143700469709 1 1
0.727295394181383 0.678973751059279 1 1
0.765991149604814 0.709316878422826 1 1
0.661959048774762 0.566153281383138 1 1
0.186312374766633 0.157590469252752 0 0
0.74245960277005 0.68462071447619 1 1
0.558477466474147 0.547536035390431 1 1
0.763665793273808 0.71024119658928 1 1
0.801050730006525 0.712896706813232 1 1
0.892283158531349 0.787838911547204 1 1
0.803678016279281 0.702122864443244 1 1
0.956151560094033 0.880015079850339 1 1
0.840394907029279 0.763564389960343 1 1
0.537431513730456 0.452636979512596 1 1
0.747239273590131 0.693186610763689 1 1
0.756668365471939 0.692603057163377 1 1
0.781966439061351 0.707271479126665 1 1
0.733883856902219 0.652934605874611 1 1
0.451858397127325 0.42555687056379 1 0
0.799952147105735 0.709679993523012 1 1
1.1100070598924 1.00583112869129 1 1
0.954889797736378 0.874189664994745 1 1
0.727501889027161 0.654901324702183 1 1
1.1469869102456 1.0421454004862 1 1
0.876568010417572 0.77969060583978 1 1
0.694313071232558 0.626794027285103 1 1
0.811695881407588 0.747007269870462 1 1
0.844710445326183 0.770665758386242 1 1
0.922549838904568 0.852530238270829 1 1
0.790082254408141 0.724649395088946 1 1
0.807082397201 0.748382748714525 1 1
0.942722858505064 0.837209418911041 1 1
1.2173416217991 1.12688598464667 0 1
1.22163502929258 1.08694037828591 0 1
0.954254686776864 0.898789145971892 1 1
0.758101631175939 0.700284786183894 1 1
0.897039101732699 0.813064826542153 1 1
0.893922868918417 0.782484348866304 1 1
1.04081813687381 0.944395305479395 1 1
0.744949654022659 0.688988066579822 1 1
0.884006896900909 0.791600045972039 1 1
0.723195930608682 0.628692249858117 1 1
0.758337274659382 0.710674490056999 1 1
0.466323205612005 0.422241121565403 1 0
0.816790363068739 0.747845595051011 1 1
0.819992643340614 0.754456050889497 1 1
0.847151524887236 0.772524704258784 1 1
0.916246337995067 0.830048543619336 1 1
0.825454372069138 0.796604991032146 1 1
0.712799189007053 0.616910283678255 1 1
0.909657337712955 0.82571814904679 1 1
0.41776840501427 0.369738868040752 0 0
0.759440805243686 0.699935887519559 1 1
0.448411719249774 0.423280111910441 0 0
0.838023876072707 0.766197828966113 1 1
0.829083675906679 0.746976016886942 1 1
0.792789107600302 0.719465106138162 1 1
0.710035861151789 0.658049693954424 1 1
0.638806428123304 0.580876724259947 1 1
0.638452548459001 0.573549387287258 1 1
0.716045877227745 0.630905648296928 1 1
0.649598381066673 0.590574931195477 1 1
0.58944779649291 0.532071075426101 1 1
0.751891213838819 0.668125050246284 1 1
1.1560650990584 1.05342106310488 1 1
0.827449631917525 0.752995824779149 1 1
0.841040009786969 0.768683710157917 1 1
0.820281517129608 0.728966254594143 1 1
0.889871101847525 0.800343530350032 1 1
0.461547742880842 0.428999297316702 0 0
0.516557342987061 0.474999453790034 1 0
0.668361560172957 0.591093183025597 1 1
0.645310396597168 0.59511946313163 1 1
0.821644038746036 0.73845024141219 1 1
0.931716358160161 0.84861656504531 1 1
0.840472301711962 0.772282031103615 1 1
0.69618170833111 0.614259767102688 1 1
0.746623442504221 0.688245070150136 1 1
0.85451054539997 0.791750084384628 1 1
0.854626661681839 0.782375483098182 1 1
0.802825872187377 0.740446311848465 1 1
0.854908161645491 0.775174500621161 1 1
0.742405670173084 0.688141283227734 1 1
0.666999246843328 0.620720608337949 1 1
0.929971281395938 0.841145650019114 1 1
0.683286685133994 0.631915195196512 1 1
0.815668849876461 0.749969887830963 1 1
0.557023257420802 0.50793301397939 1 1
0.692481706643489 0.644823492202954 1 1
0.903649904797436 0.807242800196816 1 1
0.939813386647628 0.875354862922629 1 1
1.15306533055804 1.04829480123885 1 1
1.07572587665482 0.965856858149027 1 1
0.684454313831752 0.621130025918556 1 1
0.631439306870319 0.586824560207488 1 1
1.23814196195244 1.102115148821 1 1
0.906608421429355 0.81111955281193 1 1
0.566163498268717 0.512536929625902 1 1
0.773509975995681 0.708055750730977 1 1
0.974459856326741 0.888039030736319 1 1
0.699322340217411 0.629131479048207 1 1
0.755861197930521 0.690402411357416 1 1
0.822309382350008 0.741374123025635 1 1
0.872207491719883 0.805583521569501 1 1
0.840644117778124 0.766353753237115 1 1
1.00087788193516 0.884232951775887 1 1
0.804770247210284 0.742197242967527 1 1
0.669316958863866 0.604815299540945 1 1
0.786314000018401 0.718834853231798 1 1
0.798712501462213 0.708960985266356 1 1
0.891521992511651 0.798218646996201 1 1
0.973378644859445 0.89417336343333 1 1
0.929532501861393 0.861522300413262 1 1
0.867306103866935 0.799330744289973 1 1
0.666706327707076 0.59607062190468 1 1
0.509821523296419 0.495077570534923 1 1
0.874785518349499 0.799012246887479 1 1
0.863051173275941 0.75750883920323 1 1
0.698448594848175 0.641862619675628 1 1
0.646766391271209 0.596187464344161 1 1
0.82149447882532 0.732134914456036 1 1
0.69981513796027 0.629215183165021 1 1
0.976593010014567 0.896419225366159 1 1
0.577026732524306 0.519795107616053 1 1
0.779833599552199 0.706391400886879 1 1
0.880076150425032 0.785323177617026 1 1
0.416794050983277 0.394300698692043 0 0
0.476469701929453 0.432862911098794 1 1
0.901176016673248 0.841939916904301 1 1
0.839774595892409 0.754176440599486 1 1
0.880812824455008 0.789885813942258 1 1
0.735127911414176 0.652530608763454 1 1
0.779527167261469 0.694617500231274 1 1
0.877205098335485 0.804580449481069 1 1
0.862163081453301 0.794777052634369 1 1
0.77119246301183 0.69949308729171 1 1
0.950760615528593 0.86784315513211 1 1
0.721313477491487 0.647270856924959 1 1
0.858482277657339 0.801828377756124 1 1
0.743616918324944 0.632529865769987 1 1
0.643655439226798 0.598138897541732 1 1
0.838651575643366 0.768396207524431 1 1
0.727996989092747 0.677821361077688 1 1
1.01332637225736 0.892439687240642 1 1
0.573717701961991 0.528558755672176 1 1
0.782306021439932 0.654778458824605 1 1
0.731987107229993 0.661747385063799 1 1
0.629045895742925 0.585286596924926 1 1
0.55810757054373 0.505369352077153 1 1
0.675087078983518 0.600730086273754 1 1
0.532964153213157 0.487651455787182 1 1
1.07028085456279 0.979722661676844 1 1
0.544103434605168 0.486005216412623 1 1
0.660199920662008 0.602386111156085 1 1
0.637124168240749 0.574660891005384 1 1
0.951225449235076 0.855852844049128 1 1
0.871680961000125 0.800569516381412 1 1
0.641830687428438 0.581471628047131 1 1
0.664692139438436 0.601217977822847 1 1
0.789342670829318 0.695048471116763 1 1
0.692248818908494 0.610477672249861 1 1
0.861804515306904 0.778330377323881 1 1
0.913901024140825 0.825073242779584 1 1
0.874191013620907 0.816543948157919 1 1
0.528917378654534 0.488582856711573 1 1
0.838171274962369 0.771499222697295 1 1
0.892810077321934 0.8093150089513 1 1
0.45052841467352 0.414815721132412 0 0
0.907691013495035 0.831319963455292 1 1
0.849293361195116 0.780129946365283 1 1
0.570416518997053 0.525787372461803 1 1
1.09978855000187 1.0222557608346 1 1
0.683356844580791 0.637318928421031 1 1
0.988770953060467 0.888514956770084 1 1
0.769115968088021 0.706598868004197 1 1
0.877258933333957 0.760503166844813 1 1
0.834176035887253 0.764441926094811 1 1
0.395256543783506 0.350752335612515 0 0
0.937852804610243 0.843496534774919 1 1
0.608464600853554 0.559932453865198 1 1
1.0142413089357 0.887527702990319 1 1
0.721637104639076 0.66090495381952 1 1
0.770559609985378 0.702922433323966 1 1
0.877915204220637 0.781011031359129 1 1
0.622186287618425 0.562821066847738 1 1
1.30840774775902 1.17611544169541 0 0
1.16057541107397 1.0527892593301 1 1
0.719257925368534 0.658893051867185 1 1
0.438753211357802 0.415793446640211 0 0
0.88402462089741 0.805234459381979 1 1
0.64079399264664 0.573427085970641 1 1
0.792918192988178 0.707284647545533 1 1
0.902690632706638 0.823815759739823 1 1
0.732952694076276 0.653191168548117 1 1
0.73837535123083 0.674715110114847 1 1
0.555443703267809 0.495213086468193 1 1
1.13345745251469 0.994936443851091 1 1
0.749666827824458 0.657253271110982 1 1
1.01056797360627 0.920392605253411 1 1
1.10184821631998 0.960968261178947 1 1
0.921817174197411 0.82174971777896 1 1
0.79636311130511 0.719237895375444 1 1
0.507939982125014 0.453406475437429 1 0
1.05329911347017 0.9011292114632 1 1
0.916460374552507 0.822159754652359 1 1
1.11207961293106 0.992758335842229 1 1
0.804646190978424 0.739885119172945 1 1
0.585096499855054 0.543208287752567 1 1
0.998129480464414 0.89439373579849 1 1
0.754372243199114 0.683635198433303 1 1
0.642956076582765 0.572685776812012 1 1
0.958035388650671 0.880392731967785 1 1
0.725693383279903 0.661808185925994 1 1
0.653705167134893 0.575961847659504 1 1
0.731794940563549 0.673196387316837 1 1
0.606771835874707 0.54651297864824 1 1
1.07235971045238 0.984645125568919 1 1
0.828591896567844 0.753674528801771 1 1
0.563853269857412 0.503031635799092 1 1
0.861080861793034 0.775073880674737 1 1
0.615026750763454 0.561011265690367 1 1
0.896657796779118 0.813057429897308 1 1
0.493200682609547 0.45318496221628 1 0
0.718966075305865 0.679191116350998 1 1
0.577484903166411 0.537119501097712 1 1
0.684890295118169 0.601559658184998 1 1
0.617471109377664 0.583227969693965 1 1
0.874326369401166 0.79335920298185 1 1
0.932610770036384 0.896669769457114 1 1
0.761904393046719 0.69435507332189 1 1
0.495004161537686 0.443221762199516 1 0
0.74235806793311 0.683511190045715 1 1
0.962649240225682 0.902358664720491 1 1
0.90366047565713 0.813499700453239 1 1
0.504139765914775 0.460753061150725 1 1
0.759705814492 0.694807342988801 1 1
0.652920197859971 0.616556734044773 1 1
0.932971702062679 0.850010940192258 1 1
0.854682021735174 0.759904674568178 1 1
0.721701303877157 0.644242341028609 1 1
0.796103811925905 0.700610540482376 1 1
0.525626307907597 0.492234005608867 1 1
0.851569118883304 0.784995391003062 1 1
0.785150427888031 0.694695992176192 1 1
0.659766556533145 0.58633426315328 1 1
0.585811572080676 0.531230040057521 1 1
0.504597704661421 0.452717145184642 1 1
0.858082851426687 0.775370620885837 1 1
0.578526183128428 0.518776345302165 1 1
0.756081582770881 0.67832236993665 1 1
0.937570523577735 0.847585820717756 1 1
0.891289834534806 0.797657635087449 1 1
0.565329742011066 0.535960631378354 1 1
0.75525165219082 0.688769441731555 1 1
0.623424339987424 0.584930561149624 1 1
1.03182976914217 0.951988512255674 1 1
0.678317690246916 0.618086915616576 1 1
0.533502590542926 0.497523018036552 1 1
0.852752663095987 0.771531005230824 1 1
0.956238133852487 0.872868955303844 1 1
0.915969739384756 0.78874299979023 1 1
0.748184681811136 0.687554606883328 1 1
0.492093130122178 0.463521800039576 1 0
0.827483779191635 0.747584091320573 1 1
0.605963687000197 0.531613603577243 1 1
0.8187784661626 0.738247384278464 1 1
0.74005948481348 0.658990418881385 1 1
0.676395077236834 0.604863199434368 1 1
0.93539409905744 0.838140409727499 1 1
0.614601958103461 0.593459907291035 1 1
1.05681195538657 0.960647757866041 1 1
0.915387211688789 0.850817528471871 1 1
0.85682359217113 0.782928643329056 1 1
0.932833574219749 0.854293201439074 1 1
0.803548254578958 0.730760461317489 1 1
0.867383238817348 0.771726036718678 1 1
0.752988485221279 0.687847955545588 1 1
0.78353827284986 0.694511792971789 1 1
0.922605230584357 0.816244501154366 1 1
0.901546756110499 0.835428859688264 1 1
0.779989590570089 0.725924464149029 1 1
0.814469181264451 0.733388673961068 1 1
0.602923937663733 0.560142208682628 1 1
0.650337343597211 0.57729198664271 1 1
0.592429536834215 0.535823938570669 1 1
0.70287474385826 0.649745810810694 1 1
0.677418638735749 0.590718203261016 1 1
0.771906006440639 0.687362988384698 1 1
0.956615332437185 0.839863052831765 1 1
0.788378970531348 0.695429629562591 1 1
0.784512347725319 0.744938592702605 1 1
0.867789723159353 0.795654448351853 1 1
0.713874278385968 0.614815547380672 1 1
1.01976015346173 0.951566607856536 1 1
0.769223766548032 0.69633923468653 1 1
0.928678922172594 0.817840411523049 1 1
0.645328878829337 0.586899310771154 1 1
0.772680875393458 0.694339459766493 1 1
0.615789968641337 0.554561039632798 1 1
0.888724994344624 0.821242144015773 1 1
0.875781113131364 0.787793904962289 1 1
0.758892354296908 0.688352598896908 1 1
0.852048149945694 0.796888946360151 1 1
0.288114737176621 0.283160358882496 0 0
0.71874833556673 0.636548385755554 1 1
0.93662434178038 0.837026436917323 1 1
0.39086800830912 0.35486005688127 0 0
1.15298936748862 1.04692272538545 1 1
0.794866826588764 0.721974484946578 1 1
0.793518094070245 0.72632917753312 1 1
0.700827578986601 0.630243609639829 1 1
0.820338007714102 0.742012714901197 1 1
0.666119095625199 0.614083897963846 1 1
0.605937294701717 0.534757474060373 1 1
0.568651408680441 0.530652647318781 1 1
1.12664379305376 1.04667293764399 1 1
0.764871429915936 0.693825109392186 1 1
0.679955793695439 0.643855282813887 1 1
0.672620910835237 0.614316037362386 1 1
0.452602396544776 0.412501690327103 1 0
1.06331707091651 0.967823476591067 1 1
0.814045715204595 0.810258014674222 1 1
0.47291162465099 0.434084755098117 1 0
0.963247343425763 0.875659855358242 1 1
0.999445637798455 0.905704469546415 1 1
0.562189232677975 0.523277139461 1 1
0.600201927617008 0.529496416517348 1 1
0.790640078751402 0.712306875819513 1 1
0.858858792809018 0.778341238889264 1 1
0.657953181042248 0.57425630839302 1 1
1.09320844493056 1.00777945019532 1 1
0.720316658661044 0.665041642540676 1 1
0.771104039270288 0.69816930780637 1 1
0.48596539428718 0.419288864272727 1 0
1.17547835570605 1.05882854150443 1 1
0.842967927544325 0.767209152434571 1 1
1.01950856933109 0.926837881839711 1 1
0.70433139847618 0.655472854479054 1 1
0.605267379063554 0.550717678986236 1 1
0.919538889160064 0.825220848780477 1 1
0.618087779593031 0.555540260133225 1 1
0.893842897882712 0.799615197166157 1 1
0.801281990410513 0.726974829813539 1 1
0.782661246292869 0.723729690621825 1 1
0.428731800977678 0.398322338752576 1 1
0.674727955683138 0.648831396830006 1 1
0.980019696351073 0.894630181813589 1 1
0.697742843823397 0.625714094319206 1 1
0.645519185030637 0.575835522682667 1 1
0.814813474624099 0.764079743126805 1 1
0.859496050204089 0.789414440724182 1 1
0.74683214318191 0.697905013423988 1 1
0.639430120037531 0.600753347627937 1 1
0.605341675478227 0.552861956600576 1 1
1.18809948822965 1.07518559629144 1 1
0.808906421667415 0.733244215421299 1 1
0.766231744829377 0.701440329988968 1 1
0.983650990559507 0.91232061550181 1 1
0.936605272702011 0.831408103301528 1 1
0.993238434184482 0.889389703237368 1 1
0.844620071929474 0.738087936754957 1 1
0.590096249204171 0.533197933399447 1 1
0.95521628964453 0.858327696305071 1 1
0.551384779848911 0.500268273230852 1 1
0.923198908650566 0.819429325314528 1 1
0.816622193337786 0.748331602176557 1 1
0.786670232892183 0.704018301569759 1 1
0.705799859710102 0.64252161743428 1 1
0.74566901315455 0.6825025790208 1 1
0.783196150733314 0.694913574751038 1 1
0.853415760505344 0.775955374138697 1 1
0.819249305654634 0.743008808757835 1 1
0.879485332533675 0.786599922623715 1 1
0.561064101916533 0.521073726757428 1 1
0.823262567900848 0.740717192619465 1 1
0.898883010056397 0.821918195011354 1 1
0.655039753404351 0.57693468280827 1 1
0.848413836381904 0.777801058176739 1 1
0.824524917523702 0.756162682522248 1 1
0.549505353812939 0.541475577628845 1 1
0.8179497404469 0.730233404185718 1 1
0.8652819562415 0.781465451373091 1 1
0.727309623263964 0.673896515078282 1 1
0.501096060665323 0.459304872058035 1 0
0.567069102875965 0.516611552132093 1 1
1.08969928786082 0.973394193035091 1 1
1.08313454981176 0.978608249089032 1 1
0.681866400319923 0.618672705840131 1 1
0.644579887398237 0.592155136201935 1 1
0.805849783043047 0.724374952847446 1 1
1.12559961858432 0.997924930835123 1 1
1.06424175308736 0.957029087048257 1 1
0.882147877924744 0.801390382296276 1 1
0.940355436825059 0.908320577544455 1 1
0.90534316731014 0.834142768343813 1 1
0.748278701392493 0.699175459727393 1 1
0.92151729166226 0.837323543323667 1 1
0.84825000650197 0.762059243796685 1 1
0.905670090468836 0.805780076922504 1 1
0.895381846048809 0.792759969989871 1 1
0.78351369985989 0.707759082712192 1 1
0.576377411031129 0.524934850003866 1 1
0.730093230825773 0.646090032980801 1 1
0.785973669360688 0.689348572151127 1 1
0.629884810908026 0.574445876178788 1 1
0.391507013181089 0.366622852493483 0 0
0.456141452360014 0.404530600403415 1 0
0.673658849548742 0.620785702825936 1 1
0.602134006154895 0.552186447251404 1 1
0.697806032992832 0.616890514154991 1 1
0.623140042606029 0.566835892734181 1 1
0.877429760679723 0.806636943667279 1 1
0.557087485352793 0.497340059254276 1 1
0.768945478762424 0.703687090004449 1 1
0.773092360999091 0.695679028818032 1 1
0.698330401971872 0.617746554013869 1 1
0.414910451996974 0.38405790927375 1 1
0.651266850216887 0.580157382341371 1 1
0.682406843010376 0.607017079728763 1 1
0.571232383109365 0.530973607653247 1 1
0.880785770258131 0.800691032637522 1 1
0.851200081060057 0.783895809615061 1 1
0.732199212274379 0.680570276477964 1 1
0.738306881517976 0.675463531282527 1 1
0.480057449894018 0.45842365058125 1 1
0.605105798832072 0.559229204868814 1 1
0.501178880021718 0.445845327685076 1 0
0.982544108504461 0.895364507960881 1 1
0.443294603463549 0.39435651118881 1 0
0.935448035384491 0.882730771388921 1 1
1.05341736555427 0.976976118538416 1 1
1.03995398183439 0.913715004667005 1 1
0.956673986894297 0.882581326677701 1 1
0.700235637629758 0.616941515247978 1 1
0.345167861336332 0.337493865738305 0 0
0.952169851277465 0.86437424225088 1 1
0.917439411890051 0.824363745281953 1 1
0.569646113573099 0.519215353859966 1 1
0.903127500713955 0.811459524159579 1 1
0.821739720554079 0.762272287984742 1 1
0.944484797948464 0.873288674940498 1 1
0.839309980573088 0.773410032951853 1 1
0.722834744750478 0.678973316603984 1 1
0.575736180780899 0.52908003602829 1 1
1.08366079759936 1.03372768709288 1 1
0.531916147776244 0.483990703057394 1 1
0.874585794857936 0.788524314786065 1 1
0.661208773180061 0.607074211691462 1 1
0.80214974809064 0.726912876296057 1 1
0.696969217656009 0.627587413764233 1 1
0.917971761454054 0.813446171401894 1 1
0.70807505530254 0.634846879958345 1 1
0.750846694866469 0.685091336773837 1 1
0.972739147257498 0.881217724696096 1 1
0.919794014732694 0.847210162898049 1 1
0.834990677048669 0.765759236344317 1 1
1.09312415635854 0.980997161597609 1 1
0.677908473225574 0.628897503157497 1 1
0.919605592858869 0.824100027156362 1 1
0.693503919831062 0.62471197516713 1 1
1.18397308056376 1.05960608909955 0 1
0.872191924896289 0.80919501842802 1 1
0.887548930746365 0.805412026917182 1 1
0.573533234434907 0.532043547358176 1 1
0.622786878344278 0.548469462788395 1 1
1.16707048097896 1.09744352113429 1 1
1.16825824474881 1.00601299820564 1 1
0.8779263213527 0.818867203134023 1 1
0.517276308539262 0.493567123289246 1 1
1.01732298307802 0.922889548645854 1 1
0.876039677682623 0.773094356433035 1 1
0.747784914881241 0.694204297129288 1 1
0.820843161824437 0.748263654690981 1 1
0.896615626227808 0.825191544471978 1 1
1.08484106772543 0.965796168407802 1 1
0.615779338068928 0.582771303289924 1 1
0.772595369290488 0.698577762855607 1 1
0.671913974989111 0.632810059342027 1 1
0.627830282619883 0.543564816165993 1 1
0.569233721550988 0.513728213064751 1 1
0.838233477784562 0.761237673637741 1 1
0.868736035943033 0.796605667434822 1 1
0.816317614045306 0.734344763121277 1 1
0.915846101459423 0.82109095116981 1 1
0.392317850922678 0.353305954066796 0 0
0.972916075382209 0.845947092137512 1 1
0.78971107106692 0.675740071358035 1 1
0.77850301860314 0.713557573992217 1 1
0.678999177123313 0.621676852258223 1 1
0.567103940258483 0.527237691046411 1 1
1.02950743341904 0.948135204465412 1 1
0.795037769989119 0.727839782375387 1 1
0.699111648971746 0.63873280364117 1 1
0.657468293011587 0.587788760787869 1 1
0.666347891665247 0.60701608632792 1 1
0.751193876305701 0.68448212765107 1 1
0.591677494587576 0.545947679242465 1 1
1.06789481249711 0.942000398052108 1 1
0.769564854360454 0.705882178700058 1 1
0.631185066467171 0.57305201963495 1 1
0.944235686058417 0.845202394998961 1 1
0.669533392661192 0.608690896695172 1 1
0.895320343131295 0.841556439117869 1 1
0.593489427106979 0.528842798272723 1 1
0.818680950277349 0.746912188106745 1 1
0.946923141840857 0.893900893002137 1 1
0.612585381429021 0.561851253753763 1 1
0.78050675448312 0.707754144402541 1 1
0.880588374431334 0.800112574213915 1 1
0.945592395420527 0.910368768768009 1 1
0.868995203153166 0.78310314629884 1 1
0.964754018638103 0.888401871659543 1 1
0.676088547399554 0.607263354832091 1 1
0.665522387316303 0.60093612135264 1 1
0.694702760537568 0.627167524263468 1 1
0.793051899769328 0.730427549012125 1 1
0.504611671748907 0.453369022058683 1 0
0.648350341251221 0.599571313834456 1 1
0.735981876093525 0.662056711655836 1 1
0.664859048094239 0.620710099977829 1 1
0.639455482613799 0.567089311424625 1 1
0.503373018615343 0.46836425264784 1 0
0.644203046618696 0.568169660296253 1 1
0.669581517838174 0.612382418525514 1 1
0.530892105159733 0.496928498489268 1 1
0.811972472979553 0.723856626468742 1 1
1.17101226292686 1.06701470757305 1 1
0.674804364516573 0.626176822814255 1 1
0.980132791475881 0.871101525763674 1 1
1.00544777703785 0.898075571691075 1 1
0.910203089092569 0.835227183469757 1 1
0.80331776707776 0.728564482795879 1 1
0.890174473439956 0.81536171840012 1 1
0.993497874298021 0.893377931792334 1 1
0.942498084434233 0.863588266330271 1 1
1.02542791941828 0.916525717953762 1 1
0.558737627030111 0.487643511353903 1 1
0.534532340851692 0.485577642217471 1 1
0.684456628885194 0.605045912927744 1 1
0.569447919159301 0.495450889449537 1 1
0.541123388360206 0.489187448249296 1 1
0.815056305443994 0.749382127311007 1 1
0.996839286265857 0.907028750549864 1 1
0.911683646655492 0.821414880410754 1 1
0.877405446709162 0.784833812560179 1 1
0.866925746591319 0.790328007346035 1 1
0.577149877242161 0.538658580451326 1 1
1.23159641619155 1.14306201931101 1 1
0.669918871197858 0.586174143360918 1 1
0.670095311666154 0.620307116296624 1 1
1.00606120315333 0.915232339334749 1 1
0.686433300552931 0.625479158628925 1 1
0.613489794358668 0.54246436625719 1 1
1.0799922814995 0.971140679352843 1 1
0.778908384709977 0.716532855540949 1 1
0.790356124485773 0.72312625543609 1 1
0.714383462030474 0.657944855273558 1 1
1.0339851200276 0.941686746862159 1 1
0.553256017735345 0.495139988412785 1 1
0.901649999899352 0.815079899755975 1 1
0.69109588269434 0.624624311272394 1 1
0.796028976758648 0.711383176271205 1 1
0.99187568198313 0.880785107577205 1 1
0.965034450683411 0.867209131656335 1 1
0.876339259974132 0.800779739206573 1 1
0.447394869934272 0.397728612672945 0 0
0.684456213949722 0.61470336730358 1 1
0.885982768466238 0.809085518808137 1 1
1.02427862379348 0.925843202955701 1 1
0.84534873194274 0.766501176218471 1 1
1.12165859237131 1.03605695673404 1 1
0.851908091606364 0.791194895856383 1 1
1.11304070416238 1.00646223335256 1 1
0.50927354519821 0.453356632027163 1 0
0.805291735619813 0.740365683011132 1 1
0.793175896596078 0.699736904565915 1 1
0.969417403106868 0.845948320492851 1 1
0.898976894285684 0.81735688258829 1 1
0.685594983675989 0.597691628467427 1 1
0.873415244509875 0.783201160559923 1 1
0.218115243384089 0.199454953054039 0 0
0.647082425880167 0.597608244982683 1 1
1.35049446783086 1.22111892355974 0 0
0.945111681726671 0.860557403930374 1 1
0.345886366258957 0.312324594420281 0 0
0.909697742521077 0.839542632310514 1 1
0.971656328789192 0.893895770232664 1 1
1.04444284166625 0.935271761740141 1 1
0.810220315422344 0.733774369238327 1 1
1.03147507828339 0.914386786873543 1 1
0.78981579965282 0.717272719557282 1 1
0.617140651911617 0.573560186149696 1 1
0.836630734106374 0.766890452337163 1 1
0.805627704652751 0.716923744896979 1 1
0.741783429286063 0.664611719492403 1 1
0.875998958652997 0.813862629544954 1 1
0.75565463643522 0.705565444940294 1 1
0.957377757875462 0.870554676994631 1 1
0.660770363844885 0.585776162689375 1 1
0.660096586169591 0.61531378459818 1 1
0.816405297567586 0.748674329385826 1 1
1.05594493867128 0.970869424159901 1 1
0.647667339810384 0.579390542089772 1 1
0.782691452892742 0.697871136869502 1 1
0.663414359619213 0.624574336455543 1 1
0.923259070711949 0.867125122001452 1 1
1.03441848663688 0.973820825860262 1 1
0.480808614593907 0.444030975780595 1 0
1.06443773138405 0.959445529581178 1 1
0.802343805237107 0.724515153494255 1 1
0.758384901562559 0.705506357542009 1 1
0.609458897104069 0.555322465557009 1 1
0.804617935306573 0.724191321823677 1 1
0.467297800437403 0.40396162262753 1 0
0.698548917515822 0.638508362164465 1 1
0.581332052775626 0.540079881685941 1 1
0.732077364567268 0.655487987645944 1 1
0.704984323935626 0.631456791667546 1 1
0.859024410499991 0.784347197534474 1 1
0.72153945915573 0.652620150597175 1 1
0.595221063603149 0.530813097725311 1 1
0.674515080491879 0.627079130205641 1 1
0.684503963256777 0.636848699541723 1 1
0.9454369898009 0.85313494201379 1 1
0.63917285105191 0.576291559446749 1 1
0.998856250193064 0.91178104976518 1 1
1.00910583224101 0.906195447617699 1 1
0.927354801024699 0.813206781679872 1 1
0.686300282104253 0.638862658274539 1 1
0.966498536862239 0.857465468880085 1 1
0.865593291222446 0.788852690427927 1 1
0.585066080015464 0.506086822566092 1 1
0.556955483451165 0.504712935192658 1 1
0.710786017711095 0.657119507192836 1 1
0.759125384827016 0.703774370718726 1 1
1.0907827313588 0.963885405896537 1 1
1.10388594685817 0.999916523839292 1 1
0.62830160856114 0.566853124582558 1 1
0.580364666911775 0.556749277584759 1 1
0.554029758482138 0.510515486120255 1 1
0.687709981535824 0.595194816350182 1 1
0.778742575653736 0.761350943142602 1 1
0.676286850673546 0.606532180927222 1 1
0.824472820762873 0.762949032596608 1 1
0.669931063546331 0.614502313275182 1 1
0.813161751040838 0.752113375891994 1 1
0.585792092515116 0.54323952186931 1 1
0.819183891569096 0.757589988027792 1 1
0.661344160119556 0.601679120628156 1 1
0.862585990250059 0.786905920240484 1 1
0.823176202914178 0.729636918166929 1 1
0.788986094417669 0.728468577059394 1 1
0.888823906378674 0.792331012480129 1 1
0.673550629498727 0.598994766374999 1 1
0.899506597875174 0.818013627371071 1 1
1.03484785859913 0.940691791818243 1 1
0.77697024748661 0.708628004581658 1 1
0.80231253874921 0.748278294031945 1 1
0.438998138378382 0.419279012818197 1 0
0.690681540973463 0.633552342232436 1 1
0.811068985916875 0.760864355263476 1 1
1.22767808310878 1.12422998103192 0 1
0.779009200777348 0.698210927306692 1 1
1.04869970414993 0.945960343617782 1 1
0.745277592584775 0.667499079186425 1 1
0.750385648245162 0.690365657781229 1 1
0.952017470524239 0.881691099348168 1 1
0.589911685530025 0.528755677414623 1 1
0.47170607531039 0.459066470594356 1 1
0.571410881002439 0.493772378307215 1 1
0.742402230246527 0.657931755569857 1 1
0.773790918807532 0.705667777424734 1 1
0.740514491267579 0.666941050779289 1 1
0.926113127986961 0.808305698608201 1 1
1.25537960598691 1.13948569138373 0 1
0.997798338265155 0.907713476290798 1 1
0.657390420007686 0.603655955522354 1 1
0.687297920708159 0.62606302792479 1 1
0.814303352557333 0.725036902219073 1 1
0.431512562221345 0.356930726847103 1 1
0.627716861409717 0.570128873289939 1 1
0.664289650802772 0.595166662032286 1 1
0.804985953931248 0.69008498767568 1 1
0.697702669403063 0.609209627169083 1 1
0.604860773360576 0.565397275738516 1 1
0.722159579935494 0.656198219944881 1 1
0.5313336392962 0.470879915038825 1 1
0.836781850378354 0.749728502535452 1 1
0.958425176006218 0.879279613236016 1 1
0.769110080184422 0.680731309214792 1 1
0.915602276896077 0.832001937725301 1 1
0.62936220966544 0.543484572078508 1 1
0.828359931817775 0.722251234091357 1 1
1.0187624787295 0.942169235689047 1 1
0.924394616922035 0.830826787577088 1 1
0.704082661055544 0.631949628315927 1 1
0.822192762476768 0.73676410650387 1 1
0.874185938879616 0.768225531354566 1 1
0.63669753390003 0.570812690218862 1 1
0.637938195754014 0.57258366572837 1 1
0.902122720824628 0.816155806114516 1 1
1.01156942327306 0.894083268290449 1 1
0.621541017164359 0.568401154791446 1 1
0.514978905089449 0.468098586541052 1 1
0.445690652482724 0.390622450572746 1 0
0.801104825866779 0.740447226125585 1 1
0.70228316306129 0.634003523934088 1 1
0.489885199855633 0.433787586104154 1 0
0.865610685322883 0.800682326204795 1 1
0.848535367644685 0.770626198790767 1 1
0.779273044481383 0.719189508894413 1 1
0.893939661620611 0.816272429471989 1 1
0.793336333401421 0.708362208837037 1 1
0.614083601930776 0.552760606463842 1 1
0.822799402606232 0.743645324485823 1 1
0.627144360138207 0.58259550017749 1 1
0.654141307175429 0.61257096122343 1 1
0.943418283495544 0.860476734049105 1 1
0.819118175541938 0.75396669141774 1 1
0.523007605246415 0.447791299187954 1 0
0.669307118073459 0.584593969948041 1 1
0.576790540279967 0.522782985156157 1 1
1.0114825286478 0.920179694393308 1 1
0.623124925998078 0.556063813392777 1 1
0.817451126746179 0.766315295075715 1 1
1.00421857780654 0.918853509473478 1 1
0.57895314223992 0.511619483718285 1 1
0.782029115184591 0.709170834130533 1 1
1.08528044959327 0.950138936064315 1 1
0.624726529951207 0.565111296690591 1 1
0.917479445622086 0.839868713605709 1 1
0.798054323375484 0.709693872459541 1 1
0.780663996278145 0.70610246745188 1 1
0.726758553533608 0.689114648711636 1 1
0.707619833408165 0.638771011726038 1 1
0.683464948683586 0.63969685636015 1 1
0.649685745890933 0.577214411568786 1 1
0.535760922616746 0.476775637642678 1 1
0.788984957914756 0.696716427817166 1 1
0.77176375411518 0.69589296486842 1 1
0.741750402278011 0.675218278508817 1 1
0.793911386297419 0.693203672594657 1 1
0.768467918646903 0.686249863179448 1 1
0.840248998681713 0.773227924254091 1 1
0.611778983842061 0.555146106088927 1 1
0.794704693855527 0.692457733925391 1 1
0.773079751222794 0.666764257700044 1 1
0.94051450935682 0.868901656982067 1 1
0.636249633558083 0.585709891837565 1 1
0.643147396717333 0.574418287854404 1 1
1.15039498227971 1.01654981048919 1 1
0.76400786521936 0.697106360334201 1 1
0.759563983588586 0.701866364807188 1 1
1.14080716217782 1.02501705816994 1 1
0.746489150835091 0.702015186570019 1 1
1.02499850539123 0.939076315346485 1 1
0.800370961809044 0.715145508384542 1 1
0.565715773703749 0.527794852992438 1 1
0.510418655523478 0.459963887347822 1 0
1.06356756951583 0.970718407739919 1 1
0.482264357240789 0.438895757905682 1 0
0.742785115469292 0.658465963071894 1 1
0.791874948035014 0.704258173191379 1 1
0.67266747962944 0.584725366625907 1 1
0.878649806862309 0.779127086840878 1 1
0.630577726648979 0.549356847536565 1 1
0.773485056955661 0.714735294335499 1 1
0.397952832437312 0.36982857089264 0 0
0.834057565003772 0.748588313579225 1 1
0.620866168467197 0.597535390864973 1 1
0.548303057909988 0.507881490564904 1 1
0.704798725239845 0.65226488658955 1 1
0.75822101605409 0.702267941012083 1 1
0.89022014284803 0.796541476522863 1 1
0.847110104677949 0.760616974266271 1 1
0.493594835167831 0.451213787345029 1 0
0.670184054652894 0.625972001818604 1 1
1.01281488098818 0.909863438471592 1 1
1.04791501372363 0.946398154658681 1 1
0.94594082446675 0.866025614058145 1 1
0.73393265963381 0.650735525595102 1 1
0.741306281936452 0.675920163239448 1 1
1.02614753621241 0.916924504044888 1 1
0.767057592958362 0.696850127567781 1 1
0.878647390389266 0.77227921160937 1 1
0.550674157793241 0.50888137694421 1 1
0.883043450934499 0.8025244460308 1 1
0.769922047480858 0.674110299236891 1 1
0.619111040825953 0.540225613846165 1 1
0.76168796604106 0.688155650350477 1 1
0.788159705862561 0.723020232971406 1 1
0.604348315985335 0.547451535699392 1 1
0.704157444827512 0.656021989599503 1 1
0.789752565215482 0.714104449706388 1 1
1.02487387868911 0.916589756612566 1 1
0.895907918204483 0.797576632505836 1 1
0.7715773584176 0.688136914526731 1 1
0.894676795656638 0.847914224370704 1 1
1.02592898338419 0.931881553459373 1 1
0.876604601882974 0.782851297591237 1 1
0.713190875080145 0.65810061302378 1 1
1.17455302266287 1.06285360236303 1 1
1.04929482642616 0.920463128670573 1 1
1.03973600935186 0.946783930510106 1 1
0.792360524712448 0.712518320744319 1 1
0.575723305773985 0.556458627922985 1 1
0.737573731908595 0.69024223363992 1 1
0.966424133242891 0.878387399105853 1 1
0.487586401534564 0.45164812864194 1 0
0.526538325169447 0.511340312483512 1 1
0.384314600264311 0.322974187355092 0 0
0.895439892031644 0.818180566713327 1 1
1.03776100038649 0.930770172503186 1 1
0.906935830474331 0.843943664911033 1 1
0.712344224879487 0.606477668061128 1 1
0.550647570871546 0.485350378722294 1 1
0.734706984966841 0.643493926657164 1 1
0.592331003996632 0.51928398373796 1 1
1.01505513939125 0.921676926117199 1 1
0.978718329056607 0.898600938621869 1 1
0.491604268869267 0.432012173582696 1 0
0.910761671969153 0.82873674281911 1 1
0.492001011682282 0.454889030760819 1 0
0.731327490496525 0.648354688968118 1 1
0.816629746660433 0.731882920181455 1 1
1.21380701963508 1.07077895293706 0 1
0.88857810149722 0.805643579640667 1 1
0.812122568596298 0.739476000649091 1 1
0.735925449723983 0.665797822848009 1 1
0.624434097387202 0.57951273558418 1 1
0.349410449853254 0.309258073940292 0 0
0.712918918034345 0.657674832377238 1 1
0.837260468055221 0.756875016273684 1 1
1.07229601152995 0.938867439840418 1 1
0.578684955945072 0.545010301944891 1 1
1.09400264195213 0.999951864665703 1 1
0.861681328245668 0.798046318911058 1 1
0.601747800977307 0.588373255715727 1 1
0.908755019761963 0.828135100973961 1 1
0.689243959640729 0.626001471707767 1 1
0.674780436087678 0.607983862989236 1 1
0.654048338299194 0.604660774288164 1 1
0.612957479075682 0.570246726598311 1 1
0.85764294124617 0.801329734854717 1 1
0.858954990545374 0.791540633697609 1 1
0.747017044363285 0.6918425224522 1 1
0.722022690488434 0.663020972522421 1 1
0.741884835048227 0.696774591266763 1 1
1.02755411140231 0.941238865506114 1 1
0.852788962761449 0.767202235902929 1 1
1.00045199848384 0.896802247298193 1 1
0.781301100131321 0.714744645570743 1 1
0.582866744847824 0.535835945503119 1 1
0.82687314738361 0.740710277740967 1 1
0.955471050060183 0.877165810187632 1 1
0.960011609968691 0.886739706007697 1 1
0.722392237136787 0.662694294577634 1 1
0.905139373758198 0.804054831878162 1 1
0.936128284567757 0.819987162355271 1 1
0.776971022684519 0.708006470612645 1 1
0.895074661537872 0.812605181594551 1 1
0.396353855711996 0.376564483739843 0 0
0.718261038119754 0.663622331868864 1 1
0.461524537258139 0.414555594728047 0 0
0.985751471775683 0.891521328040761 1 1
0.465618171158594 0.42374519645389 1 0
0.806107718443914 0.732320307897361 1 1
0.593991140509948 0.552984691698063 1 1
0.988987610035827 0.909623189143394 1 1
0.677188316925761 0.598196643085371 1 1
0.70174629825261 0.615063060520522 1 1
0.86460030869565 0.800462756711436 1 1
0.883115780196579 0.82990056106244 1 1
0.903106764782167 0.824635350536052 1 1
0.850541177738473 0.772384649205977 1 1
0.676124050937261 0.616538614570812 1 1
0.975496670856548 0.879335413224301 1 1
0.838747170039278 0.800464012130796 1 1
0.783325884089408 0.719833650783796 1 1
0.698123802162199 0.65879597849779 1 1
0.80092606747089 0.74013642982909 1 1
0.719796982408973 0.667201630337507 1 1
0.469617739679247 0.425845161749516 1 0
1.03478623175587 0.940858455583524 1 1
0.915983995419775 0.834828490973921 1 1
0.8568926549045 0.776972236425341 1 1
0.730971946677453 0.6730738022982 1 1
0.524191117159275 0.457054680223201 1 0
0.980987006071184 0.88292045548153 1 1
0.713257594637984 0.655978734182893 1 1
0.802129579291688 0.739108031169113 1 1
0.527704383516769 0.502758177305467 1 1
0.379289215899645 0.333789844444379 1 0
0.659563602570897 0.610404482877767 1 1
0.40310080020563 0.347677550595148 1 0
0.761102625367232 0.704807368987755 1 1
0.630079706720185 0.57148503603237 1 1
0.769133305921906 0.686213026324046 1 1
0.96046068093756 0.877199138455392 1 1
0.5644871384875 0.542563203605357 1 1
0.807230530433439 0.728859106798176 1 1
0.970250155871286 0.885548074199084 1 1
0.854739774296526 0.783403988702067 1 1
0.751442850131761 0.681322611910395 1 1
0.643362144313212 0.59176017010856 1 1
0.529178421913149 0.482331959190538 1 1
1.01923352703545 0.938588826980505 1 1
0.780306010338368 0.708637191546455 1 1
0.777257398685486 0.704099480344736 1 1
1.0358513284754 0.94968932310845 1 1
0.604273338757157 0.529601888457241 1 1
0.844274338227577 0.727502101861576 1 1
0.871199179854348 0.788176871641212 1 1
0.799449596836665 0.731798977223837 1 1
0.800349874499278 0.724084972640064 1 1
0.455549849734789 0.404695725266268 0 0
1.00026651945994 0.914767779882093 1 1
0.557287268610672 0.522017303308471 1 1
0.708768962652216 0.641783185473807 1 1
0.84197365866582 0.7756960756699 1 1
0.806577735334558 0.698592436139024 1 1
0.534163909061197 0.48379064802598 1 1
0.712847240541134 0.670796631132715 1 1
0.56862996617941 0.518416079504698 1 1
1.00812590778301 0.906239541205314 1 1
0.777247010760577 0.693846922516539 1 1
0.712694357864322 0.668191316792289 1 1
0.626427015954444 0.566474152018912 1 1
0.561170191104014 0.503942080327807 1 1
0.489726700076954 0.453913494089658 1 0
0.586883467466997 0.534508107904115 1 1
0.913520252430041 0.843089187252608 1 1
0.51587151486158 0.489686217753409 1 1
0.871797375132445 0.799629666557079 1 1
0.900387858063413 0.822075824961428 1 1
0.595378838772578 0.551864746647797 1 1
0.942553575595076 0.840336349738706 1 1
0.606126495849825 0.541447543136797 1 1
0.80838457496992 0.718786890445886 1 1
0.773124911965111 0.721129996296429 1 1
0.634387426501247 0.579450902987733 1 1
0.592009568807546 0.547736022002021 1 1
0.604006746871326 0.562868876676266 1 1
0.763647018534936 0.666312728971544 1 1
0.668261052951465 0.589439455181938 1 1
0.68163088657302 0.637889025930938 1 1
0.978576727584578 0.891406334212586 1 1
0.891499698440891 0.782348555620627 1 1
0.958671710467186 0.85383446846509 1 1
0.991547092961202 0.894479265916441 1 1
0.471974223069686 0.433805995929528 1 0
0.660089329216656 0.612273410066994 1 1
0.831571034425889 0.764264276385159 1 1
1.11430570249915 0.995596508920479 1 1
0.824737509131675 0.743419151052782 1 1
0.808945415512653 0.704781813305099 1 1
0.581960112745662 0.549875306784203 1 1
0.824580264383461 0.741122475310239 1 1
0.788302974166585 0.712187711711645 1 1
0.982219230743323 0.901309040213672 1 1
0.698148303199553 0.643311860112203 1 1
0.759086781226284 0.680547838945348 1 1
0.77411103774257 0.662723858724023 1 1
0.697389673808526 0.625670513946638 1 1
0.744902847500405 0.667201206118771 1 1
0.392032914555996 0.362607320063697 0 0
1.12549888573659 1.00368651910965 1 1
0.839666987738068 0.76822615584466 1 1
0.698407669685239 0.638940278951485 1 1
0.922139255430852 0.827494014077315 1 1
0.518786506922229 0.476252670349186 1 1
0.672694033913851 0.577720990442868 1 1
0.803482743912205 0.743399105059653 1 1
0.999091380900797 0.891049748135476 1 1
0.825813603262553 0.745010223584043 1 1
0.667948136143958 0.590973975470277 1 1
0.860654274159582 0.773076019326006 1 1
0.833876934818863 0.776812745457789 1 1
0.984735398100462 0.884833134494505 1 1
0.826493067088504 0.760278427403629 1 1
1.26038633509432 1.14922650538492 0 1
1.0511423490703 0.969490299441539 1 1
0.970922842803622 0.888020267675054 1 1
0.747379250986956 0.710610120922282 1 1
0.504116440892341 0.465805275875065 1 1
0.908479919128696 0.812674947964896 1 1
0.667803569210268 0.625224650850158 1 1
1.10486332165557 1.009461870987 1 1
0.921719440532546 0.854394384456841 1 1
0.471117862838464 0.422209228723647 1 0
0.642450120915474 0.601189153841806 1 1
0.667303246441189 0.579389668508521 1 1
0.625174194602083 0.588395164542101 1 1
1.01911139014404 0.923462199557673 1 1
0.599633750810026 0.545868576340486 1 1
0.648980943115997 0.611002476189224 1 1
0.669944241690873 0.613456648798121 1 1
0.874174694308825 0.802950074074763 1 1
0.719830139047241 0.650957155707197 1 1
0.582728756781329 0.524644781082472 1 1
1.03340568642798 0.955526224390741 1 1
0.889348952543459 0.809618521546118 1 1
0.625080636350749 0.572946223803919 1 1
0.719119649041709 0.672217570732875 1 1
0.786286775374362 0.712337112642413 1 1
0.743631465655237 0.666855391737438 1 1
0.684728251389963 0.611042757117036 1 1
0.833213275385661 0.752968975672494 1 1
1.12617131314925 1.00551319665747 1 1
0.370502957061967 0.318482689171998 0 0
0.510005184103026 0.456579160366816 1 1
0.704417654158393 0.647468082698874 1 1
0.699198645526244 0.619600961358158 1 1
1.08191814216627 0.986727256999537 1 1
0.922775902162113 0.852993408673024 1 1
0.651256572129172 0.581336189520399 1 1
0.30312202393865 0.27994126412135 0 0
0.704600268722487 0.635339548862191 1 1
0.962771269736949 0.870032096280367 1 1
0.752766424625972 0.676123796045925 1 1
0.693525365138444 0.633357276552081 1 1
0.846600801226512 0.747194660635461 1 1
0.788678082312021 0.714969731159732 1 1
0.545417471299006 0.497192505881436 1 1
0.768497731563007 0.720219769338115 1 1
0.740780061910107 0.695493846949528 1 1
0.877169641959554 0.798193240610296 1 1
0.560466650346714 0.506064807888783 1 1
0.983687652656946 0.872679505206057 1 1
0.734706298194804 0.642877046932058 1 1
0.993098522542128 0.88133558345795 1 1
0.722494313579471 0.660512664076097 1 1
0.703556348783124 0.640167424943432 1 1
0.904731910501072 0.811928062123558 1 1
0.741914629308627 0.686561590707389 1 1
0.718090614085745 0.658709510424924 1 1
0.783762865261017 0.717391073455015 1 1
0.735642906786193 0.662388089865661 1 1
0.72415938065082 0.658261489546524 1 1
0.85634038084134 0.782531306220404 1 1
0.999846043530995 0.922198202172075 1 1
0.875906967702777 0.80416486088621 1 1
0.772502189451339 0.712240292214327 1 1
0.836394239979235 0.776223515487272 1 1
0.590741966750236 0.538480745131033 1 1
0.958854014291328 0.8692786294098 1 1
0.654057358647239 0.584747634227602 1 1
0.757258643736485 0.671119964871409 1 1
0.597822289704724 0.547360973613635 1 1
0.982855022500044 0.903548135047657 1 1
0.787720200501495 0.671717770748948 1 1
0.696958651319235 0.644681830283789 1 1
0.939311401167569 0.852277522150614 1 1
0.887009143795223 0.827292701421997 1 1
0.62782530990801 0.577471482833812 1 1
0.870233474136218 0.782341067830799 1 1
0.50168101876935 0.452840359770457 1 0
0.712692797796174 0.653888595185682 1 1
0.880099753301244 0.775631635271526 1 1
0.470281534505516 0.419026511528311 1 0
0.830487985460208 0.72596167569364 1 1
0.777359068777793 0.686516699554144 1 1
0.850748506609963 0.772587638580803 1 1
0.432396186773581 0.383015758812954 0 0
0.790965401667644 0.710326013068886 1 1
0.729162246841541 0.655906982512985 1 1
0.489795813882462 0.424711251806556 1 0
1.12741100318011 1.04215511923673 1 1
0.62644510027321 0.577735097699663 1 1
0.721380390472212 0.664746816233357 1 1
0.77161124917162 0.710719456211298 1 1
0.586870603230477 0.532111393213112 1 1
0.791517746832007 0.748730512458209 1 1
0.845244239574401 0.757025030382268 1 1
0.886884620676238 0.737537209007314 1 1
0.857617383871845 0.778398438016314 1 1
1.15990509035378 1.04903694178447 1 1
0.539955041897638 0.502521923618269 1 1
0.56770799109969 0.502180985481803 1 1
0.973124217033335 0.873133779670378 1 1
0.898851318076984 0.800988644741157 1 1
0.828563254363059 0.763906415527147 1 1
0.620506387919091 0.576351196863995 1 1
0.641798943345429 0.571465895712703 1 1
0.424963373844348 0.403126313966724 0 0
0.616048658944354 0.543820319186527 1 1
0.877621612254377 0.829721107361804 1 1
0.761669048872123 0.694073882570222 1 1
0.449687844371029 0.414310669920149 0 0
0.69198256779449 0.609653344524297 1 1
0.580264785090457 0.52310062648068 1 1
1.02108866262053 0.894115984101801 1 1
1.04895249062178 0.925100949386914 1 1
0.650255500461283 0.595420040784027 1 1
0.666985391349976 0.62504170403996 1 1
0.92490263798769 0.864995729717303 1 1
0.765713326633621 0.708958834634207 1 1
0.444070452617188 0.418313747486497 1 0
0.736251832100536 0.682506516434606 1 1
0.691079669178278 0.624584169120922 1 1
0.64152644341252 0.571231531204116 1 1
0.678031364277609 0.616972422292858 1 1
0.98725741691854 0.893203842786907 1 1
0.748342831845062 0.676884484378153 1 1
0.826392484423107 0.743582152727016 1 1
0.707583137776995 0.622926314394106 1 1
0.920526444279592 0.833419327969613 1 1
1.05998374592362 0.975974387459313 1 1
0.671382016328196 0.609076657668664 1 1
0.516908469705744 0.491256066784836 1 1
0.923123988322237 0.830150134721092 1 1
0.587924321097625 0.52946563645644 1 1
0.759721724085754 0.694795006232221 1 1
0.676040065214104 0.610457713403707 1 1
0.831402735485718 0.750409209262275 1 1
0.493039062691519 0.463117278447128 1 0
0.616163507248123 0.548991396615042 1 1
0.69030325034854 0.623757687951733 1 1
0.769832200888412 0.702502964195437 1 1
0.601408640147744 0.548164562532863 1 1
0.759360291923715 0.682602111200343 1 1
0.760648137782011 0.710965804548751 1 1
0.563693037753852 0.513869679131348 1 1
0.946739483322518 0.843179157083428 1 1
0.550125811102574 0.477156642371195 1 1
0.95056942710721 0.872991863792447 1 1
0.441419189216644 0.412890570001019 0 0
0.71101443512304 0.644928893759635 1 1
0.638694233803426 0.588501028783899 1 1
0.836925851204292 0.771014472884276 1 1
0.726626508960129 0.663241448929251 1 1
0.769214714434409 0.698467988853758 1 1
0.989890793791679 0.873528658351344 1 1
0.805630957203815 0.732503547922116 1 1
0.720047388876251 0.647828422452216 1 1
0.988327443875588 0.862100647862737 1 1
0.622650532594619 0.572711687176137 1 1
0.761199166406633 0.6928904030423 1 1
0.797437970622033 0.734131424024134 1 1
1.08696837636602 0.991010893563626 1 1
0.565281156411573 0.510465277493982 1 1
0.843251665024932 0.763351716214741 1 1
0.8577432842291 0.785188278710498 1 1
0.633042651292363 0.56918098439914 1 1
0.653146749722902 0.590782888858821 1 1
1.06805623410481 0.970584704108311 1 1
0.895148306807489 0.818736126238523 1 1
0.626937409874691 0.576624163635896 1 1
0.707407532690801 0.626917143177296 1 1
0.670736123711679 0.609937852345524 1 1
0.71967904216591 0.645273179479821 1 1
0.542799012616978 0.506082623021403 1 1
0.703115439690451 0.640507524163943 1 1
0.588301439227502 0.547270247526488 1 1
0.543704303860503 0.506048546323759 1 1
0.892304666473451 0.80127034560981 1 1
0.329819866025686 0.295196615078595 0 0
0.349744103967666 0.296895869411717 0 0
0.782036249855767 0.717994177865158 1 1
0.681060546929128 0.623799279837598 1 1
1.10857567214599 1.01926834173382 1 1
0.781232839683862 0.71706567410051 1 1
0.573968309935202 0.53162516934051 1 1
0.779164384897785 0.70397004817033 1 1
0.720007763953796 0.65007913397939 1 1
0.76524320973116 0.696895685350762 1 1
0.976726199800988 0.88078043070994 1 1
0.804411343265273 0.744556728913068 1 1
0.491209718596961 0.420052332608695 1 0
0.670695174160273 0.602546921947534 1 1
1.02261998554091 0.921325016674773 1 1
0.807279467030179 0.733084696249693 1 1
0.906484461342141 0.828672734572176 1 1
0.415598619572283 0.373481492915299 1 0
0.996244701188655 0.913329741296711 1 1
0.657052490873112 0.621472151166668 1 1
1.11098199458438 1.01871831663344 1 1
0.907545003715213 0.806103985647071 1 1
0.845069958211992 0.763403796361947 1 1
0.84424832826427 0.763479245939494 1 1
0.838408884394801 0.762796527269963 1 1
0.506062103344451 0.446098394104054 1 0
0.681644540631368 0.623775404676208 1 1
0.759434667148709 0.679860606481338 1 1
1.07581221680972 0.953022977352631 1 1
0.318381946535384 0.283773074705868 0 0
0.87503563872426 0.781360792105996 1 1
0.740620204189796 0.694507317419014 1 1
0.800678553949151 0.718936740369104 1 1
0.635197559933498 0.559647255129439 1 1
0.454024368358672 0.423624672359114 1 0
0.831689723116641 0.737811504700552 1 1
0.785586857268358 0.726575877464456 1 1
1.1275120620665 1.02551873237711 1 1
0.540695242810279 0.48958069765527 1 1
0.639956710490297 0.586118492671129 1 1
0.57498359879496 0.539140418755985 1 1
0.579183918009243 0.502793453663201 1 1
0.743617820139414 0.705329260805533 1 1
0.500463619959968 0.466765674038322 1 1
0.482679240242109 0.449361261441098 1 0
0.843272242939717 0.778885106302478 1 1
1.03330569718336 0.942802316497299 1 1
0.563274561258834 0.522726892738471 1 1
0.859698349366477 0.750813333124053 1 1
0.58106913564115 0.512793111737759 1 1
0.880904328742653 0.786190107016433 1 1
0.984118159448403 0.906777730270057 1 1
0.79669239518667 0.711146346801065 1 1
0.890688103073076 0.823771027389421 1 1
0.685938511356767 0.629048864552506 1 1
0.920644953789052 0.812878360779137 1 1
0.860043342817704 0.785101885719974 1 1
1.07087085648548 0.963526202291868 1 1
0.699663299930256 0.601226141485787 1 1
0.801116905051083 0.74118041687924 1 1
0.785337721116075 0.718401391827901 1 1
0.791795808195894 0.721900690113337 1 1
0.683200723532839 0.641037672312228 1 1
0.774786617223246 0.723362265353608 1 1
0.639797254659933 0.579575840347261 1 1
0.677839898883441 0.598520916169732 1 1
0.763600961058527 0.686131867956616 1 1
0.815527644240989 0.724896046341998 1 1
0.692329146703221 0.608437072008874 1 1
0.691089528752006 0.644298181683721 1 1
0.910520886205317 0.858753087246257 1 1
0.799183295320304 0.741049431431884 1 1
0.636474541663952 0.56633248037156 1 1
0.708511346719102 0.651744178133498 1 1
0.778426806848367 0.699526172932534 1 1
0.858492805475649 0.770916435016973 1 1
0.786580570292975 0.723453839134109 1 1
0.562198638145394 0.501389742014733 1 1
0.81449766324883 0.738812279913087 1 1
0.794694510881431 0.718191778550632 1 1
0.660350715635113 0.608537824772595 1 1
0.737656789514347 0.692983888234022 1 1
1.4771082245134 1.3218033055404 0 0
0.59421520720848 0.54732765079502 1 1
1.15336482934774 1.0691951076977 1 1
0.80167524016631 0.753089856750156 1 1
0.634725600425797 0.567572977636473 1 1
0.702050554093696 0.623801711246022 1 1
0.878092416472781 0.793250643256376 1 1
0.790190103092802 0.702698980822427 1 1
0.437027444000356 0.398319179416764 0 0
0.84794595022407 0.761916104640035 1 1
0.727947839907058 0.666924625933108 1 1
0.913272183785735 0.807008966134336 1 1
0.617670298201139 0.550557983514077 1 1
0.987780140671269 0.877762962045007 1 1
0.546717983354661 0.472151008284537 1 1
0.427926442218737 0.386061650947722 0 0
0.907115163324156 0.806418000805013 1 1
0.754742270297066 0.692754912936557 1 1
0.642635632424943 0.611537327720125 1 1
0.939136422631794 0.828971450703322 1 1
0.979012995573779 0.899827572704566 1 1
0.717679794029835 0.659254319497271 1 1
0.860594875639645 0.768190893396682 1 1
0.614668681278409 0.602120496613396 1 1
0.726143664757953 0.65670053421218 1 1
0.575970362856309 0.515434468551659 1 1
0.564226291456632 0.507411528022412 1 1
0.483556981219527 0.442780163169934 1 1
0.409922204401687 0.389669293551673 1 0
0.874751875258177 0.760335716490811 1 1
0.755745090007703 0.686610403540932 1 1
0.6776137998254 0.637076356416948 1 1
0.72053896947742 0.651924353905504 1 1
0.542807036684564 0.488358204940061 1 1
0.949338032611295 0.86447516731248 1 1
1.08699901736741 0.97889319201299 1 1
0.873878303519796 0.782197611718214 1 1
1.06214069608198 0.968741301087369 1 1
0.879142893461125 0.837517518243586 1 1
0.754061196050567 0.702139086149983 1 1
0.989526483704592 0.876308883329053 1 1
0.905966645170669 0.84466639621196 1 1
0.456344391722175 0.420865731408815 1 0
0.748555432927555 0.719539802828913 1 1
0.862637200721735 0.769258393429941 1 1
0.678269702831935 0.622333325303134 1 1
0.924723267666102 0.817923538915137 1 1
0.821269245262654 0.74123674749716 1 1
0.733528506914747 0.667834146900892 1 1
0.777170234079095 0.706414474103688 1 1
0.443819556338291 0.402617839356294 1 0
0.583786816089235 0.527756577568294 1 1
0.729794375603834 0.679350613728474 1 1
0.548675686507839 0.499951534608495 1 1
0.719352025848022 0.674951563766835 1 1
0.930197936949548 0.84886988529799 1 1
0.850559035742106 0.775285126614494 1 1
0.574016638821065 0.525006252301494 1 1
0.770032446394449 0.677853616652025 1 1
0.569967408765171 0.525297977732368 1 1
0.787595601393715 0.728995576648949 1 1
0.512607868565902 0.483075095722024 1 1
0.599851701880977 0.570172791992611 1 1
0.703522190150838 0.663355318370761 1 1
0.597103162047074 0.57238817409984 1 1
0.789481047125493 0.708224314588326 1 1
0.655036269410406 0.621434050041414 1 1
0.680457087359538 0.659450024401524 1 1
0.551083771306951 0.511443523134074 1 1
0.819233498411588 0.749806074688808 1 1
0.992573797829269 0.892247980282395 1 1
0.613365683740351 0.546787642837874 1 1
0.702024459353417 0.607161991770809 1 1
0.499785829277652 0.453097837432533 1 1
0.846476362432774 0.772869956967078 1 1
0.87187521443726 0.808696936939971 1 1
0.864467510000184 0.782099672812182 1 1
0.689766035473973 0.625905034336695 1 1
0.894319415866524 0.827566116506434 1 1
0.554244367416882 0.502111057429301 1 1
1.00464090151684 0.92553367279574 1 1
0.526764210512561 0.477330890070321 1 1
1.02761209049076 0.937847318831536 1 1
0.908405923249205 0.833820862273225 1 1
0.75973513454969 0.689817967139936 1 1
0.660206054067498 0.586234031627789 1 1
0.859271649657246 0.812255894095113 1 1
0.52398346295509 0.502670903596638 1 1
0.599048416061596 0.539175660957751 1 1
0.427103861592451 0.389543977740493 0 0
0.713842585279666 0.660619454770293 1 1
0.896782463035863 0.815516094620318 1 1
0.787007221537183 0.715492893144374 1 1
0.926756449304314 0.816754057577216 1 1
1.21970225306314 1.1051953402847 0 1
0.942937951838429 0.863904450442861 1 1
0.927158727818274 0.819869571644081 1 1
0.884874606613041 0.811651526208954 1 1
0.788962996972586 0.71816930710213 1 1
0.9160133151294 0.820175554232061 1 1
0.614365398846861 0.558359888385383 1 1
0.80880268334351 0.723678974170117 1 1
0.963263001304051 0.885105782024389 1 1
0.793332071049482 0.700349760022468 1 1
0.978196798388931 0.864065774616914 1 1
0.864615957275394 0.777417694510011 1 1
0.917513254315451 0.819075760637335 1 1
0.312875493485882 0.302299707681957 0 0
0.738579024774229 0.645956762464451 1 1
0.832376668007132 0.769414011549337 1 1
0.492008684324565 0.452220526873371 1 0
0.970753773084008 0.869269451857679 1 1
0.840147795246789 0.738608665554577 1 1
0.77445255986919 0.712034220092732 1 1
0.854023035736584 0.737508030290679 1 1
0.886842601293806 0.797230030422706 1 1
0.798991531687121 0.735058910236139 1 1
0.633938389466412 0.58573864597179 1 1
1.03457294164902 0.938004111497017 1 1
1.29694509686142 1.17341751154117 0 1
0.721392853077595 0.650997272457521 1 1
1.03791555106844 0.939264494796678 1 1
0.979474668208221 0.894645139169892 1 1
1.00032578275156 0.891516606601289 1 1
0.691205984947906 0.661846193323728 1 1
0.770505815507719 0.712853029320432 1 1
0.812904672849399 0.716198972425765 1 1
0.56404098870411 0.499648810029252 1 1
0.636827889169941 0.599618309471651 1 1
1.06896094662571 0.9523222061272 1 1
0.981806336554492 0.866771356566248 1 1
0.994104165812827 0.909476527712211 1 1
1.00632578197516 0.923443319935324 1 1
1.03947137394219 0.911600398425708 1 1
0.70079442261608 0.660920790437416 1 1
0.923349663296517 0.852969488981198 1 1
0.734561173429146 0.662378498591882 1 1
0.761852659530842 0.710972041328627 1 1
0.872755394843704 0.791085496686812 1 1
0.846804643886513 0.766422729834026 1 1
0.888129480039293 0.78893393390965 1 1
0.666374781110685 0.642383707390298 1 1
0.639816818222622 0.596711171484289 1 1
0.686985384503978 0.628193757660808 1 1
0.935676600132565 0.839461203574945 1 1
0.880319778331284 0.803001604454436 1 1
0.664667761900601 0.62178643600601 1 1
1.08397155289677 0.977156625004397 1 1
0.736033391133097 0.672155797312454 1 1
0.822572293729571 0.736581351578442 1 1
0.851212062748666 0.758719756093402 1 1
0.463216755404375 0.440352607173119 1 0
0.949387133479985 0.844747670486051 1 1
0.768710416091943 0.697434102820847 1 1
0.913275666076338 0.827448700586375 1 1
0.806564667065915 0.722032469460984 1 1
0.913377295895193 0.837948015005594 1 1
0.850753149724295 0.787407526208069 1 1
0.733788803589868 0.675122064600184 1 1
0.601392449255725 0.563521017977193 1 1
0.795914241009551 0.730962878957362 1 1
1.02638654219139 0.92080958304375 1 1
0.638498407163724 0.579283848099665 1 1
0.935289527828019 0.879868037326114 1 1
0.631050797926815 0.592452866026704 1 1
0.906777523446716 0.833129885300126 1 1
0.788594140064439 0.731489598748134 1 1
0.896980068726584 0.785860249770861 1 1
0.62751535653409 0.60805818939256 1 1
0.892350159966851 0.79048305505287 1 1
0.950176496107349 0.867460450553504 1 1
0.897539873043884 0.780401007876496 1 1
0.825354703727681 0.740563903900679 1 1
0.802778338433751 0.762284515259394 1 1
0.797774559655267 0.736849658033555 1 1
0.816833394246315 0.758414456764303 1 1
0.838304443444651 0.765554794931904 1 1
0.694235255855109 0.637359284941194 1 1
0.839916419353418 0.768806093135055 1 1
1.00421261852175 0.892692611074721 1 1
0.811845478759904 0.734136672394627 1 1
0.908931326073986 0.815679841862659 1 1
0.503911294265939 0.46145348940427 1 0
0.88842640770811 0.811509716276828 1 1
0.662523849286328 0.600762083126379 1 1
0.683717095366876 0.617392104822936 1 1
0.668136081731437 0.605177358658511 1 1
0.525860679106782 0.479987181656025 1 1
0.922255154337456 0.827796188506727 1 1
0.472551198053711 0.447822636817313 1 0
0.79037587699322 0.710559504720984 1 1
0.861878923960912 0.798347206400168 1 1
0.970127589988614 0.883511045640358 1 1
0.814196212415037 0.732167931463264 1 1
0.815523726066434 0.764502972233524 1 1
0.970793435178006 0.859595878918722 1 1
0.956867082261855 0.846067088932914 1 1
0.727044216312051 0.671452618907299 1 1
0.692183248477877 0.614370216197692 1 1
0.849617593904109 0.791276020992991 1 1
0.888906164738914 0.809874263771849 1 1
1.07858030190538 0.93292938167196 1 1
0.750723376149461 0.681476732679098 1 1
0.838168847236945 0.774196907174831 1 1
0.630757676858348 0.564064380524732 1 1
1.05486330554113 0.954469381309139 1 1
0.73591262778895 0.668945181972906 1 1
1.00719186179157 0.915430532266443 1 1
0.967895160127345 0.88462252665366 1 1
0.690813125935378 0.622674731173125 1 1
1.12500290771689 1.03322526252597 1 1
0.938801709660232 0.856589893481245 1 1
0.935254935753338 0.829512600160988 1 1
0.977113980435513 0.895037789663779 1 1
0.633208576533572 0.577227035291241 1 1
0.466285110277843 0.419254458612618 1 0
0.592572131213219 0.520621135214219 1 1
0.710290655789171 0.635992320132069 1 1
1.05017448169619 0.947616687127938 1 1
0.701255315747405 0.64578797760421 1 1
0.942412326842078 0.834915525164792 1 1
0.663160331171111 0.601797326933637 1 1
0.755729398436783 0.694139362256866 1 1
0.665308213889606 0.58672869785424 1 1
0.61807991024334 0.551363661379055 1 1
0.515741941058269 0.459194542069239 1 0
0.726365803677641 0.654412329158805 1 1
0.689492449931831 0.628779633194219 1 1
0.903008622462503 0.829407132877845 1 1
0.727737913982894 0.663118266139939 1 1
0.684162774979819 0.594783255338384 1 1
0.694020791004117 0.62933405501749 1 1
0.849134488802505 0.782979051228782 1 1
0.989866833921098 0.878921173190823 1 1
0.677097807197686 0.622250418878831 1 1
0.913408437303158 0.826663327610845 1 1
0.768614267136308 0.712129206076057 1 1
0.835465539078812 0.785873671268777 1 1
0.55892704908467 0.506672831704279 1 1
0.584668859323025 0.528802334403295 1 1
0.99441306173782 0.894565906519075 1 1
0.511414452529028 0.447089832299768 1 0
0.633890907529046 0.597382701110991 1 1
0.704363136825198 0.643030039227456 1 1
0.626316720421697 0.563267501798505 1 1
0.762383130029989 0.700369341767034 1 1
1.00247346174134 0.919760531939751 1 1
0.657089018716142 0.595360672238791 1 1
0.373769055464202 0.338469112062591 0 0
1.27377651936802 1.13606252596942 0 1
0.694745731975381 0.647525217674811 1 1
0.987437330890676 0.890299858395412 1 1
0.781111054811968 0.711908911473834 1 1
0.781192279369606 0.726900424229821 1 1
0.607347210461122 0.549109435362028 1 1
0.719780678788831 0.667437938132103 1 1
0.857836451319161 0.771676684217016 1 1
0.828976236947789 0.743674749891288 1 1
0.993440889092009 0.892973591852506 1 1
0.666630485314445 0.595897397633897 1 1
0.70683008379358 0.621893461298628 1 1
0.777021268210632 0.717272812404518 1 1
1.10556789907693 0.998430155835191 1 1
0.685611814354682 0.633206653507949 1 1
0.734327623785957 0.672178223656748 1 1
0.661837338420816 0.602700595833747 1 1
1.03704964079648 0.943125428538837 1 1
0.721757446298597 0.671010987219915 1 1
1.2114167063665 1.08673155668333 1 1
0.671576892601225 0.625496993488484 1 1
0.56141185186761 0.533016158191658 1 1
0.847359760916435 0.765708536664894 1 1
0.743220661172901 0.670933142868371 1 1
0.612061169746695 0.578362639687482 1 1
0.63046199056141 0.560472500453267 1 1
0.766542241954025 0.687783095311593 1 1
0.793159160549164 0.69771347849496 1 1
0.788189021591521 0.709577088682036 1 1
0.717250541847631 0.65805881040801 1 1
0.933696972239485 0.835312159487182 1 1
0.547627203490576 0.509352288763728 1 1
0.735545044034488 0.669195018899486 1 1
0.73106272737855 0.659122817251397 1 1
0.660959476471651 0.604827165098978 1 1
1.23927696791139 1.10579460441463 0 1
0.936438640302676 0.887262468134674 1 1
0.969474568322167 0.868341418625061 1 1
0.778779288120789 0.720804749993106 1 1
0.725753856901249 0.683764344784129 1 1
0.558985778365362 0.516725319178754 1 1
0.740624584001948 0.675385681701037 1 1
0.844035449988352 0.765779393904056 1 1
0.616683898772738 0.565791674436103 1 1
0.71605058387221 0.642729329083777 1 1
0.716807135818334 0.658600701668389 1 1
0.6957434528629 0.672425199540983 1 1
0.918907961470954 0.8392893615434 1 1
0.792987542173563 0.715160221841983 1 1
0.802489488787233 0.722811664292326 1 1
0.44672423368351 0.406505951225383 1 0
0.886503700926671 0.807615029005443 1 1
0.511370542600892 0.481175978019443 1 1
0.860001768012774 0.787827132852284 1 1
0.959631055024284 0.859790521687124 1 1
0.77909686622011 0.694357296121992 1 1
0.67334497869635 0.609882396719609 1 1
0.679098059338211 0.608477260607603 1 1
0.632611901732484 0.586590908401314 1 1
0.526841863514585 0.475596668846866 1 1
0.893192492741313 0.815449478356774 1 1
0.910769659378569 0.828589481245952 1 1
0.885135101114773 0.797874933746114 1 1
0.847347596626026 0.787268734211746 1 1
0.880780482508387 0.809584948021661 1 1
0.680282479755305 0.618715985744371 1 1
0.815095982480718 0.731071218603787 1 1
0.718572994421924 0.646450684066735 1 1
0.622521924874975 0.565841802215981 1 1
0.803984871316156 0.747236300724965 1 1
0.813215316568678 0.745018471856496 1 1
0.939423294660287 0.861612574902236 1 1
0.97411714827745 0.864155455710976 1 1
0.624674118613867 0.547072347386568 1 1
0.554341897738347 0.510955081241032 1 1
0.718564764388934 0.640332185231254 1 1
1.14896887536266 1.03010493841882 1 1
0.935425241088758 0.843497698203336 1 1
0.896262367506074 0.802124331949827 1 1
0.724386907818148 0.668896602783213 1 1
0.963743508796648 0.846825936097104 1 1
1.0049420179204 0.905659662317284 1 1
0.957242590178228 0.866377899622379 1 1
0.872892260418415 0.788898688837846 1 1
0.85789227019139 0.743724576978192 1 1
0.389169909570547 0.345777146377451 0 0
0.818540652856186 0.736083974604843 1 1
0.908832109006014 0.827334165275695 1 1
0.895235892265153 0.810943432908253 1 1
1.03997055644027 0.931834481113788 1 1
0.948227246159867 0.87305128863432 1 1
0.787119140874446 0.74053971837485 1 1
0.689957746744155 0.625318476434102 1 1
1.08612173389057 0.98703135096819 1 1
0.640660869659693 0.573227435988556 1 1
0.348757137151508 0.285309790227956 0 0
1.03590572992871 0.924416909023021 1 1
0.696510073038488 0.640911800324531 1 1
0.610705209782906 0.529472844941862 1 1
0.542505331984241 0.519536911619893 1 1
0.694533309672861 0.650725969682915 1 1
0.53930045888711 0.495969623861837 1 1
0.696855585119285 0.646357799104991 1 1
0.711837781102775 0.645035936065383 1 1
0.932665472241444 0.845638364094929 1 1
0.688941627340916 0.631868492249422 1 1
0.581469296172001 0.532902680025228 1 1
1.0910780596677 0.988105272952433 1 1
0.761316958778042 0.681866446865456 1 1
0.610461108032798 0.530313238630756 1 1
0.413906396442338 0.395855129414425 0 0
0.624918359141062 0.548047101828845 1 1
1.03375338406099 0.961529597738649 1 1
0.729534478842883 0.686565560461046 1 1
0.855498620952788 0.767603481646557 1 1
0.936707456822939 0.820510808963584 1 1
0.648606743679079 0.574080911305627 1 1
0.838085135888962 0.764306444679517 1 1
0.808106819851283 0.731509583530053 1 1
0.721053995257546 0.662130955908634 1 1
0.806463370479138 0.728283496071629 1 1
0.955972453920845 0.881027966167496 1 1
0.89370681786925 0.813076903583423 1 1
0.642005924794863 0.539455549677087 1 1
0.638128848551256 0.615024012779798 1 1
0.86341026925681 0.782259021740632 1 1
1.06275796887157 0.94652708964009 1 1
0.865487280949156 0.816303553136506 1 1
1.24161622385891 1.13030666726058 0 1
0.626528866129003 0.587556578389862 1 1
0.627469768920039 0.56151521739694 1 1
0.453410448789172 0.411796189392244 1 0
0.702573378256723 0.635029328519136 1 1
0.9940904410549 0.882002531350086 1 1
0.882211469246926 0.810235650295742 1 1
0.662208368157493 0.587908194213773 1 1
0.731374603818737 0.647940437858569 1 1
0.976371833059714 0.897294870201945 1 1
0.973582596253119 0.911632418728007 1 1
1.17209987461609 1.08012296096195 1 1
0.651438461880746 0.579387675878414 1 1
0.854877402011195 0.828219240392704 1 1
0.626143825730692 0.557243665373792 1 1
0.568460802359667 0.522374120406547 1 1
0.934779603927072 0.825073000203 1 1
0.867012162970657 0.783272490483036 1 1
0.804764653731746 0.717169891165979 1 1
1.0298545778411 0.927101984709923 1 1
0.630413553912696 0.572331762078937 1 1
0.701979454393966 0.614757810790342 1 1
0.675216962800311 0.616967700302991 1 1
0.784861461176748 0.719991526706326 1 1
0.711544168391503 0.65111799923509 1 1
0.59055123958772 0.535367251829608 1 1
0.989207168345289 0.872331595372063 1 1
0.844508104462318 0.739856037863258 1 1
0.897559748893214 0.813344492749206 1 1
0.871866484889255 0.820990535147425 1 1
0.74796351873126 0.670458829722077 1 1
0.567570846640595 0.521019358683659 1 1
0.854136002652716 0.7723592322112 1 1
1.08877572190015 0.951565506028883 1 1
0.735375994872004 0.674991852296898 1 1
1.00786673753751 0.906426766388748 1 1
0.820255878424645 0.769822027953875 1 1
1.01415393384326 0.899448807723852 1 1
0.780214858556647 0.706960406959911 1 1
0.854263651439441 0.780236370864446 1 1
0.814107745317275 0.735367839117949 1 1
0.598017691885425 0.530745687149843 1 1
0.784833558069742 0.707867937192839 1 1
1.24915076053156 1.12733328567288 0 1
0.679748600800597 0.624515669100989 1 1
0.731255761339529 0.649720602367802 1 1
0.622265893075899 0.562977160938353 1 1
0.822904514261156 0.761508902208513 1 1
0.666628902759796 0.609181018274714 1 1
0.907064166703578 0.824957365188244 1 1
0.905530323955511 0.826974133256772 1 1
0.887862743410537 0.787212977894588 1 1
0.51310421534865 0.450626103261276 1 1
1.12071219351215 1.01843412691941 1 1
0.676680532941277 0.631111522333851 1 1
0.629549187562442 0.570931408183277 1 1
1.02078246213765 0.904131570379575 1 1
0.766774152930022 0.693390143013456 1 1
0.752511702135583 0.671976771528012 1 1
0.641983071429517 0.586934758975997 1 1
0.990516395598844 0.884550706663547 1 1
0.672258414704899 0.617956369626334 1 1
0.913336479830407 0.823377668805338 1 1
0.649865460224657 0.601258330255639 1 1
0.887363596320355 0.789903703237085 1 1
0.765115027644821 0.677052027631237 1 1
0.669664840674162 0.60493408841434 1 1
0.928846707751055 0.837972623552263 1 1
0.652806493345423 0.573239457420965 1 1
1.07802297988499 0.972328084685469 1 1
0.644589760645112 0.595359776688626 1 1
0.793316141064163 0.722801296985503 1 1
0.658560389317869 0.598640453105245 1 1
0.795754457311176 0.717518399687408 1 1
1.01976763854377 0.890828360554542 1 1
0.790244797368284 0.705628409583395 1 1
0.703972096580747 0.634966840831879 1 1
0.646693256592294 0.616333107834811 1 1
0.907492673293394 0.828230164656624 1 1
1.39365020017522 1.22839719855791 0 0
0.904891556914757 0.809018361810394 1 1
0.846957005514379 0.766148321260921 1 1
0.684007391933372 0.634093265150037 1 1
0.664287080415188 0.589659283491078 1 1
0.993129631744146 0.915941429955106 1 1
0.815278226176819 0.771924974330434 1 1
0.730936937023072 0.671138501329092 1 1
0.779543512587643 0.727176316186296 1 1
1.2955557187671 1.1472495700066 0 1
0.832186462224508 0.755596700188685 1 1
0.897454624694223 0.801377194730787 1 1
0.811369835488177 0.733745150898125 1 1
0.744446825543763 0.671306236112523 1 1
0.749540898578098 0.690024974107061 1 1
0.914954888317392 0.813240592979031 1 1
0.804407010780937 0.728639712435177 1 1
0.923345600131466 0.855293504132727 1 1
0.821208244954995 0.758318444139373 1 1
1.02631368795846 0.93198006016106 1 1
0.911332289109047 0.808533749110989 1 1
0.775595806144421 0.678812144042916 1 1
0.858895373957211 0.769018170043911 1 1
0.76800203232757 0.681029516443421 1 1
0.472894344986287 0.431031174796059 1 0
0.550620852593825 0.488541999343668 1 1
0.979065461802354 0.892897288712246 1 1
0.928614963388154 0.854043432284577 1 1
0.757940144924743 0.683780888456881 1 1
0.627987076489697 0.574130555390191 1 1
0.705898796701627 0.625698777361296 1 1
0.465374152958301 0.42743087521499 1 0
1.04651672351565 0.916063682830895 1 1
1.11636105843453 1.0140084018722 1 1
0.719697435370935 0.644096676807759 1 1
0.586108998295631 0.529023342170387 1 1
0.627022070888602 0.559498229393563 1 1
0.908193354313573 0.825640965110336 1 1
0.675935417138676 0.600040418070085 1 1
0.613877919430652 0.55413609283016 1 1
0.921900877099449 0.835061809082695 1 1
0.834124454890694 0.748570392061324 1 1
0.442578707342475 0.395603478524501 1 0
0.761715592350365 0.702323111028884 1 1
0.642924648758455 0.56763453962334 1 1
0.759548066452628 0.688708945680169 1 1
0.827462457478749 0.780768769596444 1 1
0.893328440889013 0.815261494605053 1 1
0.702837144946911 0.654678166980464 1 1
1.01886758285726 0.912211638238327 1 1
0.701485347766308 0.646459517665963 1 1
0.784558434032965 0.717964556965879 1 1
0.823760513379836 0.764744629299901 1 1
0.77167818666193 0.70151037415303 1 1
0.74458560154585 0.674109482035191 1 1
0.704488772124151 0.638065739673414 1 1
0.384277560346229 0.370457893357819 0 0
0.789823842901663 0.712974009459933 1 1
0.853770603966062 0.763133486045275 1 1
0.711250923894431 0.652548338610655 1 1
0.787256841481998 0.724130354749934 1 1
0.725502182786891 0.658552761407069 1 1
0.824200686179734 0.755832902182006 1 1
0.788858539595786 0.701940621109146 1 1
0.840322214603209 0.753109589341691 1 1
0.508559221531376 0.460340929263601 1 0
0.669916985246984 0.606485980104669 1 1
0.790646777309386 0.715952551924962 1 1
0.940025181463833 0.860869231306022 1 1
0.715153596626962 0.642745029784852 1 1
0.620485862065729 0.569478726698071 1 1
1.12188661756613 1.01640012144568 1 1
0.620695349557306 0.571264057887831 1 1
1.07573680456085 0.976748308366039 1 1
0.821375699199293 0.773615518774719 1 1
0.715340196705977 0.648069413271154 1 1
0.997547437104646 0.888827096053618 1 1
0.792847702038685 0.700998295662386 1 1
0.884794976959993 0.785521643445656 1 1
0.943811679552155 0.857329825353364 1 1
0.538895184866706 0.498820574628272 1 1
0.908430725875167 0.821951111257474 1 1
0.778755989809696 0.684890347234759 1 1
0.719993692662912 0.655317458387996 1 1
0.479666048346563 0.442480908629027 1 0
0.744304026713206 0.666882013086927 1 1
0.726462048230524 0.673154719911897 1 1
0.730579538189202 0.668594330372592 1 1
0.46441334355562 0.397023865043446 1 0
0.708868278827455 0.656751234127538 1 1
0.430831521871156 0.406738315956817 0 0
0.758213915419575 0.70002935505798 1 1
0.597568758420798 0.556112742307018 1 1
0.641553702206673 0.586378932258748 1 1
0.890565432854061 0.800376801740832 1 1
0.55435409783956 0.48458421138747 1 1
1.12149163270086 1.0169177140535 1 1
1.05540326503562 0.944322845596975 1 1
0.835866919130438 0.740937955595046 1 1
0.583213812687159 0.518684524872511 1 1
0.739041650228938 0.674098303540944 1 1
0.833700938674737 0.766448226899192 1 1
1.0434898497596 0.956386407134353 1 1
0.893359635099897 0.801715061765515 1 1
0.817531504842006 0.740342270074066 1 1
0.883873766620281 0.799316490082572 1 1
0.844312741055094 0.760165499309264 1 1
0.632268922783513 0.581081537527565 1 1
0.579682785543232 0.550724081812957 1 1
1.00482693273294 0.901709171666526 1 1
0.826552676127962 0.808307780443836 1 1
0.592325093612597 0.552874122653437 1 1
0.704606877686048 0.657472406923561 1 1
0.570602841595939 0.507912096293058 1 1
0.777436490138558 0.688417396516707 1 1
0.887800399933725 0.778495239160736 1 1
1.06127060068855 0.960244720872634 1 1
0.370440379097109 0.305158230757935 0 0
0.60968251769594 0.584397110501634 1 1
0.648014032453062 0.609049920290594 1 1
0.859266930785295 0.763774955999335 1 1
0.95467345751145 0.83839640679013 1 1
0.693472590503973 0.618166700872275 1 1
0.907241917274863 0.824054507145426 1 1
0.433257193364247 0.404765658033784 0 0
0.768299676921369 0.704621736410263 1 1
0.651928449048122 0.604047510958485 1 1
0.678308201837344 0.634257425698349 1 1
0.825841731544213 0.755199505707421 1 1
1.10094577097486 1.00493386077993 1 1
0.567674819977012 0.511421913733941 1 1
0.774621231060198 0.702728030112876 1 1
0.71263158285892 0.646986972141591 1 1
0.843327174311042 0.745018340766206 1 1
0.954808239043284 0.844559932254042 1 1
0.917129126185552 0.824887743757961 1 1
0.458705221991909 0.425169450665103 1 0
1.09871475240838 0.975936336917072 1 1
0.73255981965279 0.675827676786107 1 1
0.930270286332814 0.877720267338117 1 1
0.656910239202207 0.61445346283886 1 1
0.607713703655902 0.566041627470149 1 1
0.837403326140098 0.763716055333227 1 1
0.844714042237844 0.764496413344334 1 1
0.96301554745504 0.89074148836273 1 1
0.511909314488163 0.46476933340461 1 0
0.686701620148902 0.61669291398494 1 1
1.12392272815811 1.02816474682917 1 1
0.666004240076091 0.613482597449246 1 1
0.989038843809096 0.913233453690027 1 1
0.721348208302474 0.653612841963694 1 1
0.778804097158016 0.703165488795406 1 1
0.759340965003238 0.66908701390348 1 1
0.606238382786795 0.548765857845889 1 1
0.982910304138273 0.907911178517971 1 1
1.19695920909158 1.07712706104296 0 1
0.982876786578313 0.86860293411389 1 1
1.21462880824046 1.12329440770934 1 1
0.842112430898638 0.771541230855425 1 1
0.872405324281553 0.804206786913823 1 1
0.540085637279625 0.49307364603748 1 1
0.835764038946501 0.746480158222198 1 1
1.04854231550928 0.95581817254484 1 1
0.463514741227478 0.429996654665498 1 1
0.867893096182352 0.805762400395238 1 1
1.13226759433766 1.03342711720202 1 1
0.796100375905904 0.737719027438007 1 1
0.761747300894545 0.690268468064479 1 1
0.859886164544641 0.809888451869975 1 1
0.861123372364221 0.76836333414276 1 1
0.478103950084338 0.425892991957993 1 0
1.03724909421993 0.916328291513818 1 1
0.766441440632199 0.692934352739887 1 1
1.00809329077729 0.891567573911497 1 1
0.836133619265487 0.767013847285708 1 1
0.827395242270986 0.742517033622747 1 1
0.697455431937979 0.631296314500788 1 1
0.652600119003093 0.603047761662092 1 1
0.672132896002404 0.599330406326156 1 1
0.882203332604096 0.789915789836326 1 1
0.756760520751164 0.662858555391256 1 1
0.871803347995608 0.789955579830348 1 1
1.02529890272203 0.94529166092588 1 1
0.889792374120749 0.804933476694535 1 1
0.694386608285543 0.638363607647105 1 1
0.958955910672534 0.872934992537805 1 1
0.824262627261747 0.76189004157451 1 1
0.836831264246046 0.751495263528547 1 1
0.660949177720506 0.591401813167476 1 1
0.652271254929779 0.584005396762089 1 1
0.946941701831232 0.84567102547694 1 1
0.845084303405447 0.774130158152695 1 1
0.983597209763759 0.881393629391767 1 1
0.895171983925494 0.808076527542409 1 1
0.791238815394599 0.731120508784886 1 1
1.24807368761102 1.10552315261295 0 1
0.903341306422615 0.827516012071097 1 1
0.934059677172074 0.835563165113577 1 1
0.677769882400564 0.609220198107738 1 1
0.749582409964743 0.67962400130481 1 1
0.814354015369908 0.701433408552016 1 1
0.815051671254981 0.72527040064606 1 1
1.10577478442134 0.995436254283247 1 1
0.885698575171691 0.801935840892937 1 1
0.645031693657945 0.599053629614747 1 1
0.822034964049551 0.751777278222411 1 1
0.708203121868529 0.622609312187114 1 1
0.690389507706812 0.644274134088263 1 1
0.551963820676883 0.520540520402755 1 1
0.990313538373526 0.876303732487289 1 1
0.481844145338999 0.428870235934649 1 0
0.952595052256012 0.838691326483674 1 1
0.718382893089528 0.637979603787103 1 1
0.727389874057414 0.620549072773702 1 1
0.938896145261271 0.816500087851906 1 1
0.943021733407501 0.867180465074803 1 1
0.859372920525868 0.745202136489828 1 1
0.955997727125984 0.867147147816065 1 1
1.01374127713791 0.929395934122099 1 1
0.972894725336076 0.880981910243068 1 1
0.694115144264083 0.607279574317476 1 1
0.846132844397885 0.762834114989809 1 1
0.622067201194808 0.54179565191924 1 1
0.926614555329371 0.835270510368642 1 1
0.570918924945922 0.50356366423442 1 1
0.647924433870898 0.59976809661177 1 1
1.02898503751683 0.919534980825764 1 1
0.530500683076291 0.483841148654007 1 1
0.691950791066083 0.615814056638822 1 1
1.10773165809914 1.01083136463669 1 1
0.99374387359795 0.899456245607086 1 1
0.840682106814802 0.775339607780918 1 1
0.719595621132316 0.642388672404581 1 1
0.761677667016249 0.696505058827152 1 1
0.684229794099365 0.619443115204704 1 1
0.931909371982875 0.850690552822104 1 1
0.598925798153334 0.548898400821882 1 1
0.630529132782819 0.580690374575362 1 1
0.574412618409048 0.507034719224329 1 1
0.734844574179997 0.655256657434181 1 1
0.722257698881142 0.658417253038999 1 1
0.664517598510387 0.580700464632216 1 1
0.999749787897671 0.915636215474469 1 1
0.932196365384288 0.828606269287698 1 1
0.887288833903219 0.812122076893484 1 1
0.897480770235188 0.813049398561109 1 1
0.78333774570313 0.722597217590513 1 1
0.773832626713698 0.695607575633473 1 1
0.719432040252673 0.644653261492014 1 1
0.927658524661561 0.842333567899022 1 1
0.509722600015181 0.472991395606616 1 1
0.666510808988779 0.643023930488542 1 1
0.977115108773605 0.891553029556551 1 1
1.3110653753633 1.14844151207948 0 1
0.92051768485703 0.806232169594787 1 1
0.834917230301029 0.762119524935847 1 1
0.904445501354111 0.793152139194448 1 1
0.738907604664652 0.678326256356653 1 1
0.956465080264458 0.869612943111924 1 1
0.893128309029873 0.809755129181873 1 1
0.82250606844584 0.750525397944477 1 1
0.651651619082737 0.604408020772823 1 1
0.507907710796376 0.468379799818611 1 1
0.560766993913031 0.515059748638059 1 1
0.538125686513081 0.4922495724097 1 1
0.771928565300847 0.70148055335868 1 1
1.03541164315049 0.913044192450802 1 1
0.523014720759486 0.476640417980355 1 0
0.59578179738716 0.54037116920103 1 1
0.865505484986842 0.784921254689665 1 1
0.963367232547351 0.878309658832165 1 1
0.809445018670367 0.713084769263237 1 1
0.457873865598244 0.409263181674694 0 0
0.804468508887344 0.728224699427852 1 1
0.623173245261533 0.582916194856572 1 1
0.431529588491576 0.40809227318859 0 0
0.840957872811823 0.774902239336663 1 1
0.884131632710391 0.805161988202274 1 1
0.749519992906927 0.677951872907591 1 1
0.650376743427774 0.602003840025432 1 1
0.783004395247658 0.739101105300181 1 1
0.548967337336544 0.49293710572911 1 1
0.696296719805221 0.643189198404417 1 1
0.748464169898083 0.662506299299387 1 1
1.09319399702299 0.988215210209546 1 1
0.719586621842955 0.625326712605159 1 1
0.906237178804056 0.825803543705799 1 1
0.989462877613377 0.90617010571558 1 1
0.770719091608815 0.698831375008664 1 1
1.23414719464131 1.13526079471935 1 1
0.754188825665336 0.690198996840408 1 1
0.926036826276988 0.850009389423604 1 1
0.993125585330185 0.911889003343059 1 1
0.845630476858155 0.775330738292837 1 1
0.575488279695644 0.525129544533988 1 1
0.624787097368292 0.583550018697517 1 1
0.539279159910181 0.514768857908902 1 1
0.786021780641844 0.708757145319973 1 1
0.672470488035587 0.613881094129156 1 1
1.17011235679507 1.02635315668466 1 1
0.466336458961229 0.429779807148649 1 0
0.851735373167467 0.764444326808223 1 1
0.84766355163982 0.778516336435647 1 1
0.388353201832372 0.361465370583516 0 0
0.842261190437289 0.782961199051687 1 1
1.03230782122196 0.922523152179638 1 1
0.934767536038287 0.859576978535025 1 1
0.948618474104292 0.861285729030439 1 1
0.390213028434626 0.350386924884619 0 0
0.7976260119354 0.71698879465784 1 1
0.863925892394702 0.801431040057644 1 1
0.70879598233832 0.651110381275593 1 1
0.617494421016727 0.561214111420434 1 1
0.812164882625919 0.717130634439448 1 1
0.784317966498491 0.700701277265321 1 1
0.822468166193447 0.740149890290294 1 1
0.787749837344466 0.700904578261289 1 1
1.24654605180749 1.09717656302501 1 1
0.402436368982554 0.354664126503885 0 0
0.717929269084558 0.67707014622713 1 1
0.861210297498672 0.779990181846223 1 1
0.791546613757872 0.721749670862638 1 1
0.638068708568704 0.580710678311337 1 1
0.45499242064499 0.40938100473823 1 0
0.848998873065448 0.758259563529277 1 1
0.554263686558759 0.54305140154464 1 1
0.70507776401049 0.658494062123144 1 1
0.844646679781625 0.773592078110132 1 1
0.415430600177911 0.38231034415081 0 0
0.912628461421545 0.819101710446939 1 1
0.677510002828529 0.636774885865373 1 1
0.574297455935185 0.522407754452473 1 1
0.810064907186766 0.761472348117992 1 1
0.809497262799359 0.713957935001017 1 1
0.632186708257472 0.57148420563714 1 1
0.627951382831501 0.563796555076 1 1
0.48188770869836 0.422641319982434 1 0
0.637988628466812 0.599380421694274 1 1
0.691951885132229 0.647600007230926 1 1
0.735187388170187 0.652529274100812 1 1
0.475257325348299 0.439891689311026 1 0
0.786038017042353 0.719521927048016 1 1
0.626301480835 0.565409728896402 1 1
0.986601352387935 0.880467622671017 1 1
0.688903301211382 0.629708314747214 1 1
0.828289328206022 0.768555702550289 1 1
0.899420437516568 0.826613640274734 1 1
0.976660334315168 0.882544870847428 1 1
0.915469676399499 0.815497895791391 1 1
0.679445779920312 0.625457617941505 1 1
0.597787641036858 0.504359849760023 1 1
0.815576502426544 0.756795624839426 1 1
0.884274032617258 0.798426685158026 1 1
0.925974712324292 0.855877771523797 1 1
0.870523101562321 0.787456560239505 1 1
1.00490877192482 0.943323881151044 1 1
0.819193805010493 0.731700355468509 1 1
0.731069799828633 0.685482919245318 1 1
0.534689361798342 0.477083690615041 1 1
0.6172419362612 0.559981393481439 1 1
0.668757699315947 0.614118968165284 1 1
0.818090459488181 0.806467980804822 1 1
0.652639818686408 0.605070706054407 1 1
0.68252688041745 0.622446259734058 1 1
1.17365631642005 1.05899290939601 1 1
0.829448186229721 0.720063560774592 1 1
0.727946316674653 0.659424142101511 1 1
0.694465251263163 0.630615770904263 1 1
0.658400458802918 0.57671338451041 1 1
0.889437427600253 0.795048391471728 1 1
1.00065014968627 0.907797623433172 1 1
0.845743502925754 0.782956640511847 1 1
0.779832017479758 0.689062280585728 1 1
1.00502413279146 0.907654070718983 1 1
0.90885057968114 0.822113697175772 1 1
0.581119621029589 0.503787984031212 1 1
0.811912916860203 0.732308292852425 1 1
0.897232612330275 0.794131638553327 1 1
0.995238011561198 0.873688700427045 1 1
0.876600878829915 0.793881693684517 1 1
0.754266332554773 0.696425747849206 1 1
0.550347869582658 0.495818509985044 1 1
0.926555084834339 0.859163061023289 1 1
0.427753760816921 0.393689377548093 0 0
0.977766837689231 0.88224521702993 1 1
0.616655284588667 0.554809044427502 1 1
0.779340424828324 0.680237703327191 1 1
0.952267659443839 0.87877393016539 1 1
0.86415454074951 0.781864294189963 1 1
0.969757923754169 0.868615851286983 1 1
0.798544695033948 0.720119457083825 1 1
0.943917887188657 0.838216579045556 1 1
0.653610090239769 0.610998602623974 1 1
0.88051651896366 0.810586308978855 1 1
0.68209630037279 0.623771350453341 1 1
1.07653764859038 1.0078048428474 1 1
0.800703047356338 0.744641627960327 1 1
0.66527773288518 0.584059251435846 1 1
0.819962025637643 0.746785550414443 1 1
0.617923180594693 0.568611146433187 1 1
0.847496597328836 0.76961104766695 1 1
0.558428956246523 0.503892857656357 1 1
0.762476391956742 0.716543578401185 1 1
0.796367176156074 0.722157708540818 1 1
0.773479876171874 0.685805435562757 1 1
0.605848891141497 0.561578580683495 1 1
0.827409657683007 0.766486776701905 1 1
0.624465570734401 0.545067241655 1 1
0.534938282249471 0.496782341186968 1 1
0.653633755508612 0.586610385435658 1 1
0.728173857751476 0.647186456285319 1 1
0.619170554594985 0.573262397606796 1 1
0.799191211515147 0.720077400659604 1 1
0.890785263829138 0.838337073385161 1 1
0.878556022869686 0.803235555906155 1 1
0.703218116564242 0.645543134760299 1 1
0.966935252711404 0.882330191556119 1 1
0.512049898017094 0.494273430955175 1 1
0.853687918800569 0.78492771715681 1 1
0.678856385029738 0.5982654462391 1 1
0.767072038798746 0.675614285460661 1 1
0.4044690986898 0.368740904139602 0 0
1.22087274538858 1.09878690823662 0 1
0.675590522748961 0.611946668966208 1 1
1.12035886220982 0.982739452568512 1 1
0.74526146321273 0.692054299021923 1 1
1.06835104300154 0.966828607215036 1 1
0.948184509374921 0.858515055350626 1 1
0.529653242590937 0.48096502904613 1 1
1.07132764731237 0.986821526254879 1 1
0.555545998082781 0.495532208348647 1 1
0.907592078153904 0.836521270893223 1 1
0.930649038591799 0.845154243093122 1 1
0.803493082263336 0.731138252784465 1 1
0.708990724220802 0.643624865825951 1 1
0.731526747209063 0.676726875713723 1 1
0.598257984549345 0.549525143950881 1 1
0.939565219515575 0.849204638475029 1 1
0.90631191947539 0.829428606052774 1 1
0.862588933522555 0.790852165183558 1 1
0.70844999130197 0.642980624874765 1 1
1.06667520996379 0.965920924555415 1 1
0.779862464201573 0.726280101156478 1 1
0.785287930133079 0.727822120421688 1 1
1.11347377726336 0.992776833362468 1 1
0.801495088719116 0.727321860000503 1 1
0.642239327781507 0.569030419221535 1 1
1.16305719856106 1.03629699719654 0 1
0.76987405769893 0.661558297690915 1 1
0.815684921032794 0.729213742595591 1 1
1.05762055442617 0.935297797520751 1 1
0.699216854030048 0.633410264598378 1 1
0.739281167115186 0.684675188896718 1 1
0.93992477480563 0.850030304909158 1 1
0.951792619075916 0.873941631737489 1 1
0.687954334893891 0.613824610846423 1 1
0.632566681196031 0.57513257111468 1 1
0.54793575439656 0.516027901838161 1 1
0.860140673701499 0.770242289194681 1 1
0.8341103651853 0.7857963505371 1 1
0.691623548561165 0.643680189915195 1 1
0.84987575722399 0.782308907809018 1 1
0.585661850819372 0.540323233712789 1 1
0.958711625394395 0.860048830071785 1 1
0.532292307464089 0.474339759270571 1 1
0.621605881704086 0.566345034023754 1 1
1.03327399494613 0.94026561795977 1 1
0.656494302996732 0.611199363314832 1 1
0.726059423631384 0.678916240284777 1 1
0.564715110367839 0.507585218274012 1 1
0.75985088690428 0.69307998159212 1 1
0.788107826251494 0.73567948912708 1 1
0.950112946915346 0.885654156369954 1 1
0.752242594661884 0.679904952876428 1 1
0.847658238817097 0.749192530200625 1 1
0.879355956325844 0.787543807525463 1 1
0.44011448630692 0.392860670952941 1 0
0.97621966527181 0.879383481702154 1 1
0.4351733998907 0.400523588447513 0 0
0.971392716412642 0.8897373642509 1 1
0.710391481788967 0.638961195043346 1 1
0.752161751188382 0.693183601718241 1 1
0.943892335042573 0.860862693221203 1 1
1.06824809660136 0.971712856750467 1 1
0.91333530749975 0.820155904109471 1 1
0.647774273296812 0.596064767459465 1 1
0.750225959446397 0.682324156732118 1 1
0.674609657153745 0.582478187170883 1 1
0.510990050990008 0.484412395768624 1 1
0.552945689827883 0.515935578019678 1 1
1.03771412791335 0.948896840792914 1 1
0.857314995305545 0.797088887050232 1 1
0.893303972594982 0.806891707389261 1 1
0.789206999475588 0.707335706419038 1 1
0.672976605976601 0.602388834073126 1 1
0.798252642008983 0.721235947269377 1 1
0.936410627509713 0.833396242389005 1 1
0.855960972783341 0.785513503986404 1 1
0.817558018686078 0.721110942683219 1 1
0.930559470643085 0.830397769292436 1 1
0.551155614269383 0.516392914709871 1 1
0.673519874947155 0.622660779535311 1 1
0.638131559955958 0.601118821456293 1 1
0.519611715219662 0.478326597093951 1 1
0.612912679893776 0.599669057532751 1 1
1.00417360105297 0.88382554874782 1 1
0.672825862113513 0.628914957869268 1 1
0.638518616977962 0.623848209149098 1 1
1.16746156818135 1.04980827089912 1 1
0.58935879179578 0.552781462113542 1 1
0.40707458262231 0.390111217631432 1 0
0.532335838409192 0.474683559194694 1 1
0.535307461101463 0.5194412049536 1 1
0.569493736818905 0.520677470134715 1 1
0.712967503130567 0.649813552818584 1 1
1.04170799694871 0.938707629736059 1 1
1.06425735253374 0.973109025927754 1 1
0.920172603304853 0.837298313974644 1 1
0.431710037941955 0.394944999594728 1 0
0.559973929265505 0.516615885332766 1 1
0.655495754841955 0.609836411175202 1 1
0.866751869208558 0.81235929383384 1 1
0.463172254985792 0.430561379992635 0 0
0.861757501952845 0.802279247378017 1 1
0.47420768495474 0.442444051578456 1 0
0.825934641611381 0.740632365764136 1 1
0.818236462790591 0.710619058011208 1 1
0.728544635675911 0.66895970349552 1 1
0.506019225304343 0.466457798127709 1 0
0.929322062588167 0.81413492239169 1 1
0.79003919628314 0.69821691783801 1 1
0.775386383187122 0.701680458233539 1 1
0.939332206404666 0.866567877203378 1 1
0.99134608342994 0.87533216361039 1 1
0.819412673762827 0.721970137592428 1 1
0.938682430295507 0.853443363675267 1 1
0.583932108432937 0.529247221376436 1 1
0.716768810303903 0.631442901464642 1 1
0.84603271753097 0.762857738744888 1 1
1.08318866020721 1.006491820066 1 1
0.772016221076402 0.721533508407225 1 1
1.15078909193938 1.05800082188728 1 1
0.74703018257012 0.674839683387353 1 1
0.359891893233107 0.349479554632416 0 0
0.829047652225076 0.760074681646466 1 1
0.71276407641024 0.644448328847361 1 1
0.888623951903376 0.763145292957484 1 1
0.850432959939709 0.788293599788935 1 1
0.795076177939286 0.706120406424817 1 1
0.904216296786681 0.833807815451215 1 1
0.435503708809974 0.414873200861132 1 1
0.663644293457967 0.609098941971042 1 1
1.10552928529043 0.967659135788753 1 1
0.779089051161747 0.71201469713961 1 1
0.795774092127415 0.726434476360154 1 1
0.773111475074764 0.676870983052444 1 1
0.684678867491241 0.609758365840671 1 1
0.73131778787008 0.6720763210016 1 1
0.758406583164477 0.693239383629369 1 1
0.600445042839513 0.538204483515958 1 1
0.685644971054985 0.633170802014911 1 1
0.777670058734774 0.723820794753678 1 1
0.676353977131076 0.6039310515304 1 1
0.652220221798907 0.596307340794932 1 1
0.985104128914608 0.897971785915951 1 1
0.786335328865048 0.725463856873394 1 1
0.965301798535855 0.867956437910923 1 1
0.81850377290542 0.741274201571274 1 1
0.790446148115657 0.751532730507528 1 1
0.834949967819285 0.738024864482324 1 1
0.590133212294694 0.536726962559305 1 1
0.922086472488343 0.836235776993795 1 1
0.778183964018349 0.726777104774083 1 1
1.01510042154257 0.926313180534116 1 1
0.448848215775654 0.407577720216477 1 0
0.563190660428204 0.502199911309688 1 1
0.567326356424677 0.56971958454575 1 1
0.875990773629363 0.787838869205324 1 1
0.745906716501149 0.696555220218972 1 1
0.861913371816419 0.785024462847695 1 1
0.866270248990134 0.792145897701664 1 1
0.919739664123201 0.85450430050865 1 1
0.890268155556116 0.827526108332154 1 1
0.783226038725324 0.727218336286618 1 1
0.705264830494588 0.655139876537479 1 1
0.821164443035525 0.71766742129919 1 1
0.899984746111519 0.81542561387247 1 1
0.718039369613139 0.65450835291791 1 1
0.725315416783853 0.663009806626781 1 1
0.520673084484572 0.471119485341619 1 1
0.808876330391322 0.716337602533366 1 1
0.676294450641415 0.610416412665675 1 1
0.785172641500796 0.720815885791691 1 1
0.753196812031086 0.686310864020231 1 1
0.935705212491856 0.882935087197293 1 1
0.709743163046133 0.65277129408211 1 1
0.694626984234169 0.620734245593574 1 1
0.677671865402244 0.63132870894655 1 1
1.01951525364969 0.920828271464757 1 1
0.662631420996591 0.610329128393524 1 1
1.08588558692366 1.00633684050074 1 1
0.900719251583009 0.831179307377469 1 1
0.455366502363128 0.416655159109231 1 0
0.78778025134052 0.72417079660289 1 1
0.904662637248513 0.816623335900568 1 1
1.01899177015633 0.921071847298814 1 1
1.01833053346324 0.942908244464793 1 1
0.73960592307277 0.681405307975859 1 1
0.697398161036565 0.614881703799989 1 1
0.79761861121211 0.732403864176791 1 1
0.502791018810408 0.443440371275672 1 0
0.303981290478252 0.271204252949947 0 0
1.14226721256942 1.0390684520509 1 1
0.906390606452206 0.821383544000011 1 1
0.656852246885248 0.55855210825188 1 1
0.706066520453861 0.639855390198658 1 1
0.593076001133381 0.55853835014574 1 1
0.769526736539194 0.685744962790374 1 1
0.874231203184578 0.784146994081733 1 1
0.685924561633989 0.628892531919438 1 1
0.88788307858155 0.824447531938951 1 1
0.633432108449974 0.544780146890763 1 1
0.878309929402127 0.81987555859051 1 1
0.64062172936468 0.576254602866092 1 1
0.577432778626344 0.519464694155187 1 1
0.728719323931756 0.662536428526086 1 1
0.900182783721466 0.837960521646554 1 1
0.488615254058978 0.443665983068068 1 0
0.761959687631356 0.700337452953012 1 1
0.733066987580013 0.648802785395109 1 1
0.593310726092048 0.534178811145669 1 1
0.939556903029872 0.849794063147473 1 1
0.524685464869196 0.47481692938849 1 1
0.681013162965212 0.622358116679393 1 1
0.366093958459646 0.33378797541207 0 0
0.599928347098164 0.539613816522355 1 1
1.13399079176584 1.03079354909023 1 1
1.02487583197013 0.936234856211194 1 1
0.882183361076095 0.804249893492865 1 1
0.801675260777381 0.756989484833721 1 1
0.777146648209312 0.719976375808861 1 1
0.786651523460649 0.699157451287491 1 1
0.650174612494392 0.59051510820642 1 1
0.619155211073005 0.564554443037596 1 1
0.644452468921775 0.561169016281248 1 1
1.07744052611311 0.999808917757106 1 1
0.737868289407619 0.693723488286121 1 1
0.539460286676051 0.487849123688037 1 1
0.837956279124272 0.758425406698552 1 1
0.58892092975643 0.537973776484819 1 1
0.931009706627712 0.836043073498917 1 1
0.785453766804729 0.718041361770844 1 1
0.46729226111123 0.436576165727195 1 0
0.570321739124829 0.523181416610132 1 1
0.814877121495008 0.749567605078336 1 1
0.834036880426546 0.739687141382676 1 1
0.830696843652786 0.743224227692361 1 1
0.750425314044922 0.672690080412689 1 1
0.610098369866019 0.555268594104668 1 1
0.853504206933959 0.784964112295498 1 1
0.714829266424718 0.641029758607955 1 1
0.7527549423424 0.702315124030693 1 1
1.1158050847318 1.02479291882698 1 1
1.04415997953664 0.954412869030323 1 1
0.759339994478622 0.677238485941912 1 1
0.52137121848763 0.456706628403522 1 0
0.620731000581777 0.561377811324525 1 1
0.748379634765722 0.67754819057467 1 1
0.92767360745625 0.848107313061689 1 1
1.10806741569431 1.01773780524004 1 1
0.81863610012513 0.742534805716855 1 1
0.69430827321622 0.623500185142455 1 1
0.915393631012323 0.825638058693514 1 1
0.77658715782015 0.706816699599792 1 1
0.769047090880574 0.712908219646488 1 1
0.965193629794329 0.883966847571833 1 1
0.991280293833871 0.916872370493799 1 1
0.533711013664197 0.486098274104197 1 1
0.99609236233218 0.911823141097593 1 1
0.78842699465424 0.708008661218405 1 1
0.505008325772098 0.429459604234354 1 0
0.52897892771668 0.481616234708957 1 1
0.909421051442072 0.831867163311112 1 1
0.818607958192074 0.729783749535051 1 1
0.87347240801818 0.804351548278725 1 1
0.901180949564627 0.828696707356599 1 1
0.671537827682037 0.596532701578208 1 1
0.923830459327463 0.840051725577402 1 1
0.716962442312616 0.667245697290719 1 1
0.849465107266486 0.776290678037388 1 1
0.803748650907118 0.73359887190805 1 1
0.668816678380147 0.613510848058519 1 1
0.452193676175447 0.381528805855853 1 0
0.542514441108246 0.496093572607906 1 1
0.898882724013691 0.794475195843567 1 1
0.847634002620938 0.739115910699097 1 1
0.731076902597577 0.68573139418692 1 1
1.04604805442423 0.960809030720833 1 1
0.954541807798194 0.857512698836899 1 1
0.818468072802003 0.75266428959517 1 1
0.660903133785056 0.62392431336445 1 1
0.495862286164507 0.45039061641004 1 0
0.714220862412221 0.672947976816243 1 1
0.588674678762813 0.548825632430754 1 1
0.72129253462223 0.690018501104183 1 1
0.900654332836468 0.818344934102292 1 1
0.741241778354334 0.676857365813409 1 1
0.900951324867473 0.817832876886801 1 1
0.86481357913169 0.784523730992721 1 1
0.65098863272118 0.602585027777882 1 1
1.10308129420628 0.97040968579277 1 1
0.975710790075699 0.878853342053651 1 1
0.823458300746573 0.760504950409297 1 1
0.934520210117441 0.865655878097291 1 1
0.931353257111039 0.857721097658656 1 1
0.550791959251074 0.511061340293697 1 1
0.768224607241692 0.694338949712026 1 1
0.872389681594581 0.757951465369942 1 1
0.688931024129583 0.629962776578603 1 1
0.737050909901014 0.672264566044897 1 1
0.728805405502662 0.65252791507247 1 1
0.820987659602099 0.74975498497212 1 1
0.761604267536285 0.701318881334695 1 1
0.679513149417842 0.640412217519628 1 1
1.08264193990481 0.963463876040621 1 1
0.725831407177186 0.669706301834608 1 1
0.789481479619067 0.676139972722128 1 1
0.434714259716939 0.393277863063148 1 0
0.747917684451527 0.672041691299247 1 1
0.885846983895265 0.780175371912712 1 1
0.857587598986729 0.776987625249504 1 1
0.811643045628454 0.749927916994233 1 1
0.706565186131951 0.637260591977775 1 1
0.957831760325508 0.870258127530764 1 1
0.668381351936837 0.619190216608878 1 1
0.489137689856265 0.430132473595631 1 0
0.735929148232641 0.651704460784743 1 1
0.789662898546879 0.735823298784772 1 1
0.572579109521478 0.5283665899326 1 1
0.432892686352126 0.405921942694551 1 0
0.723464049092222 0.655725007650331 1 1
0.944827631942606 0.845569072306456 1 1
0.63519281955779 0.558204687872304 1 1
0.735199131253489 0.681454232646366 1 1
0.460132020332002 0.432446277250464 1 0
0.895031707123924 0.803115886073469 1 1
0.891852478045834 0.835674691113306 1 1
0.718348017007142 0.655205855724767 1 1
0.881465150926192 0.795015569827704 1 1
0.751581567158503 0.698039195488628 1 1
1.16000995237081 1.04122261269873 1 1
0.545401688559838 0.524377069804223 1 1
0.652179651582384 0.585388706654571 1 1
0.841376374195065 0.746989316039516 1 1
0.582373115070354 0.515700460096501 1 1
0.874816414765555 0.808232447146698 1 1
0.858697630815434 0.743256133459538 1 1
0.710462816524197 0.671030237857045 1 1
0.782132591898867 0.715677545683487 1 1
0.683264226244647 0.620225719143968 1 1
0.483994186297577 0.448127627577065 1 1
0.920530608924411 0.837122201504118 1 1
0.658788695061275 0.615803563007404 1 1
0.827493265773472 0.720587664754527 1 1
0.600527416839808 0.528694897732107 1 1
0.724616135057178 0.635649987967713 1 1
0.963087895911342 0.870713315455553 1 1
0.484325885386367 0.436141553593544 1 0
0.994453332172547 0.899253344431683 1 1
0.503799263221616 0.490570480408599 1 1
0.509656694519361 0.459253123907731 1 0
0.640389625367568 0.592484957371005 1 1
0.818799099229877 0.745652101897789 1 1
1.02750637620441 0.965130586390149 1 1
1.07988641617868 0.975716751197423 1 1
1.00624041547654 0.906504267776354 1 1
0.77023956410104 0.691763116116276 1 1
0.735142924314037 0.673280482878394 1 1
0.489577398244072 0.459863489151256 1 1
0.724978791945785 0.648688206828014 1 1
0.604949930041573 0.533457783881937 1 1
0.993042863526818 0.910710417566435 1 1
0.767769610341663 0.709582088507432 1 1
0.773622688367849 0.672233359042683 1 1
0.948150823075706 0.841355442850211 1 1
0.956975892958143 0.847631331808962 1 1
0.635743669207458 0.574567648797166 1 1
0.611230835046735 0.553186378615377 1 1
0.74076981216307 0.687762007041056 1 1
0.735164419355103 0.644174674170941 1 1
0.563501353860795 0.497938763190232 1 1
0.784624154878765 0.696784156956098 1 1
0.799367736293054 0.733464423402667 1 1
0.861983296327599 0.794554926435176 1 1
0.534094201326432 0.476332516852862 1 1
0.736352553412096 0.66169200546384 1 1
0.935566864181438 0.855402293699982 1 1
0.865879199104763 0.792453884621343 1 1
0.586461518268777 0.518173323835131 1 1
0.714348554330923 0.657006843647853 1 1
0.858520735913389 0.747644958012985 1 1
0.677764940588498 0.61207262551393 1 1
0.819357310451727 0.748705701835523 1 1
0.55883121014573 0.525334456365335 1 1
0.691063858529738 0.624984052809131 1 1
0.775451485190166 0.699591406413134 1 1
0.668412387436567 0.61575002497893 1 1
0.948809128569601 0.853527205691052 1 1
0.544798965288504 0.461286866731484 1 1
0.830970579628544 0.746707430119382 1 1
0.775748369188595 0.72372897204448 1 1
0.680327075427547 0.63392541090025 1 1
0.970097678108349 0.882433520318053 1 1
0.750281886023417 0.718853637636435 1 1
0.514850311765819 0.451095407427432 1 0
0.759558312187141 0.690095945255141 1 1
0.78780194365611 0.73262584531744 1 1
0.556787577743446 0.518282848787612 1 1
0.806810356177316 0.723454845934211 1 1
0.732151566598673 0.661166492915453 1 1
1.04603076128931 0.949797871066729 1 1
0.634653473577776 0.580365032324417 1 1
0.928463142052415 0.876990164768184 1 1
0.781718119855916 0.691413216339094 1 1
0.738940029309716 0.663808778008537 1 1
0.762016852744809 0.694750507797131 1 1
0.730836757351501 0.662697843569807 1 1
0.543454583504484 0.495215516696956 1 1
0.804132241954805 0.723434214355247 1 1
1.0064810596329 0.927010415627573 1 1
0.960039899406194 0.836932323574717 1 1
0.748675966631056 0.679387121866029 1 1
0.697644705504465 0.608037446036278 1 1
0.624752742712018 0.593533073281732 1 1
0.518664749927335 0.452531768631401 1 0
0.973795554347397 0.883958095706395 1 1
1.01709005475829 0.926104592625965 1 1
0.791816807586034 0.738333482763469 1 1
0.71949937804811 0.665515368954828 1 1
0.883062013345036 0.773793589279488 1 1
0.812994594224927 0.730965235712597 1 1
0.846814631143064 0.777283171638106 1 1
0.774289372920813 0.707045527133415 1 1
0.818623180568246 0.721180481542227 1 1
0.7589202032789 0.697359239401284 1 1
0.669138735569791 0.611858238409113 1 1
0.706166755276515 0.636527990424649 1 1
0.69724823096926 0.609579426315464 1 1
0.846732109072455 0.763111228352463 1 1
0.536458905981527 0.498537672008606 1 1
0.598724788949589 0.550193059882137 1 1
0.764363879845992 0.710218339954523 1 1
0.640435793649006 0.572352115308408 1 1
1.04456896077789 0.965738453002279 1 1
1.0978710503372 1.00059183415165 1 1
0.722260594814561 0.631136029665727 1 1
0.982325646576787 0.855721837004447 1 1
0.874829403850703 0.788365179049716 1 1
0.66183973154352 0.636834428411036 1 1
1.01771297153001 0.921317100749021 1 1
0.770966920229407 0.699354173887395 1 1
0.905537935657517 0.823351211753575 1 1
0.81657432472713 0.740956045781036 1 1
0.672420128827365 0.624193126910396 1 1
0.632547976771271 0.581062341601777 1 1
0.470595943651586 0.434449552638087 1 0
1.18373851380617 1.08147761632143 1 1
0.585576118218891 0.531895990877473 1 1
0.94100990320556 0.860498854327057 1 1
0.712625807312907 0.656977532817095 1 1
1.00095057404057 0.917488965236936 1 1
0.817746611500136 0.731760809964862 1 1
0.788690025797964 0.727526122665432 1 1
0.598432223261667 0.546312641594788 1 1
0.710661721394841 0.613070910421255 1 1
0.787918552292178 0.715694130603053 1 1
0.900568396492455 0.812841773145937 1 1
1.0520449115857 0.959018321349039 1 1
1.03098000672217 0.919525900643742 1 1
0.777775180867158 0.69056515827385 1 1
1.07605495361285 0.984563991041113 1 1
0.280094323102654 0.256399989450206 0 0
0.657971099491926 0.60106088813404 1 1
0.557916878710729 0.502008739244533 1 1
0.700996602911823 0.640907990082347 1 1
0.971434400381726 0.8912000387736 1 1
0.720878623671804 0.629776017705247 1 1
0.63190331839645 0.593604219405511 1 1
0.860517549538913 0.776605987188179 1 1
0.582696849191316 0.516434587720132 1 1
0.931048489003098 0.84281743314487 1 1
0.659429288313298 0.605736809244513 1 1
0.883512489349697 0.802952496151229 1 1
0.987910140748768 0.871278418859062 1 1
0.782523036150915 0.719596657149566 1 1
0.681568963960634 0.622092791306456 1 1
0.578677235572669 0.526651767193758 1 1
0.938521152767207 0.845753112999992 1 1
0.946266436662629 0.879418812556649 1 1
0.701534410968758 0.623278318511598 1 1
0.689957130559029 0.625098509354615 1 1
0.836421890236395 0.747448412553552 1 1
0.650555445916396 0.586147138533166 1 1
0.823499341956433 0.767154760184912 1 1
0.653375753317871 0.590750098818063 1 1
0.792269386201356 0.694667222354606 1 1
0.76834873496702 0.685645340252218 1 1
0.735726108659049 0.657707984387102 1 1
0.59426879938167 0.551051236514143 1 1
0.784985618455514 0.708897718775949 1 1
0.517981508421803 0.455666997006367 1 1
0.431934979474972 0.398920404393165 1 0
0.832025206933224 0.751995936007761 1 1
0.935568719890368 0.812666210763307 1 1
0.959861276637018 0.875442874860184 1 1
0.701012762203674 0.61900958456156 1 1
0.692541730972905 0.619776371496034 1 1
0.669202769141326 0.60268089125469 1 1
0.943392717524022 0.861827618236213 1 1
0.943422734495322 0.857498145854494 1 1
0.971829541540533 0.880814662038212 1 1
0.786089538900199 0.702892295661844 1 1
0.369069700713986 0.323324612216242 0 0
0.828833133102048 0.737791247921284 1 1
0.887292251454673 0.781051201450048 1 1
0.626274406927629 0.580174589480586 1 1
0.782105540254922 0.706750863826309 1 1
1.0379573105858 0.937638932631329 1 1
0.388622255729706 0.359554266893362 0 0
1.02314453417962 0.942511980456793 1 1
0.781792348086655 0.731526422352764 1 1
1.05336311492573 0.966133457270191 1 1
0.995011896583027 0.932656664169265 1 1
0.889794826006922 0.778129178260169 1 1
0.840838669664715 0.731944022386189 1 1
0.817780702369546 0.704163776309997 1 1
1.1552567883139 1.03484757371845 1 1
1.14735508259525 1.01704705886336 1 1
0.785512761499968 0.713149597002119 1 1
0.931803108237466 0.863003350469101 1 1
0.653651142655005 0.573525823446263 1 1
0.522064312781396 0.462034979210129 1 0
0.78335918870745 0.721924408174261 1 1
0.466726469031803 0.430616078020055 0 0
0.61468013832519 0.582379480967047 1 1
0.562790133600941 0.513220709900689 1 1
0.834631625013146 0.777379769642228 1 1
0.579623224181205 0.528374426111689 1 1
0.706799800656033 0.624950149641517 1 1
0.8188859341777 0.725643851283862 1 1
1.06624635231362 0.949810224869094 1 1
0.786699655275271 0.687452432930396 1 1
1.26922372722791 1.16786794668334 1 1
0.729818044017513 0.690501585994154 1 1
0.579487944438318 0.518541050239382 1 1
0.455868012565599 0.408985877275611 0 0
0.773439268277357 0.72094055345343 1 1
0.58666805336468 0.563736007945841 1 1
0.647371878646669 0.614993770522484 1 1
0.478002563125073 0.443836544613344 1 0
0.396487960222096 0.378337932783251 0 0
0.466795280190125 0.429233038098922 1 0
0.787575500161747 0.710419344522073 1 1
0.762920738327712 0.68945757451056 1 1
0.467296842476984 0.43975674607028 1 0
0.856825541072618 0.777027129074266 1 1
0.873144357903062 0.761785185654637 1 1
0.284653298267566 0.276718556846361 0 0
0.644423525057724 0.590428220269496 1 1
0.696842619480028 0.621455843829608 1 1
0.710604122941029 0.637372568228485 1 1
0.600607727375691 0.559779146324389 1 1
0.832805707585153 0.732959652404334 1 1
0.865160539220449 0.777677473932492 1 1
0.49970885998834 0.457538750127356 1 1
0.794250337064319 0.717368052410183 1 1
0.717158693700178 0.656978176051242 1 1
0.520211177152434 0.470530055520373 1 1
0.565781206901134 0.517485085337239 1 1
0.724409680797802 0.662050014392253 1 1
0.757277389609435 0.680130773870755 1 1
0.712043050961862 0.629060785033468 1 1
0.906404745044776 0.832843861923298 1 1
1.08266662332131 0.984707476517143 1 1
0.931927278003903 0.819305139626867 1 1
0.883194258819638 0.795655750924858 1 1
0.826874017147921 0.755357682745163 1 1
0.494754227973445 0.460232104335276 1 0
0.764438072942195 0.684645202666585 1 1
0.604925411280368 0.551162268934878 1 1
0.404649859843504 0.374180909855147 0 0
0.540418439131143 0.497306740886661 1 1
0.901662206392042 0.821734418075413 1 1
0.703132380368764 0.619676569543903 1 1
0.64929165664581 0.604810940599212 1 1
0.684458729928189 0.606947826106504 1 1
0.521178300152019 0.457654488418067 1 1
0.506700186640612 0.472182774795725 1 0
0.866888535704483 0.790537183493378 1 1
0.871715735616921 0.808558542073636 1 1
1.14324907969636 1.01013086576403 1 1
1.17024815693083 1.06061632360857 1 1
0.791591806002284 0.753798582288967 1 1
0.56484362890057 0.523887164279529 1 1
0.441537299921118 0.414588516298271 0 0
0.655131096723978 0.576944198339611 1 1
0.645010341107399 0.603236437230483 1 1
0.8944394732225 0.808426432980836 1 1
0.67578988659816 0.621199406306688 1 1
1.20920511230204 1.09810697146457 1 1
0.748873369682451 0.683156735682892 1 1
0.857935465745803 0.756885611222011 1 1
0.429162240059312 0.392074317802633 0 0
0.724701837212655 0.684208282642099 1 1
0.978797189863447 0.900028132166484 1 1
0.731826720628392 0.674576271365645 1 1
0.540342660887871 0.455831422674065 1 0
1.07384756813061 0.978469551339367 1 1
0.643994469391456 0.582280193674809 1 1
0.737217900373167 0.655032055814063 1 1
0.75438917120824 0.684801041836948 1 1
0.513916886880283 0.489442860096212 1 1
0.815374669713752 0.713985133184568 1 1
0.775225720858787 0.715709247976874 1 1
0.973478967610634 0.894567278243031 1 1
0.60986632514299 0.568258335053551 1 1
0.688023390013046 0.611892161639339 1 1
0.75674854446996 0.701415628329206 1 1
0.873639265247415 0.809413637889129 1 1
0.592466884767563 0.557861634350398 1 1
0.548545374768432 0.505631434260829 1 1
0.811806642901862 0.740525558031269 1 1
0.584582865854035 0.551782367876244 1 1
0.843510658698728 0.749799634077732 1 1
1.00703981734346 0.902802080359651 1 1
0.762981020677234 0.706932785285728 1 1
0.797562623750411 0.730631615765935 1 1
0.267092335985571 0.284173560931229 0 0
0.64412142948517 0.595502340359561 1 1
0.8034989291785 0.750016740873858 1 1
0.440369361804145 0.407080794713382 0 0
0.727887748419569 0.648141036059377 1 1
0.302277041202865 0.284649850330657 0 0
0.550293733562565 0.508764418234134 1 1
0.654390290298166 0.595811290175531 1 1
0.682961979250911 0.627127997106511 1 1
0.599581142245131 0.564018520031031 1 1
0.749953690090584 0.683877579282907 1 1
1.05382625960054 0.95176399386624 1 1
0.631874295103959 0.595760787882021 1 1
0.890074323211724 0.795792268636742 1 1
0.578840278124798 0.534499505372115 1 1
0.828627461883609 0.745161229807178 1 1
0.99984995191154 0.895098553832155 1 1
0.745763563513283 0.670531911702891 1 1
0.502105907597573 0.455525594399883 1 1
0.625885901918026 0.56150414054418 1 1
0.667104495117784 0.605200009260819 1 1
0.882514701921437 0.811651294599067 1 1
0.813321052708535 0.735612067432537 1 1
0.790114133452072 0.698930481744403 1 1
0.976237984181377 0.895319522033973 1 1
0.740458297635466 0.670792134092628 1 1
0.728130071636676 0.657611729955329 1 1
0.434872155738841 0.38815908642844 1 0
0.675585176877677 0.591023417816432 1 1
0.89812931893619 0.81133561842875 1 1
0.83682826874027 0.746235912818311 1 1
0.53964100075317 0.487148552946419 1 1
0.843724967242766 0.756287904283929 1 1
0.909065522738505 0.8019915856016 1 1
0.420708572036116 0.377641346115283 0 0
0.57365554434623 0.503844322830788 1 1
0.849108416005708 0.76314288149238 1 1
0.752125179061026 0.709618907814036 1 1
1.27220887993713 1.16435158054433 1 1
0.620147316864077 0.546080729814624 1 1
0.929308621196989 0.813727023057164 1 1
0.758405656133179 0.684350579383203 1 1
0.792959264442576 0.712556268387849 1 1
0.865900749717928 0.766193953082394 1 1
0.97613048514963 0.873827060383261 1 1
0.632334902972498 0.584310155734763 1 1
0.613925033517628 0.542772872777825 1 1
0.850363572559834 0.796772697253373 1 1
0.441275634598168 0.453247118395766 1 1
1.03188617764123 0.973031109451664 1 1
0.656634273857745 0.594019761971715 1 1
0.864818074752019 0.766248876067223 1 1
0.633154690684979 0.572156207696492 1 1
1.10284494897975 1.00524034044712 1 1
0.484985130834865 0.449684785003746 1 0
0.857253299782837 0.781026943497031 1 1
0.826468900179701 0.742606300653493 1 1
0.542654599679208 0.499323219075949 1 1
0.769026602148853 0.68878052039139 1 1
0.954009939123464 0.872431268590159 1 1
0.621993980967478 0.561170495720689 1 1
0.397738067382415 0.366845850664882 0 0
0.871074360895635 0.813808781816313 1 1
0.905899792602149 0.830301552012258 1 1
0.627488293682512 0.562164542582174 1 1
0.77503328692782 0.693750180860936 1 1
0.99472390142437 0.89456320620607 1 1
0.610113724054588 0.557408190524511 1 1
0.999190995676583 0.932878501744732 1 1
0.830815571544262 0.746792038799719 1 1
1.011315397384 0.91746964447123 1 1
0.775998191631976 0.676449535408082 1 1
1.04085963954363 0.956607393317658 1 1
0.922327834182734 0.84202486049277 1 1
1.04755110432748 0.953005409735066 1 1
0.667938687315991 0.620278020153524 1 1
1.05926309931019 0.955724452855676 1 1
0.773734275574923 0.697322546329839 1 1
0.929135017913063 0.836166125105615 1 1
0.499067991410859 0.461110675195396 1 0
1.01646898534406 0.904059123468725 1 1
0.76934548162948 0.6960570550681 1 1
1.00643507658712 0.911892837606457 1 1
0.871927741528756 0.796603681273746 1 1
0.743350078622901 0.68544282199353 1 1
0.873044140669013 0.814127519940843 1 1
0.67131531800682 0.616214606297307 1 1
0.760079072999189 0.686677587325231 1 1
0.851282288836542 0.749286561952355 1 1
0.790348715786788 0.69094524604064 1 1
0.392558006236042 0.356408254813984 0 0
0.741331234271472 0.683465324000752 1 1
0.676706400757541 0.602940344070813 1 1
0.863405584572469 0.779796631532379 1 1
1.12983530212022 1.06375629313058 1 1
0.856152317340807 0.771351289651397 1 1
1.00709686963862 0.922059242884578 1 1
0.653350333831685 0.572419932481138 1 1
0.570075435875842 0.486029463132286 1 1
0.826509204173053 0.781030804440573 1 1
0.775820246915798 0.71484975382541 1 1
0.667305988541149 0.611721346110261 1 1
0.851095578272254 0.74975571579308 1 1
0.743593499648061 0.667192530131148 1 1
0.650279928249096 0.57242386864373 1 1
0.616850935423619 0.5697513621688 1 1
0.717834141584517 0.650194924648697 1 1
0.779807022264908 0.670897118023474 1 1
0.785588335409688 0.726004891017043 1 1
0.906373353839517 0.830906247356474 1 1
0.59330777534376 0.534947352961963 1 1
0.727249158539218 0.655556406304235 1 1
0.816730177880121 0.75733906054922 1 1
1.05699715771325 0.959893708293613 1 1
0.644101356850455 0.606713909306269 1 1
0.70903523335442 0.640711229842633 1 1
0.777246655985994 0.677725486892755 1 1
0.718520225949321 0.653782906511059 1 1
0.756646074301715 0.686703450696737 1 1
0.67703742875987 0.604011528418788 1 1
0.823669985109201 0.750546101648374 1 1
0.465270247951643 0.418735578461937 1 0
0.80727381111063 0.752670500344511 1 1
0.660433799822106 0.629539978812505 1 1
0.892694448360084 0.824831254531765 1 1
0.743307156078815 0.641317943946506 1 1
0.888731333872299 0.824460382445871 1 1
0.503381673117761 0.458541512601789 1 1
0.620273088866594 0.569279226972534 1 1
0.841045463245998 0.76381429985167 1 1
0.815762397679388 0.726283783605153 1 1
0.836926021933383 0.766230774968294 1 1
1.01862336133661 0.929281848254929 1 1
0.601323410146152 0.548100037394933 1 1
1.11147879654738 0.982986183192087 1 1
0.801501110681801 0.7170845721357 1 1
0.620540880460736 0.536538464432154 1 1
0.721308901921752 0.658243247089582 1 1
0.620521026467917 0.584099896596197 1 1
0.741900602666822 0.667086807288718 1 1
0.699134007426275 0.633034579936354 1 1
0.597236164181571 0.539356785687176 1 1
0.975713685535474 0.887313231766683 1 1
1.02387931903396 0.937285638007801 1 1
0.51190592643923 0.473379965168533 1 1
0.819417516095774 0.751296286680266 1 1
0.946479683050224 0.861177965950462 1 1
0.96279207988668 0.874407596324073 1 1
0.721430269170882 0.661851110799658 1 1
0.646809120697195 0.604684812116991 1 1
0.582326839364012 0.561695955338411 1 1
1.07867193691002 0.980105946140996 1 1
0.911777120121553 0.830763472414889 1 1
0.578074307946156 0.520266580023147 1 1
0.641040984959765 0.588576864331847 1 1
0.671140468683452 0.6205642422163 1 1
0.904305775229599 0.818496687570885 1 1
1.20545836056353 1.13443865359574 0 1
0.663445593756377 0.615614977133 1 1
0.793561961188332 0.693110515763059 1 1
0.62773015662861 0.572269408376765 1 1
1.1290738921384 1.03796668860834 1 1
0.59404002809557 0.537813333508197 1 1
0.814730526162289 0.721766933734132 1 1
0.747819750251881 0.687764189444746 1 1
0.567759500847141 0.526662479346819 1 1
0.94513536288853 0.836130600646674 1 1
0.80080291070693 0.722059409612129 1 1
0.396589844794796 0.353067414134686 0 0
1.02171910938528 0.912600296571294 1 1
0.955900603128844 0.86072061846145 1 1
1.01187282291155 0.932521054892328 1 1
0.659494741851157 0.595099103042141 1 1
0.660379937061704 0.61182628077569 1 1
0.897827323931773 0.810119433246527 1 1
0.601267578837757 0.548537960552891 1 1
1.12513036517189 1.01045178310548 1 1
0.719418408071801 0.6461699730788 1 1
0.50492085118347 0.462027653082333 1 0
0.989082704730549 0.896374492396471 1 1
0.93318831599771 0.842167155112732 1 1
0.834367847437518 0.763061293725891 1 1
0.606880294777025 0.535492752943093 1 1
0.661872731913995 0.589690876913853 1 1
0.714983048647389 0.639967543034658 1 1
0.459130599203684 0.414164753740662 1 0
0.868081067234858 0.789041865541954 1 1
0.781085959382648 0.701333319318064 1 1
0.830917366673878 0.768607037567224 1 1
0.761658944668413 0.708624068262259 1 1
1.03711950934089 0.948555604302004 1 1
0.939092196400252 0.868121185110679 1 1
0.921327211309602 0.828091042934224 1 1
1.06522459438637 0.96210674360967 1 1
0.501942678533941 0.455557972628949 1 0
0.781794960678583 0.743763958353527 1 1
0.842567982224085 0.748354683226974 1 1
0.664056224024176 0.599029651647063 1 1
0.771400923934425 0.710817019659787 1 1
0.944695072730748 0.867313732469348 1 1
0.66221220296731 0.654039523653347 1 1
0.886281387573856 0.82037553312967 1 1
0.880693345712465 0.774387978397138 1 1
0.624805045932956 0.565513313470541 1 1
1.08373915459171 0.985973456826016 1 1
0.953519468157267 0.867106833852981 1 1
0.933058199399712 0.852407849697409 1 1
0.559105000238935 0.516973843583541 1 1
1.06903713421617 0.960709453853115 1 1
0.763239604661597 0.672146309206902 1 1
0.833816386109832 0.772518757536637 1 1
0.69208595447363 0.62494401320947 1 1
0.716815015162546 0.636075228106675 1 1
0.870376298966402 0.775055819065922 1 1
0.81542123814967 0.742384880888664 1 1
0.515552225987293 0.471985599970157 1 0
0.665166949736529 0.623966513023831 1 1
0.369117984767107 0.331385361356574 0 0
0.994177512747085 0.923210964192564 1 1
0.745011773562392 0.690750654228647 1 1
1.05327504734541 0.938351336526506 1 1
0.777792269635924 0.699777901815039 1 1
0.741245613046864 0.653565081557147 1 1
0.446651779414336 0.398846939116259 0 0
0.87820828354748 0.794864036436836 1 1
0.645125520425155 0.591616892783229 1 1
1.15853482637548 1.04006877338121 1 1
0.923980191327388 0.828663342436171 1 1
0.706545970670224 0.658657399435779 1 1
0.568379384075849 0.506355177630377 1 1
0.669283514343129 0.605812573190654 1 1
0.968214994907236 0.877342158436427 1 1
0.558528743794789 0.516469662845237 1 1
1.01996720324708 0.92285156727576 1 1
0.785363217180211 0.73467648234305 1 1
1.02577954218953 0.917345706235972 1 1
0.705910605346568 0.638811336802545 1 1
0.899279822101469 0.810500864724547 1 1
0.747806092931876 0.694358753114828 1 1
0.778859643785516 0.722991908091228 1 1
0.651425956737647 0.582500596126029 1 1
0.868074884074769 0.787791084661546 1 1
1.11307234337528 0.992384729797737 1 1
0.763038079421418 0.691434503757836 1 1
0.928888582226534 0.816411530257006 1 1
1.0042985295058 0.907860868335401 1 1
0.728435806792257 0.658841270033222 1 1
0.791125573989506 0.719007233275719 1 1
1.06563745033522 0.970615416884914 1 1
0.847786185303523 0.777740520900007 1 1
0.966203577634994 0.871987308178087 1 1
0.822610634680828 0.753771286861938 1 1
0.774752652632594 0.703752922328481 1 1
0.487478166187354 0.451271121145641 1 0
1.12695944472505 1.06266587142136 1 1
0.881279142473561 0.814212951173706 1 1
1.02000797403788 0.927960857439742 1 1
0.84694282842996 0.748950970408834 1 1
0.723861199730713 0.673013322483171 1 1
0.842404944837178 0.747803993167571 1 1
0.649070757836802 0.595507655163576 1 1
0.737915714047424 0.679505888523471 1 1
0.740122180236334 0.68830733030928 1 1
0.662779125961792 0.589474340949691 1 1
0.928433058304193 0.863783526692954 1 1
0.480049488069759 0.442043338390572 1 0
0.798656965342823 0.732303145137187 1 1
0.651203358061708 0.566215666625692 1 1
0.699908356704999 0.645915012035725 1 1
0.806160153369326 0.708979023423956 1 1
0.908632626531912 0.812777760240025 1 1
0.98913516451196 0.867255282144991 1 1
0.425882280440924 0.400395683493511 0 0
0.646898583550016 0.576082164422178 1 1
0.799882447790157 0.719218434157332 1 1
0.819165693330698 0.729743362715309 1 1
0.497516684608539 0.454402234614601 1 0
0.899840585925775 0.813279683894882 1 1
0.540630526987514 0.508642950291541 1 1
0.618051630868356 0.562402945768379 1 1
0.798322161885566 0.711876198873143 1 1
0.723197555517382 0.657763031654907 1 1
0.552737234332086 0.488564025842113 1 1
0.623838887760712 0.524643748010722 1 1
0.923729691843561 0.827638058158789 1 1
0.827980951792042 0.740687826073932 1 1
0.794171799228641 0.721153413047194 1 1
1.33323132456014 1.21046557581637 0 1
0.518672887571385 0.453170231364034 1 1
0.540101405044147 0.485606935612651 1 1
0.72031568337556 0.656153522705468 1 1
0.481558988920023 0.419974810780107 1 0
1.04061976939644 0.943759907852099 1 1
0.619241056113259 0.582607648408513 1 1
0.788034320335294 0.734626853167645 1 1
0.700148414557877 0.640976008963117 1 1
0.831418145544384 0.775489314672395 1 1
0.604729662958182 0.547337638970933 1 1
0.739859128152285 0.692658483633 1 1
1.30526777349801 1.17641033819401 0 1
0.623482225989902 0.569604349610547 1 1
1.14339791856203 1.01497064507019 1 1
0.552665562102491 0.494142893408675 1 1
0.867324283988366 0.782417122528881 1 1
0.738020074448052 0.71948958363222 1 1
0.885475683131635 0.795437979371738 1 1
0.798615290849527 0.72417782347674 1 1
0.699336668247651 0.653191047645975 1 1
0.747731419792438 0.673653309355829 1 1
0.843048193002781 0.771901863300941 1 1
0.845601478195428 0.729039616451676 1 1
0.478166545970124 0.43890347833184 1 0
0.753288579677498 0.666670147178194 1 1
0.707996164207633 0.655376133473963 1 1
1.09672802846815 0.999617780675751 1 1
1.08792053581959 0.956443469922713 1 1
0.591523712058014 0.556111125670625 1 1
0.840382263996323 0.760498186756605 1 1
0.741426526257743 0.65047742768315 1 1
0.499785561257471 0.452103470853931 1 1
0.785902647652079 0.713605865710887 1 1
0.929816722165134 0.835505033119235 1 1
0.712546479992083 0.661643831577262 1 1
0.862820417362622 0.7525730360595 1 1
0.878726288981626 0.826557490930757 1 1
0.834233178904099 0.767058360014061 1 1
0.58461032293084 0.534684316387152 1 1
0.470200413550154 0.420127188966554 1 0
0.56346394241726 0.511247958924487 1 1
0.581126149248417 0.522782829389462 1 1
0.6371246630243 0.598683333285336 1 1
0.628934456303878 0.589484584063445 1 1
0.853113735586249 0.777290243048035 1 1
0.605002105247768 0.55540581472183 1 1
0.928534323490252 0.837159496485449 1 1
1.0028419823456 0.951550730349786 1 1
0.97940698401281 0.887206941149036 1 1
0.820616475951852 0.74358028321539 1 1
0.960535081563363 0.889691373680578 1 1
0.692428511724105 0.63693382076725 1 1
0.993005407209932 0.905467636408256 1 1
0.650969004548594 0.572145636743806 1 1
0.741578695008793 0.666427345512455 1 1
0.928954428639808 0.823658556510457 1 1
0.970200502609586 0.875940454515267 1 1
0.920611676422899 0.793894610240853 1 1
0.669689485163069 0.592673219425611 1 1
0.795366720939696 0.704966454155243 1 1
0.929397223740451 0.829960458948147 1 1
0.856307309090907 0.777307908532441 1 1
0.614649569674513 0.564922466067708 1 1
0.837725009005797 0.747318642075709 1 1
0.743518356044968 0.677682724190637 1 1
0.738569445516182 0.678649847169461 1 1
0.92248235707767 0.843197008559752 1 1
0.778306535862814 0.708324702349659 1 1
0.71737925275632 0.653149202401092 1 1
0.678966641075143 0.608423701948384 1 1
0.864003571949721 0.778885906175527 1 1
0.877687986735979 0.789713718743442 1 1
0.779178122322456 0.720365243919869 1 1
0.669103958076838 0.583095830490235 1 1
0.602047425942076 0.566707589161644 1 1
0.91534335582985 0.821360138131267 1 1
0.951506827563396 0.868173072626521 1 1
0.580579310014912 0.514453797945765 1 1
0.988999218973231 0.886063827133235 1 1
0.607352848524579 0.563614767835461 1 1
0.586392959606614 0.514837099750838 1 1
0.729380992960863 0.664502203203092 1 1
0.794298500194892 0.741350918460996 1 1
1.073858091052 0.988559906984619 1 1
0.840511148175197 0.775573165005569 1 1
0.60120920227519 0.579677472564847 1 1
0.72474526379287 0.640601228379902 1 1
0.902041943110856 0.815436941438355 1 1
0.674705910322507 0.605742667992502 1 1
0.633457779483347 0.587781863341593 1 1
0.58062302641714 0.522240984224038 1 1
0.634734834815307 0.556081254002596 1 1
0.786946429982178 0.704762856903413 1 1
0.553805015651049 0.514851990434939 1 1
0.707605455739319 0.627760232683608 1 1
0.700504428043842 0.638571961708806 1 1
0.811348601644242 0.741570428872262 1 1
0.638403679541296 0.59894538626297 1 1
0.520223591704711 0.447392754595209 1 1
0.721275263539835 0.673714801328602 1 1
0.895717110245163 0.816924720920854 1 1
0.582932489640203 0.526361843229074 1 1
0.650122324196772 0.6083561832237 1 1
0.558763637096264 0.497648797123925 1 1
0.598470058724687 0.53410071554647 1 1
0.827463276516088 0.756507621645199 1 1
0.592118224579798 0.545314934556771 1 1
1.04569993472808 0.951384732794065 1 1
0.83925600359534 0.780646534586596 1 1
0.489837350264752 0.451397152521517 1 0
0.888583834112252 0.811101178522051 1 1
0.788024857685808 0.695458545925014 1 1
0.887181031181043 0.804504660835839 1 1
0.920457819570582 0.824845382387365 1 1
0.718964180116515 0.678570066320368 1 1
0.819808130568137 0.764841057852182 1 1
0.785386294627646 0.71781739159028 1 1
0.748358721851056 0.643207327597115 1 1
0.898834502801324 0.795724239661251 1 1
0.70258938562417 0.64586650760947 1 1
0.816681230938501 0.743195504012545 1 1
0.629159447274241 0.577798975417316 1 1
0.629452107198484 0.580521570165027 1 1
0.822099174602591 0.757215714465717 1 1
0.87085200851632 0.807986774214282 1 1
0.545798241064531 0.513791637004063 1 1
0.696934631774364 0.617880795210019 1 1
0.684005474878761 0.619563710549212 1 1
0.750645760135207 0.686515958925112 1 1
0.680919349872611 0.636604555905144 1 1
1.0203737966973 0.928955090774987 1 1
0.989038778587124 0.897382430250115 1 1
0.7708066821286 0.708112380768886 1 1
1.03549537393939 0.916723293851431 1 1
0.577792367526612 0.516674767808515 1 1
0.883631372184103 0.776927219430936 1 1
0.855103631583599 0.796361648200927 1 1
0.611391122299874 0.512446474615627 1 1
0.617567106742158 0.559568272176265 1 1
0.76544186306992 0.71438413726885 1 1
0.642228447561808 0.576853454618374 1 1
0.704516416018281 0.672663405467211 1 1
0.759522411693834 0.72413947515276 1 1
0.871590899216807 0.791864117569509 1 1
0.603547524764054 0.548439450247981 1 1
0.802594293426395 0.718377971200971 1 1
0.781929148155422 0.717868731644137 1 1
0.768355581097223 0.706522750722585 1 1
0.633381659166282 0.594954780630046 1 1
0.938656941903417 0.85939540880822 1 1
0.597563511966033 0.553717079270022 1 1
0.476393800060813 0.431609707962055 0 0
0.702122788577835 0.62178386388438 1 1
0.704606634395005 0.613767874117267 1 1
0.776336859523042 0.699159141012707 1 1
0.699522597300582 0.657318638936984 1 1
0.787444781823466 0.69613315318298 1 1
0.456795348113899 0.433637463915437 1 0
0.645237761272718 0.597960853849333 1 1
0.548974434556317 0.495556856083879 1 1
0.745328483407626 0.670698356113461 1 1
0.965451403922792 0.881351348560788 1 1
0.856219081080499 0.786344127634817 1 1
0.825431993943966 0.757976847203097 1 1
0.60579598689526 0.554552482772524 1 1
1.01992576688483 0.931915933550347 1 1
0.825210735023081 0.754030686693007 1 1
0.510669440698798 0.453494944844537 1 0
0.675170353995624 0.616741706846794 1 1
0.759829468692947 0.700709159817885 1 1
1.09977994946512 0.969013133181981 1 1
0.783584443072874 0.712106290164803 1 1
1.00633340727331 0.863044777294848 1 1
0.777742567238071 0.692102407410144 1 1
0.561999755086799 0.517106931031049 1 1
0.795090764747477 0.712226334400685 1 1
1.05426906785259 0.951778919187787 1 1
0.763335467068907 0.711747382875158 1 1
1.22939244459943 1.09508370391402 1 1
0.466936298145611 0.423780933885079 1 0
0.906981537453552 0.808414482393251 1 1
0.845128161936682 0.713933466240223 1 1
0.736478240239718 0.672730453029401 1 1
0.674751707115564 0.598097228111254 1 1
0.749475164044439 0.677962470513853 1 1
0.691427350140999 0.610444277193248 1 1
0.722718974609728 0.649262110177909 1 1
0.616864510004709 0.568709342016288 1 1
0.702068151219458 0.630108312157801 1 1
0.851291283358554 0.779918412802864 1 1
0.900803801790749 0.823648757073118 1 1
1.09642530152613 0.985377285351101 1 1
0.832154466808854 0.768586221537849 1 1
0.940140367040176 0.838401287723394 1 1
0.672875059879928 0.62591029656207 1 1
0.722005570861011 0.659907219318732 1 1
0.223052473700526 0.207149266704428 0 0
0.664114477232769 0.63054614253115 1 1
0.62828167266432 0.571626117223933 1 1
0.682712658886022 0.626186208543048 1 1
0.88862107082603 0.80470749916359 1 1
0.893548086310964 0.796914258056383 1 1
0.988023316835944 0.886991682681537 1 1
0.791568588987944 0.710267055136658 1 1
0.772228334274628 0.696334457616179 1 1
0.698919683378146 0.625405187858764 1 1
0.696886281802343 0.651365581261879 1 1
0.941518125182764 0.868047606349004 1 1
0.65299694054177 0.602291225495085 1 1
0.827618124391297 0.747616354702872 1 1
0.437608622758598 0.395347444490102 0 0
0.787796855308346 0.715724686004881 1 1
0.676442435081122 0.639588106499052 1 1
1.0276815752645 0.943634126330229 1 1
0.843303913841673 0.751914643723876 1 1
0.791934337636538 0.696637928311529 1 1
0.640919053933651 0.591494854523518 1 1
0.789372767130746 0.705782322051414 1 1
0.990632914610407 0.892082382550972 1 1
0.905423593053145 0.808337923102166 1 1
0.804542273675904 0.75139638569405 1 1
0.513195990343194 0.473707358040377 1 1
1.08704567216476 0.997203575680204 1 1
1.03001837074788 0.93561900557481 1 1
1.11841191862943 1.00314249958532 1 1
0.698338234331428 0.645121386207142 1 1
0.766260543249859 0.700563330968779 1 1
0.864861723589717 0.788801772273334 1 1
0.603174530590067 0.569948468736152 1 1
0.510220751312999 0.464263075275454 1 1
0.766532996246112 0.694310044172572 1 1
0.719269010896077 0.649164107878966 1 1
0.785557944721122 0.700482650849724 1 1
0.709164510979821 0.6456912471655 1 1
0.5801429573638 0.533425373098835 1 1
0.80735384976123 0.701075212115053 1 1
0.938330466630541 0.846356245194324 1 1
0.875378466191041 0.767892836382023 1 1
0.90990317837022 0.835896624024111 1 1
0.70764056461735 0.642958260244546 1 1
0.720902096470889 0.644732185645551 1 1
0.531695731636024 0.474710979368041 1 1
0.671436719421607 0.594155837602172 1 1
0.902604567433995 0.806273223177501 1 1
0.686824259539831 0.607587896249515 1 1
0.826831103386062 0.762403279110791 1 1
0.857059490937719 0.777253369524858 1 1
1.12132494537726 0.978493553983312 1 1
0.656543816932801 0.597957113266884 1 1
0.566061665935156 0.502919808325603 1 1
0.970732107158848 0.87464746242641 1 1
1.15123471473227 1.04887744185372 1 1
0.552566635040856 0.509354571214839 1 1
0.46863439222003 0.430933421971927 1 0
0.899831636616457 0.827016502924457 1 1
0.732713930671754 0.650128359012735 1 1
0.894312344725688 0.819183401735429 1 1
0.816923878960632 0.758866727647799 1 1
0.637439138170303 0.560835847595827 1 1
0.67442041249166 0.619864720142869 1 1
0.590329553172951 0.553177725361393 1 1
0.587524116811134 0.531352031612923 1 1
0.768526604262196 0.690841720017743 1 1
0.952978322450446 0.859220192638294 1 1
0.936339550491025 0.851831728601499 1 1
0.768294915100791 0.687964650331451 1 1
0.531614044131936 0.479712963243783 1 1
0.69378378723951 0.638529112360877 1 1
0.640421935673618 0.538895576617399 1 1
0.609754341267269 0.561533614217787 1 1
0.756519532731006 0.688875787998364 1 1
0.706996329100789 0.648731450731743 1 1
0.695661932160115 0.613626572982246 1 1
0.668217073979903 0.593739425287229 1 1
0.696628677675475 0.633860912965494 1 1
0.113331578681943 0.0887375200415197 0 0
0.56722818515797 0.537104131486445 1 1
0.878835402443737 0.795279213201339 1 1
0.622009046302961 0.579130402080285 1 1
0.685995919184868 0.6388456527255 1 1
0.591445132239453 0.557778722081372 1 1
0.767376822260163 0.693255428820359 1 1
1.13171750777292 1.02720841910564 1 1
0.820037297655064 0.748744438695866 1 1
0.758896773156973 0.710688651388536 1 1
0.836347661253297 0.766149884194063 1 1
0.903180284227023 0.831638651743185 1 1
0.982542419223093 0.896902180411447 1 1
0.388004183811544 0.343929930459732 0 0
0.712723298359986 0.67673841263118 1 1
0.922959783823823 0.8415942417044 1 1
0.895550353494131 0.809411075526307 1 1
0.84815008298854 0.760909180661789 1 1
0.751529110360216 0.690853505925085 1 1
0.956493330693604 0.864570011452762 1 1
0.670534640828176 0.61698438395404 1 1
0.409044648203064 0.377687921773241 1 0
1.00976308550983 0.883191699668827 1 1
0.981826325558831 0.906071331477932 1 1
0.762882474040053 0.705885902332425 1 1
0.620042482003064 0.551562172336496 1 1
0.703231432056141 0.647440536405339 1 1
0.957671900411867 0.881773343800632 1 1
0.968266616036944 0.912153697932526 1 1
0.782570879558045 0.722543834918455 1 1
0.847605105179755 0.778003152702784 1 1
0.992853035901395 0.883930786338654 1 1
0.597944713013927 0.534727800749141 1 1
0.781563971161454 0.698637461256122 1 1
0.867257661433231 0.752240738413218 1 1
0.549587365587814 0.517069738183618 1 1
0.605824728151451 0.55528975979149 1 1
0.927214531399157 0.844615682098286 1 1
0.789535586481978 0.717612451241488 1 1
0.701591700082433 0.638572615098835 1 1
0.661652648700699 0.617621688769323 1 1
0.745944794725203 0.683026692997331 1 1
0.713135782120319 0.648631948928172 1 1
0.642035262925197 0.590635547723103 1 1
0.754271172174049 0.69021587021499 1 1
0.50428306054011 0.440326341011776 1 0
0.671956929145672 0.607165499946428 1 1
0.739271326857895 0.657209063124569 1 1
0.768819579407303 0.717941407924737 1 1
0.754249417717472 0.693281047472603 1 1
0.794111309425752 0.737172030683354 1 1
0.876977960246753 0.788714122401166 1 1
0.665330014591086 0.632227265502884 1 1
0.565185941250465 0.520885323621706 1 1
0.684291458946859 0.613989338333967 1 1
0.522794373857432 0.469557278813436 1 0
0.665865620674242 0.617384541409907 1 1
0.84617736168785 0.765941712069107 1 1
0.766527410517597 0.6850323960803 1 1
0.878784725528497 0.791754689820537 1 1
0.598305157806192 0.527563461617925 1 1
0.652308155869012 0.588926213815902 1 1
0.839630419013777 0.767433163917266 1 1
0.793884370502274 0.720560567433229 1 1
0.881317559622339 0.806045733982233 1 1
1.10139315418152 0.996150300941892 1 1
0.985373012915576 0.874917110667265 1 1
0.724680300456195 0.657094827453451 1 1
0.931104578498688 0.843224959547877 1 1
0.710516179962176 0.664348221399295 1 1
0.782792746093255 0.709566158661234 1 1
0.786695921793755 0.733024029543986 1 1
0.579188566672533 0.547672448428528 1 1
1.0229069732623 0.908109567516337 1 1
0.721344896047065 0.66564199283053 1 1
0.916811785626263 0.814094676978386 1 1
0.733934214858702 0.657935507737412 1 1
0.665198875284727 0.618828973754668 1 1
0.544171803814811 0.508765661456779 1 1
0.865036203424409 0.79783906315604 1 1
0.580311569793708 0.527629365512445 1 1
0.46929075399942 0.415706936860442 1 0
0.807504080144844 0.733168170443703 1 1
0.637229004701137 0.58511196625063 1 1
0.717765324514609 0.655349083945626 1 1
0.866007874932327 0.778002738021376 1 1
0.797643284799382 0.719805197000847 1 1
1.00249856821656 0.929618291534459 1 1
0.5880939852097 0.525107491416173 1 1
0.696465389132758 0.636130701016899 1 1
0.824830107304061 0.754908330050285 1 1
0.6694453452144 0.589025835924763 1 1
0.542932921420167 0.518563901312559 1 1
0.767535405776004 0.638341513700152 1 1
0.797249820046617 0.720113568880902 1 1
0.801403299363127 0.709966835006308 1 1
1.00158227352531 0.868024106229261 1 1
0.672809859243256 0.603646288484838 1 1
0.677006531971387 0.604440979939054 1 1
0.754028925275621 0.67782376915092 1 1
0.560039005967015 0.50149540576627 1 1
0.868471962337637 0.803585119554637 1 1
0.674796384221785 0.593725002813966 1 1
1.11714311899857 0.974869676328468 1 1
0.904158632338345 0.85768585624769 1 1
0.776493169103805 0.724078976547404 1 1
0.703380174291226 0.640526147102253 1 1
0.773042164056032 0.732271912743655 1 1
0.980002137311492 0.895046391158463 1 1
0.699213731246415 0.633612612545721 1 1
0.511120245148626 0.479347315550276 1 1
0.847231601009833 0.762247635783866 1 1
0.785250834310464 0.710047076641954 1 1
1.04977731919344 0.958176482023577 1 1
0.650967929612065 0.577033492398683 1 1
0.821319956354208 0.740474988256017 1 1
0.733388205457895 0.664835554333238 1 1
0.783993948984432 0.716900209212912 1 1
1.01179499252522 0.93962282141999 1 1
0.785161359868992 0.705973519614982 1 1
0.612229833509607 0.566218441691743 1 1
0.407080611092283 0.380537346532893 0 0
0.636838771985973 0.595682893374562 1 1
0.789460304149353 0.736854789511219 1 1
1.01372916467091 0.908201391485806 1 1
0.683832984127823 0.630273675509438 1 1
0.747632129072561 0.688144237950134 1 1
0.647252547184151 0.583723943447358 1 1
0.858886091750071 0.7882649105866 1 1
0.807757231152969 0.754361390994962 1 1
0.721033241326494 0.65019304815407 1 1
0.672207985421678 0.634517266608415 1 1
0.966407656464135 0.878155179551164 1 1
0.687447349141156 0.651810525418346 1 1
0.866544767560433 0.788135720268445 1 1
0.656712866309531 0.606227507163971 1 1
1.00984237490221 0.92196588773342 1 1
0.965012047124017 0.856348442795226 1 1
1.0399111921736 0.949107492380809 1 1
0.45506458197219 0.43791909992819 1 0
0.661878721942226 0.602600170662013 1 1
0.597540082479405 0.535814623930108 1 1
0.955382773003771 0.843303495629428 1 1
0.752166298798464 0.696636916336593 1 1
0.679279199823789 0.602706731871006 1 1
0.771240385358024 0.691581037580947 1 1
0.980327343253958 0.90887588130439 1 1
0.644856270013343 0.596051320708076 1 1
0.817235060375373 0.757440353652897 1 1
1.08216328003666 0.981462829217571 1 1
1.07765825411811 0.996024352868779 1 1
1.03261852591246 0.931613007748143 1 1
0.598512812796094 0.550863491814153 1 1
0.465330544249733 0.429321839828279 1 0
0.909086060347677 0.830802993224525 1 1
0.730854856476149 0.664021552774518 1 1
0.719721646146754 0.650982123962368 1 1
0.733034091185616 0.647458723217509 1 1
0.894181660024803 0.801016353592493 1 1
0.503392675364942 0.43546848967462 1 0
0.774355701646302 0.702468735483886 1 1
0.41123697033291 0.390260290101784 0 0
0.688978674322515 0.628267492443461 1 1
0.725380864917988 0.662344050076475 1 1
0.922997238096653 0.841292327391819 1 1
0.796316843191271 0.746370965017774 1 1
0.599742154547445 0.550376467640329 1 1
1.01368459842311 0.921730934315847 1 1
0.471328191456185 0.447520685006443 1 1
1.08062729484077 0.973747732568536 1 1
0.46242238307499 0.426480848172166 0 0
0.649753125478767 0.582877460826202 1 1
0.799922530203184 0.716937911893707 1 1
0.907528999249549 0.835027682168384 1 1
0.895329952844361 0.826145265813401 1 1
0.729473614230427 0.650272888038434 1 1
0.714099218161754 0.641566536485641 1 1
0.916405611824482 0.822293232722615 1 1
0.938754206767994 0.882514980985792 1 1
0.765665834072564 0.732428652903162 1 1
0.715937458256834 0.649940826335984 1 1
0.758915400675742 0.670912648180204 1 1
0.591620521626608 0.541035261625266 1 1
0.307323571336642 0.264362797502472 0 0
0.774284977167761 0.721938780263714 1 1
0.624980916374464 0.566583596486534 1 1
0.738414467347472 0.693632524956791 1 1
0.941698099859213 0.844000371612602 1 1
0.620422758333912 0.568160667494968 1 1
0.69053493061116 0.614443356289831 1 1
0.974736197687044 0.898273179475221 1 1
0.875792827016013 0.815982865454992 1 1
0.475805901854461 0.437632318448406 1 0
0.654976272139899 0.580484327164024 1 1
0.892932019507484 0.756484469384003 1 1
1.170604418655 1.04550597555249 1 1
0.669054857551609 0.567860591655246 1 1
0.581794764379474 0.547790618844241 1 1
0.883559637494961 0.817989512260037 1 1
0.882932366758917 0.813299159455287 1 1
0.725990061093342 0.698245053412949 1 1
0.798356182278004 0.759841283124132 1 1
0.659982631612931 0.604776573539918 1 1
0.832589452180083 0.772429193093153 1 1
0.83379404021617 0.738227833032729 1 1
0.731977874933504 0.67346676605454 1 1
0.885836464997877 0.775253381717139 1 1
0.707543949987281 0.643908742520294 1 1
0.771377416693909 0.714820953807405 1 1
0.662319027886397 0.614781346743536 1 1
0.819064487822074 0.742441853839321 1 1
0.990858367092466 0.910908082934441 1 1
0.932437612590942 0.855152680669799 1 1
0.787386919826987 0.706036480149411 1 1
0.518470397736102 0.462434776623349 1 1
0.852925238586627 0.794699238616999 1 1
0.706125423755884 0.632645399368504 1 1
0.439817850568421 0.411470683388903 1 0
0.751983352337274 0.662425676609143 1 1
0.682927355212826 0.620824365555351 1 1
0.822849971981355 0.749275245614883 1 1
0.703871065228179 0.637136648751576 1 1
0.521968698513379 0.485760809116433 1 1
0.649304431215967 0.57894461937844 1 1
0.918169780704937 0.836467378477463 1 1
0.673216395841952 0.609543662737271 1 1
0.799732035058017 0.737229191595061 1 1
0.887223100206935 0.815688862422194 1 1
0.92445486276697 0.827359128253352 1 1
1.1353039452764 1.0139526900872 1 1
0.568123806829988 0.5109681116231 1 1
0.91713415023811 0.851266709733025 1 1
0.852648029328529 0.76665120862015 1 1
0.744712011778261 0.687445538059678 1 1
0.317225606349243 0.294172576061166 0 0
0.586808406950258 0.537978207333557 1 1
0.575931682948846 0.511147870836393 1 1
0.906944532714523 0.814400605117477 1 1
0.678550696984042 0.611460742369529 1 1
0.72006597877301 0.657909736176136 1 1
0.746233004805573 0.666644300571408 1 1
0.542262749975769 0.479738866307865 1 1
0.825580315417667 0.758630421208608 1 1
0.498026103975556 0.468242272851736 1 1
0.589201515505971 0.530709344524464 1 1
0.637855736196395 0.581860193128154 1 1
0.695060130024579 0.636727128252028 1 1
1.15020872213085 1.04530054568182 1 1
0.550644027044209 0.501309512389339 1 1
0.70708057960464 0.662317635826613 1 1
0.789093938724339 0.721237013050799 1 1
0.864609372159347 0.775519773196738 1 1
0.874218718189123 0.787055305674102 1 1
0.878446655589414 0.788696835924884 1 1
0.531995290856548 0.484127641809863 1 1
0.582088152621088 0.524206807095105 1 1
0.753289464119732 0.680296124208143 1 1
0.893813064340272 0.8163510436733 1 1
0.696133733974034 0.633616799950011 1 1
0.608387839058649 0.542974483442521 1 1
0.912571928705885 0.826773452689709 1 1
0.690884724386676 0.648972990880948 1 1
0.854218253585443 0.784325148320088 1 1
0.945753596318065 0.877111192848298 1 1
1.05408521928598 0.981733070932698 1 1
0.70434770853962 0.659700149244414 1 1
0.611265333362872 0.571266472946016 1 1
0.794867971195162 0.72143830488062 1 1
0.90633886881036 0.829482682239628 1 1
0.847986829534052 0.775835016327146 1 1
0.870919846099813 0.79534572081971 1 1
0.858478654271278 0.819202477239412 1 1
0.807733232704909 0.734262229652163 1 1
0.688713582066156 0.619251145757541 1 1
1.01957065706592 0.932011319023085 1 1
1.12234934064887 1.01439575180056 1 1
0.613247835349948 0.547426531528227 1 1
0.686409466370215 0.642291088580207 1 1
0.605901363291974 0.548648618532361 1 1
0.91892772744058 0.840036345873031 1 1
0.799802224320965 0.688202126363946 1 1
0.558103145997739 0.513264312467826 1 1
0.961478164068453 0.873991755186803 1 1
0.636271098923115 0.584624298037779 1 1
0.921460058197778 0.816998794186163 1 1
0.603383322425844 0.520708531060445 1 1
0.600867538780209 0.53395081098576 1 1
0.948825635506424 0.853505955381391 1 1
0.599035130262801 0.544336113912797 1 1
0.837937717175441 0.751744527769645 1 1
0.698220600391104 0.603181409565447 1 1
0.560044449458987 0.508104154258428 1 1
1.14688328789654 1.02812505745936 1 1
0.974570487040696 0.865410290667021 1 1
0.876336053598054 0.780786254110459 1 1
0.624936259474345 0.557572540661428 1 1
0.659256892033742 0.604137497319732 1 1
0.799008752410661 0.717173421188803 1 1
0.585776683197765 0.542668214374915 1 1
0.850241251485661 0.775181339788632 1 1
0.356355045298152 0.329772258993415 0 0
0.674578217557072 0.614074261594912 1 1
0.854704529137611 0.770820833291006 1 1
0.861294408024352 0.781481984609842 1 1
0.830142797222149 0.747792998077716 1 1
0.88460416690407 0.803691823833978 1 1
1.15048869132966 1.06461869053481 1 1
0.577916978093961 0.503549874553611 1 1
1.02406952873935 0.943857680815797 1 1
0.786927729534403 0.728099377595911 1 1
0.577105443044643 0.526397548462888 1 1
0.50524440619494 0.467842647054723 1 1
0.849422432906334 0.773560466474019 1 1
0.704472267149876 0.645455006698508 1 1
0.719752069232584 0.65413969143833 1 1
0.658816877925643 0.568644410194497 1 1
0.466103819838935 0.440354862061377 0 0
0.823606579524742 0.736982072919002 1 1
0.568273703776104 0.501748426062406 1 1
0.651299935985501 0.582535236317877 1 1
1.17490103665822 1.05766360639336 1 1
0.758810319373739 0.670637978278835 1 1
0.925423954710625 0.867717924013729 1 1
0.653055790289216 0.59997231768457 1 1
0.780050965255386 0.697285506757283 1 1
0.470168143060699 0.422339310869897 1 0
0.636599923445192 0.578931012318916 1 1
1.00648433234562 0.914287085782257 1 1
0.771540722535745 0.728043675253899 1 1
0.95687864036982 0.865728318640287 1 1
0.847831036752367 0.775766374709608 1 1
0.653865865299022 0.608717055710184 1 1
0.685428097379215 0.62933217459473 1 1
1.14847346788921 1.04296282044554 1 1
0.863392679669146 0.792155926823153 1 1
0.968936009827607 0.901314412316279 1 1
0.862214773191207 0.792473534680086 1 1
0.785609679140299 0.695641139906362 1 1
0.875553955070548 0.809446143697204 1 1
0.58124199802839 0.519923000168168 1 1
0.653313035102408 0.589112271701673 1 1
0.909174354042021 0.837445913003704 1 1
0.742506348401622 0.671924023069506 1 1
0.57696542962542 0.485283476474106 1 1
0.839658634120822 0.81852423611927 1 1
0.673486738006565 0.601053318256889 1 1
0.641719436907606 0.588219632665511 1 1
0.967788980011797 0.870828022131178 1 1
0.819118807068351 0.71577073292269 1 1
0.74346692789455 0.679692359580012 1 1
0.682716276616337 0.616860175370572 1 1
0.814767910167587 0.737438644955446 1 1
0.703212401640792 0.646191149920319 1 1
0.797667718324385 0.730619373055941 1 1
0.994713654821185 0.904619833421958 1 1
0.740916632277369 0.662831912274309 1 1
0.900231652932201 0.822111859942834 1 1
1.06608014620005 0.979968759615108 1 1
0.846199754416861 0.746461820405249 1 1
0.773637673967468 0.702678451468534 1 1
0.929444360719322 0.825003943760918 1 1
0.979077797000674 0.879497767594405 1 1
0.787803516751128 0.717175544339942 1 1
0.700543746816888 0.619854329743069 1 1
0.778261469041737 0.694196671646393 1 1
0.95618862962615 0.862499587795132 1 1
0.642633075941821 0.564345808645118 1 1
0.570219556175573 0.522200035341361 1 1
0.936680718789972 0.841234014356847 1 1
0.726001414668388 0.675796616951249 1 1
1.00660947167353 0.927677939850221 1 1
0.666694902570238 0.605410150294693 1 1
0.730302541898195 0.655636018923621 1 1
0.667418486870298 0.600237532059117 1 1
0.73046193814162 0.672617055904077 1 1
0.996403143616435 0.91648883645542 1 1
0.600603292393347 0.521684288021809 1 1
0.752298122978423 0.686222670561307 1 1
1.01661015977628 0.916102158990811 1 1
0.864404548644339 0.79701525277037 1 1
0.986959905063738 0.916172003459101 1 1
1.12711850476919 0.987553985805276 1 1
0.878056836207689 0.785215159303323 1 1
0.680030445004033 0.619331803181007 1 1
0.902215714314389 0.832994557118917 1 1
0.565981789823868 0.515465237692843 1 1
0.881582348464755 0.806479786824355 1 1
0.541781418412844 0.515029583733693 1 1
0.646199434435355 0.590389156965945 1 1
0.761957656057166 0.666411183678259 1 1
0.502198285937976 0.469531039313358 1 0
0.520172288174905 0.456879191875076 1 0
0.924727216566917 0.850365896304951 1 1
0.638588188533289 0.589855441037647 1 1
0.860630850749593 0.785626820549101 1 1
0.910238350214735 0.834706986186502 1 1
0.553948700995827 0.512440239055811 1 1
1.10425684318144 0.96829957657117 1 1
0.933986683536003 0.853516610782028 1 1
0.782428690503963 0.705407495078777 1 1
1.03690035089657 0.960599073346759 1 1
0.479084029599432 0.444818008145355 1 0
0.923855067285538 0.83308226323686 1 1
0.672253566111376 0.608021567076098 1 1
1.06174243208678 0.944592115626178 1 1
0.589403881441147 0.531191278980258 1 1
0.768805275531298 0.70056369304045 1 1
0.718277924587219 0.661785063637651 1 1
0.714149422399254 0.6699963191248 1 1
0.658954522455208 0.604471651533211 1 1
0.645487568308106 0.611546074336897 1 1
0.949477748867753 0.882829726864544 1 1
0.698744015674712 0.613295021062242 1 1
1.0211304077396 0.938318546454405 1 1
0.664863357946169 0.60419442315911 1 1
0.617894285338627 0.545849408317932 1 1
0.623718561887241 0.570530678328626 1 1
0.639479164909283 0.569130562731723 1 1
0.814347752023216 0.734719705656411 1 1
0.820552666019192 0.757774275817522 1 1
0.743113943736129 0.674283761792397 1 1
0.812217027713244 0.754826088855501 1 1
0.457408703869879 0.431075728654003 1 0
0.800846441842082 0.730623245610832 1 1
0.758841998117787 0.677180838237833 1 1
0.76632403524072 0.676780138135493 1 1
0.700136304523705 0.64446751971915 1 1
1.27769288075686 1.15409976219714 0 1
0.566335231085274 0.506914259228891 1 1
0.681425147189789 0.607863332078435 1 1
0.792762885533723 0.703943348363289 1 1
0.673752923307906 0.61046288168041 1 1
0.713943436062265 0.642087293717544 1 1
0.474134939144903 0.404362975581489 1 0
0.867833102737462 0.791683489603216 1 1
0.828979571860968 0.69052003063595 1 1
0.705774113770864 0.633966218927261 1 1
1.01914672728707 0.921224246548348 1 1
0.904873822564482 0.809821560642596 1 1
0.586823349236622 0.534395060577292 1 1
0.844598866992437 0.730154204938622 1 1
0.612382933984448 0.537659172788508 1 1
0.57171984301338 0.551098032726474 1 1
0.701413129162327 0.627086663595137 1 1
1.07577602345295 0.985388867707194 1 1
1.08998306425868 1.009145475602 1 1
0.972398555242961 0.899807344036208 1 1
0.895123377036779 0.816813471942575 1 1
0.918372334138928 0.843966718614535 1 1
0.807767201229251 0.725417588389254 1 1
1.10298446937954 0.962736458924638 1 1
0.70225074320281 0.637028745126596 1 1
0.969686629286635 0.892300044905518 1 1
0.860780418945856 0.83203270754718 1 1
0.584113578156224 0.544084172838102 1 1
0.757336259975463 0.686520694593993 1 1
1.01428029454684 0.912466773235367 1 1
0.82122068487452 0.753400587076888 1 1
0.571436246519574 0.544970250790279 1 1
0.945255823973999 0.838446770256769 1 1
0.906205517380279 0.793511689431798 1 1
0.357630784251455 0.317355305682987 0 0
1.11435204695403 0.987159171478621 1 1
0.818024766467306 0.74111178009781 1 1
1.22000517368673 1.07209784464985 0 1
0.643047614925135 0.582548230539909 1 1
0.831845194181723 0.770757254505035 1 1
0.744449888493174 0.657255905800967 1 1
0.538012547418728 0.494438881411236 1 1
0.892708432075232 0.799690723393441 1 1
0.708634348433795 0.633561280396955 1 1
0.79623598379824 0.732358595351788 1 1
1.03687199936141 0.94393738627933 1 1
0.794782874514495 0.741462973060003 1 1
0.522603598786973 0.464229497229673 1 1
0.739932162658899 0.676040663531481 1 1
0.984829036764143 0.879614121541595 1 1
1.13689195608815 1.02786403100344 1 1
0.829743172689213 0.732299911042033 1 1
1.07885351240118 0.985905048710647 1 1
0.892171172388249 0.755902743571865 1 1
0.717607194596051 0.656620204012871 1 1
1.02051399931879 0.931687405199743 1 1
0.779610378184415 0.709858327264589 1 1
1.08664782048895 0.991652597596401 1 1
0.746776348134365 0.679360483353761 1 1
0.657565243167865 0.601584005971669 1 1
1.00604493002537 0.911777656121231 1 1
0.762973964413697 0.683339460169471 1 1
0.438761185738437 0.408785774044406 1 1
0.614922230146261 0.579484356103089 1 1
0.650821682543257 0.593718754858333 1 1
0.700691166323747 0.635191218678691 1 1
0.810459289309515 0.733747508601782 1 1
0.630861313483686 0.581015816340103 1 1
0.768892099761212 0.699883883167159 1 1
0.739818218253276 0.660117339256047 1 1
0.874071365112371 0.80094225727654 1 1
0.703603062499636 0.645135824177467 1 1
0.753162120888143 0.689357070718263 1 1
0.715399870476362 0.640135583943519 1 1
0.662740773333521 0.61148181561318 1 1
1.05201006178181 0.950406012046725 1 1
0.648010029871968 0.57929575357962 1 1
0.709278233495042 0.636724581073031 1 1
0.906941741114876 0.802751571063594 1 1
0.427173593160189 0.413861157073103 1 0
0.741145293057776 0.664575452847385 1 1
0.245624859414715 0.218640622617308 0 0
0.973617608313371 0.884069843921345 1 1
0.925108910033538 0.841652087937815 1 1
1.17143164108457 1.07729131308654 1 1
0.764969745178511 0.672372639416805 1 1
0.972191407482085 0.874308730738175 1 1
0.656251753431882 0.604546066174827 1 1
0.848317658622957 0.777653518380184 1 1
0.704191993610713 0.65573301824612 1 1
1.12327466994541 1.02459267772312 1 1
0.855090458160136 0.770475380928795 1 1
0.951495092468106 0.866408107235664 1 1
0.837379016432315 0.749498760952844 1 1
0.427435060890939 0.404044501811932 1 1
0.755998208182991 0.674515871078989 1 1
0.69442761842857 0.626722235493337 1 1
0.87970712565108 0.796370154508874 1 1
0.993793888173563 0.892522881845229 1 1
0.668590878300906 0.60704508904939 1 1
0.674985745513926 0.595132034191899 1 1
0.920683229411167 0.82834646980911 1 1
0.61435905631113 0.547365104815666 1 1
0.868032010885589 0.790794859436607 1 1
0.821763427709778 0.727046861399808 1 1
0.904506904697633 0.812973486138299 1 1
0.736780663955083 0.667619424328274 1 1
0.893073131441916 0.796601295090529 1 1
1.09228207232309 1.0058470787776 1 1
0.975561046074885 0.890928897119082 1 1
0.705692272234552 0.623025754968804 1 1
0.782267578303364 0.713337319238346 1 1
1.06432400173229 0.945906037686401 1 1
0.683946180175645 0.625415514670784 1 1
0.921421329420608 0.820489387764862 1 1
0.653366935274832 0.609847424060368 1 1
1.03599168776227 0.943610314272537 1 1
1.16414046994779 1.04942209257273 0 1
0.574187818435519 0.536474987127354 1 1
0.552667716917435 0.488159094674382 1 1
0.75339944143751 0.683433902839735 1 1
0.599482630319552 0.542285012003178 1 1
0.728546439832889 0.671676131459601 1 1
0.888700199920228 0.790827791052681 1 1
0.855078348266617 0.793495007120257 1 1
0.69639001593607 0.620402345978847 1 1
0.693480147366855 0.639919755445225 1 1
0.670260223549678 0.613108312264358 1 1
0.689451523668699 0.625311575913863 1 1
0.934267789012167 0.839110679942826 1 1
0.559467994425086 0.540087462405132 1 1
0.999329673577997 0.887601632498514 1 1
1.04745488081546 0.941529687647439 1 1
1.04153475332065 0.937665717771409 1 1
0.923419903460842 0.831347500079726 1 1
0.670667604233812 0.615635241953114 1 1
0.641962363232055 0.595063292427698 1 1
0.808146557571518 0.695447454469051 1 1
0.851074150583972 0.782327530420598 1 1
0.733571231146631 0.667351790237643 1 1
0.885612100149671 0.825912538351639 1 1
0.515483358649994 0.468155516780906 1 0
0.708791114713081 0.646441856860804 1 1
0.601905625603446 0.532775628005212 1 1
0.674246828258577 0.629417394678376 1 1
0.737540067152557 0.688723743512697 1 1
0.829999861576325 0.726633260088651 1 1
0.763756084193052 0.661266957682183 1 1
1.04291376714785 0.962827262586216 1 1
0.609216023166429 0.558261505180228 1 1
1.1593087562978 1.0473356894752 1 1
0.670881707710107 0.620219241466221 1 1
0.902226795282944 0.825440736078924 1 1
1.23163448148822 1.11767911631169 0 1
0.82353065960436 0.718870333234689 1 1
0.846582540814841 0.760627447509345 1 1
0.924846115771679 0.842797954434368 1 1
0.630147126701151 0.568400562016337 1 1
0.725787154467266 0.661523838823263 1 1
1.01492958832382 0.928512543316663 1 1
0.531779378868265 0.52685546361673 1 1
0.222726394158479 0.238080982033134 0 0
0.895048287893191 0.802155094457347 1 1
0.761761163636598 0.711295892085945 1 1
0.971871882303504 0.898588341752882 1 1
0.763357138487241 0.671032286448975 1 1
0.616648451654832 0.569307075189356 1 1
0.68173430019758 0.592008475247321 1 1
0.853978024209016 0.790185940115037 1 1
0.819290648003424 0.717683147027664 1 1
0.594005987403993 0.558370905232288 1 1
1.30877500734249 1.18586341862889 0 0
0.833061177707609 0.775259932133036 1 1
0.630137951683035 0.584901727528007 1 1
0.586668727333703 0.525089916277433 1 1
0.509329997287275 0.447567006162843 1 0
1.00429601087652 0.920661498615958 1 1
0.430168318171916 0.407375591978823 0 0
0.558446380373492 0.497600133100205 1 1
0.788007341354526 0.683858451398017 1 1
0.643109184489305 0.586347572471144 1 1
1.25324028818494 1.14073284218507 0 1
0.653231915032576 0.613129103742631 1 1
0.517867911622811 0.461043292471891 1 1
0.933526061089449 0.851319401723691 1 1
0.564138791312075 0.505517690590021 1 1
0.773919473773236 0.689812331190494 1 1
0.865328956711292 0.784510461989956 1 1
0.721551711841415 0.647341681337483 1 1
1.0881598980799 0.986259613071549 1 1
0.999173214690883 0.919973825055235 1 1
0.686077978635235 0.634739925134823 1 1
0.649598494394751 0.600922440502231 1 1
0.764242368068334 0.702685117150563 1 1
0.937377613880475 0.857135686703786 1 1
0.611855244762312 0.562516028436287 1 1
0.612632055153739 0.57085716697616 1 1
0.875596009294358 0.782352750831051 1 1
0.566608254033061 0.536932035145013 1 1
1.00722213626486 0.888921711782227 1 1
0.677975866639504 0.641042703021337 1 1
0.601024180166181 0.559612679706101 1 1
0.744163465549236 0.673989176205216 1 1
0.788834497303024 0.736407467480763 1 1
0.686005608071529 0.618045861033524 1 1
0.645769349367242 0.58390957838397 1 1
0.569931365914023 0.515639809182946 1 1
0.695396432925492 0.642738971885216 1 1
0.403645761840407 0.380204157579534 0 0
0.754507262651671 0.70364838964201 1 1
0.578875621904952 0.52879164146389 1 1
0.757911435928336 0.682725936173543 1 1
0.719332890620287 0.663611353126622 1 1
0.904452910503017 0.828878579476887 1 1
0.836425610514285 0.770778860442062 1 1
0.531190361111403 0.475292267629395 1 1
0.632729840439211 0.568189218364254 1 1
0.64573205901211 0.587642623033746 1 1
0.830460925475964 0.724189559374661 1 1
0.946760317073513 0.857192357837844 1 1
0.822968468750069 0.751206739208169 1 1
0.717940845508822 0.630610857233321 1 1
0.940593956728919 0.86088559827284 1 1
1.02541037760052 0.942393752099282 1 1
1.04766457430794 0.913530459712035 1 1
0.904083535807954 0.825525968858913 1 1
0.780670006254827 0.717069183841414 1 1
0.481862405905562 0.438481201195821 1 0
1.06734583333628 0.966492163557401 1 1
1.20728453309138 1.10609053029228 1 1
0.912642965908859 0.813692037380232 1 1
0.641436085580623 0.567330391960545 1 1
0.824281150550659 0.757109621928736 1 1
0.845028096813996 0.742249340249265 1 1
0.683343799955503 0.628038871916142 1 1
0.604792040143756 0.538516166936843 1 1
0.821501822740352 0.751164522175151 1 1
0.864154443036761 0.785923709403461 1 1
0.779451405886261 0.701132532770921 1 1
0.848107369403462 0.814667900513822 1 1
0.766323733804474 0.735459886219982 1 1
0.672373582074689 0.629432630409483 1 1
0.842126380399499 0.771440539596583 1 1
0.883509500698889 0.799899935022315 1 1
0.630926691511069 0.589650071484236 1 1
0.770050876598872 0.68773804959102 1 1
0.711957948892051 0.636539674489531 1 1
0.793041956393899 0.730806360656678 1 1
0.637770067492003 0.581673713728507 1 1
0.684062308463094 0.628612812312357 1 1
0.514780314616887 0.474371940896396 1 1
0.893463046449944 0.791300738175696 1 1
0.766311650380552 0.683316938816487 1 1
0.459530538419247 0.420664062082506 1 1
0.876870349906915 0.813908616821866 1 1
1.12460429423471 1.01379450239797 1 1
0.797818060740661 0.729719514666771 1 1
0.930305320855712 0.832921452943782 1 1
0.864044604145626 0.789257099907805 1 1
0.934226504361295 0.858573236078949 1 1
0.733662103833628 0.649467560116863 1 1
0.704295416526482 0.632641641654718 1 1
0.71114604390968 0.665141588224498 1 1
0.636502496931285 0.58405434465234 1 1
0.946964795639337 0.865358682408296 1 1
1.10006724081212 0.965666326182014 1 1
0.752480907867709 0.701768673586441 1 1
0.743226961896211 0.671418344767784 1 1
0.887584494169564 0.791175708036025 1 1
0.745174597825845 0.67234993767493 1 1
0.805227564747551 0.740690385360524 1 1
1.02042888082678 0.942265683330241 1 1
0.833143200515534 0.742880990568041 1 1
0.630050898903965 0.573339472784353 1 1
0.807241052232764 0.744192127798346 1 1
1.28967074936991 1.13145808106433 1 1
0.693023273280074 0.645288647609388 1 1
0.803389625041648 0.723028995727939 1 1
0.724906427632956 0.673302803428619 1 1
0.356978090070593 0.342043155560271 0 0
0.584912801830535 0.529028575656901 1 1
0.682184341195656 0.612193329990364 1 1
0.896474273771235 0.815997176844115 1 1
0.514112170892024 0.478330852313802 1 0
0.804794845503355 0.716703478216952 1 1
0.647036078167459 0.607208747361864 1 1
0.940182010098546 0.86667529824699 1 1
0.695434030428885 0.633859941436007 1 1
0.740279260961389 0.665510819318648 1 1
0.995262136490739 0.890616107334763 1 1
1.06026400296875 0.971468288483887 1 1
0.717726213772761 0.66104681519244 1 1
0.650181242382973 0.593383432789793 1 1
0.991414709324811 0.910018596144207 1 1
0.859924664955419 0.782348285195562 1 1
0.768115159502889 0.718172594597563 1 1
0.982421444313482 0.910354383118114 1 1
0.595624974966331 0.540585287219608 1 1
0.999484961656688 0.896995623248847 1 1
0.552592035336262 0.50623178335061 1 1
0.576812857555591 0.530989962264007 1 1
0.691498139156208 0.642814597910521 1 1
0.876570116579938 0.800974072305741 1 1
0.56024192157694 0.521403295137861 1 1
0.789034220132093 0.723922123310049 1 1
0.997117862786362 0.906343518447819 1 1
0.680791617349043 0.639140411951784 1 1
0.734127045315475 0.68610940947986 1 1
1.01684261958912 0.914995428936618 1 1
0.849653933509259 0.772206717986868 1 1
0.852147628492458 0.75956212027938 1 1
0.511749211750501 0.48226697019503 1 1
0.532163061122363 0.525698815312846 1 1
1.02810017027552 0.903918277533293 1 1
0.681656992968486 0.614882928882896 1 1
1.02252513943988 0.916829790982276 1 1
0.509646078978636 0.454232563290401 1 0
1.01268080018842 0.917427026778496 1 1
0.508751477722593 0.445700969571307 1 0
0.678648720443685 0.629433660561792 1 1
0.512748050061806 0.454364828516386 1 1
1.10040039619212 1.01325818995198 1 1
0.881505806448041 0.776102384705301 1 1
0.830362506816289 0.757809084537724 1 1
0.894857747766034 0.800235393233822 1 1
0.878564661032825 0.788541709121926 1 1
0.541474397600625 0.496435600121302 1 1
0.82153040508676 0.729230058233525 1 1
0.727889568918848 0.67393099932403 1 1
0.703376741699867 0.623854283676943 1 1
0.896781380067138 0.837189988407676 1 1
0.667512602493977 0.634294073704858 1 1
0.484707785575491 0.460460082627694 1 1
0.981603026650616 0.899719513161467 1 1
0.891573067798648 0.790523729997902 1 1
0.788590799531549 0.737287888644522 1 1
0.923967364281542 0.840197629153727 1 1
0.780364703446103 0.716364776738151 1 1
0.787736570752042 0.713157633595411 1 1
0.983023125147264 0.892384249252747 1 1
0.857355387747034 0.769440387911447 1 1
0.930062926605734 0.858451944222687 1 1
0.628752746294707 0.582141357903144 1 1
0.706548667197452 0.643308935831077 1 1
0.706282141988282 0.631697280511952 1 1
0.759146361525526 0.684384904792919 1 1
0.710345324949151 0.650430230310008 1 1
0.895238951418632 0.809425313462252 1 1
0.941865211519373 0.855176689214736 1 1
0.835987319491818 0.775166757948613 1 1
0.940071408286636 0.855971529595132 1 1
1.03734926258955 0.92411076655599 1 1
0.471935604481567 0.439333996651114 1 0
1.157901354199 1.03185663293951 1 1
0.955176401110331 0.860962194402284 1 1
1.1151312736753 1.01423105953014 1 1
0.789583386976586 0.700535453856153 1 1
1.03865929129811 0.934936705454155 1 1
0.508358908916422 0.478405978960583 1 1
1.18670130368083 1.05085098907298 0 1
0.920217785004878 0.830775063617544 1 1
0.533940266899445 0.494615367959476 1 1
0.730295018703808 0.654120332088033 1 1
0.631447500661685 0.577890170780786 1 1
0.905341989731887 0.808773312384511 1 1
0.771342455013573 0.714190993501523 1 1
0.534557304609836 0.491426220726436 1 1
0.618893587995348 0.574228770955537 1 1
0.818774935165104 0.746644112624221 1 1
0.911808551238058 0.802502943339632 1 1
0.737593409903016 0.667265603784488 1 1
0.7182273449949 0.641975282383298 1 1
0.739965669217536 0.659186787403397 1 1
0.658435089046933 0.58708634341752 1 1
0.585177708264068 0.5190652471195 1 1
0.47347340877381 0.431161989059036 1 0
0.774664326972091 0.699289340865047 1 1
0.820580544001219 0.720706937526238 1 1
0.738908907915195 0.702580677187564 1 1
0.849348708882534 0.778007527947059 1 1
0.90160289132589 0.827964769174221 1 1
0.780426080443016 0.705414215955079 1 1
0.651877317454385 0.59305587272131 1 1
0.778638296311831 0.695451144456778 1 1
0.695639647509811 0.611924405970784 1 1
0.691609940724999 0.657669663344984 1 1
0.809411573169151 0.729569323674504 1 1
0.830488649062434 0.736345386966685 1 1
0.717158780247973 0.65397039282229 1 1
0.594264694364481 0.554015839266011 1 1
0.941270486517134 0.843330973187927 1 1
0.646871407228903 0.563122880448668 1 1
0.631076781212791 0.567693881976337 1 1
0.720569253334056 0.646724970411868 1 1
1.07583978761732 0.980641051261551 1 1
0.757538772599749 0.672568700644615 1 1
0.663131997912322 0.625924598800744 1 1
0.873937169456581 0.792807193132358 1 1
0.788817386470178 0.695997645502732 1 1
0.790490472707993 0.73614984267047 1 1
0.769197939861496 0.684117034223089 1 1
0.804914892041976 0.733819649215199 1 1
0.522604781621456 0.469202791823314 1 1
0.636290616134538 0.592222598953388 1 1
0.605818302729977 0.565162996442148 1 1
0.853216233258506 0.77066706260438 1 1
0.551337725345668 0.508020714292781 1 1
0.8844037186357 0.797441127609756 1 1
0.724931503553341 0.650109177253328 1 1
0.925126423262242 0.844208407785694 1 1
0.804354005547129 0.730951640249425 1 1
0.87789247899537 0.773331587834053 1 1
0.712694605739058 0.667367158394581 1 1
0.908643184192856 0.83414269446456 1 1
0.837610115679875 0.762819108878521 1 1
0.895010536078799 0.82314223911892 1 1
0.533201792903828 0.455091987765409 1 0
0.607241650116412 0.541543505451839 1 1
0.781927675751266 0.714122152795985 1 1
0.559073647267214 0.492921861042336 1 1
0.50798331757411 0.463227153240109 1 0
0.718787639528424 0.657697961523668 1 1
0.801819407064093 0.727509306813285 1 1
0.892615876060381 0.811533013073205 1 1
1.07616807455247 0.969403619650198 1 1
0.904688184469176 0.806981567810567 1 1
0.835712985235366 0.763473632007707 1 1
0.588651443952894 0.567461388617901 1 1
0.748496663008847 0.678287103452073 1 1
0.806342745747259 0.717737593300275 1 1
0.542302599812304 0.51477868295003 1 1
0.564264751358278 0.520945453190081 1 1
0.844717789716837 0.774287335919497 1 1
0.851663566072556 0.75168986511217 1 1
0.690080468415187 0.62780506027785 1 1
0.698623947703924 0.62376224636895 1 1
0.901403954273865 0.825601113350482 1 1
0.534810579939756 0.480284802578775 1 1
0.394230712655708 0.383769080661426 1 1
0.83348967525977 0.732994682263828 1 1
1.01153023172658 0.912769582835037 1 1
0.695783729118572 0.677390078680611 1 1
1.01882765360936 0.940529089384023 1 1
0.672536112497406 0.597956917112274 1 1
1.2817380049707 1.09795640739693 0 1
1.0260144614281 0.980561387691384 1 1
0.976979496233341 0.870160294477464 1 1
0.511908209496784 0.472538310244217 1 1
1.11168326266299 1.02197191606087 1 1
0.94618923670065 0.868530099049942 1 1
0.728231539964812 0.671453416473023 1 1
0.795412967383309 0.71538365826456 1 1
0.628630534072656 0.58157853806002 1 1
0.726771727943736 0.662968920559711 1 1
1.03455017712705 0.952668892851615 1 1
0.738045639118192 0.660285181472061 1 1
0.834882964529361 0.770224327051188 1 1
0.682707370828463 0.629940893589516 1 1
0.891744278636568 0.801838029409023 1 1
0.597711238266919 0.53706512989526 1 1
0.697195024451442 0.617816259120876 1 1
0.782541809439248 0.703059424817986 1 1
0.630992062489385 0.567273072465187 1 1
0.844661970452715 0.709368251175176 1 1
1.05564971821572 0.938863123220868 1 1
0.861690676554124 0.788709984235899 1 1
0.995545196699772 0.901470219990186 1 1
1.03220114175946 0.959762250239027 1 1
0.845480232799495 0.761205421391507 1 1
1.10050856344704 1.01820040539955 1 1
0.847985601161922 0.785025763097847 1 1
0.675164782342227 0.618347600352067 1 1
0.538135121637742 0.485825767438661 1 1
0.853784489567511 0.801058716814573 1 1
0.450350221012808 0.403225463210286 0 0
0.640262457433874 0.593341415041743 1 1
0.899437360209156 0.825491487019551 1 1
0.933403227788921 0.852847847451289 1 1
0.641872645637848 0.585351357319966 1 1
0.81507840739106 0.752173526264423 1 1
1.2354950442814 1.13667569866169 1 1
1.08996161478571 0.992430224251428 1 1
0.757114752293867 0.700193331540785 1 1
0.791392841117067 0.717677030343566 1 1
0.571122336406947 0.524616237204738 1 1
0.656486245927643 0.600689976216887 1 1
0.878390588824879 0.818570230844466 1 1
0.766826864457857 0.700925214231527 1 1
0.682698433859696 0.61463830607248 1 1
0.826831751968581 0.762757050375349 1 1
0.782574543241419 0.718075069466996 1 1
0.441740203287759 0.405696112140265 0 0
1.11271846126726 0.974459429036069 1 1
0.780729284958224 0.707808724829627 1 1
0.697776681604998 0.606683520549851 1 1
0.642587513240399 0.571746180999736 1 1
0.808634179580593 0.737353044224157 1 1
1.10560732416317 0.981290722632241 1 1
0.980333059009973 0.903289910202273 1 1
0.983016272367198 0.882147530327413 1 1
0.870393128910895 0.806906163920104 1 1
0.957212292194689 0.873441747697459 1 1
0.650372144477446 0.582430476818041 1 1
0.613042908017249 0.559466795116726 1 1
0.513737165816521 0.474193339233802 1 0
1.19553042258926 1.07264668742585 1 1
0.691274562661395 0.622336831414118 1 1
0.940762645644771 0.846551166823698 1 1
0.662581462010712 0.605770264755771 1 1
0.632036956815905 0.563829076758658 1 1
0.643696389560161 0.609668834711601 1 1
0.816016240001088 0.71982429505286 1 1
0.687863417652741 0.638335935272481 1 1
0.490829290399615 0.44433514100139 1 0
0.448345717242709 0.420659790384506 0 0
0.507462428597542 0.465690335507611 1 1
0.635368017457926 0.59054420546192 1 1
0.721835340911905 0.649319388350232 1 1
0.829303105003277 0.743928741619048 1 1
0.705174323621385 0.62087956236156 1 1
0.815484824001832 0.7313607909345 1 1
0.941833533076795 0.854256140802866 1 1
0.668863293116309 0.623063587549188 1 1
0.696544861317493 0.641270053458199 1 1
0.553333287972143 0.510399284714145 1 1
1.00110496616321 0.923362717713658 1 1
0.655862473257706 0.601816818031917 1 1
0.619367348210392 0.561383464815034 1 1
0.621879275703011 0.556950492201895 1 1
0.691394544714836 0.629997329836044 1 1
1.00559139324195 0.853719003653309 1 1
1.10271661103434 0.998531896005227 1 1
0.76962209768968 0.696305841880304 1 1
0.431649390574438 0.379962900213207 0 0
0.783134750371845 0.708147558264777 1 1
0.937392789890841 0.855951847491093 1 1
0.708164048187416 0.63350468066464 1 1
0.820924410216154 0.746078324686435 1 1
0.84168132193906 0.769826066885048 1 1
0.921634414705587 0.825417903691481 1 1
0.748519581764364 0.68055560724152 1 1
0.882789817364466 0.802314034763183 1 1
0.577843188934368 0.499226211542199 1 1
0.741566134905161 0.68480329072231 1 1
0.647549348971261 0.588098086997633 1 1
0.703750260370963 0.687442158718759 1 1
0.520483382501156 0.47949229645889 1 1
0.88312256601155 0.806582494530767 1 1
0.906143874758565 0.827781815961629 1 1
0.98369959295786 0.899544349608442 1 1
0.780574142528611 0.742549517918982 1 1
0.916725127979157 0.854279285930893 1 1
0.645690382369104 0.582145145975989 1 1
1.24619458492901 1.12514331532171 1 1
0.997356240360488 0.914704756462805 1 1
0.957730154447334 0.828366099225725 1 1
0.55988378420015 0.499945151945424 1 1
0.710870650883355 0.658592589319048 1 1
1.06570064595701 0.970124147279572 1 1
0.437487274213898 0.394501770950173 0 0
0.53384285625162 0.485438693573357 1 1
0.707103729761273 0.643189606890694 1 1
0.791505752170731 0.710666056134213 1 1
0.712761851382835 0.659713994974983 1 1
0.890321012001087 0.797555385296906 1 1
0.695248534848952 0.619143236781585 1 1
0.600084477047301 0.536135600735749 1 1
0.933403424055971 0.858718319302673 1 1
0.503156763063382 0.458430210740336 1 1
0.848553621723108 0.770379681929974 1 1
0.850040460308668 0.76624538383646 1 1
0.688367167524515 0.613094322413923 1 1
0.717642510500863 0.637065751026155 1 1
0.818479604393475 0.718589415802511 1 1
1.01780299808501 0.904440855241086 1 1
0.611771229241739 0.548415331010906 1 1
0.720726746999185 0.653098512465385 1 1
0.636693711102762 0.570547412470449 1 1
0.897642501054946 0.817824624345364 1 1
1.01211580155527 0.953101006404595 1 1
0.897237983287991 0.823223234507001 1 1
0.919863520108407 0.848113106107049 1 1
0.827375236711821 0.769332723839653 1 1
0.434230169035815 0.37910172393897 0 0
0.787264069750052 0.730682696630035 1 1
0.780743421666163 0.696973392861069 1 1
0.825785647507278 0.759732925120186 1 1
0.973832164659914 0.888259759782396 1 1
1.27538648933582 1.1588275096879 0 1
0.784886424462654 0.711882545493276 1 1
0.802525932941264 0.709839915208162 1 1
0.673697489195208 0.626270204571613 1 1
0.66794115722344 0.579091194219091 1 1
0.733308048041943 0.700954618108976 1 1
0.559170753184272 0.518315203611049 1 1
0.653777522970507 0.587702515291125 1 1
0.68320493351123 0.615149033726489 1 1
1.06169324214167 0.974718170596996 1 1
0.721236293539074 0.673549452728149 1 1
0.804156419782696 0.731391307312532 1 1
0.76760928712698 0.705768150179316 1 1
0.801956485410888 0.741045243012433 1 1
0.704723068795323 0.618676864626292 1 1
0.778978491428001 0.687384054480839 1 1
0.592097040100534 0.54411961107924 1 1
0.901653038710126 0.821866602016172 1 1
1.05122238573472 0.953213006232297 1 1
0.840755647009091 0.744446689100412 1 1
0.933386234353055 0.854453233700743 1 1
0.899660818208332 0.832800509281586 1 1
0.511962401299532 0.465775724797021 1 0
0.72434482858344 0.668883294648001 1 1
0.635199930456819 0.53259993946224 1 1
0.596766138509995 0.529626756469783 1 1
0.789350911928945 0.712727168402708 1 1
0.787867536489332 0.726864572665241 1 1
0.63215923113057 0.547989763106482 1 1
0.808063955447103 0.732415317968718 1 1
0.51014063667134 0.471861842532649 1 1
0.894594993084453 0.813647785305718 1 1
0.995150957829352 0.867988997952553 1 1
1.20379237758939 1.0552258890397 0 1
0.846339085524857 0.766728778537543 1 1
0.553140291690557 0.502820288995407 1 1
0.604849774116999 0.548717465349146 1 1
0.917180813034875 0.818949515871601 1 1
0.76701871541048 0.694080446394959 1 1
0.747184197503736 0.652117439333865 1 1
0.51505854586561 0.479805599408127 1 1
0.768706502735863 0.714765393602753 1 1
0.722551151024501 0.656201259025781 1 1
0.829448919177169 0.750183053278764 1 1
0.872337819588008 0.731632316625438 1 1
0.937828645769177 0.844212403665345 1 1
0.77923459871434 0.705812080184049 1 1
0.616920517366284 0.548614058231184 1 1
1.49417285067136 1.306934813214 0 0
0.793369864208152 0.719384494033924 1 1
0.799294197592165 0.7463574732101 1 1
0.752581837704011 0.701478721009151 1 1
0.806064849685393 0.737831535652662 1 1
0.83771330101708 0.743788576767044 1 1
0.902404096255853 0.785155768522929 1 1
0.465573281363126 0.428298104232258 1 0
0.779730013689651 0.715838481426787 1 1
0.648451424739408 0.603366504434492 1 1
0.548168961781267 0.47396785320983 1 1
0.582083535937815 0.546064443316539 1 1
0.706223578820462 0.629826474456246 1 1
1.02163885757937 0.911325474422861 1 1
0.653008951688344 0.57362412304274 1 1
1.07810256437031 0.947683027881215 1 1
0.963934868174649 0.845604870106702 1 1
0.60488498542459 0.527956116957921 1 1
0.982465058858922 0.88437584249778 1 1
0.470054097460179 0.435624964806456 1 0
0.512305825026491 0.46080314632051 1 0
0.931009518447181 0.851367478687897 1 1
0.774030801029457 0.710471864170509 1 1
0.758444992573388 0.70429393729784 1 1
0.662922321131167 0.616738865508501 1 1
1.00861182316945 0.91505904563966 1 1
0.922172768743617 0.837337625191874 1 1
0.582147726235426 0.531751012855406 1 1
0.734864030025423 0.680187131743465 1 1
0.763704512096219 0.710669039795518 1 1
0.782203805992579 0.707028043709949 1 1
0.804535590374699 0.754489577445808 1 1
0.526998662083479 0.484974034042293 1 1
0.837948176193415 0.750449304451404 1 1
0.939174836442866 0.869070184181058 1 1
0.490059811683767 0.489021897161312 1 1
0.813483505852688 0.752894404255215 1 1
0.726665229508913 0.643102146547435 1 1
0.90960277247745 0.803414310859399 1 1
0.898115865973418 0.811717618316705 1 1
0.840786834069155 0.771408163581551 1 1
0.787685774578256 0.710504573492158 1 1
0.773793239677078 0.700601656801194 1 1
0.803402723708765 0.712008647112538 1 1
0.699215576292363 0.638996007903957 1 1
0.688355490865982 0.625613653059555 1 1
0.686819043625332 0.638748358056884 1 1
1.1638048091599 1.05731402563681 1 1
1.03815834902628 0.936127811643885 1 1
0.560036743180268 0.500901254803841 1 1
0.914076888157819 0.834032375323503 1 1
0.653077534771337 0.578248299556939 1 1
0.773150176612038 0.707545950324173 1 1
0.482092649236832 0.436872944905196 1 1
0.485357817343747 0.450043481695579 1 0
0.833672595300265 0.761451816898393 1 1
0.852334845023566 0.761178443330085 1 1
0.840682513954103 0.756611009826706 1 1
0.639997088516501 0.580775299262253 1 1
0.592336972614553 0.548907461498684 1 1
0.754026908591755 0.708694894634907 1 1
0.935273034392073 0.854352720991084 1 1
0.917904421290495 0.825590595722976 1 1
0.770892812425293 0.702617295546912 1 1
0.573393993825314 0.512264399225943 1 1
0.839325676352146 0.74876451824203 1 1
0.484914643822267 0.443712076734315 1 0
0.893950875230448 0.825444625812021 1 1
0.506571408189327 0.462101946575756 1 1
0.624403549322067 0.545744395403717 1 1
0.582545168524097 0.554462493851186 1 1
0.890518782561539 0.815787870544948 1 1
0.753788539940737 0.665427125577585 1 1
1.220758191014 1.08036195239266 0 1
0.956272225682542 0.853997939771654 1 1
1.06732046172596 0.981301894588748 1 1
1.00522355253764 0.904195665418279 1 1
0.551965085982794 0.499042680977692 1 1
0.93319064093387 0.828270352397772 1 1
0.829230691182214 0.741871442101853 1 1
0.8109000617619 0.701612139564544 1 1
0.847693165905303 0.770492424502459 1 1
0.986249597145695 0.893916911411474 1 1
0.772880201404898 0.695138115740304 1 1
0.600164054167652 0.523056313279233 1 1
1.28824353136454 1.18605910040588 0 0
0.512017706082624 0.466942532087239 1 0
1.02786060264522 0.930554382202128 1 1
0.848289854561913 0.764595463117492 1 1
1.02553345070296 0.921226565520734 1 1
0.733188343977022 0.665702060716156 1 1
0.57869619253347 0.515376171946902 1 1
0.951667817718757 0.864565991955685 1 1
0.829384228942538 0.753005899483379 1 1
1.08549817242444 0.995911868336903 1 1
0.6766661130789 0.616404308737815 1 1
0.784354631208231 0.712939524644555 1 1
0.875740175729623 0.801244883533705 1 1
0.736321338583837 0.661515355558838 1 1
0.679508059535693 0.615062208100238 1 1
0.923992025574583 0.845024379743805 1 1
1.00735731363421 0.919426588967343 1 1
0.743423723969869 0.682616411178242 1 1
0.740310991403469 0.673817262560048 1 1
0.655863120552454 0.606211918869121 1 1
0.625679763216869 0.572907269040403 1 1
0.911792539430082 0.802469493529862 1 1
0.798086372193579 0.734574070556135 1 1
1.29843980726696 1.17907133207866 0 0
0.921951147047747 0.824784415630649 1 1
0.509837417494857 0.475336189352994 1 0
0.454262789272052 0.429830900398804 0 0
0.677783775552784 0.59134889916909 1 1
0.590002988215219 0.528563642481503 1 1
0.886254430937435 0.777191394292173 1 1
0.735706168212761 0.661330848107355 1 1
0.648937613557821 0.593211160939357 1 1
0.779541045860061 0.694127765558632 1 1
0.682041860503075 0.592780027833053 1 1
0.587782292415813 0.516522740428935 1 1
0.883173717149157 0.794546625179382 1 1
0.780480345860019 0.707351075466048 1 1
0.407200161289379 0.367331065421092 0 0
0.9330190239677 0.826028614106283 1 1
0.487116567794395 0.439424535553514 1 0
0.595305280010469 0.556038238294477 1 1
0.755102691411854 0.708114475437989 1 1
0.604716946353986 0.598305088979753 1 1
0.79718186494499 0.745188660404302 1 1
0.599875117525296 0.557869610082865 1 1
0.623385323703375 0.58647449211002 1 1
0.63254745718938 0.566428171782202 1 1
0.631077259965605 0.565792971592095 1 1
0.744870275236435 0.680299608683497 1 1
0.890429877067663 0.794442826756739 1 1
0.94360003120068 0.877571114463072 1 1
0.590385842653642 0.518325221800702 1 1
1.03040299569079 0.878433341199473 1 1
0.657449935758231 0.597189983792419 1 1
1.01025489044305 0.906831517920985 1 1
0.708938712657038 0.643421984664961 1 1
0.80961031279161 0.738304337281825 1 1
0.730502981225385 0.660325185555385 1 1
0.858921086331867 0.781625318055074 1 1
0.664973796418834 0.60557078246352 1 1
0.807328127263012 0.732930543499975 1 1
0.835558478019013 0.74880314911602 1 1
0.734101416171196 0.677074363631698 1 1
0.812936825667482 0.726667863318196 1 1
0.700899795544259 0.629698522477256 1 1
0.60474367248984 0.543411311924341 1 1
0.817597820876583 0.739862763571875 1 1
0.897993723123385 0.812338715844191 1 1
0.868119625652818 0.787517195550621 1 1
0.90721588098264 0.832853157792354 1 1
0.716755813408819 0.65500059541532 1 1
1.11505403730529 1.01752346465789 1 1
1.03566321690846 0.95572122928809 1 1
0.857640969750029 0.785052754624916 1 1
0.780080179754541 0.708719253640622 1 1
0.788936342433521 0.708923426338564 1 1
0.70085509092278 0.618466353552437 1 1
0.815598678060879 0.732234090700479 1 1
0.876180562379629 0.800205190166711 1 1
0.883771228529561 0.772617505290689 1 1
0.876951158327056 0.781861771231621 1 1
0.787532000882949 0.699558402224132 1 1
0.726971529240839 0.663414749614379 1 1
0.873270619107732 0.772240787842312 1 1
0.929686050653986 0.848034190252068 1 1
0.747427278985583 0.693908589203053 1 1
0.738382347952506 0.676149971030842 1 1
0.51889236296233 0.469185535822757 1 1
0.673585950718854 0.615424545713801 1 1
0.756828856885055 0.684069411006021 1 1
0.839142025264638 0.775924733578613 1 1
0.763935113182755 0.690453986358947 1 1
0.651282741008208 0.58955850684709 1 1
0.513040244916278 0.468309154062578 1 0
0.856270375973767 0.761992877957349 1 1
1.04977778588309 0.945836052402663 1 1
0.520814122831928 0.489872928463944 1 1
0.780769046053279 0.715595578650099 1 1
0.785903329679456 0.708496325460862 1 1
0.621982324477712 0.573309254658421 1 1
0.992398965645378 0.911603489762119 1 1
0.787134351412255 0.724276572193452 1 1
0.803513865357703 0.721435278830348 1 1
0.717794056488664 0.654735416466888 1 1
0.91961784957483 0.834486015430812 1 1
0.576601503986492 0.52292365457269 1 1
1.0767983241503 0.98096434044083 1 1
0.559460792821703 0.515334029983973 1 1
0.615878014188324 0.574922259008184 1 1
1.26303589182662 1.1341665641972 0 1
0.746429191386342 0.687767272099949 1 1
0.70207057890321 0.624427852604564 1 1
0.883071797181815 0.812913210000801 1 1
0.587590475336922 0.537903134454899 1 1
1.06721516020184 0.99567365214965 1 1
0.62287073413527 0.563407369709089 1 1
0.558544786139678 0.472024164101832 1 1
0.7484592305416 0.663663357117327 1 1
