# Supplementary material for: Bias caused by sampling error in meta-analysis with small sample sizes
Source: PLoS One. 2018 Sep 13;13(9):e0204056. doi: 10.1371/journal.pone.0204056 (PMC6136825; doi:10.1371/journal.pone.0204056)
Supplement: S4 File — (ZIP) [file pone.0204056.s004.zip › results N = 20 theta = 0.8 tau = 0 sz = 50-100.txt]

"cohen.dl.theta" "hedges.dl.theta" "cohen.dl.cp" "hedges.dl.cp"
0.911725628169192 0.902578645940635 1 1
0.912735953145421 0.903894442087232 0 1
0.776881908454225 0.768931991007748 1 1
0.841337936441787 0.833434356188556 1 1
0.759441803025113 0.751767444657446 1 1
0.854325626326216 0.84602755149728 1 1
0.73066306545314 0.723317982830852 1 1
0.792512480415734 0.784341703720925 1 1
0.755488844245404 0.747862862020149 1 1
0.822716833663616 0.814343081575753 1 1
0.674814697914189 0.667758748479422 0 0
0.712495698545562 0.706006251828097 1 1
0.769410876613084 0.761247556161257 1 1
0.751651215474008 0.744305130449598 1 1
0.792027244410792 0.78444043101786 1 1
0.803328319911283 0.795408596280814 1 1
0.752872095107144 0.745317315466753 1 1
0.863466467221104 0.85518608955562 1 1
0.850711679898539 0.842337341792521 1 1
0.775805762389132 0.768110474494371 1 1
0.87106216547168 0.863138872935818 1 1
0.840453553542529 0.831849018879453 1 1
0.744766223001099 0.736897289287523 1 1
0.865194803921363 0.856317889147231 1 1
0.761464683285074 0.753931125384995 1 1
0.816483659560561 0.807465838167482 1 1
0.826538266772553 0.818263713444393 1 1
0.82562722060389 0.817178964052727 1 1
0.783547308462982 0.77550586103224 1 1
0.783129648314301 0.77561046236359 1 1
0.799178509512686 0.791852846103883 1 1
0.832987197480155 0.824646447606397 1 1
0.846270630795635 0.837643137576389 1 1
0.892233115076952 0.883825985762641 1 1
0.863712094637521 0.854986715252314 1 1
0.769825017317663 0.761642211694577 1 1
0.813482344351246 0.80545115222162 1 1
0.886393795281626 0.877378703460601 1 1
0.865316141765141 0.857130489936912 1 1
0.854980111688327 0.847052267110214 1 1
0.796404512702792 0.788557142443548 1 1
0.701236777112055 0.694027071139565 1 1
0.85907057724579 0.849670773279035 1 1
0.779393953340646 0.772379554992646 1 1
0.880555646992449 0.87187507020583 1 1
0.768854291439298 0.760558672534802 1 1
0.786096535597556 0.778571583561155 1 1
0.766988644102329 0.759755880499458 1 1
0.811218095351808 0.802556831715685 1 1
0.759372853546107 0.751251129670099 1 1
0.76132603073984 0.754160588252085 1 1
0.827283417746728 0.818127469099887 1 1
0.788034931764835 0.780818605381609 1 1
0.825380927969626 0.81752650357567 1 1
0.786600554014881 0.778443439379824 1 1
0.846832679427905 0.838128428563169 1 1
0.7602507185162 0.753028946077855 1 1
0.75355180245196 0.74612375824498 1 1
0.762668818384175 0.75494002387482 1 1
0.833742679295349 0.825570326873285 1 1
0.843138987341871 0.834975359944647 1 1
0.838334705316894 0.829540031700018 1 1
0.792980192495001 0.785001109324964 1 1
0.778639128578403 0.770949957183333 1 1
0.749326258170191 0.742033827021326 1 1
0.806948895085519 0.799092743895889 1 1
0.825581932383267 0.816934399964393 1 1
0.81243317366983 0.804182958987441 1 1
0.754594389050816 0.74670971000293 1 1
0.818334273873148 0.810035281533737 1 1
0.789030577097323 0.780549696170224 1 1
0.859514878473046 0.851873888231187 1 1
0.835733920868547 0.826736817955418 1 1
0.81631241422064 0.8074142842974 1 1
0.717904319111498 0.711123999757495 1 1
0.762143046871049 0.754822863294939 1 1
0.807657962091326 0.799307310172101 1 1
0.954729426193196 0.945166041508581 0 0
0.81042937008788 0.802521466906323 1 1
0.77759822193462 0.770032082689856 1 1
0.750143006326301 0.742795649981906 1 1
0.773254831055983 0.765157883366051 1 1
0.806578337066598 0.798725548458175 1 1
0.70944540694647 0.702545982590686 1 1
0.804015340343323 0.795616823382566 1 1
0.74111291519471 0.733390647917857 1 1
0.877255367354648 0.868971560975714 1 1
0.761667187540078 0.754290549790145 1 1
0.729898146758153 0.722402673159271 1 1
0.804408171140188 0.796821034100924 1 1
0.811913747893185 0.803713092717216 1 1
0.70195482381376 0.695142032936542 1 0
0.7594401666471 0.751979011811099 1 1
0.793447329612797 0.785985375393764 1 1
0.8385269054435 0.830540254295179 1 1
0.8456703428924 0.837266746592185 1 1
0.70340938767266 0.69665580474326 1 0
0.646696887838926 0.640095570029545 0 0
0.77781620179057 0.770423751497015 1 1
0.755873540868703 0.747380820230387 1 1
0.825424481295562 0.817084250374077 1 1
0.876484592801926 0.866256944241948 1 1
0.822795830271431 0.814572253235699 1 1
0.687202563135389 0.680846921968654 1 1
0.849056903588577 0.840691972312753 1 1
0.802699859102628 0.794085333168898 1 1
0.849715119823999 0.840865807495474 1 1
0.736117036661708 0.728958074447142 1 1
0.851633472042258 0.843224169962618 1 1
0.809598554963578 0.801899979567227 1 1
0.713443855521262 0.706437700213056 1 1
0.800700549368073 0.792818842517375 1 1
0.831816207212614 0.823859954441382 1 1
0.864272853829155 0.856238620275985 1 1
0.788776297076631 0.78077104751175 1 1
0.787080686145151 0.779696553115869 1 1
0.796162746023495 0.788526624992315 1 1
0.821116610803623 0.812495492219882 1 1
0.803604060328558 0.795512830043606 1 1
0.836669724350533 0.828358696125217 1 1
0.79784260494015 0.789567900877748 1 1
0.869794902591681 0.861359546019581 1 1
0.734867847078489 0.727392622239246 1 1
0.80417000568277 0.796585180582822 1 1
0.766280044424978 0.758427021213007 1 1
0.855045153794747 0.846345311842477 1 1
0.822344276135136 0.8140988639138 1 1
0.824534400804663 0.816051666236173 1 1
0.795712484680651 0.787746025730655 1 1
0.819353021873277 0.811282454527188 1 1
0.752364191917774 0.7452411966261 1 1
0.695274754542016 0.688736662548073 1 1
0.729712412796706 0.722374466870715 1 1
0.854517246930392 0.844794096775607 1 1
0.812606032618869 0.805177240886236 1 1
0.753440165854108 0.746165318021811 1 1
0.784342202525702 0.776521015825556 1 1
0.838149158699537 0.83030918113196 1 1
0.910386163315431 0.90146527204994 0 1
0.826750033418406 0.818633407610177 1 1
0.849855600253472 0.841229866058773 1 1
0.857421887553365 0.8499981857457 1 1
0.787520168316204 0.779308665153477 1 1
0.803581107179688 0.796150847802439 1 1
0.869714930180139 0.861356208550349 1 1
0.848611352796119 0.840354401753249 1 1
0.837688268349655 0.829774781877521 1 1
0.829401939508007 0.820688017464079 1 1
0.771513661406882 0.763611143669895 1 1
0.787067349108162 0.7785458015474 1 1
0.807567830440907 0.799213302656796 1 1
0.731074817880786 0.723407572495164 1 1
0.79112428943006 0.783674372418043 1 1
0.764703802227705 0.756965206271377 1 1
0.761818649638517 0.754140701061852 1 1
0.831167360044634 0.821945083752523 1 1
0.783375868655471 0.775717300271978 1 1
0.804973421384177 0.797014382365103 1 1
0.770691945626335 0.762665984699781 1 1
0.798354358198087 0.790009466285552 1 1
0.790068928764416 0.782958623339571 1 1
0.799436287414867 0.791853102332129 1 1
0.876842842427312 0.867749977148196 1 1
0.820471254970585 0.812836334115594 1 1
0.815912097875452 0.807258642183354 1 1
0.826241038104437 0.81800612235339 1 1
0.764710419040074 0.75796544465457 1 1
0.77463479026754 0.766513750735509 1 1
0.755024578817327 0.74788028558956 1 1
0.694341712388571 0.68723127078729 1 0
0.8243553943149 0.815143896891438 1 1
0.758813670017333 0.751244981271048 1 1
0.807413785045738 0.798912833710422 1 1
0.773357959623352 0.766085558473282 1 1
0.85416370808466 0.846045398668551 1 1
0.819167654135365 0.811003199577594 1 1
0.786249845006828 0.778334663685467 1 1
0.731517349267735 0.723721016647243 1 1
0.771967744013562 0.76418152335131 1 1
0.804243653294306 0.79637806593436 1 1
0.851215361355877 0.842225404398716 1 1
0.80604336934165 0.797937614529649 1 1
0.760854077836911 0.752682169687623 1 1
0.853654327334234 0.845267707922519 1 1
0.754123130362669 0.74679334306684 1 1
0.811656062034934 0.803238248386716 1 1
0.803503750148291 0.795433727287 1 1
0.828485543252201 0.820154470396152 1 1
0.746276214510528 0.739341049000241 1 1
0.83869329549069 0.829884652239602 1 1
0.882626708075197 0.874374337394341 1 1
0.792700430657455 0.785560020399731 1 1
0.786708984924267 0.778613027167077 1 1
0.848291458529235 0.840056660288396 1 1
0.809010387696242 0.801153009477623 1 1
0.78477964594831 0.776448163388604 1 1
0.812530742100986 0.804488300885791 1 1
0.825081701729395 0.816879837230671 1 1
0.746339332686675 0.739269556687141 1 1
0.848821316255823 0.841382469320662 1 1
0.811938776067102 0.803647259466693 1 1
0.783081631636208 0.775250509883931 1 1
0.840511243467582 0.832006394017721 1 1
0.768352809502044 0.760352478792164 1 1
0.801116812742767 0.792243514146147 1 1
0.7806527199091 0.773084230972545 1 1
0.81464074745965 0.806186228206933 1 1
0.78033828639375 0.772463130447431 1 1
0.900530929364887 0.891715972178373 1 1
0.815550760526286 0.807349432669846 1 1
0.832073703244081 0.824263320280079 1 1
0.842771866906177 0.834427012071355 1 1
0.844746997592932 0.83658477756189 1 1
0.738395952693079 0.731104065074344 1 1
0.827573795942554 0.819765094812636 1 1
0.856668022945745 0.84727037721604 1 1
0.80953356137179 0.800713369350134 1 1
0.753926825117278 0.746581410600395 1 1
0.846018488638721 0.837720310042088 1 1
0.826275739244598 0.818914047058933 1 1
0.75571853696745 0.748481907773771 1 1
0.863934138056029 0.855674988541858 1 1
0.826386912329566 0.817872467893085 1 1
0.780613738790545 0.773328796331763 1 1
0.736424648020736 0.728787753331687 1 1
0.820445783441976 0.811680292823217 1 1
0.732193351000719 0.725429463368024 1 1
0.778138625197819 0.770223031050447 1 1
0.768823929664197 0.761735912690259 1 1
0.786576201980847 0.778663794824764 1 1
0.738625162706437 0.731105599515064 1 1
0.742951471969783 0.735396223132978 1 1
0.915284568612589 0.906829665422721 0 0
0.80937557371731 0.801567274463972 1 1
0.825091712960684 0.816929339394821 1 1
0.651046806449363 0.644459639354004 0 0
0.800861131093358 0.793170680367324 1 1
0.83396833653979 0.825887688916856 1 1
0.855105843185876 0.84713702042298 1 1
0.754041338733246 0.74666530282389 1 1
0.792781596321872 0.784545028167894 1 1
0.765506499759049 0.757689214666716 1 1
0.830056998205169 0.821859092428192 1 1
0.818032532488002 0.809993613517215 1 1
0.822494679444959 0.814675723434347 1 1
0.825530437223928 0.816535300079184 1 1
0.810507163862824 0.802659440531602 1 1
0.750286255799392 0.742851069737304 1 1
0.863279489593432 0.853756594227702 1 1
0.786203054463952 0.778561389127257 1 1
0.946415556686277 0.936823721188663 0 0
0.798924472558423 0.790993261780328 1 1
0.786316724842106 0.778551691955359 1 1
0.720967781615957 0.714311084613057 1 1
0.786133135131133 0.778833080459752 1 1
0.833875570163821 0.825438862597133 1 1
0.814105295133671 0.805429176089873 1 1
0.795119431486916 0.786784650525106 1 1
0.876396993642876 0.867702583556062 1 1
0.735295046782773 0.728013434228592 1 1
0.801573614662728 0.79350533304024 1 1
0.851935451892736 0.84386884369506 1 1
0.748142032758351 0.740995120015949 1 1
0.728028757377745 0.721104606740211 1 1
0.770714249613629 0.76299209695723 1 1
0.851233673110876 0.842617697579158 1 1
0.779587238184891 0.771994333341035 1 1
0.775222252027514 0.767183258328433 1 1
0.868901927064686 0.859905061423948 1 1
0.713934666476758 0.706687463552561 1 1
0.835241653948553 0.826695497466816 1 1
0.675112248399994 0.668400951425855 0 0
0.781885894720203 0.77402477339991 1 1
0.819310193139321 0.811231785194439 1 1
0.851644033797312 0.84255377476888 1 1
0.755010188791308 0.747777566300729 1 1
0.769054514387661 0.761594993894303 1 1
0.781991405088565 0.774084692669564 1 1
0.839361153243535 0.830504179004508 1 1
0.816274039154343 0.808707208930181 1 1
0.840659005749306 0.831938605450949 1 1
0.774861392703234 0.767448957413072 1 1
0.808928031547845 0.80168937148254 1 1
0.821167501450123 0.81244502941642 1 1
0.753844609723019 0.745973005547756 1 1
0.776840563204554 0.769054625855349 1 1
0.696189334596583 0.689503874548341 0 0
0.810164002750263 0.801446848477258 1 1
0.796591958051383 0.788573175422139 1 1
0.803223058064152 0.795374187708693 1 1
0.889054249500059 0.879015166405522 1 1
0.821315043654225 0.813575247036693 1 1
0.711631888787061 0.703811384493271 1 1
0.701523507522113 0.694438406146084 1 1
0.726789164867809 0.719820739528897 1 1
0.809689787897292 0.801198211847684 1 1
0.829698812432239 0.821031995356511 1 1
0.840552590380558 0.8321810814463 1 1
0.729418356339854 0.721773573795439 1 1
0.855025743099088 0.846150107778767 1 1
0.732708057037851 0.726233147423791 1 1
0.664772941314101 0.65787997839859 0 0
0.794917452473493 0.78620269747232 1 1
0.742708984058001 0.735633893546021 1 1
0.772078843129522 0.764291019271747 1 1
0.857069354481872 0.849320729799556 1 1
0.842468655359497 0.834429910453849 1 1
0.814457549056049 0.806034539075781 1 1
0.777874001488045 0.769172927347433 1 1
0.793713471866366 0.785309996929501 1 1
0.821460491405312 0.813321180468731 1 1
0.865866602275213 0.857413400087647 1 1
0.818902628375276 0.810843172666692 1 1
0.758233231337639 0.75023184769161 1 1
0.871976406198133 0.863219124894937 1 1
0.886857799849109 0.877021023871956 1 1
0.741810849951178 0.734152557876018 1 1
0.832510726352848 0.824495523047341 1 1
0.802710656842907 0.794603926894883 1 1
0.782172621523362 0.774316152396405 1 1
0.854092667982181 0.845706493363609 1 1
0.755183674749236 0.74743303262138 1 1
0.713224414340273 0.705833109641923 1 1
0.726543556337729 0.718720019842579 1 1
0.768329461186647 0.761219703581566 1 1
0.841929109031435 0.83319762230735 1 1
0.82788155648823 0.819901082621788 1 1
0.707521657527921 0.7004747438675 1 1
0.806675118631155 0.798805361427955 1 1
0.855382362278828 0.847334784359354 1 1
0.753755896754135 0.74618181293271 1 1
0.834705889333502 0.826402749520214 1 1
0.765001041035868 0.756618777212998 1 1
0.788106270430211 0.780033692475199 1 1
0.679797687557291 0.672674804037971 0 0
0.823818272131692 0.815789698847562 1 1
0.837729076493145 0.829751963753334 1 1
0.825165836674599 0.817431106206098 1 1
0.73125635833376 0.723787092810443 1 1
0.738397441705262 0.731091128305146 1 1
0.898759408086029 0.889481250503525 1 1
0.840625918301019 0.832097932333388 1 1
0.735446170594511 0.727598202109352 1 1
0.808218068086853 0.800966456907593 1 1
0.816495312790326 0.808489886689299 1 1
0.7874009452319 0.779792928642827 1 1
0.760460862982437 0.753033908635567 1 1
0.844194272208812 0.834442058536082 1 1
0.781306628430079 0.772911659856255 1 1
0.760319188304793 0.752988354834677 1 1
0.735625273170881 0.728885413063178 1 1
0.73598584174506 0.727766219417298 1 1
0.780711911780982 0.772285390142283 1 1
0.752548067504166 0.745327390252226 1 1
0.835757198263882 0.827153101101338 1 1
0.910879452951366 0.901397451137433 1 1
0.730798729389359 0.723909462853583 1 1
0.774429045545929 0.766283891940209 1 1
0.742379645729499 0.735145497098504 1 1
0.805773399098419 0.797675841097086 1 1
0.801737684469621 0.793847120802864 1 1
0.735562029814921 0.728810741371057 1 1
0.833104459743432 0.825159754327167 1 1
0.771606943840904 0.764436549028854 1 1
0.769857117802871 0.76265976399441 1 1
0.807656440577701 0.79960117486721 1 1
0.819004931012609 0.811613732464246 1 1
0.780340866534492 0.772855501777146 1 1
0.744077624439575 0.736627494136611 1 1
0.749665889523389 0.741722833028252 1 1
0.812972023861431 0.804896296866249 1 1
0.774623646455163 0.766764436388294 1 1
0.743967051297769 0.7369048680989 1 1
0.808959437596424 0.801025857043692 1 1
0.787895944895128 0.780077791125104 1 1
0.840474304658583 0.831753596433983 1 1
0.882301801227667 0.873783418688304 1 1
0.839527119979432 0.830434110895583 1 1
0.72642038005148 0.718759526695693 1 1
0.721089236584703 0.713950236114203 1 1
0.842467519724029 0.834154418763698 1 1
0.829881582841085 0.821142895176216 1 1
0.838153316733866 0.830644271630993 1 1
0.830255563336787 0.822144134148049 1 1
0.828814757039172 0.820631570137416 1 1
0.676930599697167 0.670157708827887 0 0
0.837964242304812 0.829398976976453 1 1
0.885558222037827 0.876894532557369 1 1
0.867859913996138 0.858729930959183 1 1
0.894999866356961 0.886262793930917 1 1
0.773000094756431 0.765070160661289 1 1
0.834670663514396 0.826551451716631 1 1
0.801260829743898 0.7933239881841 1 1
0.809641908847838 0.801175665555841 1 1
0.891220261196259 0.882033594573376 1 1
0.826074440844073 0.817761487285072 1 1
0.81698717658766 0.80897099181727 1 1
0.828247662301051 0.820262007473876 1 1
0.774023823200225 0.766837506431796 1 1
0.829819839358455 0.821349737151262 1 1
0.748590722853605 0.741540213554504 1 1
0.762147746156493 0.753944881583281 1 1
0.732585464996022 0.725587860252627 1 1
0.78132409787547 0.772839937213813 1 1
0.805443409096684 0.797587601796759 1 1
0.935660228133464 0.925554099172897 0 0
0.790791690858303 0.78211834504557 1 1
0.8075067188243 0.799747330509169 1 1
0.792795988566951 0.78496014770901 1 1
0.75773354581161 0.75046771793886 1 1
0.781083432079479 0.773505209760525 1 1
0.775367438158571 0.767787370605743 1 1
0.806240291815176 0.797915991092462 1 1
0.885897683082171 0.876959087992496 1 1
0.816567665529434 0.808902441611515 1 1
0.838242191056591 0.829583303690691 1 1
0.722937085714366 0.715712537770492 1 1
0.782227933552503 0.773282472747968 1 1
0.800978300460177 0.792574238806137 1 1
0.851174798017008 0.84208647908346 1 1
0.84605076435497 0.837432758418763 1 1
0.759651960666014 0.7522752485821 1 1
0.850188808877687 0.842543205265636 1 1
0.721455059894127 0.714444792115621 1 1
0.803522347178648 0.795164857383449 1 1
0.776043061695083 0.768560676206664 1 1
0.843229038464543 0.835415035494616 1 1
0.766770264631746 0.759038694310862 1 1
0.827437824586579 0.819503832365551 1 1
0.736081204864185 0.728959341486837 1 1
0.830319431729524 0.822364583703137 1 1
0.709333872013367 0.702047968447931 1 1
0.83203502207675 0.823515242709956 1 1
0.815378424885002 0.807312454408989 1 1
0.815048662642711 0.807048904668883 1 1
0.745914372541934 0.738047826491652 1 1
0.746874113085055 0.738900929128217 1 1
0.791281331288161 0.782994684799061 1 1
0.803090930399998 0.794810069849637 1 1
0.845636132546965 0.836951198071338 1 1
0.68725558526514 0.680072805904004 0 0
0.774275242352329 0.766375774288773 1 1
0.775036643556921 0.767431585976596 1 1
0.785926659390075 0.777984090746976 1 1
0.79507788411512 0.78705068270566 1 1
0.860494649633483 0.851348215287505 1 1
0.92381472234566 0.914648225014253 0 0
0.730089733057019 0.722844478597357 1 1
0.795560340881599 0.787531910528651 1 1
0.914389624907812 0.905075553715522 0 1
0.710475867784921 0.703905315300878 1 1
0.832921219329734 0.824366580191946 1 1
0.717061659337407 0.709790582380321 1 1
0.908721575000613 0.899483546966894 0 1
0.76381142848389 0.755861060278932 1 1
0.805663439902921 0.797553727305026 1 1
0.764922878335835 0.75691618958138 1 1
0.754130249528225 0.746259829981805 1 1
0.841716547041301 0.833536499480035 1 1
0.738804797417372 0.731730099934812 1 1
0.748164333537589 0.740908531506713 1 1
0.827592913282228 0.819645349090153 1 1
0.826096496447889 0.81809174237808 1 1
0.84097528489824 0.832602541695164 1 1
0.773184791733497 0.766170544176039 1 1
0.816305810444325 0.808350086110117 1 1
0.841815932029661 0.833124555208677 1 1
0.722141183346743 0.714065651132206 1 1
0.759760538439562 0.752158023746258 1 1
0.790656474071775 0.781852812166299 1 1
0.804724560459614 0.79509664381373 1 1
0.740459227413514 0.733061290074389 1 1
0.851942603053996 0.843919034182457 1 1
0.757959487624104 0.750651062302663 1 1
0.818096817363554 0.810217565910015 1 1
0.76260777021807 0.754674006950896 1 1
0.732561653171201 0.725654754250511 1 1
0.849343433073763 0.839675758289355 1 1
0.819257329911202 0.810072430628704 1 1
0.796094262330098 0.788462050546092 1 1
0.826625504133567 0.818460097679434 1 1
0.827418884103556 0.818910715983354 1 1
0.808583804674526 0.801233356826765 1 1
0.778316609623662 0.770216530065707 1 1
0.875139288793333 0.866569317860278 1 1
0.765773654752781 0.758082460163604 1 1
0.857249343179957 0.849223049825945 1 1
0.844731222688907 0.836725706522219 1 1
0.814201328042831 0.806037720490833 1 1
0.792243253531018 0.784037423445645 1 1
0.797332322890939 0.789982737188169 1 1
0.824357923220837 0.816200094806858 1 1
0.835625384712826 0.827589258047703 1 1
0.85037618859766 0.842226529274727 1 1
0.748443258816226 0.740843100450601 1 1
0.86654627729883 0.858182296728544 1 1
0.75230819426811 0.744704061496454 1 1
0.777730390668043 0.769885358520215 1 1
0.854840643977547 0.846382361970379 1 1
0.768054001200218 0.760034625073961 1 1
0.752554556750241 0.745381871433751 1 1
0.775701636986761 0.767782462969818 1 1
0.804476635835189 0.796364766065159 1 1
0.767254674257958 0.759899496644097 1 1
0.804965670056427 0.796958748072657 1 1
0.830472564621117 0.822185238514044 1 1
0.844942885123923 0.836921957384381 1 1
0.77014621782399 0.762671196062673 1 1
0.868857327049195 0.859855290281168 1 1
0.77172196236954 0.764330507856004 1 1
0.678473145439266 0.671797586490132 0 0
0.758924839110533 0.751591438965924 1 1
0.767984898923665 0.759194299673582 1 1
0.758936292313926 0.751156998627583 1 1
0.777997961656009 0.770355184281645 1 1
0.833901203323532 0.8263172589379 1 1
0.811941741570557 0.804036937943748 1 1
0.766221315227611 0.759097851525018 1 1
0.75706494232366 0.750150259734341 1 1
0.855841868894921 0.846963554833312 1 1
0.836204881302752 0.828527187172572 1 1
0.786778946121913 0.779132377994653 1 1
0.805765240578724 0.798102762361346 1 1
0.953294338939247 0.942511968046316 0 0
0.693263925755671 0.685736820697301 1 0
0.791397880832163 0.784008098274573 1 1
0.882327471274828 0.873576110628112 1 1
0.826843260595295 0.81908450012515 1 1
0.784191460938606 0.776271253499726 1 1
0.738510791207203 0.730714180487502 1 1
0.79873294756303 0.790202624415859 1 1
0.763845682798057 0.756537424203636 1 1
0.808227308243755 0.800374236394981 1 1
0.815252863724307 0.807799370383865 1 1
0.806862033239979 0.798082774916337 1 1
0.803385920021551 0.795286763415507 1 1
0.728669878877272 0.721993014280349 1 1
0.71811191735218 0.710569564194883 1 1
0.778189890794108 0.769638991573083 1 1
0.803639578077477 0.796052206475195 1 1
0.77097256856914 0.763345942846645 1 1
0.679591432129811 0.672592519476795 1 1
0.807596299808689 0.799674375372506 1 1
0.790491149263185 0.783064443582583 1 1
0.842300731336696 0.834031227121309 1 1
0.785764259819139 0.778248322400189 1 1
0.821650240192396 0.81391368874817 1 1
0.810630910102539 0.802450147707396 1 1
0.804753789060832 0.796633913432311 1 1
0.689670553317377 0.682801486622084 0 0
0.698472778315661 0.691324838969699 1 0
0.809717759501662 0.802266166537688 1 1
0.758500968018136 0.751093157271086 1 1
0.791173888438473 0.783422224578827 1 1
0.745134912984197 0.737728553814007 1 1
0.80124309612828 0.793021528814285 1 1
0.907131264371066 0.898298893374618 0 1
0.892066259612762 0.883506661301159 1 1
0.732157285093773 0.724929741209116 1 1
0.860344878710609 0.852083773220688 1 1
0.734102200897942 0.726565592447429 1 1
0.800244684414924 0.792435600872547 1 1
0.825250026085316 0.816410528094879 1 1
0.874871838577124 0.866006955937114 1 1
0.84717433082255 0.839215417635886 1 1
0.854799412134147 0.845481775563701 1 1
0.824174882001638 0.815640682013347 1 1
0.725664922127005 0.718623219282524 1 1
0.743887398060883 0.736949220972033 1 1
0.779332451071792 0.771543846260173 1 1
0.756613376018865 0.748759190014992 1 1
0.828434463696916 0.819731466542162 1 1
0.843689705411663 0.835601259659701 1 1
0.670059606812828 0.663382429579902 0 0
0.799429512670454 0.791599887273151 1 1
0.794172543611652 0.786621898522729 1 1
0.753347379937617 0.745640460161112 1 1
0.930913833394866 0.921860214955584 0 0
0.777787229070891 0.769306158866108 1 1
0.778434881183654 0.770434489437323 1 1
0.802462630981932 0.794465674780336 1 1
0.761722581709394 0.754315845797275 1 1
0.76536681767887 0.757368085565515 1 1
0.854934852120693 0.846838937038357 1 1
0.803261276827593 0.795244911834747 1 1
0.70343097604192 0.696174466369135 1 1
0.750308961405443 0.742669911350036 1 1
0.761857423945651 0.75424032591887 1 1
0.838981416628492 0.830666766761273 1 1
0.801966168108541 0.794063730848151 1 1
0.838214018111636 0.829901401893583 1 1
0.788963256707253 0.780698605266598 1 1
0.81650895293814 0.808718544003995 1 1
0.880009422648991 0.871689818923965 1 1
0.815707283035139 0.807685302740451 1 1
0.824978842410321 0.817120085957668 1 1
0.844741779530448 0.836726386180305 1 1
0.934320007066971 0.924968159999816 0 0
0.770385504522012 0.762373900923996 1 1
0.831665930117994 0.823430323929005 1 1
0.728881078489808 0.72163524501328 1 1
0.819968339104511 0.811744148005796 1 1
0.902244048246584 0.893612503493503 1 1
0.888497325954911 0.878899203494461 1 1
0.850898359554699 0.842518247702147 1 1
0.828195552114744 0.820093494938112 1 1
0.808745564762044 0.801213712088795 1 1
0.828331872016153 0.820303699625818 1 1
0.760910607749083 0.753470189265024 1 1
0.891880928012826 0.882397684157167 1 1
0.801414976458496 0.793752980814291 1 1
0.756947631392555 0.749810349592844 1 1
0.825307594593716 0.816836920489482 1 1
0.777416825618019 0.769036868985937 1 1
0.795927279573354 0.788106426497324 1 1
0.818205458855078 0.81032252434545 1 1
0.711605181157121 0.704808433058105 1 1
0.771609749959497 0.763891594962857 1 1
0.773899080036925 0.765921031759845 1 1
0.765706832754215 0.758155629834327 1 1
0.820117732628119 0.811668558231425 1 1
0.950085844474533 0.941190619104799 0 0
0.88680398967987 0.878354445095802 1 1
0.725702968898003 0.718555098597367 1 1
0.775889301863553 0.768729564084353 1 1
0.873167720926353 0.865223473538654 1 1
0.778578942351002 0.770703807430927 1 1
0.779235955098994 0.771538152515433 1 1
0.740175146170967 0.732883928909367 1 1
0.790037338376393 0.782112521381371 1 1
0.816835188385667 0.808372325992983 1 1
0.746746007197312 0.739265951848627 1 1
0.781357646518413 0.773721119026897 1 1
0.695999538113942 0.689259313223347 0 0
0.786036259422883 0.777599475794101 1 1
0.808855941798977 0.80065606287624 1 1
0.810391598515699 0.802699821781618 1 1
0.871519696929253 0.862924478495989 1 1
0.61940838207447 0.61357897503547 0 0
0.748573000565653 0.741235782637778 1 1
0.739277089945836 0.731352405670647 1 1
0.755369934690825 0.747394352097295 1 1
0.81024163557357 0.802685174864693 1 1
0.804365881683473 0.796686885926654 1 1
0.719305817023829 0.712017784953331 1 1
0.725267564463875 0.718074620755731 1 1
0.954490336774599 0.944489957045518 0 0
0.73713465875404 0.730359669361998 1 1
0.896746969733757 0.888152641339369 1 1
0.85973023419543 0.851235453961009 1 1
0.870480099482696 0.86210421692653 1 1
0.666317160779613 0.659771319297952 0 0
0.779352925464653 0.770801550046468 1 1
0.682666187289888 0.675856431876918 1 0
0.781646763348376 0.773752404049993 1 1
0.794204315146805 0.785959303064086 1 1
0.721319314696654 0.713914615313187 1 1
0.859249512271275 0.849908106666003 1 1
0.722232922787975 0.715487242180889 1 1
0.808000450836458 0.800488469084557 1 1
0.693826423590969 0.686861983125207 0 0
0.72470650827769 0.717690994276733 1 1
0.747693647134335 0.740095832055164 1 1
0.837131004297931 0.828825476656399 1 1
0.839990051436756 0.83154098795409 1 1
0.727894355966071 0.720906684755411 1 1
0.832758319350745 0.824720403957914 1 1
0.886947864892499 0.877739959429869 1 1
0.844159020970207 0.835900500197711 1 1
0.812559466444766 0.803551283287576 1 1
0.821406628815261 0.81339525480493 1 1
0.802137887793197 0.794219888309698 1 1
0.796423722428525 0.788706758382277 1 1
0.813236334257469 0.804503048000647 1 1
0.870614192725341 0.861812622663873 1 1
0.819681189859762 0.812014081498576 1 1
0.786000088228925 0.778050150679263 1 1
0.837733436507781 0.829597403164269 1 1
0.809160246416295 0.800902185068818 1 1
0.818398284897406 0.810533504067342 1 1
0.77589810635294 0.767930467398516 1 1
0.775697394155869 0.768108340651486 1 1
0.795103595027917 0.787379982454473 1 1
0.751522778296914 0.7434812655357 1 1
0.809064263538993 0.801437969022485 1 1
0.869265436195821 0.861117019774189 1 1
0.828385429357903 0.820054288778714 1 1
0.773889956524649 0.766408703590321 1 1
0.801435706502638 0.793190093559691 1 1
0.773581592000651 0.765905807801648 1 1
0.771745824468169 0.763851500945092 1 1
0.825103586534962 0.817202871687073 1 1
0.764395914047379 0.757212223809528 1 1
0.809115323226132 0.80011566416281 1 1
0.702910512675822 0.695493830978739 1 1
0.785718344273833 0.777263239685579 1 1
0.703624106100868 0.696341868426726 1 1
0.824496674168366 0.816342524787476 1 1
0.875730955769667 0.866790019184225 1 1
0.811728623218786 0.802738500466139 1 1
0.725666242701995 0.718513589638183 1 1
0.767594777924727 0.760358567128623 1 1
0.807830576470241 0.799851983359937 1 1
0.774726776968066 0.766868338166333 1 1
0.848455419940939 0.840807474430693 1 1
0.877702977661143 0.869280826157782 1 1
0.838732678610418 0.830550620441144 1 1
0.793395168434325 0.785740601119882 1 1
0.707139299480846 0.700692017450679 1 1
0.777669178576505 0.770350895584941 1 1
0.734342918157572 0.726911883250031 1 1
0.765002547438739 0.756804556691293 1 1
0.80114487894069 0.793341184362767 1 1
0.819910969917498 0.811918095575508 1 1
0.79053025653432 0.782111629796798 1 1
0.83202796782244 0.823715007416782 1 1
0.800614385540296 0.792065211912683 1 1
0.785322581212298 0.777878937747171 1 1
0.824728424355019 0.815897759539086 1 1
0.835009449610906 0.826504465075183 1 1
0.830042256441342 0.821823299728722 1 1
0.846407083554747 0.837922770611848 1 1
0.807359454985529 0.798703880713122 1 1
0.89906847091462 0.889775987242604 1 1
0.795460344629281 0.787761463522494 1 1
0.829251494170589 0.820911870868739 1 1
0.867383360489324 0.857906160837746 1 1
0.645539668502604 0.638407114800265 0 0
0.841234766039763 0.833169493616079 1 1
0.763097709480109 0.755907387350525 1 1
0.824094838541281 0.815458264447936 1 1
0.847283547294979 0.839210258894073 1 1
0.678714338777938 0.671960092125 0 0
0.694674262745272 0.688137334872716 0 0
0.849582349929181 0.840606422512915 1 1
0.831515178616944 0.822812014421908 1 1
0.75200000951798 0.744694965408546 1 1
0.815031809689949 0.806823338147315 1 1
0.87048600603389 0.862018336120304 1 1
0.716233184539454 0.709311989977644 1 1
0.726206984109054 0.719473990406108 1 1
0.853438365916448 0.845261275281439 1 1
0.884937331200706 0.876153076456729 1 1
0.847194106020309 0.838853601414815 1 1
0.812035968946453 0.804178517854251 1 1
0.854746295667329 0.846451648905796 1 1
0.776027932512879 0.768889532410878 1 1
0.858434862098339 0.849397522777082 1 1
0.825635109092373 0.81770435154056 1 1
0.787651205278387 0.780072878549348 1 1
0.804751743743406 0.796114504654547 1 1
0.673805136330892 0.667211951151135 0 0
0.852499556546314 0.843679588637479 1 1
0.713816986211698 0.706692336520323 1 1
0.8820804445495 0.873138800755508 1 1
0.707801488608292 0.700800445689156 1 1
0.838801342693605 0.83094332243834 1 1
0.762532770872899 0.754213664123249 1 1
0.7114393477226 0.704418002283637 1 1
0.950397182915851 0.941205871973462 0 0
0.804656876245484 0.797197566360597 1 1
0.82156538665082 0.81269659599104 1 1
0.817049753542893 0.809490253577657 1 1
0.872471830214042 0.864688323189742 1 1
0.831724444887296 0.823655666995319 1 1
0.760096518501568 0.752299817681789 1 1
0.785040249944132 0.777390010011546 1 1
0.702816391041282 0.696010180001472 1 0
0.858697782965161 0.849537544541171 1 1
0.87392581185005 0.86562306044252 1 1
0.824159283637634 0.816300462943649 1 1
0.714387954338276 0.707460586635466 1 1
0.702299368321328 0.695391594835171 1 1
0.758263152897518 0.750306180295923 1 1
0.812923387449294 0.80444023340366 1 1
0.660652903297411 0.653801063420959 0 0
0.824801676592912 0.816220558505387 1 1
0.790510296540034 0.782248803404661 1 1
0.74355810635915 0.735871442630995 1 1
0.764031362803205 0.756483399718812 1 1
0.758063847874769 0.74999394448153 1 1
0.699145418984957 0.692499619058579 1 0
0.757469303136565 0.750070049268004 1 1
0.813696581411013 0.805804259855947 1 1
0.735466870313806 0.728316950746183 1 1
0.818904996830511 0.809975396822408 1 1
0.812048727744242 0.804002039289299 1 1
0.75362747864965 0.746211211873661 1 1
0.895182230222326 0.885920689356046 1 1
0.778604530690429 0.771141424157839 1 1
0.75905148665369 0.751754261766176 1 1
0.820791302280883 0.812411122265132 1 1
0.775331690544344 0.767424174809453 1 1
0.726084745277388 0.719282530869545 1 1
0.782366677842472 0.775468255071828 1 1
0.804413566378396 0.797007904627329 1 1
0.874626341912415 0.865694843747651 1 1
0.832661514167545 0.823911039419194 1 1
0.80533896314789 0.796666506697678 1 1
0.852639070990257 0.844147514059437 1 1
0.771569103900037 0.764143453725525 1 1
0.80152853363305 0.793343594166677 1 1
0.833041568034286 0.824643190043549 1 1
0.838054650022645 0.830348619489618 1 1
0.77202106781792 0.764114335980654 1 1
0.80878090957215 0.80106995665561 1 1
0.807267472537257 0.799425829814048 1 1
0.819614071065104 0.811092042308805 1 1
0.79047289291372 0.782103751174725 1 1
0.833134480088443 0.825650240630153 1 1
0.824659761648684 0.817107652495433 1 1
0.810864780390133 0.803307366344705 1 1
0.81231851351923 0.804546056967066 1 1
0.88343303089148 0.873793686407419 1 1
0.913403527233062 0.90458634304695 0 1
0.818015515156926 0.810085114732015 1 1
0.747877691836933 0.739930439452795 1 1
0.755141747536662 0.747659334855669 1 1
0.748526610219325 0.74089721521965 1 1
0.816889818282729 0.8086393776152 1 1
0.768552363498097 0.761239506184859 1 1
0.82951967959655 0.821618518271279 1 1
0.89670109244723 0.887612978376171 1 1
0.723765043987993 0.716412907972976 1 1
0.820921371389508 0.812660877358001 1 1
0.72916181405144 0.722127885674712 1 1
0.862851944483686 0.854448213872155 1 1
0.756098019793641 0.748871598644484 1 1
0.776764525602465 0.769379787216225 1 1
0.763846155293617 0.756181764387664 1 1
0.775191524861811 0.767034503848942 1 1
0.823654547870471 0.815769062364223 1 1
0.794540313758978 0.786619418093059 1 1
0.747951849612336 0.740533482438354 1 1
0.881012288607891 0.872113137098282 1 1
0.809122604226553 0.800798075777197 1 1
0.73414450564326 0.726896358876488 1 1
0.788343739255895 0.780353349458726 1 1
0.795233019707962 0.787411400800611 1 1
0.854975782735754 0.845964195544133 1 1
0.906974001834097 0.897641288898496 1 1
0.827899989439084 0.819791274535732 1 1
0.842108760830949 0.833705708971073 1 1
0.774908634577999 0.76692608754957 1 1
0.672507968405726 0.665934626713635 1 0
0.714425450439833 0.706702018747808 1 1
0.820777673941226 0.811972425144609 1 1
0.806817257871637 0.798655544788223 1 1
0.822076284791642 0.813576117822788 1 1
0.752043028715452 0.744528181609364 1 1
0.811231301704951 0.803076481427914 1 1
0.834078707174219 0.824297074635344 1 1
0.732454915059631 0.725154969072571 1 1
0.82685037721622 0.81878394576987 1 1
0.800075030456381 0.792772932680668 1 1
0.755476274386001 0.747637036132227 1 1
0.714841026281925 0.70713680075886 1 1
0.786031676266669 0.77821507088307 1 1
0.847574646033031 0.839172227474393 1 1
0.820417604906658 0.813042408502446 1 1
0.76638084801297 0.758611254103165 1 1
0.781506273433765 0.773766542221996 1 1
0.757630050994562 0.749813626230679 1 1
0.839111299439793 0.830399416919616 1 1
0.832603799656931 0.824005616542262 1 1
0.824345242952539 0.816395256657494 1 1
0.687949432327345 0.680954938800564 0 0
0.820704833713685 0.812936924762235 1 1
0.848366440754983 0.840479332605633 1 1
0.831273599676053 0.822984532818925 1 1
0.807348492061675 0.799449711244848 1 1
0.788877422826169 0.781233757924542 1 1
0.742788033366555 0.736060623139923 1 1
0.797331625000479 0.788689287339371 1 1
0.759817658219703 0.752312541846477 1 1
0.723742612675741 0.717000776320577 1 1
0.775646468936058 0.76866799762912 1 1
0.77509291182647 0.766935460274927 1 1
0.784262376309355 0.77656796796086 1 1
0.788738281982649 0.780970907560491 1 1
0.7544407426261 0.747266930012443 1 1
0.81823238916944 0.809151260919756 1 1
0.720229429281159 0.713207260844095 1 1
0.809056660491149 0.801052687110993 1 1
0.62465105291704 0.618215983559399 0 0
0.889759136242101 0.881189158710104 1 1
0.784071209176643 0.775960358102931 1 1
0.755741371747737 0.748663531781221 1 1
0.833109136428439 0.824544101756256 1 1
0.825831786642649 0.817912230906577 1 1
0.818242745772213 0.80937211067766 1 1
0.868662598496993 0.860682535564882 1 1
0.854551895602613 0.846452852682743 1 1
0.759684496404555 0.752068881156627 1 1
0.837704054177337 0.829645508336346 1 1
0.914450756944391 0.904819395569898 1 1
0.837215944108692 0.82877111354615 1 1
0.820460682509186 0.812191782484533 1 1
0.819817865880822 0.812139087166233 1 1
0.826805464510165 0.818429913247284 1 1
0.829923062141142 0.821788246425467 1 1
0.798032139653206 0.789909056573668 1 1
0.753683983713048 0.74620609885334 1 1
0.781494646609153 0.772569486497952 1 1
0.861968095943384 0.852944487479841 1 1
0.834720613264928 0.826145681463824 1 1
0.815838959048825 0.808047932907284 1 1
0.827166627127018 0.819338092412061 1 1
0.863805829794332 0.854893386005162 1 1
0.725143791220168 0.717440235462225 1 1
0.753982862296341 0.746169900314416 1 1
0.765283685255419 0.75806294776807 1 1
0.791310093662256 0.783938391006815 1 1
0.771703973520326 0.763843657985514 1 1
0.776058917384452 0.767740831002466 1 1
0.75991823579653 0.75302199437052 1 1
0.834388290803446 0.824908607797487 1 1
0.826115867099567 0.818150562814162 1 1
0.822408290182168 0.813235789988748 1 1
0.892960035278132 0.88380421226581 1 1
0.892906047633377 0.8844639261772 1 1
0.780813238830411 0.773623384900923 1 1
0.876372600876937 0.868114812169323 1 1
0.739755220180718 0.732388281872726 1 1
0.777433112244974 0.769249492682357 1 1
0.780486658951848 0.772212378419626 1 1
0.787659600062345 0.78030204132861 1 1
0.785306872372554 0.777139862303379 1 1
0.796673616028249 0.788605571377763 1 1
0.80789119436297 0.799770416118429 1 1
0.765491956886322 0.758205305924045 1 1
0.852469025446005 0.84415338723121 1 1
0.806286148262448 0.79830037563022 1 1
0.808966519245564 0.800310473989944 1 1
0.729469897644295 0.722307425204035 1 1
0.787876827327272 0.780679999183398 1 1
0.813737861856507 0.805634473160874 1 1
0.76007822938965 0.752368019515624 1 1
0.855480053181049 0.846957216574431 1 1
0.747552891759543 0.739704519794075 1 1
0.844212132961082 0.835784216746986 1 1
0.91966256896842 0.909513671011019 1 1
0.710706709647517 0.703504117779446 1 1
0.861150392740503 0.852874111372487 1 1
0.886866118554986 0.877742435585864 1 1
0.758968532467312 0.751601812850617 1 1
0.821489103641528 0.813131376716362 1 1
0.762792954825953 0.755606974891756 1 1
0.772102080436116 0.764835122617234 1 1
0.794569289398238 0.786116721701796 1 1
0.863874196106673 0.855482777077134 1 1
0.830281957878211 0.822113946949038 1 1
0.794592851892722 0.786745112345657 1 1
0.777994442052945 0.7704240579453 1 1
0.78679160149358 0.778775486069655 1 1
0.842514696537667 0.834235895555071 1 1
0.751663097579541 0.743468327061799 1 1
0.740541517273768 0.732601833202135 1 1
0.831897056738342 0.823573434484259 1 1
0.824320447922835 0.815490155482026 1 1
0.694085634980926 0.686626509754954 1 0
0.736036178420908 0.728952196031145 1 1
0.81840794929049 0.80959995547596 1 1
0.810235027502063 0.803046566765659 1 1
0.756316177717709 0.748741039849302 1 1
0.668617384478625 0.662367431273065 0 0
0.814498467747968 0.806588628049275 1 1
0.779930849654388 0.772157426780038 1 1
0.87102926543742 0.862328477416905 1 1
0.779703190929842 0.771275745706021 1 1
0.794623028446233 0.786301032529324 1 1
0.763821325483896 0.756306502162754 1 1
0.893785792698162 0.88467272024247 1 1
0.808178464974397 0.80055176093625 1 1
0.846370543531977 0.838052741497539 1 1
0.845514301675231 0.837078922601339 1 1
0.885002595302333 0.876867072588308 1 1
0.801295009724572 0.793138782907607 1 1
0.769899510716082 0.762565447074937 1 1
0.753344187176065 0.745415078495593 1 1
0.778133013194401 0.771048858922849 1 1
0.850881713066866 0.842604707268459 1 1
0.826630585113456 0.818782934814459 1 1
0.866362415437267 0.857210278408202 1 1
0.75903755488171 0.751985338221203 1 1
0.881004049392273 0.872165239121254 1 1
0.734383451311637 0.727602515491498 1 1
0.814540701915509 0.806145245663334 1 1
0.858194340065452 0.849455324205906 1 1
0.798995375914433 0.790431971155168 1 1
0.780487751960412 0.773105087306341 1 1
0.765218951663413 0.757105058576821 1 1
0.852166395140106 0.843274375077603 1 1
0.816931562954618 0.808344600742158 1 1
0.816113269389226 0.808117419978749 1 1
0.794571302238152 0.786970206930016 1 1
0.761373045306685 0.753919386406733 1 1
0.80414907083039 0.795567037393603 1 1
0.806107703488363 0.798067459454268 1 1
0.829902042280975 0.820669025658449 1 1
0.894721948345966 0.885760213194051 1 1
0.665716229591374 0.659783605201127 0 0
0.769817842163879 0.761887123419329 1 1
0.822938452512866 0.814534955779222 1 1
0.822870663978443 0.815027192672717 1 1
0.833802771527872 0.82491465492724 1 1
0.796892581328643 0.78902946006823 1 1
0.798851607343495 0.790467072512319 1 1
0.814035583198203 0.805921632032457 1 1
0.80668988061153 0.799225417914927 1 1
0.881780451080159 0.873103684641309 1 1
0.782711503977549 0.775108214883388 1 1
0.786170954370742 0.778461377453478 1 1
0.612883308701532 0.606767101577566 0 0
0.798728847496839 0.790871720697482 1 1
0.8241253647526 0.816160526798553 1 1
0.748989855199959 0.741393961384992 1 1
0.761140216632869 0.753795901407238 1 1
0.814375466630904 0.806535358280918 1 1
0.784218394186709 0.77649463784473 1 1
0.773515001838115 0.766436032568232 1 1
0.916412247056532 0.906090633463385 0 1
0.746878286973134 0.738794955224121 1 1
0.734385807710601 0.727058986295442 1 1
0.766399428773733 0.759281552284242 1 1
0.80071656874538 0.792756117175146 1 1
0.811372106619083 0.803837784411526 1 1
0.887089165108813 0.878039824047535 1 1
0.853916397575287 0.845542531765274 1 1
0.907528547919467 0.898309344852346 1 1
0.819579290017671 0.811458327645838 1 1
0.715007877999121 0.708609160700474 1 1
0.804999787580986 0.79743445961361 1 1
0.811054915436634 0.802759356173539 1 1
0.781620173967743 0.77405435732059 1 1
0.863908418853152 0.855775456857509 1 1
0.875750727177701 0.867526751500548 1 1
0.836781850665786 0.828478164018974 1 1
0.771649172313276 0.764040749893306 1 1
0.886658963756387 0.876650528518674 1 1
0.76811356152351 0.760791589949071 1 1
0.828495974972475 0.820462988830598 1 1
0.923594105491356 0.913786886947937 0 0
0.886810874422675 0.877160293453228 1 1
0.743328305646026 0.735658138374582 1 1
0.747900071571478 0.740326560584767 1 1
0.862810817697006 0.85483411169964 1 1
0.776738246036226 0.768593635496186 1 1
0.784353081019251 0.777122993470521 1 1
0.772740459732669 0.764819900474707 1 1
0.826790347886282 0.818312932532254 1 1
0.842540579621354 0.835265146339499 1 1
0.788094096593941 0.780545525766301 1 1
0.74020180320113 0.732946773499448 1 1
0.766555269491291 0.75874542298346 1 1
0.777974028040209 0.770007644196573 1 1
0.855205478725012 0.847195152383484 1 1
0.775052354367154 0.767940087398636 1 1
0.766254809482996 0.758107318981881 1 1
0.852918951692343 0.84449266477602 1 1
0.771361270191556 0.763655654769469 1 1
0.803948771193804 0.795691393722032 1 1
0.812566567596775 0.804626385152913 1 1
0.854027631160975 0.845645618042735 1 1
0.67863902353532 0.671807529505374 0 0
0.848146454902534 0.840352386386874 1 1
0.747846211739962 0.74009500901912 1 1
0.81410290138913 0.80613774725171 1 1
0.771592037737946 0.763912360166021 1 1
0.733045557481978 0.725426152033029 1 1
0.779648783582643 0.772178250328524 1 1
0.864609877502511 0.855219674163785 1 1
0.71468980369432 0.707654394449196 1 1
0.715948742604832 0.708943548330949 1 1
0.790887321910165 0.783290073638452 1 1
0.721866618764625 0.713817296238642 1 1
0.784480248068697 0.776997327693048 1 1
0.77843397735005 0.770972039917736 1 1
0.801575731305446 0.792757317059265 1 1
0.798566999370699 0.790795214830749 1 1
0.794630622954126 0.787536485741998 1 1
0.727940349282563 0.720496449619709 1 1
0.901955692845 0.892580377166464 1 1
0.73460353475405 0.72696981822189 1 1
0.735910984148911 0.727609296529956 1 1
0.800360052146603 0.792239026600681 1 1
0.794919483285066 0.787345024590079 1 1
0.773060436038481 0.76511834242893 1 1
0.935881472338066 0.926932952990441 0 0
0.833623255567523 0.825213541639632 1 1
0.772962037375955 0.764966451541618 1 1
0.886936213837506 0.878341100165005 1 1
0.856577759993485 0.848059420855048 1 1
0.65158233911597 0.645048944449348 0 0
0.811604950098435 0.803012866898943 1 1
0.88952292542547 0.88080361012748 1 1
0.823443532035166 0.815239947731065 1 1
0.771424574837711 0.763861397379825 1 1
0.73136807865344 0.724310754516129 1 1
0.824388661370507 0.816317285109401 1 1
0.813919163517406 0.806365299899596 1 1
0.722040228360119 0.714186566851711 1 1
0.9224162000544 0.913943192861916 0 0
0.867045327235619 0.85822249846749 1 1
0.78944210665529 0.781694784701776 1 1
0.9033262801218 0.89462957718025 1 1
0.745688435438619 0.738053251882451 1 1
0.745847689226892 0.737426901953268 1 1
0.8730544448158 0.864489771597104 1 1
0.850412038370225 0.841975560332965 1 1
0.798118286151961 0.790297726492371 1 1
0.748560225618201 0.741160680715355 1 1
0.825237461147142 0.81673736048033 1 1
0.837464982445027 0.828501643442245 1 1
0.737924428183161 0.731093779216439 1 1
0.73889789085734 0.731503311564253 1 1
0.710636746547882 0.703385651667713 1 1
0.779764195888339 0.772009263515882 1 1
0.726277471862249 0.718107779610496 1 1
0.885895259996923 0.877103050349098 1 1
0.83416058546919 0.825467305731088 1 1
0.846979205189996 0.838546831980892 1 1
0.759094741588552 0.751796378610092 1 1
0.803266416015889 0.795658906467358 1 1
0.824705930002117 0.816760702753146 1 1
0.836571508063599 0.827880344343962 1 1
0.839503909024299 0.831628946820852 1 1
0.764049708598589 0.756378080603318 1 1
0.844249376931069 0.83613181639499 1 1
0.854149897371574 0.845544794677577 1 1
0.771159757726558 0.763008578897181 1 1
0.780458138256977 0.772262807855459 1 1
0.841078184862913 0.832435935641591 1 1
0.803973662525827 0.795716007042283 1 1
0.783314222926361 0.775405144558785 1 1
0.809951579003914 0.802173844684434 1 1
0.881694254571144 0.873245848543241 1 1
0.806448816352426 0.798780200855934 1 1
0.814830188514569 0.805942125402261 1 1
0.802273380572212 0.794040415969335 1 1
0.872745858044716 0.863704494782975 1 1
0.858237729970205 0.850278610066458 1 1
0.868741473945618 0.860126722287713 1 1
0.778160536834693 0.769969476291166 1 1
0.835049623645509 0.826886708081532 1 1
0.794570178525253 0.787074310626432 1 1
0.794897510264169 0.786682308096957 1 1
0.853215441533999 0.844753418244596 1 1
0.744243896899322 0.736739807473516 1 1
0.835404269817861 0.827112744087331 1 1
0.743659011988691 0.736312234361991 1 1
0.74127578255758 0.734246627154469 1 1
0.704753280133125 0.697879333114654 1 1
0.771326883684649 0.764390244382958 1 1
0.732646458442028 0.726232945902152 1 1
0.71740900542859 0.709793347580488 1 1
0.860367402219918 0.851450614162735 1 1
0.837749921213961 0.829712894483113 1 1
0.745850858789966 0.738889450386712 1 1
0.814073753956346 0.804991235828546 1 1
0.689372979471636 0.682606300718794 0 0
0.808183727845303 0.799614808110164 1 1
0.77276565392631 0.765107684852987 1 1
0.764941575926303 0.757311529521596 1 1
0.85423416260314 0.845919184077779 1 1
0.769699230145494 0.762575730719721 1 1
0.742371342020238 0.735051226709808 1 1
0.819453706141543 0.812229487303716 1 1
0.785746412009962 0.777563850086448 1 1
0.79223242937912 0.784580937882047 1 1
0.814781013171049 0.806947043989932 1 1
0.74285993007519 0.735543965584846 1 1
0.834786406972961 0.826452383664327 1 1
0.811957429035417 0.803615555411208 1 1
0.787796956360411 0.779043339676227 1 1
0.826443513341205 0.81725399535229 1 1
0.840906729417988 0.832500013756335 1 1
0.739967707003144 0.732437375790203 1 1
0.833962575929684 0.824891903879204 1 1
0.767352158851953 0.759997793704811 1 1
0.844254223243282 0.835611256898332 1 1
0.680195308761623 0.673432237752816 0 0
0.770923959013657 0.763190394878883 1 1
0.793546789368257 0.785443200937553 1 1
0.753043873774228 0.74564005404998 1 1
0.778625094230719 0.771010571118967 1 1
0.819255730738904 0.811136439244237 1 1
0.830907078064203 0.823003895205162 1 1
0.747962254696773 0.740332252771352 1 1
0.850275123653246 0.841949436563102 1 1
0.730245842721284 0.722991986502098 1 1
0.807327874029697 0.798885323575128 1 1
0.824762406981935 0.817172094648794 1 1
0.808246620918182 0.800415507372666 1 1
0.836646956146582 0.829058693609757 1 1
0.837486497618539 0.828926203727167 1 1
0.918247253910262 0.909456073940206 0 1
0.769022191427422 0.761669611888883 1 1
0.851087547984433 0.842530520142936 1 1
0.79704336516635 0.78916569430032 1 1
0.808826556163572 0.800819784482173 1 1
0.866610832477612 0.856720038880894 1 1
0.851029349146819 0.842015832039556 1 1
0.836004493516903 0.827816606048185 1 1
0.832625477908548 0.824755726310301 1 1
0.812518133339368 0.804776802943774 1 1
0.769845032494523 0.762364106131412 1 1
0.653540673520401 0.646994335590374 0 0
0.876151100560252 0.867486347874527 1 1
0.767433471329051 0.759342385750266 1 1
0.88275737551893 0.873728155932448 1 1
0.839840004496271 0.831636824512091 1 1
0.836411311966332 0.828118098543591 1 1
0.822445096469708 0.814548710422746 1 1
0.749394356008896 0.742153251477068 1 1
0.847407314732644 0.839321062915432 1 1
0.871650126231531 0.862960914741441 1 1
0.825847487048383 0.81776365138878 1 1
0.867916480715422 0.858827641489628 1 1
0.717827782106707 0.710327547079367 1 1
0.73652916035258 0.728996572156999 1 1
0.806701637143892 0.799373312456688 1 1
0.741086630003046 0.73356645826256 1 1
0.800877737621541 0.793507375184204 1 1
0.814466827209447 0.807099437476546 1 1
0.841156567333174 0.833304996670038 1 1
0.822803801002423 0.814515373426748 1 1
0.867740344936319 0.859187067556872 1 1
0.708164407934519 0.700870807327246 1 1
0.80884829653022 0.800496318160943 1 1
0.908355683088722 0.899559836840976 0 1
0.777181680330668 0.7696173775028 1 1
0.810884160516596 0.803667427068046 1 1
0.770790957199239 0.762418939117734 1 1
0.812375091240869 0.803377949503656 1 1
0.752067734430287 0.745168951770129 1 1
0.7958988537219 0.787994669618794 1 1
0.814783239777543 0.806882703516558 1 1
0.715691207910141 0.708586361601933 1 1
0.790963518525891 0.782184475457457 1 1
0.792053268370253 0.783925960602918 1 1
0.86485793193615 0.856791764953619 1 1
0.778661561609017 0.771234396432219 1 1
0.719484208396644 0.712556722425096 1 1
0.76888356263436 0.76166246050526 1 1
0.716960759711383 0.709279322713471 1 1
0.778323514177326 0.770618812660134 1 1
0.833776194368848 0.825457560510508 1 1
0.817671032268653 0.809950863602106 1 1
0.828536736291888 0.820637594721682 1 1
0.896085860529875 0.886386036184863 1 1
0.902296390145326 0.893244454527703 1 1
0.765961105237016 0.758333032895706 1 1
0.812421362291251 0.804253069058551 1 1
0.891900889073924 0.882415055339101 1 1
0.750174263628648 0.741936143973601 1 1
0.852154969958209 0.843682999601953 1 1
0.796977546279603 0.78885283347393 1 1
0.750680554534193 0.743390735279429 1 1
0.886739230064354 0.877834104120051 1 1
0.801064774656797 0.792140579870196 1 1
0.813936430240921 0.806282588518029 1 1
0.89856878526745 0.88962382555159 1 1
0.784771133485298 0.776738511023831 1 1
0.862870244770448 0.854628467702589 1 1
0.856164580351509 0.847394921833276 1 1
0.822031657250569 0.813565504580141 1 1
0.808192620395414 0.800011894719675 1 1
0.697364693715704 0.69062363655669 1 0
0.743663830635788 0.736745955534634 1 1
0.780016608414238 0.772420195561824 1 1
0.810596669181712 0.802515865684921 1 1
0.77611407465406 0.76808150140996 1 1
0.699716234901467 0.692902554156869 1 0
0.653200351267628 0.646387274982752 0 0
0.863548912948129 0.854733077452366 1 1
0.755486922670767 0.748528869518674 1 1
0.83388353621787 0.82527940469426 1 1
0.762948565775575 0.755484801923428 1 1
0.768149969259633 0.760523733877499 1 1
0.843283205540472 0.835165053936212 1 1
0.812372065079202 0.803606144419531 1 1
0.747390476755434 0.739830441401063 1 1
0.679624668639705 0.672899491297877 0 0
0.839634117664331 0.831887519879795 1 1
0.769850465075111 0.762547862921077 1 1
0.721895879711966 0.715022307340519 1 1
0.825594122926889 0.817197182293013 1 1
0.809529560195283 0.800739365874277 1 1
0.716618359378597 0.709602085096971 1 1
0.810884815144912 0.803018057803196 1 1
0.768137981492428 0.76014624669113 1 1
0.793421139078724 0.785413800171895 1 1
0.796395655080099 0.788343982745145 1 1
0.747990167543065 0.740261414165678 1 1
0.817783862637826 0.809599987597626 1 1
0.790021393311715 0.782326750995503 1 1
0.770421830254123 0.762596838805292 1 1
0.835559479240284 0.827679399989074 1 1
0.837390747944677 0.829516935717932 1 1
0.948640628454973 0.939441226624219 0 0
0.805437654201984 0.79681462665924 1 1
0.725557082953845 0.718067883998971 1 1
0.828292103521914 0.820205938327092 1 1
0.757005126899389 0.749787659235382 1 1
0.781860925931174 0.774635832202746 1 1
0.817661993690388 0.809419229437604 1 1
0.787593388016431 0.77962193793124 1 1
0.84992375964541 0.842130293654711 1 1
0.82207946095463 0.814389006631745 1 1
0.807423528163857 0.798718020459435 1 1
0.848100137527894 0.839977858009715 1 1
0.74388344928915 0.737095762247338 1 1
0.749687059612458 0.742022717283619 1 1
0.86278568499031 0.853931564568139 1 1
0.774443885792302 0.766571444669807 1 1
0.778287388637588 0.770367987804698 1 1
0.740828137872039 0.733461192672808 1 1
0.867742279054218 0.858638438729876 1 1
0.776842691568711 0.769366354275705 1 1
0.790319750341494 0.782347516823279 1 1
0.792644788252995 0.784631909435912 1 1
0.85829102486514 0.850345171268596 1 1
0.809757585320128 0.800701399324484 1 1
0.80762168672307 0.799486444692704 1 1
0.814689767231355 0.80676783203889 1 1
0.905242160807351 0.896562653560754 1 1
0.714228064069331 0.70732723981534 1 1
0.835230441824598 0.826903740102113 1 1
0.759685040025841 0.751870530014718 1 1
0.777003653396267 0.769343249554592 1 1
0.831940461109787 0.823689611899199 1 1
0.778624768991629 0.771447147023399 1 1
0.744721880614512 0.737687524241144 1 1
0.812692134248281 0.80462871901047 1 1
0.876853602961866 0.867937873768319 1 1
0.784250537433828 0.77597715858306 1 1
0.72651911537862 0.719066163216819 1 1
0.815471278386498 0.807552104930087 1 1
0.705312373618311 0.698433528996532 1 1
0.793066902183899 0.785456581057281 1 1
0.761992159182049 0.754027596920637 1 1
0.747835529731999 0.740502551555587 1 1
0.734252942740402 0.727657382964762 1 1
0.810014716336586 0.802354416311923 1 1
0.819991248174547 0.811590423122922 1 1
0.766242940190511 0.758557194527142 1 1
0.894573903765723 0.885695379600122 1 1
0.904753517816167 0.896114861853954 1 1
0.861935590507545 0.853492042691351 1 1
0.818760405928755 0.810622105565568 1 1
0.816653333971334 0.808464458923307 1 1
0.870323451709834 0.861234822765153 1 1
0.84036201551108 0.831636873716981 1 1
0.774946086353329 0.767383935790868 1 1
0.83679549759269 0.82799980725362 1 1
0.872966743066751 0.863955453111045 1 1
0.738260611225169 0.730989434407551 1 1
0.806580533989367 0.798290593136659 1 1
0.770943007158119 0.762682255400678 1 1
0.793309776782722 0.785593942613613 1 1
0.814890661085475 0.806477829302469 1 1
0.858772496247902 0.850504714524918 1 1
0.880722253376919 0.871560998108062 1 1
0.689478569959584 0.682675462979998 1 0
0.797980281359434 0.790060504579593 1 1
0.747513257901637 0.739829948974188 1 1
0.788693260376352 0.780825745689512 1 1
0.866903780729604 0.858116106552591 1 1
0.78470769793436 0.776911378185522 1 1
0.760000591042062 0.753139633028031 1 1
0.72173104768071 0.714868183188475 1 1
0.770614969074458 0.762914046146708 1 1
0.736558635148744 0.729333945911383 1 1
0.734712298085043 0.727342654663079 1 1
0.754172922008023 0.746680978815394 1 1
0.801455375843744 0.79374979766115 1 1
0.762547981277661 0.755648585998322 1 1
0.804893645030455 0.796099756260293 1 1
0.800946052257241 0.793334494480988 1 1
0.748636672574772 0.741674408248768 1 1
0.697101255641999 0.689951379024077 1 0
0.827160842691464 0.819753254645965 1 1
0.877007732486033 0.867890222340604 1 1
0.797502211160365 0.789486827821689 1 1
0.747160249360096 0.739462743152512 1 1
0.789553106913348 0.781983415032215 1 1
0.863046950675647 0.854344046902229 1 1
0.784161279712763 0.775951095329342 1 1
0.642721632412121 0.636525515383097 0 0
0.826377329451135 0.818017184241177 1 1
0.805430746666658 0.796938102296363 1 1
0.812779893539409 0.803957727195472 1 1
0.865310615609437 0.856955316151609 1 1
0.817331962565365 0.809486591784757 1 1
0.799273054764651 0.791732998232808 1 1
0.774725918704363 0.767483090244805 1 1
0.77541624626965 0.76694723184049 1 1
0.892263304072194 0.883460869710143 1 1
0.861360555379394 0.852722273205973 1 1
0.720043436349172 0.71290962671827 1 1
0.897295131328226 0.887647182998 1 1
0.858076017917192 0.849128449705995 1 1
0.780663596480504 0.772771708751516 1 1
0.756946133051513 0.749530781131978 1 1
0.861409692443779 0.852546424228369 1 1
0.648755495832539 0.642164575711706 0 0
0.815600796621628 0.806806657975991 1 1
0.742708402688295 0.735397981166941 1 1
0.823773312471304 0.815182627438608 1 1
0.796246596422305 0.788306550661905 1 1
0.877518410937514 0.869006622623778 1 1
0.795101020380011 0.787288529790563 1 1
0.826247104100308 0.818581866948288 1 1
0.835151859261962 0.827017362704806 1 1
0.82049692066333 0.812385883925334 1 1
0.81979206083846 0.811363551661318 1 1
0.721536036154894 0.714031189241186 1 1
0.824264022488278 0.815842526455058 1 1
0.809027221420588 0.800526859134172 1 1
0.848397845148186 0.840682233693628 1 1
0.805645895788175 0.797775701404802 1 1
0.774312937625344 0.766712812804325 1 1
0.756822440157583 0.749904864245477 1 1
0.805110442457076 0.797275608549716 1 1
0.832327836775718 0.823729717621555 1 1
0.780304917430932 0.771992438269169 1 1
0.783446925941223 0.775613841650548 1 1
0.816232504069469 0.807264354208362 1 1
0.742973859759667 0.735870795976915 1 1
0.734793042462932 0.727234309040894 1 1
0.845641529120033 0.837285899684668 1 1
0.761253605588106 0.752452485580471 1 1
0.803602484797352 0.795216221911831 1 1
0.69167997174647 0.685176618072973 0 0
0.863075852799371 0.855067196254455 1 1
0.764505320100537 0.757069878353394 1 1
0.835885461188414 0.827585749710152 1 1
0.860804757785219 0.852477971584173 1 1
0.74741304235636 0.740324321272084 1 1
0.819205308555516 0.81092693302664 1 1
0.84450441072322 0.836806265276863 1 1
0.741673337950294 0.734302925688413 1 1
0.820651285970239 0.812585021584424 1 1
0.749704842557015 0.741676711609817 1 1
0.835777063315153 0.826976852617346 1 1
0.757782019050716 0.750438236462626 1 1
0.816680453358932 0.808756566857031 1 1
0.738062786229851 0.730719296663575 1 1
0.77766952781612 0.770353392252024 1 1
0.90156145343138 0.891621069083499 1 1
0.82990932523642 0.821329188211183 1 1
0.761584758688123 0.753728907577249 1 1
0.812043079927356 0.803977324191065 1 1
0.809603769318653 0.801603033522306 1 1
0.813321400943707 0.805525469446261 1 1
0.887164505541628 0.876946372283337 1 1
0.727670066581175 0.720398587075871 1 1
0.765893343709637 0.758705468402974 1 1
0.737596402473684 0.730546608631706 1 1
0.82785484554086 0.819507953700571 1 1
0.872692022866424 0.863355121289423 1 1
0.829160412926468 0.820996042888569 1 1
0.770405350548405 0.763132099568818 1 1
0.790777321291658 0.782855136383904 1 1
0.825333599726458 0.816993876142128 1 1
0.802999586684223 0.795508381113572 1 1
0.78921039124369 0.781846418650439 1 1
0.771847351620166 0.764005835040692 1 1
0.750107011280651 0.742380602722339 1 1
0.874681379268615 0.866698684908894 1 1
0.78930634646798 0.781081621203058 1 1
0.730762639162215 0.723353198245657 1 1
0.868569349984846 0.859674450498044 1 1
0.845477770020551 0.83721680430286 1 1
0.869803928957719 0.861528152332938 1 1
0.739661022741061 0.732627642668317 1 1
0.826455911623748 0.818412485495337 1 1
0.849596856054417 0.841639871410074 1 1
0.796828511633526 0.788519698323276 1 1
0.809418294454028 0.801063328418299 1 1
0.806292792909058 0.798391852321502 1 1
0.845961532999552 0.836561164343632 1 1
0.801374213624406 0.793095036363784 1 1
0.840203460990522 0.831344551653024 1 1
0.848787540944504 0.839640367721989 1 1
0.854229572954964 0.845493726545721 1 1
0.813743373801903 0.80575181450477 1 1
0.913960186289963 0.904943664266982 0 1
0.796502029635911 0.788992357719971 1 1
0.832515901363476 0.824440701400302 1 1
0.70048206195613 0.693778584861448 1 0
0.902475034148263 0.89319610015026 1 1
0.887032336505656 0.87841743972998 1 1
0.770420660755711 0.762894674087515 1 1
0.806820328842512 0.798265943157684 1 1
0.719536256559247 0.712156754536193 1 1
0.808476770852902 0.799692799769868 1 1
0.788403211851526 0.780453118363622 1 1
0.763349824301587 0.756062727797905 1 1
0.812794342747614 0.804649572226259 1 1
0.825864056198181 0.817266515014318 1 1
0.778033382793352 0.770365616623314 1 1
0.816470620013194 0.808440574012766 1 1
0.833266715133434 0.825533473012087 1 1
0.842617735046005 0.833952585817947 1 1
0.854878450179186 0.846477350769831 1 1
0.809754253322436 0.802203327819977 1 1
0.848041819175284 0.839890319691952 1 1
0.773122122631334 0.765272392134108 1 1
0.754629893944982 0.747005010269166 1 1
0.812230479687533 0.803937108426042 1 1
0.807066122916504 0.798703398666255 1 1
0.820725683534054 0.813104585612579 1 1
0.898793228365017 0.889774072196277 1 1
0.727146239265388 0.720606740940888 1 1
0.7327772960635 0.725737641349105 1 1
0.803877941901669 0.795730432028809 1 1
0.82777993735631 0.818964985377212 1 1
0.849874901732409 0.841080908802726 1 1
0.838836142005229 0.830544301204903 1 1
0.847314828874937 0.839345999158767 1 1
0.778697911318576 0.77113693527475 1 1
0.822352340129384 0.814507524676519 1 1
0.843382682083538 0.834713376407114 1 1
0.802530371061796 0.79437876721674 1 1
0.83350957087242 0.825793515279903 1 1
0.845558798755473 0.837509125621551 1 1
0.88272357097502 0.873962653142406 1 1
0.79323064013237 0.785552096812591 1 1
0.77160295398175 0.763981309019486 1 1
0.73681282752924 0.728927102574238 1 1
0.763076983480861 0.755561263688314 1 1
0.911397905522001 0.901532573819148 1 1
0.846311653443248 0.838097443640808 1 1
0.675587226172676 0.668954130257985 1 1
0.865724074092096 0.857004039853737 1 1
0.820479226389751 0.812248847903536 1 1
0.747608045100713 0.739875565285462 1 1
0.783291439933232 0.775381116639982 1 1
0.723481894688632 0.715934326917471 1 1
0.794208955439605 0.786060356778617 1 1
0.81457424359246 0.806539369168754 1 1
0.80167879311428 0.793751127353587 1 1
0.774886340548778 0.766921385628712 1 1
0.727320166040264 0.720382721838077 1 1
0.92953680669603 0.919790460457864 0 0
0.817920958881038 0.80930762996475 1 1
0.819198702829905 0.811281059955931 1 1
0.688676906568013 0.682438795157378 0 0
0.834713469698001 0.826901345148578 1 1
0.81786360777208 0.809855483107954 1 1
0.795217359692111 0.787541929272732 1 1
0.840923983944138 0.832622310848411 1 1
0.896673718886956 0.886517475097971 1 1
0.812979909457756 0.804329664585087 1 1
0.829641517793892 0.821607114309297 1 1
0.766937546179669 0.759378620143433 1 1
0.741049950810646 0.733683387881378 1 1
0.911927584749798 0.903076339662373 0 1
0.787764505599615 0.780266731618417 1 1
0.869570110131517 0.861046282089956 1 1
0.712715489265156 0.705844886686234 1 1
0.759597158854527 0.75198098333408 1 1
0.755207680239837 0.747628708072012 1 1
0.810525218180422 0.802869130536813 1 1
0.736985991647457 0.730028770397987 1 1
0.780329598865094 0.77281929752017 1 1
0.836366775950674 0.828200322352485 1 1
0.947912593118723 0.93898229577108 0 0
0.710576905276605 0.703658725448286 1 1
0.791694478211379 0.783854515247543 1 1
0.87567777061549 0.866165470825107 1 1
0.869677617869134 0.861497048838723 1 1
0.722973306748736 0.715774677412862 1 1
0.740950764887778 0.733598982960271 1 1
0.738244010419286 0.731189706725624 1 1
0.795771536853334 0.788098325418736 1 1
0.853749158238917 0.84502336360387 1 1
0.784566420708609 0.776997761651682 1 1
0.798308295888354 0.790243890219153 1 1
0.725295289420475 0.718107561083737 1 1
0.828344868806951 0.819642319245774 1 1
0.788082764225847 0.779842549807701 1 1
0.844512956166932 0.836197723290124 1 1
0.719265316938632 0.711842106285164 1 1
0.843649647647603 0.834271827294611 1 1
0.830050920489354 0.821808455257492 1 1
0.807213515038309 0.798891126617187 1 1
0.81500823814548 0.807148238203823 1 1
0.819118187186786 0.81068163785178 1 1
0.674837062313686 0.667512567852233 0 0
0.771336953335646 0.764171797516716 1 1
0.77766205651356 0.770306586461219 1 1
0.752700311228341 0.744993890066381 1 1
0.723402272084301 0.717008823754055 1 1
0.844502331256735 0.836134724181462 1 1
0.783553499789905 0.775484217638398 1 1
0.777963480376683 0.768766813105003 1 1
0.747897654418781 0.740269243302119 1 1
0.857582120414875 0.848956197349344 1 1
0.79321847625769 0.785400279884874 1 1
0.845946211118869 0.837725336678312 1 1
0.805819824281219 0.797811144843225 1 1
0.725410526944791 0.718732787389059 1 1
0.791642626703347 0.78349584698481 1 1
0.831782464156042 0.823898315842585 1 1
0.7647443807351 0.757024577099453 1 1
0.735241037255557 0.727990749635632 1 1
0.795335446838467 0.787181596690525 1 1
0.862447308011041 0.85369787965608 1 1
0.802477802843367 0.794494852305253 1 1
0.735664644760888 0.727508287318884 1 1
0.770943025979612 0.763540328443085 1 1
0.805618929461742 0.797432840098924 1 1
0.840077455471067 0.831464821877359 1 1
0.687464491600396 0.680861921146162 1 1
0.75420564859569 0.747054985610758 1 1
0.864203264814676 0.856005141695219 1 1
0.729596743261935 0.722374557515942 1 1
0.852838750191365 0.844203568630799 1 1
0.813180823917877 0.805061546950704 1 1
0.8150359169163 0.806861295556962 1 1
0.773612356810396 0.765399419620451 1 1
0.774979428171774 0.767737235918557 1 1
0.80166034171216 0.793668466722559 1 1
0.811818842027182 0.802694756547697 1 1
0.746203151711926 0.737678532620165 1 1
0.879421742802875 0.870765828048185 1 1
0.693574057210144 0.686375942271676 1 0
0.774818184842622 0.767436357517182 1 1
0.857904043204191 0.849129207538759 1 1
0.710539007603586 0.702635818447364 1 1
0.809152814368807 0.800559285889675 1 1
0.782927434567448 0.775179661050973 1 1
0.832307080824568 0.824591361041657 1 1
0.847564040947492 0.839334458723348 1 1
0.908554500406207 0.899309278113188 1 1
0.70829381378302 0.701447191305303 1 1
0.843481491764851 0.835015487995325 1 1
0.769407172584663 0.761438662289835 1 1
0.889002176174877 0.880048136682897 1 1
0.814497938172665 0.806185188118516 1 1
0.895843823372095 0.887460496416368 1 1
0.792150336772492 0.784579652222534 1 1
0.760993354511764 0.753562391211898 1 1
0.893527757004557 0.883904997951418 1 1
0.77945122956572 0.771502797854903 1 1
0.811788786245525 0.804307796082527 1 1
0.844834502720479 0.836672351388902 1 1
0.872569218979903 0.863868261046886 1 1
0.848733132804927 0.840452057992336 1 1
0.719962544573296 0.713002561298031 1 1
0.892031336878521 0.883122991524131 1 1
0.755243672652689 0.748287803613822 1 1
0.625854509754654 0.619534208237447 0 0
0.773269974389209 0.765172835568889 1 1
0.798482056549682 0.790422483323339 1 1
0.687621722643336 0.681197388895588 0 0
0.806460256711119 0.798773799323448 1 1
0.783471333468766 0.775231132203558 1 1
0.855984042583533 0.847001146248582 1 1
0.859311554949881 0.851189128978844 1 1
0.758413802516856 0.751142835285902 1 1
0.726067206081485 0.719061014681472 1 1
0.757758788714527 0.75048267317356 1 1
0.680710388809837 0.67387822372055 0 0
0.743472763419828 0.736417359799254 1 1
0.844272390988273 0.83539070050885 1 1
0.805819495832113 0.796833493520941 1 1
0.707230236011978 0.700357766291827 1 1
0.808615881532712 0.801236523284879 1 1
0.800499942115079 0.792444580918406 1 1
0.821155385829787 0.812979728484042 1 1
0.777289916381495 0.769801483283747 1 1
0.786939115739462 0.779495555657138 1 1
0.793054179076624 0.785159631246091 1 1
0.76121931273412 0.753867521303502 1 1
0.829154098580459 0.821196184378712 1 1
0.823795808379859 0.815975809505865 1 1
0.796995707734616 0.788718978659085 1 1
0.808965708072438 0.801000389166453 1 1
0.813200894821944 0.805257626348035 1 1
0.781223157080883 0.774042934560353 1 1
0.855412168732934 0.8469670114033 1 1
0.704329780377381 0.697466630251983 1 1
0.827380484433309 0.818172995234954 1 1
0.862734746907792 0.854047353843653 1 1
0.78040220372836 0.771952399997501 1 1
0.834882923113731 0.826109780086946 1 1
0.859344713451241 0.850682667785291 1 1
0.826757119029538 0.819245291998574 1 1
0.852042716996367 0.843528961769266 1 1
0.85241194415926 0.844827363010635 1 1
0.767820496102641 0.760247508851811 1 1
0.842174643284615 0.833462715938015 1 1
0.83745501808126 0.829672213788909 1 1
0.851642854073779 0.843368161594963 1 1
0.761397635017767 0.753985613178276 1 1
0.768778058609447 0.760333687404626 1 1
0.82736664857091 0.819007366938279 1 1
0.730866928637397 0.72372818018595 1 1
0.748800234981962 0.740954987454928 1 1
0.780530516315524 0.772366114719582 1 1
0.705668924803517 0.699288656363298 1 1
0.904441338182528 0.895443503854029 1 1
0.731716847393622 0.724252408260857 1 1
0.839015352349952 0.830424090646662 1 1
0.807705094142803 0.799867555861368 1 1
0.787692174568139 0.779712409567817 1 1
0.875968322737949 0.867630464708562 1 1
0.886010861314881 0.875929939497759 1 1
0.857589066974536 0.849336724960924 1 1
0.79878876238606 0.79112184684902 1 1
0.750137589615855 0.742575605543108 1 1
0.758747058976172 0.75074653534607 1 1
0.779323276197359 0.772345360626684 1 1
0.859559928836144 0.851372806608132 1 1
0.775974560968508 0.768116156566818 1 1
0.818642181364923 0.809640254029044 1 1
0.724460588251391 0.717475745037024 1 1
0.819207421921457 0.810262483104952 1 1
0.769914914224601 0.762505599806558 1 1
0.79923138252983 0.791097522101273 1 1
0.842764703905598 0.83463515094789 1 1
0.707056751338259 0.699098034684233 1 1
0.803507232007217 0.794815262904479 1 1
0.822834547038588 0.814649359741877 1 1
0.889288833503892 0.879962282208115 1 1
0.696669899418997 0.689791597408524 1 1
0.743227937337895 0.736282337366679 1 1
0.810179767180105 0.801967916676113 1 1
0.698856007685175 0.691703874453355 1 0
0.779117234735258 0.771547628732459 1 1
0.798952266477511 0.790170878410699 1 1
0.747250844468475 0.739953516492992 1 1
0.807348750836549 0.799601409013703 1 1
0.858140710594645 0.849642686021569 1 1
0.824142526004684 0.81611201534603 1 1
0.835532687480483 0.827847614591321 1 1
0.820953099918583 0.812896632950471 1 1
0.857877680996196 0.84957118405887 1 1
0.758567870096573 0.751007985898343 1 1
0.859674458057556 0.85091726047014 1 1
0.737616150086061 0.72977345097029 1 1
0.841552195470903 0.833293126299322 1 1
0.74292884710298 0.73559455144741 1 1
0.86513578463162 0.856145433277475 1 1
0.811387971864585 0.803478491663728 1 1
0.83307349213011 0.824774119778312 1 1
0.769374732434538 0.760880988054995 1 1
0.80014988142028 0.791943065707587 1 1
0.714940279062997 0.707751636723408 1 1
0.912210716967193 0.903555945177374 0 1
0.771298949578573 0.764124983467241 1 1
0.784796629824615 0.776908722149955 1 1
0.868924475540091 0.861031365841966 1 1
0.837216179205281 0.828731932754688 1 1
0.787603261810136 0.779886822391245 1 1
0.797499737821195 0.78947297756721 1 1
0.800579113307999 0.792722510676823 1 1
0.862556598706893 0.853731735938198 1 1
0.781288874966871 0.774215000975621 1 1
0.816464339406616 0.808043066545775 1 1
0.777429944346322 0.76962854392053 1 1
0.799623292498944 0.791831994554669 1 1
0.752261453331965 0.745341669902064 1 1
0.8373999643236 0.828860908097857 1 1
0.760469386689123 0.752820657494124 1 1
0.728902690286434 0.721801996642103 1 1
0.764956556190059 0.7570580738969 1 1
0.725066618893961 0.717977075798243 1 1
0.797600583606774 0.789380495758748 1 1
0.790548079362307 0.782276025638215 1 1
0.70566022656619 0.698885482212171 1 1
0.771708491424159 0.764288743415341 1 1
0.735244177820956 0.728376936832106 1 1
0.771366219806353 0.764087180424968 1 1
0.867977492559325 0.859577900377395 1 1
0.885587399837131 0.87637075292285 1 1
0.872781750549539 0.864581865661712 1 1
0.721722907938622 0.714169588249481 1 1
0.872206049875452 0.863587940581316 1 1
0.688029854374216 0.681551633643094 1 0
0.793866263677094 0.786185254360305 1 1
0.880467075294437 0.872042077187857 1 1
0.765282528001367 0.757514972304261 1 1
0.951657535290978 0.941918816533721 0 0
0.844348432136559 0.835476261999094 1 1
0.773324218957904 0.764996505188831 1 1
0.794291303936131 0.785890763877355 1 1
0.777660774735745 0.769858380369688 1 1
0.833987259860655 0.826173336104846 1 1
0.865812487523625 0.857439816832152 1 1
0.694324166376833 0.687642937907391 0 0
0.87852355242902 0.870171241622815 1 1
0.71801550651814 0.710842161261583 1 1
0.842459059382885 0.834268400729035 1 1
0.754721039868403 0.747926063557588 1 1
0.818496388678786 0.809882818856537 1 1
0.717324236725329 0.710378412640583 1 1
0.763057860683917 0.755615759863379 1 1
0.819380055717927 0.811079474041615 1 1
0.786263449879967 0.778288906134482 1 1
0.777623754493122 0.770304396136573 1 1
0.870849524509945 0.861808236050826 1 1
0.744137981388557 0.736673616882262 1 1
0.80705864079053 0.79830575650098 1 1
0.789721928079436 0.781916428417541 1 1
0.736787676166479 0.728787762815934 1 1
0.84508471026654 0.836332826179334 1 1
0.783775256743455 0.776564367174245 1 1
0.844005424848353 0.835471878078696 1 1
0.919471720333042 0.910528105194469 0 0
0.86375137024724 0.855555798647522 1 1
0.78190900702131 0.773830272025291 1 1
0.79752863282132 0.788844809339461 1 1
0.745162386992301 0.737359915621454 1 1
0.882755025076665 0.873418123628417 1 1
0.77005447586341 0.762633883176289 1 1
0.69820062878345 0.690982178446709 1 1
0.778977095513295 0.770100338898271 1 1
0.764156198190771 0.75689163210576 1 1
0.804961030189133 0.797232114761213 1 1
0.882707226512107 0.872645765283305 1 1
0.84547774310197 0.837381036054631 1 1
0.837653270448114 0.829732870659308 1 1
0.790028908520683 0.782012297671682 1 1
0.739401162259126 0.732265851556141 1 1
0.870447992652498 0.860943775138769 1 1
0.834394055357339 0.826053968498243 1 1
0.763659654430751 0.755263003209506 1 1
0.824152190209391 0.815003053705555 1 1
0.786336137378737 0.77857737610985 1 1
0.802323930621592 0.794968805921 1 1
0.806926029630215 0.798794298955006 1 1
0.772876579378664 0.764750473156225 1 1
0.723533765384784 0.716271454824538 1 1
0.727498099548543 0.72029396206389 1 1
0.819898510698959 0.811610927792192 1 1
0.803378283817442 0.795600049676739 1 1
0.804994317550794 0.795653338147519 1 1
0.857885759217301 0.849548895452467 1 1
0.788424932324417 0.7805270877352 1 1
0.822995468100626 0.81501664981894 1 1
0.794034319017739 0.78633212070753 1 1
0.76127567806024 0.75428454456126 1 1
0.722951615852603 0.715696721227203 1 1
0.846761672444447 0.838546310069743 1 1
0.76751294730798 0.760127730440213 1 1
0.818964972942643 0.811604365468274 1 1
0.795164516714599 0.787127752802073 1 1
0.779171241900573 0.771095331889652 1 1
0.788972221885816 0.780905043626871 1 1
0.829687456883099 0.821935539604831 1 1
0.74465463050568 0.737381529255269 1 1
0.789121352679102 0.781264893605937 1 1
0.83477020494122 0.826911795299249 1 1
0.739762841329335 0.732981495897456 1 1
0.814362357456732 0.806815465033311 1 1
0.760011069333338 0.752516773043776 1 1
0.723506305111644 0.716178858990882 1 1
0.808033486417889 0.800264174681423 1 1
0.815021000588246 0.806836892416283 1 1
0.854869528792257 0.845583908085173 1 1
0.800477633650665 0.792149497548454 1 1
0.773405289850848 0.765352325208435 1 1
0.812676220093576 0.804963878085584 1 1
0.791517604967567 0.783689901751141 1 1
0.853612802428818 0.845004659108046 1 1
0.837053791598692 0.82922629979162 1 1
0.90672252631641 0.897107726689784 1 1
0.821132204172272 0.813139638344114 1 1
0.749994727880182 0.74256289641127 1 1
0.75428092971891 0.746437290390867 1 1
0.834992419632992 0.826438019128582 1 1
0.764046468215288 0.756258596467113 1 1
0.69045501875266 0.68433891965711 0 0
0.809080317253679 0.800680820027403 1 1
0.741404888014726 0.733773079937167 1 1
0.760770759036391 0.75354620422956 1 1
0.79872193486641 0.790660501454429 1 1
0.762028541613053 0.75450783032118 1 1
0.836827938730322 0.828081884764782 1 1
0.740427940163772 0.732696809398181 1 1
0.666640809963276 0.659951183513353 0 0
0.817016072675776 0.808391332778376 1 1
0.862558480959877 0.85375394382056 1 1
0.756188018008139 0.748137972856894 1 1
0.776801979425614 0.76926973598567 1 1
0.841272769709952 0.83229877165566 1 1
0.745832186280096 0.737852532367801 1 1
0.761733920923762 0.754113181673042 1 1
0.770326608126399 0.762575435826176 1 1
0.864852633505394 0.856228089346326 1 1
0.743979865891229 0.736822282248675 1 1
0.867969338178613 0.858829619851602 1 1
0.722788568615202 0.715584051997531 1 1
0.687797852879573 0.681036629338965 0 0
0.828690544620147 0.820410611888727 1 1
0.764819260062458 0.75693262135656 1 1
0.830300986090902 0.822257988148007 1 1
0.924155272684043 0.914281983196853 0 1
0.889591611648387 0.88039383269946 1 1
0.730147447533447 0.722505240439373 1 1
0.831496387823085 0.823166423295698 1 1
0.791549874036696 0.783490189955554 1 1
0.810823569968817 0.803639694347414 1 1
0.793402768851637 0.785156425155606 1 1
0.797724352964544 0.790085650831814 1 1
0.744542945025846 0.737795602684559 1 1
0.863769283481486 0.855478706640772 1 1
0.791509787831033 0.783866751642235 1 1
0.810307038898288 0.802440026636826 1 1
0.811977121806855 0.804005083886301 1 1
0.805793398869826 0.797678340821524 1 1
0.882725718450779 0.873774943666085 1 1
0.781256467598419 0.773917693070391 1 1
0.768438594565103 0.760659919228273 1 1
0.747912435524369 0.739813268903151 1 1
0.833252881234834 0.82481593449566 1 1
0.846516406667808 0.838166641804629 1 1
0.805190704651304 0.796807539431239 1 1
0.820256122856541 0.81202309925954 1 1
0.803095989063741 0.794175058327906 1 1
0.834678919971828 0.826299636739296 1 1
0.715601474608711 0.708026712681879 1 1
0.787693469229827 0.780076975692854 1 1
0.70065605573979 0.693596362806922 1 0
0.846485226515662 0.838485224975509 1 1
0.854905099349867 0.846801893480261 1 1
0.745444551836069 0.737106838444405 1 1
0.845177881426066 0.836585187419805 1 1
0.773245857048407 0.765281875976444 1 1
0.852549302307971 0.844281343129998 1 1
0.772381648563058 0.764530484284585 1 1
0.860900576613597 0.852321946960145 1 1
0.853586937467469 0.845352143242569 1 1
0.834030304251214 0.825483342606352 1 1
0.837143620019844 0.82896958585758 1 1
0.840667675993664 0.83231595617507 1 1
0.797450531587276 0.788860460148696 1 1
0.850494055984286 0.842343935932726 1 1
0.712181340251943 0.705424606156488 1 1
0.830693655818621 0.823054036763635 1 1
0.777319971531841 0.769974402531072 1 1
0.804348465230829 0.796542359965196 1 1
0.690667554019097 0.683978003225443 0 0
0.771536849782377 0.764259084941187 1 1
0.76398123644705 0.755699868519895 1 1
0.853018960270946 0.844412037879557 1 1
0.820859365307027 0.812568970567802 1 1
0.826103620493667 0.817966029181424 1 1
0.759771446834078 0.751656590674701 1 1
0.886340570368904 0.87742092498842 1 1
0.782979722266584 0.775290671342039 1 1
0.773329855567589 0.765807084113375 1 1
0.78735528571521 0.778770564125949 1 1
0.907585074207754 0.898257184782437 1 1
0.812616773292253 0.804011091296723 1 1
0.789795313243008 0.781657044774528 1 1
0.829828095906023 0.822008931637685 1 1
0.836030294393265 0.827735222617408 1 1
0.939131638892434 0.929473211822171 0 0
0.846602906605467 0.837557944568915 1 1
0.852150335815112 0.843246399511742 1 1
0.839455450773322 0.830997773530215 1 1
0.799311633776505 0.791736801477532 1 1
0.79671891697579 0.789017005607926 1 1
0.844719965488167 0.836441696415834 1 1
0.837415241876412 0.828884956049366 1 1
0.758835665579956 0.751687691705594 1 1
0.80487011272552 0.796833284290394 1 1
0.754805568513921 0.746424941403872 1 1
0.77570371683816 0.768769204405873 1 1
0.805185329057033 0.797086845742399 1 1
0.871051072273147 0.862388182034271 1 1
0.803549782650399 0.795378615773351 1 1
0.776210202902022 0.768883654420319 1 1
0.79176496180733 0.7841456752259 1 1
0.793471555664342 0.784732929608017 1 1
0.756593023910536 0.749558071348841 1 1
0.763304685356708 0.755565589115064 1 1
0.821908012366152 0.81356361757671 1 1
0.847268627210569 0.839653499704255 1 1
0.782342883098566 0.774174809777423 1 1
0.791830611375584 0.784153376574513 1 1
0.760729413285515 0.753799774726587 1 1
0.813208895554409 0.805149433328457 1 1
0.809467236299328 0.801605141793378 1 1
0.884703046783873 0.875235873680393 1 1
0.887986583755916 0.879339066239103 1 1
0.777917811486508 0.769809290416496 1 1
0.790655118649112 0.782915225249889 1 1
0.789864568740687 0.781690150614939 1 1
0.801113878411999 0.793451827979849 1 1
0.855107342932139 0.847272309719003 1 1
0.838943675548614 0.830465152968839 1 1
0.870427498588531 0.861817760194366 1 1
0.923304502520213 0.914313892524531 0 0
0.792694666725189 0.784901654445231 1 1
0.789024613085209 0.781391339247498 1 1
0.893438451212354 0.884798964012776 1 1
0.881639732555329 0.872820768266053 1 1
0.817863185880729 0.809282514655768 1 1
0.861397879111552 0.85354850011534 1 1
0.769141524290033 0.76148493282751 1 1
0.835581998330048 0.828088078702249 1 1
0.735724593846983 0.72861154022845 1 1
0.812620620914259 0.804537916216656 1 1
0.786561655714636 0.778660716608227 1 1
0.798172744121101 0.789989850038901 1 1
0.801911746258299 0.793884700124182 1 1
0.727297534891754 0.71984668828515 1 1
0.784836111869184 0.776970808215101 1 1
0.739657852571331 0.732421444177416 1 1
0.812457640299079 0.804425112392598 1 1
0.853826682229856 0.84616521997791 1 1
0.801455494168113 0.793342624867824 1 1
0.92411626997907 0.914781189273154 0 0
0.792820537444528 0.78417532296984 1 1
0.719850473450828 0.712813868548888 1 1
0.807315841746382 0.799229549117567 1 1
0.771701829688033 0.763943130701237 1 1
0.778177887875603 0.77005341303618 1 1
0.880034369310823 0.870878349791955 1 1
0.821508008772214 0.813546796173121 1 1
0.775239977603579 0.767417294413745 1 1
0.873925241611983 0.865315393409271 1 1
0.797218187539416 0.789120753243844 1 1
0.816097657805757 0.808060423615398 1 1
0.742817496301095 0.735217245838075 1 1
0.754464083719139 0.747544732539058 1 1
0.770401707916252 0.762880979334939 1 1
0.839788048442058 0.831528512833326 1 1
0.803817305713256 0.795564081762475 1 1
0.84393122691525 0.835971445286314 1 1
0.87808136419421 0.868977251462073 1 1
0.840478712032794 0.832439209057152 1 1
0.869353808797387 0.861177221430719 1 1
0.831711269738961 0.823739739051833 1 1
0.811931069746255 0.804154026880227 1 1
0.767963141453684 0.760547596437091 1 1
0.743469125131079 0.736105449642951 1 1
0.797785125869045 0.789132942950584 1 1
0.848038043368809 0.839457149399598 1 1
0.83467315296762 0.826765272989064 1 1
0.788239251826637 0.780297630404374 1 1
0.752631540237416 0.745137654773903 1 1
0.80410906362819 0.795714031165082 1 1
0.82913450443829 0.821081347352235 1 1
0.840064419791255 0.831766033540128 1 1
0.771122011411342 0.763237998094463 1 1
0.928418926717714 0.91890635839989 0 0
0.806183338429145 0.798303299327206 1 1
0.809823671959904 0.801709638092463 1 1
0.754872597650716 0.747486872271483 1 1
0.835062086702674 0.82642231278827 1 1
0.754693021316896 0.747505314152857 1 1
0.826665489901415 0.818282992152592 1 1
0.790182355948804 0.782497880980819 1 1
0.771419074740401 0.763555390947812 1 1
0.787806388157428 0.779072672236919 1 1
0.732830381599703 0.725894181184083 1 1
0.755775167391559 0.748535161126632 1 1
0.86742209147859 0.858809616267099 1 1
0.753457514642277 0.746255530575075 1 1
0.809111355934919 0.800895452950464 1 1
0.757251396925533 0.749599262731182 1 1
0.795862603094178 0.788636420860463 1 1
0.832835295909518 0.824295405870804 1 1
0.773409435029344 0.765077886223731 1 1
0.75932189296221 0.751232602320189 1 1
0.778506870246436 0.770596067714806 1 1
0.709974146597781 0.703128845185189 1 1
0.875533720504727 0.866957429756139 1 1
0.789273383152296 0.781699602157482 1 1
0.821080287711897 0.813271526635433 1 1
1.00108133115321 0.990785314649642 0 0
0.77529656667715 0.76823513645643 1 1
0.843191362579059 0.834020337791653 1 1
0.82741212889267 0.819390230610037 1 1
0.751624129118628 0.743721778165017 1 1
0.762620934132233 0.754928648420691 1 1
0.747648655490152 0.74021124739302 1 1
0.864674925440354 0.85611507134994 1 1
0.782370727153746 0.775110620617124 1 1
0.718817586873682 0.711881186470683 1 1
0.821344710669223 0.813705249673661 1 1
0.774598253600531 0.76735975313009 1 1
0.784676354504796 0.77639035630896 1 1
0.80540495065106 0.798153180937276 1 1
0.865571281193478 0.856441225727563 1 1
0.815392131690837 0.807365385372721 1 1
0.786814622615845 0.77917522001916 1 1
0.848913220417984 0.84038826227071 1 1
0.84906551350836 0.840453991246606 1 1
0.828324815889646 0.820302691828571 1 1
0.912986181318975 0.903506867863919 1 1
0.853274569507181 0.845371621307022 1 1
0.808433182834386 0.800358184859303 1 1
0.878769593373351 0.869651036198987 1 1
0.852019923827543 0.843492671239421 1 1
0.805261204059666 0.797786933279885 1 1
0.834981206616907 0.827222928544114 1 1
0.749448615878845 0.74229794647419 1 1
0.833806390398089 0.825716441553961 1 1
0.755923837938162 0.747864852332186 1 1
0.8696271471035 0.860791282712942 1 1
0.709133556672918 0.70222571618612 1 1
0.781926797896647 0.773537516351857 1 1
0.865486776085173 0.856405161211538 1 1
0.79639718202253 0.788907884850413 1 1
0.861116731063343 0.852178318129305 1 1
0.768816181453482 0.761903441401684 1 1
0.794683010381126 0.787041629746533 1 1
0.728305868385992 0.72095277345557 1 1
0.737514624615078 0.729254920949504 1 1
0.863606352660727 0.855620675700923 1 1
0.904909182398365 0.896214074066413 1 1
0.720375421729381 0.712839959455942 1 1
0.819204932451935 0.811440034940085 1 1
0.755308912574624 0.748277228373248 1 1
0.796146774824861 0.788123413994493 1 1
0.814882147556662 0.806984328155976 1 1
0.741630979242217 0.734293592657686 1 1
0.759871455541677 0.752212351478481 1 1
0.759437113053559 0.751768192167033 1 1
0.767931472544785 0.760280933961717 1 1
0.873381545023737 0.864804208326822 1 1
0.765735907762274 0.757459447784593 1 1
0.802295618455312 0.794333143746866 1 1
0.792809422899557 0.784249511853955 1 1
0.846116995761724 0.837792638434476 1 1
0.737772560427436 0.730350719281211 1 1
0.841789900319848 0.833481955959436 1 1
0.710124779624537 0.702943203764046 1 1
0.890984125497436 0.882306326970931 1 1
0.836608443186955 0.828577507534175 1 1
0.747827624358209 0.741025006048031 1 1
0.844001103418354 0.835237560785585 1 1
0.79159434212418 0.784421130516606 1 1
0.716174337833912 0.709379170914349 1 1
0.809429734832998 0.801576774549425 1 1
0.714587017817626 0.707691712357146 1 1
0.737617310647677 0.730486260500641 1 1
0.732254650026648 0.724614195760961 1 1
0.750751385782556 0.743077035010252 1 1
0.795646341100155 0.787247731604393 1 1
0.930729761735155 0.921412238615028 0 0
0.774053760229492 0.765702148981859 1 1
0.801266153704587 0.793440531547225 1 1
0.775986920885659 0.768425809266701 1 1
0.78884290253994 0.781282512319272 1 1
0.768625418145996 0.760750412129753 1 1
0.741149546242782 0.733532549314067 1 1
0.818940045086951 0.810295782544239 1 1
0.777180065343226 0.769170588124823 1 1
0.739736900093696 0.732122355363748 1 1
0.762018529671995 0.754670320923195 1 1
0.846701361912938 0.83847216583934 1 1
0.8019436569648 0.794523756746296 1 1
0.820238128739539 0.812736475126964 1 1
0.740044413444274 0.732606759642538 1 1
0.799724784053099 0.792074785074837 1 1
0.783441343962936 0.775384188768507 1 1
0.702977733401967 0.696169191925786 1 1
0.810319524740587 0.802377530121807 1 1
0.778477572283708 0.771268560162824 1 1
0.818296896414779 0.810435608268596 1 1
0.757216240835822 0.749716022483592 1 1
0.747223536459155 0.738901137842885 1 1
0.862186533863214 0.852879843020195 1 1
0.785268720988844 0.778035246906493 1 1
0.804195711194189 0.795724150507659 1 1
0.743343706559507 0.735365018362273 1 1
0.73140745989664 0.723800083122579 1 1
0.900664563215471 0.891699388087749 1 1
0.836934780681705 0.828638898802679 1 1
0.778617353427712 0.771125621691411 1 1
0.785274683569494 0.776853716264463 1 1
0.81753784635775 0.809813112371159 1 1
0.751563580755307 0.744233338231998 1 1
0.85258294733393 0.84473097807255 1 1
0.762387983387224 0.75440053699023 1 1
0.754246232055423 0.746417152715345 1 1
0.770396139868712 0.762933202042075 1 1
0.828238854299231 0.819634543413576 1 1
0.854198745654902 0.845727953828802 1 1
0.869235424129208 0.860818569453977 1 1
0.89537919748579 0.886444255380263 1 1
0.713597367480729 0.70673840545989 1 1
0.785920199125434 0.778404804039545 1 1
0.881700010738182 0.872728374364105 1 1
0.816039043540859 0.807610091064304 1 1
0.774789288131781 0.766807203343329 1 1
0.760715283399572 0.753304959813234 1 1
0.838553595266353 0.829962862741841 1 1
0.728515498416614 0.720314480197597 1 1
0.824124515563964 0.815607701736794 1 1
0.843350734884457 0.834375187288261 1 1
0.887959573442149 0.878957142948048 1 1
0.762566942003761 0.754995120074791 1 1
0.750103341039168 0.743014610539386 1 1
0.744900580748302 0.736922425745772 1 1
0.798827966138448 0.790159988366266 1 1
0.809407161264116 0.800696116635587 1 1
0.748940192870213 0.740963040547474 1 1
0.753523541602121 0.746359809484342 1 1
0.824088254985908 0.815933964610695 1 1
0.838247367187063 0.829908682146213 1 1
0.778989616188125 0.771758719191613 1 1
0.794982721702412 0.787593849188342 1 1
0.856318780139384 0.847363938416833 1 1
0.790606903499101 0.782560728984276 1 1
0.793097785306043 0.78544213461115 1 1
0.841945745599663 0.833496131089524 1 1
0.714032034474464 0.706169108902072 1 1
0.727248486988924 0.720541242054456 1 1
0.807997809062551 0.800292128070174 1 1
0.732968886289183 0.725181785776531 1 1
0.793955391329169 0.785994574390927 1 1
0.841871456481277 0.833607793991112 1 1
0.800471560290722 0.79264745990952 1 1
0.790310337501305 0.7827643538812 1 1
0.841989611597987 0.834413358488686 1 1
0.830341737223714 0.82203247398036 1 1
0.842247862331409 0.834136102289602 1 1
0.755643802066704 0.748959456845023 1 1
0.82109174084228 0.812718593850373 1 1
0.827150666475998 0.818318886487369 1 1
0.833885809555421 0.825405407074978 1 1
0.827723972376443 0.81914449610056 1 1
0.761543550313751 0.753625086525128 1 1
0.742566444881482 0.73497747441772 1 1
0.763476965533768 0.755499980506046 1 1
0.785578611584014 0.77758490374871 1 1
0.86796657665354 0.858745839323034 1 1
0.691732216508781 0.684924700828891 0 0
0.864967522786471 0.856374561778398 1 1
0.890697719579899 0.881900191129629 1 1
0.840115534301037 0.831692513535294 1 1
0.867359864535878 0.859080742114348 1 1
0.879878667964308 0.871211119320942 1 1
0.838563475364813 0.829368845691749 1 1
0.800409102801636 0.792091264850874 1 1
0.792492030788967 0.78464840605305 1 1
0.738694797194278 0.730390938174443 1 1
0.81585002100014 0.807578803396511 1 1
0.890564060734184 0.881329669161406 1 1
0.901482201516173 0.891872074300125 1 1
0.760772179863431 0.752768089065753 1 1
0.798656198667976 0.790492469269055 1 1
0.875788673023912 0.867228578196774 1 1
0.820387186201392 0.811589908467934 1 1
0.963585298444536 0.953813248745712 0 0
0.783810965099865 0.775857437945005 1 1
0.789802170923323 0.78227115874141 1 1
0.898383973632115 0.889299240764247 1 1
0.877858414753642 0.869290558102474 1 1
0.71580443277319 0.709165028289214 1 1
0.797369586693718 0.789232239685726 1 1
0.78930819568262 0.781162020520026 1 1
0.860154231676925 0.851577724780848 1 1
0.820075282201106 0.810621108682575 1 1
0.804053015337983 0.794898643090686 1 1
0.787820655999073 0.780196164002444 1 1
0.8181998024442 0.809953742699372 1 1
0.888072475187841 0.879145455856133 1 1
0.693116030975633 0.686363233537428 0 0
0.845803833567781 0.837474477076946 1 1
0.755130277741207 0.748002183425568 1 1
0.759325605468539 0.75212558496424 1 1
0.830293650995578 0.822163341858219 1 1
0.719295797463005 0.71151317901506 1 1
0.782367852508246 0.775069913057959 1 1
0.835147248410977 0.827269555370654 1 1
0.802030757845496 0.793975920195452 1 1
0.880344607444297 0.872270842239576 1 1
0.730220067250476 0.722868745051068 1 1
0.873220229922404 0.864548774175971 1 1
0.799836143303732 0.791083433972775 1 1
0.781048210994272 0.773738719067197 1 1
0.816837614899023 0.80907020304871 1 1
0.739911922016173 0.732952508699339 1 1
0.782371466327419 0.775317428802995 1 1
0.851790580864322 0.843485451701838 1 1
0.810141360432726 0.801742589061262 1 1
0.707223443578283 0.700508172920827 1 1
0.817053846215201 0.809044411540133 1 1
0.785081442333036 0.777397223680763 1 1
0.768005353014437 0.759977795690132 1 1
0.805968581426764 0.798287676963608 1 1
0.812688650232645 0.804273130506601 1 1
0.769028390757942 0.760872591929925 1 1
0.796196399367301 0.788666794203605 1 1
0.780110491777026 0.772149811211127 1 1
0.789499536459004 0.780986178623895 1 1
0.800979792387964 0.792291231617557 1 1
0.859695470114351 0.850949731724603 1 1
0.869114939299766 0.860281637323184 1 1
0.79615719548466 0.788876183283276 1 1
0.766620807844434 0.757413719165329 1 1
0.826055541086308 0.818392464396303 1 1
0.761676768961113 0.754033974002687 1 1
0.769841283644739 0.761642088242272 1 1
0.822790706419741 0.814744111134534 1 1
0.766602637550432 0.759118179139921 1 1
0.730150584812032 0.723360090750251 1 1
0.725859457202266 0.718541431474417 1 1
0.847034526635984 0.838540397345313 1 1
0.817847144369995 0.809740642075376 1 1
0.85936216573033 0.851677613000362 1 1
0.831642406496181 0.823114222428007 1 1
0.818889793559786 0.8106301800085 1 1
0.843193288128802 0.834541488459801 1 1
0.767294238989361 0.75965841684519 1 1
0.837667098138872 0.829367064383155 1 1
0.703379319047103 0.69684093021949 1 0
0.757880318958652 0.750004198004141 1 1
0.785228141819912 0.777352783228564 1 1
0.848585247755655 0.840365777828801 1 1
0.668067530053273 0.661400498300298 0 0
0.738511836558154 0.730904069468883 1 1
0.802152231164565 0.79389494277466 1 1
0.750866666422437 0.743769447203598 1 1
0.808616514583128 0.801111751723625 1 1
0.76664171030318 0.759490092867946 1 1
0.733758400094223 0.726091736446438 1 1
0.858744741092148 0.850168193255316 1 1
0.76067220915734 0.75328891058445 1 1
0.783547893059487 0.775409668472303 1 1
0.78737744520775 0.778895639849923 1 1
0.841651575683584 0.83310718442008 1 1
0.766537592569072 0.758314376289061 1 1
0.76852035674438 0.760677518554988 1 1
0.718436328366643 0.711069226176475 1 1
0.81881348042239 0.81075251955805 1 1
0.818071219196496 0.810100190880227 1 1
0.855932393770565 0.848045336304532 1 1
0.739694623673325 0.732314237260262 1 1
0.77689245112068 0.769705278216784 1 1
0.740830175153489 0.733200160914933 1 1
0.779380408558272 0.771522269873167 1 1
0.854917666903718 0.846247483035426 1 1
0.653626905008562 0.646838363571805 0 0
0.753687099031537 0.745609457806435 1 1
0.678732805034901 0.671405642895906 0 0
0.828625408166995 0.820605714398465 1 1
0.712879467615656 0.70555929343895 1 1
0.824922419706066 0.816354337118848 1 1
0.874564474812107 0.865215467433135 1 1
0.754701629761118 0.747115925232437 1 1
0.841512275927407 0.833665031353352 1 1
0.786096865365302 0.778313730645013 1 1
0.886719368192291 0.877604567895811 1 1
0.830712968470853 0.822506460949447 1 1
0.848496560793611 0.840113160306682 1 1
0.815322716878316 0.807859302999274 1 1
0.830678830814519 0.822677590020941 1 1
0.808358448880808 0.800174517689137 1 1
0.774695155892592 0.766617748636623 1 1
0.754500489350762 0.746582965458105 1 1
0.6610764389269 0.655248017127674 0 0
0.996136556002562 0.986186270888819 0 0
0.783088267926548 0.775394195386695 1 1
0.807614420194496 0.7994676311828 1 1
0.76532258833997 0.757806921125752 1 1
0.803796327435086 0.796019235741011 1 1
0.798686213817224 0.791008922755356 1 1
0.923243706189374 0.914468303922325 0 0
0.922035655407412 0.912938727060736 0 0
0.805442922837765 0.798292190015009 1 1
0.828011310647468 0.819802772012515 1 1
0.78731231400881 0.779066479598068 1 1
0.83690109738088 0.829142285010556 1 1
0.856302307412977 0.847576355455196 1 1
0.818786126016983 0.810139310725508 1 1
0.8204073509927 0.812711864106181 1 1
0.90178838575392 0.892930190901434 1 1
0.770320339851082 0.762472935350877 1 1
0.892635565118371 0.883157202760721 1 1
0.79435785644485 0.786718282679499 1 1
0.79407440902534 0.785568587391626 1 1
0.769442530325616 0.761426492162539 1 1
0.797318554926942 0.789277117279669 1 1
0.852393592791501 0.843815573673354 1 1
0.761670210397809 0.754308224642605 1 1
0.802065677883543 0.793510086188028 1 1
0.830462523870308 0.822643117328998 1 1
0.718061065409116 0.71069311766942 1 1
0.747465274884163 0.739862228203598 1 1
0.82598486288681 0.817779136039765 1 1
0.834273428140023 0.826201681523645 1 1
0.631904813105249 0.625888607561576 0 0
0.747088037872155 0.739202570941422 1 1
0.844885582022776 0.83705779905065 1 1
0.722656917994574 0.715801160506207 1 1
0.80977607960026 0.801480791329981 1 1
0.753954065295883 0.746482705590094 1 1
0.719578248509179 0.712588939780119 1 1
0.839142355271461 0.830100856840147 1 1
0.894878138311925 0.886351868118633 1 1
0.656697459965331 0.649826026936548 0 0
0.796831457832935 0.789118082863187 1 1
0.728347055937274 0.721312530183366 1 1
0.716764458308298 0.709736252843913 1 1
0.908764054818779 0.900183596889341 0 1
0.693430923206269 0.68599238775324 1 0
0.800525555421299 0.792290793621787 1 1
0.782766863946809 0.775464152870909 1 1
0.863765619620098 0.85452056920323 1 1
0.803121964036549 0.795716766863775 1 1
0.83621499446999 0.827553257585401 1 1
0.799459414844349 0.79081159463229 1 1
0.795052737785672 0.786703221943934 1 1
0.87830875253113 0.869180040867804 1 1
0.731400316342142 0.723925496342676 1 1
0.86311455271266 0.854401822862307 1 1
0.698980943508135 0.691946489027295 1 0
0.823370976516791 0.81519261521362 1 1
0.787302817619144 0.77950767809076 1 1
0.803793680080855 0.795738011791123 1 1
0.781140608147304 0.773275693246794 1 1
0.738790353354532 0.731628091506544 1 1
0.720286355515214 0.712893091553876 1 1
0.836965265758885 0.828738511670521 1 1
0.783370391327923 0.774417074609718 1 1
0.831958331573535 0.823602487795209 1 1
0.818433183525652 0.810403440887021 1 1
0.779495179768539 0.771445022166156 1 1
0.770267636414288 0.762516962485999 1 1
0.78504494816532 0.777268946166565 1 1
0.8513176799664 0.842539821671191 1 1
0.705143893410049 0.698129254164137 1 1
0.82062352915406 0.812356080055293 1 1
0.754591545799693 0.747084399744826 1 1
0.819445198312891 0.811295259450488 1 1
0.771041147583725 0.763336125413041 1 1
0.724325183245221 0.717071585322176 1 1
0.780029763858481 0.773021315029059 1 1
0.910807062590059 0.901886258891617 0 1
0.87749995463813 0.868766694413875 1 1
0.859328757810598 0.85112306468318 1 1
0.842444404392707 0.833910999250766 1 1
0.791284283668351 0.783485810849608 1 1
0.888099824519063 0.87925824735781 1 1
0.715298144371034 0.707754870380081 1 1
0.754521967749264 0.746615404715008 1 1
0.794683927438656 0.7865232303031 1 1
0.686250133990916 0.67937240430602 0 0
0.905973918910589 0.896842512068991 1 1
0.836458156751813 0.828529559453657 1 1
0.679738638004738 0.672618196489985 0 0
0.863848980374894 0.855333888899367 1 1
0.744506843707947 0.736779062653244 1 1
0.870709550975799 0.862170932867592 1 1
0.808303853077801 0.800009864256404 1 1
0.799877081186881 0.792610364699631 1 1
0.808886678064387 0.801745986997009 1 1
0.872105965556766 0.862988469534176 1 1
0.758062944613547 0.750479286227342 1 1
0.853066873931545 0.84479967071614 1 1
0.755192486428496 0.74758456478056 1 1
0.748051618355954 0.740571665717291 1 1
0.701179258492026 0.693933224078527 1 1
0.878584901176111 0.869992209471057 1 1
0.76779838227142 0.760563367783159 1 1
0.86146330654494 0.852946580691486 1 1
0.88259315630905 0.874177509018178 1 1
0.771261432161945 0.7640280245119 1 1
0.893734596360486 0.884862574383183 1 1
0.908343243534918 0.899198582994479 0 1
0.798896802238354 0.791384243757951 1 1
0.800936860855639 0.793339729119256 1 1
0.834044767238849 0.825591192750116 1 1
0.775012652671328 0.767130093568196 1 1
0.761664300539849 0.754140066180213 1 1
0.90618959751717 0.897569212468903 0 1
0.800276369707436 0.792472426672668 1 1
0.778593564606134 0.770923398783761 1 1
0.83123495615992 0.823274777299332 1 1
0.737539143975147 0.730170912644815 1 1
0.710117343933086 0.703316419654376 1 1
0.766349130823286 0.759025190690293 1 1
0.825103410755259 0.81706962804829 1 1
0.871994510664029 0.863161934441834 1 1
0.770319571201262 0.762358842536557 1 1
0.815210039128166 0.80834325295207 1 1
0.720482881511012 0.713006170572557 1 1
0.808628227865279 0.800455208972141 1 1
0.824389548652556 0.81633191554784 1 1
0.663682871624637 0.657199077548514 0 0
0.775793761319556 0.767828557570559 1 1
0.805466171309708 0.797290734155695 1 1
0.828617026450362 0.82054951447818 1 1
0.79237350967311 0.784383561614438 1 1
0.759522257865164 0.751643949792198 1 1
0.896938397841362 0.888455144834261 1 1
0.825317921399434 0.816841533702353 1 1
0.800007250235272 0.791673165417576 1 1
0.751621048827692 0.743565250865247 1 1
0.814723372056428 0.80730252864985 1 1
0.821806526427082 0.814093679598178 1 1
0.838121795979802 0.829245664652364 1 1
0.767291301386636 0.760162173385379 1 1
0.794983193995887 0.786979863045241 1 1
0.791957002556998 0.784289399549253 1 1
0.775160195282345 0.767729415039878 1 1
0.854180942086672 0.845336701496002 1 1
0.786389027097743 0.77887099047726 1 1
0.867065926731397 0.858291222573855 1 1
0.774610015960051 0.766945585544291 1 1
0.868898239694274 0.860537969978602 1 1
0.781419481219948 0.774024296868758 1 1
0.837323873661202 0.828952776728445 1 1
0.83763683592567 0.829053753217375 1 1
0.806400487921706 0.798151896948185 1 1
0.805833861011827 0.798088304035062 1 1
0.870932118577986 0.861958508108841 1 1
0.80573363778836 0.797166657134215 1 1
0.71627092957123 0.709278368971651 1 1
0.71267637761952 0.705102150382591 1 1
0.723884162868409 0.715815269290538 1 1
0.808885127748214 0.800918696811997 1 1
0.905016039168774 0.895607181157138 1 1
0.765006827647154 0.75761086700689 1 1
0.795495512441799 0.787247203596559 1 1
0.80617525742506 0.797040407046428 1 1
0.774582461917274 0.766795514144336 1 1
0.828031559444051 0.819865569429851 1 1
0.779306060778947 0.770993898080005 1 1
0.713990827739324 0.706433008725713 1 1
0.845342863405811 0.837117504422027 1 1
0.759837198863676 0.752573000836224 1 1
0.852826020170454 0.844539922057535 1 1
0.777250252913378 0.770108705070231 1 1
0.799123359400596 0.791495801163183 1 1
0.801403934190648 0.793313396580562 1 1
0.739953540388852 0.732678075217593 1 1
0.855347436663726 0.845886502992622 1 1
0.704993914921706 0.697751280663727 1 1
0.860755873722105 0.851675160106136 1 1
0.833087912400559 0.824551365964826 1 1
0.826814742316056 0.818559154064644 1 1
0.835148222036079 0.827094577259128 1 1
0.77127760926522 0.764132005423293 1 1
0.906143387989834 0.897131120142337 1 1
0.789021186317324 0.780751198796172 1 1
0.741384992954426 0.733643205021821 1 1
0.777289997294383 0.76980971387164 1 1
0.858174415601031 0.850007917146031 1 1
0.797815195915226 0.790059949131937 1 1
0.818736112735063 0.810698872038909 1 1
0.808679380363817 0.800777864051591 1 1
0.901906163424384 0.892901646612656 1 1
0.827350571541112 0.819054922073895 1 1
0.821460861054804 0.813454778010828 1 1
0.852600449851149 0.844516011447414 1 1
0.685744890749216 0.678594034018232 0 0
0.720185249116113 0.712755456435963 1 1
0.75232424998931 0.745315707900972 1 1
0.834954176297681 0.82668721724485 1 1
0.756753012106425 0.74877078128224 1 1
0.843016889932097 0.834813855041096 1 1
0.828954545501105 0.821085519181653 1 1
0.805053081597429 0.79708441368763 1 1
0.897026372805009 0.88670227431231 1 1
0.754195439940616 0.746535345064858 1 1
0.750467772160746 0.742690290962407 1 1
0.88164276448847 0.872970786829565 1 1
0.722512983835546 0.714819203791602 1 1
0.790305178728613 0.782477738183962 1 1
0.77252030875879 0.765319901860155 1 1
0.807785598602537 0.799239539051625 1 1
0.86028560065132 0.852268437356198 1 1
0.857416546495885 0.848690419225607 1 1
0.854662025346413 0.845570389823162 1 1
0.763955098049665 0.756673697935384 1 1
0.794634458950607 0.78627083587151 1 1
0.787542774254391 0.7800377316088 1 1
0.910707361634056 0.901876167848457 0 1
0.778341338084651 0.77062111712564 1 1
0.774952241133426 0.767110018650717 1 1
0.709683990714489 0.702626736002761 1 1
0.877103983881308 0.868507505957329 1 1
0.876458294592236 0.867741635307907 1 1
0.82135560598766 0.812839010649867 1 1
0.748114274579338 0.740058111037931 1 1
0.785112569294152 0.77693047226766 1 1
0.727676240634914 0.72086688639252 1 1
0.794129600704646 0.786256655946753 1 1
0.752431668803982 0.744962178857557 1 1
0.761131540873903 0.753843841236881 1 1
0.822973245659933 0.814423475078887 1 1
0.797780649814457 0.790004087179164 1 1
0.757600775534221 0.750178367777256 1 1
0.742973861666595 0.735915433899637 1 1
0.745832336813964 0.738393182921256 1 1
0.833899559405485 0.826175847574345 1 1
0.816468244502919 0.808470902699911 1 1
0.763848023371019 0.756154988359169 1 1
0.834163562096335 0.825695716241401 1 1
0.847708514370898 0.83910525820423 1 1
0.814188138803278 0.805748809935021 1 1
0.832503121504279 0.824423655368384 1 1
0.786280352180118 0.778477958810221 1 1
0.850283415644801 0.841983083761418 1 1
0.842799579745224 0.834624269342502 1 1
0.787694997228353 0.779929870792227 1 1
0.833913290952812 0.826102848179048 1 1
0.812468073903353 0.804682445225244 1 1
0.736765368432333 0.728624101245143 1 1
0.780339504450165 0.773323842245918 1 1
0.802971771214488 0.795440496761395 1 1
0.800975644722713 0.793579374383544 1 1
0.780632785261998 0.772696867425717 1 1
0.717492755207632 0.709979738686005 1 1
0.804058604049714 0.796300235932864 1 1
0.849462392370819 0.841277702447398 1 1
0.767059750851636 0.759178772506401 1 1
0.673239267563564 0.666386418123408 0 0
0.799085123127994 0.791379235962685 1 1
0.806838424778072 0.798981825337178 1 1
0.787361289872258 0.779723253507361 1 1
0.780599943591024 0.773257331019248 1 1
0.710140844697142 0.702463371424598 1 1
0.830627758015932 0.822604528993565 1 1
0.878080178196903 0.868999764733898 1 1
0.783032763501167 0.775463656831565 1 1
0.826870529650457 0.818716745929554 1 1
0.795513158477238 0.788148326509937 1 1
0.742137902268034 0.734378393554009 1 1
0.824541776950873 0.816287721436974 1 1
0.814606733633185 0.806687650601788 1 1
0.85344089997995 0.845158760251037 1 1
0.794917488214989 0.787226407108585 1 1
0.772740381499232 0.764931802736211 1 1
0.744343053477156 0.736907091465853 1 1
0.79762486202639 0.789267945832029 1 1
0.795031040598732 0.787848416859455 1 1
0.842907315799483 0.834844946094003 1 1
0.844693427387864 0.836812019146997 1 1
0.754880304588411 0.747062377502839 1 1
0.844052353033719 0.836145355239982 1 1
0.827581086971234 0.819522604376827 1 1
0.78689377289694 0.778787768121337 1 1
0.816033119947608 0.80782841713682 1 1
0.851432173694593 0.842875452171138 1 1
0.688148205019432 0.681364325185487 0 0
0.707091536368008 0.700326383729575 1 1
0.774319077456716 0.766774105389975 1 1
0.944954967256815 0.935343989285291 0 0
0.837009009003104 0.828165931075504 1 1
0.805161819014586 0.797166835061177 1 1
0.722557167563291 0.714634385889157 1 1
0.754653252213127 0.746685346928424 1 1
0.826233199609965 0.817262706516457 1 1
0.829174121022531 0.821245101194328 1 1
0.783156930789991 0.775335275323431 1 1
0.839883366469014 0.832229984353739 1 1
0.835342339980883 0.827603858200169 1 1
0.84246468541318 0.834325076116943 1 1
0.726478938908262 0.718666138101068 1 1
0.787465796060937 0.77911233141213 1 1
0.831549501825466 0.823248239128704 1 1
0.810993613946222 0.802599582365099 1 1
0.680442973001436 0.673363401722815 1 0
0.84716505589843 0.839042218319634 1 1
0.783717011564737 0.776231774810924 1 1
0.779198957394422 0.77149433437218 1 1
0.826228079968204 0.818043416305078 1 1
0.833774457838419 0.825459666389255 1 1
0.781673324992112 0.774593609302796 1 1
0.803122732099868 0.794301479716897 1 1
0.794954394198107 0.787138760895364 1 1
0.807574045866379 0.799233108433605 1 1
0.783188035949183 0.775037349757967 1 1
0.817848580925048 0.810158330465601 1 1
0.833831555779212 0.825599115642761 1 1
0.754584383979475 0.747079887882937 1 1
0.83512196437626 0.82754380653807 1 1
0.893977516407301 0.885317839712335 1 1
0.796609804936556 0.788693478440941 1 1
0.775680740810198 0.767196033693789 1 1
0.815955797897204 0.807658596085633 1 1
0.814656135640704 0.80622562958641 1 1
0.789756650239383 0.782534148245522 1 1
0.706220783229448 0.699770854322641 1 1
0.818472027556224 0.810193347440139 1 1
0.742253525091266 0.734829024157732 1 1
0.763726168442791 0.756104455290084 1 1
0.854102128088224 0.844624753705195 1 1
0.804424321786487 0.79661405848051 1 1
0.760783688060973 0.753385988551742 1 1
0.816527708889173 0.809000533554484 1 1
0.812710702073316 0.804679455920462 1 1
0.775472995034185 0.767884012422717 1 1
0.782641322314065 0.774726503150298 1 1
0.729761341374931 0.722214426923206 1 1
0.802582369822184 0.79470920788589 1 1
0.817764223771111 0.809664520198826 1 1
0.715339383258301 0.707910452427113 1 1
0.820388464226797 0.811721117575269 1 1
0.832315166883622 0.823845568713366 1 1
0.718512133490298 0.711635589724484 1 1
0.790555783542484 0.783010858356264 1 1
0.861520441969082 0.852915479215964 1 1
0.839825377121423 0.831737635302457 1 1
0.81260805210402 0.803526792339515 1 1
0.76060920297993 0.753226601131505 1 1
0.853913755365548 0.845455632276844 1 1
0.760603772340539 0.752737319686878 1 1
0.715270077778721 0.708171504485724 1 1
0.79361934045971 0.785512530083885 1 1
0.825076040595723 0.816752655304701 1 1
0.829336812103717 0.821236557970468 1 1
0.811399781974683 0.803466517196656 1 1
0.860067637551422 0.851538905736233 1 1
0.732907927418982 0.725524564767476 1 1
0.732767183175718 0.72519040278028 1 1
0.792919080706959 0.784666776602271 1 1
0.77546513313884 0.767307034966322 1 1
0.864888144300662 0.856783701306798 1 1
0.813386993948438 0.805378185998337 1 1
0.78372780374686 0.775544996506323 1 1
0.738517821935161 0.731294635507452 1 1
0.793975388323999 0.785989878368579 1 1
0.792036726292792 0.783354084592783 1 1
0.81819927974269 0.809936384773555 1 1
0.848707212502798 0.840067124879753 1 1
0.638595693203893 0.632252570365079 0 0
0.751752231852075 0.744655868611187 1 1
0.714573736528983 0.707629091382446 1 1
0.827790355635563 0.818666565345702 1 1
0.715883527263778 0.708432150569806 1 1
0.688621204395081 0.681634033942872 0 0
0.814212597462067 0.806763935030505 1 1
0.828237697783191 0.819706992894944 1 1
0.820826283841169 0.812380999910643 1 1
0.831920366940584 0.823615046862917 1 1
0.826098601030914 0.81784829411008 1 1
0.808381518634248 0.800577989888698 1 1
0.894562915092632 0.88539576200095 1 1
0.715571215444566 0.708793984201599 1 1
0.829413801266767 0.821220273037387 1 1
0.823999647935829 0.815983243465741 1 1
0.801839887203476 0.793698878832257 1 1
0.829878937434699 0.82144273910822 1 1
0.833181164451323 0.824744577244261 1 1
0.915351916033028 0.906482671158009 0 0
0.796554819777657 0.788466761503681 1 1
0.873613654824199 0.864928796024486 1 1
0.814279941321871 0.806526297799823 1 1
0.837558965936329 0.829663650518654 1 1
0.790089304217094 0.782385297164289 1 1
0.824248157818781 0.816364257800208 1 1
0.707802947779643 0.700775069790418 1 1
0.877612510209714 0.869137889412423 1 1
0.744040185600793 0.736739581863313 1 1
0.813360030151167 0.805665616899857 1 1
0.800585284293459 0.79252185223608 1 1
0.74846341213959 0.740598361008626 1 1
0.85206976913586 0.843385443565276 1 1
0.807524269893787 0.799822756915285 1 1
0.750571377128526 0.743540359766434 1 1
0.823434489049401 0.815488351162609 1 1
0.724081544489085 0.716625700936707 1 1
0.831242780294228 0.822793285620027 1 1
0.775815739270832 0.767730037466377 1 1
0.807253458286319 0.79957924046054 1 1
0.817257816309342 0.80927884983881 1 1
0.763726203129687 0.756155320172638 1 1
0.761845973690279 0.753782959773627 1 1
0.826593203484054 0.818390566694518 1 1
0.856093815871555 0.847495757956159 1 1
0.767542365050277 0.760241906434545 1 1
0.776796205945361 0.769126734779933 1 1
0.777446964210601 0.770278798521372 1 1
0.762033588937846 0.754831359824293 1 1
0.935303118338694 0.926262486667312 0 0
0.814304281147166 0.806310162526928 1 1
0.72035753711266 0.713434156574402 1 1
0.876533045481925 0.867184440029719 1 1
0.797126564337643 0.789813049003112 1 1
0.810641795619156 0.802336896656097 1 1
0.728811013927919 0.720946612495177 1 1
0.874950331483175 0.866260961894259 1 1
0.689997947337473 0.683111798833442 0 0
0.82477561041896 0.816757641028216 1 1
0.77549386446949 0.767664026795213 1 1
0.816452738885758 0.809503113684125 1 1
0.672781211981947 0.665910894711677 0 0
0.681153316302921 0.675045772650615 0 0
0.849428170686639 0.84088594424414 1 1
0.925820206542402 0.916977884750592 0 0
0.843873079962633 0.835840148877576 1 1
0.726648556423983 0.719193562271014 1 1
0.892061699102719 0.883264119098277 1 1
0.828366004699873 0.819829313180835 1 1
0.851142756745922 0.843128175153431 1 1
0.816190293435254 0.808037915998578 1 1
0.903112551513896 0.89433544244863 1 1
0.767922542572959 0.759668399734796 1 1
0.761313155833674 0.754129233147971 1 1
0.798099897420035 0.790583701244521 1 1
0.696782728581516 0.689427144584801 1 1
0.881001012376305 0.872087858885878 1 1
0.818046174890636 0.809990677161462 1 1
0.890075418594024 0.881168146077045 1 1
0.837572567592309 0.829240968373493 1 1
0.7851614771364 0.777701118459021 1 1
0.856806431208981 0.847965663383581 1 1
0.792082144458707 0.784300157953681 1 1
0.882845229038571 0.874097732278228 1 1
0.77432544091115 0.766972707124667 1 1
0.856160987219321 0.847252160174034 1 1
0.772097307308109 0.763839005946448 1 1
0.693872605269418 0.687183277724191 1 0
0.798202112208653 0.790582865635374 1 1
0.916176494232447 0.906903930148714 0 1
0.853892907113317 0.846174838763087 1 1
0.822990083339423 0.814376573137836 1 1
0.820438538584152 0.812340756169013 1 1
0.731655509195175 0.724252463874549 1 1
0.875310885485013 0.866363956762077 1 1
0.747084920222387 0.740396931986824 1 1
0.882334410051747 0.873333689985978 1 1
0.704048198676915 0.697494604629092 1 0
0.785427479626273 0.778322468099475 1 1
0.874502370036384 0.866712763641236 1 1
0.842618927854154 0.834401070815404 1 1
0.89173938673985 0.882555805852918 1 1
0.849279988817513 0.840093178050152 1 1
0.762430968479081 0.755287288580871 1 1
0.866423674872808 0.85864270017283 1 1
0.801349031073005 0.793049065915979 1 1
0.75513703840118 0.747507555849922 1 1
0.802181886506325 0.793844378011325 1 1
0.806319057626883 0.79804843998181 1 1
0.80053394814634 0.792964651886832 1 1
0.843631829275649 0.835274044886825 1 1
0.831745977481368 0.82381144107391 1 1
0.762573626024758 0.755377528721544 1 1
0.754156834961775 0.746521633087417 1 1
0.766032473206496 0.758293853168131 1 1
0.876592708360023 0.86719886348884 1 1
0.811874148308738 0.804501043168287 1 1
0.771117440514145 0.763729276354798 1 1
0.791355862431863 0.783235805531813 1 1
0.755483752488378 0.748344293305343 1 1
0.765188324462152 0.757789267503784 1 1
0.884059322472467 0.874859985221654 1 1
0.754288739022542 0.746825010242462 1 1
0.887943091244482 0.878984013805893 1 1
0.773160270408762 0.765040126369917 1 1
0.787443977297405 0.779570420404606 1 1
0.761642133831101 0.753775312139721 1 1
0.839250764883091 0.83126491371733 1 1
0.853929534022208 0.845721083942356 1 1
0.919461899351215 0.910393264846094 1 1
0.828215100151298 0.820283963545924 1 1
0.857765369472054 0.849674362879217 1 1
0.795866326539468 0.787785981795405 1 1
0.849377888402199 0.840301003673313 1 1
0.79303828815304 0.785665698820116 1 1
0.629967514436973 0.623537867146752 0 0
0.776604756726257 0.768780176099097 1 1
0.780524260029059 0.772656995158486 1 1
0.79138844287609 0.782962870103412 1 1
0.747577704011708 0.740242587435587 1 1
0.7137011534311 0.706794880325364 1 1
0.774846755966468 0.767143824112623 1 1
0.736604364643166 0.729740802071672 1 1
0.675576003782378 0.667879342758389 0 0
0.876465554113331 0.868103571755492 1 1
0.902163283592592 0.892852238307218 1 1
0.780226634912145 0.771958968645868 1 1
0.816899554090315 0.808444319783904 1 1
0.829057341311633 0.821037608967135 1 1
0.779152821238948 0.771226608984778 1 1
0.883378131658748 0.874239588542412 1 1
0.811136951793559 0.803370621817916 1 1
0.759252970295691 0.752030477140305 1 1
0.690461558179406 0.683918044255955 0 0
0.814823328067415 0.806983400872235 1 1
0.811496258070793 0.803808184424863 1 1
0.806238426802113 0.797533399494283 1 1
0.750732924334519 0.743115837423832 1 1
0.779223475507308 0.771788925567277 1 1
0.729941731409312 0.722503053290953 1 1
0.837659816331182 0.829133346589485 1 1
0.718744551063631 0.711839576631889 1 1
0.814314664809499 0.806545526448263 1 1
0.771615541261018 0.763655416994962 1 1
0.811549502741044 0.803620732680397 1 1
0.751803285077493 0.744388302023955 1 1
0.807175023046681 0.798819089152167 1 1
0.852797070439487 0.845017827955517 1 1
0.735080516474943 0.727484042139368 1 1
0.723823717045095 0.71696335271436 1 1
0.790774085278425 0.782738049101068 1 1
0.720718741417999 0.71313880468976 1 1
0.754797274354773 0.747416690133969 1 1
0.836649447805574 0.829002178295245 1 1
0.777640412146939 0.769955588770337 1 1
0.765454515539582 0.757482465244053 1 1
0.792194884861925 0.784523598416351 1 1
0.798123756727691 0.790426968631727 1 1
0.710998749671761 0.703671795304575 1 1
0.862809200927637 0.854819234650092 1 1
0.852248559401975 0.843739190126228 1 1
0.787008753926482 0.779052277592653 1 1
0.807293047579539 0.799545398392579 1 1
0.815771293616347 0.807508582988403 1 1
0.938551453804148 0.929475350151983 0 0
0.772210585487495 0.764720737054781 1 1
0.826446450507808 0.818494296088182 1 1
0.881072044653739 0.872856778376437 1 1
0.724349094812412 0.717167672111244 1 1
0.786487016297361 0.779270641042369 1 1
0.750737687923621 0.743335330900979 1 1
0.800854735044219 0.793385561525552 1 1
0.884858191455491 0.875654694310184 1 1
0.799105491690044 0.791517090745984 1 1
0.83736539278443 0.829103929777445 1 1
0.756305740928686 0.748754762175717 1 1
0.794442936783046 0.787252947126982 1 1
0.813662487989477 0.805055750413129 1 1
0.866180637477487 0.857685722079058 1 1
0.769937714794871 0.761839135502972 1 1
0.818911907596972 0.810457247711386 1 1
0.825876066350355 0.817528394703651 1 1
0.852227124532252 0.843939040042117 1 1
0.831040218589067 0.823279446419131 1 1
0.78561149794141 0.778475674565741 1 1
0.843379902586874 0.835445677646152 1 1
0.878243752231531 0.869391967052026 1 1
0.746341903693604 0.738978428151602 1 1
0.791595987925986 0.782324770068961 1 1
0.773823309106043 0.766035558499335 1 1
0.827096150530028 0.818958404402595 1 1
0.85120463863094 0.842604994217778 1 1
0.755314801007425 0.747912569789715 1 1
0.80401806049673 0.795895791876321 1 1
0.735051803559062 0.727956641367728 1 1
0.792898692456033 0.784714746689643 1 1
0.742677910343395 0.735557586435155 1 1
0.820961706549734 0.812657761389141 1 1
0.817149140660983 0.809567228132502 1 1
0.738582574855511 0.731926235623533 1 1
0.869955088299189 0.860961918063258 1 1
0.859204384420556 0.850391710918021 1 1
0.731711627372845 0.724456461078961 1 1
0.864549354252702 0.855981609001711 1 1
0.852746855888192 0.844460897654848 1 1
0.763620371035671 0.755917400275536 1 1
0.632827635873347 0.626637833268927 0 0
0.844833392175628 0.836282955720848 1 1
0.887557648494525 0.878652168148421 1 1
0.815490297057501 0.807288527315135 1 1
0.777914743895072 0.770639433643617 1 1
0.776165735359425 0.768882441210787 1 1
0.743164224521283 0.7354125113244 1 1
0.787455890826833 0.78005721318522 1 1
0.843129922008318 0.834869867715844 1 1
0.752906618411486 0.745391948538286 1 1
0.925937576061426 0.916318437158012 1 1
0.801989753238776 0.793696871025558 1 1
0.811291741124554 0.802388603728775 1 1
0.821343569467495 0.812284976845521 1 1
0.822586837387866 0.814017704386922 1 1
0.736064918463656 0.729045412968808 1 1
0.875265678043372 0.865828427706676 1 1
0.915022019698282 0.906143234537153 0 1
0.852161035793775 0.843411611296958 1 1
0.928599412097364 0.919064995587747 0 0
0.689466857029973 0.682751254012541 1 1
0.781954649975513 0.773562176598281 1 1
0.836394321144814 0.828601415243331 1 1
0.806703058861607 0.798598236544871 1 1
0.705100024883609 0.698170309621118 1 1
0.7891870962717 0.78132114922827 1 1
0.777970081012422 0.770315527395911 1 1
0.839798220268858 0.830945464069402 1 1
0.772708957961637 0.765023534969473 1 1
0.745172066258233 0.737308145963145 1 1
0.836532571447228 0.828041948739425 1 1
0.797238621603861 0.789352264490356 1 1
0.723888703212885 0.716566144366103 1 1
0.804148528894808 0.796526568987876 1 1
0.830814433516192 0.822169793993025 1 1
0.721795111923415 0.714669560258791 1 1
0.817926584324228 0.809999692617474 1 1
0.857266581574356 0.849225167579404 1 1
0.852680721081227 0.844594227020929 1 1
0.774228490099625 0.766747007334876 1 1
0.841524622358514 0.833142147040217 1 1
0.841529678098599 0.8326165792637 1 1
0.839450879358101 0.831339149826532 1 1
0.837084660337118 0.828365513596611 1 1
0.883669302225368 0.874059335249615 1 1
0.802064646473696 0.794277493274684 1 1
0.699838155441962 0.692361117859923 1 1
0.748986985775812 0.741110582078844 1 1
0.854055014506189 0.84523139859821 1 1
0.784833522743261 0.776665393011491 1 1
0.799898273848491 0.792262280004057 1 1
0.780947447763429 0.773241252666442 1 1
0.775150285970685 0.767605804771036 1 1
0.822334339691178 0.813512888710321 1 1
0.772775238298763 0.765198824768076 1 1
0.748440202698924 0.741285396448556 1 1
0.761327422516022 0.75391355949795 1 1
0.779532920855223 0.771748248980641 1 1
0.795653228148965 0.787087374670752 1 1
0.834188956687049 0.826201030278862 1 1
0.767942167443189 0.760631267499424 1 1
0.773829048380108 0.766632145306463 1 1
0.736223054893967 0.728547397728866 1 1
0.778050411910815 0.770253724296954 1 1
0.72867114212687 0.72138630602719 1 1
0.815896386741015 0.807285639479831 1 1
0.772843803230438 0.765272961535438 1 1
0.840618520285886 0.83188823954165 1 1
0.706776275723646 0.69957681600988 1 1
0.768605043454486 0.76095308542943 1 1
0.804659581731432 0.796983856713643 1 1
0.850672279796198 0.841519331060263 1 1
0.927696861053745 0.919098003216038 0 0
0.890116129489777 0.881079090871476 1 1
0.800698499594553 0.792305523529276 1 1
0.830651530032012 0.821911550481423 1 1
0.768097638360315 0.760893735329114 1 1
0.762374245250113 0.755062509287463 1 1
0.80485621514729 0.796936292759241 1 1
0.840716920903823 0.832613243266089 1 1
0.737823757324237 0.730189452232009 1 1
0.762057219139578 0.754143354612442 1 1
0.713639314194745 0.705671112514466 1 1
0.812272302180786 0.804055656627401 1 1
0.779330079327311 0.771023745315295 1 1
0.860130526934976 0.851949068494844 1 1
0.713897100624486 0.706349587182319 1 1
0.776256975801234 0.768547757245888 1 1
0.852460873552017 0.844510265916732 1 1
0.826762323837541 0.818528365025887 1 1
0.770005167631296 0.761894824645783 1 1
0.805221508185245 0.797172168640273 1 1
0.670124189411578 0.663556717510451 0 0
0.79043259125761 0.782962340158809 1 1
0.745262762633487 0.73843898492208 1 1
0.935057209834676 0.924586330985697 1 1
0.774706731387412 0.767509280446611 1 1
0.764336915724517 0.756347352596573 1 1
0.815408449455599 0.807111684804461 1 1
0.765121346212034 0.757336761698002 1 1
0.799951126971263 0.792309469217141 1 1
0.748412362982437 0.740979487148764 1 1
0.778911043258453 0.770753008024573 1 1
0.792084719398947 0.784136613484606 1 1
0.762344801590608 0.755018041473172 1 1
0.884139299052019 0.875489515106788 1 1
0.827686183655962 0.818765779718918 1 1
0.82966850151607 0.82110322042492 1 1
0.793362208089603 0.785841909374037 1 1
0.879150350308904 0.870028812239172 1 1
0.87617565250315 0.866827412971052 1 1
0.782790691200593 0.774571833888034 1 1
0.844116320688665 0.83578068296608 1 1
0.925345531791329 0.916852421585864 0 0
0.77599484673913 0.768351417902705 1 1
0.809790002919475 0.802066114422017 1 1
0.831305960952292 0.822685912686958 1 1
0.879943716205623 0.870944763801343 1 1
0.845028425714666 0.836080742824258 1 1
0.860626499716356 0.851183834177165 1 1
0.813515716737037 0.804383596707281 1 1
0.806754987260265 0.798992181357256 1 1
0.917976416613946 0.908921851862819 0 0
0.756558582088557 0.748590727150979 1 1
0.836549475810412 0.828143352091573 1 1
0.81820196906181 0.810034973873496 1 1
0.772266180155674 0.764402510479623 1 1
0.723336889329281 0.716095833071798 1 1
0.857183602879208 0.849054899628181 1 1
0.825782581038782 0.817281343180341 1 1
0.790734302122529 0.782940456005188 1 1
0.800175564613293 0.792246716464733 1 1
0.846792813406687 0.838634328198371 1 1
0.765028345633579 0.757998034307986 1 1
0.814837784018453 0.806919714184178 1 1
0.839705970030113 0.831339083941142 1 1
0.789185588759693 0.781518373228975 1 1
0.722580972537341 0.716101667363212 1 1
0.716340341967415 0.709006317730632 1 1
0.790307812717001 0.782072885683198 1 1
0.775020099085369 0.76760021295319 1 1
0.858559075135399 0.849070978470417 1 1
0.769996010953221 0.762694623671233 1 1
0.755722384500583 0.748446110871184 1 1
0.89557329073154 0.885474492013138 1 1
0.791920587604985 0.784095619475248 1 1
0.801224088659737 0.793683005683053 1 1
0.740671992411777 0.733438946536657 1 1
0.887466493303318 0.878807270568241 1 1
0.673842345297599 0.667429307146077 0 0
0.806424665372718 0.798828941874246 1 1
0.835442655483311 0.827675337908567 1 1
0.801001417651063 0.793422936203583 1 1
0.724419553440132 0.717525663914043 1 1
0.861079763716456 0.852998946205501 1 1
0.858547309919417 0.850405831060561 1 1
0.737219687465031 0.729665756352774 1 1
0.778759346102477 0.771278747960111 1 1
0.72300229169403 0.715822764193906 1 1
0.799025475984105 0.791017928859844 1 1
0.810944120555341 0.802750480962965 1 1
0.878248937098803 0.869288404228417 1 1
0.737248791894197 0.729645368705422 1 1
0.801117947514764 0.793386989316219 1 1
0.799457139853743 0.791702225989429 1 1
0.862422452443283 0.854069166468925 1 1
0.785500760937889 0.777257294023576 1 1
0.853193051192041 0.844228289410529 1 1
0.739619119666225 0.731674591580819 1 1
0.831872469221099 0.824396566149414 1 1
0.873385418839011 0.864962919891941 1 1
0.844233028027176 0.83576875320711 1 1
0.799126444566533 0.791551714656927 1 1
0.77908210907927 0.771097202363894 1 1
0.846456209032915 0.838100428946421 1 1
0.718564947914953 0.710979352566304 1 1
0.764185880697401 0.756537405288181 1 1
0.844805418403533 0.836512494407072 1 1
0.867047136883685 0.856781728919097 1 1
0.732605158671603 0.725850142453938 1 1
0.752384848715745 0.744774026352333 1 1
0.795448979131156 0.787702828263257 1 1
0.767203039145202 0.759606832926562 1 1
0.842745175880589 0.834024157296931 1 1
0.694380112036949 0.687496287577164 1 0
0.797729698048491 0.789186372845507 1 1
0.785918976240783 0.778675420061548 1 1
0.778560436808268 0.770287935507722 1 1
0.790727927700962 0.7826577942352 1 1
0.780498721387028 0.772964458099108 1 1
0.760042799104746 0.752923152283017 1 1
0.710877321207857 0.703604782928991 1 1
0.873403351983047 0.864633996633385 1 1
0.798352467379831 0.790414790768376 1 1
0.814126107412667 0.80652803217593 1 1
0.831224397448562 0.822510390294617 1 1
0.759817984710132 0.751816744884971 1 1
0.756414744248938 0.748322100688038 1 1
0.840556091088701 0.832035132883818 1 1
0.801315494705564 0.792980154401614 1 1
0.772248470134581 0.764943419204127 1 1
0.853633511441078 0.845570981533192 1 1
0.838293989887677 0.829198051691105 1 1
0.945341852210706 0.936183837840063 0 0
0.823620695754628 0.815015314890879 1 1
0.861345019934875 0.853449681582299 1 1
0.879846568280263 0.871010521808034 1 1
0.786058288629545 0.778156449691847 1 1
0.78321743143437 0.775187375071162 1 1
0.903775010007145 0.894878594962903 1 1
0.800331442274047 0.791920005000069 1 1
0.813870676179119 0.805796385210202 1 1
0.678858041817453 0.671448092945478 0 0
0.749290830383864 0.742333825431775 1 1
0.744981694965572 0.737457480594286 1 1
0.779322965517201 0.770791682623173 1 1
0.686509065277053 0.680071470278611 0 0
0.69566896925948 0.687900499872992 1 0
0.712458966308987 0.704469741056293 1 1
0.831845049330257 0.82412466585155 1 1
0.782021367577636 0.775002364222059 1 1
0.759224459072492 0.751701372616553 1 1
0.792486191956713 0.783847521354995 1 1
0.776353434860719 0.768365955294794 1 1
0.862849562603301 0.854888490304319 1 1
0.827067994429089 0.819632869988335 1 1
0.772890364865316 0.764880456379785 1 1
0.825803357799205 0.81791128942846 1 1
0.655767857457026 0.64895318126378 0 0
0.851012927961925 0.842169113284483 1 1
0.806320294399737 0.797877295082146 1 1
0.72234029836491 0.715154183003378 1 1
0.800497197816223 0.792263829846261 1 1
0.808798184912889 0.801258312530567 1 1
0.790533700658551 0.781882725344808 1 1
0.81970325600448 0.811465746847366 1 1
0.769159491732542 0.76176394808953 1 1
0.825784232187178 0.817894832687739 1 1
0.780556337019177 0.772698879007066 1 1
0.748337465755861 0.740618042251596 1 1
0.776260036940517 0.767870736480076 1 1
0.784139188256984 0.776022330401519 1 1
0.830298329676131 0.821267942366118 1 1
0.944218143955436 0.934921922568253 0 0
0.718653383407406 0.711291867279143 1 1
0.753057164355294 0.745657144788746 1 1
0.838377875220751 0.829864896459524 1 1
0.827355569701951 0.819538080940111 1 1
0.757597786223663 0.75012274727659 1 1
0.848360458631859 0.840038364080979 1 1
0.887592912027043 0.879192539991134 1 1
0.755852782594678 0.748566252201798 1 1
0.806146493205535 0.797873323452043 1 1
0.756985667838151 0.749985038761 1 1
0.921324655494181 0.912521837636542 0 0
0.840124778343558 0.831837678872616 1 1
0.80945290715511 0.801537156023988 1 1
0.756882208342915 0.749203264781956 1 1
0.765174509550174 0.756933508311445 1 1
0.775431280432725 0.767490520374602 1 1
0.783114241553407 0.774988356874797 1 1
0.764343191842882 0.757005672187787 1 1
0.692563132881926 0.684404249538694 1 0
0.758792891876276 0.751273988380564 1 1
0.807676935099404 0.799409589160426 1 1
0.851877869929723 0.843574145922363 1 1
0.791112114677459 0.782824071593427 1 1
0.896304874888763 0.887857008432854 1 1
0.806311120589827 0.798071127846036 1 1
0.782710020118287 0.774835230009113 1 1
0.812668930723797 0.804593932708025 1 1
0.800722981069859 0.792574839805443 1 1
0.79795391004338 0.789909077202641 1 1
0.801804702501708 0.793451744893193 1 1
0.803207641486964 0.795368083645827 1 1
0.791181434641708 0.783476068020964 1 1
0.765691200470548 0.758442204691136 1 1
0.855838330698548 0.846910987559015 1 1
0.739582885619215 0.732584340823436 1 1
0.781893553746717 0.773412179302098 1 1
0.740734516837742 0.733316995627123 1 1
0.859103267459321 0.850388904395404 1 1
0.870229090164621 0.861546095985398 1 1
0.885294624295155 0.875998996622183 1 1
0.839437595389402 0.830538649520538 1 1
0.80831456857466 0.800515802996503 1 1
0.78016847458102 0.77235071258363 1 1
0.745400432388592 0.738360740059026 1 1
0.751403654057807 0.744579754645725 1 1
0.755523991700071 0.748147315075879 1 1
0.849141235264927 0.840538703950718 1 1
0.780577723408141 0.772253349254604 1 1
0.892324527144084 0.883379721879676 1 1
0.940702049149881 0.931444903983667 0 1
0.821306847215787 0.812906920066214 1 1
0.8324308561446 0.824551153717347 1 1
0.847853757260229 0.838515632710848 1 1
0.824260462215075 0.816069789841922 1 1
0.729005428569137 0.721539125085411 1 1
0.839934046408868 0.831374499827651 1 1
0.766108243876725 0.758467587204048 1 1
0.870290882865875 0.862008867120873 1 1
0.780977328761871 0.77259492272425 1 1
0.802775108226769 0.795034973349954 1 1
0.784636527787939 0.776631878418315 1 1
0.849397094727188 0.840738582697334 1 1
0.754357993147405 0.746723099032933 1 1
0.863436261992038 0.855543094878347 1 1
0.752625851008343 0.745471954961892 1 1
0.741390836034736 0.733572760761131 1 1
0.850172644579896 0.841049107029651 1 1
0.782603021891354 0.774554046182496 1 1
0.776678411192542 0.769211166673857 1 1
0.714885970780699 0.708004715872619 1 1
0.729689073245114 0.721910752554286 1 1
0.803307688768212 0.795552366839129 1 1
0.85557370393293 0.84664089845385 1 1
0.78823284884082 0.779639695801766 1 1
0.793950205993125 0.786023707444594 1 1
0.804650307982976 0.796853949207372 1 1
0.782624581759635 0.774328926133935 1 1
0.853686284795224 0.845807941146433 1 1
0.841473028645822 0.832641444456646 1 1
0.734339206268479 0.727063879573637 1 1
0.749564086289544 0.741224820672513 1 1
0.871407538172983 0.863238089873869 1 1
0.806033547530948 0.798115356773647 1 1
0.884194675169151 0.875382023719105 1 1
0.832097466419067 0.823864365619455 1 1
0.789152643495408 0.78056121033262 1 1
0.838957585461282 0.831071478887413 1 1
0.791635402557534 0.783201062195598 1 1
0.77729967675251 0.769992064533821 1 1
0.82036455528576 0.812154718552314 1 1
0.751257052210582 0.744744378822582 1 1
0.791829777588496 0.784019742356785 1 1
0.826787089854904 0.817984594503983 1 1
0.789968650740451 0.782564252979269 1 1
0.782019336333313 0.773980755713923 1 1
0.775301927952948 0.767856395217574 1 1
0.834814543707153 0.826077302185025 1 1
0.774919481723815 0.767159915729784 1 1
0.714685724960233 0.708086651858214 1 1
0.809521939922695 0.801895374142091 1 1
0.834385838933544 0.825686363799591 1 1
0.856942561475512 0.848153290601142 1 1
0.775633654031284 0.767939272080452 1 1
0.864562865842153 0.85602368796783 1 1
0.840706595587427 0.832579454963998 1 1
0.721890160283064 0.7150802385468 1 1
0.787790073918529 0.779507643448449 1 1
0.778386444206873 0.770933838611933 1 1
0.850180918539769 0.84159533358531 1 1
0.840621494880573 0.83236229510589 1 1
0.874922797900907 0.865857942113358 1 1
0.681827331265316 0.675287645410583 0 0
0.78053053812831 0.772578315451856 1 1
0.902654606608 0.893540719118993 1 1
0.835036983545137 0.82706172923228 1 1
0.903332498075363 0.894108069701235 1 1
0.94784038042049 0.938188825891547 0 0
0.849681230307118 0.841140603119435 1 1
0.792397605717194 0.785139067163216 1 1
0.754638760994791 0.746605517828818 1 1
0.862438561672611 0.854485406240793 1 1
0.706398212651112 0.699441037789092 1 1
0.824945995635928 0.816788870296107 1 1
0.842075746376148 0.834140655511594 1 1
0.809530985251108 0.800743318988671 1 1
0.674892243147013 0.668334696038902 0 0
0.771280847078825 0.763941368809429 1 1
0.751701976760205 0.743749646368336 1 1
0.842383657711844 0.834250932282803 1 1
0.879752653583235 0.870965488170214 1 1
0.793245107528652 0.785597946804194 1 1
0.757390047762187 0.749540172563842 1 1
0.783123254469681 0.77581309500866 1 1
0.779114294135227 0.771179393531731 1 1
0.810407541638286 0.802299325631859 1 1
0.747090681400113 0.740035555225577 1 1
0.855847407894237 0.847539831888546 1 1
0.871600604351591 0.863535693870726 1 1
0.749260685678882 0.7410804479986 1 1
0.828535556931436 0.819947791007687 1 1
0.798425760056957 0.789904638142281 1 1
0.765064369668166 0.756511191415881 1 1
0.744608999782184 0.737557410207186 1 1
0.703774340691494 0.697140682623366 1 1
0.705629617080172 0.698380003499753 1 1
0.734546941882075 0.726975896446686 1 1
0.748254081265354 0.740976480357705 1 1
0.919047034418907 0.909444018399947 1 1
0.802755856853504 0.795008438043596 1 1
0.887722968019242 0.878862880327892 1 1
0.830554135380461 0.822428799582063 1 1
0.81350838499326 0.805512497873828 1 1
0.732249467299704 0.725530499357509 1 1
0.768900016371678 0.761190214328284 1 1
0.910507883308436 0.900948423437123 1 1
0.792287154633089 0.783774090201775 1 1
0.748104052621849 0.74053171190175 1 1
0.759205548071899 0.751596990586287 1 1
0.840470452485817 0.831996683902092 1 1
0.759194820261024 0.751751181333931 1 1
0.865144421813246 0.856101140787718 1 1
0.804066559674426 0.796310418525362 1 1
0.856980738446521 0.848359454215174 1 1
0.781596836285405 0.773828200195335 1 1
0.839659292627808 0.831925301501311 1 1
0.712983392334235 0.706048678819296 1 1
0.719874793939497 0.712212304219996 1 1
0.77695049925652 0.769004733038639 1 1
0.750596983574083 0.74250811774534 1 1
0.851199175161598 0.843383672733447 1 1
0.822273737176204 0.81378772070643 1 1
0.911670596995097 0.902587227554097 0 1
0.808474767756857 0.800910055563427 1 1
0.759327647804901 0.751265262917546 1 1
0.861517295612888 0.853392476028439 1 1
0.753500648394017 0.745850198271783 1 1
0.885075795239019 0.875992507264241 1 1
0.697842619571296 0.691523918516797 0 0
0.790819460399171 0.782173406060129 1 1
0.752297721121415 0.744302178720419 1 1
0.817217885500561 0.809190323957059 1 1
0.858863673053077 0.850726716969306 1 1
0.732276185322478 0.725058945433634 1 1
0.808311569347405 0.800517399871705 1 1
0.70177355561752 0.695202619040268 1 0
0.837777334335108 0.830074456785322 1 1
0.906268951927675 0.896291884226467 1 1
0.756724595732297 0.749283686506122 1 1
0.710602235919335 0.70418639935097 1 1
0.772147984200347 0.763950606953044 1 1
0.748519237210072 0.74095740986625 1 1
0.866013405261959 0.857439370473666 1 1
0.762368903347962 0.755354629650373 1 1
0.869071588156329 0.858488697950566 1 1
0.83820989728859 0.829170091721459 1 1
0.8296679931503 0.821923677606273 1 1
0.759658223091924 0.752365217672333 1 1
0.754941665869635 0.747808253636218 1 1
0.903852027395754 0.894647212014266 1 1
0.831090101550275 0.823373927101946 1 1
0.758525508946219 0.751058412768932 1 1
0.787345164637384 0.780159850092089 1 1
0.939309689501727 0.930168319114229 0 0
0.694675210658238 0.688231034613732 1 0
0.804835958654862 0.79692242316043 1 1
0.789324194645012 0.781930287120118 1 1
0.734501231831552 0.727208385897376 1 1
0.750204330282241 0.742792076998286 1 1
0.790879386739182 0.783317779130754 1 1
0.804211182897289 0.796336344701438 1 1
0.77313271837502 0.765363892994792 1 1
0.758163776732594 0.751356539868114 1 1
0.789128605692544 0.781478073124599 1 1
0.788588980914405 0.780483538504259 1 1
0.802523940434813 0.795066018121841 1 1
0.760143322454869 0.752858268498141 1 1
0.780391564389363 0.77287768683854 1 1
0.836687584574324 0.828149361166626 1 1
0.776383892545862 0.769021723033221 1 1
0.790166141347233 0.782999725366471 1 1
0.864276773956933 0.855463283471423 1 1
0.746613358377443 0.739825539998497 1 1
0.765270802217949 0.758028535125282 1 1
0.834792385801283 0.826149012012705 1 1
0.798190255378154 0.790095012548373 1 1
0.861653385202906 0.85393139267049 1 1
0.865759132967807 0.857533401169839 1 1
0.853859402075809 0.845487484065462 1 1
0.775763210900115 0.768583769642663 1 1
0.822692473449533 0.814209621893416 1 1
0.665248456846836 0.658202356510557 0 0
0.850707864415109 0.841930189710865 1 1
0.711457134006264 0.703622339620157 1 1
0.844851002955811 0.836408079125534 1 1
0.798727926252995 0.790430910163441 1 1
0.744621129960898 0.737552016971792 1 1
0.744235181557424 0.736916343369559 1 1
0.793665721964375 0.786120319920369 1 1
0.781728541983937 0.77394586155597 1 1
0.843394503283604 0.835732475882449 1 1
0.819584304936644 0.811426931385919 1 1
0.744526823685261 0.737527572281077 1 1
0.81831793031324 0.809055001240248 1 1
0.697417847574329 0.690182743322668 1 0
0.772277385217884 0.764331092814171 1 1
0.776164476651597 0.768710663605146 1 1
0.811135680633997 0.803763402061583 1 1
0.727696930493806 0.720417588944372 1 1
0.794287621844717 0.786803573070694 1 1
0.871313288256882 0.862562556084811 1 1
0.889592640732531 0.881076008238937 1 1
0.706745585803879 0.699840514428079 1 1
0.799319352546476 0.791277190478077 1 1
0.816039876786239 0.808366753171876 1 1
0.888304373456009 0.879126648170058 1 1
0.784934953308211 0.777502083602979 1 1
0.787794138799083 0.780224220236094 1 1
0.841615375922987 0.832842032287905 1 1
0.755408249762163 0.747949764080237 1 1
0.779464673617411 0.771840525262861 1 1
0.819655694972926 0.811229331309289 1 1
0.76357378483429 0.755595491994649 1 1
0.838255434025592 0.829692725788311 1 1
0.867829631458391 0.8584300714071 1 1
0.82304960039796 0.814564058507335 1 1
0.806448575329009 0.797732156783676 1 1
0.844247884962398 0.835396433687737 1 1
0.766669699759578 0.758893796179904 1 1
0.783112976849356 0.775012726643448 1 1
0.814013996104152 0.805641805019009 1 1
0.750697650712476 0.743247928825621 1 1
0.755581070045462 0.747483788905174 1 1
0.884751548268802 0.876521585908106 1 1
0.677979595665665 0.670945047019336 1 1
0.725820556162413 0.718685984049811 1 1
0.798510278885344 0.790459240604335 1 1
0.811760514130586 0.803200826876427 1 1
0.715836724993182 0.709139431208063 1 1
0.803735961703554 0.795275861399733 1 1
0.815152203319879 0.807285186925449 1 1
0.76629692640091 0.758689558503243 1 1
0.770732734307336 0.763563347508605 1 1
0.710188353420141 0.702907843345926 1 1
0.787752956347614 0.779038469334633 1 1
0.861241178625131 0.852424161168149 1 1
0.721071435743639 0.713666354729479 1 1
0.830418151642594 0.822196559965809 1 1
0.700828563384391 0.69349682458117 1 1
0.770261312064947 0.762673762375745 1 1
0.746614874778699 0.73866200589078 1 1
0.836908651031018 0.828823022229613 1 1
0.774251688250655 0.76611027142352 1 1
0.822980285765096 0.814297361207976 1 1
0.763903202211629 0.756132728005306 1 1
0.774663845872419 0.766809690691838 1 1
0.856849563581634 0.847795847962625 1 1
0.840077247721787 0.832027934841549 1 1
0.760131011211695 0.751917230410262 1 1
0.787950548023853 0.780044507036156 1 1
0.819793515896332 0.811384225692982 1 1
0.789409516922414 0.78154722280781 1 1
0.735731533868652 0.728674615057687 1 1
0.813945367428247 0.80571496900321 1 1
0.812698086770031 0.804484089741778 1 1
0.771649880466753 0.763970205091138 1 1
0.853859803422081 0.846112560853775 1 1
0.778441635079434 0.77052021920292 1 1
0.799908627218723 0.792151181467975 1 1
0.820336972490651 0.811714707166065 1 1
0.791923214126122 0.784512795171827 1 1
0.756766329505974 0.748881903056162 1 1
0.797854676673 0.790455281298654 1 1
0.742090834917159 0.734374331123402 1 1
0.738283273227583 0.731026849299231 1 1
0.693870855997542 0.686870776918959 1 1
0.855500837021482 0.847593134822065 1 1
0.825588508198647 0.817551554678184 1 1
0.890560122705836 0.881702497304869 1 1
0.824848613858235 0.816124060049942 1 1
0.73494154642999 0.727478545390489 1 1
0.805490094929048 0.797325248884302 1 1
0.836553202149459 0.827916960362922 1 1
0.741346208389755 0.73396909840369 1 1
0.730541240939997 0.723468366843546 1 1
0.857940256295551 0.849847993840976 1 1
0.759137024941872 0.751921524712789 1 1
0.751315386259653 0.743663681515471 1 1
0.69477247695537 0.687884718811486 0 0
0.860888474492384 0.851859399792477 1 1
0.854577418619608 0.846205197346249 1 1
0.775595211125371 0.767582220733385 1 1
0.790616895765422 0.781651896871466 1 1
0.73081514634569 0.7233091665106 1 1
0.720586089959838 0.713226793633356 1 1
0.803115958290446 0.795133688545343 1 1
0.855299686458936 0.84699331715314 1 1
0.764193422727844 0.755968217927976 1 1
0.910475350404385 0.90090666216297 1 1
0.840533075302009 0.832555307117884 1 1
0.79509810332294 0.78667395612808 1 1
0.803441470957967 0.795063126681429 1 1
0.803536698046912 0.796265287213384 1 1
0.750870614883223 0.743231181621344 1 1
0.853593220648936 0.844906232148487 1 1
0.864605184008268 0.855868159506741 1 1
0.810011006392741 0.801615632927126 1 1
0.845905611258223 0.836648414974627 1 1
0.845697366114977 0.837689794292435 1 1
0.78420769460149 0.776540660776641 1 1
0.722461482858169 0.715493894661279 1 1
0.793618130558027 0.785627225579648 1 1
0.875881825386278 0.866411565624513 1 1
0.751509084991136 0.743460406127385 1 1
0.791139982324466 0.783972711971659 1 1
0.669187567017246 0.662359999933287 0 0
0.768930009413113 0.761143369148757 1 1
0.707980644650687 0.700559622156323 1 1
0.807700626054198 0.800181153379314 1 1
0.782569295987199 0.774801987278819 1 1
0.882193611847861 0.874303819473403 1 1
0.731210399226893 0.723752142040446 1 1
0.836386727804666 0.828147883232554 1 1
0.820188060696011 0.811891197767872 1 1
0.797294015657352 0.789480998937049 1 1
0.755210416081054 0.747368207714595 1 1
0.856467359002987 0.848482049535068 1 1
0.781207631526297 0.773266413309847 1 1
0.852693150494484 0.844017800355193 1 1
0.746122365902527 0.738758350879121 1 1
0.705367262119306 0.698407968460397 1 1
0.726409198521652 0.719691764932542 1 1
0.826125141389508 0.81807863159966 1 1
0.852651687790349 0.843862880339884 1 1
0.7912777694695 0.781859787860696 1 1
0.854923134978484 0.846269860736468 1 1
0.72765079137528 0.720061784362104 1 1
0.703354826845825 0.696213925567619 1 1
0.836665585128632 0.828388326530292 1 1
0.760287855711227 0.75266161791226 1 1
0.785436321043722 0.777244106114558 1 1
0.689334249873931 0.682506641690559 0 0
0.80427205504699 0.796308198178815 1 1
0.794398326850382 0.786993279340221 1 1
0.813329382156266 0.805451623218814 1 1
0.805931941150487 0.797693483250969 1 1
0.777622575354233 0.770130502191341 1 1
0.824353169343424 0.816719751091216 1 1
0.749696042917746 0.742566547586768 1 1
0.783941433512843 0.77610632109458 1 1
0.801040874100547 0.793224831246696 1 1
0.802364463858342 0.794227297232969 1 1
0.799357310539802 0.791728904950605 1 1
0.761164328692633 0.753930780836463 1 1
0.75933915091588 0.751724957796142 1 1
0.727210708272374 0.719953156998183 1 1
0.874126597081012 0.865970875860101 1 1
0.795951067654864 0.787634003622229 1 1
0.770083769815429 0.762275231936265 1 1
0.775402049655816 0.768216514072592 1 1
0.723385437310558 0.716858971261869 1 1
0.795123609084776 0.787216543252439 1 1
0.789194967615079 0.781844385433876 1 1
0.787247964902166 0.779279862204208 1 1
0.794015272894511 0.785544427766903 1 1
0.793933001221825 0.786307397935662 1 1
0.742705592014392 0.735830564258422 1 1
0.722139989478513 0.71530413829388 1 1
0.788309599191324 0.780276326646345 1 1
0.777361854524865 0.769300211741912 1 1
0.844128370491881 0.834530328785059 1 1
0.809584260173889 0.800744327281319 1 1
0.981091224319709 0.971077721452146 0 0
0.751470030919962 0.743727540227945 1 1
0.740265331833038 0.733171111209963 1 1
0.82477209027476 0.816649754420095 1 1
0.867485288200691 0.859175721844156 1 1
0.739752409297268 0.732900146047185 1 1
0.746826506627612 0.739850493559929 1 1
0.88406137101116 0.875910305742776 1 1
0.836731685228389 0.828295576181155 1 1
0.837883327269257 0.828704316108049 1 1
0.810676135486877 0.802103698910634 1 1
0.808912738894148 0.801490962244476 1 1
0.947175695868676 0.937089016813872 0 0
0.812551703462864 0.804778789624424 1 1
0.890340209518155 0.881287248877481 1 1
0.77657692149407 0.768555649095949 1 1
0.790257375789234 0.782892465231906 1 1
0.810114524746867 0.80182801688448 1 1
0.819861476526764 0.811549061857905 1 1
0.784077893183715 0.776329114804 1 1
0.823723615261454 0.815751177921088 1 1
0.816742509925636 0.808663120568562 1 1
0.775719354950611 0.767914816196979 1 1
0.751981919838269 0.743937916530253 1 1
0.748596303434611 0.741519509656922 1 1
0.826481472088186 0.818417858603214 1 1
0.935678505512244 0.926423410121125 0 0
0.793674406203969 0.785022821479831 1 1
0.718511293327883 0.711688662836554 1 1
0.793107960827544 0.78517518919892 1 1
0.804118968945841 0.796254195810311 1 1
0.799053358250947 0.790905780011384 1 1
0.856623988307004 0.848211974966152 1 1
0.908455039837274 0.898938714033186 1 1
0.817442806506703 0.809214803749684 1 1
0.858782374849584 0.849679268437394 1 1
0.799243782209292 0.791209531454878 1 1
0.796778259797884 0.787923062341141 1 1
0.848086514056008 0.839195014489556 1 1
0.714446541333744 0.707460500643168 1 1
0.869898890039899 0.860663529292789 1 1
0.7552417508692 0.747575711564102 1 1
0.728373109345916 0.72074460722554 1 1
0.870784748595461 0.862142249019297 1 1
0.781358635517511 0.773618605094161 1 1
0.768179602241804 0.760700612852416 1 1
0.876819601406661 0.86746608837715 1 1
0.819017689388285 0.811408589017932 1 1
0.739479992083576 0.732070962778123 1 1
0.834995727630505 0.827152486987353 1 1
0.739261791963146 0.731206137515984 1 1
0.799662683096432 0.790808347931531 1 1
0.712483988246368 0.705484809669283 1 1
0.784317309080776 0.776691928167525 1 1
0.781113554030458 0.773970374163904 1 1
0.818190699007606 0.80930645472592 1 1
0.800408291476617 0.792604613068977 1 1
0.787359115749924 0.77922794249781 1 1
0.782665028597607 0.774636110949787 1 1
0.762825191640222 0.754799082468456 1 1
0.798198322273163 0.790408076274879 1 1
0.718779505880963 0.711636465643051 1 1
0.700973264719207 0.694001265310122 1 1
0.773697781950974 0.766087655526926 1 1
0.910296100314658 0.900552099587478 0 1
0.857163698425965 0.848492539837607 1 1
0.879411563578829 0.870844936977198 1 1
0.839776458390122 0.832240505233838 1 1
0.755297563606376 0.747443631728621 1 1
0.768697587189531 0.760604880782367 1 1
0.775381262601273 0.76772814822771 1 1
0.762664436239278 0.754982608026418 1 1
0.833215754648263 0.824890611851532 1 1
0.696002233195437 0.689419865106993 0 0
0.83479875416012 0.826198210705143 1 1
0.733943905115742 0.726315452344022 1 1
0.774066542027319 0.766046255334375 1 1
0.816579620273043 0.809078413312566 1 1
0.713665643586915 0.706572375851468 1 1
0.749024139818253 0.741607294001506 1 1
0.846401636709273 0.837347610028472 1 1
0.820722333900899 0.812042782305646 1 1
0.754157602157514 0.746976919276606 1 1
0.7141335164335 0.707112936263183 1 1
0.799392548655105 0.791383446503884 1 1
0.781917992964104 0.773807949265767 1 1
0.798287878211127 0.790055211204466 1 1
0.746104665767636 0.738967353343157 1 1
0.754474179974767 0.746507025787977 1 1
0.830267648436148 0.821919646338628 1 1
0.759514313310307 0.751999912670119 1 1
0.839207156011074 0.831122567212931 1 1
0.810204979160959 0.802544147596379 1 1
0.882644283360477 0.87403508937833 1 1
0.745259794219642 0.738206643143719 1 1
0.744630847168369 0.7376753531908 1 1
0.766294582721959 0.758482898063055 1 1
0.810853097776034 0.802284071432234 1 1
0.770402162756401 0.762866803934515 1 1
0.694426602985974 0.68725835945497 1 0
0.736492844545494 0.729927998325096 1 1
0.770486381813764 0.762796764009587 1 1
0.836940089889794 0.827204864916229 1 1
0.810483684210638 0.801740782106231 1 1
0.822262304784671 0.814177642628503 1 1
0.813865231360001 0.805406491499076 1 1
0.765331893402755 0.757350780555515 1 1
0.733510707425205 0.726346438501163 1 1
0.822696307458205 0.814790678446455 1 1
0.830562303835953 0.822614239557743 1 1
0.73706221619861 0.729953219599569 1 1
0.794736858225735 0.787079668579683 1 1
0.79926116852027 0.791848701128181 1 1
0.773189678104276 0.765405623091257 1 1
0.779872062202057 0.772307906894834 1 1
0.799493213684886 0.791979262882083 1 1
0.839722377595187 0.831526834177417 1 1
0.791282211580527 0.783487328080966 1 1
0.857967924764934 0.849804596829899 1 1
0.813125641245972 0.805275870693027 1 1
0.737589736516532 0.730698650401634 1 1
0.782117592001467 0.774334512004027 1 1
0.809512188388432 0.801388090117098 1 1
0.808543894733195 0.800203021995838 1 1
0.866990019762838 0.857266606855425 1 1
0.816109197881173 0.80801554768488 1 1
0.854571799249157 0.845791553789148 1 1
0.815822748300689 0.80779711285217 1 1
0.772932775211862 0.765072089387147 1 1
0.779560720003291 0.772751898989601 1 1
0.745423837646351 0.73767707961274 1 1
0.809684264634329 0.801720433058493 1 1
0.818861526530648 0.810905732680165 1 1
0.849996288880784 0.841556737846042 1 1
0.896534907648556 0.88777610340205 1 1
0.803819020875473 0.795493330108488 1 1
0.83994631620003 0.831351370396116 1 1
0.742213954076154 0.734682650685472 1 1
0.781491046272963 0.774456497339357 1 1
0.820820030291054 0.812524165990702 1 1
0.689929515668304 0.682774336163195 1 0
0.795597288546218 0.787810133077608 1 1
0.86417329667841 0.855852571671146 1 1
0.790743230296721 0.782742922882383 1 1
0.81372432492377 0.804925855318804 1 1
0.801314418401777 0.794022734557829 1 1
0.856277285389071 0.848441806472595 1 1
0.758464297000928 0.750397922354639 1 1
0.771969242418641 0.763818231617755 1 1
0.84062243103458 0.832469464993704 1 1
0.749086127506021 0.742131895109359 1 1
0.753590320741336 0.746500828453396 1 1
0.802278113576186 0.794955708722228 1 1
0.845994260888265 0.838160416646421 1 1
0.672927021779706 0.666344769491874 0 0
0.833778501331531 0.825579911876382 1 1
0.770992386058177 0.763846155416664 1 1
0.806026685260075 0.797852232463239 1 1
0.811788213411212 0.804036137077505 1 1
0.730886589209542 0.72386058006933 1 1
0.920306688873843 0.910662075797334 1 1
0.797854015333533 0.7901763927527 1 1
0.901890594224448 0.892230450747537 1 1
0.749507154873971 0.741425629590213 1 1
0.704108971140912 0.696934472080472 1 1
0.747485288029505 0.739895222694122 1 1
0.81066172936548 0.80235513041981 1 1
0.784763834046923 0.776949949615827 1 1
0.681267533487718 0.67403618167939 1 0
0.786461366871098 0.778857988841807 1 1
0.883404327922641 0.874979792254943 1 1
0.859683992887574 0.850535514379161 1 1
0.842514774782664 0.833751251445651 1 1
0.742359444971087 0.735146945379651 1 1
0.861237133533477 0.852331225702523 1 1
0.786281536034971 0.778290040596011 1 1
0.785377055604324 0.778000122288522 1 1
0.823067764159097 0.815167010958259 1 1
0.783497461686808 0.775506770093598 1 1
0.853197266295668 0.845069282564073 1 1
0.784282668240412 0.77624239858136 1 1
0.813058566169601 0.804789074858099 1 1
0.741448262358107 0.733960834190005 1 1
0.836384193892879 0.827422861608298 1 1
0.667413103757108 0.661516085300329 0 0
0.792025803768527 0.7849758007166 1 1
0.710161954563374 0.702660978579717 1 1
0.908022526793736 0.89884720673116 0 1
0.757716724840376 0.750120475534781 1 1
0.665407072116139 0.65894407196527 0 0
0.753401976714053 0.745858320637005 1 1
0.812439086006228 0.804604720711275 1 1
0.713747400644699 0.705877533089688 1 1
0.784700836814314 0.777249430854296 1 1
0.864475055267413 0.856432492283606 1 1
0.869330747459564 0.859791211359116 1 1
0.856078114962363 0.847404611244449 1 1
0.767337424036011 0.760069955360098 1 1
0.866721122463242 0.858443309068884 1 1
0.818407472149359 0.810434940897238 1 1
0.701440229207525 0.69434316181517 1 1
0.827138466605833 0.819144815582649 1 1
0.78448996356837 0.776786972111972 1 1
0.815876556391514 0.807466198403922 1 1
0.78332659206779 0.775747828110294 1 1
0.838373573869115 0.829468337201696 1 1
0.78092923114934 0.772820063819025 1 1
0.773369972563076 0.765752912295364 1 1
0.708292396709391 0.701526819314421 1 1
0.864259081891589 0.855686227548888 1 1
0.801798065925484 0.793884016923461 1 1
0.771634444448465 0.763349097441241 1 1
0.829983303884202 0.821515539559408 1 1
0.90783439393551 0.899310916596177 0 1
0.735782833250514 0.728269327576681 1 1
0.724200804720723 0.717624140659465 1 1
0.775854640985029 0.767554247885171 1 1
0.750062172011788 0.742628897379778 1 1
0.80254370911461 0.794484043912198 1 1
0.849323268292947 0.84178211570191 1 1
0.757905742903609 0.750208400366886 1 1
0.74896427003184 0.741362513855566 1 1
0.832791092122114 0.823769082780039 1 1
0.731610274818695 0.72335892673361 1 1
0.884540890940801 0.874760516838184 1 1
0.767155087741509 0.760232709158977 1 1
0.787137845337312 0.779019546292097 1 1
0.816065991731176 0.807606037892637 1 1
0.694164482981115 0.687088294566958 1 0
0.874608407574476 0.865757989559045 1 1
0.805711141187783 0.797942105005539 1 1
0.822619150195611 0.814233888161902 1 1
0.814038517763217 0.806472236993499 1 1
0.860380872871325 0.85153960007055 1 1
0.788803718471745 0.780978663914869 1 1
0.777241902524513 0.769972456742558 1 1
0.729650926387295 0.722248295975091 1 1
0.676508622752417 0.669606499289445 0 0
0.730292884590031 0.723587778322245 1 1
0.904377381780477 0.895534780905995 1 1
0.877420024594028 0.868920988842866 1 1
0.830316949716744 0.821806288668386 1 1
0.836258852412586 0.828223056985134 1 1
0.887837078973732 0.879523219581514 1 1
0.723848993617542 0.716849796321577 1 1
0.800698734122413 0.793078652495127 1 1
0.786206212816597 0.77804302140028 1 1
0.871215879931565 0.862084960049426 1 1
0.827957309242626 0.819773554067768 1 1
0.946743768794982 0.936252381743385 0 1
0.803790045752381 0.795552281873183 1 1
0.836382120086227 0.827695538696976 1 1
0.755608477890573 0.747782431461651 1 1
0.72728967658264 0.720312135637406 1 1
0.853190385234588 0.845074120216545 1 1
0.748923049324924 0.741538297909336 1 1
0.773300508993384 0.765315013708581 1 1
0.809090749077046 0.801208408905106 1 1
0.79594262954471 0.788034686750153 1 1
0.844839367734406 0.836852862290482 1 1
0.803148289648221 0.795193358817205 1 1
0.811783182724921 0.803937537328216 1 1
0.773416538782603 0.765429257881211 1 1
0.764765359683408 0.757687827125775 1 1
0.818745674622335 0.810694257503887 1 1
0.870137504503395 0.861761291064229 1 1
0.678259727752074 0.671499454335119 1 0
0.83988176237326 0.8318245311504 1 1
0.785206500179352 0.777542593607139 1 1
0.78810998774842 0.780310233448325 1 1
0.693499422751957 0.686507318470296 0 0
0.803196504303385 0.795360939106721 1 1
0.785050215186708 0.777432518699591 1 1
0.951998655989867 0.943127466134905 0 0
0.844113935583135 0.836022859312404 1 1
0.77942832775179 0.772181550396756 1 1
0.790687067406305 0.783151951026007 1 1
0.827259936218181 0.818908089971241 1 1
0.695909981403394 0.689101610279548 1 1
0.75600909469377 0.748064413422859 1 1
0.722917148941643 0.715612549194541 1 1
0.819206662467079 0.811139201477784 1 1
0.748410336967975 0.741130293178327 1 1
0.795206644985091 0.787640456782564 1 1
0.966521819826492 0.956710067165128 0 0
0.790494738915133 0.782315512837138 1 1
0.862315172874241 0.854031371359717 1 1
0.843658271296193 0.835036538842152 1 1
0.807569494203919 0.799690286761427 1 1
0.823670969621951 0.815919393336563 1 1
0.845587558715554 0.837049505201663 1 1
0.780725280204056 0.773244512114916 1 1
0.825210642591763 0.816346211512715 1 1
0.856387475394728 0.848025407381847 1 1
0.856829631461577 0.848447644031228 1 1
0.83985226014168 0.831442994265393 1 1
0.793994572429193 0.786148297409583 1 1
0.851218218248535 0.842979714340122 1 1
0.909534683549404 0.901070704302163 1 1
0.733639223578825 0.726424501930494 1 1
0.79348977715114 0.785264742415762 1 1
0.727369647634398 0.719188427960927 1 1
0.904523838235332 0.895078041916141 1 1
0.808929394586333 0.800630852230279 1 1
0.876584614761025 0.868362017860893 1 1
0.802690826835569 0.794856880517966 1 1
0.766007956037236 0.759342049605708 1 1
0.77122439839299 0.763060993237344 1 1
0.835063988273465 0.827284354011577 1 1
0.785281199106398 0.778186516870885 1 1
0.803522450723264 0.795425031749756 1 1
0.84834124212587 0.839725167661023 1 1
0.740582124237305 0.7331954885066 1 1
0.798005788139876 0.789976180335509 1 1
0.767212561977741 0.75981383211649 1 1
0.8162479590128 0.80816724097506 1 1
0.954378807943848 0.944920964292233 0 0
0.719229614702981 0.711903970085389 1 1
0.828134019340951 0.81980029602492 1 1
0.879412707978644 0.87073431732498 1 1
0.821380979794403 0.812936073039701 1 1
0.825973769829051 0.81779929100145 1 1
0.79050662230215 0.782598710961353 1 1
0.810188672499454 0.802229234973253 1 1
0.81864885414129 0.810715357254151 1 1
0.816297265632723 0.807951894076492 1 1
0.83659221306553 0.827634409475123 1 1
0.855070725026976 0.846221889516649 1 1
0.785291869358376 0.776855564543867 1 1
0.753402720518607 0.746347593878721 1 1
0.829019770186953 0.82125634070314 1 1
0.742500797624839 0.735397545221831 1 1
0.766751027766134 0.759418888054151 1 1
0.832871903055467 0.824190081287434 1 1
0.777870328066741 0.770172541741224 1 1
0.881549512508243 0.873442396620824 1 1
0.821856114142281 0.813653751960999 1 1
0.770616589177902 0.763138730443719 1 1
0.896934651915705 0.88878735495975 1 1
0.828287719451374 0.820269159186857 1 1
0.861162928840226 0.85245190898573 1 1
0.76932584554849 0.761816114409593 1 1
0.76427086510901 0.75655617777523 1 1
0.749963844180191 0.742695648233361 1 1
0.81983966237084 0.811185161769766 1 1
0.801527958028848 0.793238958059649 1 1
0.835570827400241 0.827284386553891 1 1
0.777689862840166 0.770888311188154 1 1
0.784014474088778 0.776819828218264 1 1
0.732335230171563 0.725147473207215 1 1
0.847431583113523 0.838550363305372 1 1
0.735176955117286 0.72832209738344 1 1
0.818013825644038 0.810016157697024 1 1
0.761062527687479 0.753620666841081 1 1
0.82246219236684 0.814475964197693 1 1
0.743532099083068 0.735264968730865 1 1
0.778091166967956 0.7708739281028 1 1
0.760577513213022 0.753069987372467 1 1
0.739657953711455 0.732459686826241 1 1
0.777424733806866 0.76953302757495 1 1
0.759621733652343 0.751725417542474 1 1
0.851499026447411 0.842504828548779 1 1
0.871582478482341 0.862613082280903 1 1
0.825299185369972 0.816803986569033 1 1
0.85351050970448 0.84509333294632 1 1
0.6934000430115 0.686180866033169 0 0
0.789978577390218 0.782176475227458 1 1
0.83840494385626 0.829342508381748 1 1
0.849191571471457 0.84055421732337 1 1
0.72306919192972 0.716348165177388 1 1
0.771391841738146 0.763213278968237 1 1
0.729497653073074 0.722409836627179 1 1
0.790732760999167 0.782610892609413 1 1
0.781929904877574 0.774169167619717 1 1
0.826516809352506 0.818048045104915 1 1
0.819408855111903 0.811640334097522 1 1
0.843559274069528 0.83448023974489 1 1
0.765294405500216 0.757482029093323 1 1
0.71594212887629 0.709005034161375 1 1
0.840040185955809 0.831589998250463 1 1
0.744581222443539 0.73664943419288 1 1
0.723586301404163 0.716358992198785 1 1
0.823320908312907 0.814749306528045 1 1
0.887710484236607 0.878317909324369 1 1
0.791285425499638 0.783195885564091 1 1
0.851886518131558 0.844036091330428 1 1
0.728648492128095 0.721350163283724 1 1
0.746711254586401 0.739297243707312 1 1
0.773496167351074 0.765857260394242 1 1
0.860765843287657 0.851569672110281 1 1
0.798424239941719 0.789034862581263 1 1
0.817911575584296 0.808985858247872 1 1
0.903755135285405 0.893316317821958 1 1
0.91578176186417 0.906594420239656 0 1
0.890346226498144 0.881226901890256 1 1
0.798230926697088 0.790159575331525 1 1
0.750248722127324 0.743178337021763 1 1
0.778300173969582 0.770708106926061 1 1
0.823419452837103 0.81475327061285 1 1
0.81458773706431 0.806900682198745 1 1
0.816917636706135 0.808720582049516 1 1
0.840879526739517 0.832634569477259 1 1
0.695723006985581 0.688756487052215 1 1
0.792369072773083 0.7845390151405 1 1
0.781934390999331 0.774293364673976 1 1
0.809584728996928 0.801288621676875 1 1
0.792400976045932 0.784252043572892 1 1
0.724705043216731 0.717243523889327 1 1
0.845825731605448 0.837484279382456 1 1
0.799185447944717 0.791526961902711 1 1
0.854358213785149 0.846494961078662 1 1
0.805241721948189 0.796487286223338 1 1
0.739317909229224 0.731897644516736 1 1
0.863052533108792 0.854498266063857 1 1
0.819738183613752 0.811209430503541 1 1
0.697030696152784 0.689470862359156 1 0
0.858262630868943 0.850338542904073 1 1
0.897236331042896 0.888309934713238 1 1
0.7922529292307 0.784117065877773 1 1
0.805154922248099 0.797172298755685 1 1
0.879258730967796 0.870836709806207 1 1
0.846442733826173 0.837400499843196 1 1
0.901686023600665 0.892909748786719 1 1
0.764161550095429 0.75707850747436 1 1
0.787337785047171 0.779457313846784 1 1
0.767208660545395 0.76030440845185 1 1
0.820267484057971 0.811320798328604 1 1
0.870259729445154 0.862031194623129 1 1
0.846951306630795 0.838946582949374 1 1
0.811238345456688 0.803705707423098 1 1
0.806803112174351 0.799215196840385 1 1
0.930916838775228 0.921079902390902 0 0
0.827980591656913 0.820041861699849 1 1
0.827038073089585 0.818415322105135 1 1
0.788127748576316 0.780272778265497 1 1
0.824818444687062 0.817298399984007 1 1
0.755944154703741 0.747759989438631 1 1
0.814948503696035 0.806452313349303 1 1
0.75755947778596 0.749496652517058 1 1
0.860536134194908 0.852174230571639 1 1
0.822478476474954 0.814129041378134 1 1
0.724063409477272 0.717661176811683 1 1
0.7174181246842 0.710567802600891 1 1
0.76828053423383 0.760391165882656 1 1
0.843085257739935 0.834919071659499 1 1
0.938693605114212 0.929909256864655 0 0
0.751830653899805 0.74433530233882 1 1
0.905470928545463 0.896739359918343 1 1
0.751084665418504 0.744227453480403 1 1
0.790087093956667 0.782659718661772 1 1
0.724152247216062 0.716956488842901 1 1
0.733646971260044 0.726472105766929 1 1
0.74788885583981 0.740233260659915 1 1
0.872910478471671 0.863662990573996 1 1
0.845507981940865 0.837076401569506 1 1
0.742774948985999 0.735507613813824 1 1
0.69614292326431 0.689211461342655 1 0
0.792998931166509 0.785111184116599 1 1
0.719980354456561 0.713111122711215 1 1
0.732630994431486 0.724892998972007 1 1
0.924254048377356 0.915337812043988 1 1
0.929817516240772 0.921070043179004 0 0
0.869076107009498 0.860907758479123 1 1
0.83039822064886 0.822517461213003 1 1
0.831428761753362 0.823462993207868 1 1
0.791867286120652 0.784762958033589 1 1
0.782505521347662 0.775177394422434 1 1
0.750750465069745 0.742727771551771 1 1
0.731022942437226 0.723662023881375 1 1
0.774649063472259 0.766721140045557 1 1
0.847763817935657 0.838872557839544 1 1
0.81074588666947 0.803115994251556 1 1
0.888336002641765 0.880150964060994 1 1
0.793441476839306 0.78628023297054 1 1
0.781387568577724 0.773716155195839 1 1
0.721599750819587 0.713773274556383 1 1
0.811809868116852 0.803472915404903 1 1
0.807758185831041 0.799746790925748 1 1
0.81687244730924 0.808955005404754 1 1
0.721338579670898 0.71421543162731 1 1
0.742720336218669 0.734757259027276 1 1
0.736771744827074 0.729739352112969 1 1
0.786038397944085 0.778375998622954 1 1
0.69968817466135 0.692725790859204 1 0
0.733364277692044 0.724935584207532 1 1
0.800564388067404 0.791906244638657 1 1
0.77405372279677 0.766775246393289 1 1
0.65109280769479 0.645265397039025 0 0
0.833840554891366 0.826106872015638 1 1
0.77190799154425 0.764261814541416 1 1
0.765172010802991 0.757507485600365 1 1
0.679347661657013 0.672510334378905 0 0
0.807274122955268 0.79936852584309 1 1
0.762193180838278 0.754943971873675 1 1
0.823209199440203 0.814806878137269 1 1
0.797056306083213 0.78916231573428 1 1
0.830172459015329 0.82191214492626 1 1
0.810558295473593 0.801915775118171 1 1
0.806104579530582 0.798842311377496 1 1
0.851490401515958 0.843038888718765 1 1
0.740158212600999 0.733001680427178 1 1
0.766505884524942 0.759321954816507 1 1
0.716705314239312 0.70950602165582 1 1
0.832478466558965 0.824033227218392 1 1
0.892599312128259 0.883952363263708 1 1
0.791358104586671 0.783775129430217 1 1
0.77562668771074 0.768042535700227 1 1
0.810792782465764 0.802365718868988 1 1
0.730196644751911 0.722880322636487 1 1
0.803368292363045 0.795598910637738 1 1
0.814026645142394 0.806235071848743 1 1
0.93087841049808 0.922048211071334 0 0
0.805521567414462 0.797851115791322 1 1
0.805987804496445 0.798607310377397 1 1
0.753883678473769 0.74650851864112 1 1
0.819437835611569 0.81146196318107 1 1
0.837506359155643 0.829320493552114 1 1
0.767185445585931 0.758354245853975 1 1
0.803306477508952 0.794773510498805 1 1
0.701854551452841 0.69484184119303 1 1
0.770229564655766 0.762537942242742 1 1
0.818831014367246 0.810301129176939 1 1
0.816047176054511 0.807912006776838 1 1
0.799631466309636 0.79107201106528 1 1
0.768640468634439 0.76163092298343 1 1
0.831439445405226 0.823814260309668 1 1
0.788729196115697 0.781103863348173 1 1
0.795490579910858 0.787877381349529 1 1
0.796807742554603 0.788779916584074 1 1
0.779905255964934 0.771749241044116 1 1
0.915875768395673 0.906130475326385 1 1
0.703355001296773 0.696378252025056 1 1
0.801321599912151 0.793819143626636 1 1
0.775150559715574 0.767323143178199 1 1
0.844687015370684 0.835805488915577 1 1
0.776760097046573 0.768992604904221 1 1
0.789701581890171 0.781772970661974 1 1
0.777581347377822 0.769566334384137 1 1
0.74281799746953 0.735829855659113 1 1
0.804182863853517 0.796015099457741 1 1
0.763957867588421 0.756511147564956 1 1
0.754464829580697 0.746421036099857 1 1
0.767157675831497 0.758774113915678 1 1
0.802633630513461 0.794914696448084 1 1
0.766800057373244 0.759149226503922 1 1
0.771679065101596 0.763479496911117 1 1
0.933394865307131 0.924439505750619 0 0
0.703226831517225 0.696146298927482 1 1
0.784618399305125 0.776278628983826 1 1
0.821479715040119 0.813215978996618 1 1
0.830466300423634 0.822139948450022 1 1
0.83076311412211 0.822135580481209 1 1
0.740349440331932 0.732586690847931 1 1
0.819994671696261 0.812780552916988 1 1
0.819244266448026 0.811161833860002 1 1
0.831230044639045 0.822819807058596 1 1
0.896834808488509 0.888131990636291 1 1
0.803788994975339 0.796368818259914 1 1
0.793642278663517 0.786114323739355 1 1
0.803248621247105 0.795172807548922 1 1
0.614967022629323 0.609039182104047 0 0
0.696636490501037 0.689930401863438 0 0
0.768704716488434 0.760629491647501 1 1
0.778002980716271 0.770038755348207 1 1
0.798521948489235 0.790062778707148 1 1
0.78338536325045 0.77595330653993 1 1
0.719119838492182 0.712229655698675 1 1
0.697034618942535 0.690737671208044 0 0
0.779239569831989 0.771280913426894 1 1
0.759182202140598 0.751405601113621 1 1
0.809450292352423 0.801511900829903 1 1
0.797065938050476 0.789545782768182 1 1
0.826104978403459 0.817730768836302 1 1
0.810326686619834 0.80247931485459 1 1
0.799061175665201 0.790622779315466 1 1
0.749846381370908 0.742461154551747 1 1
0.830027577001579 0.821943796024605 1 1
0.81257232163334 0.804524040128428 1 1
0.899770453369601 0.890546754168653 1 1
0.830850104024215 0.822920001382246 1 1
0.741657892763453 0.734259572342455 1 1
0.799312512120652 0.792009264791707 1 1
0.753746427850977 0.746100626723225 1 1
0.786147503215963 0.778589172876139 1 1
0.83147296685834 0.822669336614613 1 1
0.878199055855726 0.868942637288181 1 1
0.677338462187462 0.670146598937072 1 0
0.774517872508572 0.766720492772467 1 1
0.751482605796791 0.744279053343487 1 1
0.771518668311766 0.763657348550718 1 1
0.771318786253743 0.764094431086704 1 1
0.820238797927892 0.811549089552935 1 1
0.890146186232627 0.881310559127348 1 1
0.769336860967152 0.762316281704421 1 1
0.845378284307818 0.837052734540232 1 1
0.790817826994467 0.783590448888132 1 1
0.748266763033996 0.74102955269258 1 1
0.808408361173082 0.800341767942781 1 1
0.830315297429667 0.8219399076673 1 1
0.81230947627577 0.803848557048441 1 1
0.756444716338354 0.748290862082801 1 1
0.789853803382638 0.782082734356422 1 1
0.777201309763433 0.768870936447076 1 1
0.867063911755956 0.858099859661718 1 1
0.750204984682653 0.742761948339675 1 1
0.82632700578562 0.817971349850694 1 1
0.787157122762206 0.77952190941315 1 1
0.844376297174585 0.836202853203095 1 1
0.875377297244882 0.867037122354766 1 1
0.835167766835909 0.826509566950562 1 1
0.802165982396804 0.794048148576542 1 1
0.809707029651642 0.801964625313203 1 1
0.854497155998579 0.846150762015651 1 1
0.788620225991444 0.781205268681866 1 1
0.755366752473162 0.747870479373935 1 1
0.843377959466661 0.834486203352213 1 1
0.837820651497803 0.829564139965482 1 1
0.768129042822945 0.760899556354696 1 1
0.640291722425681 0.633748198143149 0 0
0.793059115575692 0.784886915548842 1 1
0.781102356052028 0.77298700873497 1 1
0.751181025323562 0.743767144040231 1 1
0.78160419629725 0.77352033869722 1 1
0.8425619267011 0.833767089088719 1 1
0.801059575618643 0.793052870842857 1 1
0.748497899036709 0.74130215468696 1 1
0.678736901796587 0.671523077217012 1 0
0.748484564838683 0.740589837307136 1 1
0.796955567701525 0.789507910681224 1 1
0.872800253225026 0.863980232743892 1 1
0.741856272346891 0.733814227238835 1 1
0.87146430614878 0.863016200452926 1 1
0.81469609706393 0.806499863324735 1 1
0.786924458178804 0.778846764018353 1 1
0.762549970102769 0.754650136701871 1 1
0.770344444423709 0.762475995708913 1 1
0.885777235619732 0.875649455957806 1 1
0.79360683090407 0.786082780951962 1 1
0.823064466451819 0.8152324902439 1 1
0.81515101673187 0.806225469727661 1 1
0.900319788438521 0.890324886904644 1 1
0.861386162326177 0.852147421199579 1 1
0.823249347185827 0.814840843024286 1 1
0.882667017694803 0.873507843514993 1 1
0.813338267431696 0.80505375577449 1 1
0.770627519647987 0.762877162953338 1 1
0.788280350673599 0.78061787700119 1 1
0.845957411035669 0.837194421776683 1 1
0.797871512334387 0.790481752555151 1 1
0.781041815803638 0.772636649747397 1 1
0.739102249091152 0.731733719815465 1 1
0.831927177052895 0.823118314085284 1 1
0.748665250952071 0.741706824501704 1 1
0.905557241469922 0.896202123178445 1 1
0.816796050421135 0.809274203296871 1 1
0.783483611152631 0.775848214915411 1 1
0.678193647856805 0.671703751509974 0 0
0.835077820760779 0.826977001888573 1 1
0.800475919631335 0.792471423960851 1 1
0.741048655082223 0.732992490428758 1 1
0.752082446723041 0.744800346041727 1 1
0.810194319499168 0.802513537832306 1 1
0.774415165816282 0.766747157022916 1 1
0.830212241409019 0.821971172771297 1 1
0.77184642705237 0.763491457657649 1 1
0.802407441276067 0.793921723291169 1 1
0.75756340868016 0.749912052908202 1 1
0.7957412364901 0.787644835089482 1 1
0.73145058713245 0.723690336888975 1 1
0.861915665134359 0.853821603922269 1 1
0.893165655407254 0.884361812649804 1 1
0.872594679113526 0.863443855395147 1 1
0.732863056978207 0.725579467805762 1 1
0.754461785134212 0.747179344539863 1 1
0.846942366717873 0.838929706781763 1 1
0.814438421641595 0.80642876366292 1 1
0.799047310276413 0.791394761260882 1 1
0.73264721663289 0.725600921093831 1 1
0.839376674935128 0.831295715445801 1 1
0.831342018520085 0.822966458460901 1 1
0.888247387568748 0.878823820815805 1 1
0.794810669419898 0.787222105809725 1 1
0.888475196151656 0.879931558996554 1 1
0.709347398084915 0.701965871035195 1 1
0.756886158314836 0.749134469384521 1 1
0.856350402471165 0.848665895458836 1 1
0.754617882987469 0.747185062486669 1 1
0.848091179313397 0.839453244662037 1 1
0.846591195665117 0.838846892977737 1 1
0.795007513811786 0.787615840625073 1 1
0.800278976495853 0.792753252465643 1 1
0.76908813616411 0.761717697203358 1 1
0.828994767701764 0.821038920970824 1 1
0.800071413407872 0.792006347470623 1 1
0.817332748400754 0.808366058101648 1 1
0.775823028427154 0.767824218281985 1 1
0.771434315999253 0.763820930502681 1 1
0.852145618891413 0.843333808748477 1 1
0.787035234549458 0.779627725553337 1 1
0.788587276075386 0.781230324333354 1 1
0.780537140853739 0.772547723201705 1 1
0.779623365817875 0.772067088275483 1 1
0.742053016358771 0.734769051192961 1 1
0.675397373211737 0.668547184621801 0 0
0.85969838921501 0.850496476509695 1 1
0.830972400076572 0.823120846183056 1 1
0.793038976449805 0.785088519043517 1 1
0.746325321271086 0.739402216203872 1 1
0.756766351832364 0.749539411353796 1 1
0.81408408848363 0.805621447399969 1 1
0.839212731943543 0.830985956387032 1 1
0.764529524824213 0.75735368630611 1 1
0.791086416684927 0.782527078110907 1 1
0.660172669319941 0.653435837080583 0 0
0.743590241965219 0.736099601755681 1 1
0.765661934910933 0.757813943388597 1 1
0.783127776604763 0.775432193376325 1 1
0.831704272138972 0.823177607099915 1 1
0.706109100545805 0.698959180560547 1 1
0.744428824299228 0.737400162678717 1 1
0.793055716897696 0.784548674325079 1 1
0.738972708761432 0.731530579715251 1 1
0.840379717310459 0.832304570793059 1 1
0.876199695135554 0.86723141797069 1 1
0.684672116118609 0.677811276525309 1 0
0.852301409329614 0.844156036545889 1 1
0.793258366626246 0.784752989740237 1 1
0.792641216186796 0.784356596712207 1 1
0.797841605666437 0.789932356092685 1 1
0.782483436079612 0.775027498107074 1 1
0.846302637521153 0.837970147085472 1 1
0.728935129903148 0.721713514531972 1 1
0.701159995989602 0.693639435262691 1 1
0.839302319990413 0.830359720686125 1 1
0.77100592877266 0.763134450686679 1 1
0.773946863866423 0.76588849500923 1 1
0.788589727844061 0.780342058622696 1 1
0.680300493960217 0.673421291859344 0 0
0.781610298948911 0.774396110813905 1 1
0.818112719656611 0.810186830104546 1 1
0.762235485105689 0.755190792217028 1 1
0.744365557692104 0.737307593802577 1 1
0.764256688022028 0.757243379020983 1 1
0.783049724009297 0.775453547493878 1 1
0.905366481643989 0.896571548393877 1 1
0.8121406644951 0.804701178914418 1 1
0.876573683389329 0.867632226198805 1 1
0.804068204668801 0.796139397833003 1 1
0.808773625133015 0.799775747943596 1 1
0.861566292262051 0.852487944261688 1 1
0.802658948247165 0.795346854522382 1 1
0.915742243946498 0.907243835695802 0 0
0.839540442126054 0.831274000143998 1 1
0.820617218724125 0.812721265538606 1 1
0.766667640484199 0.758701031893461 1 1
0.759871268486923 0.7528265335108 1 1
0.836726937669402 0.827995788918425 1 1
0.785654373131356 0.777560318483748 1 1
0.866377456110648 0.857273124682412 1 1
0.774831153144232 0.767595657262166 1 1
0.76268481383479 0.754819084679632 1 1
0.788453923083086 0.780877714783509 1 1
0.942456247383989 0.932187506501703 0 0
0.793697463295342 0.785341291227294 1 1
0.788499710897233 0.780293924466958 1 1
0.745713928804846 0.738162152685655 1 1
0.756641844569656 0.749120619208085 1 1
0.841039958470149 0.831845370309186 1 1
0.70891516891887 0.702104521245929 1 1
0.768262643888912 0.760485331268161 1 1
0.813339734355452 0.805561137344903 1 1
0.845353839211388 0.837750224039379 1 1
0.789164144635716 0.781472188071285 1 1
0.851607874027608 0.8436272247694 1 1
0.821021002616575 0.813126648488076 1 1
0.765973447926024 0.758790902516166 1 1
0.801336785653991 0.79305480854298 1 1
0.777691603524378 0.76993038013166 1 1
0.852519243178875 0.843955189612185 1 1
0.82306835918996 0.814598403889365 1 1
0.750441523708217 0.743415282052782 1 1
0.810142343818571 0.802064329471072 1 1
0.769551208065104 0.761391449908484 1 1
0.819154626345284 0.811670904752771 1 1
0.734712297993733 0.727494957722807 1 1
0.849294107070815 0.841170937665807 1 1
0.874594377460392 0.866321750919486 1 1
0.865395194364584 0.856743343783482 1 1
0.884423153704169 0.875802065024842 1 1
0.838058845564732 0.829655076724478 1 1
0.808840259054724 0.79995395228032 1 1
0.768262164243952 0.760907304180815 1 1
0.818713283664844 0.810410209314414 1 1
0.826907235507886 0.818772000295576 1 1
0.787468703001124 0.779906589632984 1 1
0.758524073936224 0.751275828289206 1 1
0.788859540425076 0.780918074752019 1 1
0.906380938378416 0.897433379720272 0 1
0.880484242307222 0.871960143482411 1 1
0.802574268247543 0.795007642297656 1 1
0.800237219412052 0.792324831144871 1 1
0.736706900029033 0.729423537495758 1 1
0.770792156149126 0.763765186286404 1 1
0.909679409381969 0.901162527528769 0 1
0.864526219745094 0.855836909218956 1 1
0.747366014130882 0.739886855517537 1 1
0.759647517546923 0.752015363996105 1 1
0.778711731563522 0.771069847041865 1 1
0.748608090054962 0.741089550331409 1 1
0.857517136365087 0.849299845686834 1 1
0.786880093158459 0.778532617185656 1 1
0.774458648586151 0.766226478186977 1 1
0.810844242262984 0.803215482593086 1 1
0.762737952601219 0.755931510922292 1 1
0.868432022939676 0.860007887855636 1 1
0.747691641539992 0.740101113108583 1 1
0.795100688915158 0.786907261354925 1 1
0.795861900000265 0.788303321016524 1 1
0.870185916820952 0.861276542474332 1 1
0.826363255366703 0.818146578629928 1 1
0.859510201533051 0.851361946939606 1 1
0.795106331772613 0.787333991055969 1 1
0.831431702592104 0.823695256814543 1 1
0.840993272806007 0.831951657561533 1 1
0.833035620578585 0.823362481462515 1 1
0.795631253053503 0.787847683886379 1 1
0.851575930329115 0.842919288093239 1 1
0.825822893630521 0.817059532605883 1 1
0.839249196497165 0.831027235737092 1 1
0.88386543210682 0.874711391518142 1 1
0.699950534389008 0.692890090057624 1 0
0.845260854808229 0.836600643519536 1 1
0.752320636725649 0.744231388472152 1 1
0.776616138143503 0.768999200001723 1 1
0.771754424064957 0.764079435512604 1 1
0.835609456144319 0.826844052151458 1 1
0.793638703128863 0.785984724206791 1 1
0.799686647403917 0.792188043071109 1 1
0.733826526361781 0.726202425042503 1 1
0.797344252174767 0.788926328863251 1 1
0.84350976876967 0.835081984268441 1 1
0.760251844885575 0.752097213312482 1 1
0.724126866985754 0.717730340121914 1 1
0.788194193424227 0.779628056554264 1 1
0.753246951082911 0.745361003754173 1 1
0.801246429669741 0.794127777349945 1 1
0.798097380120527 0.790320773194288 1 1
0.82294717054572 0.814807669408343 1 1
0.857930483738612 0.848776480726321 1 1
0.755570113355263 0.747914138621061 1 1
0.787006415373444 0.77978179234593 1 1
0.783578725770875 0.776180974697972 1 1
0.696508549984209 0.689928681921776 0 0
0.762286622114263 0.754234651890934 1 1
0.83262564534565 0.824756802594138 1 1
0.726841741815674 0.719618683183734 1 1
0.878247359606879 0.869130178297049 1 1
0.669210972903157 0.662785993883258 0 0
0.871888518339839 0.863107068558647 1 1
0.890648643806521 0.881869747338712 1 1
0.715399942316077 0.708287401213491 1 1
0.918429669227092 0.909246719554991 1 1
0.729749578852305 0.722294845350861 1 1
0.889451708194678 0.879496014396692 1 1
0.788081764171019 0.780215795144449 1 1
0.727199913681563 0.720563604150487 1 1
0.822270898666292 0.812951136364557 1 1
0.84038075171996 0.832570159355855 1 1
0.742357053936801 0.734299235142414 1 1
0.706622421842723 0.699651548696944 1 1
0.765437638116408 0.758145304511506 1 1
0.813060026328766 0.805595406038235 1 1
0.798747428526589 0.790382241733405 1 1
0.713798046360738 0.706259407044687 1 1
0.769525154811557 0.762002002613935 1 1
0.883598785875792 0.874520030507933 1 1
0.802558899322635 0.794847257008728 1 1
0.812976560455593 0.805144573430602 1 1
0.857478428975917 0.848706639376302 1 1
0.663186194647437 0.656166064663818 0 0
0.697820415376204 0.690826740426073 1 0
0.745180775843977 0.738105528450028 1 1
0.860197572389169 0.850914415542383 1 1
0.686058869223808 0.678938651041439 0 0
0.751325766777465 0.743705275214932 1 1
0.820140097537132 0.812312128133785 1 1
0.855407301131263 0.84725355943456 1 1
0.803378314433927 0.795157699300529 1 1
0.875781844992215 0.867170033445836 1 1
0.883202422245548 0.873856745603398 1 1
0.773295502707234 0.765696875576417 1 1
0.831091805263379 0.822685782719349 1 1
0.76383351272076 0.756473710067588 1 1
0.786549065685302 0.779141985518676 1 1
0.775340630862868 0.768000240149049 1 1
0.861900667629839 0.853376106678074 1 1
0.790930347650414 0.782851008883728 1 1
0.801268692185069 0.793385116882473 1 1
0.75939749133249 0.751820435420531 1 1
0.800823475899848 0.793037555735713 1 1
0.868873490965443 0.860808186163561 1 1
0.870167017971085 0.861959260266636 1 1
0.782649487729092 0.773949288255977 1 1
0.749084860807187 0.741719094352976 1 1
0.831745261580424 0.823854526060107 1 1
0.772969293875301 0.765335863725248 1 1
0.766870682396994 0.759829807232494 1 1
0.789504828094469 0.781858683855523 1 1
0.817616950741429 0.809409625961812 1 1
0.794022414248833 0.786592732309321 1 1
0.811214261040365 0.803390814672838 1 1
0.843633645399976 0.835171253483173 1 1
0.797803917847737 0.789882016122605 1 1
0.665734311321077 0.659152965366534 0 0
0.8226740547952 0.814588006788472 1 1
0.850193078069771 0.840859090259892 1 1
0.756645629668153 0.748821858566368 1 1
0.812375463382751 0.803541450943557 1 1
0.802482278184957 0.794815942832036 1 1
0.733864546843757 0.726481088662883 1 1
0.740324907596401 0.733163627721851 1 1
0.798877973796248 0.79117456029793 1 1
0.801449093796044 0.793777577133006 1 1
0.689665121602697 0.682383756315177 0 0
0.880356299917712 0.871863931790183 1 1
0.703311045274988 0.69552840049595 1 1
0.893625194939748 0.884585750245463 1 1
0.704701957848729 0.696940595143426 1 1
0.788145098516135 0.780003043506111 1 1
0.808668001015516 0.801434907903359 1 1
0.812280498176403 0.803986141071708 1 1
0.894097557804545 0.885819180736859 1 1
0.911345721531779 0.901544152560434 0 1
0.861929299482165 0.853957815888865 1 1
0.820305673191475 0.81268454815465 1 1
0.783857737631294 0.776565311051319 1 1
0.814821301270905 0.806539627550799 1 1
0.905061205144309 0.895921576140517 1 1
0.796948366541044 0.788872974871674 1 1
0.740633682756267 0.733079547243691 1 1
0.927061387004053 0.917320882572616 0 0
0.779752772151427 0.772197422521104 1 1
0.821475888866931 0.813210715120072 1 1
0.724559521479224 0.718090714517203 1 1
0.918386257208808 0.908794662082398 0 1
0.756832507120836 0.749495862334012 1 1
0.763805337822104 0.75605343640829 1 1
0.790918983167928 0.783125780207196 1 1
0.783753405859583 0.775252315185134 1 1
0.775275565600578 0.767657190024149 1 1
0.792807384033746 0.784538178111324 1 1
0.78930035835776 0.781159615874236 1 1
0.808300503620028 0.800680958424942 1 1
0.898122819708975 0.888879669325572 1 1
0.785600573352414 0.777349260508899 1 1
0.862546031389914 0.854111968121938 1 1
0.843449760221338 0.836116664746603 1 1
0.754819709677269 0.746957082447876 1 1
0.72227735661234 0.715568337543137 1 1
0.751999240674368 0.744690689839504 1 1
0.808109445095488 0.800375338586068 1 1
0.869083115326866 0.860831826703883 1 1
0.762606003859406 0.755081685041614 1 1
0.747807448964709 0.74050173340748 1 1
0.778412521812872 0.771083327921532 1 1
0.738235117687599 0.731254575124149 1 1
0.769177031452289 0.761240704928432 1 1
0.817154916859414 0.809815424544875 1 1
0.793200995805429 0.785507444694977 1 1
0.779881300691028 0.77242982019064 1 1
0.787936617700963 0.780208423811093 1 1
0.743688398797935 0.736500993903898 1 1
0.766291519992033 0.758543183556811 1 1
0.840587724833659 0.832642860925721 1 1
0.704658548043914 0.697348810771906 1 1
0.805838276574067 0.797683356779478 1 1
0.731785251909313 0.724190405212523 1 1
0.727206167974849 0.719832343164613 1 1
0.707974290127834 0.700753728975414 1 1
0.767256947107604 0.759385877889758 1 1
0.749131152866087 0.741711119449233 1 1
0.820284255600932 0.811740588493977 1 1
0.778083792570277 0.769727933169111 1 1
0.828968315214553 0.820614768586952 1 1
0.770355833187464 0.762205550838879 1 1
0.759869060361115 0.752333828357065 1 1
0.836849909005484 0.82884337640284 1 1
0.778912545697052 0.771387449663905 1 1
0.874797822948712 0.865698622532186 1 1
0.790863381740032 0.783331611127767 1 1
0.874117344494597 0.865485549555637 1 1
0.863145627686558 0.854884927559661 1 1
0.796875614646349 0.789672343876476 1 1
0.85472375888364 0.846752264498768 1 1
0.716210206452984 0.709600899214229 1 1
0.868173700359858 0.859998471487181 1 1
0.725459950033026 0.718439711123517 1 1
0.748901265257776 0.741542226361064 1 1
0.736105127251483 0.728930451056553 1 1
0.761096653673333 0.753609522425031 1 1
0.756761748932568 0.748637621317979 1 1
0.716163455451469 0.709113967250133 1 1
0.867661770798698 0.859651916617799 1 1
0.775229598056404 0.76850349361589 1 1
0.871969935585156 0.863380134893831 1 1
0.710707583013628 0.70347690143978 1 1
0.786425537536816 0.777963648534664 1 1
0.78771329568702 0.780160178949713 1 1
0.830353083319605 0.82229101663822 1 1
0.784179548441506 0.776367472459714 1 1
0.787583558514475 0.779432797833637 1 1
0.78167660636178 0.773126382398988 1 1
0.726252499674919 0.719127462009416 1 1
0.734177857709655 0.727215066118676 1 1
0.885290060349958 0.876888650910279 1 1
0.746040693679098 0.738404338405522 1 1
0.773482533950893 0.766043245550273 1 1
0.844528557038258 0.836571171543431 1 1
0.898046285856848 0.889100008969439 1 1
0.859045714164469 0.849904349644316 1 1
0.767063955985097 0.759589174574921 1 1
0.88015070435935 0.870911980007331 1 1
0.838864409583537 0.829798188622535 1 1
0.843915011279598 0.835725369661611 1 1
0.863057102958458 0.853201369582684 1 1
0.877856560950177 0.868306503684708 1 1
0.792899925673462 0.784896634816049 1 1
0.797746860627049 0.790033515490592 1 1
0.844031282654436 0.835533845550984 1 1
0.766364895167531 0.75908299725004 1 1
0.907314525686433 0.898484363317682 0 1
0.830989336693492 0.823144837817848 1 1
0.782702003860523 0.774952309151099 1 1
0.826432449683697 0.818596773627334 1 1
0.757667327189208 0.750247402702703 1 1
0.860517961203048 0.851832298315438 1 1
0.847364366202516 0.838298415831372 1 1
0.724814638870825 0.717462204245988 1 1
0.706167652722242 0.699765286313429 1 0
0.753688390502342 0.746421988503501 1 1
0.784287119072012 0.776388559253338 1 1
0.862154213669738 0.853806120059267 1 1
0.785867237004853 0.778305885401216 1 1
0.759540617114369 0.751915425434892 1 1
0.82271089047176 0.81399835604061 1 1
0.896763544355741 0.887363669964392 1 1
0.721593698523234 0.713491016691183 1 1
0.781924105758884 0.774706617930269 1 1
0.772971288200314 0.765405242553412 1 1
0.814359648481406 0.806095608605474 1 1
0.729530428654543 0.721997127108262 1 1
0.802187139585159 0.794440569460387 1 1
0.727638279972066 0.720094264750261 1 1
0.743669050199842 0.736591350594373 1 1
0.827778139223749 0.819441888800245 1 1
0.699450137165463 0.692277450619463 1 0
0.792309375750555 0.784130927569622 1 1
0.659247837476437 0.652760427326828 0 0
0.751897410623553 0.744652659122931 1 1
0.826535743716459 0.818504455257191 1 1
0.745118231224428 0.737530501154127 1 1
0.785503912446961 0.777597594453671 1 1
0.802460469084306 0.794574392640258 1 1
0.853962555891399 0.845789185794759 1 1
0.855175515175771 0.847015498633365 1 1
0.768641230641233 0.761264080253204 1 1
0.806419063377472 0.798359531158152 1 1
0.852708194048616 0.843970561739353 1 1
0.836315165097385 0.827411369849842 1 1
0.781974649550681 0.774174518708845 1 1
0.813269709390041 0.804749219879692 1 1
0.862517888208525 0.853970220667708 1 1
0.795190619393957 0.787440497798873 1 1
0.802590488160086 0.794045840507871 1 1
0.769752167451176 0.761977926096599 1 1
0.754651429783227 0.746746978188324 1 1
0.859023206110002 0.849756035051408 1 1
0.820360975112634 0.812384078720797 1 1
0.86155724652058 0.853041408546922 1 1
0.755065056969929 0.747244909201227 1 1
0.800801490938378 0.793169115983751 1 1
0.90617391125949 0.896124798413123 1 1
0.824585164368955 0.816395801802545 1 1
0.909406018326068 0.899905691534657 1 1
0.832464375896421 0.823907950574133 1 1
0.786256527316973 0.778757306058953 1 1
0.775303405422365 0.767895856988862 1 1
0.797236047238545 0.789384603079665 1 1
0.779008078329712 0.771485701256462 1 1
0.799596470871712 0.791206978475839 1 1
0.829770831196285 0.822063063137352 1 1
0.844731848774669 0.836817431668619 1 1
0.775034851736442 0.767491954125154 1 1
0.808130251978882 0.800671322939347 1 1
0.829201894827354 0.82098962698766 1 1
0.830457697403744 0.822041321708309 1 1
0.869225306203282 0.859784124492269 1 1
0.707730711811683 0.700835444053634 1 1
0.778524737511875 0.770903552990478 1 1
0.852433111187416 0.844031058397043 1 1
0.756100437753726 0.747652900386743 1 1
0.796596109066365 0.788482428116947 1 1
0.825369198333167 0.817545110273822 1 1
0.727162327302434 0.720286072575932 1 1
0.811355030720037 0.803243250329834 1 1
0.810151318573399 0.801902173621788 1 1
0.747893501162862 0.740521628455775 1 1
0.848490210864786 0.83980921061421 1 1
0.789047010918115 0.781135586099047 1 1
0.761033003237839 0.753196519983546 1 1
0.772596217295446 0.764535520634771 1 1
0.753232053739431 0.745509776651538 1 1
0.754320551469412 0.747084323878013 1 1
0.850278518273492 0.842207255214745 1 1
0.765712999911978 0.757824694662951 1 1
0.775135333482156 0.767282473992051 1 1
0.867401236547969 0.859311989323454 1 1
0.765083982004725 0.757182627795096 1 1
0.844524812208723 0.836025614366664 1 1
0.759978186337734 0.752677262782262 1 1
0.778067858685887 0.770055250598968 1 1
0.706873038892182 0.699615101854582 1 1
0.695528925438192 0.688216732274715 1 1
0.753925242503089 0.745934332599857 1 1
0.83087159822734 0.822316264437587 1 1
0.875690950283407 0.866957302207173 1 1
0.749992947459255 0.742625341251952 1 1
0.848947905278428 0.840401843408274 1 1
0.648293853937819 0.641631798782321 0 0
0.71877048268702 0.711684373992246 1 1
0.848370266038214 0.839674161318125 1 1
0.796425506903589 0.78900552719173 1 1
0.751352496627 0.744190446024488 1 1
0.697249611496748 0.690413452817748 1 0
0.766796367367011 0.759024224612757 1 1
0.806830075535231 0.798563280522659 1 1
0.796434161853545 0.789090353440174 1 1
0.849765163536266 0.841319594842021 1 1
0.69798597988787 0.690857963632934 1 1
0.796922948320665 0.788919548414449 1 1
0.778077535550904 0.769924864838766 1 1
0.763506985677516 0.756419639670254 1 1
0.839063965275748 0.830926413946866 1 1
0.708608554974461 0.701771563518569 1 1
0.734038910898323 0.726112290367501 1 1
0.778668419389605 0.771146586700644 1 1
0.709449211447795 0.702205120342954 1 1
0.826918129785238 0.818887144514083 1 1
0.769203857136364 0.761537112980194 1 1
0.800556746573915 0.792175807561816 1 1
0.708737370637146 0.701632873878875 1 1
0.763119473422613 0.755170581677703 1 1
0.815716637802529 0.806742457315457 1 1
0.822883895529631 0.815057341009509 1 1
0.846882165015281 0.838714474625127 1 1
0.909128555501547 0.899842348920009 1 1
0.803988927609569 0.79670221573854 1 1
0.80847501328113 0.800621480355809 1 1
0.799804581428454 0.791599713131522 1 1
0.76133111722097 0.753757720657531 1 1
0.804649549666181 0.796861280691952 1 1
0.893925280523438 0.885494155309817 1 1
0.76678331386791 0.75930558323965 1 1
0.772422586358818 0.76512521628811 1 1
0.754711909672207 0.746556471738086 1 1
0.924126741996135 0.914757296980746 0 0
0.729078574273212 0.721489568582804 1 1
0.814764729572415 0.805921608137034 1 1
0.846041618115901 0.837970290308226 1 1
0.779219111579549 0.772025213374665 1 1
0.803993564979637 0.795764942324009 1 1
0.835827822042385 0.827484120914346 1 1
0.877721652440755 0.869725526595798 1 1
0.849447402023613 0.840763306410499 1 1
0.801379326722946 0.793194712609029 1 1
0.778586833843257 0.770318869988683 1 1
0.7678001225187 0.760918779686834 1 1
0.760130542033714 0.751557065088378 1 1
0.733891978412839 0.726428439578703 1 1
0.800053507281677 0.791597686495004 1 1
0.845095240961213 0.837174108291499 1 1
0.799146838724374 0.791095428865843 1 1
0.885999861800571 0.876497965756436 1 1
0.777122125450148 0.769226600474691 1 1
0.725048961601111 0.718067547740229 1 1
0.790921902774646 0.783253148469628 1 1
0.801136029831537 0.793751141476397 1 1
0.793124264623881 0.785535205107149 1 1
0.844794853872748 0.835789702363977 1 1
0.81090782173539 0.802769911473174 1 1
0.910100908067801 0.901243453231941 1 1
0.78185834457524 0.774682871984916 1 1
0.782683945010753 0.775061580470821 1 1
0.778284388141671 0.770465112393151 1 1
0.865220202708298 0.856814853603075 1 1
0.801263272856483 0.792849431073924 1 1
0.787329587130006 0.779998634592132 1 1
0.819482786907441 0.811257908807911 1 1
0.837448965347441 0.829478379945476 1 1
0.841454006417036 0.833278642139425 1 1
0.841452955761636 0.832647318165353 1 1
0.793731199701147 0.78624339275251 1 1
0.805327615316855 0.797053792801961 1 1
0.766243493608872 0.758118073785872 1 1
0.854432899408922 0.846122377532017 1 1
0.852691055200258 0.844291518503379 1 1
0.746559502764349 0.739294504614713 1 1
0.743108339783563 0.735315583661869 1 1
0.718183562699391 0.711649254541764 1 1
0.835199236223188 0.827305206535234 1 1
0.965267272160344 0.955372482895992 0 0
0.744205272397348 0.73712289514712 1 1
0.88245011381614 0.874072485716128 1 1
0.810604024169965 0.802187830844729 1 1
0.804855346201772 0.797280715120313 1 1
0.864194271319223 0.855296319737564 1 1
0.733722998646941 0.725994574710298 1 1
0.759394682249969 0.752005741714079 1 1
0.787559118216666 0.780116639323657 1 1
0.783217317085102 0.775568417966131 1 1
0.784802251098937 0.777083590739201 1 1
0.810066340032999 0.801689333436242 1 1
0.784533414451928 0.776784540641708 1 1
0.783753589335596 0.776063631683775 1 1
0.772858767495561 0.76522830358417 1 1
0.750258200913578 0.742427274580005 1 1
0.807392721524159 0.799377780532542 1 1
0.774513489895557 0.767431508291436 1 1
0.714340011472109 0.70721271016193 1 1
0.872419461595909 0.863439351955416 1 1
0.779472239233893 0.771131093917485 1 1
0.798685212260862 0.790659500952217 1 1
0.77507493561493 0.766815729719045 1 1
0.855549702751306 0.84701250129829 1 1
0.806218127270539 0.797753662355477 1 1
0.744628257407345 0.737147558114037 1 1
0.68007446089556 0.673400819361386 0 0
0.715418514502925 0.708071616645893 1 1
0.746309104551973 0.738901501574443 1 1
0.741443149347828 0.734334770698707 1 1
0.810240679666868 0.802254912845742 1 1
0.675534746918144 0.668972033389766 0 0
0.904177653881236 0.895068012874132 1 1
0.738908955918149 0.731442727607655 1 1
0.847643981168401 0.838266540749095 1 1
0.781902491605441 0.773696194547239 1 1
0.842286649917077 0.834145806759234 1 1
0.844107395080978 0.834815774767331 1 1
0.730473727422885 0.72322575834784 1 1
0.772958689554359 0.765093490962251 1 1
0.825293547086289 0.817185778069046 1 1
0.782745976224795 0.775171241319243 1 1
0.789474055523615 0.781993599871527 1 1
0.844005725966349 0.836155031332618 1 1
0.742222137855756 0.735000891759896 1 1
0.743726593506788 0.736633167659423 1 1
0.890875967946661 0.881105487265209 1 1
0.823152129893115 0.815011770202963 1 1
0.778372797935873 0.770606379690246 1 1
0.815846331004551 0.807719260483918 1 1
0.772786010415585 0.765497572415953 1 1
0.730142627747768 0.722526503623455 1 1
0.814993373949046 0.806389242755007 1 1
0.80280280961299 0.794792977889222 1 1
0.732691776902155 0.725472166443714 1 1
0.881156663076707 0.872853713722248 1 1
0.760317682526105 0.752955479886584 1 1
0.842755472910729 0.834421401966289 1 1
0.718683470394777 0.711486696552101 1 1
0.805800406391929 0.797236231006181 1 1
0.825185357290366 0.817305375830244 1 1
0.794474474543628 0.786666984642007 1 1
0.767327270247453 0.759365620628534 1 1
0.765264212293251 0.757636495679053 1 1
0.795400961504474 0.787846991577932 1 1
0.785757476426191 0.777703082800155 1 1
0.785071517371029 0.777084915515774 1 1
0.856949162473825 0.848049828356635 1 1
0.775472838092732 0.767825461927939 1 1
0.81720988695176 0.809101714329401 1 1
0.889120144204652 0.87924554055711 1 1
0.781325500969908 0.77389377181169 1 1
0.791015101752583 0.783749613293869 1 1
0.781640646909717 0.773733682604453 1 1
0.759196156636732 0.751811057222797 1 1
0.7577655768299 0.750169333095735 1 1
0.771275832892168 0.762912681589446 1 1
0.826271238732189 0.817883841964448 1 1
0.79243034874804 0.78420710169568 1 1
0.824469604672041 0.816001595728873 1 1
0.73011074080427 0.722837463421495 1 1
0.772035407287171 0.764827377772029 1 1
0.718741496958903 0.711681816340849 1 1
0.827601868283085 0.81884511237996 1 1
0.839958457276148 0.831992103399048 1 1
0.806757831876566 0.797955067409316 1 1
0.809012465684025 0.800635922703971 1 1
0.776196669407332 0.768446052210695 1 1
0.730201189391029 0.723270309193835 1 1
0.832154136905378 0.823761099160225 1 1
0.815919675831918 0.807243770948411 1 1
0.760945465807803 0.753760213934986 1 1
0.759164446527741 0.751124854315582 1 1
0.685508418470691 0.678608059309268 0 0
0.840385329691782 0.83236426632559 1 1
0.776957591115018 0.769401431600273 1 1
0.907385963565059 0.897754200243101 1 1
0.811098967122976 0.803470742908111 1 1
0.769323938810792 0.762067040133839 1 1
0.871760785075837 0.862542230507155 1 1
0.856797949829993 0.848007826202087 1 1
0.763815228100766 0.756497135616334 1 1
0.792948123133031 0.784829573949976 1 1
0.780275391963498 0.772462054534883 1 1
0.802575005096441 0.795054853031177 1 1
0.80216671447062 0.793919858453073 1 1
0.801356852576001 0.794002662999223 1 1
0.79216719838733 0.784179262221328 1 1
0.737512859132159 0.729149661377176 1 1
0.797095100429294 0.789638362719251 1 1
0.738743574634256 0.731706054396335 1 1
0.804462412853834 0.79539710776598 1 1
0.790044913492592 0.781898644935057 1 1
0.687994610617701 0.681240689370199 0 0
0.791172576027926 0.783616494019948 1 1
0.796975791139375 0.788965276291941 1 1
0.780302976286301 0.772784510332988 1 1
0.684479784668964 0.677864666863866 0 0
0.710969460782699 0.703519436952579 1 1
0.792667858904738 0.784989499095341 1 1
0.868696580938474 0.860099795887934 1 1
0.798346693886671 0.789923007603968 1 1
0.776538469075556 0.768790110578232 1 1
0.799328441001528 0.792058843064459 1 1
0.839436355974158 0.831348795630103 1 1
0.811637602741155 0.803634708659353 1 1
0.789526046628981 0.782441380071352 1 1
0.753158049370837 0.745794466504927 1 1
0.752777213174517 0.745454256190242 1 1
0.819593260496047 0.811881123523899 1 1
0.812945776820603 0.804800200636851 1 1
0.86146837594824 0.853483068680236 1 1
0.79040123349814 0.782979736358218 1 1
0.793404337963127 0.785604977891554 1 1
0.834233446288049 0.825886228661173 1 1
0.936318414153286 0.92633155325835 0 0
0.767427645159755 0.758941888507922 1 1
0.821116862683184 0.812779914528397 1 1
0.769255600194097 0.761729198585752 1 1
0.82713534720904 0.818126550860252 1 1
0.848359122065629 0.840735193009358 1 1
0.807227940248347 0.799616312470996 1 1
0.898533016926175 0.889336827433848 1 1
0.78480746245085 0.77709941669601 1 1
0.774150820967902 0.766362546019878 1 1
0.748043540491365 0.740248121793026 1 1
0.802562490094382 0.793794227862956 1 1
0.767191495833187 0.759606928139824 1 1
0.83635015398304 0.828102134128031 1 1
0.797177322054313 0.789276887272642 1 1
0.806217545547029 0.798437766252744 1 1
0.822626294960135 0.814231854455538 1 1
0.741370163063101 0.734054560116553 1 1
0.799319687036497 0.79136270511092 1 1
0.81434251971209 0.80641174159939 1 1
0.736860048540989 0.729421490063793 1 1
0.801281719019303 0.793226798297917 1 1
0.830445572451582 0.823029366588853 1 1
0.755537284951482 0.747672031163228 1 1
0.82275589867823 0.815002158057376 1 1
0.785605470664352 0.777835300864225 1 1
0.755293507109073 0.747658841168818 1 1
0.824324826530839 0.8166265463929 1 1
0.797486644445089 0.788921041529796 1 1
0.746821866615381 0.739467317445679 1 1
0.766831129218182 0.759444161947264 1 1
0.794833388845095 0.78773269205384 1 1
0.812417862369119 0.804599064748232 1 1
0.813319447169128 0.804896755590437 1 1
0.737402340591323 0.730384462478872 1 1
0.842612053676306 0.834361161473228 1 1
0.83741734128193 0.82855640266821 1 1
0.86851698358041 0.859944659216137 1 1
0.722980393526764 0.716053494577041 1 1
0.749190483632506 0.741813569469492 1 1
0.803331355690042 0.7951461661779 1 1
0.85367563617321 0.845260549295198 1 1
0.901544873718422 0.89200750594849 1 1
0.789005556395209 0.780662447183358 1 1
0.748410923387507 0.74097234497871 1 1
0.863833842653403 0.854448736462327 1 1
0.945551244424752 0.935326510066601 0 0
0.818185255566305 0.809124055186603 1 1
0.786540069188336 0.778866459626206 1 1
0.734853586759584 0.726733063700709 1 1
0.745329770235539 0.738355337267271 1 1
0.782310458341797 0.77431612025271 1 1
0.761278510194937 0.753548798770353 1 1
0.82845438821099 0.820663717249539 1 1
0.706616732999727 0.698267908679369 1 1
0.809199974663523 0.801026189882718 1 1
0.729517776642085 0.722648400702879 1 1
0.873633865321791 0.865500710230345 1 1
0.718473638588859 0.711054821385975 1 1
0.793669676296738 0.786050109808348 1 1
0.835860197159151 0.827786916383593 1 1
0.744377203174342 0.737093321776703 1 1
0.886351619793651 0.877021189821309 1 1
0.869160309299612 0.860132059621046 1 1
0.822829678175775 0.81445906103303 1 1
0.736466118498165 0.729399876980923 1 1
0.787449940152333 0.779626382218111 1 1
0.903673077775426 0.894794788487605 1 1
0.807193237435691 0.799171529188414 1 1
0.791188143813947 0.782780153049603 1 1
0.806013991099073 0.797911356560704 1 1
0.805173809867991 0.79704697754232 1 1
0.713065729741182 0.70623043883525 1 1
0.823955020406427 0.815249318471966 1 1
0.797291611521912 0.788990894399286 1 1
0.783890116134291 0.776478235037254 1 1
0.793202348037073 0.785256227363054 1 1
0.794036128696724 0.786249120049896 1 1
0.834421274587265 0.826433185593222 1 1
0.798356000413841 0.790458118594631 1 1
0.88237262364705 0.872900022999028 1 1
0.798708410674548 0.789983734672896 1 1
0.778925353346599 0.771031978862397 1 1
0.818165668009129 0.810019722807308 1 1
0.842544955942693 0.833890031810152 1 1
0.785545255299428 0.777550834411672 1 1
0.797037100835801 0.789473671302834 1 1
0.820591089099325 0.812671534536162 1 1
0.750545620821524 0.743129256678475 1 1
0.812446292067761 0.804699329230678 1 1
0.809533249078586 0.801930805158897 1 1
0.821126448348788 0.812947644155565 1 1
0.79637285023769 0.788430087187081 1 1
0.779866666037174 0.77208731118826 1 1
0.777645694213946 0.770426291926137 1 1
0.82548522655113 0.817305946963449 1 1
0.747550530183724 0.740144237606408 1 1
0.919706794791592 0.909768174789383 0 1
0.753941676255228 0.746345110534521 1 1
0.783023752139818 0.775455547253707 1 1
0.793881290459377 0.78602808910919 1 1
0.8764030167837 0.867918190703893 1 1
0.843433385779913 0.835180129074481 1 1
0.775381655983053 0.767845280371412 1 1
0.768711953933177 0.760954981283554 1 1
0.73194785756997 0.725549540477191 1 1
0.813979793985569 0.805827904466239 1 1
0.843535228519494 0.834887595296269 1 1
0.776002749795086 0.768396591859132 1 1
0.704658398781932 0.697529388141963 1 1
0.784234556435542 0.776753733210851 1 1
0.836576673660067 0.828206170559877 1 1
0.851633005669811 0.843391389161756 1 1
0.591166405308207 0.584797169082561 0 0
0.801585209947555 0.792822980518297 1 1
0.836369841433462 0.827746439297145 1 1
0.747641879548024 0.74085524620277 1 1
0.777442274581462 0.769588286759824 1 1
0.917177810441382 0.908072162926088 0 0
0.741869526950184 0.734053174918398 1 1
0.683589947157657 0.676780934116593 0 0
0.782107877050558 0.774127154301604 1 1
0.78334907994282 0.775491168778061 1 1
0.807612992928939 0.799850141311716 1 1
0.80881628742507 0.800987302943133 1 1
0.821063007209723 0.812920540542269 1 1
0.782065676630959 0.774716274048847 1 1
0.772923183476427 0.765617727553115 1 1
0.83312870292425 0.824951159334177 1 1
0.762052279023015 0.75446829109373 1 1
0.80786115815531 0.799735843963761 1 1
0.833094412845137 0.825190682985238 1 1
0.752204824073204 0.744804826625488 1 1
0.824264775257638 0.815929728187439 1 1
0.784218028365333 0.776675795925292 1 1
0.834271224809185 0.826208029682896 1 1
0.819306762914385 0.81132861492523 1 1
0.824190888161947 0.816116285662669 1 1
0.789989866480809 0.782307011599845 1 1
0.664174922580839 0.65781483049041 0 0
0.801153712606085 0.793347325254646 1 1
0.807010497139593 0.798784894271139 1 1
0.716188640590374 0.708665970022095 1 1
0.839323495849794 0.831017778008619 1 1
0.795861990265891 0.787101171830494 1 1
0.865361563668488 0.856253327282972 1 1
0.806635868857059 0.797948592612225 1 1
0.781583690320658 0.773694079515443 1 1
0.861066459753607 0.852109880989312 1 1
0.843194338400515 0.834688108230011 1 1
0.726290100597833 0.718923308967024 1 1
0.714966737384295 0.707018216912153 1 1
0.851995964069516 0.843890863011205 1 1
0.726267006917289 0.719499231170015 1 1
0.802065796283059 0.794321288615985 1 1
0.755957867278904 0.748431948736145 1 1
0.781729761589894 0.774664269863129 1 1
0.718028583976087 0.710772210625773 1 1
0.79239134709667 0.784577754703277 1 1
0.780608263958709 0.771976049815706 1 1
0.762087706475861 0.754121157504376 1 1
0.834683686471302 0.826772554284651 1 1
0.828931047800906 0.820480975236411 1 1
0.791872307067461 0.783489365578666 1 1
0.830620128362099 0.822362957196414 1 1
0.868585278600848 0.859781130093488 1 1
0.773852410158093 0.766554988108664 1 1
0.721004505967625 0.713941120122162 1 1
0.708983319315287 0.702238539923725 1 1
0.818034755468055 0.808950406959437 1 1
0.734005366530659 0.726655843765749 1 1
0.838152030424997 0.830029960997469 1 1
0.754546912027744 0.746908186868682 1 1
0.89177565898573 0.882745830410982 1 1
0.782445396271528 0.774517671013747 1 1
0.78216326296697 0.774862894731852 1 1
0.806831817863914 0.798102160233335 1 1
0.823313366333624 0.815209230054016 1 1
0.863364823302134 0.85381179721283 1 1
0.786137147406686 0.778549827496815 1 1
0.914950194755333 0.905990691631093 1 1
0.80183950357622 0.794108662112898 1 1
0.805407364647011 0.796828334879612 1 1
0.831499780363212 0.822843898369463 1 1
0.842142151759666 0.834029436628428 1 1
0.815802499787632 0.807153151081119 1 1
0.880485810449667 0.871443873804569 1 1
0.725688459268505 0.718294936267337 1 1
0.877570473366535 0.868698451385741 1 1
0.783310475148673 0.774332969102475 1 1
0.727746678727331 0.720277133044065 1 1
0.862304559923984 0.852889165027239 1 1
0.682236247219169 0.675545130325722 0 0
0.79268294591545 0.784545956398701 1 1
0.825624976205936 0.817289338262276 1 1
0.778202554353846 0.770576376125945 1 1
0.748887020817127 0.741956269156787 1 1
0.787996798624143 0.779507006552794 1 1
0.863034396206807 0.853468008597878 1 1
0.7886815728114 0.780503761963025 1 1
0.871168857591757 0.86330423715535 1 1
0.844420306738504 0.835637085656093 1 1
0.795297783798892 0.786982095753652 1 1
0.73146839893455 0.72369185705268 1 1
0.719546899737788 0.711961733425575 1 1
0.77684201792399 0.769145787706959 1 1
0.757252383602814 0.74965914182631 1 1
0.82138794906899 0.813020266418465 1 1
0.847049180825963 0.838656266087833 1 1
0.844689678477851 0.836313606199594 1 1
0.868050182580733 0.859109614655881 1 1
0.824169473673582 0.816096931074699 1 1
0.874545878591987 0.866582776828366 1 1
0.844521950387648 0.835969243303053 1 1
0.761028472136218 0.754231912813927 1 1
0.830536288514449 0.822369276414237 1 1
0.790661363303104 0.783224944488308 1 1
0.845492932062722 0.837100859675364 1 1
0.793157640582959 0.784788994909657 1 1
0.806657810569802 0.798608404571729 1 1
0.698457295582784 0.691625102957357 1 0
0.727700220060645 0.720766053780373 1 1
0.764487835784999 0.756402641009185 1 1
0.90321755676944 0.894789288285373 1 1
0.743789645007355 0.736671936693268 1 1
0.804945263875753 0.796412635733968 1 1
0.851592547929508 0.842572285774473 1 1
0.8152684483993 0.80717306294296 1 1
0.819351063650461 0.811583548422807 1 1
0.755436083948571 0.748164233928588 1 1
0.805162522717951 0.796972203060117 1 1
0.803717839396565 0.795433524368003 1 1
0.915721566179741 0.906320698009573 0 1
0.862576261972492 0.85362564370365 1 1
0.808466236039191 0.800187563940054 1 1
0.880815548943205 0.871972676853763 1 1
0.770800372381891 0.763080089553126 1 1
0.716003216733329 0.708677631141413 1 1
0.81984733031965 0.811735590376799 1 1
0.842702804275854 0.834088824138977 1 1
0.822089088033427 0.813526406633027 1 1
0.785395322542825 0.777557014033446 1 1
0.779918868171358 0.77239662599881 1 1
0.711602046610312 0.704498108833384 1 1
0.803802674295554 0.796008029967212 1 1
0.81252030013939 0.804502545002102 1 1
0.762285470523307 0.754937526394703 1 1
0.918950885484784 0.90950562341152 0 0
0.803086903088999 0.794815263142119 1 1
0.816060533048572 0.807843164483582 1 1
0.658020710066439 0.651138186544594 0 0
0.886228136530288 0.875913313242991 1 1
0.80198615191658 0.79429592701895 1 1
0.853982200539046 0.845687069010453 1 1
0.71804601263007 0.710772499876559 1 1
0.800499286293707 0.792315241351825 1 1
0.850155101140156 0.841424682896264 1 1
0.806158435616476 0.798351370393565 1 1
0.677290196531864 0.670862816142251 0 0
0.782562300109234 0.775480891696818 1 1
0.819272095178615 0.811178228392786 1 1
0.757833420178471 0.75083896857849 1 1
0.899756916234216 0.889952866209054 1 1
0.675620028209772 0.668972195385139 0 0
0.894384803333589 0.886145100962529 1 1
0.760374727551897 0.752624585569402 1 1
0.863256225222064 0.854415325472406 1 1
0.779744683124667 0.771660317072665 1 1
0.850647512394566 0.842093141533023 1 1
0.691493910776438 0.685079318498135 0 0
0.693419178952476 0.686588412551663 1 1
0.811841736082723 0.804018109936373 1 1
0.937863511015945 0.928718492401269 0 0
0.872201247509407 0.862826650141887 1 1
0.827845119642421 0.819234190315658 1 1
0.758510555685157 0.750146814482808 1 1
0.769804960087411 0.762198399790244 1 1
0.880467558709324 0.871507012918368 1 1
0.780561322061151 0.773213487649728 1 1
0.789446278547076 0.78171401204342 1 1
0.776550762805604 0.768661579223566 1 1
0.763455870210267 0.756131985383453 1 1
0.765257296419163 0.757241932419621 1 1
0.771735810024689 0.764414786559861 1 1
0.850118672658532 0.841553615267247 1 1
0.817941457511563 0.810178459969694 1 1
0.752307452834038 0.744317551877801 1 1
0.758813952863222 0.751351465038595 1 1
0.766671673974515 0.759332266273384 1 1
0.803806770199911 0.795393544901425 1 1
0.737849224528081 0.730059980223817 1 1
0.75679727139013 0.748933508559732 1 1
0.904431062237225 0.894855005154871 1 1
0.730371432371762 0.722937569000332 1 1
0.823338778528205 0.815043507149876 1 1
0.827530585594737 0.819148914319575 1 1
0.820630429167215 0.812189112358918 1 1
0.720120924503433 0.713132857124682 1 1
0.802676914042425 0.79436992277801 1 1
0.915616246711321 0.906835730655343 0 0
0.775756234195463 0.768231034750149 1 1
0.776954365460226 0.768916287380599 1 1
0.781258005269021 0.773016454612134 1 1
0.829965302763481 0.821369030188878 1 1
0.821084984427811 0.812904160283724 1 1
0.913683862900735 0.904785565604588 0 1
0.878747714496479 0.869313416742463 1 1
0.82677733528266 0.818288518598154 1 1
0.783429358096812 0.775407164013785 1 1
0.905521087081035 0.896893163806935 0 1
0.787045251473704 0.779214781287742 1 1
0.85128788818732 0.842957574373532 1 1
0.852670815765284 0.844440029379921 1 1
0.852502436982704 0.844221557551331 1 1
0.7963447787369 0.787865047089353 1 1
0.706672374528054 0.699604621776791 1 1
0.838862052923026 0.830206386036223 1 1
0.839080345223973 0.831188168237995 1 1
0.850068842415688 0.84145859024451 1 1
0.771336169991264 0.763321451232727 1 1
0.769677494584988 0.762384795971347 1 1
0.795146410135337 0.787081522059605 1 1
0.758663340546058 0.752059300991067 1 1
0.868341805081033 0.859987319320237 1 1
0.857112457882357 0.848203468044316 1 1
0.864423499157306 0.85592391396936 1 1
0.904524477068173 0.895245062409924 1 1
0.78331054667331 0.77581048964171 1 1
0.735749086320873 0.728078291729901 1 1
0.766462876295932 0.758583230630841 1 1
0.754579656887004 0.747256740159496 1 1
0.740573633586245 0.733283749248559 1 1
0.780750674295175 0.772547500404967 1 1
0.795217083228938 0.787876215828094 1 1
0.802793986531987 0.794810952478598 1 1
0.753326088604921 0.745791223645924 1 1
0.793886985305295 0.785703972384635 1 1
0.851140780963055 0.84322543763273 1 1
0.75012490499397 0.743308074181793 1 1
0.81665963380448 0.808105683207488 1 1
0.766440612162654 0.759197880771918 1 1
0.809944158788639 0.801634145350453 1 1
0.790870942371887 0.78330084351611 1 1
0.751852123269019 0.74351066081076 1 1
0.750850943337007 0.743620647092748 1 1
0.802747410848151 0.794005642997449 1 1
0.821267301029992 0.812989504919253 1 1
0.798411259736421 0.789743445112615 1 1
0.846237573667304 0.836917016648793 1 1
0.867170589563546 0.857585845130591 1 1
0.736207602242945 0.729550577051276 1 1
0.733909556426921 0.726610974599913 1 1
0.746081726142356 0.738239069694717 1 1
0.783105787939809 0.775752354447819 1 1
0.767505714212328 0.7601771531838 1 1
0.742280260102607 0.734368418969931 1 1
0.738853480616997 0.732092776020578 1 1
0.824086563558189 0.815595108941468 1 1
0.746368374760685 0.739121102985371 1 1
0.773283986025723 0.765577047055916 1 1
0.793846035036812 0.785771234371358 1 1
0.795070673555243 0.7875978465757 1 1
0.784050919136122 0.77651597592196 1 1
0.854917285727917 0.846881959988101 1 1
0.801583024032418 0.792711472953442 1 1
0.811387845469285 0.803408812323181 1 1
0.793693538910271 0.786286674510118 1 1
0.820379287412337 0.812106743690247 1 1
0.815430626235724 0.806936249364851 1 1
0.745786956864187 0.738633544386698 1 1
0.718954145704784 0.711636052723775 1 1
0.83555390970001 0.827029336836776 1 1
0.798794812233354 0.791007668600764 1 1
0.740222763711585 0.733091355094717 1 1
0.806571639535852 0.798173352125681 1 1
0.866756904400092 0.857257770476499 1 1
0.784485815154759 0.777049626153378 1 1
0.792063344780994 0.784431484209267 1 1
0.893446031250337 0.884643081942333 1 1
0.905323058355114 0.896624231407798 1 1
0.772459964694537 0.764818445259439 1 1
0.877433224160687 0.869114338675165 1 1
0.936244014342057 0.926113524861416 0 0
0.745967057909562 0.738672731686544 1 1
0.822237557909968 0.814372279621534 1 1
0.710666736960395 0.703984035155381 1 1
0.825491204846517 0.816687662311246 1 1
0.8429990779084 0.834119051086162 1 1
0.89389011899918 0.884812153442153 1 1
0.796294878978087 0.78822752631657 1 1
0.819752718110325 0.811412528437185 1 1
0.809466988885898 0.801033038532949 1 1
0.813053020672876 0.805155093665199 1 1
0.771243110948725 0.763509183933552 1 1
0.820595058415201 0.811880888599358 1 1
0.873889655746691 0.865435324835839 1 1
0.824058299707197 0.816152625694887 1 1
0.79429381829912 0.786490197800342 1 1
0.673530349138836 0.666568060509884 0 0
0.794036084488923 0.785996097842927 1 1
0.815451420663789 0.807526165246158 1 1
0.766991440983471 0.759483356737918 1 1
0.761378877741086 0.754011657243805 1 1
0.825076925875041 0.816745280982196 1 1
0.854459512217783 0.845429605549396 1 1
0.721150701109707 0.714273709464344 1 1
0.771127619383463 0.763370562394373 1 1
0.820666977476247 0.812860823532491 1 1
0.863927925858399 0.8554780692241 1 1
0.756358540359131 0.749421222898499 1 1
0.775473846407952 0.767564043186128 1 1
0.702721514485987 0.695354626133001 1 1
0.825636168393472 0.817688676667342 1 1
0.799019249642183 0.7906633378543 1 1
0.732115348528626 0.724825204893246 1 1
0.849381956768812 0.840749235396276 1 1
0.762132215434289 0.755050940285429 1 1
0.701003077456846 0.694330897908824 1 0
0.713471783769372 0.706407637243742 1 1
0.743025633116732 0.735436576854767 1 1
0.821248424700573 0.813043487292528 1 1
0.742489770863989 0.735488619369639 1 1
0.880437565750768 0.870951031049437 1 1
0.838435077814868 0.829189872092765 1 1
0.774644468222943 0.767347170898746 1 1
0.74456373726126 0.736965016845738 1 1
0.884897189109373 0.875544287687854 1 1
0.886355922917928 0.87760604484692 1 1
0.734497180825234 0.727638681734624 1 1
0.67950960052938 0.673264730405833 0 0
0.810862494474387 0.802863905851008 1 1
0.777975405060128 0.76977421456813 1 1
0.827389943870255 0.8192391756554 1 1
0.723595765310388 0.716603309963185 1 1
0.851804568463934 0.84391137332604 1 1
0.841618687044347 0.833674035348313 1 1
0.815086225568293 0.807136252675409 1 1
0.715221724341794 0.708060759035546 1 1
0.813770201307258 0.80511431462569 1 1
0.813900854906782 0.805792932583754 1 1
0.780042112161878 0.772335715737433 1 1
0.788507992490619 0.780495695172643 1 1
0.845439237828379 0.836984516471812 1 1
0.727354632935496 0.720341795923705 1 1
0.729785104652935 0.722828678520836 1 1
0.769316259889671 0.761698337829149 1 1
0.780895911596017 0.773549123471414 1 1
0.796514175079158 0.789322370267424 1 1
0.789504946088181 0.78161879495725 1 1
0.869814402803885 0.861290612962395 1 1
0.7972910903184 0.788715051743366 1 1
0.867708193150896 0.859495646166548 1 1
0.92287717908644 0.91322974494296 0 0
0.866597120658037 0.857884998353827 1 1
0.696992070537439 0.690031333577148 1 1
0.724944363228694 0.717115066399602 1 1
0.838305744319426 0.829756332357683 1 1
0.85854311574926 0.849928892282731 1 1
0.821317757314515 0.813296753348326 1 1
0.778698450457635 0.770581243302203 1 1
0.660948589818329 0.65417127453613 0 0
0.770581625789782 0.763083919999242 1 1
0.676230760133193 0.669619384171125 0 0
0.794676527747409 0.786456521788799 1 1
0.805966533517793 0.797940495518629 1 1
0.720330432584282 0.713246215354349 1 1
0.743807412240997 0.736669495507229 1 1
0.894166843622171 0.885179717406754 1 1
0.761888444871473 0.754958318693853 1 1
0.823315637330117 0.815309095484218 1 1
0.664398336629728 0.657777720867291 0 0
0.716486672838262 0.709667781944106 1 1
0.811334177258722 0.802651853278317 1 1
0.761508122555596 0.754433796133174 1 1
0.810619212348719 0.802164810438687 1 1
0.844116003389035 0.836268222544914 1 1
0.891934053377414 0.882894407610274 1 1
0.819719374458235 0.810817993816553 1 1
0.779030398589826 0.771072597101888 1 1
0.720864269930524 0.714171040726413 1 1
0.839051779115719 0.830737989339838 1 1
0.854295562197141 0.845082064263773 1 1
0.839480712575826 0.830813366526242 1 1
0.792295113119201 0.784941262272538 1 1
0.642842850975145 0.636529496078127 0 0
0.708348793085869 0.701407016627701 1 1
0.741995790475515 0.734530815526005 1 1
0.798116898151707 0.789740941913401 1 1
0.765694400913362 0.75799861423883 1 1
0.785835558288342 0.777752639711501 1 1
0.845527009592738 0.837556115568869 1 1
0.839799082895401 0.83083597347143 1 1
0.778121959418611 0.770077543752661 1 1
0.858740423664391 0.850577101315747 1 1
0.8234696586428 0.815995423176796 1 1
0.752078274990226 0.745035663028514 1 1
0.798169967788923 0.790126894264859 1 1
0.776653371803707 0.769338660906681 1 1
0.82546391730384 0.817111355796532 1 1
0.825972548244587 0.818186465747407 1 1
0.857715881047617 0.84919667933962 1 1
0.8360115603277 0.827236534075914 1 1
0.795783235371795 0.787588719101402 1 1
0.737522482679386 0.730127463125841 1 1
0.825249774684234 0.817357550431525 1 1
0.711756583158878 0.704560662556632 1 1
0.817913884792843 0.808956235332984 1 1
0.868259900190267 0.858955224989635 1 1
0.844072886717362 0.835932256022971 1 1
0.840831851005884 0.832842951754595 1 1
0.837007932811762 0.828037329289327 1 1
0.866486761169019 0.858329651973315 1 1
0.79237449246837 0.78459181441185 1 1
0.835778604586975 0.826813576280032 1 1
0.841341215411623 0.833273816609396 1 1
0.758048084280012 0.750809455841445 1 1
0.791382299469843 0.783897637249609 1 1
0.74552805503268 0.738251769801902 1 1
0.779798188611342 0.77242795678793 1 1
0.780361067736192 0.772124870873528 1 1
0.83012927278281 0.821344319343344 1 1
0.753076666734815 0.745712197181704 1 1
0.794222452167163 0.786595997857572 1 1
0.828946601247071 0.820649667726366 1 1
0.689589205146125 0.682449130978036 0 0
0.842662180868049 0.834496738358556 1 1
0.779160781519805 0.771218788278304 1 1
0.763210957210651 0.755382372564523 1 1
0.904980564999976 0.896060673985487 1 1
0.864636567862417 0.856313144343133 1 1
0.900444530908076 0.892052061784551 1 1
0.756264088999869 0.749435335370656 1 1
0.913017784330042 0.903835689471911 0 1
0.800474808414092 0.792602442225897 1 1
0.792446598102058 0.784264846991894 1 1
0.766051144355487 0.758080580658303 1 1
0.852511084643936 0.844003848664815 1 1
0.778008678674617 0.771026035498082 1 1
0.820122827433654 0.811567612589995 1 1
0.883273683846354 0.8748715581848 1 1
0.847591212118643 0.83838563816677 1 1
0.857132494836616 0.848374245758296 1 1
0.850594197529335 0.842143703171172 1 1
0.755446115432966 0.748312761532022 1 1
0.805923155996129 0.797391812483085 1 1
0.892581531599715 0.883469964348397 1 1
0.813110016430224 0.804860777776572 1 1
0.772804598049054 0.765715104515287 1 1
0.788682765674585 0.780773851004563 1 1
0.790600892360313 0.782323594794239 1 1
0.842324862877178 0.834439277131622 1 1
0.80668915109641 0.798170962343033 1 1
0.797192181765714 0.78979280566678 1 1
0.791049588161825 0.783530341385584 1 1
0.873805409985795 0.864906752071199 1 1
0.795927865449323 0.787954435047524 1 1
0.860515406755033 0.851914759052164 1 1
0.798535913784045 0.79009193943658 1 1
0.848194200006903 0.839907258998537 1 1
0.887194793520099 0.877805303076437 1 1
0.876945923596971 0.868163911979933 1 1
0.861318229023292 0.852317894157059 1 1
0.782851953583376 0.775203102752141 1 1
0.785507197681181 0.778279844359336 1 1
0.794429529677379 0.786599055349117 1 1
0.742367704599339 0.735232021903819 1 1
0.79866820618603 0.790849359383947 1 1
0.804405335318654 0.797134732067976 1 1
0.792259343347472 0.784465861637279 1 1
0.753604962703669 0.746447044142571 1 1
0.884893703238054 0.875476766568627 1 1
0.782592863992243 0.774965377990398 1 1
0.772916765028268 0.765165079596629 1 1
0.757312298647719 0.749417636169449 1 1
0.792032744730495 0.784427032154359 1 1
0.77164022885307 0.764335705674498 1 1
0.876265608024711 0.867771379233523 1 1
0.741819368762778 0.734706113745012 1 1
0.82989174647062 0.822120532397804 1 1
0.810127984681835 0.802699457822282 1 1
0.833924731981046 0.825717820643625 1 1
0.80521843066355 0.796407075693085 1 1
0.797915438944815 0.790636739523153 1 1
0.84780492343003 0.839123445931874 1 1
0.784776574844 0.777318875092866 1 1
0.792652192746355 0.784859280248645 1 1
0.774935917182117 0.767165797303737 1 1
0.842490829105047 0.834995576244367 1 1
0.749515073543652 0.742620818316951 1 1
0.879663787363687 0.871437783463768 1 1
0.727251810404779 0.719851323641021 1 1
0.727276449205454 0.718818029730372 1 1
0.929510698601988 0.919905231199116 0 0
0.829182253523595 0.821557897543791 1 1
0.866440281126254 0.857608664062763 1 1
0.760915176748932 0.753732787261751 1 1
0.743915864274651 0.736517483433166 1 1
0.763404059547325 0.755969062906938 1 1
0.76459324572501 0.756638649916361 1 1
0.804073590498337 0.795904894650678 1 1
0.780934803338602 0.773064804475758 1 1
0.781882845873658 0.77387953793843 1 1
0.80046571624929 0.792817436609968 1 1
0.859817112103482 0.850864815338178 1 1
0.809303398526785 0.800685111566753 1 1
0.812330746609124 0.804700421691038 1 1
0.807801888564825 0.800063724744574 1 1
0.826756555184946 0.818888017646304 1 1
0.809601784606309 0.801541691170608 1 1
0.726610624748266 0.718888013599491 1 1
0.823218208072299 0.815365187761639 1 1
0.819511194249471 0.811742784870252 1 1
0.796195023214763 0.788361793166519 1 1
0.872639192065876 0.863665510148235 1 1
0.736475196517613 0.729153852720358 1 1
0.78033335182742 0.772401287364365 1 1
0.901647876966922 0.892941049228256 1 1
0.848866899882924 0.840444202743897 1 1
0.750642478311445 0.743339365375552 1 1
0.648490230803424 0.641911840929898 0 0
0.807182688943526 0.799718627868117 1 1
0.738848831099372 0.731556155522917 1 1
0.691165738847499 0.68384101357442 0 0
0.827427973353498 0.819563933397029 1 1
0.811966218496328 0.804039082974289 1 1
0.778364919861575 0.771344163712675 1 1
0.943982265064714 0.934557768949192 0 0
0.868713495640806 0.860223185141912 1 1
0.728019482056212 0.720983548574787 1 1
0.79598899924611 0.788093144069961 1 1
0.63148635474495 0.624458435194346 0 0
0.75058324368574 0.742801465224538 1 1
0.850177517475893 0.841000929862893 1 1
0.739908401465069 0.732467094271978 1 1
0.764140262337706 0.756181656933613 1 1
0.843523906332855 0.835159437189786 1 1
0.751254325674665 0.744073614529558 1 1
0.707464556531674 0.700356728356907 1 1
0.845891541334622 0.837387024645836 1 1
0.846764695070894 0.839068335275589 1 1
0.813962514100327 0.805625908284945 1 1
0.810138400365766 0.802177958972648 1 1
0.752102570279633 0.744473320435299 1 1
0.756011778536025 0.748480925499567 1 1
0.830536935007254 0.822328208944057 1 1
0.793470064349982 0.784782217088302 1 1
0.760798231556381 0.753561668773996 1 1
0.818212104206399 0.809949128386572 1 1
0.868228183753065 0.859401787273431 1 1
0.740070258062904 0.732813383081768 1 1
0.707170578825923 0.699398296363628 1 1
0.780494044168876 0.772584933833614 1 1
0.828858823901713 0.820533374045456 1 1
0.827721854775541 0.819903616467883 1 1
0.884898865382317 0.876025552549458 1 1
0.818743294088926 0.810615634565288 1 1
0.795644892621177 0.787475024599792 1 1
0.829061740571362 0.821033902502843 1 1
0.835046291633739 0.825894597475065 1 1
0.840602938200792 0.832775106376104 1 1
0.898486606097284 0.889863778012282 1 1
0.71524829833344 0.708241781261177 1 1
0.843220532203349 0.834332756538569 1 1
0.887211872567283 0.878334503393634 1 1
0.937740984151993 0.928642868148548 0 0
0.829622360652068 0.821664253123547 1 1
0.704579576148639 0.697957584155401 1 1
0.775818307120777 0.768140562357031 1 1
0.759624979590458 0.751663796701455 1 1
0.841428955918135 0.832640179090351 1 1
0.874071325313523 0.864856414255817 1 1
0.792997877741333 0.785491458154977 1 1
0.797679094035378 0.789380308431022 1 1
0.80044657064205 0.792587637663276 1 1
0.755741400456067 0.748290979321737 1 1
0.791913934114024 0.784385923556909 1 1
0.812326597563688 0.804602238126994 1 1
0.812346073618469 0.804392910637637 1 1
0.802577532618751 0.795054548793089 1 1
0.842943884908014 0.834112170165613 1 1
0.804299083938334 0.795814798080037 1 1
0.875227552270046 0.866392224700255 1 1
0.796760801268794 0.788585217573338 1 1
0.874039372273181 0.864916750279304 1 1
0.819856607793006 0.812241067408218 1 1
0.81617403162495 0.808262446099705 1 1
0.800855598229928 0.792894991147478 1 1
0.802851929673385 0.794749534813066 1 1
0.867733417933733 0.858757041914124 1 1
0.820359638617717 0.81193609394519 1 1
0.916055277518742 0.906986304616219 0 1
0.814231210387793 0.806142403846859 1 1
0.70148649222915 0.694854152168144 1 0
0.821662956915844 0.81364578105499 1 1
0.820556775316527 0.812391815828553 1 1
0.745329696642374 0.73801492832865 1 1
0.759143527521879 0.751876746679428 1 1
0.738241779463654 0.730902340245366 1 1
0.842729525401912 0.834770757947891 1 1
0.783005191558935 0.775010707393308 1 1
0.800822100895284 0.793270310917962 1 1
0.714667208574645 0.707361707285023 1 1
0.738542030058199 0.731069041179062 1 1
0.78434618101432 0.777072845953432 1 1
0.795633552045908 0.787706148685942 1 1
0.829114017466145 0.820678901463149 1 1
0.714929216849519 0.707961631879171 1 1
0.743368652187133 0.735934064817587 1 1
0.927304865069872 0.918068598098785 0 0
0.773915334230537 0.766675047087993 1 1
0.800691837553997 0.792795326517302 1 1
0.857064964768143 0.848489210391811 1 1
0.741470821538336 0.734387067762148 1 1
0.84541798162181 0.83636453993292 1 1
0.837267458917169 0.828516869808003 1 1
0.870463092559699 0.862196265748504 1 1
0.789506958450836 0.781166399709961 1 1
0.784767325806194 0.776870179833432 1 1
0.705959892049665 0.698952722297345 1 1
0.791948751160166 0.78419500305597 1 1
0.831383326368595 0.823392515513255 1 1
0.839882410889716 0.831428763671009 1 1
0.735312697403443 0.727576558227245 1 1
0.721053038735812 0.713981974569431 1 1
0.940997406013883 0.931112789231901 0 0
0.759208540499757 0.751384500583996 1 1
0.767400045218964 0.759998489509188 1 1
0.818566331847068 0.810760708040218 1 1
0.83309388321191 0.824044079135355 1 1
0.856674122012416 0.848162659086402 1 1
0.821555255881412 0.812798333417148 1 1
0.815391327044162 0.806486769222892 1 1
0.813268457014559 0.804916728860823 1 1
0.75340932162153 0.745695683603075 1 1
0.81468254469572 0.806719746311472 1 1
0.924984095262342 0.915858650104272 0 0
0.804978263449464 0.797198031902405 1 1
0.731470149797808 0.724618507015351 1 1
0.82443500469877 0.815987154303885 1 1
0.813767600840648 0.805633334815393 1 1
0.913303085831136 0.904046074991655 1 1
0.811320215110687 0.803791614514219 1 1
0.813770500716096 0.805797275314919 1 1
0.787735306237165 0.779210864076385 1 1
0.75745684146262 0.749675974155172 1 1
0.842789394504362 0.834512900154779 1 1
0.804052828041572 0.796026796093656 1 1
0.729277041711057 0.721790631644616 1 1
0.783759089988662 0.776251721867216 1 1
0.867377203640631 0.858606986176152 1 1
0.741957489082019 0.734043239324023 1 1
0.811509076214553 0.803325756247746 1 1
0.69905135203254 0.691709921496355 1 1
0.770195933857565 0.762830347589852 1 1
0.808342114638349 0.800431857908257 1 1
0.793738303989716 0.785599291359306 1 1
0.801295884370164 0.793060705132018 1 1
0.825850598336725 0.817236786703697 1 1
0.811540240505035 0.803350466981597 1 1
0.843189193563159 0.83478019883593 1 1
0.798394952802295 0.789411498585093 1 1
0.888594711058703 0.879318073687091 1 1
0.649549017727829 0.643482036898148 0 0
0.76335537465502 0.756201436476129 1 1
0.797089991498698 0.789607542241338 1 1
0.763404935562226 0.755796176859619 1 1
0.750541280228281 0.743508139381788 1 1
0.784871739882394 0.777159273473792 1 1
0.803337486871837 0.795695489530179 1 1
0.836051753813012 0.827427249308992 1 1
0.861345764322024 0.852211885252277 1 1
0.677490291791051 0.670480905859351 0 0
0.712081130433144 0.704700735281461 1 1
0.716181674181779 0.709759719512959 1 1
0.841087010663173 0.832603538533525 1 1
0.771634358517445 0.763704623927369 1 1
0.672714811889553 0.666066498844154 0 0
0.839354087183402 0.831063701750122 1 1
0.761673552002337 0.753971074799662 1 1
0.793254090800675 0.784777929607923 1 1
0.740812112470219 0.733360176726573 1 1
0.726070256515742 0.71880518333096 1 1
0.803330721078288 0.795498503122409 1 1
0.697062907624848 0.689484595220854 1 1
0.833738838090739 0.825595534070612 1 1
0.773121561285657 0.766160590833036 1 1
0.793871157128502 0.786118506849856 1 1
0.775776785237711 0.768590924774699 1 1
0.757715161699346 0.750197339394303 1 1
0.817435217914532 0.808880000287121 1 1
0.731978261142951 0.724951103337748 1 1
0.803384832688166 0.795686412878265 1 1
0.77517058709347 0.766994830079211 1 1
0.924426285063169 0.914922280753608 0 0
0.806712087756948 0.79897554448833 1 1
0.72275524673353 0.716071765601436 1 1
0.823151548198333 0.815357406367889 1 1
0.85447803548424 0.845609530614929 1 1
0.836566912222238 0.828297044180181 1 1
0.806526950866452 0.798853849805481 1 1
0.864777795426105 0.856149280860698 1 1
0.776191439011087 0.769376464738973 1 1
0.826008183402165 0.817100108190086 1 1
0.826863363173171 0.81856497335205 1 1
0.765106318782532 0.757680025679 1 1
0.757193881161756 0.749455107259151 1 1
0.826653530280591 0.818506649985812 1 1
0.867640134642793 0.85885489838047 1 1
0.752178268877652 0.744016057776428 1 1
0.84479025380946 0.835860401573422 1 1
0.717551545661549 0.709952663116946 1 1
0.724037796541666 0.7169539647547 1 1
0.812501529144641 0.803243576745133 1 1
0.833618428894716 0.825332238648461 1 1
0.805791099256812 0.798178963038013 1 1
0.822477732196244 0.814196867896987 1 1
0.73116416379625 0.722421241550779 1 1
0.893755503479738 0.884353757658346 1 1
0.74184102981411 0.734702426160075 1 1
0.773826421780806 0.766056137462996 1 1
0.7938573178318 0.786248188105801 1 1
0.800760548292298 0.792753554898314 1 1
0.844807684527873 0.836303892207408 1 1
0.846392195468046 0.837957748199097 1 1
0.751381799696606 0.744101839311692 1 1
0.719747668665277 0.712854618537716 1 1
0.801043093180585 0.793532940675184 1 1
0.818022686544131 0.810163813981816 1 1
0.767427797327811 0.759851224898497 1 1
0.825347786636462 0.81729755784081 1 1
0.87905847656578 0.870225989819193 1 1
0.740918563740907 0.7336058560247 1 1
0.815071709535346 0.806793100325592 1 1
0.714137103043914 0.707013790836815 1 1
0.805366139928811 0.797913873325407 1 1
0.815527293720911 0.806619196428218 1 1
0.850201353102787 0.841924389468447 1 1
0.771062303343063 0.76344902109678 1 1
0.798887947853604 0.791182090338298 1 1
0.825805832649361 0.817702213486258 1 1
0.87222773223412 0.863580821388107 1 1
0.791974452188084 0.784383460987649 1 1
0.816383989285911 0.808372243942559 1 1
0.732344425965494 0.724491669691355 1 1
0.844503224657603 0.836807633774264 1 1
0.809461334226852 0.800594766739196 1 1
0.807695093548749 0.79894770795479 1 1
0.766835341908165 0.759575464291494 1 1
0.839230356972992 0.830943715748839 1 1
0.817084040771725 0.808710150033456 1 1
0.856187355559582 0.848168542297177 1 1
0.801388707133701 0.793714420189233 1 1
0.820599246880098 0.812340597571716 1 1
0.840039691141671 0.831697477376579 1 1
0.691700646325414 0.684860767574515 0 0
0.840865645663402 0.83222988262374 1 1
0.820365129636114 0.812207205405164 1 1
0.856465238605207 0.847479959791731 1 1
0.810512339117635 0.802580153611227 1 1
0.79004145594226 0.782049405701682 1 1
0.746681739162461 0.739607504600626 1 1
0.967550977672565 0.958910501939628 0 0
0.736088038834727 0.728714098127595 1 1
0.841178479152424 0.83339321544326 1 1
0.804071956256106 0.795731901942002 1 1
0.776358549602009 0.768765745638057 1 1
0.832487560082807 0.824021714700107 1 1
0.80898216058417 0.800592929669287 1 1
0.783292756670394 0.775570850512742 1 1
0.822832145230487 0.814810302336269 1 1
0.828195117806821 0.820438612130021 1 1
0.792760183691814 0.784671852574168 1 1
0.827999544536455 0.819250940932425 1 1
0.804248529003333 0.795640150192042 1 1
0.771266834207472 0.763869353970334 1 1
0.797689646147677 0.790306897492492 1 1
0.739712979493689 0.732396810631782 1 1
0.75864334408014 0.751785231210719 1 1
0.743321170904256 0.736100798386752 1 1
0.875722521383995 0.867607532419114 1 1
0.724317948761603 0.716934492230976 1 1
0.741262026881637 0.733663629547761 1 1
0.793092434990424 0.785050899341303 1 1
0.855373935758636 0.847150111584615 1 1
0.801105254046542 0.793372449225816 1 1
0.883872369985949 0.873874325584209 1 1
0.847250995505402 0.839125144794641 1 1
0.877265335830998 0.868688007808776 1 1
0.730719273083713 0.72288786104425 1 1
0.826619505080435 0.818426980138557 1 1
0.889165756828728 0.880584780083576 1 1
0.743530724486892 0.735868590279222 1 1
0.757941864352129 0.750355495112989 1 1
0.85611024760443 0.847336145510236 1 1
0.772093698495834 0.765122722298854 1 1
0.832861923393531 0.824930503387898 1 1
0.850286281188142 0.841148170043516 1 1
0.782235341210877 0.774624389434224 1 1
0.702054458341921 0.695260538763798 1 0
0.793833938965716 0.785804817232497 1 1
0.837582053595558 0.828901766460717 1 1
0.821797260494021 0.813809506283334 1 1
0.782939356696772 0.774745946067633 1 1
0.943237674133427 0.9339699014201 0 0
0.853810625576324 0.845084845619835 1 1
0.789523441698152 0.781301743328163 1 1
0.819024736627218 0.810967635395125 1 1
0.758486626960501 0.751209828168844 1 1
0.788581628198145 0.780968328571051 1 1
0.709964531630258 0.703125132648071 1 1
0.780348650553089 0.772865702503201 1 1
0.81035744840774 0.801681655177126 1 1
0.850799261374746 0.842385446371899 1 1
0.83795764674907 0.830056233688986 1 1
0.732215330840827 0.72518870807298 1 1
0.822174773892694 0.813369794207876 1 1
0.83292733888596 0.823897411427493 1 1
0.890810159800011 0.882126796103571 1 1
0.807225591979043 0.799584977812511 1 1
0.689665090878352 0.682771917076055 1 0
0.758071338825931 0.750965794791766 1 1
0.927589238284325 0.917558851583327 0 0
0.763119754186969 0.755410514045746 1 1
0.784786954844955 0.776572156023914 1 1
0.787874365274165 0.78028077460056 1 1
0.781895442255333 0.774342096569636 1 1
0.778415463099001 0.771109291399719 1 1
0.755182965682494 0.747442241661511 1 1
0.740487284475356 0.732429128185322 1 1
0.871578179439571 0.863403635853684 1 1
0.839319865154382 0.831222402725336 1 1
0.797867431548968 0.789771420316295 1 1
0.711790627894554 0.704926790255858 1 1
0.739910046661038 0.731905276604889 1 1
0.752257545517071 0.744538960172079 1 1
0.860817173813299 0.852525647372494 1 1
0.807447834196265 0.799272587487422 1 1
0.819693453721664 0.811439071677714 1 1
0.741480530514208 0.734783233654965 1 1
0.814904863893001 0.807432940844688 1 1
0.794477131374337 0.786133711070927 1 1
0.819140489910411 0.811215660635535 1 1
0.815858952026809 0.80820131847341 1 1
0.812186920998929 0.80432199569973 1 1
0.743374160169202 0.736120942031989 1 1
0.763192724290627 0.755171034520831 1 1
0.753326146773071 0.745907765099902 1 1
0.765997426353355 0.758532940734086 1 1
0.783570580238935 0.77589210823501 1 1
0.841471153046851 0.832138370882702 1 1
0.825447951925725 0.817349369530002 1 1
0.796120216080782 0.788484386050889 1 1
0.811025059580565 0.802543880897795 1 1
0.839315386082886 0.831040319052549 1 1
0.742679542479726 0.735374083100422 1 1
0.720130463983983 0.713200078874053 1 1
0.732862273832669 0.725515317747998 1 1
0.780396898371649 0.773191734329736 1 1
0.810366125227732 0.80225479670614 1 1
0.807059240229621 0.799197134486468 1 1
0.853652693635383 0.845121058510731 1 1
0.750361150122681 0.742526912418184 1 1
0.819160913729343 0.811577265150975 1 1
0.811221578035335 0.803566193726514 1 1
0.772265366764624 0.764681910349204 1 1
0.791322774109674 0.783160486895311 1 1
0.708914822044104 0.701643041190064 1 1
0.727019539573243 0.719922820442939 1 1
0.76064962287427 0.753194424593043 1 1
0.862066393659469 0.85373753986378 1 1
0.752206288267292 0.744472153157331 1 1
0.830616519290995 0.822633447761966 1 1
0.807793549712515 0.799798688680148 1 1
0.84395240678302 0.835681305795303 1 1
0.772667409677247 0.765285108398265 1 1
0.760477302621555 0.752814936087281 1 1
0.745757817320443 0.738057074927698 1 1
0.82583617932227 0.818019441450685 1 1
0.851370159165506 0.842494013050088 1 1
0.752667894190408 0.745479910830909 1 1
0.902152524783846 0.892877528660646 1 1
0.817097702682535 0.809637815955711 1 1
0.799560354266851 0.791502405703672 1 1
0.829305370619044 0.820312275926955 1 1
0.689823717299594 0.683101997497714 0 0
0.771041713952381 0.763620623508051 1 1
0.952382061830474 0.943087365408801 0 0
0.790910736786652 0.783064684252159 1 1
0.78947775824489 0.781241743681797 1 1
0.870750444751912 0.862675029533305 1 1
0.839277835861689 0.830934485329056 1 1
0.795842909239498 0.788275353780807 1 1
0.836171394811107 0.827407040899024 1 1
0.756234629758791 0.748646115482576 1 1
0.897941908914923 0.889957590970649 1 1
0.810061458342669 0.801729423680272 1 1
0.819498507866363 0.811591500679744 1 1
0.820699595365403 0.811984200972076 1 1
0.738992535964111 0.732060186431554 1 1
0.778359074226524 0.770428507677303 1 1
0.733391872186044 0.726309673770738 1 1
0.718475648271431 0.711335412761861 1 1
0.764608141676259 0.757014359896108 1 1
0.820540733870125 0.812420665192478 1 1
0.728703416668486 0.722050173973976 1 1
0.79413533394873 0.786314916705243 1 1
0.84957419816606 0.841606789434401 1 1
0.787866512038447 0.780392955159296 1 1
0.857522593170374 0.848955005872989 1 1
0.762236743852414 0.7549213531478 1 1
0.731947506291477 0.724847861697107 1 1
0.787514249862091 0.78003102424144 1 1
0.929897450017513 0.92099160696085 0 0
0.855278505952673 0.846478555730772 1 1
0.721929023440648 0.714921927464195 1 1
0.883325617351244 0.874435219935372 1 1
0.822151950875341 0.814097630481343 1 1
0.83668048434184 0.828162649186907 1 1
0.763222530443126 0.755913891870258 1 1
0.872186373744974 0.862443498802511 1 1
0.739158928235518 0.732249355262705 1 1
0.763732786487533 0.756307725906113 1 1
0.777269151247818 0.769662485728776 1 1
0.78290870627235 0.774741272113446 1 1
0.774333460356618 0.766103683951759 1 1
0.85973621798968 0.851237367599817 1 1
0.816934276627818 0.808854991549502 1 1
0.80997410199891 0.801733873009259 1 1
0.755600391276866 0.748236603924055 1 1
0.800758732657904 0.793175340329058 1 1
0.860230058985722 0.851986106677587 1 1
0.852371995803104 0.843747357267124 1 1
0.789704630754103 0.78174997507207 1 1
0.753684045160325 0.745615657484384 1 1
0.840305909097731 0.831866690722359 1 1
0.795957392690244 0.788376568528716 1 1
0.815244472566417 0.807709102205868 1 1
0.815885052939183 0.808508431214254 1 1
0.882571111487283 0.873748229113549 1 1
0.839535949350667 0.831770735050834 1 1
0.769723537318845 0.762649492318571 1 1
0.779518095305573 0.77133473751614 1 1
0.706014000875829 0.699625290800689 1 0
0.763537111822404 0.756164646644937 1 1
0.798595833756951 0.789873725149323 1 1
0.723100196630213 0.715991386448934 1 1
0.840634640924208 0.832304758009867 1 1
0.869284710989194 0.859748382542606 1 1
0.748406525754627 0.74081089252314 1 1
0.734395602206884 0.727799827538249 1 1
0.822156065878078 0.813778011621078 1 1
0.730831203046552 0.72330482026596 1 1
0.806740999474306 0.799153227052387 1 1
0.767623539016427 0.760751373842185 1 1
0.796556060107641 0.788743591016065 1 1
0.763437343921346 0.756042312813329 1 1
0.795015473589581 0.787335638591525 1 1
0.825069598768846 0.816937776616064 1 1
0.750751149897316 0.743369995370064 1 1
0.761860634119901 0.754293727393531 1 1
0.789276756797211 0.781026209969129 1 1
0.760266539858406 0.752066476997595 1 1
0.975598407404976 0.966738967310357 0 0
0.728208923465426 0.721445527657103 1 1
0.824394663333236 0.816749424915299 1 1
0.7851676049022 0.777605173190839 1 1
0.750908478748532 0.743167987830881 1 1
0.798795090573644 0.78953510244535 1 1
0.734933979851628 0.727475518489128 1 1
0.75296247179345 0.74577076055967 1 1
0.94053596388017 0.930880673800192 0 0
0.777571735292298 0.769136773182753 1 1
0.735817596196543 0.728484612990003 1 1
0.808549707127556 0.800822092234592 1 1
0.791920448685841 0.784237769279286 1 1
0.803788547557875 0.796099175752579 1 1
0.855522170494262 0.846864930023379 1 1
0.763393525472769 0.755371497298501 1 1
0.82488724139252 0.817039155435912 1 1
0.729378383719751 0.722509912441627 1 1
0.768218604949766 0.760456318943537 1 1
0.763326877826235 0.755122638432994 1 1
0.713044135644618 0.706481448494083 1 1
0.77503828417534 0.767292501684947 1 1
0.763368504096293 0.7551021660529 1 1
0.761524818186211 0.754375884271554 1 1
0.704970903044835 0.698337305269725 1 0
0.857183826949304 0.847881185258595 1 1
0.870885542792249 0.861795781258765 1 1
0.806408041163444 0.79866272181938 1 1
0.828197064188636 0.820103306226817 1 1
0.83933265539911 0.830967507064426 1 1
0.807254672673926 0.799032183512103 1 1
0.816506882357402 0.808242788374672 1 1
0.792314560494553 0.785207415573328 1 1
0.748669094708045 0.741773195971305 1 1
0.831392914613653 0.823878158170703 1 1
0.811396981828571 0.803696250721642 1 1
0.832120800926775 0.824509455978379 1 1
0.80309049243497 0.794852242129304 1 1
0.808265413447661 0.799890017520439 1 1
0.83002894337077 0.822280635558324 1 1
0.828418130069765 0.819968344299372 1 1
0.842258186889678 0.833745268607874 1 1
0.842231838205029 0.833828477172788 1 1
0.818002017059178 0.80986179465866 1 1
0.698058653230804 0.691354811982819 1 0
0.719189729220929 0.71254627709004 1 1
0.781918777620588 0.774490523783928 1 1
0.830420304864255 0.822287705237445 1 1
0.846763753469721 0.838233783185531 1 1
0.719238407492681 0.712064600540028 1 1
0.859218789632506 0.85044917878746 1 1
0.812322626483564 0.804466679303041 1 1
0.877490647201606 0.868281399845184 1 1
0.804176082533497 0.796980337425819 1 1
0.803830624090871 0.795132921253385 1 1
0.726415676770889 0.719268889861553 1 1
0.698009407488127 0.690503265329061 1 0
0.763544051136309 0.756541331869021 1 1
0.751148163331761 0.743758094017316 1 1
0.75119417693805 0.74400552579484 1 1
0.770638678364017 0.762798455244094 1 1
0.796460447670066 0.788025844388739 1 1
0.689385850419241 0.682703829703654 0 0
0.78963677934557 0.781055357561989 1 1
0.819719042443666 0.811667346438303 1 1
0.76934226446465 0.76193452373953 1 1
0.849676544512801 0.841109943055239 1 1
0.860771393979301 0.851914858197884 1 1
0.81453427430273 0.806088738220906 1 1
0.868336227574077 0.859518449756129 1 1
0.669271686847271 0.662586398157366 0 0
0.788953091824736 0.781045892170638 1 1
0.767886196448596 0.76039330019958 1 1
0.771152138935165 0.763191237893911 1 1
0.881051799515899 0.871966621244598 1 1
0.836210500003668 0.827869603742544 1 1
0.828207299257994 0.819876920546571 1 1
0.816609163797357 0.808015508188407 1 1
0.807953476065441 0.799848724101917 1 1
0.820898787570407 0.812353837634523 1 1
0.785762877467255 0.777146675618774 1 1
0.736267042109614 0.729036510900542 1 1
0.796178509345004 0.788666140064481 1 1
0.798303924631097 0.790286250107825 1 1
0.802282436675266 0.793854282854823 1 1
0.747198813394953 0.739621253766905 1 1
0.759308106421694 0.751228712632676 1 1
0.839934990746646 0.831934716364312 1 1
0.72555344255514 0.718252462073367 1 1
0.894878340153579 0.885948006278709 1 1
0.788715247231872 0.78109259893492 1 1
0.809533856927183 0.801359592632848 1 1
0.849788525776056 0.84058734784739 1 1
0.753935206355321 0.746761867119612 1 1
0.762133919066002 0.754554070471798 1 1
0.798465748256303 0.790800374605143 1 1
0.829019418775944 0.820874784708389 1 1
0.80363170334975 0.796379688833896 1 1
0.879369840609676 0.870627208139236 1 1
0.757400281710537 0.750065248942479 1 1
0.810860576465653 0.803125995670424 1 1
0.848382345053319 0.839587212882523 1 1
0.767933168060676 0.760115019073942 1 1
0.956152132023494 0.945917306855973 0 0
0.787198055938656 0.779194686582386 1 1
0.886449297532877 0.878003529972009 1 1
0.843043032204476 0.834880405963301 1 1
0.798185436139013 0.789914478604634 1 1
0.837622326662391 0.828826727480018 1 1
0.810611481051856 0.802605500899096 1 1
0.822124167641333 0.813949590734674 1 1
0.863734155323329 0.855386712821414 1 1
0.808759458789096 0.799976990897923 1 1
0.71255721864644 0.70502893118076 1 1
0.740924537757192 0.734024697458364 1 1
0.808260303798958 0.799847761817106 1 1
0.811876637850332 0.803786558049663 1 1
0.912484811645251 0.903398575140156 0 1
0.782243399023223 0.774286876382524 1 1
0.834257659148273 0.825911359351153 1 1
0.74977311765393 0.742613943133012 1 1
0.85309427103382 0.844100698160231 1 1
0.793919837533255 0.785915019648508 1 1
0.77824885106205 0.770667613188414 1 1
0.783813358339404 0.776022578628649 1 1
0.733372282983753 0.725921957380741 1 1
0.829987398831081 0.821886448306449 1 1
0.840875052792807 0.83225750116311 1 1
0.781921994939052 0.774167711510106 1 1
0.849696157221788 0.841442036315384 1 1
0.777143764505713 0.770013319826641 1 1
0.882536203180133 0.874203393688083 1 1
0.771127813408413 0.764132479681492 1 1
0.828110583240026 0.818629744829003 1 1
0.828864349191202 0.820634847460816 1 1
0.855473121055972 0.847518762817601 1 1
0.762483733178501 0.755484342393371 1 1
0.767365953142311 0.759882668858127 1 1
0.882288804934753 0.873956634036239 1 1
0.806613434102666 0.79894288626006 1 1
0.830873945907403 0.822014573379882 1 1
0.875078669832014 0.865837898944676 1 1
0.895434178622212 0.886513590530409 1 1
0.685777152495221 0.678949825296901 0 0
0.732572905944752 0.725180155276042 1 1
0.824919746045018 0.816169307717038 1 1
0.717989716922817 0.710972744283662 1 1
0.76662536803753 0.758374318701732 1 1
0.812634560904441 0.80488082864755 1 1
0.72154786456612 0.713955581131071 1 1
0.849567362465111 0.839642126388692 1 1
0.755406599542239 0.748476978097274 1 1
0.760614208679024 0.752857873300544 1 1
0.698441566332733 0.690944121974622 1 1
0.893603509982095 0.884613213800235 1 1
0.799858300220032 0.791585230312997 1 1
0.76321463117407 0.755825737679374 1 1
0.859233711369219 0.850503487455405 1 1
0.764255352529935 0.756510628389334 1 1
0.765928680410123 0.758413385562776 1 1
0.846432348858038 0.837974306935446 1 1
0.919194496482991 0.910147994346324 0 1
0.834065266990839 0.825843617288971 1 1
0.726589483581896 0.719288126752817 1 1
0.912154623539988 0.902529434577413 0 1
0.728072433509232 0.720451223972428 1 1
0.767568932389925 0.760243882381384 1 1
0.881969736397772 0.871961776643632 1 1
0.842849813333285 0.835092339049 1 1
0.805044929955444 0.797101294604086 1 1
0.74598751893299 0.738545420100795 1 1
0.744104112693381 0.736922023981522 1 1
0.752733916082876 0.745615800310307 1 1
0.874999668685717 0.867069497375076 1 1
0.730611351218087 0.723350092180878 1 1
0.693872178258391 0.686577017102205 1 0
0.771540395901423 0.763538021252219 1 1
0.726957117105729 0.719102338682983 1 1
0.838015576368438 0.830210931983126 1 1
0.719658165751976 0.712838528849492 1 1
0.802040031206521 0.794216803293632 1 1
0.87319852736883 0.863856686342886 1 1
0.731481711540037 0.724112817095155 1 1
0.75658588448025 0.749749939964791 1 1
0.821722946487449 0.813626816887477 1 1
0.755128379625503 0.748132438387712 1 1
0.738180944551675 0.730523702012058 1 1
0.787243189492585 0.779694604337885 1 1
0.801384983605953 0.794089218714209 1 1
0.887769874000091 0.879195922492324 1 1
0.873363412032046 0.865610319118659 1 1
0.765632004452719 0.757345699824956 1 1
0.759922583610742 0.752354609919163 1 1
0.824600911939279 0.816175886561425 1 1
0.806448758337285 0.798873409104578 1 1
0.777741573118589 0.77026608253889 1 1
0.740377690084053 0.733457946259146 1 1
0.766378246855832 0.759336972186294 1 1
0.809269355963186 0.800802861641514 1 1
0.785367715666165 0.777753196354123 1 1
0.790685349717577 0.783160432351557 1 1
0.846488806765516 0.838258725937224 1 1
0.712938663753809 0.70576860549279 1 1
0.780768452987233 0.772721794438245 1 1
0.786698378609038 0.778641616369695 1 1
0.780068020934583 0.772953812364424 1 1
0.80066519135958 0.791433471818658 1 1
0.820172942668363 0.811733682507496 1 1
0.813627656714611 0.805709874169095 1 1
0.687556470499383 0.680465153761591 1 0
0.72530873981509 0.718405992529257 1 1
0.830770800177913 0.822381977404161 1 1
0.887773394835057 0.878859808479102 1 1
0.824573540677483 0.816607340126478 1 1
0.846347952758735 0.838018933300737 1 1
0.793364954917973 0.785778637871259 1 1
0.90024313692903 0.891253415531271 1 1
0.68662551484927 0.679530126935123 1 0
0.826879954464743 0.818549359532068 1 1
0.806838370413911 0.798513390628703 1 1
0.747672965508871 0.740501387135054 1 1
0.745850584970769 0.738259112906733 1 1
0.831662334776675 0.823308899209716 1 1
0.84720297934229 0.839050549798252 1 1
0.810094412602713 0.802487139098768 1 1
0.80338413264272 0.794861706596812 1 1
0.745343351610527 0.73771156979778 1 1
0.881479193879234 0.871581452084292 1 1
0.843139808703939 0.834541315692697 1 1
0.900608180268347 0.891607421770671 1 1
0.707929988956005 0.700898220442635 1 1
0.792719259438177 0.784552734443725 1 1
0.759741280463389 0.752377744408636 1 1
0.756392814447654 0.749656071185317 1 1
0.656854757660047 0.65082276345222 0 0
0.809827546056293 0.801976051734722 1 1
0.762644230971877 0.754819886565866 1 1
0.85091668027814 0.842466461365302 1 1
0.805149243528856 0.797404165623801 1 1
0.802545331706013 0.793586085454927 1 1
0.782023089272268 0.774239079821907 1 1
0.858379669783582 0.849729094085012 1 1
0.856359242916373 0.847469771927412 1 1
0.790272232384586 0.782409940909118 1 1
0.765166431172171 0.757682817739201 1 1
0.821573605497853 0.813711759600383 1 1
0.739660797216503 0.732203296492266 1 1
0.776135412475498 0.768114283616893 1 1
0.750058552003797 0.741893466736127 1 1
0.731434271279427 0.723933251647098 1 1
0.712279915463696 0.70518333732089 1 1
0.832716074392653 0.823548719980847 1 1
0.761669853184585 0.753931636179933 1 1
0.737593018257076 0.730121183124048 1 1
0.680601960764731 0.67315215320265 0 0
0.904058733200106 0.894337758632785 1 1
0.75186992597046 0.744309290034144 1 1
0.82398354140491 0.815441726675131 1 1
0.794719118152946 0.786239870054445 1 1
0.779942688907113 0.772210399844601 1 1
0.715586297097555 0.708476286405262 1 1
0.8309863164474 0.823362933839852 1 1
0.742936455159427 0.735713243820393 1 1
0.813811778228512 0.805668071937408 1 1
0.81299678987451 0.804604138582974 1 1
0.838889953150739 0.830669793606529 1 1
0.850985698732709 0.842598223862561 1 1
0.730559960438789 0.723654640944358 1 1
0.788403928523474 0.780201969050106 1 1
0.778497847964186 0.770185021865401 1 1
0.872456060244771 0.863793160288548 1 1
0.829333201527665 0.820080018247521 1 1
0.777315874969751 0.76965263141769 1 1
0.716602674364364 0.70960870126039 1 1
0.781264928410725 0.773407021684324 1 1
0.923384568384694 0.914135227284455 1 1
0.845179343287733 0.836705426105225 1 1
0.759248171783928 0.752296973087005 1 1
0.727704428836914 0.720693404802856 1 1
0.712068346721729 0.704473153472365 1 1
0.670684621945192 0.664090679212497 0 0
0.857049848696184 0.848570106689715 1 1
0.770362720248378 0.762674286487479 1 1
0.715953080884717 0.708723235088995 1 1
0.840754557287987 0.832924737204334 1 1
0.795348586150088 0.787359541550102 1 1
0.819413750984879 0.811392724710614 1 1
0.784544033357201 0.777134072115484 1 1
0.922741478446298 0.912811485787204 1 1
0.816719295584558 0.808019908358812 1 1
0.813803305253263 0.805197007680441 1 1
0.829401749442468 0.820866177918485 1 1
0.829291025469711 0.821442900658946 1 1
0.686329988372311 0.678997745913468 1 1
0.771053881470738 0.76365731098634 1 1
0.824106174600536 0.816173965195802 1 1
0.785639413755762 0.777861030016126 1 1
0.818715584621151 0.810686629549683 1 1
0.758239170605709 0.750902985662448 1 1
0.877770013314054 0.868654001685005 1 1
0.814863989981441 0.806569885311704 1 1
0.748906955451345 0.741582291753822 1 1
0.732040378204294 0.724987192212165 1 1
0.788283351403699 0.78008819707941 1 1
0.790640555245119 0.782525988472284 1 1
0.805909540565639 0.798163879928399 1 1
0.797173122681227 0.789140993772899 1 1
0.730163052213565 0.722950552765152 1 1
0.923905508242931 0.914617185173176 0 0
0.809485580037166 0.801253049207999 1 1
0.794793582352868 0.787677709161481 1 1
0.833811601037606 0.825098764638913 1 1
0.789194803692459 0.781443828644244 1 1
0.798505611717195 0.790543525259162 1 1
0.793266935045519 0.785957182149116 1 1
0.926704070497431 0.916725262506367 0 1
0.734025526671794 0.727214449458496 1 1
0.704411808449004 0.697481554975748 1 1
0.752181575916236 0.744405086465515 1 1
0.851219970758058 0.843162781389139 1 1
0.788363098789325 0.780513743360892 1 1
0.671889720719812 0.665139099646579 0 0
0.735815950954395 0.727874064595743 1 1
0.804208196864052 0.796222717862791 1 1
0.832113947964768 0.824214924161382 1 1
0.825419056241871 0.816741179276577 1 1
0.790926200993022 0.783021095881739 1 1
0.723525280515724 0.716695114833543 1 1
0.74293519546482 0.736045484530762 1 1
0.756893800422946 0.749424704967493 1 1
0.797611645871166 0.789793618695675 1 1
0.738502125128482 0.731081412565084 1 1
0.716899733469556 0.709379647776246 1 1
0.755925018865954 0.748544371486713 1 1
0.881494058551863 0.873202433935774 1 1
0.7432975208904 0.73610428942301 1 1
0.739214972222918 0.732096108280168 1 1
0.870509982731357 0.862386363003626 1 1
0.818470512617791 0.810627745157203 1 1
0.751920337874979 0.744822964389602 1 1
0.845497022701146 0.836872483602802 1 1
0.868853229548248 0.860597094986357 1 1
0.698323876673434 0.691204639166126 1 0
0.763832664940174 0.756704206219254 1 1
0.784849379689833 0.777066495555105 1 1
0.678417900149676 0.671571170890034 0 0
0.759024680058446 0.751497123359707 1 1
0.859146485750452 0.850936885283094 1 1
0.734673240292592 0.727817914750534 1 1
0.831827476478445 0.822676475154066 1 1
0.837144904282158 0.829192066730582 1 1
0.820949005659094 0.812250044494926 1 1
0.792658076835423 0.784923613287315 1 1
0.723060873737306 0.715470448615293 1 1
0.81062551037731 0.802354948462625 1 1
0.81481673973465 0.806290652941729 1 1
0.767748105944117 0.760573294030889 1 1
0.736843710527459 0.729720597699613 1 1
0.825765718894858 0.8175757073103 1 1
0.68531481851194 0.678248998009979 0 0
0.802316239237268 0.79346795312247 1 1
0.949797780071661 0.9404136121757 0 0
0.839623704620612 0.831594359366502 1 1
0.678854950766169 0.671946387743697 0 0
0.872937315060681 0.863930727524283 1 1
0.756936250921141 0.749250644926997 1 1
0.659994688511643 0.652692117160629 0 0
0.83084601158888 0.823361897385105 1 1
0.838740999359635 0.829898658154931 1 1
0.746255796810316 0.738606818555148 1 1
0.777061632469158 0.769414506592827 1 1
0.802510768900105 0.794588960438858 1 1
0.868419631325138 0.859450759898843 1 1
0.748926104680603 0.741419804576514 1 1
0.787397911155375 0.779694944686262 1 1
0.769002438579465 0.761562116225891 1 1
0.78288745554001 0.774771192889538 1 1
0.873531892056559 0.865302015585758 1 1
0.753812512866402 0.746281532575102 1 1
0.841093414435135 0.832646964851398 1 1
0.701018131204284 0.693912629687662 1 0
0.747405236704101 0.740210801088145 1 1
0.840451821607995 0.832173548622307 1 1
0.636567120178957 0.629949252845517 0 0
0.79650368550647 0.78850258398787 1 1
0.802759987385777 0.794735720253307 1 1
0.802415866501359 0.794970460299721 1 1
0.802407017489854 0.794177926900264 1 1
0.7207230982839 0.713376063091607 1 1
0.766803336683086 0.758588403471159 1 1
0.853025108350196 0.843190211032592 1 1
0.841047707941276 0.832004320881206 1 1
0.784703342224227 0.776681174458347 1 1
0.791024424661295 0.782900474376126 1 1
0.859004847319663 0.85015340814864 1 1
0.816662071211388 0.808474532068891 1 1
0.730303540252234 0.723113407719283 1 1
0.753972006551914 0.746422283987171 1 1
0.831799151139657 0.823841524944915 1 1
0.808773102597565 0.80086070496518 1 1
0.748003684033149 0.740458591148764 1 1
0.86589491346657 0.857397597959184 1 1
0.856623214712818 0.848698835495879 1 1
0.77213378113101 0.765110973431844 1 1
0.827586844830067 0.819527388983511 1 1
0.802429327923018 0.794056823750139 1 1
0.809256655454051 0.801101733045299 1 1
0.763623458103451 0.756509920832962 1 1
0.825377474991664 0.816902778631676 1 1
0.792732524302119 0.784657948708593 1 1
0.814621566406217 0.806275907450051 1 1
0.785105663409195 0.777861684025208 1 1
0.941799787096923 0.932533284873821 0 0
0.877481908114021 0.868812610849283 1 1
0.80633209942812 0.798252850095354 1 1
0.852907228643107 0.844406665503049 1 1
0.683393050473067 0.676434736065473 0 0
0.762220143916448 0.754665190343877 1 1
0.859599201481195 0.851236904478977 1 1
0.735883998548059 0.728902099582463 1 1
0.744843446209339 0.737669526663497 1 1
0.793922396617412 0.785374793789326 1 1
0.906918372270395 0.898163474763368 0 1
0.749434332612201 0.74166231168721 1 1
0.766633598627914 0.758475199126014 1 1
0.745150331155614 0.737417507869329 1 1
0.847350825158651 0.83906201458124 1 1
0.789268332422079 0.781516906756415 1 1
0.777960538810659 0.769686853679713 1 1
0.85772968963493 0.849545093202288 1 1
0.703684695097915 0.696629877965108 1 1
0.80411650488206 0.795612179814953 1 1
0.907047997253126 0.898525671352146 1 1
0.868356656573302 0.859423632882118 1 1
0.786721687345761 0.779046282728683 1 1
0.701721186897462 0.695061298978275 1 0
0.828283617239135 0.820120327065794 1 1
0.729719807086008 0.72243097882062 1 1
0.798426059284232 0.789901652173286 1 1
0.835817935048904 0.828180111800622 1 1
0.847437016784 0.839479245107757 1 1
0.819196858291837 0.811621658903469 1 1
0.820984104125331 0.812779163990182 1 1
0.825108465540535 0.817151619691821 1 1
0.815539419268424 0.80753367804429 1 1
0.835180120779767 0.827113634668903 1 1
0.761984251262957 0.753786796379533 1 1
0.870620348037007 0.86172924097796 1 1
0.846559036375009 0.838461301665757 1 1
0.809106061618579 0.800857271466594 1 1
0.777547589338699 0.769501111510238 1 1
0.88430666923261 0.874875061579328 1 1
0.832950805311615 0.824781418367549 1 1
0.710266919453232 0.702769384468937 1 1
0.809549409721909 0.801493568152577 1 1
0.711910228534295 0.705247506762311 1 1
0.764199550844086 0.756033474382568 1 1
0.835661168867114 0.827687118505939 1 1
0.772963114195012 0.765434346366006 1 1
0.856482422792041 0.84787595089769 1 1
0.880433745208147 0.872251026271994 1 1
0.768556747109274 0.761044039288444 1 1
0.786495810775002 0.778922677147529 1 1
0.842658687337492 0.834470409080517 1 1
0.725069202797061 0.718260465385215 1 1
0.796369315611377 0.787708639004535 1 1
0.855726051079908 0.847554317091292 1 1
0.847115815441662 0.838305153970372 1 1
0.789448304747155 0.78115406878446 1 1
0.844728150355948 0.836284895830743 1 1
0.758971666604352 0.751473283894425 1 1
0.806619375049179 0.798148077559181 1 1
0.823808843584615 0.815708767106263 1 1
0.876360086156747 0.867080393980051 1 1
0.877554616041454 0.867970167107994 1 1
0.814628938753343 0.806938984438724 1 1
0.779010929216994 0.771079444377564 1 1
0.773988711905595 0.766896973795398 1 1
0.750370490210484 0.743094332956523 1 1
0.777192968604511 0.76884905982981 1 1
0.82897169809252 0.820016882465658 1 1
0.829942381698666 0.821498434812807 1 1
0.7987768646113 0.790323680148323 1 1
0.700539182948225 0.693866281123431 1 0
0.7752199768657 0.765996386632417 1 1
0.766341273607455 0.757944088016475 1 1
0.841406990938915 0.833215898476815 1 1
0.799066933396652 0.79118202822731 1 1
0.734951445466751 0.727901752176761 1 1
0.872758308891695 0.863532826599126 1 1
0.805915834940301 0.798195493656807 1 1
0.795869308707313 0.787753370040438 1 1
0.785469328888831 0.777485217697516 1 1
0.77819628019963 0.770361945625106 1 1
0.832626786863701 0.824016007753214 1 1
0.826361475823583 0.817104733601433 1 1
0.82864949756465 0.819979567680533 1 1
0.763749385721678 0.756571558865109 1 1
0.830567310328075 0.822294084619357 1 1
0.948860811563064 0.939375387290376 0 0
0.707764527204343 0.701227294209379 1 1
0.74406027909596 0.736356754151102 1 1
0.834179659201007 0.826845855303659 1 1
0.663357573087065 0.656580782031135 1 0
0.779446109906397 0.77153758899184 1 1
0.688100865150988 0.680452853203505 1 1
0.789265287870173 0.781617952824497 1 1
0.812456448092583 0.804781620461963 1 1
0.861344897323267 0.853003284262011 1 1
0.763467016615592 0.756108597534379 1 1
0.764352144690345 0.756754508464025 1 1
0.842934773377401 0.8349759867034 1 1
0.753221723156428 0.745634419301955 1 1
0.753348275469665 0.745967730850598 1 1
0.798420821677457 0.790446425002123 1 1
0.764026252141024 0.757151880322497 1 1
0.803808726988247 0.795569298753531 1 1
0.785276516193865 0.776830526346913 1 1
0.829105292558724 0.821075732473462 1 1
0.800668110044066 0.792900444840072 1 1
0.730652921168358 0.723966779723877 1 1
0.71625229360759 0.709036592508483 1 1
0.8710970700187 0.861717984757903 1 1
0.82495809916847 0.817399563294246 1 1
0.796853030660582 0.789222649137947 1 1
0.749288434818182 0.741567348018272 1 1
0.775899119055225 0.767867165332293 1 1
0.762657868753566 0.755336860486781 1 1
0.830823739714601 0.822232880833305 1 1
0.85570378866507 0.846946745598097 1 1
0.722095557924267 0.715400220108628 1 1
0.83736204656333 0.828562229008692 1 1
0.815758890832141 0.807930985994665 1 1
0.803082275427021 0.794937225274811 1 1
0.804844698982026 0.796393871151012 1 1
0.748658596295368 0.740830106534466 1 1
0.887165863529638 0.878825008456325 1 1
0.736602966948321 0.730009374157915 1 1
0.863794782878495 0.853890810165622 1 1
0.854462154702916 0.845711095573273 1 1
0.774587554224576 0.767120776446259 1 1
0.749080008415175 0.741525346101654 1 1
0.795255260894428 0.787254844582094 1 1
0.81950155339834 0.811514000001121 1 1
0.756855973331359 0.748790048858704 1 1
0.76235516170049 0.754352481830705 1 1
0.840848885511693 0.832896802770081 1 1
0.767486562796899 0.760105926076471 1 1
0.784332396203698 0.77698970857238 1 1
0.78372320386349 0.775294378841345 1 1
0.787676793362886 0.780429445635351 1 1
0.844235808106678 0.834955601525695 1 1
0.846453852127321 0.838068505237937 1 1
0.827804352426827 0.819180796529407 1 1
0.865439192685264 0.85673174885459 1 1
0.770083879513703 0.762300948094363 1 1
0.677695483594328 0.670246510372894 1 1
0.750163923753898 0.742977924356484 1 1
0.773083400829857 0.765573107813246 1 1
0.872825343057168 0.864247315954899 1 1
0.763377557802947 0.755018517990333 1 1
0.937707444544651 0.927965041243435 0 0
0.817248587153613 0.808680738905329 1 1
0.787379250428087 0.779630962824451 1 1
0.86087489950564 0.852667021179502 1 1
0.733117388426543 0.726114840843049 1 1
0.809814780897543 0.802499656978179 1 1
0.828085369532853 0.820044595069175 1 1
0.768545973969136 0.760435590293338 1 1
0.797371776451046 0.789452137852745 1 1
0.831926157315673 0.823572532721799 1 1
0.804371860494814 0.796268005019741 1 1
0.801620358835856 0.793850536199511 1 1
0.835670590535877 0.827475363992233 1 1
0.753726802697417 0.745978807907893 1 1
0.82857745561862 0.820137507842653 1 1
0.843912183329865 0.835118804660569 1 1
0.773639705180278 0.766641374959198 1 1
0.807771258402633 0.799401116985983 1 1
0.782803155368971 0.774947883190343 1 1
0.751669552111209 0.744347760171638 1 1
0.803945372395869 0.795542950537504 1 1
0.807358887543059 0.799256915554696 1 1
0.742409523124252 0.735343083342745 1 1
0.763602572397016 0.755799423018141 1 1
0.772884868794455 0.764774125514318 1 1
0.732944338746989 0.725801211984244 1 1
0.754907757799187 0.747945496781495 1 1
0.910331193425966 0.901350649783791 0 1
0.734884197585769 0.726788451568566 1 1
0.744753487699576 0.737600412002191 1 1
0.807315816147106 0.800039657659162 1 1
0.795516462125242 0.787333409409362 1 1
0.83480169627505 0.827064981564049 1 1
0.763362731872412 0.755764714191981 1 1
0.780604616841692 0.772568053997248 1 1
0.780332624677171 0.772714015942601 1 1
0.762832804164166 0.755106899000683 1 1
0.869002038409524 0.860275004723512 1 1
0.825380228541515 0.817793327993151 1 1
0.845996723298145 0.83786204058768 1 1
0.798663898725712 0.790392287371184 1 1
0.786151312082699 0.778333856411077 1 1
0.823253670403912 0.815301228539909 1 1
0.801384770071515 0.793550010015849 1 1
0.839515834267527 0.831399131846188 1 1
0.726439083998494 0.718989465755277 1 1
0.745968130662822 0.7383803079785 1 1
0.779076404474107 0.771978507285342 1 1
0.819273514153022 0.81116598284949 1 1
0.804250483508694 0.79648111510069 1 1
0.828114839556212 0.820074870972686 1 1
0.819234162160288 0.81151208002983 1 1
0.776703013650483 0.769515890524341 1 1
0.773939585772658 0.765985796016772 1 1
0.775073587180444 0.767844691636239 1 1
0.807717605991553 0.799749402756117 1 1
0.817297226307118 0.809189902914454 1 1
0.885117824772915 0.875359605790748 1 1
0.811590928224435 0.803177352457133 1 1
0.777280530938995 0.769210506596547 1 1
0.779118601970801 0.771718791944646 1 1
0.791671242144066 0.78401432240463 1 1
0.737603730643126 0.730557315055265 1 1
0.775245351792953 0.767336795291715 1 1
0.82339356525479 0.815285607780664 1 1
0.904318780789395 0.895453281069753 1 1
0.749320249109886 0.741557506568743 1 1
0.77349910874198 0.765714256577896 1 1
0.853173750505341 0.844047264430168 1 1
0.769474689787295 0.761855246076396 1 1
0.690668834135652 0.683879986986719 0 0
0.76606845954639 0.757927800335872 1 1
0.72701255313411 0.719551927945004 1 1
0.822226747117956 0.813692463778377 1 1
0.811878953077858 0.803547213654486 1 1
0.847198157330017 0.838817467481768 1 1
0.87989100805755 0.870048545212885 1 1
0.825731103716373 0.81754064787955 1 1
0.75862640105741 0.751647692518393 1 1
0.906412761596887 0.897067522113838 1 1
0.796513017980332 0.789150774938963 1 1
0.849427145953958 0.840289267668014 1 1
0.721270069218892 0.714102180076237 1 1
0.756197930347368 0.748621020184661 1 1
0.75611806013833 0.748763840619868 1 1
0.801377691266762 0.793497551937299 1 1
0.820749912550703 0.812717831411167 1 1
0.75261786603137 0.744844897253264 1 1
0.856171902904185 0.847585911105936 1 1
0.787971221151594 0.779649914059408 1 1
0.791728113107613 0.784315197035391 1 1
0.807683743145674 0.799889466717482 1 1
0.767132027185308 0.760297080828993 1 1
0.987037454503593 0.977288850083328 0 0
0.786714214877933 0.779381692176259 1 1
0.928799450612337 0.919935513457591 0 0
0.69733573716077 0.690228390836348 1 0
0.7636937625691 0.756177702577379 1 1
0.830688257771943 0.822585904245599 1 1
0.87579724976161 0.866834978786752 1 1
0.840092917118647 0.83226505294396 1 1
0.756094390007678 0.748280952693735 1 1
0.747391247721577 0.740168535310337 1 1
0.818270071960107 0.810657991942016 1 1
0.884202585358113 0.874718048219763 1 1
0.822005251802152 0.814123794569301 1 1
0.770202817474228 0.762317354069324 1 1
0.768001791205122 0.761114753072331 1 1
0.883132004316229 0.874389900413425 1 1
0.836774676144015 0.828186505362953 1 1
0.827620890784244 0.819467740040656 1 1
0.826676908979026 0.81820684203481 1 1
0.831821896165733 0.823460667488358 1 1
0.833853091462006 0.826163501529087 1 1
0.850333827453174 0.841112569243393 1 1
0.817549477645042 0.809233348303661 1 1
0.87090238103819 0.862570070222777 1 1
0.759201297698827 0.75156752364246 1 1
0.826988062053918 0.818392873402686 1 1
0.752802137344093 0.745585970931059 1 1
0.804528646067355 0.796064266496209 1 1
0.788137741453333 0.780490631097408 1 1
0.749381381148629 0.741887869774502 1 1
0.759134193376083 0.75153236446713 1 1
0.804558563371496 0.79669286041339 1 1
0.769049244074197 0.761603538559572 1 1
0.799681490712908 0.790800030715293 1 1
0.754511149877881 0.746723131641514 1 1
0.756757190353634 0.749552423419333 1 1
0.82935571084889 0.821438131981796 1 1
0.804951910441042 0.797072946969819 1 1
0.752969515636081 0.745021091106179 1 1
0.677067376161467 0.670047636611957 0 0
0.7541688453973 0.74699557783086 1 1
0.842718998619776 0.833927981656757 1 1
0.812458217948266 0.804130966281459 1 1
0.823640789568066 0.815560586907614 1 1
0.812351106409042 0.804378050849829 1 1
0.778940880128672 0.771435147933356 1 1
0.857722305832828 0.849090869741649 1 1
0.776865040254288 0.768655605680329 1 1
0.792103700031554 0.78380688673664 1 1
0.759874914528297 0.75192390099929 1 1
0.756520763632371 0.748237169355735 1 1
0.827578308611536 0.818898024884141 1 1
0.761976717541819 0.753887637690502 1 1
0.798967049372711 0.791686245643823 1 1
0.676997604485451 0.670501525119316 0 0
0.809497317625717 0.80165043029496 1 1
0.865918468032 0.85739172264502 1 1
0.779733198809643 0.771843146474146 1 1
0.795852425802847 0.788123950944275 1 1
0.796026366130966 0.787327760772868 1 1
0.787852569347388 0.779717213408356 1 1
0.77509785075601 0.767744388852819 1 1
0.754906671909437 0.747765374595943 1 1
0.739583524287964 0.732315285385833 1 1
0.840017488804958 0.831906764569245 1 1
0.750828371347513 0.743500327150121 1 1
0.70604297901953 0.698482159017555 1 1
0.797572837432398 0.789754229466684 1 1
0.680193328287995 0.673265763280836 0 0
0.803777375824051 0.795992558336785 1 1
0.779553476533745 0.772080074391864 1 1
0.746498587288341 0.738882568628652 1 1
0.796770833655538 0.789394536676131 1 1
0.754401135700945 0.746478165920368 1 1
0.827779008002457 0.819493237851786 1 1
0.709772944200411 0.702914069601308 1 1
0.847362975972838 0.838366470945821 1 1
0.733577214487755 0.726215244374777 1 1
0.823341827250324 0.815967032268191 1 1
0.760538168526231 0.752717270256089 1 1
0.941686549072796 0.931569115849101 0 0
0.754270569816081 0.747243933498002 1 1
0.70202447614761 0.695159153693062 1 1
0.775245305196325 0.76754875948096 1 1
0.761684195873284 0.753731244807435 1 1
0.856497321310253 0.847472526263752 1 1
0.828421530409897 0.820600212945973 1 1
0.788528500107066 0.780671635783801 1 1
0.793638323290519 0.786122217397213 1 1
0.792477368906872 0.785342865994428 1 1
0.860713221668795 0.852462396463508 1 1
0.816767001965346 0.809493258897031 1 1
0.81582997532765 0.808234423652453 1 1
0.801094823727418 0.793305361574943 1 1
0.730131944933952 0.723217334880712 1 1
0.793402567863217 0.785536533089453 1 1
0.826054505767094 0.818153478335323 1 1
0.733303836542065 0.726815089727947 1 1
0.816727249152584 0.808278695427155 1 1
0.76360454999685 0.756290346286124 1 1
0.786886867073225 0.77891190461007 1 1
0.793457151551224 0.785831716581889 1 1
0.844573403117846 0.836441342761256 1 1
0.770480095309598 0.763465146529033 1 1
0.711846621943421 0.704803365969863 1 1
0.710749657376884 0.703413710877244 1 1
0.783939470986021 0.776250317395536 1 1
0.752579762143394 0.744874016887844 1 1
0.857917967884924 0.849554766160619 1 1
0.861428345233579 0.85260528180955 1 1
0.874338419999601 0.865864867319097 1 1
0.733703640477544 0.72644616965126 1 1
0.773514056592928 0.766041595095108 1 1
0.789510383259351 0.78160019569804 1 1
0.793421771244891 0.785651047842641 1 1
0.807616517937923 0.799433790237782 1 1
0.820798402186208 0.812500857416823 1 1
0.935920136899967 0.925617479795296 0 0
0.844064361042677 0.835310694145331 1 1
0.873482012554875 0.864308203048915 1 1
0.90257619207794 0.8935541696236 1 1
0.784760048969396 0.777102679377462 1 1
0.7977147087385 0.789604825571201 1 1
0.890398653477611 0.881572444679862 1 1
0.735578944226119 0.728176375258937 1 1
0.81308624410143 0.804861439023896 1 1
0.765555766813903 0.757766950869793 1 1
0.762155398035203 0.754675719913685 1 1
0.865701985881211 0.857123519573119 1 1
0.895826026213811 0.884918436656544 1 1
0.925332527109915 0.916120114072325 0 0
0.801806753450334 0.794088128491957 1 1
0.801236076465061 0.791992267362513 1 1
0.799994254523838 0.791433510318057 1 1
0.844275619279657 0.835733372226163 1 1
0.763544778930586 0.756078696411027 1 1
0.899178418938185 0.890328586090917 1 1
0.805405847381797 0.797930359363414 1 1
0.802835126358244 0.794861292997943 1 1
0.757952523804384 0.750575333974709 1 1
0.796558361659361 0.788859934251415 1 1
0.767382678798526 0.759127857727102 1 1
0.777049121678353 0.76946024668214 1 1
0.776537089553086 0.767391777239475 1 1
0.918754390799463 0.909157637954327 0 1
0.810909564197407 0.802770344347083 1 1
0.779955046132991 0.772626662074805 1 1
0.854182584940157 0.845639423786152 1 1
0.723052536301731 0.716255709973627 1 1
0.778236657976364 0.770419891531126 1 1
0.78828643188962 0.781026152390889 1 1
0.837443397221423 0.829834354602686 1 1
0.857245549985506 0.848540890628625 1 1
0.722152706610482 0.714717506974271 1 1
0.791188125076854 0.78373538981579 1 1
0.842653821866638 0.834583536707482 1 1
0.790792196752961 0.782472689266464 1 1
0.761056180021089 0.753493457552678 1 1
0.788721017492889 0.78048877012232 1 1
0.831975563758196 0.823859506075698 1 1
0.788736796099011 0.781163653245039 1 1
0.693965434230323 0.687002492937738 1 1
0.791764120227347 0.782999553175824 1 1
0.798041163998019 0.790188203748874 1 1
0.774802579114 0.766230724602554 1 1
0.804048882631822 0.79543248537925 1 1
0.862422688568926 0.854078691308666 1 1
0.85469240537106 0.845502029040787 1 1
0.715215957665869 0.707545953916073 1 1
0.791880416334845 0.784633545531928 1 1
0.813913082761668 0.806149670926195 1 1
0.800939779772014 0.793256681195591 1 1
0.827419060037954 0.818876994586247 1 1
0.915645343821863 0.906344635124194 1 1
0.951953281836406 0.94185747768897 0 0
0.774875053745713 0.766681056737149 1 1
0.920885724340167 0.911146404463607 1 1
0.862625092427964 0.854364513792734 1 1
0.747268482343509 0.739738806369682 1 1
0.842883652035074 0.834922622781005 1 1
0.688562061813029 0.682066808151697 0 0
0.798688376896632 0.790886379740687 1 1
0.85081568021225 0.842435872094211 1 1
0.884178115547809 0.874885583067392 1 1
0.775371557877741 0.76751516169757 1 1
0.725022760639307 0.717533820712952 1 1
0.755665161548995 0.74800142956471 1 1
0.794435798485492 0.78707893564897 1 1
0.761231045527001 0.752888234693222 1 1
0.719042840941777 0.711303768782042 1 1
0.713288435525203 0.706647209348256 1 1
0.71071899904146 0.703897330986372 1 1
0.818677848365798 0.810690363742634 1 1
0.763854803655166 0.756055524498256 1 1
0.709978091506325 0.70318242067048 1 1
0.74822968254823 0.740798505929575 1 1
0.820312186211841 0.812009233274194 1 1
0.77370134101567 0.76643066826795 1 1
0.830372531602482 0.822451534140581 1 1
0.829730475619352 0.821633188558082 1 1
0.756885368263161 0.749217005905985 1 1
0.863896086667355 0.855185058575873 1 1
0.814609124239631 0.806357044558512 1 1
0.713822846251236 0.706993205519185 1 1
0.857631372721973 0.849387209643501 1 1
0.772087635114303 0.764760103386194 1 1
0.865936869445824 0.855980073806086 1 1
0.803495784171794 0.795501751286034 1 1
0.838320207317028 0.830089835433871 1 1
0.937473215002089 0.927368133100555 0 0
0.808388716578466 0.800263132289093 1 1
0.676579949408219 0.669770566017267 0 0
0.752619621935418 0.744802379717554 1 1
0.841049480420573 0.833095409272168 1 1
0.759329026225171 0.752016993627758 1 1
0.888672449304943 0.879079567621768 1 1
0.835229928703388 0.826977612250386 1 1
0.8361943678447 0.82738824187867 1 1
0.78456409424615 0.77649719662572 1 1
0.851240885864689 0.84325990697428 1 1
0.855972273927895 0.84699431061774 1 1
0.733784459343313 0.726330628215818 1 1
0.737576468113265 0.730516401279912 1 1
0.794237357840622 0.786138020797126 1 1
0.836744588211945 0.828502879636492 1 1
0.812260275138341 0.80447514938128 1 1
0.791090084004676 0.783076062826206 1 1
0.775765572319849 0.768104439545864 1 1
0.89975905371786 0.89071456805496 1 1
0.79387127404043 0.786572692652009 1 1
0.794793095333346 0.786719461138266 1 1
0.912458165341304 0.902851686315404 0 1
0.757349710232242 0.750471228378215 1 1
0.787805521444271 0.779663710168027 1 1
0.70879139447246 0.701663012673937 1 1
0.893216858315799 0.883775902380695 1 1
0.795961534335212 0.788332763417393 1 1
0.810090793400571 0.801965835717188 1 1
0.81209620295107 0.804486434186359 1 1
0.826380788950574 0.818035620768303 1 1
0.802805280381255 0.795048992886589 1 1
0.705031229219706 0.698603332315155 1 0
0.865742662165857 0.856678519493377 1 1
0.801385452475997 0.793353764117266 1 1
0.777487450564788 0.769886179926887 1 1
0.756258854040575 0.747479481465739 1 1
0.842868885482416 0.834595866170984 1 1
0.918428227212561 0.909341008864233 0 0
0.769017340659929 0.761266576942084 1 1
0.862235182449295 0.853452325798637 1 1
0.773188963802628 0.765464611250971 1 1
0.829142527083239 0.821057716068837 1 1
0.854179222725223 0.845421129197919 1 1
0.775682337140917 0.768059189643917 1 1
0.809771781848401 0.802058767155188 1 1
0.802028839809571 0.794256581182961 1 1
0.704033883039876 0.697579936958195 1 1
0.722394016242744 0.715083274739402 1 1
0.793305638668528 0.785103396537617 1 1
0.776193280271955 0.769149590174785 1 1
0.695564021641064 0.688564254439093 1 0
0.756735037860624 0.749347973899283 1 1
0.825034318553497 0.816821861437748 1 1
0.810265001480132 0.801834557723378 1 1
0.703656404975544 0.696824807278676 1 0
0.83861369071883 0.829494676009752 1 1
0.781391185411674 0.773390532618968 1 1
0.680647562813974 0.673324993606622 0 0
0.813816460606631 0.806069737050135 1 1
0.845355811816179 0.837239073942906 1 1
0.663844251958398 0.657263808328092 0 0
0.809437914235666 0.801313803333865 1 1
0.805896764338929 0.797869302169349 1 1
0.806766959628155 0.798826103781512 1 1
0.954575328226382 0.945418114035739 0 0
0.842816564765785 0.834167839963177 1 1
0.777541620182883 0.769607563330549 1 1
0.801224595792237 0.792936976743668 1 1
0.78610108780725 0.777925899583359 1 1
0.808614694881053 0.800429046681931 1 1
0.886581666637095 0.877673868797567 1 1
0.806478767741459 0.798003607265809 1 1
0.839719324745209 0.83098945127483 1 1
0.778640524226757 0.770512860057311 1 1
0.803406458743314 0.79475457340376 1 1
0.858531887700205 0.850180648760893 1 1
0.831211448234308 0.823407814989977 1 1
0.735745818941887 0.728317734436453 1 1
0.791966861733318 0.783530852617973 1 1
0.883630891504328 0.87479973800339 1 1
0.875219599603327 0.866072688910077 1 1
0.814082581503863 0.806170144451328 1 1
0.828606175111959 0.82008942530365 1 1
0.781026509636504 0.773869111874185 1 1
0.821380437153617 0.812832191181591 1 1
0.844335172466879 0.83626410168491 1 1
0.858033664142228 0.848734911047937 1 1
0.679810225777066 0.67342976219123 0 0
0.828680310755072 0.820253566567999 1 1
0.794048767993244 0.786100712924809 1 1
0.785997642139572 0.777526647512447 1 1
0.783927073734675 0.776064655969123 1 1
0.6966983453108 0.689882903318276 1 0
0.756647338253829 0.749004185981315 1 1
0.814993725676852 0.806660882873424 1 1
0.848251948998727 0.838715883363815 1 1
0.79763160540883 0.789984548817685 1 1
0.770858522126275 0.763536209425799 1 1
0.830492068153099 0.821797929605326 1 1
0.777952436386111 0.770075884817327 1 1
0.862590733380925 0.854438603662123 1 1
0.754628898770296 0.747952018611232 1 1
0.892217453330441 0.883770518036573 1 1
0.735518940309751 0.728152616064456 1 1
0.729553586889702 0.722457589910363 1 1
0.891717556127132 0.881887830241678 1 1
0.786365300856666 0.778139313850668 1 1
0.718450283419519 0.711291464044766 1 1
0.819972143563869 0.812373778016513 1 1
0.861508894859806 0.852206441373382 1 1
0.745930066834589 0.738341389511352 1 1
0.768241832174206 0.760969578761135 1 1
0.773932825203684 0.766941063335636 1 1
0.799200602274237 0.791534555227442 1 1
0.8827941239471 0.874210462203356 1 1
0.790634775011206 0.78281456096301 1 1
0.792102554417808 0.783913207884234 1 1
0.784942037297167 0.776706684045288 1 1
0.723639593716048 0.716603106940279 1 1
0.736784177026452 0.729304918658843 1 1
0.885379039772838 0.876120926637977 1 1
0.744251994333966 0.736710532990045 1 1
0.763668024625876 0.755969218435708 1 1
0.822959659054624 0.815377818343429 1 1
0.80061760388342 0.793052790603954 1 1
0.873301387555527 0.864672066251606 1 1
0.768937047719461 0.761517442224496 1 1
0.878251936218082 0.86913138434123 1 1
0.79234443009822 0.784510703383552 1 1
0.890399682452073 0.881206773676218 1 1
0.731362016190161 0.724302313618413 1 1
0.781554423178649 0.774070627083364 1 1
0.812507601865692 0.803920999981769 1 1
0.759410789982548 0.75186233121256 1 1
0.842958494471141 0.834826728350658 1 1
0.744152045415832 0.736920161862443 1 1
0.767788519898401 0.760490912513772 1 1
0.749203162509756 0.742032718333145 1 1
0.812495349345239 0.804997719300782 1 1
0.921585124734567 0.911805578129789 1 1
0.849255096489676 0.840857950317875 1 1
0.820397285095159 0.812156709961587 1 1
0.767357239505034 0.759184495834944 1 1
0.733280710982463 0.725644072555379 1 1
0.855208699339362 0.845999258287701 1 1
0.77791285481922 0.770361467881457 1 1
0.778887718906535 0.771689093875582 1 1
0.812816665630711 0.804821764597257 1 1
0.857174195474838 0.848684236177309 1 1
0.711631892612857 0.704932791168401 1 1
0.775399173099383 0.767657917202392 1 1
0.785251418301949 0.777611613650865 1 1
0.774884435539771 0.767579741721738 1 1
0.841303570169905 0.833649600634032 1 1
0.784582642215197 0.776560222170979 1 1
0.852182205660987 0.843566849493572 1 1
0.895665911049536 0.8871684146027 1 1
0.814641008607758 0.806699143758589 1 1
0.879639308057843 0.870180896094106 1 1
0.763715745052778 0.756012148324788 1 1
0.770256026667105 0.762101722576833 1 1
0.886068867224071 0.877802785451923 1 1
0.690026913378055 0.683107471606564 0 0
0.826552459028301 0.817945471072035 1 1
0.848560192342107 0.839904934533666 1 1
0.758678598716809 0.751721484921254 1 1
0.874456982299119 0.866325365215424 1 1
0.839148159617596 0.830112498992525 1 1
0.765169803201344 0.758064148731483 1 1
0.801719314674836 0.793043519632553 1 1
0.851545048761764 0.843056673184583 1 1
0.843475621092625 0.834814254852962 1 1
0.781510148385357 0.774326263197349 1 1
0.81384809048073 0.805665246566588 1 1
0.885897748415125 0.877704470841759 1 1
0.89191134133803 0.882646637646652 1 1
0.871465420649137 0.862494942344811 1 1
0.783306370772957 0.775654065058365 1 1
0.805009244365944 0.796758038484779 1 1
0.757478664710781 0.750142304092239 1 1
0.768965550694486 0.760973806108286 1 1
0.735653224939401 0.728269478713463 1 1
0.761660696434974 0.754300960171437 1 1
0.760522464435278 0.752351662744069 1 1
0.844020478874149 0.83495504729095 1 1
0.815746708949218 0.808270213478236 1 1
0.743695940657467 0.735850424986077 1 1
0.763567996804511 0.755526073914501 1 1
0.809226973847074 0.800955366904225 1 1
0.755900289813019 0.748177648378034 1 1
0.848178035944687 0.839907129047132 1 1
0.863240606237055 0.854832015020727 1 1
0.807481964641848 0.799168958729657 1 1
0.831698462221742 0.823899304843083 1 1
0.759075177850595 0.751817839272116 1 1
0.734622156490949 0.727320057292105 1 1
0.940413255890594 0.931177141827671 0 0
0.813556994304314 0.806043424769026 1 1
0.87857460546198 0.870084996340166 1 1
0.925963558896698 0.915722866520013 0 0
0.817949085285518 0.809801519931231 1 1
0.837785429781087 0.83024234179339 1 1
0.767871008790547 0.760268719579522 1 1
0.766434754368581 0.758870030169814 1 1
0.7247145127167 0.716365815370955 1 1
0.776310265271277 0.768203194008534 1 1
0.841480304285789 0.83288657733284 1 1
0.838918128626402 0.830612558929284 1 1
0.742143514621681 0.735412175509369 1 1
0.803570400748442 0.794755451174546 1 1
0.806209761179206 0.798680121124654 1 1
0.805325119236667 0.7970303281631 1 1
0.793364688763817 0.784405964743748 1 1
0.764329669525808 0.757152264223771 1 1
0.762681281715924 0.755272333820984 1 1
0.882974380014222 0.873839815073653 1 1
0.840626510068863 0.832177535985599 1 1
0.843859562185394 0.836081095844899 1 1
0.775889145497445 0.768138294929753 1 1
0.793159122374027 0.785636165581612 1 1
0.85380228662022 0.844978258251581 1 1
0.696849780752463 0.690133158611847 1 1
0.804281770159728 0.796374084641619 1 1
0.775127635942316 0.767068467166885 1 1
0.848573956798152 0.839466752363304 1 1
0.888734347981403 0.879728169293029 1 1
0.844858540109314 0.837195963251075 1 1
0.740454850582652 0.733176553214367 1 1
0.952874903116047 0.942713434291223 0 0
0.727559648866719 0.719915181212962 1 1
0.802450810995339 0.794649896107213 1 1
0.802616281549268 0.79456812506365 1 1
0.798877211166803 0.790717025399187 1 1
0.824628424561434 0.81671303641718 1 1
0.77116860230604 0.763521455456255 1 1
0.839951403226789 0.830633262232423 1 1
0.748521432335685 0.74108773696206 1 1
0.866343667476889 0.857580521797581 1 1
0.746416328083079 0.73955025536788 1 1
0.696524214006531 0.689948961626849 1 0
0.763864823552288 0.756021601822301 1 1
0.70595569170492 0.69832447544748 1 1
0.812056459315701 0.804064632630201 1 1
0.802990899303344 0.794504362125702 1 1
0.793655819087706 0.785575186812993 1 1
0.807234786047334 0.799291420764775 1 1
0.766477005893929 0.759008314487746 1 1
0.807462072911945 0.799834972323667 1 1
0.777921905591025 0.770163103416166 1 1
0.704526479332141 0.697330473306048 1 1
0.841874341096796 0.833951542510906 1 1
0.812410572785817 0.803492004668466 1 1
0.878382895800832 0.870063007921465 1 1
0.906044452858706 0.897065788086066 1 1
0.805526321276253 0.797733364094988 1 1
0.782552229255012 0.775068459274933 1 1
0.747439544668335 0.740042092416907 1 1
0.850355362075762 0.841872399623912 1 1
0.738646663291215 0.731365524806127 1 1
0.801037043746666 0.793998249699826 1 1
0.789040878701197 0.781667268039729 1 1
0.874962285141485 0.866283768179027 1 1
0.831945153799962 0.823842240655765 1 1
0.754711616562119 0.747357742495321 1 1
0.868888943209568 0.859906061923263 1 1
0.750992588335524 0.743942706730537 1 1
0.835240798316139 0.826888329362403 1 1
0.83547099636709 0.827342062035225 1 1
0.803766319784621 0.796422899122777 1 1
0.727171517165299 0.719887620410015 1 1
0.810407731223126 0.80248656101069 1 1
0.837584846626123 0.829225847689394 1 1
0.783320914906537 0.775141717475366 1 1
0.781555298955126 0.772235357334557 1 1
0.80762400725547 0.799655585467296 1 1
0.786680184340877 0.777816540103706 1 1
0.715871115855892 0.70878503078938 1 1
0.764555741667429 0.756952814165659 1 1
0.797036437113155 0.789164619839665 1 1
0.73367602278433 0.725879329075903 1 1
0.747935210181364 0.741119121333401 1 1
0.849480788132986 0.84058338145496 1 1
0.774795600880053 0.766492643696203 1 1
0.78225198181586 0.774739388276841 1 1
0.832241740983647 0.823888244703668 1 1
0.75439020377593 0.746966202345546 1 1
0.906291782763925 0.896660689941984 1 1
0.795498269291794 0.788349367595515 1 1
0.678267286401137 0.67156622533909 0 0
0.83864155582937 0.830542965366167 1 1
0.801106390115764 0.793115239545869 1 1
0.832624720563503 0.823547448634878 1 1
0.783733123307556 0.77602170936467 1 1
0.754106721109814 0.746223616638385 1 1
0.771237573506683 0.763405014350458 1 1
0.779517869966457 0.771818539311338 1 1
0.779737427817439 0.771264488496681 1 1
0.838196078673751 0.830025406784932 1 1
0.732892133022702 0.725920544876014 1 1
0.728348721099284 0.72087094567012 1 1
0.75428830582677 0.746566861939041 1 1
0.838733219008746 0.83005258682283 1 1
0.740557458310088 0.733689232369105 1 1
0.771858992658539 0.763837829880168 1 1
0.766589414542168 0.758611131175597 1 1
0.756975723798941 0.749777209325718 1 1
0.874443668514102 0.866125713623131 1 1
0.775809761346059 0.767702774277009 1 1
0.884835238879342 0.875915217447307 1 1
0.793917549855515 0.785692223390322 1 1
0.737483696286554 0.730266928359425 1 1
0.830333595379743 0.822742314782692 1 1
0.710203671449359 0.703390135019071 1 1
0.842392800249074 0.833649642585218 1 1
0.951456464095546 0.941869130405393 0 0
0.777598919193084 0.769727200552714 1 1
0.789727621507955 0.781589126782053 1 1
0.73101262251702 0.723674102749777 1 1
0.865483858444684 0.857028535254046 1 1
0.803766855633837 0.795935370030653 1 1
0.816127523410385 0.807786519426361 1 1
0.751927664582246 0.74453661844236 1 1
0.756011987175539 0.748407365683942 1 1
0.838328838832073 0.829847388465972 1 1
0.721000462597356 0.714038360651356 1 1
0.806680918943312 0.79876388247408 1 1
0.785572153349627 0.777480926049428 1 1
0.730873161726089 0.723262556887711 1 1
0.863616524460204 0.854957166005674 1 1
0.799987366514102 0.792061347313705 1 1
0.735052235460489 0.727523436389819 1 1
0.722785524806336 0.716308451404293 1 1
0.895295201041691 0.885782541552325 1 1
0.8427606155185 0.834736118143857 1 1
0.839495859117819 0.831026513999436 1 1
0.772093125571141 0.764301084488935 1 1
0.739950373320972 0.732621163113315 1 1
0.794978108581243 0.785964379821326 1 1
0.811909376972469 0.803310547392278 1 1
0.760015869163842 0.752955177910426 1 1
0.803399675659056 0.795507726071862 1 1
0.766120860937482 0.758159380753044 1 1
0.755625757048856 0.748141842120448 1 1
0.74112430366725 0.733865880820654 1 1
0.759760337233073 0.752136166577427 1 1
0.693318492318823 0.686783789029583 1 1
0.840937108850976 0.832287669362391 1 1
0.818913744464219 0.810580737664882 1 1
0.749949739232431 0.742814935375981 1 1
0.852258945589554 0.843479108643978 1 1
0.814025452297333 0.805945352562522 1 1
0.836482622253736 0.828163425774747 1 1
0.762104733409609 0.754513215639656 1 1
0.832826239550218 0.824417243780947 1 1
0.81576033316796 0.807504608729745 1 1
0.728035966774958 0.720492610599943 1 1
0.683299042854621 0.676437048813388 0 0
0.770857437567512 0.763017737738784 1 1
0.774579451111234 0.767256274414496 1 1
0.83018302553762 0.822209821640888 1 1
0.907725831383733 0.898960107769708 1 1
0.795426168609746 0.787201815560586 1 1
0.760910605495822 0.753264920495054 1 1
0.761995968160457 0.754734551277218 1 1
0.789842848665345 0.781176832181696 1 1
0.783522478108398 0.776190537979357 1 1
0.754905448865304 0.747203937578714 1 1
0.839699190832111 0.831130985678796 1 1
0.786828152532952 0.778816182634657 1 1
0.73305266990951 0.72620819119429 1 1
0.748279313741936 0.741520019815569 1 1
0.782300310197126 0.774448369620337 1 1
0.875068080204314 0.86589182391433 1 1
0.760062022679287 0.75253793481831 1 1
0.797635831131137 0.789506839325216 1 1
0.787597481241991 0.778966720085632 1 1
0.885520498000218 0.877102289325883 1 1
0.821692957763526 0.81313944288629 1 1
0.854504935411281 0.845617800466293 1 1
0.800697905502808 0.793084110828639 1 1
0.82631234746109 0.818508137857461 1 1
0.76184270479162 0.753895426798094 1 1
0.854914419718149 0.846468057010654 1 1
0.802942498598537 0.795178744919252 1 1
0.960336911966498 0.950003236550499 0 0
0.808371164250642 0.800199914417542 1 1
0.698003988963748 0.691165791791262 1 0
0.799960649483486 0.791896689363914 1 1
0.699573255980792 0.692441619976726 1 0
0.798396156065179 0.790188051826522 1 1
0.737328156548501 0.729955122359692 1 1
0.842989469392862 0.835166043920811 1 1
0.72725510362518 0.720025432660345 1 1
0.782190147338855 0.774578650425338 1 1
0.929218501362508 0.920244290594562 0 0
0.755455119196474 0.747600729384111 1 1
0.763529102913593 0.755961788335422 1 1
0.798867024711123 0.791252413744148 1 1
0.859433751464136 0.851030508264591 1 1
0.803783225996455 0.794955967285369 1 1
0.809953482039193 0.802156163432557 1 1
0.812614924990616 0.80492621483348 1 1
0.751587790391875 0.743910443280218 1 1
0.886249548203797 0.876874882988815 1 1
0.791525312422246 0.78314644662545 1 1
0.827000619329405 0.819144496140108 1 1
0.770623077956947 0.762666572265766 1 1
0.814824674696738 0.807237786981977 1 1
0.893716195837314 0.884686911916005 1 1
0.834893823256011 0.826874451909797 1 1
0.831918926556649 0.823687637973181 1 1
0.880886326650392 0.871508870661181 1 1
0.759609196720608 0.752272517795645 1 1
0.638287218769076 0.632492889550817 0 0
0.767414368749389 0.759857330988598 1 1
0.822358341314402 0.814765362279364 1 1
0.82279913392157 0.814732103100135 1 1
0.71521402112212 0.708028267582383 1 1
0.786375945156703 0.779018086245564 1 1
0.82521607640768 0.817043869417194 1 1
0.725526905389968 0.718622696995762 1 1
0.847828778970879 0.838392714375364 1 1
0.820278549021223 0.811616193476395 1 1
0.743272396717578 0.735178596713182 1 1
0.83009593604957 0.821523261549892 1 1
0.847779499143549 0.840204060173975 1 1
0.861805010869933 0.853072642340242 1 1
0.733042642106573 0.725917178920101 1 1
0.832383578217654 0.824722747155331 1 1
0.781786023916297 0.774206484573192 1 1
0.756667733050333 0.749002187631612 1 1
0.881373870658932 0.87222357637221 1 1
0.853896258319152 0.844919858006488 1 1
0.795250755560765 0.787834999204444 1 1
0.813976466233038 0.806315359443454 1 1
0.695166322370864 0.688559953026814 0 0
0.750109207850842 0.743137091982327 1 1
0.762484179695704 0.754264336727373 1 1
0.872798281435932 0.863960214732785 1 1
0.773990507120073 0.766072436339896 1 1
0.762055919309313 0.754548874101829 1 1
0.716851828777927 0.709285720921533 1 1
0.745211670683859 0.737666402965096 1 1
0.786869615718775 0.778913744634815 1 1
0.765207147354035 0.756992851792375 1 1
0.786672162254529 0.778984478203787 1 1
0.841499380480968 0.832490109215249 1 1
0.741181130117546 0.733862836456006 1 1
0.746391827251632 0.738846518833678 1 1
0.767184710323048 0.759233745530543 1 1
0.86848381717458 0.859816973682898 1 1
0.769667618261858 0.761775056233293 1 1
0.829762002239656 0.821035649533579 1 1
0.810745458069932 0.802853639757217 1 1
0.667762938403044 0.660418285288511 0 0
0.875096809584686 0.866277938379133 1 1
0.930360624930581 0.921479065189991 0 0
0.820498199219878 0.812608982565123 1 1
0.929056195744122 0.919663496516049 0 0
0.805475441713739 0.797540338597673 1 1
0.749308161149685 0.741849216886339 1 1
0.826031470574643 0.81833886597093 1 1
0.781813578929544 0.774527622238912 1 1
0.832266008514321 0.823288396015619 1 1
0.797888917014678 0.790027835000135 1 1
0.829617776928545 0.820242394492685 1 1
0.698633250143746 0.691956377163737 1 0
0.818122898770623 0.810084519237324 1 1
0.75370701089466 0.746397392058021 1 1
0.855060558833251 0.847221846067601 1 1
0.81764554990143 0.809567820643287 1 1
0.743913661423304 0.736333383316852 1 1
0.790402560437251 0.782569008040732 1 1
0.787516211851045 0.779584653033233 1 1
0.671854798433491 0.665384829901918 0 0
0.774297801063541 0.766535732453413 1 1
0.813430778659442 0.805699241355098 1 1
0.797083841475453 0.789066408995848 1 1
0.843688470434405 0.835170296616622 1 1
0.75146332183557 0.744306530282674 1 1
0.745339314842762 0.73787813144629 1 1
0.800338465784153 0.792280448948288 1 1
0.820341322114344 0.812456505214147 1 1
0.761826417436316 0.754457631584361 1 1
0.84132025752808 0.832878480490994 1 1
0.794758686886418 0.787075785387051 1 1
0.837908267470429 0.829908015920846 1 1
0.792860873213515 0.784433298696029 1 1
0.768687992389889 0.760493312894617 1 1
0.808403965860133 0.800195742377463 1 1
0.807782804576945 0.799803762999125 1 1
0.896588958036491 0.886910595867774 1 1
0.745915787525772 0.738090821696103 1 1
0.886087187174171 0.877413977184072 1 1
0.695726577405355 0.68819461550365 1 1
0.866466859986252 0.858020800001873 1 1
0.833783204099851 0.825619258625254 1 1
0.80262166280259 0.794807301391622 1 1
0.846978602488793 0.838260523541131 1 1
0.805487615226093 0.797557433546198 1 1
0.834115110093198 0.826269354338793 1 1
0.843224080654899 0.834118193885596 1 1
0.850731776743274 0.842389511534416 1 1
0.697910478015396 0.690765694459293 1 0
0.79485897702585 0.786103517157523 1 1
0.799102773466308 0.790608010662308 1 1
0.779480822990247 0.771419767395849 1 1
0.8008084486182 0.793142718350841 1 1
0.856627976088147 0.848604428362581 1 1
0.811054608033578 0.803681574289243 1 1
0.845606055749596 0.837467785667342 1 1
0.834513415516793 0.826674623380265 1 1
0.789371615459375 0.781480666186361 1 1
0.738039259909373 0.730742542625556 1 1
0.73404309556429 0.726564551284264 1 1
0.812699887616041 0.804508697675244 1 1
0.766865745390451 0.759368604727055 1 1
0.853953194898678 0.844309702368151 1 1
0.746639135881761 0.739514273485631 1 1
0.878133430313537 0.869343852954612 1 1
0.691431001202932 0.684465314575026 0 0
0.814719924458544 0.80730141988255 1 1
0.826624960834136 0.818494742038588 1 1
0.79813032140136 0.790423256909744 1 1
0.848799798723995 0.840288781011133 1 1
0.801943375338958 0.794128955252494 1 1
0.739924084911387 0.73290741507511 1 1
0.821376886032851 0.813105110261983 1 1
0.757355510686531 0.749750692114359 1 1
0.839616852218199 0.831496745051634 1 1
0.802959223520152 0.794657653327921 1 1
0.845359075966039 0.837806811468634 1 1
0.808440599123644 0.79952795286893 1 1
0.858813047754077 0.850395315909849 1 1
0.778555010373506 0.770540577014016 1 1
0.707932491845128 0.70092513380508 1 1
0.802322008515885 0.794026677548768 1 1
0.796086785881402 0.787929579797221 1 1
0.774341536504497 0.767351712242209 1 1
0.790564338141965 0.783264974323313 1 1
0.900978077787307 0.89142674870077 1 1
0.891482561073637 0.883050324363189 1 1
0.955377386667117 0.945732911022296 0 0
0.797288079948423 0.788907340530943 1 1
0.747220082505553 0.740484166259739 1 1
0.874030531590882 0.865538475682482 1 1
0.886137176070653 0.877668661664898 1 1
0.861161913868384 0.852443744474539 1 1
0.889936284858465 0.881335235802563 1 1
0.772168515671842 0.765164316488389 1 1
0.702038173881991 0.695499660827994 1 1
0.714763429468239 0.707827229421479 1 1
0.835234791387921 0.827109312711312 1 1
0.812039688915674 0.804617285323934 1 1
0.749497082793347 0.742647939751301 1 1
0.693526205743201 0.68669321300357 1 1
0.760064373762609 0.752961479979385 1 1
0.768881487087626 0.761267367553009 1 1
0.76337491436401 0.755338961919697 1 1
0.749060636427383 0.741784488754229 1 1
0.840021447942046 0.830983285613369 1 1
0.801314822072479 0.793380438691134 1 1
0.829010921581449 0.821043998608127 1 1
0.764940883576934 0.756885236759837 1 1
0.789567505745838 0.78170546197228 1 1
0.768971747084447 0.760470039567435 1 1
0.760770516585374 0.753451961837921 1 1
0.767964667991443 0.76012712800954 1 1
0.855571285187344 0.846989995031741 1 1
0.780208176026798 0.771677275867638 1 1
0.760468056163136 0.753106813325805 1 1
0.797453222029255 0.789452804877004 1 1
0.740331268616704 0.732989819616494 1 1
0.826885818043309 0.81848854933633 1 1
0.840232225925708 0.831247159742866 1 1
0.770298572779702 0.762691415544927 1 1
0.83309780842896 0.824313598587831 1 1
0.770642600168916 0.762711617398188 1 1
0.69734933922708 0.691025802310308 0 0
0.736692601474067 0.729734190721327 1 1
0.828647706145287 0.82074742334762 1 1
0.794967608180223 0.78732444574956 1 1
0.820664580317639 0.812724688173308 1 1
0.735585155319826 0.728396660371883 1 1
0.873454889662972 0.864906395553424 1 1
0.844816584585806 0.836428923898007 1 1
0.756611659359241 0.749090542365008 1 1
0.834891875897591 0.827015057497093 1 1
0.833855429214356 0.825539206439309 1 1
0.765565429883499 0.758406341393664 1 1
0.778229817745528 0.770626650018302 1 1
0.850501945480116 0.841403515885324 1 1
0.71378555675868 0.706416040517068 1 1
0.769471900449137 0.761523714447103 1 1
0.925777762271357 0.916324129864856 0 0
0.7785132397071 0.771106666166696 1 1
0.888591404981412 0.879599321359224 1 1
0.760178813583219 0.753008234104877 1 1
0.824392107279527 0.816141993091431 1 1
0.74929250765449 0.742106489537975 1 1
0.816300355072731 0.807781640143936 1 1
0.890170619114032 0.880888347998952 1 1
0.794516337141442 0.787164508089818 1 1
0.734714784415135 0.727449168460501 1 1
0.804372253984631 0.796762621121074 1 1
0.791523897094522 0.783809241659944 1 1
0.734377401269439 0.726885491004949 1 1
0.729384394792366 0.721930881893509 1 1
0.780599616497478 0.77352952072416 1 1
0.834749368072548 0.826896756933591 1 1
0.813634571704477 0.805611772360854 1 1
0.782359568727819 0.774397383262111 1 1
0.822174001327244 0.81410400125201 1 1
0.784182764677465 0.775798279959174 1 1
0.81762167670333 0.809599821611441 1 1
0.728708900377652 0.721428602872862 1 1
0.717046744297175 0.709884611521156 1 1
0.762974992667212 0.755115751076987 1 1
0.75590626058528 0.748100805719882 1 1
0.7641570866013 0.756898967030387 1 1
0.870683875087996 0.861782751843997 1 1
0.779613244047504 0.772233391158224 1 1
0.785121047551024 0.777257858413148 1 1
0.846752533172189 0.837970320869503 1 1
0.687371795560876 0.679995430394436 1 0
0.790718721082823 0.783203261163166 1 1
0.729927729137688 0.722111129858879 1 1
0.758639852765423 0.751833104713928 1 1
0.780357761544309 0.772426364460882 1 1
0.793258128361748 0.784848265460691 1 1
0.765442599570305 0.757824001333774 1 1
0.816875689335822 0.809110365367334 1 1
0.756753722465069 0.749338060392347 1 1
0.757775451520849 0.750157573331362 1 1
0.905280585110288 0.895866356610557 1 1
0.788149961255139 0.780328046702171 1 1
0.836377664386897 0.827584081779087 1 1
0.794633048999166 0.785661728528749 1 1
0.822285061849969 0.813965293333224 1 1
0.809448535911227 0.801333494944923 1 1
0.825021119173948 0.817520865712884 1 1
0.890476969355549 0.881936943879189 1 1
0.736733278577715 0.729051030847831 1 1
0.846718290399193 0.838654362683475 1 1
0.963027207906773 0.954000395975814 0 0
0.774252345757731 0.766707500711909 1 1
0.776846040845712 0.768845885811039 1 1
0.836862387794505 0.828584024873757 1 1
0.733112881217727 0.725588834329209 1 1
0.79811809796822 0.789843120656959 1 1
0.840166446613402 0.832167359006364 1 1
0.835117694121022 0.827332824938599 1 1
0.755506196559275 0.748241544973279 1 1
0.784972909826473 0.777279141672351 1 1
0.751558013905167 0.744361568875552 1 1
0.691220030512491 0.683912711387193 1 0
0.735765780266728 0.728711643696928 1 1
0.752136279670617 0.745382703063302 1 1
0.773454339031397 0.765228342897627 1 1
0.808003488513716 0.799759003719072 1 1
0.671832156289271 0.665569855727296 0 0
0.741956126788815 0.73491573561634 1 1
0.843152269222149 0.834905781453916 1 1
0.817235227561086 0.809367862144325 1 1
0.769762166299518 0.761827545886343 1 1
0.781266194032172 0.772396212222121 1 1
0.79105262820136 0.783119582265762 1 1
0.810959911210578 0.801868850205889 1 1
0.819842937652103 0.811924609021525 1 1
0.789118754356608 0.781562465294853 1 1
0.804333366041301 0.795641474211021 1 1
0.846663251777695 0.838466290408542 1 1
0.768672011148481 0.761081270207785 1 1
0.830572529821073 0.822616549987689 1 1
0.70205213320467 0.695128982018609 1 1
0.744614655795693 0.737188008412657 1 1
0.768731887588209 0.761509508140807 1 1
0.817621118559427 0.80930350950142 1 1
0.864282938642774 0.854549250945762 1 1
0.86448222624737 0.856279681403198 1 1
0.79550229871111 0.78772200104635 1 1
0.908211064142626 0.899679967273508 1 1
0.843806467906874 0.835562421544939 1 1
0.833817075866186 0.825412424572084 1 1
0.859183109754851 0.850732197078493 1 1
0.771589059764183 0.76439901176818 1 1
0.897342349349801 0.887765645189558 1 1
0.897782957783597 0.889275137899006 1 1
0.86374226442957 0.854548838238482 1 1
0.812131223405508 0.804331262773666 1 1
0.768746315874731 0.760682508965259 1 1
0.795023462046008 0.787291025764207 1 1
0.763486026789292 0.755651487816923 1 1
0.820619465328811 0.812223750713278 1 1
0.869230610338282 0.860526149383566 1 1
0.758781846813536 0.750563226578365 1 1
0.809780621700929 0.801503763890201 1 1
0.83718151726728 0.829109843966048 1 1
0.763803644258552 0.756534081756179 1 1
0.78685776385326 0.778105127963566 1 1
0.771198969330488 0.764244299313721 1 1
0.796151333234897 0.788628616270658 1 1
0.87236586717038 0.863845095588434 1 1
0.859238949435956 0.851363764628448 1 1
0.779171468842878 0.771875511588702 1 1
0.732100040208852 0.724564319084595 1 1
0.779054919013094 0.771067084864785 1 1
0.811408822349098 0.80259046933809 1 1
0.759362907258977 0.752104261346926 1 1
0.841300212766695 0.832444356039569 1 1
0.748861186095469 0.741169068189 1 1
0.787462902403511 0.779748526224139 1 1
0.774418602547856 0.767302550993592 1 1
0.822807062375646 0.814540156151616 1 1
0.698026368078543 0.691248512508466 1 0
0.752371707539639 0.745135205740414 1 1
0.788221651933704 0.781278904893464 1 1
0.814576108802199 0.806074544122767 1 1
0.752517969352627 0.744804785660201 1 1
0.820898996461337 0.812882090457729 1 1
0.818490164595697 0.810224115591664 1 1
0.832320048895714 0.823861125261983 1 1
0.848289100039212 0.840311601242229 1 1
0.732967407067703 0.725781784156733 1 1
0.792533863563502 0.784780901268026 1 1
0.73744666421637 0.72952339528134 1 1
0.746265519381921 0.738624091749743 1 1
0.788411666474826 0.780709354632606 1 1
0.808239280361668 0.800337168102026 1 1
0.874853052285051 0.866428243947683 1 1
0.805818572049045 0.798110359342785 1 1
0.728029505764694 0.721165882632601 1 1
0.75908555361881 0.751925035469228 1 1
0.686418157449474 0.679226829672119 1 1
0.802839849394926 0.794884966120144 1 1
0.823623866158098 0.815455338858582 1 1
0.806572807853754 0.798454961896691 1 1
0.763651441204751 0.756003249236039 1 1
0.732607630107435 0.725698589171089 1 1
0.79186759685137 0.783710611135872 1 1
0.809696155098084 0.801582022926138 1 1
0.697508138375595 0.690184105466902 1 0
0.777206240474539 0.769744224545744 1 1
0.860250385899425 0.851418501072631 1 1
0.781855101748547 0.773492204789908 1 1
0.705281056252009 0.69786011596439 1 1
0.861836272999294 0.853605981757767 1 1
0.863563367128842 0.854304119644109 1 1
0.777528683208028 0.769681147185142 1 1
0.807635697498863 0.800196500428409 1 1
0.862804359618103 0.854231373524151 1 1
0.775545805427718 0.768337179201857 1 1
0.799300245039839 0.79126019634557 1 1
0.812439847291196 0.804773006333166 1 1
0.829887030991086 0.820767696431667 1 1
0.795453532406039 0.787439792906562 1 1
0.819921165801622 0.811460340415145 1 1
0.836982089749117 0.828380000343559 1 1
0.818836812721715 0.810426898393021 1 1
0.897106223809332 0.887904377031038 1 1
0.824698412087003 0.816451504269751 1 1
0.762863855615665 0.755379525255583 1 1
0.838514260944308 0.829949859986466 1 1
0.814373818590741 0.806108513371722 1 1
0.894853295215715 0.885898007441206 1 1
0.727310926209972 0.720043988292222 1 1
0.760498696718522 0.752220465998793 1 1
0.702124257389461 0.695437422211085 1 1
0.847671175040347 0.839202041901574 1 1
0.697706975697766 0.690684254479953 1 1
0.828513662981308 0.820372422623564 1 1
0.999410986475034 0.988836446744218 0 0
0.76436273581317 0.756843131280876 1 1
0.913506679412366 0.904816395653454 0 0
0.756985640060302 0.749460211114584 1 1
0.749751163264708 0.742583861513979 1 1
0.795167665829025 0.787739745181851 1 1
0.834471176348546 0.82570835791581 1 1
0.806234155155107 0.798224417018427 1 1
0.689668014723176 0.682730297504254 1 0
0.792738041709385 0.784642515812018 1 1
0.86889316407636 0.859558819960707 1 1
0.764863810851655 0.756537179383821 1 1
0.763324164554255 0.755981795726555 1 1
0.768168675770381 0.759934500998845 1 1
0.801052813745641 0.792858574644629 1 1
0.782536574508364 0.77508694946571 1 1
0.743531416726662 0.736419516160011 1 1
0.867649242230821 0.858372224105321 1 1
0.819910018928838 0.811447406776006 1 1
0.812505244517521 0.804817704709866 1 1
0.863229940111137 0.855277865538296 1 1
0.800419525603137 0.792809076570595 1 1
0.839511006783962 0.83135290238112 1 1
0.835678904954672 0.827321062389469 1 1
0.699992133111806 0.692945510127441 1 1
0.873492750493291 0.86508769151285 1 1
0.748565455474342 0.74041059174762 1 1
0.844008116072365 0.83537362534443 1 1
0.816638747004886 0.808212942333078 1 1
0.817055018352799 0.809414744187966 1 1
0.759246544848236 0.751704913298407 1 1
0.769343338082498 0.761702778844416 1 1
0.810518733092715 0.802114863219817 1 1
0.860367671953607 0.851609831749554 1 1
0.821165474358284 0.812719260890062 1 1
0.793268034124377 0.785393980064856 1 1
0.766962828028325 0.758405837512819 1 1
0.80615023334242 0.797895435708541 1 1
0.868193156650085 0.85932529488302 1 1
0.70112476387263 0.694440369299434 1 1
0.760596661370067 0.753409973688789 1 1
0.827107026269218 0.818389765689685 1 1
0.742026889449947 0.734634680335084 1 1
0.779017086909978 0.771701910228882 1 1
0.841957980924882 0.834302022719432 1 1
0.839637681541675 0.832055518127113 1 1
0.761988159557983 0.754966050867478 1 1
0.76128325404966 0.754022470543962 1 1
0.784892025141771 0.77736645042873 1 1
0.718023426518257 0.710306486381714 1 1
0.811951813689184 0.804053634196041 1 1
0.79706822772704 0.789425534227261 1 1
0.785823439455497 0.777906850056565 1 1
0.780886034614511 0.773368446257631 1 1
0.81256896723998 0.804082894371821 1 1
0.86392947362174 0.854939424506653 1 1
0.7833498929756 0.775730484526678 1 1
0.750210179748148 0.742417659219756 1 1
0.829180786360295 0.821363144330391 1 1
0.802581277414283 0.795476069556921 1 1
0.809924834961967 0.801488648980721 1 1
0.823235917417557 0.81528765598488 1 1
0.726915119915943 0.719359398410575 1 1
0.887374462051708 0.878020954275873 1 1
0.745738135748548 0.738057670863021 1 1
0.872182111709843 0.863656881260801 1 1
0.848075782757481 0.83996101693652 1 1
0.779879217330446 0.771969103709831 1 1
0.843186007109659 0.834942899433532 1 1
0.718984431746381 0.71147832464473 1 1
0.66392397839236 0.656987107109563 0 0
0.855068046616546 0.846635942715157 1 1
0.741136081930663 0.733637897255122 1 1
0.788266847930385 0.78050473027217 1 1
0.840975417855248 0.83221055740832 1 1
0.854829157903952 0.846426635004177 1 1
0.728864368779049 0.721737550480268 1 1
0.80114509637926 0.793874507232453 1 1
0.787997356279053 0.780236049563576 1 1
0.77493107377472 0.767409402438038 1 1
0.767734814863295 0.760492265056748 1 1
0.832680909923058 0.824861852067947 1 1
0.75513417974111 0.746555060598405 1 1
0.840132297884129 0.831872831707715 1 1
0.963803607447101 0.954584796711506 0 0
0.796244840091036 0.788226639755077 1 1
0.780214510272113 0.772068805191273 1 1
0.809845954793507 0.802072162474991 1 1
0.798378079062608 0.790568259370502 1 1
0.859876044588392 0.850813118375974 1 1
0.766488480709642 0.759016444284339 1 1
0.813168313787741 0.804995338243477 1 1
0.780297581668919 0.773006177594241 1 1
0.725089400753157 0.717110406826895 1 1
0.754005070260693 0.746030164057291 1 1
0.793898261275705 0.786407540701182 1 1
0.759016370316402 0.751198476657656 1 1
0.847209697222155 0.838767421598796 1 1
0.760837743477373 0.753520370663698 1 1
0.790040762217571 0.782313839174198 1 1
0.819303379161924 0.811657612956944 1 1
0.698086262357246 0.691061323464706 1 0
0.837373246841641 0.829499040997243 1 1
0.791164914247354 0.783588233806099 1 1
0.886609054009071 0.877501219729341 1 1
0.750076267823418 0.742830641946674 1 1
0.801891706488855 0.794103529744963 1 1
0.786431873920045 0.778461659182471 1 1
0.883350324969672 0.874580559870518 1 1
0.71654894105907 0.708780102242441 1 1
0.843951807905325 0.835660026869735 1 1
0.896684667084004 0.887849856437357 1 1
0.805381081285708 0.797591310543374 1 1
0.836934767492871 0.828596739797381 1 1
0.804832336369109 0.796543024013005 1 1
0.746497959791687 0.739418704676741 1 1
0.786639442585219 0.778872203685864 1 1
0.850157227585506 0.841325056123365 1 1
0.855548190031671 0.847256932756465 1 1
0.760387590936605 0.753407154573632 1 1
0.794689271934301 0.786607030540322 1 1
0.823811456577358 0.815858480811802 1 1
0.814867937328626 0.807388225098852 1 1
0.756029475628153 0.748143924114979 1 1
0.793290746209944 0.785156845070715 1 1
0.914949627053871 0.905161720416023 0 1
0.746347828333606 0.73935954743781 1 1
0.849158166174226 0.841203611600986 1 1
0.782841366844898 0.775628906786513 1 1
0.836790022122098 0.828927314571 1 1
0.777785851826873 0.769845429369644 1 1
0.794020038982046 0.78627445102043 1 1
0.760106832407551 0.752808385924194 1 1
0.823464856678728 0.816015065628816 1 1
0.778190716764481 0.771061950724844 1 1
0.813280637765467 0.805242048777703 1 1
0.676801408645665 0.669834440422509 0 0
0.881673287006198 0.872846539846964 1 1
0.826388365917268 0.817646068404941 1 1
0.78263562026834 0.774458209663532 1 1
0.79527158557402 0.787138713297902 1 1
0.751196519546746 0.74418692766605 1 1
0.866530797218998 0.858073198053082 1 1
0.783332003270463 0.775860315972422 1 1
0.754679429652644 0.746791130456457 1 1
0.810494998324904 0.801980849870382 1 1
0.809886447297352 0.801927780906992 1 1
0.787633824916684 0.779443332078467 1 1
0.741545929985896 0.733800327122958 1 1
0.857539827537605 0.849584695909517 1 1
0.756510280736864 0.748785785904424 1 1
0.768394444591585 0.760608600807077 1 1
0.834003137703199 0.825704616109479 1 1
0.792848437884413 0.784938761843842 1 1
0.883878070955225 0.874901626002421 1 1
0.928796612178879 0.919671180016492 0 0
0.760053718552051 0.752852714773591 1 1
0.77425883640451 0.766649145130218 1 1
0.855631254819972 0.847101265587105 1 1
0.852862071180518 0.8445968468277 1 1
0.809218988191846 0.801661930237206 1 1
0.815969570474859 0.808264088002239 1 1
0.806644708980618 0.798367382775299 1 1
0.757815009697494 0.750365844946055 1 1
0.860237642641903 0.851487641517509 1 1
0.821707506469773 0.81333603364385 1 1
0.822309630118868 0.813710922209659 1 1
0.804624892966946 0.796430094055008 1 1
0.827515853804788 0.819605447415549 1 1
0.830907123839104 0.822681355005389 1 1
0.792099760374327 0.784375637207404 1 1
0.802018322649785 0.794457499476486 1 1
0.928713648688791 0.919548184932614 0 0
0.80754986309128 0.799361266419152 1 1
0.833947147838297 0.825247029605053 1 1
0.83751141960319 0.829617443659817 1 1
0.813838807412071 0.805904043209426 1 1
0.886925228959774 0.877981610285379 1 1
0.882717836282948 0.874343110391046 1 1
0.758157504800615 0.750629259198417 1 1
0.824750878632275 0.816480879901013 1 1
0.808601810307594 0.801035233990882 1 1
0.834363522477829 0.826419725719923 1 1
0.804527193917761 0.796946182070932 1 1
0.866229651671423 0.858131405714579 1 1
0.903558265301055 0.895035947999348 1 1
0.844501208390608 0.836489843123207 1 1
0.9224697972929 0.913276185650238 0 0
0.74839679996777 0.741285216600337 1 1
0.77973209527933 0.772352326579153 1 1
0.774659437565758 0.766948239482472 1 1
0.805645557641399 0.797538029843436 1 1
0.727452221007394 0.720695083548729 1 1
0.782265949706547 0.775078819659065 1 1
0.686302802644784 0.680090800314883 0 0
0.75584949552004 0.748779377651781 1 1
0.812582370267255 0.804940428258872 1 1
0.816572567408477 0.808191594517553 1 1
0.817267770147176 0.809088306839003 1 1
0.811813589286306 0.803796374155594 1 1
0.837699081023916 0.829352891333426 1 1
0.756160117969573 0.748639964904496 1 1
0.837077672499492 0.82957937299555 1 1
0.732906074337194 0.725528323886194 1 1
0.824616504426486 0.816283476127555 1 1
0.82689004694373 0.818972604136585 1 1
0.794867064369404 0.786721774754535 1 1
0.744916299703741 0.737179289669639 1 1
0.792673064631672 0.784997890188449 1 1
0.843171950478517 0.835142420809921 1 1
0.835592444439794 0.827368305479508 1 1
0.809586383415272 0.800515725287677 1 1
0.777951038050395 0.770364560227698 1 1
0.651561651269163 0.645373729341343 0 0
0.805900024023097 0.797825129633129 1 1
0.776666504545276 0.768453294363617 1 1
0.81274298265108 0.804365194395388 1 1
0.859365740524904 0.850909005929558 1 1
0.863076148249906 0.85473272135254 1 1
0.849562526183659 0.841720752309161 1 1
0.8066600059536 0.799263026394047 1 1
0.92276343230572 0.913279692676044 0 0
0.892434398679635 0.883612760682058 1 1
0.755688996889922 0.748906139069652 1 1
0.786305524435069 0.777895534807347 1 1
0.84030872167468 0.831711686358036 1 1
0.814529093016158 0.805615350506313 1 1
0.753728483120239 0.7460034998518 1 1
0.796707058695042 0.789147980528424 1 1
0.766932798757284 0.759262642288839 1 1
0.77923059463188 0.77207541365572 1 1
0.767709890216632 0.76028378221587 1 1
0.771776304342048 0.763633969187339 1 1
0.724831634096771 0.717368745376513 1 1
0.730848742629638 0.723426042737574 1 1
0.722350209726663 0.71480146970726 1 1
0.868074535067195 0.858698902258727 1 1
0.896370595099987 0.888127545714776 1 1
0.816895722299403 0.808903595238535 1 1
0.780796485943293 0.772670280889509 1 1
0.90171454776747 0.892073133663274 1 1
0.803192381189867 0.795552570553039 1 1
0.718401254218537 0.711182016594579 1 1
0.756304326515751 0.748323716444519 1 1
0.757199158843031 0.749426670602979 1 1
0.736502170174519 0.729752676939942 1 1
0.780654047789488 0.773322385968034 1 1
0.792726933395289 0.78499237435468 1 1
0.774127933281826 0.765488514373189 1 1
0.837834788970855 0.82898827615361 1 1
0.782410265938372 0.774679072999097 1 1
0.785529702421288 0.777527210201333 1 1
0.826220101716882 0.818132450434943 1 1
0.798419095813806 0.790093139712706 1 1
0.7833443547615 0.775774941871048 1 1
0.809222824632058 0.800976557341783 1 1
0.808393084311401 0.799740137954956 1 1
0.833583589844207 0.82526799840974 1 1
0.808616266874311 0.800404767040138 1 1
0.781504668611598 0.773318003046854 1 1
0.817045777094964 0.807685035384903 1 1
0.777674806464784 0.769673721347824 1 1
0.830795188192499 0.822858904174785 1 1
0.768814968692337 0.761022927178945 1 1
0.754955054928547 0.747896733370257 1 1
0.884136560247159 0.874333953117399 1 1
0.703496604686754 0.696258540863903 1 1
0.767168558028429 0.75955955780057 1 1
0.781443445852248 0.774323613903208 1 1
0.741308047483494 0.734062226891819 1 1
0.897309183627043 0.887712939300153 1 1
0.740476501610532 0.733016291631788 1 1
0.771974282051783 0.764252685888712 1 1
0.783118301540798 0.774604804879339 1 1
0.709875501635382 0.702177242742643 1 1
0.806648018588326 0.798451632052066 1 1
0.81516073466948 0.807250896984354 1 1
0.891659887318602 0.883007420396019 1 1
0.778825948070271 0.770596391362635 1 1
0.810705376503716 0.802972553529607 1 1
0.754391816425696 0.747012710185737 1 1
0.849393639250287 0.840769592607192 1 1
0.817898572165759 0.809609542626515 1 1
0.750922451826709 0.743322130278116 1 1
0.797652893213477 0.789937796978444 1 1
0.782898645464644 0.775507272932985 1 1
0.790776614229965 0.782879159370971 1 1
0.763989210427693 0.756547228353586 1 1
0.826325656675981 0.817362134568641 1 1
0.790144362728982 0.782377413855752 1 1
0.729599512382925 0.722258847969321 1 1
0.835113267786892 0.827362919010274 1 1
0.806664128313668 0.798480353587011 1 1
0.779200781767769 0.770802121563889 1 1
0.791078332802742 0.783076407378654 1 1
0.800462992630569 0.791851574551184 1 1
0.764997243229812 0.757203770052815 1 1
0.888397950832304 0.879371103221535 1 1
0.739391823621728 0.732321284654337 1 1
0.822278256712489 0.814090976976218 1 1
0.851952285987581 0.843654163237918 1 1
0.769735594789543 0.762602281705472 1 1
0.942054480253088 0.9323818629016 0 0
0.854288770545847 0.845656297497724 1 1
0.689330338949241 0.68206954947776 1 0
0.775045362491272 0.767329323234479 1 1
0.791369478588469 0.783732655963849 1 1
0.808831847929386 0.801454589064022 1 1
0.821944543894297 0.813133990520487 1 1
0.79794039113633 0.790136585047969 1 1
0.685874299226345 0.678381144845469 0 0
0.778232584601704 0.770888501177608 1 1
0.851419540877066 0.843486238676669 1 1
0.795129071215003 0.786122232735686 1 1
0.848912233923663 0.840330592621461 1 1
0.766517477672152 0.758710151909044 1 1
0.779577855017202 0.772330902348326 1 1
0.870224158488234 0.861557335327738 1 1
0.817846489103124 0.808887162975409 1 1
0.845975823932559 0.837781470250925 1 1
0.783205548991149 0.775706828795698 1 1
0.758326234721949 0.751602517608218 1 1
0.748966394654431 0.741434330136167 1 1
0.7845230651131 0.776730045745658 1 1
0.821211822674216 0.812843302301043 1 1
0.797841800811227 0.789563298299159 1 1
0.825407432865441 0.817486824160432 1 1
0.843207268899246 0.834388704669182 1 1
0.86015274990806 0.851953828802465 1 1
0.777649940976934 0.769901869780085 1 1
0.835129848159476 0.827009099172065 1 1
0.871259701516839 0.862927489400565 1 1
0.751957349585286 0.744686511557033 1 1
0.796616730558274 0.788751485210441 1 1
0.821803552287966 0.81393053396882 1 1
0.805866416501937 0.796921637772493 1 1
0.809196457797789 0.800766876770916 1 1
0.87051652115156 0.862066863001599 1 1
0.703255080878463 0.696255062621586 1 1
0.83173015066523 0.823614668005473 1 1
0.81846110505889 0.81078108117483 1 1
0.828250415795142 0.819960060930542 1 1
0.811369279772285 0.803352383555611 1 1
0.781393623846451 0.773372572547029 1 1
0.709531874036889 0.702847521562909 1 1
0.828511918972768 0.821096062826834 1 1
0.829943439059346 0.822195794399802 1 1
0.793652712408421 0.786089120648243 1 1
0.722047777489858 0.715165707077063 1 1
0.753772044858448 0.746956114486882 1 1
0.740113228264083 0.732726353659723 1 1
0.788929702820328 0.78104572871486 1 1
0.856176440637408 0.8482916446936 1 1
0.76693615584011 0.759807645026058 1 1
0.809798098561188 0.801163312691434 1 1
0.809400600259787 0.801452066224884 1 1
0.857134122026863 0.848706387966961 1 1
0.790097857373777 0.782114284961831 1 1
0.75177729573664 0.744170596881091 1 1
0.772757079468854 0.764701772423614 1 1
0.818911255062574 0.811370421090782 1 1
0.780498489341393 0.772773724483217 1 1
0.914015930560758 0.904764769811989 0 1
0.814925607643644 0.805982703626853 1 1
0.769747252801396 0.762134024103035 1 1
0.818401011409566 0.810805718152466 1 1
0.809909733411309 0.801641943382191 1 1
0.820979666994273 0.812985740438609 1 1
0.813190413346706 0.804687243067821 1 1
0.710625554881535 0.703505419069808 1 1
0.715840852303148 0.708765433906244 1 1
0.764345083709102 0.757261846054703 1 1
0.896156223917541 0.887519428860488 1 1
0.732768677230609 0.725095283169177 1 1
0.712689337884205 0.705879626046126 1 1
0.815509605169069 0.808135176325122 1 1
0.800914571435702 0.792988846786633 1 1
0.818780164545266 0.81039884363755 1 1
0.7866586332192 0.778355645625605 1 1
0.776109255319626 0.768345244909912 1 1
0.746133098118918 0.73944594817535 1 1
0.772099752158255 0.764588774363543 1 1
0.715955721950311 0.708667630422415 1 1
0.830303577087756 0.822187481595591 1 1
0.679521506894485 0.67273499655894 0 0
0.830704250585432 0.821928181468201 1 1
0.846940393322871 0.838381464027579 1 1
0.806629640035254 0.798505491360289 1 1
0.76782824654763 0.75988935827542 1 1
0.780947524166401 0.773496627068443 1 1
0.808599449269741 0.800051954211247 1 1
0.774709230118594 0.766287316150277 1 1
0.768533755174218 0.761005723927655 1 1
0.712277888904263 0.705189630155072 1 1
0.82395514349146 0.815539449774717 1 1
0.811688398380854 0.803495056348863 1 1
0.760608228412412 0.752703857894482 1 1
0.818048914806788 0.810260821289033 1 1
0.845655841924672 0.836711824522485 1 1
0.820129242574368 0.811841920946909 1 1
0.821642660010126 0.813282373122258 1 1
0.829532795415696 0.821424308052208 1 1
0.710857473192197 0.703832582720231 1 1
0.79739150317867 0.789430290106388 1 1
0.742720893482245 0.735017023781131 1 1
0.725693380241879 0.718698408400923 1 1
0.818940071903156 0.81006954658725 1 1
0.780580845183579 0.772956137233394 1 1
0.893259963687667 0.884782691550324 1 1
0.749878875112032 0.742662468308084 1 1
0.822926830449012 0.813964717286452 1 1
0.8309852132946 0.823144363801543 1 1
0.80393581969829 0.795790893087221 1 1
0.814029531637697 0.805658556128714 1 1
0.848095372549072 0.839259187665935 1 1
0.824358903397503 0.815780137185847 1 1
0.740706741323865 0.733226713274562 1 1
0.789693506214714 0.781679291768702 1 1
0.858305613879318 0.849416652372322 1 1
0.829643842406834 0.820988320784695 1 1
0.824649434023327 0.816691707971973 1 1
0.741470546220054 0.734614693692654 1 1
0.832353926868974 0.824272259162889 1 1
0.736073019762333 0.729151844005459 1 1
0.835067631833779 0.826629970962956 1 1
0.813189957599223 0.805371182543594 1 1
0.903673606892976 0.894883047943626 1 1
0.826443299850426 0.818049230975196 1 1
0.771429094630271 0.763789607583481 1 1
0.758807114202962 0.75053552721497 1 1
0.78292057480736 0.775224212440806 1 1
0.798834926718158 0.790562459403787 1 1
0.801391457522066 0.793231714394108 1 1
0.79544391954459 0.787276040300743 1 1
0.828913605805899 0.820745459641198 1 1
0.839763559361708 0.8317480733154 1 1
0.8478671746194 0.839462018216638 1 1
0.825326972733921 0.816822466640776 1 1
0.746328313204608 0.738851634832616 1 1
0.79117336816075 0.783020949386153 1 1
0.760880790303678 0.752988345664892 1 1
0.763522811412022 0.756056570249492 1 1
0.806544940706556 0.798665254675797 1 1
0.749028436734321 0.74171232789301 1 1
0.749451858076665 0.741597642340479 1 1
0.786651183298339 0.779173870409339 1 1
0.813528680707396 0.804981484504314 1 1
0.81657546850176 0.808926992606936 1 1
0.83742393940845 0.829758996561588 1 1
0.695105377637889 0.688525413213936 1 0
0.880055743546937 0.871197427806762 1 1
0.78227552283591 0.775291817040314 1 1
0.818115680064966 0.809766037142066 1 1
0.861722750540886 0.853301893607904 1 1
0.735866012705708 0.728059411709217 1 1
0.804193559845156 0.79562139653187 1 1
0.79305274087031 0.784919609363603 1 1
0.874604450976904 0.866015171370734 1 1
0.788226619304156 0.780943035037558 1 1
0.761044391506318 0.753899022118128 1 1
0.763107360237303 0.755503063591991 1 1
0.750340958306295 0.742971306331061 1 1
0.841311638297511 0.832501828182047 1 1
0.820620700385586 0.812672823339294 1 1
0.952449575891757 0.941922450084088 0 1
0.722542634621105 0.715344811791578 1 1
0.671126527742991 0.664199719320406 1 1
0.81996863668996 0.811955102296837 1 1
0.787630186651487 0.780578623866066 1 1
0.769998504486029 0.761841808022159 1 1
0.809703835577401 0.801760879336973 1 1
0.707631842675563 0.700039390541004 1 1
0.859768156162341 0.851265678872469 1 1
0.797682169122829 0.790032984073486 1 1
0.88689893663554 0.878384628872585 1 1
0.858548232178257 0.849682135806385 1 1
0.749606444826726 0.741575250399012 1 1
0.865525814604885 0.857515889567168 1 1
0.785356995895728 0.777327524829451 1 1
0.749099863287809 0.741392561697324 1 1
0.805576296258589 0.797239988858484 1 1
0.749004935021626 0.741285926058501 1 1
0.834746530511285 0.826716800663049 1 1
0.80827515808803 0.800522355552171 1 1
0.684608399474929 0.678255469997252 0 0
0.798371910434632 0.790352889260203 1 1
0.732828703457263 0.725940069457937 1 1
0.731889778049802 0.724253672988173 1 1
0.774201342951642 0.767216422153555 1 1
0.832625509595304 0.824201090448073 1 1
0.890187871567045 0.880951652156464 1 1
0.724414867156477 0.717044746579044 1 1
0.684937398242206 0.677241254604031 1 1
0.82249386674421 0.813282722495026 1 1
0.806588919656415 0.798442698152874 1 1
0.833177618437402 0.824637973642675 1 1
0.713661038468282 0.70644515842871 1 1
0.766237968212249 0.758835116543699 1 1
0.875698787721415 0.867303612194143 1 1
0.729512623467029 0.722443891332579 1 1
0.700019519775496 0.693176830230631 1 0
0.855695000897452 0.846943709750405 1 1
0.819846089329046 0.811618549277132 1 1
0.848437853810047 0.840053517024594 1 1
0.764372068455515 0.757193738747068 1 1
0.795553949220448 0.788030926916063 1 1
0.708926773369419 0.701800324942137 1 1
0.74286789526869 0.735283475003242 1 1
0.699226435740536 0.692206984534538 1 0
0.874406394242642 0.865396578449168 1 1
0.843392425860186 0.835030469295742 1 1
0.778224439128083 0.769882850621426 1 1
0.761298676050416 0.753672941503156 1 1
0.900114023787542 0.891144655854675 1 1
0.873229470758836 0.864419554980182 1 1
0.870804403913731 0.86185043370129 1 1
0.87383305340027 0.864416736119781 1 1
0.898183161064245 0.88821731786789 1 1
0.815258142347043 0.807594365962391 1 1
0.820034977788673 0.811166003976545 1 1
0.803149825472985 0.794979746819416 1 1
0.791971475720187 0.784317195705002 1 1
0.793073600080706 0.785170971275814 1 1
0.72134373482068 0.714265607992126 1 1
0.818449340699109 0.810503469187417 1 1
0.871620180737004 0.863262874764562 1 1
0.688845403077063 0.682263686156554 0 0
0.796511972968596 0.78788423098909 1 1
0.929993805787029 0.920612713334927 0 1
0.73785571713308 0.730952352796122 1 1
0.796125269027506 0.787611777784861 1 1
0.801281431136424 0.793492337560878 1 1
0.760420790233144 0.752426664963921 1 1
0.899540973783003 0.890502904017015 1 1
0.824548783890114 0.816107026597606 1 1
0.79191347744358 0.784441121818492 1 1
0.862465512558984 0.853080667711776 1 1
0.783687107261933 0.775902972208396 1 1
0.879079412892799 0.870128493985637 1 1
0.820793470684252 0.812937283687761 1 1
0.782387403309006 0.775259263452567 1 1
0.784748703037395 0.777152864285693 1 1
0.821812995366263 0.813854766614781 1 1
0.817420249943141 0.809501448265081 1 1
0.843694798291453 0.835599050346146 1 1
0.864810790316525 0.856397215678126 1 1
0.781277426036303 0.774065363561783 1 1
0.773893480536157 0.766365019362043 1 1
0.80689925114923 0.799215929963615 1 1
0.846184941029885 0.837769400131379 1 1
0.824981498907616 0.816104256354257 1 1
0.842291862094858 0.83463518190675 1 1
0.810460129797629 0.802845405983428 1 1
0.689460789884647 0.682553218444373 1 0
0.717877675655437 0.710775244634106 1 1
0.83595761591187 0.827810834775368 1 1
0.813520880273191 0.805281548475725 1 1
0.817957215583388 0.80893402907582 1 1
0.740259195464377 0.732931992308653 1 1
0.776192022250125 0.768024167330774 1 1
0.746611838216192 0.739313194418737 1 1
0.805780159841301 0.79802263594918 1 1
0.837427259493346 0.830012612405194 1 1
0.72007587068544 0.712497806481256 1 1
0.821696573679533 0.81380946266539 1 1
0.771803465154669 0.764391520761419 1 1
0.807112386406052 0.799457897344107 1 1
0.810351884300892 0.802734214697987 1 1
0.753091010582201 0.745166983729658 1 1
0.829509015781536 0.82077888204217 1 1
0.732100651130188 0.725193281290437 1 1
0.760519026551407 0.753226551879901 1 1
0.812933092138059 0.804293322373097 1 1
0.839156924701335 0.830469770018794 1 1
0.70014580821725 0.692410310098279 1 1
0.823729628878871 0.815394862328342 1 1
0.886246849793523 0.876991462254445 1 1
0.718338086090886 0.711295397708384 1 1
0.843667261271562 0.835149502881497 1 1
0.820889920102126 0.812688703019787 1 1
0.874503619585587 0.866417206029627 1 1
0.817928257933435 0.809882719117184 1 1
0.868159916324749 0.859606988333103 1 1
0.888616211370272 0.879494787061743 1 1
0.906495475966285 0.898151059596384 1 1
0.750129321976008 0.742300245103033 1 1
0.86384480725384 0.8550237523642 1 1
0.819364852591136 0.811307644902898 1 1
0.792345093450436 0.783911123323364 1 1
0.850307656184888 0.842308104348521 1 1
0.885638693285547 0.877095736183435 1 1
0.830291804968708 0.821713384510448 1 1
0.754588168398439 0.747219466133807 1 1
0.797623837808407 0.78943482468671 1 1
0.897193756539533 0.88873190711767 1 1
0.870421652837916 0.860496028571674 1 1
0.825663650264542 0.817447255752697 1 1
0.842456326682033 0.833560552951972 1 1
0.76194450388511 0.754877644030188 1 1
0.863481339443855 0.855142707859245 1 1
0.75505422283723 0.747914603429243 1 1
0.830227227695751 0.821971549771657 1 1
0.76216135618273 0.754801640631766 1 1
0.768970934640864 0.761153580270628 1 1
0.841043599183505 0.833063998005936 1 1
0.702447569606087 0.695727369454585 1 1
0.765681688492458 0.757870515695555 1 1
0.782885223934227 0.775356362795918 1 1
0.791792455729003 0.78381370802461 1 1
0.809494076511354 0.801900891895912 1 1
0.893216105838773 0.883831391911404 1 1
0.746321628308792 0.739072034543837 1 1
0.732499282128884 0.724973158806705 1 1
0.93260324677 0.92294718060919 0 0
0.804890568671175 0.796342085396316 1 1
0.822780377432013 0.814489399655534 1 1
0.82902848168035 0.820183948561924 1 1
0.830520829297216 0.822076358216854 1 1
0.774239485666832 0.766147891038944 1 1
0.754470840729783 0.747258927685665 1 1
0.898547143608958 0.889518143390697 1 1
0.832517473043485 0.823748581978733 1 1
0.858108172456079 0.84980507581917 1 1
0.851554012267445 0.84367144995341 1 1
0.761675635790754 0.753398517120575 1 1
0.692473891602 0.685824070381288 0 0
0.856329255138182 0.848041154378261 1 1
0.796971312971312 0.788388176677896 1 1
0.805731144096766 0.797702970652879 1 1
0.743667950310403 0.736397065861213 1 1
0.710434585582879 0.703294411546667 1 1
0.804562198637147 0.796566385752077 1 1
0.818806632796865 0.810660141627857 1 1
0.764987198426251 0.757525614795547 1 1
0.809322150274245 0.801734747333685 1 1
0.846651439821467 0.838932163331185 1 1
0.780536557372101 0.772735432925121 1 1
0.789816008890227 0.78231298620855 1 1
0.821255074469135 0.813312844886614 1 1
0.844480193447477 0.835346036014848 1 1
0.797299760308427 0.788892672750672 1 1
0.768972659779199 0.761561203182795 1 1
0.770037664779595 0.762179261168206 1 1
0.770570790488238 0.763124849893581 1 1
0.729742553554889 0.722010337111705 1 1
0.823706307058412 0.81561449324033 1 1
0.784222104725579 0.776858214304454 1 1
0.810356256628835 0.802220521611704 1 1
0.785050310778398 0.777571601066309 1 1
0.879551328378525 0.87104657292659 1 1
0.73263132329571 0.725934363577665 1 1
0.757104370509019 0.749787269460257 1 1
0.82024093142225 0.812165453072941 1 1
0.826965028376753 0.818861879050497 1 1
0.713473084465999 0.706031701429539 1 1
0.814169732287619 0.805424037858324 1 1
0.74713014799658 0.739765443838348 1 1
0.791069530130177 0.783253220562429 1 1
0.660063648376031 0.653766506394854 0 0
0.858246869630321 0.84994304612347 1 1
0.881364600166076 0.872401413555987 1 1
0.730203291851804 0.722961197555208 1 1
0.914415461899705 0.905546237842058 0 1
0.860163805659228 0.851370941896593 1 1
0.812186721025575 0.803802037870336 1 1
0.702274694713599 0.694396383651766 1 1
0.805896884338039 0.798133297120059 1 1
0.744899673305255 0.737681356057325 1 1
0.837212303779805 0.829430344149371 1 1
0.903997577906894 0.895115786637339 1 1
0.845456710510106 0.837342430686911 1 1
0.781361717421958 0.774186111914843 1 1
0.801717783516991 0.79385198897192 1 1
0.870583024415675 0.862439391484719 1 1
0.749552560916365 0.742667856676361 1 1
0.857157185492849 0.848573396334218 1 1
0.835650819014245 0.827258461411378 1 1
0.825834570252029 0.817317096542573 1 1
0.855810276619361 0.846349752304505 1 1
0.771422959190255 0.763166562408598 1 1
0.804831735325263 0.797261010683373 1 1
0.858149470289093 0.849922518170651 1 1
0.804101951534302 0.795963777611491 1 1
0.828432339121488 0.820038633686492 1 1
0.806402110884413 0.797959635710657 1 1
0.827030859180274 0.818728399819229 1 1
0.780994262076482 0.773819334339378 1 1
0.817752177375194 0.809282709355512 1 1
0.721262363051476 0.714539769817313 1 1
0.708000891744371 0.701125157959724 1 1
0.851337939128402 0.843208297361587 1 1
0.822488740852259 0.813805170504417 1 1
0.854637327683726 0.84655153789423 1 1
0.888661231187036 0.880115796183128 1 1
0.759376568354123 0.751905571431237 1 1
0.790648619445437 0.783024696082213 1 1
0.722867508936093 0.715914408989934 1 1
0.760907205539893 0.75337643470577 1 1
0.705041936985696 0.697764208157857 1 1
0.741718439236401 0.734801536600898 1 1
0.794719935155843 0.786238288954095 1 1
0.825204202740773 0.817155092130449 1 1
0.816313230738346 0.807713316309696 1 1
0.735192866802014 0.727858175118835 1 1
0.7711059150267 0.763066152460277 1 1
0.810251534635235 0.802451880723349 1 1
0.757936711094759 0.750519108494903 1 1
0.873245253202897 0.864779576025673 1 1
0.763430752939549 0.755810880243687 1 1
0.794613194885813 0.787168046324303 1 1
0.794957819171104 0.786835280351472 1 1
0.81052059086541 0.803092359093077 1 1
0.783001141603488 0.775387098997773 1 1
0.822429519197292 0.814759774339356 1 1
0.772141549091246 0.763613770847934 1 1
0.805976196697371 0.798676983053051 1 1
0.794172430883874 0.786192769821263 1 1
0.83113681970332 0.823188704727669 1 1
0.815275950516686 0.806442350879881 1 1
0.751118408031567 0.743646888330222 1 1
0.824168393253935 0.816396962422751 1 1
0.865364685563188 0.856517645957646 1 1
0.801040700845936 0.792803081384628 1 1
0.772017185570071 0.76448442912753 1 1
0.73228280884097 0.724703915974765 1 1
0.78004940178821 0.772364075515692 1 1
0.798894715957992 0.790877281035204 1 1
0.876917890852252 0.868261273752821 1 1
0.851625729940425 0.843051022470191 1 1
0.914963639894983 0.905245582846599 0 1
0.821863209493363 0.813944287963859 1 1
0.832088644471512 0.824229896774105 1 1
0.821346495199676 0.813377901097211 1 1
0.765666577655739 0.757455126900685 1 1
0.896496359180319 0.887110432252838 1 1
0.840683769907084 0.832964799561939 1 1
0.795328409279791 0.788196729600318 1 1
0.777760581074934 0.769383224681914 1 1
0.864342687068723 0.855974933963625 1 1
0.792508404057291 0.785001760195109 1 1
0.817167005197636 0.80960221414376 1 1
0.882661952194835 0.874121434272933 1 1
0.84486490472429 0.836588242593637 1 1
0.843505260549448 0.835103866868123 1 1
0.775705061699254 0.767785204914934 1 1
0.820740206027641 0.813110537386645 1 1
0.762318351853755 0.754475279732021 1 1
0.76771574738354 0.760614077571008 1 1
0.798634683930614 0.789862842362278 1 1
0.82018182894775 0.812211978681506 1 1
0.825871836772846 0.817327475674796 1 1
0.820715643615797 0.813038997094895 1 1
0.763993189944513 0.75554163765554 1 1
0.695596993796572 0.688343077072088 1 0
0.78074177257396 0.772827114058721 1 1
0.737941971677664 0.730900477106183 1 1
0.936212463827227 0.927193222345808 0 0
0.814077691089126 0.80607691911456 1 1
0.849103545965027 0.840809470055264 1 1
0.728774946974677 0.721420570037713 1 1
0.795889051394955 0.787537844424656 1 1
0.816423089247533 0.807665826809964 1 1
0.748973761895307 0.741846037755917 1 1
0.787504357898224 0.780362206863648 1 1
0.777857103555699 0.769732715611804 1 1
0.82346754820129 0.815421051592931 1 1
0.753051203515639 0.744793770921496 1 1
0.876496272342295 0.867868903203574 1 1
0.737196940131782 0.729911337243297 1 1
0.818627211158667 0.811302316259523 1 1
0.784092305532948 0.776360429271962 1 1
0.82097007233657 0.812787371675115 1 1
0.769408298723166 0.761535767262203 1 1
0.75337752073202 0.74620395741405 1 1
0.792746011284856 0.785203387605693 1 1
0.820518623156273 0.812380560716972 1 1
0.763680380134338 0.756019910064786 1 1
0.842110844929715 0.834018600797274 1 1
0.791830622873677 0.784095178084068 1 1
0.789944498864991 0.782279608827126 1 1
0.907228613932693 0.897923589551977 1 1
0.742814828499378 0.735439942865228 1 1
0.745350067563636 0.737581485127401 1 1
0.879252976490993 0.870817575461444 1 1
0.746858303092585 0.73939886983877 1 1
0.797895978982269 0.790629057125964 1 1
0.772420496293198 0.764721792013877 1 1
0.681440275467105 0.675137553852593 0 0
0.770582742695 0.76290102926725 1 1
0.741632230013047 0.734420324270783 1 1
0.839873409655545 0.83167457503119 1 1
0.84816255695987 0.840044950454285 1 1
0.803194318061442 0.795042148176492 1 1
0.780651280509569 0.772598136438048 1 1
0.752113175188582 0.744846729900593 1 1
0.739186136063713 0.73188529640537 1 1
0.738579590341459 0.730914344146884 1 1
0.770784397456533 0.762758793294706 1 1
0.785642262386372 0.778204199099594 1 1
0.832947195687772 0.824833003637983 1 1
0.794526800404634 0.786755288546579 1 1
0.722116921588378 0.715046711132436 1 1
0.751096260833136 0.74340198171366 1 1
0.777193548542377 0.769892049796231 1 1
0.820673980672719 0.812647798681834 1 1
0.837580317857353 0.828319749625048 1 1
0.774880511838114 0.767288129173052 1 1
0.856022801054295 0.847621113908363 1 1
0.74566378354479 0.737878125647981 1 1
0.688848127316188 0.681933091548574 1 1
0.787202941185897 0.779724673615846 1 1
0.72476898908721 0.717167987966219 1 1
0.871998849934941 0.863291002896422 1 1
0.838602096248813 0.829939233947463 1 1
0.776219536242123 0.76829889648419 1 1
0.853299100669495 0.845343764533314 1 1
0.887537150630302 0.878330327456047 1 1
0.66793463667583 0.661793936212395 1 1
0.843492077117576 0.834721027473393 1 1
0.771035687197502 0.763961540998867 1 1
0.767114690076524 0.759612516294097 1 1
0.768797459415345 0.761374238141186 1 1
0.802075467665499 0.794047791101924 1 1
0.816283700579199 0.808194971484714 1 1
0.721023185147157 0.713946955260125 1 1
0.817577140958581 0.810152325351969 1 1
0.694366305385056 0.687546888420469 0 0
0.71039065119864 0.703337865600299 1 1
0.81001824932956 0.802124779211258 1 1
0.786134847511236 0.778332862740911 1 1
0.861808659933664 0.853366543927625 1 1
0.817282388310362 0.808940235810312 1 1
0.685061296141682 0.677777777671517 1 1
0.831031293299159 0.823175329710181 1 1
0.81838404645101 0.810749282352869 1 1
0.815366810188769 0.807148252889441 1 1
0.793687576322161 0.785796518550538 1 1
0.748782535093969 0.741868556765903 1 1
0.779594459929913 0.772870636921542 1 1
0.710994272324615 0.703952933155294 1 1
0.76475158035508 0.756471741362908 1 1
0.82005575705405 0.811969612283871 1 1
0.809270944769085 0.801236357225539 1 1
0.817787201554159 0.809612388670035 1 1
0.866834835338943 0.858426064220912 1 1
0.872565442728482 0.864405349221629 1 1
0.632578065996261 0.62614966082667 0 0
0.809544354762748 0.801277664269526 1 1
0.78771238343638 0.779991632792088 1 1
0.900648133614699 0.891564501976618 1 1
0.774663505514947 0.767248211294531 1 1
0.929253714228983 0.920117899258549 0 0
0.800078021491225 0.791251068302956 1 1
0.7974747893515 0.789602000253882 1 1
0.764253716087893 0.756300608882449 1 1
0.734758975713368 0.727307969888586 1 1
0.802646997904272 0.794552661169134 1 1
0.757005007177649 0.748929739147083 1 1
0.786177731532899 0.777592307274487 1 1
0.748124237251579 0.740410854362794 1 1
0.844978788816429 0.83636575048663 1 1
0.853821809364835 0.845424466595425 1 1
0.822890162131015 0.814174497746761 1 1
0.81809696835955 0.809784243090259 1 1
0.912460334996876 0.9034064088732 0 1
0.75524496752395 0.747771634300667 1 1
0.769894804844536 0.762922523940817 1 1
0.831841367352263 0.822875597436746 1 1
0.85253600875704 0.843476903872555 1 1
0.796238085185054 0.787147009325125 1 1
0.895084021422822 0.886599556306801 1 1
0.825282838304732 0.817830454623258 1 1
0.722440033455883 0.715302805209634 1 1
0.817710920221773 0.809647918397858 1 1
0.715612592600565 0.707388306348516 1 1
0.864724737340845 0.856868341456645 1 1
0.835957151386947 0.827759307313093 1 1
0.64865076287899 0.642427767513944 0 0
0.741295603316398 0.733262818974618 1 1
0.751845264213744 0.744181658596569 1 1
0.864736096522428 0.85607637744543 1 1
0.85343199718026 0.844210279007249 1 1
0.823634816605127 0.815268470889752 1 1
0.747076962664822 0.739906665429589 1 1
0.642567513063764 0.636141200007434 0 0
0.867800619698628 0.859571016112877 1 1
0.92854496790393 0.91983602199768 0 0
0.721551167240408 0.714783107944999 1 1
0.851630680620053 0.842015458532007 1 1
0.886118123348132 0.877767599170124 1 1
0.832442514681 0.823797257454072 1 1
0.75308303467845 0.745465929969063 1 1
0.757135225823771 0.749398267046874 1 1
0.852767911122608 0.84394995953237 1 1
0.817521892427434 0.809952616582656 1 1
0.759104418457773 0.752117445151595 1 1
0.800732115518224 0.792261966174093 1 1
0.858698990064671 0.849674628914531 1 1
0.783785116231986 0.776332079811462 1 1
0.677444066589002 0.670978098287102 0 0
0.833317663814036 0.824958345080561 1 1
0.782242753173531 0.77483685707189 1 1
0.768497867929259 0.760349284266622 1 1
0.762154295378184 0.754374332213043 1 1
0.788302931707135 0.780532000664703 1 1
0.858831112305508 0.850664865490519 1 1
0.783133630677133 0.775911919266148 1 1
0.736839780853334 0.729212775695986 1 1
0.86875877792394 0.860898489786043 1 1
0.838157762596138 0.829535011638049 1 1
0.691781472875863 0.685009027552256 1 0
0.744130972815632 0.736509332667341 1 1
0.669440285566365 0.663030352856462 0 0
0.800494127786829 0.792558819682743 1 1
0.842793492523597 0.834929658726331 1 1
0.78765590509119 0.780342984732104 1 1
0.751085697419001 0.743713990697273 1 1
0.806305201346652 0.797881413516011 1 1
0.831024028040846 0.823115569113518 1 1
0.782846210641845 0.774957706222898 1 1
0.820416992508625 0.811958396189803 1 1
0.772353383970494 0.76502360472739 1 1
0.865762013562359 0.856952226248022 1 1
0.786136088914192 0.778450194533102 1 1
0.846533032666779 0.838102906745838 1 1
0.86395684319764 0.855313600857053 1 1
0.828473352451738 0.82004413708986 1 1
0.751381393940365 0.744141550415785 1 1
0.787745736758938 0.779785651139295 1 1
0.744820218180332 0.737228762391217 1 1
0.740229307273614 0.732717155695331 1 1
0.765581873967593 0.756765261183303 1 1
0.838509721925951 0.831079164244424 1 1
0.878309295704061 0.869762876007327 1 1
0.795251193294549 0.787531133172116 1 1
0.751044295932684 0.743280228393042 1 1
0.801942143298806 0.794305899075555 1 1
0.792570929394363 0.785106011518589 1 1
0.902083423764711 0.89300036701376 1 1
0.806437639315676 0.798263111881391 1 1
0.8691247708737 0.860078854871768 1 1
0.798514647834953 0.790771547726621 1 1
0.803382554624111 0.795409742630411 1 1
0.894882412038446 0.886001910164566 1 1
0.765724575762598 0.758294027742601 1 1
0.85757893257477 0.848697846450291 1 1
0.825048383634012 0.8165324881763 1 1
0.759279517701689 0.752125294285768 1 1
0.829257379413724 0.820686802576288 1 1
0.82732189322632 0.819289327187336 1 1
0.707683132951921 0.700791511916055 1 1
0.711303572850902 0.704403006719406 1 1
0.889274173053472 0.880599527536953 1 1
0.879600149230114 0.870630312954585 1 1
0.715936986605659 0.708746875059501 1 1
0.790985804518716 0.783072795138651 1 1
0.774921860245107 0.767710823425708 1 1
0.805885470589 0.797113798615698 1 1
0.721186784577712 0.713990308100747 1 1
0.779756409352965 0.772225801768212 1 1
0.831226140855786 0.822817208356466 1 1
0.894356079064498 0.885681867970328 1 1
0.850269396270131 0.841793889143058 1 1
0.798081290554528 0.788624196923451 1 1
0.8918175954755 0.882162654338317 1 1
0.768881720935253 0.761573696641054 1 1
0.803765481782118 0.795769473299353 1 1
0.837222489764112 0.828741966196823 1 1
0.689921768642044 0.682459777060449 1 0
0.87958062155165 0.87092430819061 1 1
0.881797441790592 0.87336540197609 1 1
0.860906673890759 0.851918512616581 1 1
0.770127878214028 0.762522274910466 1 1
0.804454637820403 0.796373750102114 1 1
0.899191142597821 0.890611900313971 1 1
0.780839696896267 0.773125359330295 1 1
0.777358577229354 0.769711427791946 1 1
0.808300487306888 0.799897297340054 1 1
0.80183005353972 0.794172537044272 1 1
0.741272666570371 0.733974171868631 1 1
0.806013482006895 0.797647879067056 1 1
0.802794641708755 0.794926149214742 1 1
0.827981532791948 0.819920406396271 1 1
0.834949666426745 0.826419974724723 1 1
0.818637840829704 0.810897816394325 1 1
0.742188027395196 0.735254785569157 1 1
0.879938684313379 0.870677381713782 1 1
0.839037563357388 0.829965337542147 1 1
0.734391692810504 0.727541802086017 1 1
0.814204448842313 0.806635618034063 1 1
0.76451342403552 0.757059154533559 1 1
0.763546257569095 0.755984323245671 1 1
0.772875221900776 0.765695536529654 1 1
0.888615251679362 0.879562833272574 1 1
0.799748021215148 0.792021487601966 1 1
0.745706977807318 0.738869162456735 1 1
0.781071616098273 0.773294873093555 1 1
0.830468434660611 0.822529242395094 1 1
0.860975143342838 0.851467039603987 1 1
0.929267140465677 0.920547700272232 0 0
0.728137299832544 0.721094045959362 1 1
0.905735247878848 0.896709677848348 1 1
0.84331679106597 0.834096218121696 1 1
0.926190335130303 0.916293586642742 0 0
0.898919135557951 0.889981101524257 1 1
0.750194885144923 0.743162463839453 1 1
0.763327769451199 0.756042502736968 1 1
0.841777700333147 0.83269187442085 1 1
0.754004000514046 0.746295207457332 1 1
0.834602182335702 0.826510740719657 1 1
0.818258482594951 0.810024223785269 1 1
0.806266041298875 0.798154231598426 1 1
0.843668597690643 0.835219090140621 1 1
0.750525558243754 0.743443132836792 1 1
0.871274847312589 0.861964247751505 1 1
0.756659169143934 0.749495719165847 1 1
0.757434013198499 0.749899750417136 1 1
0.846169939514416 0.837714271725857 1 1
0.850249354555894 0.841799686573938 1 1
0.75188685108981 0.743736766571841 1 1
0.82152298602353 0.813604149423674 1 1
0.779289023692536 0.771688199911967 1 1
0.882452609997909 0.873528998586394 1 1
0.844492753823203 0.835562788589145 1 1
0.820277186209449 0.812029674900339 1 1
0.721827745705063 0.714694190621402 1 1
0.850248353473588 0.842287028563839 1 1
0.672119614822565 0.666032053113588 0 0
0.802705774367247 0.794498620795331 1 1
0.810797344060767 0.802000225314739 1 1
0.7667802106273 0.759051604795361 1 1
0.796792634868439 0.789326395521799 1 1
0.685956404219716 0.679507066000023 0 0
0.791596114701079 0.784266543298965 1 1
0.87080643122763 0.86276915616044 1 1
0.857964227441039 0.84890299330265 1 1
0.803765761275429 0.795462738719726 1 1
0.739253299254215 0.730900724999389 1 1
0.808011784390236 0.800450933132241 1 1
0.851813320043411 0.843295681933926 1 1
0.835971797611673 0.827617631459828 1 1
0.876419527176724 0.868047795436698 1 1
0.772174459765393 0.764577386169012 1 1
0.87916725882492 0.870718684748061 1 1
0.759773277201335 0.751777344268419 1 1
0.852074366441991 0.843144064998896 1 1
0.799821873333725 0.792229867485735 1 1
0.791241026817016 0.784006415432996 1 1
0.838393054357441 0.829709738703084 1 1
0.699860374921424 0.692938437602831 1 0
0.756719545543926 0.749882131005382 1 1
0.901835984110598 0.892752550544284 1 1
0.854449914250478 0.844668816289264 1 1
0.758171952474512 0.750786115220455 1 1
0.724916008437418 0.7171629538946 1 1
0.816251071941772 0.808185795285887 1 1
0.73240026029276 0.724986277531044 1 1
0.770378089412621 0.76286057702248 1 1
0.747590121668194 0.739869947944652 1 1
0.775072620595117 0.767574933059451 1 1
0.772573264364494 0.765210627187557 1 1
0.836798297652648 0.828638495423874 1 1
0.841516111147042 0.832742899917673 1 1
0.77377284882324 0.766110221654729 1 1
0.793043708296021 0.784542187138861 1 1
0.829524782053143 0.820941509200168 1 1
0.774671758688173 0.767392665141098 1 1
0.79425308822646 0.785712341267983 1 1
0.789611266538671 0.781075655883555 1 1
0.850686763527918 0.842540862935117 1 1
0.762489522789871 0.754890477868793 1 1
0.716840931873578 0.709327095241672 1 1
0.844771514993639 0.835804088939206 1 1
0.840774893557112 0.832734103644233 1 1
0.832994051461369 0.824539891384404 1 1
0.881572730477349 0.873021245238343 1 1
0.788354444107968 0.781079184185015 1 1
0.82609528620002 0.817167804824338 1 1
0.823168962895364 0.81390184098945 1 1
0.80537022620633 0.797366153993956 1 1
0.735687693454909 0.727656753428279 1 1
0.803884579982494 0.795749450842529 1 1
0.779289405920677 0.770853292544326 1 1
0.800811040520251 0.792834782120789 1 1
0.787021874903212 0.778698847603342 1 1
0.794594685080952 0.78547189625967 1 1
0.849661509517901 0.840932308119821 1 1
0.848130771082424 0.839941160521389 1 1
0.787928681529196 0.779791020982837 1 1
0.774303361779068 0.767182397420766 1 1
0.840568394965769 0.831984817105049 1 1
0.782309954899463 0.774979199096354 1 1
0.80144164027406 0.792973874111258 1 1
0.734252639251621 0.726191618410735 1 1
0.715787301647793 0.708817860493871 1 1
0.75948964336128 0.752021432149773 1 1
0.870663205920164 0.862615776248641 1 1
0.821214592322926 0.8126290137388 1 1
0.842506301580311 0.833082749053924 1 1
0.748596149060913 0.740610782501011 1 1
0.897693322032667 0.887685555201624 1 1
0.877531099210571 0.869528350998375 1 1
0.861510051767925 0.852695703516736 1 1
0.758014335335851 0.750577821426891 1 1
0.794665493744999 0.786510515433343 1 1
0.742895595822988 0.735715507077909 1 1
0.772443581069798 0.764586000185424 1 1
0.769425253091318 0.760448172868616 1 1
0.726888306719149 0.719130889289456 1 1
0.731922910425296 0.724652038330734 1 1
0.739140473090117 0.732007629137136 1 1
0.89867313212748 0.889534215648338 1 1
0.768931485881189 0.760007333256748 1 1
0.734479439280682 0.727117185421174 1 1
0.840612703185639 0.831328690162872 1 1
0.84331055316227 0.834834441917052 1 1
0.8198863390261 0.812438475263991 1 1
0.745450507928759 0.73814323515675 1 1
0.879459436192244 0.870393973782451 1 1
0.801856164835664 0.793744831588232 1 1
0.776194859228873 0.768566747378257 1 1
0.752168479131262 0.744843582913001 1 1
0.748783639001225 0.741491677533587 1 1
0.789903281056732 0.782095843906592 1 1
0.822843660541661 0.815207432480011 1 1
0.731265978840591 0.723953851132668 1 1
0.867612085396657 0.858286120536418 1 1
0.861377805926013 0.853569535046792 1 1
0.677066380611964 0.670637935446312 0 0
0.740797364651367 0.733912548048284 1 1
0.71175778783625 0.704151222704478 1 1
0.872053308631604 0.863451761602345 1 1
0.764631873916692 0.757320602164047 1 1
0.777527840631494 0.770022360959258 1 1
0.841233883779593 0.831910499372055 1 1
0.794794464027217 0.787301264512211 1 1
0.717930986154359 0.710942120012911 1 1
0.779583699386259 0.772160154602558 1 1
0.768495465692972 0.760008712286946 1 1
0.816583067896214 0.808732389290693 1 1
0.799584641662167 0.791885873794085 1 1
0.795665279143776 0.788256238680485 1 1
0.716739085772339 0.709410062651239 1 1
0.77999478560895 0.772075291196622 1 1
0.805143613281788 0.797321232711217 1 1
0.863063218289838 0.85465231458199 1 1
0.791309944064276 0.782925613865948 1 1
0.878550801233111 0.869780577435814 1 1
0.805483735738611 0.796381329221323 1 1
0.743569732527815 0.73604550895061 1 1
0.750399052398249 0.743591686650318 1 1
0.71814402528448 0.710551172396931 1 1
0.777184573280231 0.769081321256255 1 1
0.857848529729451 0.849311011249772 1 1
0.715183959809465 0.708070423283051 1 1
0.713723247891175 0.706977354648632 1 1
0.76547733982594 0.757411410447309 1 1
0.810722617669631 0.802648371921887 1 1
0.804560292212866 0.796932650342038 1 1
0.796049962758848 0.788089662349025 1 1
0.846623513409347 0.838301944998918 1 1
0.730169691100414 0.722822151196862 1 1
0.798729635687918 0.790217093700863 1 1
0.805245222512139 0.797711056101059 1 1
0.790505985794432 0.782608771918569 1 1
0.958308641185761 0.949083581179592 0 0
0.815732506971895 0.808082499450624 1 1
0.817599381014093 0.809725940990786 1 1
0.861512272418117 0.853107132992394 1 1
0.762118730386083 0.754660344417011 1 1
0.796537390537131 0.788885258498625 1 1
0.83172780076324 0.82294098653304 1 1
0.764664232808093 0.757043631087109 1 1
0.873957632768649 0.865112591645776 1 1
0.694078914724102 0.687332848059727 0 0
0.675006186751137 0.667697751362978 0 0
0.780382718043192 0.772896146022261 1 1
0.795087120138914 0.78722796198849 1 1
0.864296735304134 0.855797138564158 1 1
0.782576390206 0.77384103684708 1 1
0.92853333532243 0.918357827302881 0 0
0.886694338226862 0.878736664401707 1 1
0.870768773622648 0.862058823338313 1 1
0.747478501410639 0.739895738078851 1 1
0.820196280585486 0.81177491860523 1 1
0.705048033568056 0.698202108117684 1 1
0.809214176425607 0.800651641456941 1 1
0.756774072646884 0.749811210865883 1 1
0.763222721186232 0.755933417254605 1 1
0.885475533855523 0.876555287373087 1 1
0.813163355037862 0.805022814295443 1 1
0.861864531787512 0.853387901579843 1 1
0.780443524518172 0.77213816406408 1 1
0.761574143504181 0.753690086452465 1 1
0.671326866417914 0.664309387137173 0 0
0.785790439379379 0.778453554266703 1 1
0.784898805538396 0.77744760413316 1 1
0.832223391279457 0.823312277632396 1 1
0.792568366367347 0.784605475489486 1 1
0.897293442686969 0.888155704736839 1 1
0.857156754322118 0.848571267339705 1 1
0.730237270742784 0.722451259290907 1 1
0.778704201345701 0.771589966510441 1 1
0.774494367102186 0.767209506246897 1 1
0.813009816338804 0.804631893104855 1 1
0.764701363910578 0.757214934802672 1 1
0.816180271429578 0.808510527041385 1 1
0.870899609790794 0.862145122790099 1 1
0.850841039359485 0.843095129290437 1 1
0.905880749651665 0.896985628301878 0 1
0.820722427892975 0.812448760330438 1 1
0.815993715307906 0.80881013516664 1 1
0.810741021560676 0.802688762321042 1 1
0.720052739627784 0.712407817118049 1 1
0.680358135086267 0.673845783665484 1 0
0.866606071587773 0.857793264217433 1 1
0.781093114418189 0.773159078350294 1 1
0.735079678289118 0.727966869543107 1 1
0.737762868520348 0.7301873780472 1 1
0.801324723890352 0.79347285107688 1 1
0.883465357964978 0.875463327050267 1 1
0.789821170269948 0.781757695541736 1 1
0.75553651121045 0.747997253350921 1 1
0.722149993801363 0.715003641354022 1 1
0.765193184832576 0.756718309682334 1 1
0.816936549926248 0.809079380223092 1 1
0.909679644156204 0.90002094257731 1 1
0.772825804693175 0.765159262924831 1 1
0.838237173271096 0.830196749803237 1 1
0.803215456176557 0.794478078239133 1 1
0.754151120885343 0.74676791149365 1 1
0.740944809700376 0.733905615397865 1 1
0.915728464514068 0.906512504965917 1 1
0.860647470740873 0.851764380036914 1 1
0.744290156181528 0.737323079950271 1 1
0.784346117923619 0.776460342306378 1 1
0.879361629876081 0.870460999859558 1 1
0.779678260129887 0.771598628413857 1 1
0.758745312417634 0.750535914558574 1 1
0.814280625619566 0.806102497078329 1 1
0.741853556253106 0.735422448678731 1 1
0.744733770261142 0.736923448411933 1 1
0.80061371406563 0.792949937874784 1 1
0.754011553783983 0.746387476976432 1 1
0.891935175464187 0.883291281206529 1 1
0.791462784187201 0.783802188181886 1 1
0.805775272274216 0.797853045810769 1 1
0.730018489144028 0.723139678239379 1 1
0.837278709328591 0.829530498123543 1 1
0.775147366438022 0.767379202039135 1 1
0.802993247835611 0.795683107702917 1 1
0.818222848885879 0.810158031083011 1 1
0.813240189982926 0.804821357093654 1 1
0.872098695813505 0.863479669504934 1 1
0.860691871355938 0.852309918711289 1 1
0.832694296604742 0.823808556953763 1 1
0.809495148362524 0.801457871004927 1 1
0.760738700573608 0.753345500303821 1 1
0.750617144756552 0.74326971332425 1 1
0.796424326078045 0.788356164648175 1 1
0.873024438232799 0.863821935258278 1 1
0.728556676806454 0.719778160471924 1 1
0.795096940724199 0.787524130477826 1 1
0.781130456775989 0.773359028594688 1 1
0.78773625911687 0.780107074867658 1 1
0.697067351033098 0.690322203802791 1 0
0.762922017082759 0.755349270925532 1 1
0.789257220368176 0.781457463000953 1 1
0.788283093424497 0.780268967154628 1 1
0.796220275349205 0.788363228945076 1 1
0.846667663599128 0.837712381659014 1 1
0.843575111268333 0.835657912874811 1 1
0.763748665637508 0.756278567574109 1 1
0.836061228628164 0.828080661785114 1 1
0.744346958202146 0.736535541223477 1 1
0.885066600583099 0.875584505799325 1 1
0.7644982105899 0.756221397726126 1 1
0.826321271440843 0.817922275009087 1 1
0.820712423694909 0.812014969815159 1 1
0.714995209958096 0.708109185162392 1 1
0.764535557319979 0.757320648467736 1 1
0.788378105416151 0.780577151648961 1 1
0.79513113627672 0.786353777383617 1 1
0.804366088383336 0.796388324056787 1 1
0.791260514464946 0.783035764465526 1 1
0.732308226418888 0.72411662418567 1 1
0.908938824732558 0.89945669594918 1 1
0.824251746272286 0.816695556022059 1 1
0.809402316700401 0.802001710332407 1 1
0.826891570528832 0.818986662704364 1 1
0.77841163030716 0.770630323425656 1 1
0.79977053674966 0.792121208661672 1 1
0.835587197453069 0.827902894124904 1 1
0.847783859749394 0.83875182835404 1 1
0.846254716787526 0.837633180042672 1 1
0.747749249249613 0.740544394801417 1 1
0.820662932363516 0.812232786368344 1 1
0.77319326257793 0.766097272536072 1 1
0.816470187780623 0.808174129152659 1 1
0.765773394984912 0.758607143229727 1 1
0.84727519481563 0.839637212068324 1 1
0.825131733944191 0.817010787946583 1 1
0.782305710197416 0.774469615314298 1 1
0.726340996786043 0.719492061264847 1 1
0.757020973932629 0.749573545942441 1 1
0.873711061584522 0.86519096600015 1 1
0.76983246835659 0.762573275195881 1 1
0.801874304488631 0.793980876771824 1 1
0.747616838210987 0.7404179949959 1 1
0.771488155839852 0.763998896839175 1 1
0.913000037505309 0.903563414376211 0 1
0.752058659832368 0.744567346391295 1 1
0.801652484711428 0.793593871482469 1 1
0.682418478340325 0.675109988806329 1 1
0.76215916758802 0.754763730475713 1 1
0.759055497214281 0.75163071576804 1 1
0.767418994623089 0.759316360506204 1 1
0.885340562070419 0.87648053896402 1 1
0.84683471547708 0.838581920014921 1 1
0.813253074173614 0.804865120786576 1 1
0.782617331069074 0.775084792128357 1 1
0.744301456112513 0.736220048512604 1 1
0.801810898908678 0.794136977747444 1 1
0.718680630864191 0.7117033038275 1 1
0.64086733872651 0.634798617447969 0 0
0.841463917265637 0.833435523742996 1 1
0.777566005573223 0.770013395323508 1 1
0.855875088230446 0.847165442962319 1 1
0.766996679076179 0.758967940103275 1 1
0.913265550636271 0.90462076748897 1 1
0.802538526811689 0.794740949940474 1 1
0.862453648063975 0.854087046871978 1 1
0.912345831576332 0.90367307840265 0 1
0.729559381607978 0.722676272166362 1 1
0.761188539716606 0.754113501119458 1 1
0.708981806944993 0.702230103028239 1 1
0.715553219795359 0.708128202663487 1 1
0.845406296544838 0.837374031266325 1 1
0.723008930066243 0.715609737884219 1 1
0.715758917587286 0.708537734000956 1 1
0.746495776104689 0.739068935996516 1 1
0.859673710901775 0.850994668232766 1 1
0.785841114237418 0.777900416791345 1 1
0.846567489092428 0.838358817264524 1 1
0.729462791937463 0.721866222845277 1 1
0.71520929912376 0.708485711468505 1 1
0.782023381266398 0.774634853143406 1 1
0.818094308085824 0.808950728502808 1 1
0.769191045930132 0.762420004969107 1 1
0.840288361153077 0.831468762288672 1 1
0.827515239537621 0.819418242872482 1 1
0.806120179790999 0.798346300196513 1 1
0.711276523286327 0.704343510434898 1 1
0.759270525055407 0.752270222620404 1 1
0.899239766295314 0.890391901236929 1 1
0.800428097074198 0.792543321640256 1 1
0.826786552612609 0.818425152292958 1 1
0.813410378199134 0.806194609478227 1 1
0.919345638989579 0.910056702196912 1 1
0.673264014044795 0.666114019449248 0 0
0.818679887718918 0.810101817815759 1 1
0.837974076159122 0.829997303234066 1 1
0.697471838266105 0.690900078771591 1 0
0.75128487445491 0.744346216899211 1 1
0.780118972804359 0.772081520241562 1 1
0.689925368314926 0.682640279894762 1 1
0.755645665567984 0.748316053280314 1 1
0.838477881330491 0.830083167278166 1 1
0.783495688835736 0.776196582977216 1 1
0.829786247025749 0.82197549594837 1 1
0.881836686035568 0.873199497910468 1 1
0.779051424606689 0.771429017284175 1 1
0.875204888165698 0.866643614889973 1 1
0.749487339503186 0.741226588985234 1 1
0.80872479060243 0.801036705520007 1 1
0.712259395197638 0.705317170290548 1 1
0.769224239853297 0.7610381792134 1 1
0.831126650936986 0.823302953260493 1 1
0.822731931433429 0.814918939290048 1 1
0.715372876431757 0.708699858910144 1 1
0.817465993636428 0.809781912327071 1 1
0.68985314606663 0.683359034126613 0 0
0.886462025181862 0.877467214872829 1 1
0.885781153136931 0.876365483506244 1 1
0.752260904373053 0.744540384382381 1 1
0.807158453878205 0.798845495884205 1 1
0.895082747417144 0.886509121053224 1 1
0.799214038280037 0.790816165952393 1 1
0.846108484586526 0.837754884584351 1 1
0.808071577491729 0.800402729919882 1 1
0.809092405496125 0.801491374794525 1 1
0.807784086872372 0.800151539836425 1 1
0.894311553684539 0.885808425752444 1 1
0.910534001689003 0.901763944731214 0 1
0.810174237014741 0.802033454147314 1 1
0.81932361166418 0.811002615859043 1 1
0.785537030976892 0.777941690382103 1 1
0.876187565617668 0.867822592670991 1 1
0.803366585996865 0.795668682620565 1 1
0.737380548519627 0.729639640359339 1 1
0.80414336932952 0.796484700198138 1 1
0.842032555512027 0.833847579712593 1 1
0.76325560352704 0.756113909669235 1 1
0.745683242897426 0.737741471909666 1 1
0.85456244715547 0.84551013224196 1 1
0.73684126039992 0.728645174112836 1 1
0.789978954044338 0.782107180559745 1 1
0.750799695961325 0.743679752487539 1 1
0.816338666483331 0.808214337940106 1 1
0.791771693175334 0.783651989893291 1 1
0.874808936741595 0.866405944017909 1 1
0.74340951524855 0.735672268268998 1 1
0.779018633873675 0.771175214676391 1 1
0.721946215919701 0.714359720696384 1 1
0.81723959705568 0.809280643837809 1 1
0.863825337728292 0.854913802231732 1 1
0.796691757974013 0.789146320694395 1 1
0.799652987825514 0.791191728380189 1 1
0.860163241166227 0.851851832096577 1 1
0.788455772552404 0.780589710656421 1 1
0.800130840002416 0.792203720022748 1 1
0.728948478929111 0.722098192488511 1 1
0.855779604284398 0.846844545509977 1 1
0.78776853420974 0.78010608475324 1 1
0.838211712251165 0.830448336904988 1 1
0.771954274670088 0.764480613736326 1 1
0.838052409847001 0.829655966144579 1 1
0.840901709227526 0.8322521149133 1 1
0.836166066589046 0.828169684387998 1 1
0.714115303655612 0.707810441954121 1 1
0.826457539927257 0.818629653841935 1 1
0.678399254520102 0.671321185731591 0 0
0.844625639652601 0.835974473118856 1 1
0.792675109722574 0.784878493134053 1 1
0.675246583495538 0.668432995457603 0 0
0.737543133584964 0.730468099775141 1 1
0.83740963974038 0.829000544695863 1 1
0.808140399224264 0.80034066703339 1 1
0.786035271624047 0.778406555197336 1 1
0.733182807530743 0.726051488245336 1 1
0.827746987826866 0.819636496638991 1 1
0.827925288080333 0.819115325165907 1 1
0.831204277927904 0.823103144711429 1 1
0.820771944623243 0.812219110119602 1 1
0.791615299859483 0.783762111817159 1 1
0.875129596945979 0.866660624705061 1 1
0.800382240580605 0.792754799393359 1 1
0.862600028034979 0.854378954751716 1 1
0.789077720656643 0.781032712196108 1 1
0.829750134102567 0.821959808389224 1 1
0.683722954439335 0.677197525997455 0 0
0.667619672263571 0.660632347318957 0 0
0.911125321403026 0.902311914905161 0 1
0.837062056280359 0.82845374192762 1 1
0.844192330000549 0.83589069359277 1 1
0.852643438251798 0.844439753051962 1 1
0.739257758780075 0.731891391162069 1 1
0.775901200828325 0.76909495781321 1 1
0.83653486925678 0.828075713325179 1 1
0.836533804566288 0.828246790659313 1 1
0.859125428636852 0.850540102373286 1 1
0.79897781116805 0.790499184939165 1 1
0.853086729759764 0.844638986955724 1 1
0.809965583290834 0.802363200059463 1 1
0.784189815127667 0.776810170264766 1 1
0.780249873721753 0.772003967396817 1 1
0.816035438878823 0.808265333416347 1 1
0.623608398057697 0.617858131617502 0 0
0.697904345893803 0.691325924830989 1 1
0.825182218746306 0.816783906398787 1 1
0.738129912723875 0.731521526914712 1 1
0.771740932166265 0.764399545315302 1 1
0.916336373704462 0.906948626307657 0 1
0.742181131728851 0.735159152851373 1 1
0.865148588900632 0.856733938942669 1 1
0.692271794522954 0.685474258904994 0 0
0.855786113066408 0.847774940969442 1 1
0.865024628945416 0.856089151052946 1 1
0.739756114189305 0.731791353399863 1 1
0.800139924347822 0.791635578033194 1 1
0.892763647872857 0.884694236124214 1 1
0.816798227192098 0.808969519229053 1 1
0.787319752409624 0.778786767104133 1 1
0.758690516778413 0.751189139909684 1 1
0.775656296195286 0.768069491395578 1 1
0.783010981742834 0.774975056470207 1 1
0.755014863929751 0.74789040682025 1 1
0.820237394925396 0.811713457049768 1 1
0.856856081593021 0.848771327157549 1 1
0.725160738865724 0.717337453580635 1 1
0.875083332801077 0.866814144640243 1 1
0.769578897143684 0.762306470609721 1 1
0.761489864019688 0.753844962499286 1 1
0.810790029363763 0.802596413987996 1 1
0.879338596890998 0.870569180964124 1 1
0.820452257944037 0.811855710225329 1 1
0.806832462734186 0.798959322842674 1 1
0.78104873756454 0.773150150796156 1 1
0.816751387427581 0.809046956461777 1 1
0.77507985613926 0.767256134958129 1 1
0.881353149998985 0.87232570101434 1 1
0.737906892341207 0.730293595103187 1 1
0.838320852190367 0.829424675167744 1 1
0.823928324109172 0.815993678634804 1 1
0.780632759238995 0.772361086144005 1 1
0.737292296656687 0.729811306759036 1 1
0.740639222224701 0.732630186153638 1 1
0.825718636948878 0.817617165008746 1 1
0.738473563625289 0.731671418142238 1 1
0.8410795570983 0.833125608491828 1 1
0.836369492665819 0.828188706822829 1 1
0.761723963764943 0.754346850424126 1 1
0.865271398653097 0.856591948849653 1 1
0.794728579660329 0.787130126882124 1 1
0.693900738017654 0.687545375199997 0 0
0.80741105092592 0.799084552745277 1 1
0.830816488941507 0.822293473649273 1 1
0.805460734613559 0.797351557439297 1 1
0.764984705075613 0.757032615127926 1 1
0.816032063086989 0.808212426220427 1 1
0.772736419532126 0.764737797200257 1 1
0.809689378558044 0.800975771950184 1 1
0.82142970047316 0.813348630858717 1 1
0.776220482622985 0.768574605045437 1 1
0.742526220976705 0.734918843076152 1 1
0.699326659691153 0.692203534492149 1 0
0.805762696380921 0.79760474052462 1 1
0.781811507529044 0.774597698515638 1 1
0.896990679817637 0.888307402781313 1 1
0.776703730367471 0.768879805904334 1 1
0.774873316830489 0.767100139605135 1 1
0.869816395225387 0.86189116765642 1 1
0.808586345801771 0.800670441829614 1 1
0.859125233949361 0.84992808682973 1 1
0.778866437252829 0.771441290806194 1 1
0.834977696603971 0.826351553050458 1 1
0.740374332445599 0.732724985533151 1 1
0.800489830585719 0.792542530654356 1 1
0.726107875198938 0.718528882180506 1 1
0.809973630259438 0.801835249497292 1 1
0.888409504654898 0.879511459332976 1 1
0.793660441990823 0.786286094625254 1 1
0.860548852838281 0.852197312560874 1 1
0.840458636723976 0.832226761743227 1 1
0.966222714917012 0.95660014060506 0 0
0.732516665609563 0.725388422522892 1 1
0.780192637133994 0.772718251598412 1 1
0.838217663590274 0.830049786861983 1 1
0.758739574060094 0.751678665232056 1 1
0.745477647841215 0.738195352914319 1 1
0.688475812057846 0.681601689347792 1 1
0.773284203601296 0.765965343995287 1 1
0.70283396602691 0.695969031699238 1 1
0.840442245626124 0.832013812569596 1 1
0.808005831145416 0.7997453251663 1 1
0.808162858272801 0.800367972731675 1 1
0.742690121293836 0.734793438663459 1 1
0.800498475792525 0.792702737779462 1 1
0.746618569210489 0.739382697876311 1 1
0.73601275491699 0.728569972074406 1 1
0.839240655523432 0.830062591883918 1 1
0.822363938275524 0.813491272051591 1 1
0.90121056192572 0.892655446472581 1 1
0.692139912181632 0.685358119145593 1 0
0.784591394256053 0.776715011074681 1 1
0.785023419909592 0.776975676780805 1 1
0.895120003291176 0.886103013282317 1 1
0.826460928725956 0.818634268900825 1 1
0.7699449360287 0.762489283318981 1 1
0.781112410014888 0.773009387454073 1 1
0.655907957175222 0.64975241909377 0 0
0.828991834571054 0.821001783774074 1 1
0.861617089512589 0.853038080407071 1 1
0.797414076743536 0.789640078230895 1 1
0.783189362131608 0.775322075575067 1 1
0.664814713235313 0.65820604757191 0 0
0.753363475016757 0.746135929048053 1 1
0.701720446442176 0.695107210902403 1 0
0.882696070282483 0.874278969443383 1 1
0.772673050272052 0.763921289544961 1 1
0.747337200923782 0.739501987061811 1 1
0.869558360881066 0.860978376446055 1 1
0.815455473610938 0.8068837112296 1 1
0.809601352689069 0.800783875042259 1 1
0.70274556844141 0.695481079902661 1 1
0.845219897401506 0.837408841311456 1 1
0.803660044676511 0.795919832433557 1 1
0.737971792886835 0.73008083387136 1 1
0.850976668648237 0.842778155546735 1 1
0.862768792735643 0.853719898462436 1 1
0.764159526083246 0.756514506420586 1 1
0.804584847626846 0.796160402838583 1 1
0.723089784135472 0.715869068172412 1 1
0.725126413412339 0.718160953691778 1 1
0.843851049745489 0.835991234297787 1 1
0.84679478725805 0.837986334165602 1 1
0.790562924370751 0.782610005388234 1 1
0.801236035657593 0.793649198636147 1 1
0.795449418940066 0.78770832289335 1 1
0.826956657685741 0.819253416537291 1 1
0.695532823773474 0.688468875369608 1 1
0.809636373814749 0.801475080469237 1 1
0.833795156398748 0.825349242646769 1 1
0.806169084356133 0.798745445538123 1 1
0.798363069950981 0.790455755985832 1 1
0.826596689670586 0.818538399931454 1 1
0.936402320238096 0.927941520441437 0 0
0.753640935081557 0.745355323945724 1 1
0.9220656340304 0.91172130919014 0 1
0.729454204416475 0.722584911868096 1 1
0.81307321029548 0.805742659542862 1 1
0.795627336161054 0.787510760025683 1 1
0.753919181327776 0.746387278487538 1 1
0.79416597110664 0.786058731283703 1 1
0.795496257769753 0.787214395394502 1 1
0.708450020314216 0.701300022635037 1 1
0.801553232342641 0.793212757307632 1 1
0.861018173183512 0.852612651596154 1 1
0.742118384950946 0.734573052862246 1 1
0.825651251263229 0.817826371355757 1 1
0.749539036173989 0.74248376618798 1 1
0.810509393713948 0.802122343492339 1 1
0.804269745305995 0.79631614666038 1 1
0.885931365446927 0.876808018312295 1 1
0.768695467636339 0.761318688093982 1 1
0.896593405044842 0.88712584420806 1 1
0.753241185050002 0.746074953947213 1 1
0.803882699658655 0.795104975061663 1 1
0.77999853209323 0.77153973801101 1 1
0.858161973398799 0.849711116830595 1 1
0.930285306647504 0.920353370499959 0 0
0.694122424899891 0.687272246994203 1 1
0.852323453218131 0.843623931595828 1 1
0.832325728039168 0.824483787193244 1 1
0.7792268778366 0.771241161553822 1 1
0.738374748208715 0.730692908745246 1 1
0.830303646132549 0.821690740646903 1 1
0.760390778581775 0.752798595223815 1 1
0.789236732282838 0.78102482219637 1 1
0.769543937419839 0.76199101627452 1 1
0.845720065386187 0.837718485983931 1 1
0.719350352426894 0.712164842825642 1 1
0.766455847755006 0.758593562494364 1 1
0.787455561829239 0.778658269765039 1 1
0.766898460927759 0.758366090709207 1 1
0.870241412962517 0.86161324173131 1 1
0.819540214376426 0.811944289803607 1 1
0.764880127898435 0.757202319896091 1 1
0.843235642972386 0.835071692738546 1 1
0.884092950666117 0.875208029268562 1 1
0.833791401378233 0.825752727706125 1 1
0.752070566109104 0.744159352833415 1 1
0.815590580188745 0.807511823343112 1 1
0.851129930401136 0.842142680436045 1 1
0.786766033781451 0.778884823025338 1 1
0.827236384134691 0.819274012791658 1 1
0.771324241188028 0.763004461266513 1 1
0.845629107858718 0.837295308931159 1 1
0.777537404599835 0.769655076778483 1 1
0.93241352325606 0.923361738228622 0 0
0.787393650199569 0.779547694999115 1 1
0.795674777078433 0.78760218143742 1 1
0.890977531212802 0.882107295030955 1 1
0.845496747441511 0.837295839998724 1 1
0.702260754094989 0.695472730442177 1 0
0.791510911900915 0.784334150780419 1 1
0.791683620302692 0.78403144113116 1 1
0.919278827091585 0.90972926626453 1 1
0.857197626889491 0.849093081174404 1 1
0.780871896910213 0.773506901985341 1 1
0.711448716634152 0.704803635715387 1 1
0.738890827311562 0.731587496770416 1 1
0.820268319418668 0.812472907981202 1 1
0.729843029820722 0.722797716486085 1 1
0.762414480352846 0.754612018505678 1 1
0.812315841754084 0.804279875112465 1 1
0.644632264340869 0.638044460067439 0 0
0.868158609513794 0.859744014511231 1 1
0.768612896810476 0.761174862025872 1 1
0.921714146528763 0.912402684277067 0 0
0.850768836394532 0.8425129333904 1 1
0.856404397375045 0.847468526522982 1 1
0.78624464910432 0.777591721484728 1 1
0.722260546159254 0.715172047856464 1 1
0.806844006101866 0.798722992992663 1 1
0.812220707630415 0.803693996232844 1 1
0.691242368225105 0.684136534298553 0 0
0.837546798424403 0.829610257465469 1 1
0.789834280060523 0.782179458937832 1 1
0.699804568717042 0.693098436065002 1 0
0.804830227547878 0.796562178953628 1 1
0.866335334575252 0.857568266502894 1 1
0.830317811160503 0.822180501121608 1 1
0.81129652221695 0.802972398207931 1 1
0.78978767897837 0.781445590200967 1 1
0.836550440943139 0.82836831571764 1 1
0.812765720155534 0.805086249381593 1 1
0.740564424420863 0.7333578317286 1 1
0.697239518171286 0.690315125228386 1 1
0.81913444202574 0.809968804521839 1 1
0.860823465095635 0.851888196541672 1 1
0.795850218997532 0.788596912831697 1 1
0.894225861199668 0.885686625138993 1 1
0.845079357193349 0.836471569181531 1 1
0.75810890802088 0.750472687195324 1 1
0.869703816645401 0.860979575442258 1 1
0.868014408061673 0.859710818852023 1 1
0.866555381099658 0.857964934156624 1 1
0.824237249518893 0.81635217471681 1 1
0.796919678605211 0.789391171004848 1 1
0.833662681022476 0.825849711958102 1 1
0.750577555284738 0.743523130776391 1 1
0.7732621200771 0.765260394780258 1 1
0.816945900439482 0.809339102975611 1 1
0.879099205653798 0.870299961246323 1 1
0.767629503017399 0.760156810177517 1 1
0.641919834794785 0.635764153536506 0 0
0.755480537207271 0.747894443070647 1 1
0.830331938209293 0.821682836918891 1 1
0.806071268495148 0.798379417675496 1 1
0.720135845081424 0.7129757543896 1 1
0.723372424201652 0.716118620876087 1 1
0.876208120884562 0.866936667678142 1 1
0.833908118726394 0.825823223854886 1 1
0.909169988790101 0.900698488749189 1 1
0.801149329837853 0.79303069388148 1 1
0.861933928104242 0.853428828149518 1 1
0.780916432732532 0.773670174374669 1 1
0.751114978728201 0.743869814685528 1 1
0.776170608252939 0.769065575158982 1 1
0.878524890030157 0.869866005241938 1 1
0.824155939515378 0.815991736239272 1 1
0.756046677240522 0.748341085828967 1 1
0.789402109460705 0.781869835533589 1 1
0.898932102936861 0.889348006977762 1 1
0.858512540083577 0.849993571174803 1 1
0.735560513860822 0.728618964364592 1 1
0.786454993463897 0.778602309064688 1 1
0.740521923666023 0.733026742935873 1 1
0.815873801803368 0.80716681317798 1 1
0.854022213968314 0.845112088294489 1 1
0.800774319994218 0.79220035870912 1 1
0.834393287556203 0.826092504375618 1 1
0.749466406165229 0.742617345675893 1 1
0.855029902615667 0.846786005186983 1 1
0.829154559941212 0.821004385898076 1 1
0.740000087235833 0.733065514623785 1 1
0.735391518977399 0.728445435086061 1 1
0.727207103521079 0.719939368799344 1 1
0.820347691131308 0.812477962314828 1 1
0.839564552547298 0.831106232284956 1 1
0.789659471952842 0.781604171047595 1 1
0.804308462677168 0.796603242191786 1 1
0.793162850966944 0.784876591982625 1 1
0.821542968762841 0.813358758696679 1 1
0.797495004363518 0.789659749076578 1 1
0.797994150226511 0.790429172679672 1 1
0.863791990085197 0.855655402821255 1 1
0.82415283898756 0.815279651046396 1 1
0.834381351549606 0.825491605162282 1 1
0.835807908282714 0.827927627861749 1 1
0.788070721053213 0.78051897699588 1 1
0.838493315302831 0.830247822675921 1 1
0.757655445105955 0.750233545271362 1 1
0.88748017343576 0.878323041669139 1 1
0.797751878107953 0.789691592181006 1 1
0.805222012645795 0.79724986183106 1 1
0.835986852864863 0.827362060252902 1 1
0.699807570569613 0.69270483920183 1 0
0.829051473865579 0.821139378647915 1 1
0.789535691425324 0.781227500841002 1 1
0.802402522667981 0.794623934897842 1 1
0.7772074678314 0.769942572226058 1 1
0.707109853608196 0.699064958942051 1 1
0.866417790582564 0.858191965964196 1 1
0.69990434395105 0.692924485098186 1 0
0.799453099409845 0.791624069665414 1 1
0.837789191971064 0.829805498590558 1 1
0.798605588641091 0.790428973901692 1 1
0.830986968681238 0.822717847393638 1 1
0.63306638919016 0.626878419773424 0 0
0.856598558752101 0.848065961947566 1 1
0.858563234533889 0.849811431782452 1 1
0.738600745342983 0.731046209965792 1 1
0.777905319678421 0.769899595228866 1 1
0.898227837349594 0.890205366848944 1 1
0.734675086340395 0.727005041652962 1 1
0.846874676823302 0.838051575561568 1 1
0.829964447999118 0.821641154238337 1 1
0.777350218644048 0.769560439816634 1 1
0.787296338909227 0.780118974969135 1 1
0.698988473134949 0.692131433106493 1 0
0.905381033204461 0.895588019017444 1 1
0.754174201587009 0.746907741003999 1 1
0.765348839579926 0.757739875539016 1 1
0.823237139930257 0.814629743188946 1 1
0.794437342768493 0.786098092964936 1 1
0.727684041490597 0.720308907965711 1 1
0.765317989113317 0.757969321248026 1 1
0.79161866122718 0.783731970178622 1 1
0.776625058683807 0.768596671039101 1 1
0.671320613832698 0.66468330713843 1 0
0.843907734262199 0.83612417589501 1 1
0.76612134767851 0.758631383490965 1 1
0.748575333153305 0.740919203518956 1 1
0.766537610003473 0.758151690624633 1 1
0.881615997294266 0.873103888512093 1 1
0.861792382236164 0.852940633437348 1 1
0.843591695442435 0.835250044972944 1 1
0.869000733363488 0.86055216939101 1 1
0.771423912626937 0.763439767680422 1 1
0.758624067075293 0.750693063282804 1 1
0.838079832500234 0.830368058741218 1 1
0.719902473496276 0.713615235982901 1 1
0.806239472038023 0.798520360598002 1 1
0.790270359250871 0.782935749819529 1 1
0.838093055659896 0.829674959697869 1 1
0.898379179881921 0.889594646628324 1 1
0.701102804297717 0.693957818010864 1 1
0.886659461457198 0.877686273072592 1 1
0.833879723123107 0.82497298340281 1 1
0.754235982889175 0.746225246593187 1 1
0.78049908455034 0.771841790956296 1 1
0.756388355130591 0.749332026572918 1 1
0.769036678596679 0.760750144495064 1 1
0.774000240354341 0.766461985539111 1 1
0.806977978720853 0.799595138616843 1 1
0.822952002991193 0.81478486901379 1 1
0.741949738282547 0.734524830915189 1 1
0.775758109437056 0.768372217707693 1 1
0.846616784264716 0.837864963943015 1 1
0.845068779006703 0.836534155189494 1 1
0.807403441161623 0.799532068226945 1 1
0.762587883870782 0.755292067003901 1 1
0.824552225559881 0.815982033296676 1 1
0.899666096326433 0.891450024908114 1 1
0.785200036369143 0.777299326486275 1 1
0.850264216171233 0.842401165315261 1 1
0.842246705852035 0.832958849893757 1 1
0.767980971866903 0.760108882794348 1 1
0.778214146259685 0.770739706822123 1 1
0.798147312321634 0.789880968675774 1 1
0.790958432578326 0.782833587724217 1 1
0.83997513762313 0.832048235638615 1 1
0.83318405694819 0.824839486788893 1 1
0.856510203382759 0.848377718598904 1 1
0.777638503596879 0.770051449325406 1 1
0.833550588118526 0.824741971161702 1 1
0.683570133592273 0.676573633836241 1 0
0.817744891272669 0.809277067425353 1 1
0.860502231331792 0.85221166137712 1 1
0.856119338086304 0.84796594844335 1 1
0.800298569964679 0.792416042400415 1 1
0.876675440756411 0.867984793100337 1 1
0.800027852448887 0.791797173842746 1 1
0.858734122387359 0.85009063752954 1 1
0.737091155594148 0.729817147387294 1 1
0.825938431848887 0.816585119201842 1 1
0.859783726142349 0.850889996365741 1 1
0.782013635597758 0.774334512645363 1 1
0.847660310953875 0.839622221752369 1 1
0.768643524250183 0.76087999365767 1 1
0.777083293120466 0.769029978001224 1 1
0.745754334127564 0.738398904397119 1 1
0.829075754000964 0.820771780310147 1 1
0.714729325761267 0.707437334919261 1 1
0.734426791520313 0.727398389005682 1 1
0.777361078068496 0.768978176924021 1 1
0.831140974614928 0.822215695744705 1 1
0.728935385012637 0.721561832857301 1 1
0.804033985253384 0.796804198846518 1 1
0.782012655198487 0.773578200483937 1 1
0.763636139487267 0.756045479901468 1 1
0.869847022963222 0.861857914016279 1 1
0.863674068736638 0.855729635776669 1 1
0.73981699551941 0.732573193897746 1 1
0.773816455487969 0.765977699268385 1 1
0.859793145853716 0.850791462551861 1 1
0.817470318458862 0.808968121385849 1 1
0.81924103531767 0.810674876976297 1 1
0.828891775083051 0.820880680423549 1 1
0.841890041082308 0.833402091623662 1 1
0.722244306505748 0.714782839944266 1 1
0.777570385454843 0.769946406133472 1 1
0.789919882798499 0.782196393498397 1 1
0.802805960773216 0.795574851328256 1 1
0.7732141772297 0.765577157358434 1 1
0.834268954279596 0.82638593111156 1 1
0.756237444214066 0.748880450219084 1 1
0.819104936408713 0.810710981484041 1 1
0.737595551743984 0.729913144821182 1 1
0.846519911331018 0.837404032313019 1 1
0.858821394873561 0.850241094264635 1 1
0.916689087230528 0.907765189586966 0 0
0.814322789458898 0.805996088847225 1 1
0.796171863723288 0.788691069950298 1 1
0.810708302409018 0.802510334332109 1 1
0.753401130083992 0.744833595637013 1 1
0.766930836563188 0.758909369012397 1 1
0.722081506990289 0.714240621336174 1 1
0.822939733488751 0.814921966112811 1 1
0.677738196273657 0.670386339632684 1 0
0.78266155755133 0.775026982996266 1 1
0.736951942010251 0.72994131108107 1 1
0.815496248914687 0.807293230113254 1 1
0.819769231507833 0.811795734417524 1 1
0.824318883008318 0.816286649891768 1 1
0.830365720001093 0.821944933251633 1 1
0.807235610193381 0.799391204618136 1 1
0.877605654164419 0.868743208385159 1 1
0.815876846472963 0.807588136334059 1 1
0.750419627271401 0.742728999805879 1 1
0.755799669129997 0.748267944529017 1 1
0.840116137423689 0.831613123327888 1 1
0.80734630384972 0.798574877838517 1 1
0.779360788317644 0.771515520730282 1 1
0.856164991031435 0.848168954149946 1 1
0.784453870437035 0.775749759505303 1 1
0.756568004543498 0.748865164123162 1 1
0.788546435123191 0.780091012398691 1 1
0.805424489224335 0.797569394794755 1 1
0.896786933418779 0.887660167146755 1 1
0.864375244329285 0.855643307388941 1 1
0.82159416927687 0.813452675884695 1 1
0.889971026375355 0.880870420838643 1 1
0.902693831433166 0.893980132620332 1 1
0.783223402484953 0.775181013466163 1 1
0.80772337554109 0.800058170127758 1 1
0.773822238267744 0.765760410592641 1 1
0.810897298302852 0.803069896113294 1 1
0.826951832683636 0.819249047978746 1 1
0.795206246231214 0.786439559642785 1 1
0.857102784210484 0.848945162605799 1 1
0.741992145781989 0.734967268240996 1 1
0.87060422430263 0.861350247671647 1 1
0.811137001514646 0.803253986801853 1 1
0.794757522537982 0.786173683997776 1 1
0.778554342072462 0.770405316513934 1 1
0.790594217005901 0.782745056134864 1 1
0.856828571488086 0.848818364165626 1 1
0.867955022488693 0.859759020127237 1 1
0.744118067448519 0.737154318972813 1 1
0.810501487636791 0.801999694724937 1 1
0.792757501710876 0.784822486403434 1 1
0.79891733472191 0.79148760729685 1 1
0.752231046720741 0.744772696654709 1 1
0.855605281380837 0.846914648143664 1 1
0.735032153811291 0.727869255796327 1 1
0.827861088833627 0.81984776681138 1 1
0.762411464546009 0.755413274282823 1 1
0.798464922206952 0.790755888172677 1 1
0.811826021529861 0.803172422232436 1 1
0.774474838775378 0.766614320564074 1 1
0.832034147883305 0.822795499766245 1 1
0.856717457481199 0.848200132535989 1 1
0.799794441754524 0.792103338763122 1 1
0.826053280662627 0.817994815278458 1 1
0.75610109256017 0.748445851262966 1 1
0.814696556573195 0.806695907307758 1 1
0.790736355323888 0.783232724598749 1 1
0.770055492775597 0.76192882651281 1 1
0.84369932433335 0.83522953174058 1 1
0.849457202407245 0.840901173478618 1 1
0.74796773526708 0.739655316101238 1 1
0.862770213665422 0.853813269305336 1 1
0.729312268295532 0.722452507527144 1 1
0.764347763715062 0.756306201348826 1 1
0.794631833109976 0.787062487180164 1 1
0.773721138630115 0.766300818875971 1 1
0.775617846683807 0.767406558024197 1 1
0.852804087199224 0.84344213969732 1 1
0.781091262339688 0.77342453479726 1 1
0.745178402857412 0.737736048008159 1 1
0.84994647063717 0.841423712488591 1 1
0.814750770094875 0.806636332733937 1 1
0.814378413683617 0.806050964168383 1 1
0.705270894180039 0.698352449560356 1 1
0.910747860063955 0.901826511017015 1 1
0.817133452880818 0.808840498673182 1 1
0.812275087991313 0.804264571303786 1 1
0.772136642150017 0.764012561460828 1 1
0.867632140152861 0.858950709248948 1 1
0.802497909201801 0.794436753911086 1 1
0.830232988438353 0.822519405476272 1 1
0.777854955151632 0.770161695756598 1 1
0.821007673614336 0.813271721633362 1 1
0.800175206439541 0.792881075577212 1 1
0.781627012343209 0.773800150198892 1 1
0.891940489789537 0.88333648196557 1 1
0.767465834636629 0.759866846600039 1 1
0.759868186254603 0.752487374134108 1 1
0.874942022179295 0.865974126089021 1 1
0.813819911612056 0.806124817730964 1 1
0.751789063184241 0.744243147367164 1 1
0.795218864356174 0.787571195492104 1 1
0.77351790714587 0.765992030329066 1 1
0.878192735037348 0.869239890889731 1 1
0.799682570156987 0.791879513510656 1 1
0.80249751563724 0.793990455022246 1 1
0.920365094446517 0.910308027102043 0 1
0.714532959225799 0.708021959753629 1 1
0.751217546431262 0.743690106490037 1 1
0.808641273720248 0.8007708337661 1 1
0.790270251666436 0.782315379073819 1 1
0.788759858567121 0.780822046503897 1 1
0.815871415142488 0.807640912912559 1 1
0.781989695693526 0.774624226292011 1 1
0.812094915959344 0.80454500998895 1 1
0.775126651872446 0.767773129438474 1 1
0.753200918978857 0.745728883268127 1 1
0.747981578449336 0.740591446847342 1 1
0.792728637212277 0.785236058030634 1 1
0.850678184379304 0.842632800498735 1 1
0.835005095035189 0.826739571989864 1 1
0.889342313541074 0.880542356694229 1 1
0.77805003144611 0.770387591493766 1 1
0.750383678324925 0.743004780146429 1 1
0.757844691932281 0.750215066895474 1 1
0.8363232715125 0.827889234332817 1 1
0.833722694904367 0.825610964629626 1 1
0.802400996097711 0.794465972750803 1 1
0.819273942993965 0.811071651738464 1 1
0.766532004063618 0.758452639923541 1 1
0.788329891811233 0.780887372241632 1 1
0.797044121748811 0.789057339146415 1 1
0.815967473018985 0.808211332548593 1 1
0.800940903684988 0.792797977464165 1 1
0.793019019124043 0.78467288932216 1 1
0.838822719665511 0.830449137529167 1 1
0.806802148328426 0.79906230737249 1 1
0.825085882629045 0.816716595985697 1 1
0.82499398586178 0.816772148559866 1 1
0.656185757230278 0.649849292137185 0 0
0.849357822456263 0.840932663886879 1 1
0.803396375244848 0.795456037129386 1 1
0.827995559085861 0.81914505899837 1 1
0.674432026988819 0.667548777068156 0 0
0.796012879755713 0.787759843752711 1 1
0.801923568758171 0.794289925402178 1 1
0.802226710345497 0.793068824497559 1 1
0.851611541980556 0.843296185325123 1 1
0.824095007283519 0.816749703591872 1 1
0.852186456535628 0.844213847401248 1 1
0.660674817021883 0.653411464932595 0 0
0.816583218419085 0.808611526387775 1 1
0.804362594185375 0.796136137093653 1 1
0.816914927774857 0.808932600968687 1 1
0.803342425664031 0.795474836264601 1 1
0.766816136797345 0.759012432163515 1 1
0.767467523740603 0.76007634310478 1 1
0.779759351474526 0.772265521687379 1 1
0.733615965088464 0.726734071071447 1 1
0.812388654679147 0.803735401993908 1 1
0.706754311482873 0.700575470881381 1 0
0.766163157003016 0.758651109920008 1 1
0.8394459357164 0.831053301066261 1 1
0.771027146595895 0.763379402994306 1 1
0.877468529717999 0.868500612540494 1 1
0.789997567657301 0.781791956460013 1 1
0.789427782766109 0.782073133445585 1 1
0.790891920704265 0.783048882980532 1 1
0.749034226458487 0.740429647020041 1 1
0.763828434953587 0.755720253889158 1 1
0.705879211397706 0.698856851246065 1 1
0.72432392719353 0.717195630480629 1 1
0.794231302532604 0.786602521206075 1 1
0.78626197864262 0.778332535594955 1 1
0.784542048700109 0.776555026473704 1 1
0.795127996308246 0.786580435150754 1 1
0.764058604309701 0.756376247968312 1 1
0.871290412910155 0.86283440702784 1 1
0.872062205134826 0.863700010840208 1 1
0.732356496959876 0.725373993995195 1 1
0.719876473203455 0.71278189599401 1 1
0.946165831840138 0.936766271725687 0 0
0.748205802142663 0.740787279286677 1 1
0.971971015390392 0.961541849422678 0 0
0.766329738848769 0.759084001870806 1 1
0.825288091119086 0.817326811064989 1 1
0.799748259752773 0.791782301396175 1 1
0.820001037908218 0.812059758363073 1 1
0.845003218718656 0.836603076839435 1 1
0.777916785897043 0.769897364572799 1 1
0.783940064732602 0.776158264339481 1 1
0.778649767385971 0.770727270950056 1 1
0.727716233173832 0.721053843314978 1 1
0.77348534886448 0.766327948160071 1 1
0.776253627412171 0.768501581044175 1 1
0.748017999129207 0.739964686339511 1 1
0.935819870545862 0.92718674395106 0 0
0.834258944510709 0.826019919231047 1 1
0.722197659084204 0.715530075086405 1 1
0.772190810717841 0.763882687797841 1 1
0.823751928136623 0.81560944420168 1 1
0.752206638778246 0.745525914139575 1 1
0.807790369828122 0.79937301156408 1 1
0.740148070456963 0.733019888070953 1 1
0.875686122107591 0.86650947981915 1 1
0.790115725417835 0.781638279187838 1 1
0.762452915808864 0.754993197128824 1 1
0.7971922806091 0.78922478972051 1 1
0.780595059043392 0.772405534393744 1 1
0.759055270805313 0.750916691822161 1 1
0.695025645601066 0.688228615094434 0 0
0.812683366764932 0.80506809770866 1 1
0.843219968017552 0.835158418616144 1 1
0.883610191563233 0.874335939564369 1 1
0.884813035807672 0.876425119687205 1 1
0.860942616012509 0.852583584681249 1 1
0.690296959282336 0.682949625786135 0 0
0.827395177484772 0.818499651283102 1 1
0.715445175674151 0.708046201923537 1 1
0.739195407012732 0.732442185348012 1 1
0.880317043383375 0.871619504301189 1 1
0.771770316394231 0.763595888763051 1 1
0.832201265289477 0.823504468892263 1 1
0.753238623899185 0.745571880506901 1 1
0.872189194200118 0.86358758613205 1 1
0.777221655158599 0.769750741070407 1 1
0.786917960368403 0.778411506740628 1 1
0.858357282692222 0.849166513032755 1 1
0.874665015838727 0.865967581767035 1 1
0.707397008183168 0.70085839175484 1 1
0.856867991687062 0.847948626253855 1 1
0.77578908278054 0.767888293447257 1 1
0.785652542768364 0.77776368869248 1 1
0.80406844566291 0.796147117590391 1 1
0.821220882447707 0.813374623120582 1 1
0.833088578999247 0.824596239624615 1 1
0.800385252536849 0.792888241570072 1 1
0.821772599069048 0.813149295085982 1 1
0.820941131559206 0.812761718729322 1 1
0.796395037404394 0.788407136192093 1 1
0.745905527966069 0.73864468776801 1 1
0.830280734903465 0.822466223582296 1 1
0.850463614884827 0.842170977893871 1 1
0.773085850909797 0.765336694581099 1 1
0.790299130738226 0.782770766290874 1 1
0.775549211143699 0.767256874702414 1 1
0.786218261813247 0.778102207605399 1 1
0.735223568082313 0.727387232536077 1 1
0.77884516558139 0.770552286037926 1 1
0.863063025917046 0.85440302078771 1 1
0.831613271980963 0.823450743362917 1 1
0.877250858090538 0.86922672026709 1 1
0.748287444068553 0.741341472057394 1 1
0.827368389205678 0.819077653228421 1 1
0.856883967661612 0.848766510655768 1 1
0.8271901717259 0.818509863338521 1 1
0.860373337932268 0.85164962030631 1 1
0.775194241175439 0.767494346051188 1 1
0.788196405909934 0.780723837446382 1 1
0.800394818058505 0.792800043721757 1 1
0.844115121474799 0.835503042356387 1 1
0.740820344449694 0.733463630574309 1 1
0.688968485965918 0.682186762522477 0 0
0.686289125064743 0.679151638530609 0 0
0.791047258554799 0.7834203854566 1 1
0.78104369025187 0.77212748809254 1 1
0.841901866547001 0.833644298647753 1 1
0.8977041747877 0.88893240837991 1 1
0.699567379661485 0.692557340526533 1 1
0.83676764093653 0.827810143526434 1 1
0.757782673109572 0.75086728229937 1 1
0.842798092957959 0.834527760613577 1 1
0.721675823675956 0.714389452214767 1 1
0.83804163587783 0.830100512846472 1 1
0.825857769505219 0.817170970237381 1 1
0.820271787600545 0.812380456964917 1 1
0.853072693859751 0.844943514753932 1 1
0.831468344955635 0.823576542066902 1 1
0.798560612277708 0.790766993055137 1 1
0.821846867027242 0.814778937630471 1 1
0.721773514113241 0.714757891797475 1 1
0.720132033286696 0.713667393219513 1 1
0.726797153069976 0.719521577596714 1 1
0.764560430147086 0.756847197754026 1 1
0.861381658548428 0.852175550359008 1 1
0.758909359055686 0.751246305549554 1 1
0.830067942448954 0.822237845104642 1 1
0.769092037264116 0.761454023457922 1 1
0.763207463074001 0.755611064601176 1 1
0.78839872837769 0.780566192524373 1 1
0.72654692894374 0.71934211878825 1 1
0.792421311120134 0.783888884799027 1 1
0.810609608790593 0.802650115868381 1 1
0.896479451193386 0.887750159864638 1 1
0.710554238506701 0.703944014718112 1 1
0.821133796223072 0.813076568859847 1 1
0.902101860533872 0.893152621121494 1 1
0.785379732951362 0.776990904961259 1 1
0.831992445293244 0.823441009442059 1 1
0.795266305317169 0.787144886754028 1 1
0.84580098679438 0.836966062186743 1 1
0.895563871207634 0.886461324486049 1 1
0.828213203936436 0.819377303426573 1 1
0.67063462371979 0.664255728493507 0 0
0.782305301936654 0.773961727103617 1 1
0.793888356429656 0.785564085468554 1 1
0.787865901947265 0.780344858258872 1 1
0.737057561883751 0.729978372784138 1 1
0.785302112504722 0.777466883465572 1 1
0.84052372344107 0.832671265287696 1 1
0.699075146111612 0.692559423809029 1 1
0.81599692359695 0.80774625345807 1 1
0.847550436279942 0.839131911268249 1 1
0.726668733583963 0.719344733241322 1 1
0.83339571192074 0.82554267666259 1 1
0.843458668259927 0.834892982007017 1 1
0.770809863748644 0.763281678838664 1 1
0.802925319363778 0.795477153870952 1 1
0.809199182787194 0.800911028914251 1 1
0.785420788744848 0.778308735310802 1 1
0.852020891106348 0.84393860151912 1 1
0.863999141374215 0.855415089525534 1 1
0.823434649724693 0.813911325374245 1 1
0.828361340446276 0.819843451267444 1 1
0.800110773965342 0.791373705829706 1 1
0.785621294893541 0.777779474739012 1 1
0.773395504089889 0.765919534500296 1 1
0.724527256943481 0.717604201621363 1 1
0.869732345589926 0.860933777936815 1 1
0.800808442410012 0.792636998490111 1 1
0.95946578093458 0.949190664188379 0 0
0.858569431237616 0.849817779828281 1 1
0.789745487484427 0.782060015225255 1 1
0.722912497366077 0.716461623465695 1 1
0.771199375360261 0.763576923839195 1 1
0.856310727724953 0.847726576921568 1 1
0.770949866544638 0.763396342182861 1 1
0.726798758072035 0.719975004128667 1 1
0.889886415562054 0.880945211790938 1 1
0.818062864586599 0.809961932524209 1 1
0.735121616344394 0.728125109421035 1 1
0.755467612489094 0.748230969089798 1 1
0.861068047520336 0.852431352278489 1 1
0.878979199980603 0.870573420388056 1 1
0.885549476366012 0.876350061741317 1 1
0.84304296634284 0.834513475632016 1 1
0.887744923889272 0.879516478531117 1 1
0.788644654522067 0.780776346164951 1 1
0.839712951097292 0.830955358231034 1 1
0.836273376191473 0.827513914649249 1 1
0.797363140022845 0.788754466033807 1 1
0.800616878311032 0.793024477486178 1 1
0.845818326918491 0.837398363289093 1 1
0.801420870266081 0.793393045327778 1 1
0.819622311443207 0.811101145629311 1 1
0.903242612490982 0.893909784427056 1 1
0.814781911444414 0.806487845347029 1 1
0.843515673145521 0.83566408479912 1 1
0.775689421628827 0.767795949145772 1 1
0.777262842863308 0.769506817389338 1 1
0.824317426410941 0.816781202715949 1 1
0.773743219827178 0.766661025991361 1 1
0.804534710871432 0.795230295258193 1 1
0.772428561631797 0.765396645653561 1 1
0.927864464514816 0.917265513812091 1 1
0.822735553986553 0.814528735819848 1 1
0.76522037038952 0.757842908221281 1 1
0.778766092844857 0.771328142011355 1 1
0.845456992667347 0.836332165713232 1 1
0.788339621520252 0.781143263006675 1 1
0.773999982639343 0.766381892646141 1 1
0.692940077634289 0.686000925463549 0 0
0.797539624654804 0.789331548089568 1 1
0.867294040071517 0.85815688361545 1 1
0.75945171799504 0.752047796695442 1 1
0.766623874902975 0.759511288548305 1 1
0.858423704354082 0.849836049329116 1 1
0.747418807666076 0.740027426574315 1 1
0.836103860460198 0.827576840925145 1 1
0.715425177942818 0.708336205412277 1 1
0.794654989304012 0.786772235046656 1 1
0.804857939290685 0.79609407659846 1 1
0.829013700988505 0.820428124417841 1 1
0.727795873562148 0.72004649605866 1 1
0.836636311574943 0.827551696251243 1 1
0.889374621162763 0.880296962397936 1 1
0.788412249351798 0.780620499055812 1 1
0.695609482116621 0.688523497815805 1 0
0.839349522974747 0.83092181557931 1 1
0.728910486713844 0.721798929368081 1 1
0.823933189460837 0.815620870410196 1 1
0.766206560912531 0.75867026294036 1 1
0.838994422856295 0.830505584293941 1 1
0.771083613655973 0.763197599989696 1 1
0.759839505450439 0.752662563198182 1 1
0.768921039167307 0.761235898383887 1 1
0.697115946587964 0.68993176719134 1 0
0.804413463694899 0.796300039497137 1 1
0.748798108229703 0.741618984485629 1 1
0.793724433471505 0.786238876169368 1 1
0.81195813852612 0.804323284653978 1 1
0.758306787718422 0.750416200842033 1 1
0.847387805576899 0.839371572573597 1 1
0.812337179417236 0.804670858652229 1 1
0.8249222225429 0.81699996431214 1 1
0.827546971964847 0.819166242219213 1 1
0.712100076946864 0.705152900294959 1 1
0.780338489738666 0.772421758910298 1 1
0.79747388650703 0.789601920175165 1 1
0.840890551827141 0.832653036437734 1 1
0.863611089259147 0.85513022012889 1 1
0.769841641417583 0.762430568391428 1 1
0.868812851025993 0.860513184210438 1 1
0.78191922839462 0.774510702538974 1 1
0.750589984234872 0.743605724191206 1 1
0.865903113841186 0.857061802881175 1 1
0.751389695542163 0.74392703530759 1 1
0.780174170504768 0.772894701471702 1 1
0.780387993309666 0.772291408810711 1 1
0.780545450113301 0.77238995716208 1 1
0.790198209854368 0.782490112745927 1 1
0.894212074126236 0.885471847667142 1 1
0.738062562606856 0.730735755041753 1 1
0.692665340258474 0.685590892704093 1 0
0.808707685185067 0.801553074165438 1 1
0.764974279906975 0.756960882010797 1 1
0.715864501835987 0.708901864336844 1 1
0.782534021625453 0.774708292436397 1 1
0.811756321480142 0.804100516492091 1 1
0.924035430691552 0.914563171980245 0 0
0.694209540433893 0.68642862602622 1 0
0.885438939209085 0.87674541606376 1 1
0.794913150202809 0.787448939483396 1 1
0.818427686620231 0.810220866637501 1 1
0.710194121668693 0.703579168531818 1 1
0.747760863910532 0.740326761719386 1 1
0.734210992481555 0.726949409656578 1 1
0.693635722426481 0.686905144639798 0 0
0.765431552973548 0.758503327378534 1 1
0.800542073490483 0.792881514674842 1 1
0.909284342833272 0.899898532864542 1 1
0.751639316524745 0.74455802151941 1 1
0.750964675469278 0.743310589053079 1 1
0.72977843952417 0.722334079472272 1 1
0.804166074363623 0.796058288332559 1 1
0.801603530648861 0.793399266050698 1 1
0.796166259139846 0.788625827970662 1 1
0.759223855566841 0.751642499889383 1 1
0.887226191082512 0.877457816144291 1 1
0.78512535674608 0.777032457437726 1 1
0.763884329681277 0.756630529652027 1 1
0.747556316959477 0.739884588003036 1 1
0.751931143649331 0.743884586957893 1 1
