# Supplementary material for: Bias caused by sampling error in meta-analysis with small sample sizes
Source: PLoS One. 2018 Sep 13;13(9):e0204056. doi: 10.1371/journal.pone.0204056 (PMC6136825; doi:10.1371/journal.pone.0204056)
Supplement: S4 File — (ZIP) [file pone.0204056.s004.zip › results N = 20 theta = 0.8 tau = 0 sz = 500-1000.txt]

"cohen.dl.theta" "hedges.dl.theta" "cohen.dl.cp" "hedges.dl.cp"
0.825105568256206 0.824287740255391 1 1
0.807570843881042 0.80674390963211 1 1
0.822898071869451 0.82209866188331 1 1
0.787252895411149 0.786492687295531 1 1
0.799210095693764 0.798403189120963 1 1
0.790779149137573 0.790010329463322 1 1
0.800549246675123 0.799749488165546 1 1
0.808546135621511 0.807706485727869 1 1
0.75572142840082 0.754955421598805 0 0
0.79598766844231 0.79518167938763 1 1
0.799920544662884 0.799085591185704 1 1
0.791542662417819 0.790818700516031 1 1
0.789738964510885 0.788884798003877 1 1
0.788324220257705 0.787531193966105 1 1
0.774809547540099 0.774058196804009 1 1
0.807297671881061 0.806482955953495 1 1
0.789535152551734 0.788703556413141 1 1
0.803610821013927 0.80282145458333 1 1
0.806175319895017 0.805358935562988 1 1
0.802627018273486 0.801817069664362 1 1
0.796030764794752 0.795289489951228 1 1
0.770136593141548 0.769353908137844 1 1
0.793575653074119 0.792765811086104 1 1
0.818007139482655 0.817150716448233 1 1
0.84995900844085 0.849100376159951 0 0
0.803957985825415 0.803093300211449 1 1
0.803930092993531 0.803121451646473 1 1
0.779914712302162 0.77911805237708 1 1
0.798050651311249 0.797239770996926 1 1
0.784340040547248 0.783577289061609 1 1
0.797192106452987 0.79646937703461 1 1
0.784399564503898 0.783600830385148 1 1
0.799302057985005 0.798477130113587 1 1
0.792102652601369 0.791332828870892 1 1
0.818740291739072 0.817904850504314 1 1
0.795060789329511 0.794182799848982 1 1
0.800121285635033 0.799337960742668 1 1
0.806893720740236 0.806079118748548 1 1
0.794897012077716 0.794102048262421 1 1
0.839203467658554 0.83840227752992 1 1
0.810374201265638 0.809567570790728 1 1
0.807409294470641 0.806575343911441 1 1
0.781800207525104 0.780979238010861 1 1
0.80307685371832 0.802351253906071 1 1
0.815856040269447 0.815062327433215 1 1
0.757351598366038 0.756554087895591 0 0
0.8099728485319 0.809168547625953 1 1
0.834369898207988 0.8335747200326 0 0
0.824095174230002 0.823232057255584 1 1
0.796078649727632 0.795215375126927 1 1
0.802540208034391 0.801770353731635 1 1
0.786515502911517 0.785648185212682 1 1
0.800291924219493 0.79955130403246 1 1
0.827874682710922 0.827092174053721 1 1
0.771020274656803 0.770214618098587 1 1
0.785692530245493 0.78485208746211 1 1
0.799757564411469 0.79899147830125 1 1
0.805769116279294 0.80496174948976 1 1
0.78529730695374 0.784504665463062 1 1
0.793688823606027 0.792899637923762 1 1
0.777776983217614 0.777016611133691 1 1
0.799903596019998 0.799102773328871 1 1
0.754671292322831 0.753895322819613 0 0
0.789970549782991 0.7891645558175 1 1
0.813859597591541 0.813046579973665 1 1
0.82435979606859 0.823555688754514 1 1
0.797522191202781 0.796680483481939 1 1
0.824396337682132 0.82357027501042 1 1
0.781171674783617 0.780349796477821 1 1
0.815939026341917 0.815101944160577 1 1
0.822080624013368 0.821172639068713 1 1
0.792854704458128 0.792127836409504 1 1
0.799413685061115 0.798598461542566 1 1
0.816112054591709 0.81528027323524 1 1
0.795744233112522 0.794981867175919 1 1
0.788636300885733 0.787860693276562 1 1
0.794789557373166 0.793963532732956 1 1
0.813935704940444 0.813149028489597 1 1
0.808719817508245 0.80794539003472 1 1
0.804512944927039 0.803730122181693 1 1
0.819150745956493 0.818336992785829 1 1
0.776564992604963 0.775741793711406 1 1
0.796804943517967 0.796008834813236 1 1
0.794017694477711 0.79322298056892 1 1
0.776536703205477 0.7757059382926 1 1
0.825744347311219 0.824901987411655 1 1
0.801763114016177 0.801008353579845 1 1
0.819711326774089 0.818906950708929 1 1
0.802144298684126 0.801316734581081 1 1
0.80351543775396 0.802733626702226 1 1
0.809459907365202 0.808638525316302 1 1
0.789582555268728 0.788806724612509 1 1
0.808083772553598 0.807269620182263 1 1
0.774524146513745 0.773790655976974 1 1
0.790188849227435 0.789418140775783 1 1
0.809483240855062 0.808656164476545 1 1
0.808301603230733 0.807515772678556 1 1
0.785239314038766 0.784387019078997 1 1
0.798828073643972 0.79806622971239 1 1
0.790995519623521 0.790112137329828 1 1
0.812966194751913 0.812147765218144 1 1
0.806149633911249 0.805318554446028 1 1
0.800881198373855 0.800089966346394 1 1
0.79922946885246 0.798438252573363 1 1
0.822850521290159 0.822004496487302 1 1
0.78868665642539 0.787888659603624 1 1
0.775603221157209 0.774768579108569 1 1
0.825638901992007 0.824826668489883 1 1
0.790052085526929 0.789263979601247 1 1
0.826313520128281 0.825528752734562 1 1
0.79811085158866 0.797295238661973 1 1
0.820684557712718 0.819831509024052 1 1
0.805544702613046 0.804773439046647 1 1
0.798337295924194 0.797578835035777 1 1
0.823473567198805 0.822627643685114 1 1
0.802389834376782 0.801638450666671 1 1
0.769097902634095 0.76834227403951 1 1
0.831474198262654 0.830612877078178 1 1
0.811077825209792 0.810267562650237 1 1
0.807918743706133 0.807116228995079 1 1
0.795909789591468 0.795069014677237 1 1
0.807231005716822 0.806446191328729 1 1
0.822315033338805 0.821471665073732 1 1
0.827637865032874 0.826826948802536 1 1
0.780400390431109 0.779596906778384 1 1
0.799546341586305 0.798689854390621 1 1
0.807776843479609 0.806951874272423 1 1
0.826415194065683 0.825576289241373 1 1
0.770751282550013 0.769984109811173 1 1
0.808367327881089 0.807570650086984 1 1
0.765341578005648 0.764593985714954 0 0
0.809978595167402 0.80919041240568 1 1
0.794532342209156 0.793719679498033 1 1
0.803418158249006 0.802542452715653 1 1
0.806299319706399 0.805531922309322 1 1
0.829063160286123 0.828237451358894 1 1
0.811284692466021 0.810442631110968 1 1
0.797907169408209 0.797143353475929 1 1
0.79679511391513 0.795997083535202 1 1
0.817555831031103 0.816745028602114 1 1
0.821077258363427 0.820248951827824 1 1
0.795413678030363 0.794712915801948 1 1
0.829653916240494 0.828810063868115 1 1
0.836679819691938 0.835893006516558 0 0
0.805803093115044 0.805018354989887 1 1
0.790403824744806 0.789605350172937 1 1
0.79844355484642 0.797671511283809 1 1
0.809373056345245 0.808552437018286 1 1
0.787674142881036 0.786850989270491 1 1
0.80769129369749 0.806819225923655 1 1
0.829748214517011 0.828881623032303 1 1
0.797523980066352 0.796732445321344 1 1
0.828130407328621 0.827330094511144 1 1
0.81514142624837 0.814276463693367 1 1
0.807374277119186 0.806529555139509 1 1
0.785025233724571 0.784188335385405 1 1
0.790666987444352 0.789889023118788 1 1
0.809413090571751 0.808611819436596 1 1
0.789475391788112 0.788648729401589 1 1
0.807373751771533 0.806499870273005 1 1
0.793160943595991 0.792413466943343 1 1
0.809473404905613 0.808697642639226 1 1
0.798621455850349 0.797773331835625 1 1
0.795165506874911 0.794410824437252 1 1
0.808649289140406 0.807797492751969 1 1
0.81634132349465 0.815523516892967 1 1
0.804164033581438 0.803433785667032 1 1
0.822173121478187 0.821321812386179 1 1
0.779806924430237 0.779041055738864 1 1
0.783914366347996 0.783066729071607 1 1
0.780797643464825 0.780008127374949 1 1
0.819380693104788 0.818542509545854 1 1
0.800325202719675 0.79947504322801 1 1
0.801718992602104 0.800946843628485 1 1
0.751248788754442 0.750535285681351 0 0
0.789404860921224 0.788605682479724 1 1
0.793298056515179 0.792498531103293 1 1
0.795436180658438 0.794570313832306 1 1
0.815553758709611 0.814747604281593 1 1
0.771342372134227 0.770568413703976 1 1
0.842021243033713 0.841137376344386 0 0
0.806823993291099 0.806009632605945 1 1
0.808824845190043 0.807977244473097 1 1
0.821559439187676 0.820747542026787 1 1
0.80943529587963 0.808640980116466 1 1
0.780160001237401 0.77934093548445 1 1
0.810414254780801 0.80961627830023 1 1
0.792198732988743 0.791399004164521 1 1
0.786007236286721 0.785254799646505 1 1
0.796456490935571 0.795655597131305 1 1
0.801106766053957 0.800348859812252 1 1
0.802957838017879 0.80219279537637 1 1
0.803678818356579 0.802861977564977 1 1
0.831636186645364 0.830850119326102 1 1
0.807243945245713 0.806460767199408 1 1
0.800657251777335 0.799848394394672 1 1
0.795515902539773 0.79469241709569 1 1
0.792075159756489 0.791306626915219 1 1
0.806975903900134 0.806189896818622 1 1
0.788301715100371 0.787602891370808 1 1
0.777050710401479 0.776249213074617 1 1
0.784689241486775 0.783883482396747 1 1
0.770883428031657 0.770133193400743 1 1
0.804483705472021 0.803610959391241 1 1
0.773064830362436 0.772233264682837 1 1
0.797146320820446 0.79635207063228 1 1
0.798108190371269 0.797273365947998 1 1
0.788675449925363 0.787910364990895 1 1
0.800159440883871 0.79938339480507 1 1
0.783092565365729 0.782296431363033 1 1
0.797521342673761 0.796744891334143 1 1
0.818074780161894 0.817256756459201 1 1
0.816318729538705 0.815537843029113 1 1
0.783606358099881 0.782802990041105 1 1
0.803991995399285 0.803223163947829 1 1
0.810303270379728 0.809409297904596 1 1
0.802648878361187 0.801790697710463 1 1
0.828973696762142 0.828130175929486 1 1
0.776394098223958 0.77560784615047 1 1
0.829343079565447 0.828602932030773 1 1
0.784490298648358 0.783733573980881 1 1
0.791213888871826 0.790457083548085 1 1
0.804725960566641 0.803885013528249 1 1
0.80013074043434 0.799365358564121 1 1
0.795816627289358 0.794982680006142 1 1
0.804169026864034 0.803267288597743 1 1
0.7841530267188 0.783413221312895 1 1
0.796885244387598 0.796071791017023 1 1
0.779042837149856 0.778320226216775 1 1
0.808150185895917 0.807309025187982 1 1
0.806853511805316 0.806067920154356 1 1
0.799776144583714 0.798972556704821 1 1
0.801250341814033 0.800457771701803 1 1
0.769420766661994 0.768671494743245 1 1
0.784571970997382 0.783767390000894 1 1
0.805111872461159 0.804275889960671 1 1
0.801825790091358 0.801042022342751 1 1
0.822651324392833 0.821839745949329 1 1
0.809438944959879 0.808663494884955 1 1
0.809537723452232 0.808716434753348 1 1
0.793662674520135 0.792849097182046 1 1
0.811065510320248 0.810228710744942 1 1
0.801733126825385 0.800944154116631 1 1
0.835832492884472 0.835003882968455 0 0
0.79055442287955 0.78978302277676 1 1
0.817262897180455 0.816403039240607 1 1
0.782832042262161 0.7820642498543 1 1
0.824782279192786 0.823977430301154 1 1
0.790732562354753 0.789822943880181 1 1
0.788356858687599 0.787586812629963 1 1
0.805599766901142 0.804795107136172 1 1
0.799290233284105 0.798466053709434 1 1
0.765005726020426 0.764222768539824 0 0
0.83982131317117 0.839010841775982 0 0
0.780960533792299 0.780234141620217 1 1
0.76414705217759 0.763346927443767 0 0
0.807032707924543 0.806192983201279 1 1
0.805834612331468 0.80498618625925 1 1
0.815840232795183 0.815014738128005 1 1
0.767043916404728 0.766267349819226 1 1
0.807436352723477 0.8065929490394 1 1
0.793248836860353 0.792516033867882 1 1
0.787400220364883 0.786646498601289 1 1
0.781049342618963 0.78030645301226 1 1
0.808079695996429 0.807260361680941 1 1
0.79606758950003 0.795254608918448 1 1
0.802187108897302 0.801389037530256 1 1
0.812634155003483 0.811788050500848 1 1
0.829248737672721 0.828401053179013 1 1
0.814645705425199 0.813802506063739 1 1
0.810375809699031 0.80953689482013 1 1
0.79086266393343 0.790058522922612 1 1
0.778228298245375 0.777444872943961 1 1
0.821286199551284 0.820478365159214 1 1
0.793465934553512 0.792565734738325 1 1
0.776301887344348 0.775553846236414 1 1
0.810183470129781 0.809375595813437 1 1
0.780153882458189 0.779360231016986 1 1
0.808037629897475 0.807221274119019 1 1
0.806399424969395 0.805630825393244 1 1
0.800356930165942 0.799501798751602 1 1
0.808001871940731 0.807226344108174 1 1
0.788412482870259 0.787692778745734 1 1
0.795403516810382 0.794560085225925 1 1
0.812505590829721 0.811654039339309 1 1
0.808190920679142 0.807386148764708 1 1
0.79458466780686 0.793816387527523 1 1
0.800984488404831 0.800136091751736 1 1
0.769148412301769 0.768370846727385 1 1
0.788261279917734 0.787445947712209 1 1
0.810113815917423 0.809197933091718 1 1
0.768040052106344 0.767332090946945 0 0
0.805533404888388 0.804711787680642 1 1
0.779996683874065 0.779206595382145 1 1
0.798573556497602 0.797821519096504 1 1
0.807918251603665 0.807059812717473 1 1
0.815351338611951 0.814461471959184 1 1
0.817294387411258 0.816464086835607 1 1
0.793352769813829 0.792497297050567 1 1
0.811633508548054 0.81077661025345 1 1
0.840630964214079 0.8398697462682 0 0
0.778462705162099 0.777643144466407 1 1
0.802917786285898 0.802075505982543 1 1
0.825312890931265 0.82450052993441 1 1
0.778549697664607 0.777727251156807 1 1
0.784510455829593 0.783785492269027 1 1
0.79845841126103 0.797685325228286 1 1
0.77895991231828 0.778162009230384 1 1
0.79104158329482 0.790189675082181 1 1
0.78343634580228 0.782649234101387 1 1
0.826739932067163 0.82589071140628 1 1
0.792201322865061 0.791418882198117 1 1
0.789821228729206 0.789037935791837 1 1
0.819404281026114 0.818543515732477 1 1
0.825628121658008 0.824770911024242 1 1
0.811767647138968 0.810922334744564 1 1
0.801140399115465 0.800295118940757 1 1
0.814245842283822 0.813456470665855 1 1
0.824600801805715 0.823765866124494 1 1
0.826348790508669 0.825507954791214 1 1
0.790200291347065 0.78942211052108 1 1
0.782403208603327 0.781587047357113 1 1
0.784939074731138 0.784143555657688 1 1
0.784898755827033 0.78405647571147 1 1
0.80513074180324 0.804383946215754 1 1
0.789257009931624 0.788477499135232 1 1
0.8320801458686 0.831236361392028 1 1
0.823152685838901 0.82234806255577 1 1
0.776914362157619 0.77613628227332 1 1
0.827118189255732 0.826348631509915 1 1
0.77364770055637 0.772876503831972 1 1
0.81638770191267 0.815579780399395 1 1
0.782441608732409 0.781563800508234 1 1
0.830295480912217 0.829466578334515 1 1
0.809703736833712 0.808852848019134 1 1
0.807458931960843 0.806657290483383 1 1
0.835504012400813 0.834716402091881 0 1
0.802255696269715 0.801451149030963 1 1
0.782133713429535 0.781329564848405 1 1
0.814731903781922 0.813938513070794 1 1
0.814302299745131 0.813453613186064 1 1
0.800657033664526 0.799855723293817 1 1
0.82144938305027 0.820591405054946 1 1
0.804969160481256 0.804217587293347 1 1
0.795953997419386 0.795174452392592 1 1
0.808545051506032 0.807728333457447 1 1
0.773893161781667 0.773153728065253 1 1
0.79990217669541 0.798973635758725 1 1
0.803268384361524 0.802410743734649 1 1
0.784603628776526 0.783822025806098 1 1
0.781737467269545 0.781026997775825 1 1
0.810703880944516 0.809768401634045 1 1
0.815736909052355 0.814859941108078 1 1
0.797465933087244 0.796684375163559 1 1
0.778708930768535 0.777914429892339 1 1
0.761141228669888 0.760356874283217 0 0
0.80026339282677 0.7995023237427 1 1
0.752513045554105 0.751732549806176 0 0
0.794673704921485 0.793861215408454 1 1
0.783440016260273 0.782650919534835 1 1
0.806826113396217 0.806036436066302 1 1
0.813233419447768 0.812451902026278 1 1
0.82933226524112 0.828527242088575 1 1
0.788296095930398 0.787551611039942 1 1
0.782327293781798 0.781582396963598 1 1
0.793622711135923 0.79280575965302 1 1
0.787778432325915 0.787051963683455 1 1
0.828607075821471 0.827773918079693 1 1
0.788793099859171 0.788021276751127 1 1
0.777233106666092 0.776432250618489 1 1
0.795996178825986 0.795203246448534 1 1
0.792347936119244 0.791534855047624 1 1
0.787052552733021 0.786296408040603 1 1
0.805872049484241 0.805064938235587 1 1
0.796771196681739 0.795966363340653 1 1
0.769948907612224 0.76915735147174 1 1
0.795187926299289 0.794409794487744 1 1
0.775278889838681 0.774467438008945 1 1
0.797149055149367 0.79631747581859 1 1
0.796826583477687 0.796025789793506 1 1
0.790316797520123 0.789550533824727 1 1
0.783629120746053 0.782798706202401 1 1
0.808761684698151 0.807993934172009 1 1
0.802384563890164 0.801586825665342 1 1
0.807920927459169 0.807067182531747 1 1
0.776460124282599 0.775670346316038 1 1
0.813633250206762 0.812756151728111 1 1
0.777093684609951 0.776331455075718 1 1
0.790297341800868 0.789456626615621 1 1
0.765716342461983 0.764955011478483 0 0
0.780720717920755 0.779909215643129 1 1
0.766420343864163 0.765660416947027 0 0
0.798358629203489 0.797538671850607 1 1
0.778610516063619 0.77779079802079 1 1
0.777877241761344 0.777065105003293 1 1
0.788086505226306 0.787281083628835 1 1
0.777079983483795 0.776302246063617 1 1
0.812701046180282 0.811891102489913 1 1
0.812111741321678 0.811357386368931 1 1
0.792411428992546 0.791617215775213 1 1
0.823319443833178 0.822518566434178 1 1
0.79643302162195 0.795613941131353 1 1
0.799627872849434 0.798829241571245 1 1
0.782927083616902 0.782107676346555 1 1
0.788569965544921 0.787780526866879 1 1
0.790493924661007 0.789666712134235 1 1
0.777057390187572 0.776202501780858 1 1
0.83604303936275 0.83523506172431 0 0
0.818797452490419 0.817970821621414 1 1
0.807814147132187 0.807057223870429 1 1
0.810237231776825 0.809443205964919 1 1
0.811184861956276 0.810418428961656 1 1
0.819152111431204 0.818304874305772 1 1
0.787037189675564 0.786224002617816 1 1
0.800729779794725 0.799994607315159 1 1
0.824663351344124 0.823816082679404 1 1
0.804971336494496 0.804164500244746 1 1
0.77795998165611 0.777096918911863 1 1
0.776743494550378 0.775912589099017 1 1
0.829919783684399 0.829025572192818 1 1
0.789035857505214 0.788238206400295 1 1
0.785196449160441 0.784421738136951 1 1
0.77955292240781 0.7788467395515 1 1
0.79210326245846 0.791317434499528 1 1
0.7955984524934 0.794749961558714 1 1
0.776771411595132 0.776018717985907 1 1
0.806662783777975 0.805900375029453 1 1
0.825694761591886 0.824867595281537 1 1
0.823730517716241 0.822916441299133 1 1
0.763232866954306 0.762484500329559 1 1
0.799767812742577 0.798980414848865 1 1
0.772511114853083 0.771714185668265 1 1
0.818721739223022 0.817841442213782 1 1
0.777868329434109 0.777082337177682 1 1
0.832554076673989 0.831707367822297 1 1
0.808315724652307 0.807437231074112 1 1
0.821373651047999 0.82045356079899 1 1
0.795589347076931 0.794754732224242 1 1
0.800508498884651 0.799676744735182 1 1
0.783979815396284 0.783171730896285 1 1
0.787871161852502 0.787046275793665 1 1
0.804371136591719 0.803531168678815 1 1
0.775330302259485 0.774559440092167 1 1
0.796937291539772 0.796114441150448 1 1
0.813154518494154 0.812319633801039 1 1
0.793888005252398 0.793012879267672 1 1
0.815518629453042 0.814686900917006 1 1
0.791612033011621 0.790807887031949 1 1
0.783819686564003 0.783039520484021 1 1
0.790820116135011 0.790000820999939 1 1
0.797554872252979 0.796800311006305 1 1
0.787560738104466 0.786730634510089 1 1
0.798329404505646 0.797553037667465 1 1
0.80859365914869 0.807763884908133 1 1
0.780973287675954 0.78014863512965 1 1
0.815392955329026 0.814551296675976 1 1
0.842795722124908 0.841879142266801 0 0
0.813244069772874 0.812385203331887 1 1
0.814462569221956 0.813657109711986 1 1
0.809788892031739 0.808986423876077 1 1
0.823166968857727 0.822352583825175 1 1
0.783373957192511 0.782609926387649 1 1
0.815489859300248 0.814673996951148 1 1
0.823088783002894 0.822278450134764 1 1
0.796794968375281 0.796060887755479 1 1
0.798783300359555 0.797989714151454 1 1
0.799662535391586 0.798860262936899 1 1
0.799543978200685 0.798653120657561 1 1
0.78822047814942 0.787413286169723 1 1
0.795454138645408 0.794548997308844 1 1
0.766071823609222 0.765182140498285 1 1
0.79778233056131 0.796944195850756 1 1
0.774839003862039 0.774087644395522 1 1
0.788706055250325 0.787911510671875 1 1
0.774498740000691 0.773744257117369 1 1
0.833003288179905 0.832119945061396 1 1
0.805278819949046 0.804492453237868 1 1
0.781166121875174 0.780321774433918 1 1
0.795693445025473 0.794853831849425 1 1
0.774685107042068 0.773951236255681 1 1
0.784464274805343 0.783695462060579 1 1
0.809633302202166 0.808742807597352 1 1
0.780953280538739 0.780206620220939 1 1
0.798542972004781 0.797722179470172 1 1
0.787845210933468 0.787054024468744 1 1
0.824919039091357 0.824055389403362 1 1
0.790857869197225 0.790091177916344 1 1
0.787935404846321 0.787181214249775 1 1
0.823475881795988 0.822631608353231 1 1
0.780077426125853 0.779289678665946 1 1
0.796418050684811 0.795677422379861 1 1
0.771862267668058 0.771071248088917 1 1
0.816851103270117 0.816049165481655 1 1
0.81067470556492 0.80988764464598 1 1
0.811295494294766 0.810496825942783 1 1
0.776745031593487 0.775967487914741 1 1
0.809912377294886 0.809073329651035 1 1
0.782573703727782 0.781764807237107 1 1
0.786973555861813 0.786173228917766 1 1
0.816445640796205 0.815562881108202 1 1
0.800974603306412 0.800184425217569 1 1
0.801420395888948 0.800568092056084 1 1
0.781977089645168 0.781179953014038 1 1
0.82872807533244 0.827890470885735 1 1
0.802281616683115 0.801441795925436 1 1
0.779845442580695 0.779042275837794 1 1
0.815286544289251 0.814517555660232 1 1
0.800563057498678 0.799777796959675 1 1
0.796066518489243 0.795260060887347 1 1
0.79962273023689 0.798847266522408 1 1
0.75754331655126 0.756777873202993 0 0
0.819949311028839 0.819143658049456 1 1
0.793497307315368 0.792659674382515 1 1
0.771885992705967 0.771093488288879 1 1
0.788207025108079 0.787427543359374 1 1
0.759328641958978 0.758620697653604 0 0
0.818850407828174 0.818036162649637 1 1
0.787015463661321 0.78627040616443 1 1
0.781574886557752 0.780855697907843 1 1
0.779003525304342 0.778201069378064 1 1
0.808641214902041 0.807878098259553 1 1
0.80402055267531 0.803214211288605 1 1
0.803903570430405 0.803104810044986 1 1
0.791337551459844 0.790500516447002 1 1
0.773093239681842 0.772256871823189 1 1
0.794174203450422 0.793415298519308 1 1
0.779068319689315 0.778284441617228 1 1
0.806105195144495 0.805320304502041 1 1
0.815350433008894 0.814559465016963 1 1
0.793259457434921 0.792445392138346 1 1
0.770019099587891 0.769167631317895 1 1
0.807811553616195 0.807003442223603 1 1
0.819191065021351 0.81837197459856 1 1
0.813988262540522 0.813216599814814 1 1
0.796649698476799 0.795780077981041 1 1
0.80703976597266 0.806196876658593 1 1
0.79294281493784 0.792173052915421 1 1
0.764150227923679 0.763333045799049 1 1
0.806784868795159 0.805884328919208 1 1
0.806873050203809 0.806086180724726 1 1
0.826698343733777 0.82587063320446 1 1
0.795436936515544 0.794641231494643 1 1
0.778553513207348 0.777793879880453 1 1
0.781515464501053 0.780763729264117 1 1
0.811840436068299 0.811033133892549 1 1
0.760691269328251 0.759951188008168 0 0
0.772990758822725 0.772252218162775 1 1
0.826802840688476 0.825955411483849 1 1
0.803138626608826 0.80231091784318 1 1
0.804412290623798 0.803594567667162 1 1
0.836843004988214 0.835952690068847 1 1
0.797327678419215 0.796586635388922 1 1
0.801551654170819 0.80075531830948 1 1
0.797687046777445 0.796895137129245 1 1
0.828132857143207 0.827287033633827 1 1
0.776427463718727 0.77562641971817 1 1
0.825057819550886 0.824254614191274 1 1
0.804197027499031 0.803413074974597 1 1
0.836567319949742 0.835727614873752 0 0
0.782193530193891 0.781423845179396 1 1
0.747744799808475 0.746990682918832 0 0
0.794543854766817 0.793762022132916 1 1
0.791123433582208 0.790298126696254 1 1
0.798037695574088 0.797193017515268 1 1
0.801486577293149 0.800721486369207 1 1
0.778795266144426 0.777943865041341 1 1
0.757474921810119 0.756694669819825 0 0
0.792951603162458 0.792161079141953 1 1
0.791633129279733 0.790871252649326 1 1
0.800633285811283 0.799795296240976 1 1
0.78964166817542 0.788814783645528 1 1
0.800691425306111 0.799833818142055 1 1
0.783240992997224 0.782484263978243 1 1
0.810483299143649 0.809647120247999 1 1
0.796008547947555 0.795265627017117 1 1
0.777154953549913 0.776404451759859 1 1
0.799285770012035 0.798467970889894 1 1
0.797149272338449 0.796358217292309 1 1
0.807530201230766 0.806664557409638 1 1
0.820265188882868 0.819406246381485 1 1
0.805841545462421 0.805018310483875 1 1
0.817090868773585 0.816285260935994 1 1
0.808089502615632 0.80725587333786 1 1
0.78984864004063 0.789081696221479 1 1
0.79869665225233 0.797913437903804 1 1
0.804757148756972 0.803911336772872 1 1
0.826885578168912 0.826019501007122 1 1
0.79507002998228 0.794256805145887 1 1
0.817334819874965 0.816515120110469 1 1
0.786934198112807 0.78615824474052 1 1
0.787107036631234 0.786358250407568 1 1
0.798106595074723 0.797288968721479 1 1
0.821899181973021 0.821092539122246 1 1
0.828963609139152 0.828169048017622 1 1
0.813374461083481 0.812578976694723 1 1
0.813132727084161 0.812324936096544 1 1
0.804535466079127 0.803756588194714 1 1
0.787184945259315 0.786388739824175 1 1
0.821226950759882 0.820398277819764 1 1
0.789609333727211 0.788839076462159 1 1
0.801286326659791 0.800477436145429 1 1
0.788378411527498 0.78754008833243 1 1
0.769525516660305 0.768775428953536 1 1
0.814879885574983 0.813970865961503 1 1
0.787070506728277 0.78629536145606 1 1
0.799357685476832 0.798580387334946 1 1
0.775705259539345 0.774957507255106 1 1
0.782548030368872 0.781755855905316 1 1
0.77239767949973 0.771644388050812 1 1
0.782174809986984 0.781383497302157 1 1
0.789466808800784 0.788699297963197 1 1
0.801065607651098 0.800283055551657 1 1
0.784792723514876 0.783985004961633 1 1
0.798313869326264 0.797486186888981 1 1
0.7718307346121 0.771042638220354 1 1
0.807535401859602 0.806737830867978 1 1
0.816366715980311 0.81557739049515 1 1
0.825659335905779 0.824788298817281 1 1
0.790011334553809 0.789186359049398 1 1
0.818146070982767 0.817306668453916 1 1
0.774490232172918 0.773680892994461 1 1
0.755884313251426 0.755157563348477 0 0
0.805962413668711 0.805171351820816 1 1
0.779115788488356 0.778352958207346 1 1
0.785705712327243 0.784967854084624 1 1
0.761962712934789 0.761244591887541 0 0
0.819701465984577 0.818821667028809 1 1
0.79466832778483 0.793869117719545 1 1
0.804339209250403 0.80354646272058 1 1
0.814343917634555 0.81351429098534 1 1
0.79574325783764 0.794891891745426 1 1
0.807608747502523 0.80679694012856 1 1
0.772250136402887 0.771473791526613 1 1
0.789896166526928 0.789143547159586 1 1
0.83016708978333 0.829350354609489 1 1
0.800188643686891 0.799384362710714 1 1
0.784006212851552 0.783252174022051 1 1
0.778653377516194 0.777869839001377 1 1
0.805200526059368 0.804430454045825 1 1
0.751724928193364 0.750973305470166 0 0
0.820075240399331 0.819208056933827 1 1
0.795530052663346 0.794725217547581 1 1
0.823513860507748 0.822693373074225 1 1
0.797955332872099 0.797159323626653 1 1
0.816482332811511 0.815627297298472 1 1
0.787600348629136 0.786805574351905 1 1
0.793911044647454 0.793119223884955 1 1
0.822428961566157 0.821668396570435 1 1
0.815388127979088 0.814564180202336 1 1
0.803311618419678 0.802534768214775 1 1
0.793933810886975 0.793169830509864 1 1
0.812411873410387 0.811591973933317 1 1
0.798691781786033 0.797849475452009 1 1
0.748742217829955 0.747966296075824 0 0
0.802083256175231 0.801306458811591 1 1
0.808289840299141 0.807445516068315 1 1
0.806373456746268 0.805534475863261 1 1
0.812772278763708 0.811920090592115 1 1
0.803393170662956 0.802626865339085 1 1
0.797165735769179 0.796415454259377 1 1
0.796161891727452 0.795350412652204 1 1
0.798944669875994 0.798171890134854 1 1
0.805926202676542 0.805103191062856 1 1
0.783510125961528 0.78275083485697 1 1
0.8111413787334 0.810356778054934 1 1
0.790259658043612 0.78948705117855 1 1
0.808925194477461 0.808129355106944 1 1
0.776993221013847 0.776177667174327 1 1
0.796227357331251 0.795445795577578 1 1
0.778693608592234 0.777880162421625 1 1
0.799993735610855 0.799198807159708 1 1
0.792925509019403 0.792138538262464 1 1
0.805513508933902 0.80470060700287 1 1
0.816251163424537 0.815396250379684 1 1
0.790141939630513 0.789343276077608 1 1
0.78171410266321 0.780985697427746 1 1
0.819194977946054 0.818353057220434 1 1
0.789376411988878 0.788586189245926 1 1
0.792636795024348 0.791816209736541 1 1
0.786401465791349 0.785605632742026 1 1
0.818912718234125 0.818074932965687 1 1
0.822411257336461 0.821599234946741 1 1
0.812558726443406 0.811790215391402 1 1
0.78386326209079 0.783013143078331 1 1
0.818178024559521 0.817389150045228 1 1
0.824167291674839 0.823365176275653 1 1
0.788456577373111 0.787653937439131 1 1
0.77770567688856 0.776958147061779 1 1
0.795611806380446 0.794787436257244 1 1
0.796809891519218 0.795993799643106 1 1
0.823856155496809 0.822999891152249 1 1
0.796951611630873 0.796175162694324 1 1
0.798461414940775 0.797712320203061 1 1
0.753918319254696 0.753156135552791 0 0
0.794845551384555 0.794024189778996 1 1
0.798243267895195 0.79736572504389 1 1
0.811952225705717 0.811118417653099 1 1
0.785738289421011 0.784944070913981 1 1
0.803462111687863 0.802640334229775 1 1
0.815704203860741 0.81484213809106 1 1
0.792173053424394 0.791383354063187 1 1
0.780283923903133 0.77952355529003 1 1
0.807379508300686 0.806546179200784 1 1
0.796956343476467 0.796173816131272 1 1
0.814202321781868 0.813443897270296 1 1
0.808334916214539 0.807560153586978 1 1
0.791255917295333 0.790470504382573 1 1
0.804779274705582 0.803998619058684 1 1
0.799581498860392 0.798846838437311 1 1
0.794113202438814 0.793355671646714 1 1
0.818396620628427 0.81759860287354 1 1
0.773265578043412 0.77241626245139 1 1
0.817924765477403 0.817109859072048 1 1
0.807816391794717 0.807012192911934 1 1
0.799316173057724 0.798450505049053 1 1
0.80552475635199 0.804722040079246 1 1
0.803301105360078 0.802451901056799 1 1
0.824364689147537 0.823569391226252 1 1
0.761816138027196 0.761060789790681 1 1
0.800910266010279 0.800085765430183 1 1
0.781948051462134 0.781157696109797 1 1
0.796203805306739 0.795408777568582 1 1
0.8216509895205 0.820769155291138 1 1
0.810575313062624 0.809735168497752 1 1
0.818383106581747 0.817608274869147 1 1
0.793341476445162 0.792517271909841 1 1
0.781389675583164 0.780552709042313 1 1
0.805169527664953 0.804324108054446 1 1
0.798021964073922 0.797237807399085 1 1
0.799638103193669 0.798876811876657 1 1
0.844465321618473 0.843545251019263 0 0
0.822561475840635 0.821769245978968 1 1
0.80396175927445 0.803162235837053 1 1
0.790479326971139 0.789725174544292 1 1
0.790355264791146 0.789510454003891 1 1
0.818166228799766 0.81728733893593 1 1
0.802237018166062 0.801455533577937 1 1
0.793662930369794 0.792852756293997 1 1
0.785707155180677 0.784945056259039 1 1
0.783082437931293 0.782308123174309 1 1
0.796212570470243 0.795455180744414 1 1
0.798080654887599 0.797306325694674 1 1
0.779581539813498 0.778784003417952 1 1
0.804694420358304 0.803895551128115 1 1
0.797053788589748 0.79628841535981 1 1
0.785304737729551 0.784525727962517 1 1
0.826247805280144 0.825466235969262 1 1
0.79727766112512 0.79645750176383 1 1
0.780509929137894 0.779752560946413 1 1
0.809299120402888 0.808502769337387 1 1
0.790192334653519 0.7893509986175 1 1
0.797866610418243 0.797058154241659 1 1
0.827462435633224 0.826620303608473 1 1
0.797334849776133 0.796545385309955 1 1
0.783248069589977 0.782485330513222 1 1
0.808167319102501 0.807359569060532 1 1
0.825185218952004 0.82438993869032 1 1
0.81627057536299 0.815380144471896 1 1
0.796315466266952 0.795523423527181 1 1
0.798498685558091 0.7977024077059 1 1
0.816149182534028 0.815373077787562 1 1
0.805141869577894 0.804279439966113 1 1
0.786747179076303 0.786021984441553 1 1
0.800332591801362 0.79958703594912 1 1
0.819303262617514 0.818509156716647 1 1
0.799688613263167 0.798911557271336 1 1
0.803270044165947 0.802489971470671 1 1
0.809437222977231 0.808636494993282 1 1
0.782744784013939 0.781922667892995 1 1
0.812523415861617 0.811747008479782 1 1
0.790248885745259 0.78946989870358 1 1
0.803493579506389 0.802689403796399 1 1
0.788361320639319 0.787546471269581 1 1
0.797889423262418 0.797082114293858 1 1
0.794603575772194 0.793745724460314 1 1
0.800059763076588 0.799262207968441 1 1
0.796149367919168 0.795296222043738 1 1
0.81801688524805 0.817160315993947 1 1
0.764529737555676 0.763746441381925 1 1
0.79846113019148 0.797651884691654 1 1
0.798483888573965 0.797628293390366 1 1
0.809350802912356 0.808560274171085 1 1
0.830093789902753 0.829298654971927 1 1
0.832370958628439 0.831549913111943 1 1
0.793931098131663 0.793123745623847 1 1
0.846630177869873 0.845698785320732 0 0
0.820016470507816 0.819200737177457 1 1
0.799859529387358 0.799087352581762 1 1
0.796582398454173 0.795737407748475 1 1
0.803284271254443 0.802509965443974 1 1
0.803107749559154 0.802313071601617 1 1
0.80225594384425 0.801436430265501 1 1
0.780712724777483 0.779935515516458 1 1
0.813752861914834 0.812999584407561 1 1
0.838107908696053 0.837354815276899 0 0
0.82534057162081 0.824561006784072 1 1
0.785218216351648 0.78442871451811 1 1
0.80812830460534 0.807261419468082 1 1
0.78589795542836 0.785069018008275 1 1
0.816498641708013 0.815661250100186 1 1
0.805375133824098 0.804631369381676 1 1
0.816214018919003 0.815363813674812 1 1
0.812743329053564 0.811927715856388 1 1
0.811389840097639 0.810623544474483 1 1
0.796747455476254 0.795917935024202 1 1
0.809042516773968 0.808249467033944 1 1
0.807283030483984 0.806480166806532 1 1
0.801431875207241 0.800576038824633 1 1
0.805099229284388 0.804261480364737 1 1
0.842662868488971 0.841892291497881 0 0
0.806640527563155 0.805882451319637 1 1
0.823616060094819 0.822831493642934 1 1
0.792987734138498 0.792224188218212 1 1
0.784610550399595 0.783742768264916 1 1
0.810086320858726 0.809284497844022 1 1
0.793727802874267 0.792923124929323 1 1
0.826759749353807 0.825933089556731 1 1
0.814068367665434 0.813266044476485 1 1
0.784162609327799 0.783359897719695 1 1
0.823426008905373 0.822596595426112 1 1
0.791683730085009 0.790911517885315 1 1
0.832787102574857 0.831979013294282 1 1
0.802020615277869 0.801201378108235 1 1
0.801212364455417 0.800400272287009 1 1
0.816732960007909 0.815909208082149 1 1
0.803037413501484 0.802267334363226 1 1
0.814480622370961 0.813674517425188 1 1
0.775883900969978 0.775137587003286 1 1
0.802561330691052 0.801775481387056 1 1
0.819669092045749 0.81883159487735 1 1
0.793928678581428 0.793072469468792 1 1
0.809259939900446 0.808477861412236 1 1
0.822073627497255 0.821207842502016 1 1
0.794874623563364 0.794073900285167 1 1
0.790695438887657 0.789890086916821 1 1
0.758839338282309 0.758094039950436 0 0
0.827980700192699 0.827157750809453 1 1
0.824977931484589 0.824119215658264 1 1
0.767280292142829 0.766517553070671 1 0
0.785177951623033 0.784321735672318 1 1
0.791168790909552 0.790326896504499 1 1
0.797652195915107 0.796854686053317 1 1
0.795188500995528 0.794386439800117 1 1
0.837744134932875 0.836872666413209 0 0
0.828813632757609 0.827960540969564 1 1
0.799400151186759 0.79858973962509 1 1
0.771625485826703 0.770847696444793 1 1
0.827015695715815 0.826169766217545 1 1
0.817832831643899 0.816984965555448 1 1
0.77608846430542 0.775330403459594 1 1
0.769191564859351 0.768454083058692 1 1
0.80203873241324 0.801153933588092 1 1
0.797935754994876 0.797144740385513 1 1
0.818601779579108 0.817768500170849 1 1
0.782128171397656 0.78141318920868 1 1
0.788649396613349 0.787828089607637 1 1
0.81652432712814 0.815621775468764 1 1
0.775537323820803 0.774756687730921 1 1
0.793564902168021 0.79279889613046 1 1
0.785566839752535 0.78485254314951 1 1
0.780517788028365 0.779764533889256 1 1
0.805495253163122 0.804702556306725 1 1
0.816043186909418 0.815203472127887 1 1
0.789066339128888 0.78825565984624 1 1
0.781684357056727 0.780891000708799 1 1
0.820275823122012 0.819468708278435 1 1
0.784328844247622 0.783537711541901 1 1
0.794674543826173 0.793918684263993 1 1
0.805536916866 0.804769111388853 1 1
0.815237372467651 0.814410981391741 1 1
0.800187392253788 0.799389671414841 1 1
0.815303433968632 0.814488106461571 1 1
0.806120623816367 0.805380267136215 1 1
0.822179237595592 0.821336337369759 1 1
0.817191414509242 0.816383036155869 1 1
0.833818732198419 0.832979291037571 1 1
0.786395365538785 0.785677635873388 1 1
0.769783466265839 0.768966312697622 1 1
0.779850724013288 0.779072181082089 1 1
0.783167652081206 0.782384431361488 1 1
0.794223812606246 0.793464191902754 1 1
0.816099414835813 0.815176185085659 1 1
0.812038739852913 0.811230231616629 1 1
0.774276001074779 0.773496154331852 1 1
0.80425580611994 0.803437189699713 1 1
0.788997633173324 0.788217065848308 1 1
0.795899626430137 0.795071555787866 1 1
0.784064015739227 0.783327966040626 1 1
0.785382543432159 0.784530415614592 1 1
0.778044049476764 0.777256184069607 1 1
0.796816690554671 0.795949933406027 1 1
0.823365471325855 0.822635279386532 1 1
0.808425094114632 0.807642820589746 1 1
0.810000376213944 0.809178809348495 1 1
0.837421183855098 0.836587233657478 1 1
0.81932855842461 0.818487263089997 1 1
0.812824848342053 0.811994790352942 1 1
0.78905949048274 0.788269436149406 1 1
0.807972783732255 0.807192680202093 1 1
0.788246499737059 0.787440075684122 1 1
0.793850056539273 0.793052712102159 1 1
0.804409356078993 0.803591034887271 1 1
0.814042272969374 0.813258510811022 1 1
0.767752242123949 0.766935304116818 1 1
0.802907302577882 0.802098566053505 1 1
0.819910879100448 0.819061685826927 1 1
0.800153203783564 0.799386429375491 1 1
0.820068802285425 0.819274157128417 1 1
0.826532680130658 0.825676553446915 1 1
0.788035803823398 0.787229817978926 1 1
0.813026317217052 0.812183072941469 1 1
0.813591371861956 0.812793188672314 1 1
0.803758224262184 0.80299226946292 1 1
0.803418528167863 0.802582516768334 1 1
0.788984632804455 0.788128286381294 1 1
0.819452928981657 0.81869396372736 1 1
0.833472458449555 0.83256720457676 1 1
0.80387059883767 0.803077216060695 1 1
0.834171515156054 0.833287764140504 1 1
0.77288037558234 0.772088269388028 1 1
0.814562657646309 0.813771960756922 1 1
0.819525718614103 0.818735542762807 1 1
0.8147911597653 0.814029878368962 1 1
0.789194291214294 0.788400121588371 1 1
0.813405610814942 0.812559640622673 1 1
0.776194290997121 0.775389082910446 1 1
0.816542531640367 0.81575680456011 1 1
0.795861660310741 0.795036912177343 1 1
0.81839009366872 0.817537350460388 1 1
0.795273119524564 0.794454702549825 1 1
0.756148118403279 0.755396148365223 0 0
0.803339372510814 0.802545355293325 1 1
0.792175681214508 0.791387299379235 1 1
0.847368005084583 0.846490708634166 0 0
0.794781468517461 0.79397806928825 1 1
0.807228377499937 0.806474861257024 1 1
0.784429069437104 0.783606141600623 1 1
0.805721045064133 0.804893923553507 1 1
0.806921140621873 0.806097026327894 1 1
0.810357964866442 0.809493724090147 1 1
0.79630616370042 0.795480662711955 1 1
0.828714847136372 0.827806110695437 1 1
0.809526045225147 0.808701638208204 1 1
0.82740161756592 0.826589279840504 1 1
0.816078748191997 0.815221472069886 1 1
0.803636512973145 0.802853146807313 1 1
0.818577597511367 0.817727817838099 1 1
0.789649605220199 0.788883778752134 1 1
0.811902027173529 0.811128889497814 1 1
0.804174801421749 0.803316759465024 1 1
0.796194801479807 0.795418117389666 1 1
0.804381873964886 0.803572563569443 1 1
0.809857259880847 0.809044558635899 1 1
0.771776548575206 0.771039002086607 1 1
0.807317789754488 0.806494826776556 1 1
0.783695229247443 0.782933248142936 1 1
0.824290770444345 0.823416549211793 1 1
0.773029294739771 0.772191402318942 1 1
0.795981299441439 0.795192414587637 1 1
0.822947148609771 0.8220924341889 1 1
0.824394830094698 0.823518973401548 1 1
0.791287278501993 0.790512015231179 1 1
0.800358754461467 0.799519899828691 1 1
0.794854520335599 0.794120942743241 1 1
0.787134095423637 0.786340753109985 1 1
0.827337143641664 0.826520785518833 1 1
0.77347736535564 0.772712234288821 1 1
0.831787866417587 0.830932637459032 1 1
0.789964596025616 0.789171099376913 1 1
0.785540711939751 0.784744859815997 1 1
0.785811420116529 0.785021912689556 1 1
0.794769903494363 0.793974434605233 1 1
0.775733353658801 0.774959503935961 1 1
0.806988037360109 0.806184113155004 1 1
0.823376770123988 0.822590738104731 1 1
0.779132416815795 0.778341267798133 1 1
0.789637394966667 0.788897683476908 1 1
0.792179805646628 0.791376754533938 1 1
0.823718788159607 0.822920551871581 1 1
0.816079920986757 0.815223050638854 1 1
0.814288079775698 0.813532108046474 1 1
0.78767142935175 0.786897085035056 1 1
0.802164129154321 0.801368774076357 1 1
0.788169682542806 0.787332812340453 1 1
0.782349038442619 0.781610196821352 1 1
0.79235248584542 0.791568346247218 1 1
0.779465971215146 0.778712059632955 1 1
0.809552649548577 0.808717895476939 1 1
0.77615982242409 0.77537159980342 1 1
0.818969381882324 0.818156756916479 1 1
0.81215665922077 0.811359293549756 1 1
0.787197519067748 0.786356735660665 1 1
0.79025717745276 0.789441032094709 1 1
0.819815948883849 0.818986917459931 1 1
0.799408090708667 0.798617030776471 1 1
0.807912182330882 0.807134339283827 1 1
0.777836501110906 0.777069896372894 1 1
0.812135533871689 0.811282187066767 1 1
0.786048786205514 0.785260347663419 1 1
0.79929638992536 0.798448829246796 1 1
0.798871731164928 0.798056943301863 1 1
0.812572503219166 0.811789438690708 1 1
0.807147722531125 0.80631016007904 1 1
0.774729845517988 0.773937073769675 1 1
0.821485453901751 0.820687583764697 1 1
0.792646373268179 0.791811212205787 1 1
0.80618878878973 0.80537878806904 1 1
0.801172654601114 0.800352090657704 1 1
0.778560704759802 0.777767047405401 1 1
0.812372929740993 0.81158742992461 1 1
0.834980762540275 0.834114674399362 1 1
0.784417976556279 0.783638414737934 1 1
0.792642124973603 0.79185555006488 1 1
0.799542859646943 0.798753407770156 1 1
0.796828918049447 0.796045806178759 1 1
0.793533982955841 0.792752926602982 1 1
0.792801306020329 0.79200807742557 1 1
0.793680605400411 0.792896073523732 1 1
0.841041390170885 0.840216933126137 0 0
0.799140609250155 0.79832814320882 1 1
0.803423045893685 0.802679189703815 1 1
0.839963017650256 0.838996262497877 0 0
0.812917233876553 0.812015719422766 1 1
0.807337868176339 0.806521874003032 1 1
0.785681865186507 0.784944013318879 1 1
0.78940945758034 0.788603581793562 1 1
0.794413090425011 0.793664228542771 1 1
0.787256576768808 0.786441960859696 1 1
0.808823722409186 0.80801247388304 1 1
0.771992672587713 0.771199019526183 1 1
0.783622224693502 0.782850159994835 1 1
0.813956992606594 0.813215620527667 1 1
0.804968467739856 0.804213102256214 1 1
0.804275559329002 0.803463188950294 1 1
0.814351796350573 0.81353915141152 1 1
0.789574478439234 0.788823099484077 1 1
0.810262929166019 0.809487002419394 1 1
0.814298131531381 0.813461071108509 1 1
0.799877265041539 0.799072456058817 1 1
0.811927600888585 0.811021379092203 1 1
0.774362811819202 0.773601367962039 1 1
0.829700648105162 0.828882601346002 1 1
0.811947222896052 0.811083330563917 1 1
0.789026148566973 0.788174811495725 1 1
0.815685814082987 0.814866988477006 1 1
0.770100726276061 0.769305267441815 1 1
0.797026875904984 0.796277924545942 1 1
0.816360992552828 0.815502875525806 1 1
0.798233120901142 0.797470151614915 1 1
0.808195882340406 0.807369372458419 1 1
0.771645293965111 0.770835053603429 1 1
0.780199043888419 0.77951602341334 1 1
0.802108497083734 0.801324824180772 1 1
0.779180825239548 0.778410110015743 1 1
0.791965537325745 0.79114270975142 1 1
0.803937808324795 0.803136628718161 1 1
0.785836398885607 0.785090182808967 1 1
0.780511341524851 0.77977089455667 1 1
0.794784272821933 0.793990751535149 1 1
0.799818264812888 0.799018954514724 1 1
0.815899825571254 0.815073134048092 1 1
0.792152259935004 0.791312690777394 1 1
0.793379180581341 0.79260490920449 1 1
0.770690221713005 0.769931758126445 1 1
0.786009506584899 0.785212087697119 1 1
0.825589482575324 0.824791539981043 1 1
0.805252402685097 0.804474548047507 1 1
0.793577968132108 0.7927909423276 1 1
0.78771860900009 0.786889461283582 1 1
0.811894233152761 0.811042157996678 1 1
0.816761421587403 0.815957911770352 1 1
0.785300703171105 0.784469994219899 1 1
0.781415274926728 0.780628687643763 1 1
0.815538491519911 0.814754085697131 1 1
0.818451667388879 0.817627124895357 1 1
0.817427697379178 0.816521748993787 1 1
0.810511896415663 0.809775081468952 1 1
0.776253359187491 0.77549885785719 1 1
0.784768355948227 0.783930525859588 1 1
0.791980341630852 0.791211711956931 1 1
0.80858093976168 0.807851833895536 1 1
0.783673463791004 0.782825297826707 1 1
0.795189185775554 0.794368134344114 1 1
0.782111262557931 0.781291166090618 1 1
0.792236167441462 0.791427787584037 1 1
0.783864540686381 0.783068619334353 1 1
0.784356076685023 0.783617814747785 1 1
0.785003599299257 0.784191427825205 1 1
0.802589625923307 0.80182130136166 1 1
0.814729107827079 0.813908060599635 1 1
0.804242314720865 0.803404618028272 1 1
0.809468847197328 0.808670920951395 1 1
0.791644080746861 0.79082596743758 1 1
0.791380626077265 0.790560301363427 1 1
0.770063552486891 0.769229882532458 1 1
0.789310850372455 0.78853365524829 1 1
0.799764528673019 0.798984196801941 1 1
0.789400494388826 0.788617305367629 1 1
0.783987542943808 0.783205747355913 1 1
0.803135213675262 0.802343934545231 1 1
0.83363662934403 0.832835885631565 0 0
0.807185303864736 0.806320411413099 1 1
0.817193436129432 0.816431412644684 1 1
0.816488151919894 0.815667370727826 1 1
0.795452782915044 0.794680056557932 1 1
0.780511613907691 0.779734491499682 1 1
0.767911064211324 0.767104589749384 1 1
0.807096325824878 0.806173088960943 1 1
0.798833789737537 0.798063943285471 1 1
0.813843400689514 0.813022481933359 1 1
0.816203069431709 0.815415157509733 1 1
0.796513814425831 0.795722278341315 1 1
0.777728445906803 0.776947069930591 1 1
0.793970855239486 0.7930960693396 1 1
0.813929248918584 0.813152823972332 1 1
0.82477768181634 0.82393994483259 1 1
0.798541006714431 0.797717174978616 1 1
0.779978987766628 0.779172550794791 1 1
0.803038722635532 0.802183697787998 1 1
0.788111818874768 0.787307691360756 1 1
0.814730488613089 0.81386511571797 1 1
0.81152265810404 0.810708485721521 1 1
0.801139097549545 0.800348712238396 1 1
0.780050914954897 0.779312438131417 1 1
0.792402241297195 0.791646276196267 1 1
0.793254043837227 0.792389110424874 1 1
0.813721748539056 0.812916872435545 1 1
0.84550299293874 0.844648663933259 0 0
0.811652509294058 0.810888863225924 1 1
0.782975390529343 0.782175070520154 1 1
0.775368524224806 0.774580371016215 1 1
0.781212251501952 0.780377588190411 1 1
0.815260041631138 0.814397021687056 1 1
0.813296855677202 0.812440710329639 1 1
0.800767727728508 0.799955110295233 1 1
0.802382276299227 0.801602812788577 1 1
0.789912600704068 0.789129949888482 1 1
0.767435875774891 0.766697289356911 1 1
0.78081180692189 0.779970569833173 1 1
0.807198905266992 0.806347510032464 1 1
0.82446115940216 0.823594846715832 1 1
0.814555339910372 0.813790670230229 1 1
0.793293240161088 0.792508085094089 1 1
0.814369978668942 0.813571655074072 1 1
0.814720214789185 0.813901469955594 1 1
0.812633776562879 0.811818297194206 1 1
0.772580873600562 0.771783930481534 1 1
0.800844739056055 0.800043177645053 1 1
0.809172330413972 0.80829405698006 1 1
0.797315219863572 0.796492219072746 1 1
0.804481874842281 0.803679590017959 1 1
0.797759057379984 0.79699693474296 1 1
0.776999366486404 0.776217555616435 1 1
0.791615057703218 0.790920139501642 1 1
0.816111029566851 0.815374788115627 1 1
0.842704258615603 0.841885219772407 0 0
0.809961296313545 0.80911115113642 1 1
0.804926104298191 0.804154811324557 1 1
0.802238317901963 0.801465322171436 1 1
0.809179487952714 0.808270809104344 1 1
0.766430411203854 0.765676041825519 0 0
0.798285889868896 0.797468193705369 1 1
0.7942196137017 0.793434090910096 1 1
0.800131717158606 0.799331879908996 1 1
0.823423936942548 0.822585609445333 1 1
0.820780839574215 0.820004991952973 1 1
0.814163706076243 0.813352902330342 1 1
0.807011925392737 0.806263688363873 1 1
0.815624852393751 0.814787085606974 1 1
0.835796970478628 0.834984114289003 0 0
0.782939296861541 0.782185418789676 1 1
0.805022366529331 0.804197691320853 1 1
0.819333465955085 0.818477941050298 1 1
0.803670816533697 0.802836758242951 1 1
0.78372063180774 0.782854008807577 1 1
0.81281572374631 0.81194243953706 1 1
0.801647208761801 0.800834184551385 1 1
0.805424120958833 0.804592039120338 1 1
0.787987459206125 0.787159534685271 1 1
0.792653466788044 0.791894629533689 1 1
0.810837628304369 0.810019911352345 1 1
0.805058336584166 0.80424862309873 1 1
0.802889159401383 0.802082953867488 1 1
0.765939921992245 0.765141330254163 0 0
0.831942403626698 0.831094123155233 1 1
0.804925742563594 0.80411510108711 1 1
0.837907051217922 0.837031349137976 1 1
0.787888089448022 0.787113956859519 1 1
0.793574308563545 0.792777741710005 1 1
0.798745699487197 0.797943592795655 1 1
0.834984187378415 0.83414890513917 0 0
0.797203626541426 0.796365029736396 1 1
0.77167610809336 0.770952589064126 1 1
0.835397317872578 0.834575126532088 0 0
0.815314085250586 0.81457561437124 1 1
0.786505409657864 0.785684910752368 1 1
0.803941831091004 0.803146131985628 1 1
0.824660403425515 0.823834240891757 1 1
0.80290727718879 0.802100460151545 1 1
0.821375948649066 0.820564972381883 1 1
0.811087580953055 0.81026564153999 1 1
0.842278706590798 0.841366714928689 0 0
0.800474674042791 0.79966572565016 1 1
0.814854267771804 0.81407663112083 1 1
0.82022309378418 0.819439169129947 1 1
0.766607685601258 0.765853398541278 1 1
0.838598499772404 0.837749519642729 0 0
0.78884514406968 0.788024011173918 1 1
0.815206846982062 0.814411985315672 1 1
0.806758067815131 0.805896225219451 1 1
0.810906047263338 0.810101950609704 1 1
0.812994429744521 0.812203597969519 1 1
0.797922248537039 0.797127593817483 1 1
0.828211282574164 0.827394229904739 1 1
0.808074406306219 0.807259824121924 1 1
0.794655795229758 0.793883122355338 1 1
0.771110053929417 0.770345591780209 1 1
0.805708956971796 0.804903375798493 1 1
0.80700417554748 0.806137242254468 1 1
0.784228720234386 0.783428891961074 1 1
0.832554759953891 0.83171166648754 1 1
0.783278112117975 0.782548648987799 1 1
0.809434965314171 0.808590790320249 1 1
0.799643777349718 0.798892239218575 1 1
0.816604530063162 0.815846748777697 1 1
0.800124323774021 0.799362843035096 1 1
0.822281698596773 0.821451473140842 1 1
0.823537431178503 0.822722687913043 1 1
0.797411903316741 0.796607630702235 1 1
0.787908685133763 0.787053882797067 1 1
0.768255787566093 0.767493682717452 1 1
0.811444658534077 0.810611420122758 1 1
0.804260019323593 0.803533136713968 1 1
0.780864696740997 0.77996668009241 1 1
0.772679541697555 0.771900776000479 1 1
0.788141490896654 0.787389418308726 1 1
0.817744043938579 0.816916221648099 1 1
0.782793440085383 0.782027701939892 1 1
0.773934573972164 0.773187579138883 1 1
0.817955704037089 0.817093469971686 1 1
0.795385817038155 0.794604893210582 1 1
0.789808818382305 0.789041263067237 1 1
0.851473744544482 0.850636209996565 0 0
0.81194715646169 0.811166539848613 1 1
0.800933011709272 0.800165771076875 1 1
0.790052624506147 0.789260940553062 1 1
0.811384487221956 0.810588325892528 1 1
0.79965149697985 0.798841916992763 1 1
0.783136505690366 0.782399007876192 1 1
0.800017012607744 0.799220032741404 1 1
0.803827071735566 0.802953965486748 1 1
0.791500457201479 0.790707940589011 1 1
0.784843173927354 0.784073620540038 1 1
0.805213554661244 0.804407622698687 1 1
0.800713664661959 0.799848488738755 1 1
0.811166707608408 0.810259455650831 1 1
0.80470031481028 0.803882215870415 1 1
0.789486622480484 0.788697984284507 1 1
0.814876326966505 0.814054791947895 1 1
0.803138872726639 0.802319113224411 1 1
0.80857252543931 0.807714039576814 1 1
0.796621039403731 0.795835836598806 1 1
0.856809655158021 0.855941340560615 0 0
0.799154518581502 0.798334882807943 1 1
0.810461109475525 0.809686351137037 1 1
0.79193763884555 0.7911519556805 1 1
0.820360326347192 0.819483015503299 1 1
0.800434424165916 0.799632394105762 1 1
0.797305320250093 0.796524089030026 1 1
0.79832930769386 0.797539642514952 1 1
0.800018966660608 0.799271532483506 1 1
0.809786679641802 0.809027237554382 1 1
0.778379742515032 0.777554398742626 1 1
0.822906322879711 0.822076173350929 1 1
0.801725337417481 0.800899274090684 1 1
0.80961169420028 0.808760620969144 1 1
0.800481777698307 0.799729181786805 1 1
0.802981638954417 0.802197758137931 1 1
0.774221084657218 0.773427956701699 1 1
0.839940390465588 0.839120647471229 0 0
0.816061731900743 0.815257495382223 1 1
0.809099920013576 0.808247883621303 1 1
0.785189794397019 0.784380372495898 1 1
0.840620961533989 0.839782894340868 0 0
0.777531303315535 0.776803578999095 1 1
0.784229135932448 0.783502553515492 1 1
0.8081719624493 0.807355058452383 1 1
0.821444471328174 0.820624218521915 1 1
0.803841645476181 0.802969760232967 1 1
0.778254762772255 0.77748641650492 1 1
0.799315181649595 0.798519415969504 1 1
0.801384522843962 0.80061672735591 1 1
0.775507970786053 0.774719953514729 1 1
0.799582177401596 0.798763755660528 1 1
0.811346472453945 0.810485133583984 1 1
0.788837744712834 0.78804715835122 1 1
0.801113969725261 0.800303526482819 1 1
0.780949384217262 0.780152837320721 1 1
0.801813917596229 0.801040151626347 1 1
0.798651978514866 0.797876945458937 1 1
0.76174360256909 0.760986636179565 0 0
0.809063916097715 0.8082175037778 1 1
0.81265941940827 0.811802999654173 1 1
0.794632288232546 0.793847073436944 1 1
0.78134168544459 0.780580411095498 1 1
0.804967126804287 0.804218076321904 1 1
0.846585906062884 0.845779037704411 0 0
0.793548482641616 0.792741005605673 1 1
0.780995359325779 0.78025361161455 1 1
0.770949619661578 0.770210964576431 1 1
0.792721523242952 0.791876590160864 1 1
0.790201656627132 0.789431025722942 1 1
0.779023770702963 0.77829870443477 1 1
0.793126609930956 0.792296921458691 1 1
0.801245090775727 0.800422126837881 1 1
0.805189604370568 0.804364447304839 1 1
0.849888838061563 0.849013830764757 0 0
0.804795213575897 0.803984691180923 1 1
0.839910043225203 0.839020993045576 1 1
0.796511358936969 0.795736069610047 1 1
0.794581522484286 0.793732474571535 1 1
0.79853389993902 0.797734975221809 1 1
0.787501933846985 0.786754769210605 1 1
0.801265037822133 0.800401081608708 1 1
0.808286218559041 0.807443084084372 1 1
0.778045519982042 0.77729542796084 1 1
0.792676620853313 0.791890952327195 1 1
0.780806865602386 0.780049169410647 1 1
0.814519907594995 0.813639908021841 1 1
0.818437454966507 0.817617113153294 1 1
0.789846220542612 0.789060439456256 1 1
0.786751023702306 0.786021497121091 1 1
0.818961683133108 0.818163649892139 1 1
0.779557261830752 0.778804590859602 1 1
0.79840107259496 0.797609584267299 1 1
0.803813482691975 0.80299438613819 1 1
0.796660091946905 0.795812385671823 1 1
0.795590554235993 0.794777410535635 1 1
0.791288932173004 0.790518175853424 1 1
0.797943280550408 0.797161646995607 1 1
0.785202815634712 0.784465300370669 1 1
0.784470724574796 0.783641673991905 1 1
0.806516702452547 0.805725241501842 1 1
0.826948944567907 0.826161008919918 1 1
0.782690414801522 0.781923482907093 1 1
0.805042136487725 0.804207254682427 1 1
0.823825556059808 0.822979737830137 1 1
0.813952189723722 0.813130749597741 1 1
0.811076466202884 0.810280932831353 1 1
0.818250083294739 0.81743420035899 1 1
0.793786709068853 0.792980426860516 1 1
0.813711605430616 0.812928724022732 1 1
0.789479050081589 0.788631292024151 1 1
0.819225931514889 0.818364336633729 1 1
0.792668836246407 0.79185317461228 1 1
0.825715493929195 0.824852163588598 1 1
0.783351203103644 0.782547394449925 1 1
0.76959589772085 0.76882815876199 1 1
0.78005206048717 0.779235784066833 1 1
0.825790720414403 0.824903671619326 1 1
0.814697008011159 0.813893609767995 1 1
0.787614302835471 0.786810796348914 1 1
0.790596727668807 0.78985979823707 1 1
0.833865508267525 0.833005119765533 1 1
0.769091872325642 0.768319691699579 1 1
0.809090717586556 0.80828115975524 1 1
0.799175708923286 0.798350137994274 1 1
0.791359356139699 0.790557762231652 1 1
0.799864855247927 0.79906686253159 1 1
0.7584946686322 0.757730795690056 0 0
0.771180047346176 0.770465600975194 1 1
0.806868597092665 0.806069379642454 1 1
0.805007134458393 0.804190549492514 1 1
0.825701252238569 0.824908067578574 1 1
0.789520407345857 0.788759798140501 1 1
0.791047702795371 0.790255879476208 1 1
0.791752294820878 0.790944793920641 1 1
0.773423757303711 0.772721202556421 1 1
0.808692305639729 0.807744216999173 1 1
0.798539844509495 0.797762264586889 1 1
0.797739849465191 0.796987429590804 1 1
0.800938058486161 0.800102248188333 1 1
0.804926806683242 0.804186483218082 1 1
0.772260751632062 0.771456365416494 1 1
0.820035980641512 0.819227503922941 1 1
0.822695313448003 0.821835976886645 1 1
0.81275444522196 0.811961916508167 1 1
0.804787697810828 0.804010240963462 1 1
0.79150202527528 0.790700719933186 1 1
0.785948867062336 0.785210398066983 1 1
0.815477823359588 0.814641446572746 1 1
0.81637463103234 0.815531437886977 1 1
0.799300577606342 0.798427799740015 1 1
0.800065053246017 0.799309245399062 1 1
0.787039312920067 0.786270318076045 1 1
0.791910193583649 0.79114426067605 1 1
0.812735479141576 0.811960784280705 1 1
0.828853092741805 0.828003321039491 1 1
0.784995896456744 0.784199212639216 1 1
0.815862574708229 0.814999158233738 1 1
0.790024171393684 0.789214229693762 1 1
0.768752665764158 0.767911196601943 1 1
0.800667866892235 0.799804530053669 1 1
0.795440974879114 0.794675094138467 1 1
0.819120566009063 0.818291003016082 1 1
0.818024849086787 0.817203111784567 1 1
0.791142923851499 0.790338616393262 1 1
0.824771229497607 0.82392782713781 1 1
0.804118615478687 0.80331701379384 1 1
0.809505337925328 0.808668086089285 1 1
0.797204072008041 0.79638891005076 1 1
0.782116483864317 0.781334984452339 1 1
0.798257182974066 0.797465791334449 1 1
0.788755489205192 0.788030213112237 1 1
0.787239032959461 0.786443900250628 1 1
0.779178166983585 0.778371040268138 1 1
0.828806400305117 0.827971929904476 1 1
0.773021157233134 0.772202644858 1 1
0.805577935066535 0.804748626381026 1 1
0.812834995919051 0.811988563600571 1 1
0.826334224264658 0.825558930280456 1 1
0.792694760238412 0.791935820839024 1 1
0.782041341432692 0.781261855419176 1 1
0.824304759035414 0.823524784816703 1 1
0.794840165985031 0.794045841701612 1 1
0.822560652232842 0.821712641360164 1 1
0.81590508185857 0.815000341757344 1 1
0.802585673197972 0.801774229052786 1 1
0.809694824897321 0.808779489499393 1 1
0.787404644315049 0.786631292540043 1 1
0.802439584193654 0.801588371003551 1 1
0.778767255939417 0.777965780669117 1 1
0.809725713755895 0.808817063106556 1 1
0.785702437508742 0.784859881783277 1 1
0.789798644278231 0.789054454360997 1 1
0.794636164500148 0.793879862657973 1 1
0.759794258091078 0.759066068035003 0 0
0.807256988834864 0.806453021163541 1 1
0.813139753060161 0.812338729217293 1 1
0.802977492705477 0.80220539121101 1 1
0.81163096516754 0.810796324347317 1 1
0.779237757306332 0.778515923349171 1 1
0.811300989889509 0.810483103173055 1 1
0.779244822892305 0.778481357634454 1 1
0.806622947452263 0.805757045891051 1 1
0.801934447477312 0.80108800128815 1 1
0.789474920984697 0.788681679814841 1 1
0.818292322913475 0.817498405029709 1 1
0.796297618767101 0.795483947625266 1 1
0.819531283888144 0.818741089070726 1 1
0.784565068326543 0.783745162351836 1 1
0.793898874656363 0.793061592187747 1 1
0.801206257050168 0.800369574510606 1 1
0.775772765061498 0.774978476104395 1 1
0.828413777549482 0.82757686475715 1 1
0.814959100328074 0.814180179935928 1 1
0.816345903377932 0.815457527970829 1 1
0.770951317316032 0.770179451973633 1 1
0.807587857795822 0.806814408846653 1 1
0.820064525454664 0.819250765326552 1 1
0.800177203259749 0.799368538373074 1 1
0.810655448724224 0.809742503643739 1 1
0.796340128248804 0.795553660662697 1 1
0.786830344570942 0.786082164526406 1 1
0.796984911899002 0.796152680172231 1 1
0.794287943607971 0.79346931434286 1 1
0.802623821153662 0.801840094872256 1 1
0.770358499383382 0.769595493682553 1 1
0.760345108279804 0.759566329059333 0 0
0.780707529267841 0.779863032297491 1 1
0.801160075068176 0.800414621837912 1 1
0.78586514810555 0.785006784568804 1 1
0.820633782844032 0.819783707397878 1 1
0.779676016080455 0.778839705552503 1 1
0.79234215133638 0.79156002399456 1 1
0.817526458116837 0.816735848238689 1 1
0.802251423348352 0.801468851404669 1 1
0.790133092989228 0.789359778185832 1 1
0.798949311074632 0.798188283378888 1 1
0.801482719172029 0.800646188758819 1 1
0.806229340466437 0.805413785594413 1 1
0.820335707401155 0.819524704686933 1 1
0.821058282801387 0.820198067590508 1 1
0.796228104393626 0.795403557863269 1 1
0.820671240043116 0.819786884764591 1 1
0.797913399322712 0.797076947482125 1 1
0.819189154059396 0.818345764562358 1 1
0.807174359631413 0.806361004989719 1 1
0.827895637781831 0.827079072286159 1 1
0.809889700153678 0.809107951567909 1 1
0.791607703420386 0.790820228130833 1 1
0.809859467651931 0.809072512910466 1 1
0.780743607038129 0.779930818019381 1 1
0.802021972417997 0.801226920440245 1 1
0.819071768321046 0.818267726289017 1 1
0.771724988860303 0.770918205573868 1 1
0.814610378267786 0.813744963535052 1 1
0.804878730660473 0.804026840200047 1 1
0.79834539640036 0.797513132028557 1 1
0.814411677701792 0.813622284744975 1 1
0.79957458024179 0.798783612463495 1 1
0.814495502020306 0.81364253264471 1 1
0.80500618489673 0.804193020543153 1 1
0.788580583508256 0.787788581436664 1 1
0.802464594912981 0.801695091178078 1 1
0.820816660662657 0.819972799847121 1 1
0.808984785145394 0.808172549755333 1 1
0.786936010114281 0.786204612184165 1 1
0.775435995114787 0.774662770547363 1 1
0.802237707774069 0.801402368285654 1 1
0.760949800130405 0.760168079982834 0 0
0.812419649247978 0.811618218467064 1 1
0.770472712829568 0.769634887373934 1 1
0.787607371465972 0.786862103995527 1 1
0.826136831063849 0.825307921397682 1 1
0.809732948690914 0.808982942024846 1 1
0.772914413392513 0.772164915375514 1 1
0.803735653942834 0.802913559422542 1 1
0.803306549092523 0.802464689400853 1 1
0.808336940972501 0.807497252871043 1 1
0.800791755014581 0.799999476559817 1 1
0.823055508906618 0.822263072512355 1 1
0.832824459964601 0.832026611973049 0 1
0.785142112941758 0.784377305661353 1 1
0.814503176110721 0.813652769081002 1 1
0.821366284393967 0.8205224755817 1 1
0.81131984367493 0.810533478722274 1 1
0.808208422635242 0.807420325379326 1 1
0.778950146311489 0.778162512500956 1 1
0.822017455349001 0.821201625738499 1 1
0.800528646576357 0.799738832111885 1 1
0.769745155183254 0.768951440712264 1 1
0.837496138190485 0.836637464641093 1 1
0.808617991088358 0.807731661811218 1 1
0.797797336368152 0.797013741106856 1 1
0.818714256765178 0.817902135699893 1 1
0.785868023684262 0.785054970525442 1 1
0.793235126146278 0.792458788378561 1 1
0.781613506446057 0.780787395888739 1 1
0.80193987019686 0.801122377049764 1 1
0.817441340650599 0.816568008034033 1 1
0.797102048935891 0.796315882526164 1 1
0.762783294767666 0.762022642049853 0 0
0.801939812589331 0.801151024908015 1 1
0.803602735165212 0.802810521561341 1 1
0.802171068301941 0.801425548430252 1 1
0.792127936512311 0.791303995397252 1 1
0.798017338606985 0.797161912808843 1 1
0.761657133297148 0.760908844816338 0 0
0.825195149832944 0.824450142777476 1 1
0.800155233612306 0.79940202624747 1 1
0.824463395008342 0.823653342866722 1 1
0.794097053957947 0.793317416104255 1 1
0.800588963001219 0.7997654954226 1 1
0.807804128908868 0.806941738150818 1 1
0.773218333398841 0.772386522856413 1 1
0.815541838726714 0.814741656924945 1 1
0.79111441959715 0.790341712677465 1 1
0.779653382518182 0.778850260960942 1 1
0.783676439924494 0.782885116561329 1 1
0.785924490197903 0.785175987196372 1 1
0.804618237799037 0.803836259608142 1 1
0.778578284470566 0.777825473834094 1 1
0.826029746490599 0.825180183989848 1 1
0.803279079623458 0.802453405430116 1 1
0.809510722798531 0.808728836355569 1 1
0.81530977008562 0.814505560789506 1 1
0.782478495689111 0.781710433257453 1 1
0.80387407486374 0.803059365160026 1 1
0.795954813529415 0.79519504437241 1 1
0.794987225521681 0.794188757398949 1 1
0.827740602795178 0.826881947991006 1 1
0.783572455600299 0.782706114633564 1 1
0.782431791588861 0.781693815603989 1 1
0.803005354690644 0.802173477077414 1 1
0.79206594898146 0.791272141388366 1 1
0.79485982829034 0.794098994966201 1 1
0.804059782956377 0.803277777900088 1 1
0.785219526349414 0.784410322331119 1 1
0.799654787545105 0.79886670011812 1 1
0.813346576968261 0.812489550281511 1 1
0.804816636634451 0.804001281143206 1 1
0.780095888038354 0.779303367999558 1 1
0.794034986822798 0.793195237124567 1 1
0.796046012688587 0.795262328921729 1 1
0.822236238087713 0.821394841676321 1 1
0.832375459396091 0.831427102490824 1 1
0.80390222369797 0.803101596138644 1 1
0.78256904840551 0.781755957161083 1 1
0.792153300744059 0.79136957206018 1 1
0.79071460081132 0.789892001055769 1 1
0.817063140404494 0.816164428308195 1 1
0.791046351921674 0.790291164463687 1 1
0.800209434920843 0.79942766061025 1 1
0.799227579332775 0.798383542205567 1 1
0.816928574807005 0.816155480057031 1 1
0.800055042337611 0.799245843359537 1 1
0.808352587953085 0.807511372021254 1 1
0.829207937418503 0.828258933862268 1 1
0.793150749929403 0.792341002737035 1 1
0.817926427875369 0.817080948267309 1 1
0.794467518292204 0.793671410063263 1 1
0.803685027143509 0.80289955400386 1 1
0.786270444437003 0.785479228629395 1 1
0.808622863929911 0.807833998090937 1 1
0.799956820419969 0.799121554241611 1 1
0.786550224432719 0.785789599021786 1 1
0.816833238718442 0.816005245746534 1 1
0.82896630546528 0.828143901769907 1 1
0.800103201955375 0.799290776443842 1 1
0.805919613058043 0.805090528846811 1 1
0.810176511026831 0.809356845207417 1 1
0.802345622087558 0.80147889044339 1 1
0.815060543305782 0.814277522553986 1 1
0.803109472770116 0.802294870677718 1 1
0.761136387023349 0.760368967648195 0 0
0.795186957154621 0.794388708492547 1 1
0.837309167303301 0.836492256199544 0 0
0.807682385056409 0.806912212141727 1 1
0.826044441284372 0.825202748532792 1 1
0.810237039512114 0.809414596500176 1 1
0.785088497525566 0.784325486041502 1 1
0.834518272546721 0.833652384995936 0 1
0.754967168074597 0.754173099402636 0 0
0.820143645370377 0.819352671850311 1 1
0.788231337752067 0.787456994671277 1 1
0.787585314607699 0.786695845235171 1 1
0.775157723189015 0.774324509112755 1 1
0.798440451217003 0.797637401404673 1 1
0.819717306622184 0.818853029137072 1 1
0.799022093747457 0.798244333147418 1 1
0.846865155716617 0.845962067145393 0 0
0.775745674202578 0.774904668118303 1 1
0.8125224222313 0.811641893577737 1 1
0.778855391876791 0.778085235451966 1 1
0.796540987415776 0.795771272590449 1 1
0.800067953447612 0.799282401857992 1 1
0.796490694293285 0.795679995123921 1 1
0.793997486299558 0.793216429281659 1 1
0.79577132208883 0.794945779403819 1 1
0.838014469022894 0.837150495816664 0 0
0.797404343475801 0.796577720319953 1 1
0.813124689743937 0.81231465700716 1 1
0.789057397167307 0.78829908126581 1 1
0.789424464288083 0.78865796424234 1 1
0.794349727724731 0.793566212852576 1 1
0.792956711125057 0.792081011030469 1 1
0.814071170172563 0.813266852369953 1 1
0.787085593521327 0.786341391566029 1 1
0.794496462419279 0.793735502738032 1 1
0.754899686620938 0.754160629043105 0 0
0.785709812547931 0.78493460537269 1 1
0.815301039284028 0.814481257417622 1 1
0.776559922522261 0.775786377476423 1 1
0.819607764428541 0.818849351389507 1 1
0.813749160595162 0.812953111362511 1 1
0.792961607944255 0.792126557278998 1 1
0.79847417594709 0.79766183147872 1 1
0.79968872155148 0.798924778039924 1 1
0.801327097274898 0.800552737700516 1 1
0.819721753883016 0.818869033738898 1 1
0.791203446437605 0.790409116987689 1 1
0.809938853852884 0.80915411413345 1 1
0.811232361232645 0.810428908461412 1 1
0.797188019721388 0.796391885523089 1 1
0.82581197228621 0.825026654583949 1 1
0.777346258715019 0.776567409214775 1 1
0.761172096187547 0.760458053255585 0 0
0.80135617211692 0.800529647502494 1 1
0.755660852394029 0.754817137056148 0 0
0.792574060275212 0.791785293944132 1 1
0.803716301743101 0.802963215236126 1 1
0.800775044581377 0.799970157906834 1 1
0.77981022596889 0.779022630187548 1 1
0.796716265107831 0.795941421485727 1 1
0.792686707477125 0.79191170621583 1 1
0.800853991303979 0.800072292160992 1 1
0.802574180003028 0.801794090946571 1 1
0.792333120015614 0.791586036556841 1 1
0.814590453713775 0.813810781128723 1 1
0.805218766573088 0.804343801168422 1 1
0.775094656685227 0.774317962466398 1 1
0.810850084220073 0.810041835247226 1 1
0.780834418714204 0.780093644167917 1 1
0.784546777219791 0.783762799128582 1 1
0.791488057149079 0.790714093085377 1 1
0.80712979765174 0.806291463837717 1 1
0.812040900744655 0.811247528918049 1 1
0.820502249960235 0.819647049176268 1 1
0.7934727431146 0.792619306958676 1 1
0.836666066237436 0.835811284143181 1 1
0.823795871225691 0.823050737454223 1 1
0.774910439057108 0.774136137017589 1 1
0.847106777014738 0.846348887351324 0 0
0.785934948292743 0.785159687474152 1 1
0.800734194500341 0.799942969270994 1 1
0.796909973866282 0.796133300623463 1 1
0.800996804523801 0.800205056452999 1 1
0.832457240317639 0.831637750532622 1 1
0.797529467030042 0.796650630803926 1 1
0.789481524447352 0.788693833966149 1 1
0.823635347430117 0.822812675326114 1 1
0.820506062465605 0.81967871603833 1 1
0.820153508981901 0.819297496671696 1 1
0.786218975419609 0.785508625190817 1 1
0.792434022785852 0.791649268443498 1 1
0.763393534433765 0.762595363981765 0 0
0.796664293359574 0.795859438426286 1 1
0.798604889080489 0.797806163435267 1 1
0.807640091256098 0.806795545017896 1 1
0.807867877608879 0.80709191109299 1 1
0.788942159540205 0.788064501236443 1 1
0.766297912113332 0.765546303257318 0 0
0.784852570698436 0.78408753525219 1 1
0.8171119448645 0.816271302263115 1 1
0.809043363712694 0.808243326794774 1 1
0.783268439274173 0.782541936920759 1 1
0.798939702786083 0.798166801073944 1 1
0.777745276097491 0.776938644366225 1 1
0.788776963348634 0.787995185879167 1 1
0.802199432853237 0.801415285242172 1 1
0.782487972075031 0.781663040896626 1 1
0.799893816648013 0.799108450885714 1 1
0.833320141700293 0.832465063296532 1 1
0.800540769979043 0.799727319143878 1 1
0.82883380653755 0.827877880188054 1 1
0.798843405011459 0.798003929952457 1 1
0.781430877227179 0.780636779842144 1 1
0.813610671807542 0.812737059196076 1 1
0.78218033083391 0.781389388929251 1 1
0.795857887577694 0.795131781332217 1 1
0.809072878966072 0.808221882554576 1 1
0.801526217223903 0.80070704049744 1 1
0.814494435197244 0.813682566502776 1 1
0.823876978077307 0.822976942347475 1 1
0.793782745472699 0.792986120266301 1 1
0.808827268924372 0.808013555449761 1 1
0.819148640160821 0.818323870098243 1 1
0.778968495477919 0.778196655632456 1 1
0.81141990477496 0.810673296429237 1 1
0.826672955911076 0.825833505248019 1 1
0.780326876840529 0.779554729437753 1 1
0.815657410195363 0.814857189880594 1 1
0.805577611324099 0.804749263160376 1 1
0.810180227421234 0.80930587726383 1 1
0.811298990262939 0.810517500398962 1 1
0.785225530276324 0.784421432814977 1 1
0.830005795363106 0.829137490605482 1 1
0.803401103717329 0.80261671827566 1 1
0.804274404447698 0.803475712330698 1 1
0.801487171928001 0.800602311848537 1 1
0.777724730532768 0.776927327476679 1 1
0.792867837458544 0.792062120101773 1 1
0.809295356379881 0.808520056579421 1 1
0.807408803662206 0.806657020781553 1 1
0.792196801488583 0.791422503292611 1 1
0.817978106505591 0.817198887156329 1 1
0.805361373796024 0.804553114168258 1 1
0.797044270382059 0.796237128271453 1 1
0.77403636512269 0.773243183007504 1 1
0.796233802082438 0.795435984732787 1 1
0.821104481344308 0.820255003628043 1 1
0.797188923294557 0.796454093406788 1 1
0.7938873980643 0.793040427928235 1 1
0.796846075049033 0.7960601977909 1 1
0.833538943011327 0.832705984648783 0 1
0.801588331923592 0.800849618671203 1 1
0.79599065483189 0.795157191096484 1 1
0.791463571016965 0.790658526210547 1 1
0.814290693238845 0.813479457400198 1 1
0.794470791803385 0.793665438102655 1 1
0.811178720342103 0.810376796185817 1 1
0.792785069588152 0.791953079637287 1 1
0.774852718808267 0.774033676237858 1 1
0.790328289539268 0.789565299673985 1 1
0.774441963520291 0.77369559267808 1 1
0.819377354992035 0.818585082764447 1 1
0.783541370845015 0.782780641562948 1 1
0.808882038502721 0.808089823045121 1 1
0.805176440689452 0.804335253300298 1 1
0.779560248935607 0.778819093509464 1 1
0.792908618608485 0.792130332667006 1 1
0.811054731100816 0.810216826291181 1 1
0.775282360519393 0.774524441273824 1 1
0.793408768160884 0.792635700902442 1 1
0.80567848007084 0.80490435349949 1 1
0.782621352080921 0.781804902778958 1 1
0.821159978625436 0.820366408251109 1 1
0.827815312321976 0.82694433631811 1 1
0.797208002689729 0.796329333193972 1 1
0.793157973952169 0.792323008314135 1 1
0.809778623662675 0.808939490338086 1 1
0.785714043874246 0.784960406931482 1 1
0.787559909434049 0.786802533243862 1 1
0.789970123113454 0.789196525308801 1 1
0.795611259526605 0.794853393586149 1 1
0.786050981406913 0.785242754523538 1 1
0.822071220128715 0.821262841455215 1 1
0.812933800664725 0.812185971930115 1 1
0.791909974437016 0.791056350943655 1 1
0.833857237830765 0.833001565878274 1 1
0.819066663816309 0.81824862106323 1 1
0.801228386168744 0.800387700986345 1 1
0.798279969165924 0.797467603111237 1 1
0.806943778305443 0.806185187648298 1 1
0.805446441662368 0.80462807531956 1 1
0.803202862622013 0.80239354586807 1 1
0.803438975519544 0.802614072687094 1 1
0.813251571508669 0.81245969501646 1 1
0.763787986782191 0.762976518746604 0 0
0.800254657047018 0.799401127640065 1 1
0.807629801548264 0.806885607417648 1 1
0.802726768883277 0.801920921402749 1 1
0.825286923369772 0.824464632865485 1 1
0.808733542362614 0.807940219495796 1 1
0.827010446474205 0.82615872868013 1 1
0.768582383486739 0.767722994672132 1 1
0.810694797872616 0.809848207042254 1 1
0.776436116472442 0.775618577530098 1 1
0.772055063926603 0.771262909442562 1 1
0.788643218687722 0.787837790614217 1 1
0.810701107464547 0.809807233083651 1 1
0.770390986205796 0.769634738092319 1 1
0.777670828646182 0.776917711210578 1 1
0.816037278041926 0.815108058543181 1 1
0.815770766083379 0.814980966074475 1 1
0.765884038225567 0.765145080688197 0 0
0.816484569507383 0.815650796753468 1 1
0.791946477488818 0.791173398425149 1 1
0.803247495746246 0.802376713774497 1 1
0.794729289822181 0.793922259008747 1 1
0.776728793652485 0.775883812358773 1 1
0.779564846958991 0.7786960922547 1 1
0.786242339595666 0.785471952380893 1 1
0.792630184664768 0.79189525623325 1 1
0.799321805287941 0.798514828859681 1 1
0.799901157449905 0.799032442708023 1 1
0.800446168571357 0.799627108454273 1 1
0.792773217177882 0.791971929121289 1 1
0.786940251189505 0.786141311861718 1 1
0.793565861758302 0.792756356112252 1 1
0.76221756019326 0.76134092420897 0 0
0.818745823759654 0.817938886420244 1 1
0.797481500112305 0.796691765248708 1 1
0.823746840496641 0.822946328136465 1 1
0.811522122133916 0.810734798603537 1 1
0.789300977304518 0.788552697698243 1 1
0.798998173770414 0.798163670913064 1 1
0.766847388295142 0.766090545429008 0 0
0.807783681598404 0.806990168595474 1 1
0.821161551455987 0.82042039482855 1 1
0.778604332688309 0.777789482434933 1 1
0.803618998538628 0.80281178588558 1 1
0.789405777124207 0.788608317700686 1 1
0.802392984139894 0.801628571014789 1 1
0.782195525488325 0.781403080510659 1 1
0.79651590877481 0.795696201993756 1 1
0.787369901655032 0.786618892361001 1 1
0.814625477285505 0.813877123052126 1 1
0.811553701406448 0.810796724180607 1 1
0.767082559782329 0.766294418075561 1 1
0.808330869049329 0.807515650278186 1 1
0.793992557701882 0.793224239755655 1 1
0.788940203224829 0.788126032867285 1 1
0.775343493136971 0.774487800456037 1 1
0.795100704009729 0.794264632299387 1 1
0.809638884266556 0.808794914934436 1 1
0.788007861063091 0.787248111641373 1 1
0.791803512134644 0.791016389843487 1 1
0.800631079113345 0.799825433545815 1 1
0.836358444917792 0.835571820638246 0 0
0.759488435725377 0.7587233562858 0 0
0.810779242860004 0.809990206824468 1 1
0.773643581598511 0.772853134887828 1 1
0.817497206358881 0.816630134669454 1 1
0.814953268215796 0.814111907111604 1 1
0.802512208839906 0.801707071898793 1 1
0.791848284123822 0.791127695363898 1 1
0.803095491866323 0.802227503654235 1 1
0.817649133641793 0.816800427581671 1 1
0.806051478934302 0.805277688998791 1 1
0.821788325061251 0.820953600123261 1 1
0.802468462820316 0.801663976398115 1 1
0.788529258484822 0.78772501050773 1 1
0.821240900727672 0.820348046573281 1 1
0.813536813053405 0.812694997746387 1 1
0.821718769015291 0.820838913102085 1 1
0.777692931092182 0.776879895523738 1 1
0.810008428423445 0.809127487802104 1 1
0.831515016726193 0.830692302627145 1 1
0.817769005399387 0.816864396175943 1 1
0.799170528089862 0.798303999255167 1 1
0.80529333254088 0.80444481327874 1 1
0.769016378886495 0.768231066870793 1 1
0.79607497841633 0.795255967120652 1 1
0.828519961909593 0.82773328100009 1 1
0.758667684857819 0.757872078439161 0 0
0.780599846194832 0.779812322408774 1 1
0.801554482219471 0.800720795993315 1 1
0.815124541627455 0.814305870447383 1 1
0.809861448670522 0.80901317551592 1 1
0.802935666038005 0.802152642971726 1 1
0.816060854166494 0.815188627451326 1 1
0.814406677807968 0.813542446551805 1 1
0.813140845557667 0.812316237313538 1 1
0.824200154654598 0.823381927705252 1 1
0.805721760430411 0.804895523435139 1 1
0.763983881653073 0.763287421070004 0 0
0.809048410961264 0.808193732735666 1 1
0.792848047758985 0.792063924689177 1 1
0.811707524949129 0.81095969568096 1 1
0.75223755674471 0.751506394756014 0 0
0.769029524752225 0.768293895756806 1 1
0.811028811023131 0.810227600405422 1 1
0.799165172923623 0.798354032842943 1 1
0.791360745578925 0.79054874468225 1 1
0.825229091992299 0.824381149310107 1 1
0.801809227108219 0.801041645746937 1 1
0.776370786167856 0.775544394640103 1 1
0.797133178854907 0.796254164563332 1 1
0.833899448368385 0.833038450726277 1 1
0.811833709136095 0.811004334719712 1 1
0.822038504374227 0.821210888431305 1 1
0.798907975120747 0.798113826594503 1 1
0.798892852900798 0.79795137536454 1 1
0.831816355422215 0.83096918721668 1 1
0.815528285238794 0.814649140656109 1 1
0.793811039870311 0.793030319373058 1 1
0.82153211903553 0.820689031293536 1 1
0.788379078689508 0.787604319071568 1 1
0.812753967545567 0.811970883022255 1 1
0.790306585339866 0.789434785585688 1 1
0.761408942829294 0.760594506209325 1 0
0.836103222381078 0.835226577771006 0 0
0.799865256617669 0.799070937699932 1 1
0.802847875342732 0.802025706195991 1 1
0.818306218400405 0.817471453633936 1 1
0.818648226282041 0.817853091221577 1 1
0.787705271344428 0.786904415221412 1 1
0.810068760330441 0.809270728230549 1 1
0.796028343078793 0.79522722890747 1 1
0.774825586133842 0.77400181022761 1 1
0.806561096869753 0.805787442534761 1 1
0.796891014663131 0.796107024563514 1 1
0.789288526398332 0.788534836319835 1 1
0.8021656328708 0.801391406725724 1 1
0.770928834539104 0.770166486778683 1 1
0.809896282917598 0.809109643922059 1 1
0.778321323387695 0.777600183747656 1 1
0.815634399963907 0.814795039295794 1 1
0.793280699770018 0.792447245937887 1 1
0.808052188753814 0.807228848138279 1 1
0.80465896356835 0.803843347929853 1 1
0.779935625531789 0.779114704950053 1 1
0.788769869055822 0.787979557606331 1 1
0.820610977972073 0.819793332384759 1 1
0.8007249065119 0.799905362538593 1 1
0.812630003329543 0.811745511609235 1 1
0.798872879288819 0.798074183711833 1 1
0.808234009987044 0.807378672351737 1 1
0.796515494708874 0.795660516380221 1 1
0.80085048741729 0.800089900280929 1 1
0.78566645636631 0.784878330731538 1 1
0.772099111407263 0.77130528599837 1 1
0.795348209824845 0.79450374759119 1 1
0.795946161502505 0.795174745774807 1 1
0.811342334365052 0.810492590254111 1 1
0.780563877713052 0.779805201771228 1 1
0.806827160164053 0.8060157317861 1 1
0.824940564967118 0.824169590206342 1 1
0.802263691185162 0.801466275141051 1 1
0.791657559163513 0.790910289645869 1 1
0.795058212087343 0.794259361075146 1 1
0.827915308130459 0.827031447906499 1 1
0.809337488216835 0.808608986456561 1 1
0.831839336597488 0.83102670121281 1 1
0.792999884162703 0.792197047661683 1 1
0.795441104355734 0.794628893599129 1 1
0.818953115125956 0.818172527221816 1 1
0.792873775253219 0.792100161272234 1 1
0.836517061684941 0.835593669598507 0 0
0.783487879316753 0.782752768949903 1 1
0.775418256872916 0.774631479145953 1 1
0.801425148650543 0.800612821789623 1 1
0.775203597855355 0.774483976657207 1 1
0.79585449577832 0.795021930604208 1 1
0.803721737786994 0.80293626338383 1 1
0.792147201704542 0.791393244300997 1 1
0.793004047440744 0.792194429521071 1 1
0.817111802728397 0.816317340051245 1 1
0.791378851667358 0.790527532732039 1 1
0.80876750262353 0.80795467993735 1 1
0.795553794166534 0.794741203173586 1 1
0.798554533993629 0.797743730052122 1 1
0.782802392420908 0.781965285340138 1 1
0.75317233822372 0.752438857069958 0 0
0.820583231547974 0.819815793623282 1 1
0.810487891008345 0.809654996915963 1 1
0.818639070378556 0.817823929265056 1 1
0.827608931346035 0.826801173401019 1 1
0.828119909019999 0.827265817332292 1 1
0.780046544554363 0.779278806924526 1 1
0.792969086895381 0.792184753684615 1 1
0.798349947177903 0.797543061369342 1 1
0.780925685415091 0.780126825167206 1 1
0.764837554129447 0.76412703719718 0 0
0.803879189442947 0.803077922548766 1 1
0.810838396450472 0.810098999884336 1 1
0.769849977858428 0.769094460293254 1 1
0.83240135367941 0.831570210753284 1 1
0.80877861805296 0.807946030710867 1 1
0.820102090474614 0.819263318920438 1 1
0.795558528090814 0.794755292509176 1 1
0.803325285415802 0.802489097421199 1 1
0.821089463838467 0.820237975053762 1 1
0.83321396975687 0.832384807876632 1 1
0.802479879536601 0.801637142717261 1 1
0.782894574871029 0.782185770472514 1 1
0.81136430341458 0.810529413329367 1 1
0.817450761410379 0.816630990966094 1 1
0.804809574994086 0.803917103145347 1 1
0.811751890032091 0.810916047843909 1 1
0.778232727064611 0.777430102652276 1 1
0.810459957761623 0.809633998221157 1 1
0.789734304413757 0.788916002477228 1 1
0.813226034768976 0.812370792112724 1 1
0.786960045423294 0.786188459813439 1 1
0.787938386652867 0.78713861305525 1 1
0.789726123041327 0.788953971975907 1 1
0.809314560544356 0.80847424169832 1 1
0.81129730584291 0.810477756316698 1 1
0.788458905631572 0.787659531412329 1 1
0.807170696583786 0.806407534159081 1 1
0.808234906915632 0.807425400013374 1 1
0.77494766420309 0.774175522119248 1 1
0.781545817901772 0.780706331511223 1 1
0.802436084605411 0.801642344061564 1 1
0.80033643854369 0.799481450974077 1 1
0.800650335153835 0.799859254599458 1 1
0.8067373477728 0.805954023377333 1 1
0.814231716222814 0.813440543473452 1 1
0.831203755324514 0.830397192531031 1 1
0.772804512853401 0.772049472835483 1 1
0.810303789450514 0.809471587521857 1 1
0.795807590823118 0.794955815980795 1 1
0.797980684524481 0.797166195448988 1 1
0.817657467738276 0.816875100496462 1 1
0.793121482857618 0.792302484332621 1 1
0.797556352155094 0.796746709004918 1 1
0.7979575209277 0.797122999079352 1 1
0.782511639306457 0.781733115608499 1 1
0.778118693297108 0.777325569113077 1 1
0.798418112934713 0.797601042759047 1 1
0.790392853222594 0.789562635359299 1 1
0.800313240209501 0.79950580298575 1 1
0.803199135641544 0.802380472290557 1 1
0.835272574654928 0.834442285905683 0 0
0.796595658489982 0.795720945128674 1 1
0.794295745390877 0.793543359543175 1 1
0.835388905918758 0.834567056929943 0 0
0.78713881212795 0.786389089217553 1 1
0.763921248926675 0.763164422503147 0 0
0.789753020186633 0.788838918407655 1 1
0.819532811832868 0.818748940734087 1 1
0.779565813648178 0.778795529534088 1 1
0.791586664572365 0.790786812949487 1 1
0.82244512127604 0.821640685193713 1 1
0.786885745095821 0.786121832562803 1 1
0.809353283043601 0.808525362089535 1 1
0.776785811761205 0.776065221323028 1 1
0.822156890686244 0.82132868299038 1 1
0.784153915739402 0.783313657684322 1 1
0.781136378084812 0.780299666465606 1 1
0.79719877351609 0.796390026348844 1 1
0.798148991044731 0.797370888032702 1 1
0.78910815189551 0.788327113888272 1 1
0.795986607323372 0.795246860981774 1 1
0.798450323608244 0.797666064832327 1 1
0.777347199516748 0.776545753876222 1 1
0.79310971689342 0.792370078448459 1 1
0.831734846008164 0.830879442818505 1 1
0.763011751740244 0.762278753508466 1 1
0.81634945385447 0.815495583314101 1 1
0.789865869733432 0.7890706159814 1 1
0.783431544709058 0.782648233419476 1 1
0.762668416056397 0.761908424516241 0 0
0.757054173877696 0.756338913337343 0 0
0.794664279251079 0.793888992420351 1 1
0.793717912164708 0.792960551464871 1 1
0.781477340196801 0.780734151232947 1 1
0.803272663738891 0.802434420116168 1 1
0.822571245519638 0.821833539327487 1 1
0.798233042235952 0.797385032898176 1 1
0.797370940331936 0.796537769565969 1 1
0.819819934219402 0.819014168511978 1 1
0.806035633057003 0.805218155324905 1 1
0.794712200816254 0.793890146125909 1 1
0.792074599966371 0.791299995712241 1 1
0.785112527456912 0.784331597582056 1 1
0.789469413470706 0.78872310757505 1 1
0.788098361163883 0.787286272746947 1 1
0.799546703120771 0.798742446380385 1 1
0.815312639860502 0.814448314316029 1 1
0.807739210768454 0.806985614207628 1 1
0.79327233909484 0.792523715845214 1 1
0.794073176603331 0.79331616865321 1 1
0.788059977019776 0.787310807867268 1 1
0.804695281964871 0.80385299360688 1 1
0.780180221355534 0.779382119290955 1 1
0.815213590546835 0.814391253354589 1 1
0.758969459346601 0.758132538130461 0 0
0.781786961748665 0.780945772531391 1 1
0.804147572144454 0.803366136774933 1 1
0.803412163952569 0.802560971952958 1 1
0.817543483324241 0.816797766022233 1 1
0.814690331714998 0.813886925353296 1 1
0.831648176750222 0.830801701223716 1 1
0.798212376923687 0.797343491377755 1 1
0.794060635713833 0.793290615431322 1 1
0.809687942805652 0.808903070602066 1 1
0.829972981969955 0.829117166983156 1 1
0.794736995289169 0.793945978343752 1 1
0.76925586005656 0.768516193890914 1 1
0.794117943258004 0.793306882848302 1 1
0.816593541549378 0.815790393070429 1 1
0.801037222601579 0.800225758850091 1 1
0.811694181170512 0.810864108690015 1 1
0.800971014369291 0.800125452521226 1 1
0.780461434900856 0.779677350532916 1 1
0.794388233057378 0.793585271509761 1 1
0.807648459806088 0.806776716688948 1 1
0.794895983377211 0.794118659265873 1 1
0.786080346524993 0.785219801978899 1 1
0.792879801387528 0.792077951395115 1 1
0.803791700113153 0.802989353286942 1 1
0.785297477232803 0.784514153425644 1 1
0.783316079670826 0.782522013738361 1 1
0.81299850804295 0.812224186013807 1 1
0.822363664117073 0.821514092898572 1 1
0.775561824355486 0.774840021742488 1 1
0.815999411174465 0.81514493328508 1 1
0.797827266780885 0.797075862188338 1 1
0.779333367275248 0.778577733462914 1 1
0.803257693783672 0.802484262921165 1 1
0.783510500343911 0.782724367502335 1 1
0.842055604784183 0.841237908194702 0 0
0.756269051998757 0.755496526044862 0 0
0.806493817705351 0.805653190286123 1 1
0.791526886010864 0.790726188885292 1 1
0.76725689099119 0.766470868302952 1 1
0.811088859075872 0.810219636081862 1 1
0.764824637893195 0.764067434746024 0 0
0.790300944719855 0.789540826877848 1 1
0.829578396639992 0.828776367878358 1 1
0.810136802212041 0.809297917744703 1 1
0.784720606634916 0.78390967936601 1 1
0.830102013815753 0.829217701586779 1 1
0.801706192691843 0.800904991123414 1 1
0.819429954195133 0.818548118122141 1 1
0.811221916837711 0.810430676658207 1 1
0.82786874122641 0.827021093686401 1 1
0.785335902054918 0.784565176392733 1 1
0.786369267274196 0.785637636039697 1 1
0.801762252308499 0.80096093119782 1 1
0.824051458431051 0.823259713149943 1 1
0.806530704173526 0.805664366853778 1 1
0.777793735598527 0.777032392196505 1 1
0.792494167414808 0.791720620220587 1 1
0.807732232289446 0.806972193443468 1 1
0.798941679928914 0.798168935322194 1 1
0.789306207628776 0.788509535092064 1 1
0.800890007291111 0.800047610858789 1 1
0.817965637593869 0.8170869905245 1 1
0.742429612428014 0.741730143764603 0 0
0.760858025794749 0.76006517020285 0 0
0.810722336577198 0.809892827855724 1 1
0.799511895419356 0.798658851480607 1 1
0.780970964290761 0.780170346903709 1 1
0.796334369243143 0.795538196736756 1 1
0.787896126088793 0.787137346928885 1 1
0.806224977779294 0.805356773131241 1 1
0.825914928788283 0.825111764602677 1 1
0.791609264947277 0.790828291764023 1 1
0.783274149255335 0.782543995958859 1 1
0.781260749624711 0.78046260445471 1 1
0.783783687154309 0.78302956035959 1 1
0.748123324385176 0.747396959706196 0 0
0.803564711903655 0.802743590530061 1 1
0.80029452887646 0.799499435851815 1 1
0.786497050500632 0.78572318078483 1 1
0.808355123745103 0.807530982252309 1 1
0.781039914343361 0.78026650756786 1 1
0.816179005614716 0.815355479878683 1 1
0.80745006122041 0.806611570540112 1 1
0.813411117924859 0.812561514386368 1 1
0.785044033810718 0.784233363434843 1 1
0.820264282673114 0.819430369151674 1 1
0.788415662570701 0.787597151239784 1 1
0.78390609929316 0.783080293212336 1 1
0.7793360689975 0.778539283488589 1 1
0.812633721696652 0.811781592412532 1 1
0.762674029304924 0.761937090122276 0 0
0.819536907327065 0.818701625547231 1 1
0.799420604819443 0.798660606905544 1 1
0.817226709069426 0.816370891363014 1 1
0.807682522366341 0.806848067634419 1 1
0.798277108218457 0.797401060248222 1 1
0.827381968516909 0.82648293282137 1 1
0.829734055674233 0.82893078872791 1 1
0.786703179055359 0.785915042417861 1 1
0.812917418400258 0.812065174577424 1 1
0.811164559973993 0.810382684672333 1 1
0.800545248941935 0.799792329318275 1 1
0.792285601920586 0.791440734307138 1 1
0.79147606633738 0.790683104086306 1 1
0.806872555007779 0.806088618082415 1 1
0.794734688819183 0.793926245237349 1 1
0.795410937001072 0.794546598245744 1 1
0.818509820530206 0.817717688226317 1 1
0.819662906346212 0.818863128293311 1 1
0.819735942995356 0.818905894010113 1 1
0.801415505641436 0.800605780559914 1 1
0.802565931491229 0.801766478449508 1 1
0.831714255426184 0.830870132855907 1 1
0.797655512050225 0.796886992828057 1 1
0.802528254420044 0.801801278861948 1 1
0.820256380029815 0.819377804598208 1 1
0.809392845071177 0.808599412908657 1 1
0.796297742881968 0.795542836824571 1 1
0.791602651284694 0.790779296306448 1 1
0.822474864021776 0.821595880155278 1 1
0.796682567555487 0.795866412992875 1 1
0.787656202720545 0.786821431450511 1 1
0.780790881331825 0.78000179734804 1 1
0.791884063046663 0.791068960667011 1 1
0.804732996121934 0.803898292552241 1 1
0.810291326680773 0.809436197184383 1 1
0.783178065306495 0.782395180175227 1 1
0.816300837802849 0.815458699327906 1 1
0.819935410095775 0.819122029374109 1 1
0.774699070514242 0.773924081730093 1 1
0.80434857092285 0.803524077886371 1 1
0.788990088184096 0.788199998249404 1 1
0.773510375012884 0.772727636689281 1 1
0.80757211486215 0.806665460635497 1 1
0.797922243927204 0.797083581346853 1 1
0.79868131563789 0.797859470846918 1 1
0.819609689955546 0.818718916818372 1 1
0.792953249845959 0.792139922148413 1 1
0.792587333637748 0.791768792526099 1 1
0.834546105926545 0.83367336031628 0 1
0.800595055561936 0.799732933769106 1 1
0.789236201771924 0.788417231477406 1 1
0.768349997230468 0.767588279946691 1 1
0.802986453519639 0.802141717136192 1 1
0.826255768985822 0.825368897393346 1 1
0.804523874361404 0.80368687310153 1 1
0.789073403920143 0.78831700479159 1 1
0.778752181477967 0.777947868897246 1 1
0.78184358162508 0.781076209266717 1 1
0.784752488348097 0.784020929969518 1 1
0.807670919359775 0.806845236038797 1 1
0.82848232704862 0.827612407613062 1 1
0.805741260769051 0.804915431672552 1 1
0.791665545170853 0.790762841987223 1 1
0.788993979118191 0.788132384094361 1 1
0.794589589057155 0.79381098340509 1 1
0.792521161504291 0.791721633225732 1 1
0.821739218354274 0.820880254126888 1 1
0.795297540173122 0.794470766490209 1 1
0.79122606377075 0.790448840517487 1 1
0.776506559056099 0.77575670064089 1 1
0.823705425330191 0.82287203851769 1 1
0.807575842156542 0.806791622274408 1 1
0.813534896560493 0.812633414761131 1 1
0.790929143116175 0.790130972498993 1 1
0.809239983377776 0.808471657395976 1 1
0.80286756660782 0.802051035026345 1 1
0.813474166961288 0.812723533463631 1 1
0.808722120681123 0.80790613406213 1 1
0.814024457019508 0.81319923105575 1 1
0.801409959480144 0.800509949331646 1 1
0.799096964530838 0.798347812659664 1 1
0.81715378012401 0.816354634761883 1 1
0.808530372136997 0.80774597760829 1 1
0.818175772815195 0.817414687284228 1 1
0.773425046419831 0.77266472787555 1 1
0.800454204423606 0.799613297548077 1 1
0.802703375355645 0.801929932402893 1 1
0.79566299092438 0.794866887716227 1 1
0.801123370029924 0.800322131109711 1 1
0.799409479516058 0.798580246744534 1 1
0.78637832594306 0.785621998103804 1 1
0.814156851129813 0.813307318963759 1 1
0.78819231970107 0.787347186691468 1 1
0.81477250027372 0.813976003927139 1 1
0.775963880680493 0.775178509198153 1 1
0.802933363913219 0.802072763726915 1 1
0.804514873260805 0.803647786815404 1 1
0.780577284149451 0.779755048714849 1 1
0.796166321968438 0.795356402641208 1 1
0.798166056353882 0.797411572970845 1 1
0.783192986920288 0.782266903989651 1 1
0.794048433806397 0.793291913260453 1 1
0.774674791101938 0.773883833573119 1 1
0.789630040964487 0.788794544158302 1 1
0.790614137555656 0.789829112942565 1 1
0.789425932118838 0.788625716087095 1 1
0.805421319588506 0.804639649442616 1 1
0.786635059863703 0.785812684554503 1 1
0.801557414682325 0.800721623024094 1 1
0.790957491937913 0.790150102310775 1 1
0.831282353317127 0.830522729213361 1 1
0.796390838211424 0.79558090264111 1 1
0.83264470769483 0.831798006937051 1 1
0.794697862076409 0.79388397307777 1 1
0.814377152093311 0.813508668178296 1 1
0.797786888764774 0.796981036529157 1 1
0.783513789337614 0.782775103516562 1 1
0.797198078514207 0.796364130620642 1 1
0.786509550081374 0.785718613890337 1 1
0.790052755941835 0.789259426529839 1 1
0.799232786789238 0.798443521561815 1 1
0.802219282020897 0.801406454488077 1 1
0.80970865487216 0.808857584513538 1 1
0.796648010164854 0.795876954530501 1 1
0.827651262710543 0.826879953934145 1 1
0.813437189957359 0.812660311961111 1 1
0.799940192783809 0.799087671484152 1 1
0.795264813651034 0.794471391495735 1 1
0.809680049127161 0.808886401309288 1 1
0.817852658348048 0.816982707368071 1 1
0.772822126756744 0.772043062703306 1 1
0.80725403453744 0.806409523501655 1 1
0.793527185017438 0.792678406682341 1 1
0.811562447118612 0.810733832455398 1 1
0.783483931895788 0.782679783054036 1 1
0.833670873689605 0.832840480995516 1 1
0.80594968259543 0.805145418485636 1 1
0.802316609409028 0.801576422715678 1 1
0.782526594087592 0.781731539555162 1 1
0.82221260965733 0.821426032570891 1 1
0.769374396694922 0.768565813980016 1 1
0.804550182721185 0.803743923084502 1 1
0.782063640376385 0.781251171461119 1 1
0.807202341306337 0.806355296521687 1 1
0.805596042322537 0.804724665215485 1 1
0.824176503567426 0.823319534211549 1 1
0.809926833043537 0.80915592592774 1 1
0.779312567458404 0.778513841418367 1 1
0.832272967863979 0.831396207276965 1 1
0.792003476322324 0.791204219177478 1 1
0.799445112575583 0.798633308325161 1 1
0.795397207701518 0.794637917321569 1 1
0.794447449228279 0.793680244103886 1 1
0.80277105519186 0.801964488738628 1 1
0.7966931727848 0.795900260077053 1 1
0.784431402904072 0.783645343221632 1 1
0.771875573335161 0.771161693343485 1 1
0.783761126256294 0.783003419713582 1 1
0.796902382712713 0.796101455806524 1 1
0.827925716886944 0.827069279792421 1 1
0.797527687492701 0.796687197285073 1 1
0.805923611930538 0.805197599237621 1 1
0.781861731810561 0.781083879760689 1 1
0.804061077819701 0.803254398495894 1 1
0.805893369476589 0.805058203588973 1 1
0.779576561713002 0.778813086326138 1 1
0.802002634869077 0.80118627794113 1 1
0.80754941781551 0.806767299393305 1 1
0.802067926920051 0.801292378504472 1 1
0.816149895353559 0.815330832995781 1 1
0.831901037455793 0.83114425650939 1 1
0.788883322038378 0.788073511371497 1 1
0.779399128574351 0.778557372842595 1 1
0.78965321304243 0.788917723080608 1 1
0.816232928238343 0.815394646507129 1 1
0.792703925208465 0.791855063613881 1 1
0.817750688689136 0.816952507671356 1 1
0.800197190828659 0.799420373262595 1 1
0.806188019966328 0.805364304331235 1 1
0.80105357457054 0.80019521449404 1 1
0.816552037690672 0.815756283642785 1 1
0.831788346614431 0.830858118786138 1 1
0.756185061777706 0.755399910118867 0 0
0.797776205062046 0.796958218256338 1 1
0.824932948963299 0.824098211437676 1 1
0.768860654137815 0.768094691808152 1 1
0.770184179709309 0.769409187167885 1 1
0.818750852175887 0.817969653347729 1 1
0.796025275859408 0.795192542432715 1 1
0.806435422006661 0.805586529200896 1 1
0.791387611546394 0.790618458140718 1 1
0.787817500032047 0.787036712076322 1 1
0.815736352345148 0.814931511202282 1 1
0.803922293171493 0.803075858560686 1 1
0.837176386745313 0.83639464429451 0 0
0.828855628143871 0.828062759222224 1 1
0.819898964439855 0.819065562466372 1 1
0.782360488135722 0.781590876276092 1 1
0.810132033351981 0.80926876295747 1 1
0.82644377148265 0.825556102743394 1 1
0.805342473420865 0.804531834749685 1 1
0.790357954235409 0.789520982546373 1 1
0.803915838253397 0.803161474148806 1 1
0.815468319714767 0.814668050954833 1 1
0.808417999379726 0.807631607695144 1 1
0.798273610586739 0.797502595292677 1 1
0.798721607424819 0.797848997061726 1 1
0.791842597554126 0.791029424804594 1 1
0.765747718294441 0.765032797998382 0 0
0.808101023669377 0.807208270821133 1 1
0.835782941127906 0.835007929385744 0 0
0.818426258355127 0.817583952980634 1 1
0.790883722787275 0.790021501831462 1 1
0.811456927841947 0.810611945342843 1 1
0.782734716508607 0.781919234209538 1 1
0.778938460309813 0.778143947498558 1 1
0.839519239660714 0.838665264365285 1 1
0.781069154216822 0.780293087066167 1 1
0.839150331339073 0.838326817168675 0 0
0.769407123845721 0.768661115413132 1 1
0.797233853085779 0.796413685620934 1 1
0.789362815064899 0.788597180037225 1 1
0.792918859487599 0.792119875247636 1 1
0.818968687516383 0.81812949136105 1 1
0.808836181278439 0.808032682292684 1 1
0.833233013748832 0.832371391007846 1 1
0.797085504192709 0.796258210495691 1 1
0.814831426160209 0.81402418084649 1 1
0.810919380065704 0.810115910772668 1 1
0.799339465602777 0.798535137269602 1 1
0.805889475476407 0.805093862069921 1 1
0.788836675041348 0.788037486948417 1 1
0.801890851512541 0.801072996012633 1 1
0.794333537877878 0.793518764288124 1 1
0.764451398858281 0.763683307560388 0 0
0.787830492521817 0.787036329267956 1 1
0.800935619819408 0.80010431864875 1 1
0.810139373843537 0.809333868472546 1 1
0.807411132221739 0.806667485090654 1 1
0.801416500344855 0.800613764935821 1 1
0.808551629716488 0.807738242665134 1 1
0.808519803220014 0.807744427486161 1 1
0.783666319335066 0.782871895926538 1 1
0.792803420403046 0.792012029166842 1 1
0.831717038712798 0.830857526246868 1 1
0.784900110899509 0.784081227144265 1 1
0.793748789742594 0.792981962087388 1 1
0.778908618469659 0.778088921965822 1 1
0.774265589636531 0.773491851866658 1 1
0.796337348359037 0.795491978335961 1 1
0.806539542605408 0.805751337779234 1 1
0.822022470606149 0.82116764431082 1 1
0.803188442599064 0.802403863082514 1 1
0.809729411306424 0.808926538971433 1 1
0.805592660681758 0.804823964869621 1 1
0.805600126427478 0.80476001128051 1 1
0.788992463310786 0.788239850680759 1 1
0.800288948889024 0.799582777355139 1 1
0.811607590629307 0.810720286876638 1 1
0.805218418093385 0.804363825145534 1 1
0.793188242979504 0.792412109121167 1 1
0.786420089354769 0.785603538539347 1 1
0.782788356027609 0.781991718802065 1 1
0.831932906701348 0.831078973210096 1 1
0.803525068022978 0.802730682235468 1 1
0.792589448396418 0.791864451702823 1 1
0.801594095548014 0.800791011803555 1 1
0.795163168179117 0.794366315632147 1 1
0.805270338599069 0.804503270574455 1 1
0.799919070921223 0.799102479516603 1 1
0.775424228781026 0.774643539801882 1 1
0.799867295711833 0.799117885640265 1 1
0.814371299075775 0.813597535725186 1 1
0.813705930202016 0.812871699835336 1 1
0.775510348792733 0.774744108576981 1 1
0.795465076123617 0.794654834870009 1 1
0.785121235318888 0.784357959662794 1 1
0.807002445939549 0.806174039790822 1 1
0.813182818168974 0.812367266491718 1 1
0.79868234253345 0.797907035062864 1 1
0.775647041963512 0.77484618971927 1 1
0.799699247401616 0.798917110563491 1 1
0.797470641685292 0.796703369774133 1 1
0.791305294269719 0.790514976273981 1 1
0.827912980590795 0.827067156377931 1 1
0.793426404350733 0.792637790183871 1 1
0.795428407029338 0.79471299878695 1 1
0.758531240938787 0.757715295716771 1 1
0.802526681781565 0.801723046602181 1 1
0.81874082580041 0.81792955622467 1 1
0.802177878507299 0.801373974371548 1 1
0.775261098912205 0.774445954777024 1 1
0.832184123888282 0.831332209625862 1 1
0.830524715402053 0.829705892503871 1 1
0.801454269777236 0.800649056672744 1 1
0.800748065811105 0.799953695437759 1 1
0.759945255392173 0.759184243599757 0 0
0.813654785905929 0.812787479942266 1 1
0.776236942811227 0.775438350007845 1 1
0.806551657389424 0.805691341123793 1 1
0.815171316869982 0.814402342209711 1 1
0.816081292395382 0.815299149864263 1 1
0.801527945863556 0.80070290027505 1 1
0.820536099140427 0.819774492190714 1 1
0.805509224035048 0.804692259794218 1 1
0.815596589584813 0.814794861648181 1 1
0.789001290942096 0.788243982676435 1 1
0.81173316503129 0.810875782153888 1 1
0.843253121751638 0.842430523380452 0 0
0.806677837064154 0.805860323476252 1 1
0.772034265213108 0.771265974910967 1 1
0.80159937605397 0.800811834611314 1 1
0.783391556019909 0.782641056018493 1 1
0.780515873324191 0.779723666632393 1 1
0.793047563665692 0.792224441923006 1 1
0.825709486570724 0.824885204021181 1 1
0.813666620792797 0.812862743380476 1 1
0.8000178230302 0.799172333664843 1 1
0.8232213288729 0.822352326360085 1 1
0.807113967899978 0.80631968833529 1 1
0.802305057376205 0.801463149574894 1 1
0.821157624475227 0.820257962513388 1 1
0.768082874426899 0.767299504788446 1 1
0.776458078469493 0.775637697700131 1 1
0.782908245761884 0.782165261671404 1 1
0.824169311772457 0.823298795775866 1 1
0.791243475150759 0.790293671416957 1 1
0.814672499888722 0.813846581885991 1 1
0.815951632957435 0.81514569081532 1 1
0.793424087810027 0.792602082606413 1 1
0.801189709968928 0.800365220079034 1 1
0.792803368272612 0.792025091283655 1 1
0.809762925778169 0.808973205895133 1 1
0.830294520624659 0.829477548250101 1 1
0.803155130749039 0.80239649326462 1 1
0.803453495602883 0.802669297888904 1 1
0.805156440889931 0.804319335586715 1 1
0.807219806757878 0.80640264854421 1 1
0.800686499411938 0.799842061872257 1 1
0.791217504742842 0.790378316765027 1 1
0.825878815627177 0.825006197062711 1 1
0.808078698512574 0.807263279433131 1 1
0.769274578881658 0.768508445557481 1 1
0.809208150967034 0.808415271220062 1 1
0.789731306797767 0.788991814855139 1 1
0.806759303624141 0.805938303077616 1 1
0.812385162407787 0.811511470130518 1 1
0.777903442200261 0.777129362052629 1 1
0.796269612421799 0.795505034034099 1 1
0.797159847182807 0.796396059593576 1 1
0.80426209026771 0.803471013485345 1 1
0.801552025585423 0.800773049584421 1 1
0.808231959769945 0.807447805768599 1 1
0.802391140176122 0.801591963324914 1 1
0.813559949594749 0.812767770359189 1 1
0.810753904079805 0.809947429013059 1 1
0.798050869003289 0.797274990353175 1 1
0.782649765887702 0.781863260807219 1 1
0.812286423652419 0.811419725430493 1 1
0.790385144501899 0.789631955558312 1 1
0.809450736243038 0.808636700790206 1 1
0.790475319064663 0.78963606429806 1 1
0.800729776945482 0.799934862812712 1 1
0.811514436518622 0.810745323391486 1 1
0.789180766548359 0.788373195720235 1 1
0.801839676400186 0.800964655456677 1 1
0.824194447083861 0.823341793053089 1 1
0.780875818852856 0.780066117523225 1 1
0.79723220683151 0.796429368174396 1 1
0.824322065923314 0.823427648282943 1 1
0.817587684846157 0.816782126696434 1 1
0.80418977738624 0.80341523738084 1 1
0.784279582435668 0.783449691876974 1 1
0.802232235388658 0.801490697133687 1 1
0.785770433677478 0.784975886376555 1 1
0.81166261168047 0.810780214741631 1 1
0.794658681117103 0.793887984329476 1 1
0.79414087671208 0.793323106260831 1 1
0.791494452200496 0.790722870784905 1 1
0.773298748626067 0.772537227879889 1 1
0.800900949462665 0.800095679503994 1 1
0.754425318358787 0.753665291194932 0 0
0.79683186496357 0.796024506489367 1 1
0.802667735315736 0.801880333263784 1 1
0.80812961332751 0.807295552981079 1 1
0.790219475729823 0.789367704246916 1 1
0.790535608142673 0.789743569997783 1 1
0.809391413361122 0.808516107767033 1 1
0.794885941407377 0.794113129807231 1 1
0.774896637056111 0.774135578005358 1 1
0.818880363431737 0.818053926117934 1 1
0.782516301835225 0.781755671126033 1 1
0.789588338166705 0.788758837721834 1 1
0.781721326311395 0.780953677962977 1 1
0.811583626668628 0.810774627499046 1 1
0.790190804844836 0.789422200556665 1 1
0.819066286331496 0.818259830647956 1 1
0.813910807576815 0.813151550560464 1 1
0.805835086757486 0.805042547189662 1 1
0.825812959418052 0.824951121580937 1 1
0.777730785189087 0.776967922152487 1 1
0.785346709585067 0.784548624184844 1 1
0.809709734459167 0.808851805347828 1 1
0.803834466955278 0.803064145037325 1 1
0.78487759026533 0.784118014647553 1 1
0.807488005854054 0.806698282317806 1 1
0.799024494069175 0.798254896907005 1 1
0.788512701514825 0.787739610898822 1 1
0.774092156153148 0.773344192275285 1 1
0.78882321759517 0.788040038903045 1 1
0.796643882912585 0.795774389562692 1 1
0.801863593548043 0.801104447065168 1 1
0.784680113909937 0.78392399218113 1 1
0.805792340302335 0.805026928886717 1 1
0.78328938833855 0.782496630607057 1 1
0.810681684877296 0.809821378720139 1 1
0.797118704364385 0.796343069820093 1 1
0.781160083839473 0.78041539232474 1 1
0.781771657885048 0.780954725221098 1 1
0.816949237484988 0.816148035858443 1 1
0.80245190675324 0.801684699683298 1 1
0.806489626994609 0.805690748442935 1 1
0.789229265240347 0.788438444485032 1 1
0.80933581271499 0.808596921004612 1 1
0.765803827689858 0.765011377400396 0 0
0.769452339526303 0.768689064334475 1 1
0.80147292770971 0.800656028138286 1 1
0.800399573294412 0.799615464694334 1 1
0.779718320530043 0.778929085010749 1 1
0.786485301951327 0.785764116679072 1 1
0.791445063191794 0.790583394800377 1 1
0.810493822301163 0.809686622523361 1 1
0.782099978877651 0.781294685639003 1 1
0.792801763098801 0.792004148202795 1 1
0.832476612439245 0.831654971452972 1 1
0.783437365841931 0.782624734542877 1 1
0.797202736704223 0.796398235915237 1 1
0.802407486417452 0.801582501493121 1 1
0.820256729392015 0.819510087597891 1 1
0.778983360825837 0.778232309575678 1 1
0.820325207026037 0.819539552737896 1 1
0.789476468345403 0.788676105024202 1 1
0.791158032024976 0.79040045798842 1 1
0.793964624951741 0.793186290539683 1 1
0.81813412790315 0.817289130521136 1 1
0.826559423558902 0.825700541832619 1 1
0.780667889760658 0.779893372491466 1 1
0.802795462670264 0.801953420817462 1 1
0.814199218940077 0.813414956344904 1 1
0.794348409416274 0.793552445370371 1 1
0.792113924929555 0.79130803832882 1 1
0.839832628767776 0.838938155356026 0 0
0.819511072098946 0.81866723096224 1 1
0.828935045696827 0.828035933744996 1 1
0.8241856415569 0.823310328795676 1 1
0.809403814862933 0.808599831354873 1 1
0.800566944165123 0.799792594686652 1 1
0.808952971528571 0.80814902887334 1 1
0.782024715266643 0.781309727596448 1 1
0.81111806889097 0.81035465042472 1 1
0.827719024919977 0.826945941098275 1 1
0.823598419315928 0.822692579891584 1 1
0.790722773457555 0.78991494990198 1 1
0.805016896895544 0.804219478867281 1 1
0.812981447871194 0.812093366756738 1 1
0.820707698597102 0.819814979538809 1 1
0.789392243599894 0.788637422887263 1 1
0.781996063609224 0.781229559923617 1 1
0.806998377248668 0.806166918140499 1 1
0.821800598500959 0.820984185652104 1 1
0.808357837607882 0.807547944109949 1 1
0.808287252450005 0.807535543339821 1 1
0.785457305215999 0.784647656973321 1 1
0.781223834857836 0.780463243204162 1 1
0.81165461755905 0.810808294661377 1 1
0.765591478449212 0.764816058555614 0 0
0.816309499605612 0.815519962023966 1 1
0.795775503186204 0.794945627244028 1 1
0.813348933521651 0.812531464870643 1 1
0.793673038367339 0.79295954392914 1 1
0.807782778649383 0.807024374711107 1 1
0.814509306308977 0.813698653582736 1 1
0.79929174574561 0.798486803645154 1 1
0.816616614015243 0.815781899406911 1 1
0.824471469534164 0.823619123101742 1 1
0.799636573088799 0.79886010486477 1 1
0.805741760434536 0.804985303093764 1 1
0.786618025269112 0.785828439842094 1 1
0.806454012510124 0.805644232565053 1 1
0.812834032808855 0.811996456439418 1 1
0.801779377887594 0.800920089361591 1 1
0.788928661811848 0.788153472845028 1 1
0.765906205467952 0.765152114350166 0 0
0.794469722872109 0.793727615316404 1 1
0.801956927148048 0.801201555752379 1 1
0.818264786950592 0.817436187880334 1 1
0.804106308397998 0.803296061535506 1 1
0.766885622924742 0.766074968361856 1 1
0.760622670299141 0.759859791255544 0 0
0.799695426303545 0.798900098764055 1 1
0.814357977553188 0.813518934185131 1 1
0.813239142647029 0.812378559925402 1 1
0.807984552603331 0.807143176882218 1 1
0.80241529658143 0.801611378680351 1 1
0.808893153500096 0.808120743137199 1 1
0.80262308663919 0.801806177326398 1 1
0.821099670054968 0.820285233770939 1 1
0.790680975710331 0.789776204813818 1 1
0.793983855561496 0.793197837911143 1 1
0.821106899079782 0.820274170662446 1 1
0.805162669043577 0.804309541342664 1 1
0.822600984899338 0.821756687755064 1 1
0.832210300356404 0.831354998680247 1 1
0.804203406459114 0.803357402864337 1 1
0.816855737658818 0.816035141974687 1 1
0.823367218230719 0.82252550814169 1 1
0.787263795967173 0.786509682470321 1 1
0.792613400047572 0.791789979463008 1 1
0.856863442906222 0.855991550324923 0 0
0.802264502523515 0.801415879734065 1 1
0.808241256053117 0.807381487585902 1 1
0.80693877449601 0.806144635559027 1 1
0.788539215815257 0.787772744233236 1 1
0.819820674245157 0.81894632839942 1 1
0.800440967288897 0.79961105555683 1 1
0.803153183416127 0.802317764507954 1 1
0.81180957644802 0.810967828490343 1 1
0.808244199145542 0.807415398808953 1 1
0.813594505400785 0.812789497638497 1 1
0.78035190481647 0.779580025500673 1 1
0.815338637627654 0.814532070472402 1 1
0.801397147136329 0.800595016795161 1 1
0.823617217403306 0.82278088541498 1 1
0.804653883800404 0.803794928851425 1 1
0.810204819807125 0.809369776777261 1 1
0.81234109431463 0.811578357804763 1 1
0.812527825887431 0.811681582459928 1 1
0.784610854683051 0.783805044790294 1 1
0.803173269564562 0.802368058191322 1 1
0.817838560149781 0.817026682884262 1 1
0.771004630457623 0.770244515889738 1 1
0.792041081710665 0.791194170865282 1 1
0.788141755017303 0.787387082353602 1 1
0.803156607943591 0.80237052629845 1 1
0.813514408018317 0.812713322444326 1 1
0.796562926790566 0.795771462363185 1 1
0.801339270121377 0.800525205796494 1 1
0.791357955551667 0.790539028615313 1 1
0.82266051662203 0.821855493022121 1 1
0.813086280415328 0.812236005909055 1 1
0.766404982016665 0.765648167567532 1 1
0.812918205367268 0.8121145034621 1 1
0.782392993327201 0.781632007467505 1 1
0.839805966508533 0.838993457508823 0 0
0.80661897219871 0.805845143628831 1 1
0.82205582692017 0.821232935957367 1 1
0.798410851990103 0.797632998563511 1 1
0.8015039352279 0.800699210360541 1 1
0.807074975998246 0.806300191226859 1 1
0.811381734634895 0.810586560526513 1 1
0.7772549971389 0.776466671219767 1 1
0.808201697636962 0.807366729595937 1 1
0.837194332971374 0.836415873002098 0 0
0.789997427855531 0.789243865615299 1 1
0.818907861325793 0.818108358004217 1 1
0.775572325073811 0.774757874556825 1 1
0.769611539713303 0.768811233138759 1 1
0.82429009451114 0.823414939954224 1 1
0.796211934213086 0.795421516366366 1 1
0.78955862724212 0.788760687330858 1 1
0.802815896829689 0.802017499070597 1 1
0.779390354662902 0.778555258180465 1 1
0.82535491710324 0.824524802534734 1 1
0.823800641937456 0.823006269348392 1 1
0.764524386106487 0.76380430927558 0 0
0.816080491097631 0.815269506110559 1 1
0.815011265344567 0.814237198162533 1 1
0.811084058405238 0.810308334963326 1 1
0.815522597663606 0.814720765988204 1 1
0.781199942101918 0.78042618700791 1 1
0.800819406829684 0.800048705542363 1 1
0.816549882565598 0.815695004212259 1 1
0.801272244287249 0.800516502685732 1 1
0.792451389848384 0.791642486935196 1 1
0.769081799380765 0.768284333927034 1 1
0.813548276070212 0.812701249524219 1 1
0.785671196055239 0.784874900984887 1 1
0.81941055338865 0.818579637790551 1 1
0.788536344160476 0.787725655701307 1 1
0.809451536018983 0.808735568136377 1 1
0.813357382430105 0.812547093429644 1 1
0.800396231510885 0.799664540854532 1 1
0.802070210890287 0.801256662573585 1 1
0.775472461691288 0.774687809600046 1 1
0.819637454700518 0.818871075563042 1 1
0.836903672434202 0.836050440119354 0 0
0.797104197496279 0.796302239386428 1 1
0.816148409600608 0.815273022999823 1 1
0.771385292588003 0.770646424492866 1 1
0.815746343564581 0.814915875144509 1 1
0.791434866076411 0.790639688547429 1 1
0.794606356768195 0.793796750208947 1 1
0.779522756415209 0.778769528714403 1 1
0.831976398551585 0.831182577190487 1 1
0.823078426789674 0.822220869614765 1 1
0.809537261468252 0.808727471038925 1 1
0.771126693624739 0.770365788166202 1 1
0.790121092243598 0.789331574172017 1 1
0.806719396004294 0.805931500293578 1 1
0.788981913562441 0.788246062417262 1 1
0.821500134879261 0.82066091054018 1 1
0.771748386056222 0.770989001684646 1 1
0.800736043639488 0.799916757206194 1 1
0.793208363684483 0.792442996686473 1 1
0.789010832623589 0.788198351866413 1 1
0.793161410827682 0.792299702874016 1 1
0.796342348976037 0.795586059700058 1 1
0.797585843174013 0.796822479671679 1 1
0.821415877800763 0.820579316020686 1 1
0.79486416473738 0.794152476974458 1 1
0.835972432300511 0.835110414730955 0 0
0.788209750915208 0.787431415385547 1 1
0.783259908183973 0.782457120828613 1 1
0.800237261292379 0.799422543458971 1 1
0.795754336917094 0.79499677570879 1 1
0.796518563885044 0.795707747817421 1 1
0.805878307118498 0.805109646801199 1 1
0.801549289205642 0.800816893297387 1 1
0.794829769111711 0.794113028274839 1 1
0.785742936663259 0.784958276022857 1 1
0.805600906369335 0.804751153128644 1 1
0.819485884718728 0.81856798004227 1 1
0.79937344606427 0.798614554068594 1 1
0.799690697844034 0.798960657385923 1 1
0.803011891936146 0.802162259407943 1 1
0.794588384491253 0.793756606992429 1 1
0.804518115390758 0.803702688127158 1 1
0.805580027658054 0.804804565579485 1 1
0.804585137974767 0.803817809770111 1 1
0.773820840743932 0.773039876641707 1 1
0.782025834035157 0.781281731300958 1 1
0.819912952687284 0.819133138121326 1 1
0.815603370713413 0.814762677882378 1 1
0.810343261112444 0.809567821342268 1 1
0.801135981867637 0.800268229984063 1 1
0.823137343428884 0.822394459085238 1 1
0.804721752333198 0.803901473548473 1 1
0.80056336289493 0.79973544904033 1 1
0.806735712138892 0.805964547395312 1 1
0.788572018463851 0.787797425022544 1 1
0.799544507041376 0.79870634838627 1 1
0.787769450738414 0.786974116913496 1 1
0.783629250378338 0.782803526744014 1 1
0.807096922179086 0.806216200343015 1 1
0.805085398772321 0.80427142364394 1 1
0.807459846012668 0.806645159515907 1 1
0.818847552468157 0.818051648019419 1 1
0.823561489604785 0.82273575468796 1 1
0.810052625258843 0.809213375931313 1 1
0.82817222792988 0.827373568605018 1 1
0.78658979690647 0.785854958302027 1 1
0.802675430074081 0.801845298889395 1 1
0.817637584771795 0.816741085261781 1 1
0.79490230864169 0.794150109691811 1 1
0.801846462626825 0.80102168088768 1 1
0.777515043935556 0.77674562547085 1 1
0.799278677335032 0.798460699272764 1 1
0.812705823319097 0.811854056865473 1 1
0.805190901387289 0.804383945169278 1 1
0.780359034292275 0.779553877203216 1 1
0.809989564696065 0.809166757330116 1 1
0.772960293879665 0.772229828063085 1 1
0.809930366079552 0.809096045444095 1 1
0.781255186069496 0.780496057543459 1 1
0.752564806122869 0.751755621244914 0 0
0.843157604019693 0.842246439294281 0 0
0.806392637202552 0.805562580692031 1 1
0.783231775218934 0.782456801257262 1 1
0.792083972886457 0.791266751897193 1 1
0.776676558128449 0.775872421852611 1 1
0.80390276276906 0.803098607214375 1 1
0.808679301732199 0.807872197600859 1 1
0.814811695859145 0.814014017475764 1 1
0.807362775557764 0.806574149251928 1 1
0.777484870103582 0.776723572207927 1 1
0.81432409077264 0.813433301050486 1 1
0.818463433620764 0.817635960559688 1 1
0.770838186042146 0.770107906219638 1 1
0.833054926779077 0.83223434118777 1 1
0.785082481256538 0.784321553471602 1 1
0.798876968686205 0.798089580264795 1 1
0.802781632364162 0.802020200871178 1 1
0.812656401252035 0.81180494948318 1 1
0.785358426048008 0.784592551003409 1 1
0.831800056825908 0.830980067884745 1 1
0.809811883705275 0.808997380152296 1 1
0.77129705485584 0.770588404018771 1 1
0.792319986966092 0.791503385913969 1 1
0.785554095144609 0.784786752802963 1 1
0.81489408483995 0.814033762102454 1 1
0.777881705994264 0.777102434017383 1 1
0.792256298004014 0.791466470863055 1 1
0.854417562496072 0.853622773625333 0 0
0.822490046916513 0.821679499932908 1 1
0.820062146082887 0.81915027499348 1 1
0.821502885599391 0.820728426655983 1 1
0.80133737262152 0.800541806205143 1 1
0.78626286300952 0.785472588898369 1 1
0.801247222998563 0.800492313848417 1 1
0.809453643001274 0.80865571474354 1 1
0.820551927912903 0.819708492390828 1 1
0.800379463221391 0.799607929437861 1 1
0.767392806002379 0.766606991742346 1 1
0.778133385712048 0.777409925507964 1 1
0.83499838989544 0.834191942197813 0 0
0.805258265050167 0.804478116994165 1 1
0.838317778031224 0.837524982308659 0 0
0.794622621021261 0.793854933693767 1 1
0.807054288335942 0.806308027741171 1 1
0.785168411776468 0.784368191143602 1 1
0.784479109165217 0.783753849279251 1 1
0.796280269960632 0.795444615131819 1 1
0.787856082223376 0.787092161775926 1 1
0.80024281363023 0.799469489504051 1 1
0.80794890878115 0.80712408820693 1 1
0.797383029951071 0.796638187465502 1 1
0.796785474312563 0.795985091782533 1 1
0.807645041337758 0.806831280363215 1 1
0.801758741235677 0.800915452228894 1 1
0.794000585040383 0.793167685192066 1 1
0.801510307700738 0.800689559710123 1 1
0.798785992276482 0.797974413588823 1 1
0.786409539418313 0.785654813207179 1 1
0.756146001356318 0.755426655774554 0 0
0.815379740161024 0.814617864380485 1 1
0.819812847272069 0.818997816221519 1 1
0.833125086734608 0.832302054249193 1 1
0.780846282222924 0.77995359516628 1 1
0.801800971556178 0.800985683114675 1 1
0.811755052831942 0.810931874824788 1 1
0.796978676195187 0.796169591265445 1 1
0.790325760162958 0.789547749623778 1 1
0.821159152431073 0.820335115648339 1 1
0.770452723364707 0.769717349115195 1 1
0.808422948277489 0.807613899128439 1 1
0.810635577732362 0.809843873937494 1 1
0.791370569091939 0.790569667068929 1 1
0.793353589926258 0.792616273066151 1 1
0.825257417446363 0.824494894359948 1 1
0.794329376099592 0.793512555530194 1 1
0.813153073443187 0.812334998816376 1 1
0.787079731986084 0.786278024267963 1 1
0.818521793931758 0.817682199405904 1 1
0.815031711916104 0.814231988729662 1 1
0.79186472166062 0.791052191273071 1 1
0.799138300013183 0.79835923282386 1 1
0.786270782717625 0.785478583431581 1 1
0.819649734619668 0.818797252289295 1 1
0.791653036394038 0.790831750001086 1 1
0.81340389227663 0.812655242906084 1 1
0.807859583565609 0.807089048354565 1 1
0.790893604608147 0.790052422887559 1 1
0.809041577748651 0.808293009922232 1 1
0.800401628908749 0.799610700402806 1 1
0.80651100518563 0.80566570294225 1 1
0.805788195073638 0.804985226478993 1 1
0.794833365557247 0.794037470129787 1 1
0.81599132779905 0.815121647130547 1 1
0.826126053679173 0.825246477737611 1 1
0.782760054011727 0.781936310142132 1 1
0.814115211679735 0.813314720451988 1 1
0.846753210474629 0.845869217766366 0 0
0.787748771132803 0.786960997825876 1 1
0.823591246607922 0.822739372767614 1 1
0.822302766572033 0.82146322997406 1 1
0.793862063556106 0.793068660742705 1 1
0.814189912135679 0.813313217351049 1 1
0.78747802016508 0.78674072939276 1 1
0.796353738606584 0.795541261630437 1 1
0.804045814679442 0.803213857885152 1 1
0.818369333433959 0.81753602196748 1 1
0.78063020068413 0.779854897386377 1 1
0.788889787753369 0.788046775522825 1 1
0.804036736381691 0.803216618651764 1 1
0.778108693449249 0.777291485263967 1 1
0.795390651449454 0.794580518960426 1 1
0.819592881998542 0.818762674254733 1 1
0.798285726622851 0.797460446174553 1 1
0.809612370741494 0.808836781787336 1 1
0.812741354203633 0.811877026741736 1 1
0.791715846163477 0.790929051112031 1 1
0.784226052748716 0.78345360783621 1 1
0.817812863942625 0.817033062202433 1 1
0.807619347705178 0.806846928909318 1 1
0.789178764424236 0.788394199045589 1 1
0.818405132006312 0.817602241351536 1 1
0.787511963752118 0.786659191019979 1 1
0.806443694169179 0.805656510177348 1 1
0.795554401007806 0.79475122741132 1 1
0.786268750299064 0.78540759339461 1 1
0.798888030627596 0.798104346886239 1 1
0.812790542751246 0.811979274856417 1 1
0.817731360876692 0.816808031367532 1 1
0.824108765475197 0.823297421127061 1 1
0.815943259353528 0.81505932331904 1 1
0.819973075508215 0.819176804848796 1 1
0.811250488952309 0.810438439053591 1 1
0.817818180930162 0.817015860332529 1 1
0.781872105009082 0.781040315452739 1 1
0.820079128111511 0.819269737995384 1 1
0.802255107880135 0.801468678595895 1 1
0.774928066937807 0.774161238919613 1 1
0.752156415963547 0.751395466709249 0 0
0.805333141619513 0.804429015122478 1 1
0.798791127277103 0.798013156645925 1 1
0.798431735973262 0.797669888750263 1 1
0.801365761059098 0.800625263372003 1 1
0.826484216586928 0.825663417625175 1 1
0.786700321403481 0.785903719859018 1 1
0.770650372737244 0.769877897614688 1 1
0.815477155699536 0.81458848334019 1 1
0.802530548255859 0.801740101941714 1 1
0.771735805295243 0.770956161284869 1 1
0.795534888540298 0.794726246865726 1 1
0.815011190265205 0.814187420148703 1 1
0.817496783438904 0.816706717788118 1 1
0.809548668649434 0.808659485815094 1 1
0.783832487290232 0.783090248363338 1 1
0.763157749705776 0.762373534157666 0 0
0.810004607936047 0.809134554346697 1 1
0.806473588734639 0.805632281692362 1 1
0.778578185861364 0.777828507607791 1 1
0.827678693235846 0.82685776553183 1 1
0.804930965015898 0.80414811339885 1 1
0.788376772764474 0.787614180374624 1 1
0.817360385417859 0.816543011602987 1 1
0.784458156952997 0.783642147913613 1 1
0.795786247522397 0.794946855812718 1 1
0.786190905254311 0.785397589956403 1 1
0.782238062739977 0.781403528523631 1 1
0.78939966856988 0.788645880443361 1 1
0.80214039693244 0.801251506893498 1 1
0.823062462201058 0.822225961585294 1 1
0.828283670017043 0.827504727217 1 1
0.80093741085921 0.800147618493125 1 1
0.774695886784329 0.773860296542562 1 1
0.77679425594499 0.775998149616587 1 1
0.807742700559328 0.806939536521291 1 1
0.808930370958774 0.808156548888426 1 1
0.808302255551445 0.807542815959413 1 1
0.765911085534198 0.765066570455804 1 1
0.774089212554606 0.773357337898148 1 1
0.805725132339196 0.804880051812324 1 1
0.776177491302966 0.775420769443063 1 1
0.781096531915085 0.780296727289221 1 1
0.787603351574831 0.786831441811694 1 1
0.781650389500217 0.7808808348851 1 1
0.811750729328326 0.810885399036888 1 1
0.782494238069701 0.781700404137839 1 1
0.804565744390307 0.803790815133934 1 1
0.803589976977378 0.802785827896448 1 1
0.795378473257866 0.794512263554255 1 1
0.78803370515362 0.787200091529331 1 1
0.786265576537793 0.785498351381543 1 1
0.812113630761295 0.811300449935069 1 1
0.794928256685989 0.794088080914217 1 1
0.825091014663303 0.824216244720329 1 1
0.778230665026069 0.777487618761466 1 1
0.777140516529525 0.776424377378319 1 1
0.819153118415811 0.818309480772506 1 1
0.81370268500227 0.812901696825304 1 1
0.808036618454492 0.807182019601395 1 1
0.788101536461958 0.787269550167618 1 1
0.800590471654392 0.799768906585919 1 1
0.829297460035192 0.828379624360212 1 1
0.811712879369383 0.810826858309672 1 1
0.800673752651061 0.799892658925558 1 1
0.818728689769132 0.817926104817443 1 1
0.781297251083643 0.780492574275565 1 1
0.790556716855341 0.78975778984685 1 1
0.79488374777421 0.794072402359592 1 1
0.813217565109745 0.812364724666057 1 1
0.815871535960659 0.815047050346783 1 1
0.81781216475769 0.817016251563042 1 1
0.791707364527967 0.790881640763239 1 1
0.795920878938555 0.795114375448597 1 1
0.781596337273838 0.780820435925337 1 1
0.824939205014692 0.824158038432946 1 1
0.792751366357299 0.792016348248784 1 1
0.78388049957308 0.783121677764817 1 1
0.783776940555563 0.782969603771949 1 1
0.780750539465257 0.779990652479965 1 1
0.800581280783969 0.799853551393174 1 1
0.759893606272517 0.759106466438382 0 0
0.800847084880417 0.800011339937727 1 1
0.801218234325458 0.800406022476879 1 1
0.783037546711782 0.782224403934935 1 1
0.798342574760472 0.79755847062066 1 1
0.803855844064766 0.803081372870069 1 1
0.812063583816717 0.811166739540973 1 1
0.816419193497883 0.815602476694682 1 1
0.796401044307144 0.79562549690763 1 1
0.803303218811231 0.802503985222199 1 1
0.798940691001886 0.798112724909873 1 1
0.829456476923009 0.828660023299463 1 1
0.816499001457791 0.815710540536606 1 1
0.790349142078528 0.789606322040643 1 1
0.807961924764963 0.807191203677293 1 1
0.80281132926984 0.802079342181526 1 1
0.763800482832406 0.763073831404877 0 0
0.803642483212744 0.802859401341698 1 1
0.831991027992572 0.831118919886178 1 1
0.801614349611248 0.800853210945677 1 1
0.798110998133284 0.797265187646088 1 1
0.814843661235322 0.81402934498718 1 1
0.831381324086749 0.830493631992275 1 1
0.795336222355681 0.794500367447789 1 1
0.78618035553261 0.78538680762055 1 1
0.803650023069266 0.802888037674107 1 1
0.810480511000559 0.809683963222664 1 1
0.790120779675632 0.789367641062006 1 1
0.805575952588241 0.804721030276221 1 1
0.759756654358032 0.758945783072001 0 0
0.826482640405246 0.825589068111713 1 1
0.800695553813059 0.799964619699757 1 1
0.797275180029853 0.79649547481759 1 1
0.777530871328095 0.776744458225447 1 1
0.764989151914526 0.764264529942944 0 0
0.793601536550816 0.792773709927309 1 1
0.808019109425707 0.807192832113642 1 1
0.78143592139723 0.780663198511128 1 1
0.818441897871816 0.817670971197544 1 1
0.787925741841053 0.787140403652627 1 1
0.81079604948643 0.809869687927579 1 1
0.82868237731647 0.827902375607918 1 1
0.78462993487231 0.783811121167488 1 1
0.804580460524927 0.80381534016288 1 1
0.783028163989325 0.782217992442555 1 1
0.827293241375416 0.826454020504596 1 1
0.814663983432601 0.813836639309814 1 1
0.796320402817713 0.79549374127535 1 1
0.81087388177462 0.81011649804428 1 1
0.801586173324868 0.800754406121286 1 1
0.816929972433927 0.816090030705651 1 1
0.808651677115994 0.807840622581574 1 1
0.794971814288667 0.794203860851012 1 1
0.844632603667989 0.843719701178023 0 0
0.822061977368896 0.821214873336351 1 1
0.813784353479592 0.812962824720549 1 1
0.793377845456556 0.792609038153524 1 1
0.805043877921588 0.804186908445244 1 1
0.781103772040301 0.780254336787717 1 1
0.797381710390231 0.796503241570556 1 1
0.77576295499682 0.774978503510188 1 1
0.819490096625109 0.818668537050213 1 1
0.782225037043853 0.781466055747077 1 1
0.79345503895604 0.792732269533602 1 1
0.803297447730978 0.802407633622679 1 1
0.812768231044974 0.811972724970546 1 1
0.776541324033168 0.775779613556247 1 1
0.799882957271501 0.799119083061404 1 1
0.818211829096706 0.817343052434672 1 1
0.786169220890279 0.785388066361085 1 1
0.78845064202481 0.78765138831039 1 1
0.775983228490904 0.775204795812326 1 1
0.795410527439855 0.794545356549586 1 1
0.803177156386204 0.802379723818236 1 1
0.768908787829296 0.768083414120887 1 1
0.82300509128746 0.822208367174987 1 1
0.820672475531752 0.81984925364885 1 1
0.760242549586534 0.75941371165434 0 0
0.811653194408585 0.810880639694213 1 1
0.8080244003612 0.807231320168851 1 1
0.784513018982042 0.783678533692685 1 1
0.789277713279449 0.788526291712638 1 1
0.793397756539321 0.792662320009448 1 1
0.79650582772821 0.795722543901148 1 1
0.811657135680207 0.810802923347109 1 1
0.830721512138334 0.82984848039377 1 1
0.782401668822085 0.781659712799769 1 1
0.771660494112366 0.770959236312007 1 1
0.807733591571433 0.80687891699591 1 1
0.805362102426103 0.804584213903342 1 1
0.796233134233954 0.795399149313364 1 1
0.790007391773855 0.789177093110494 1 1
0.812273300705435 0.811473945204762 1 1
0.84651527845739 0.845645891122752 0 0
0.804587122140732 0.803767501895346 1 1
0.73569271636949 0.734977228405075 0 0
0.78773951957842 0.786885910466246 1 1
0.805479831193681 0.804641370958413 1 1
0.817309326001694 0.816496021972561 1 1
0.793834040483305 0.793064000742568 1 1
0.814765105787904 0.813942698531092 1 1
0.792009584507312 0.791226263204293 1 1
0.774718209648966 0.773920477701989 1 1
0.819260022777166 0.818376434826001 1 1
0.796547576297861 0.795695216401745 1 1
0.784948553037238 0.784156170262277 1 1
0.799190521299478 0.798351918477305 1 1
0.798206264397422 0.797408244741424 1 1
0.797042231260498 0.796199991740532 1 1
0.820151632492917 0.819372659741166 1 1
0.794889543058769 0.794071538395966 1 1
0.798412822259371 0.79761290109104 1 1
0.800848215095061 0.800082797217798 1 1
0.802857235120953 0.802072183526254 1 1
0.761208800681406 0.76042182526733 0 0
0.786699537370456 0.785957450167828 1 1
0.813095014449413 0.812321237817308 1 1
0.837057595643318 0.836214233223 0 0
0.809673430835331 0.808861497443689 1 1
0.80998284935406 0.809157528123113 1 1
0.781347761167695 0.780506620631852 1 1
0.823105469914531 0.822311008528379 1 1
0.807807371807233 0.806942129439503 1 1
0.803798539800787 0.803018346626093 1 1
0.813842166340122 0.81294741209679 1 1
0.814419804433823 0.813601754012438 1 1
0.817657597279 0.816832308340109 1 1
0.831383395411885 0.830561973570348 1 1
0.783969348498957 0.783137439186847 1 1
0.789177389984951 0.788422176265799 1 1
0.824923748476169 0.824071553240297 1 1
0.793705879182989 0.792883763146747 1 1
0.842188080990338 0.841328685299168 1 1
0.800186543798407 0.799387180866023 1 1
0.826201189310009 0.825344771588732 1 1
0.806861416997608 0.805996223434485 1 1
0.836708560778461 0.835896554478204 0 0
0.812115293437319 0.81130322093235 1 1
0.776652327667292 0.775890667434134 1 1
0.810705829098747 0.809830879556237 1 1
0.790504343065765 0.789752195013404 1 1
0.794447542988364 0.793577476013207 1 1
0.827746946296484 0.826924192279552 1 1
0.799285366553809 0.798470693644706 1 1
0.796960670094427 0.796141921609882 1 1
0.79011525176107 0.789273601627592 1 1
0.807032541774708 0.806178111324985 1 1
0.807052962443911 0.806242606549314 1 1
0.807069125021552 0.806253862832782 1 1
0.799031147098759 0.798249931792339 1 1
0.823989934355878 0.823234828889952 1 1
0.807250461117291 0.806482037137845 1 1
0.752053506185344 0.75126291214909 0 0
0.821888742832891 0.821010391135498 1 1
0.777628495271921 0.776845153153498 1 1
0.762787692846249 0.76204514280863 0 0
0.770429866148674 0.769653580900289 1 1
0.789471829042111 0.788701058986086 1 1
0.794973785697211 0.794097467799552 1 1
0.807067084587628 0.80624704248395 1 1
0.785996454648025 0.785184889170051 1 1
0.798392351811362 0.797600651482275 1 1
0.793868198449173 0.793055838859517 1 1
0.799004791973369 0.798242152806772 1 1
0.795498434786698 0.794666102075841 1 1
0.79131088114877 0.790535423161692 1 1
0.805023570766996 0.804209452027592 1 1
0.817146697604737 0.81629531416726 1 1
0.768047614581294 0.767268440503626 1 1
0.807496069708711 0.806752839278655 1 1
0.786306425086103 0.785533803564004 1 1
0.801176512395845 0.800331231718453 1 1
0.778678840968212 0.777892111077085 1 1
0.782308417033525 0.781493990566562 1 1
0.794681521824032 0.793900132684504 1 1
0.825108997373378 0.824252573789248 1 1
0.799116251541424 0.798281393902016 1 1
0.81030604346765 0.809520192407578 1 1
0.812310041561768 0.811448233828198 1 1
0.795543974561803 0.794703011374845 1 1
0.802198447335392 0.801387075998853 1 1
0.806280157446273 0.805508816198323 1 1
0.789141014259817 0.788320586973045 1 1
0.79149451541432 0.790715623157411 1 1
0.786378930242713 0.785590277420871 1 1
0.770043191563692 0.769315062152002 1 1
0.783801084970958 0.782923805527621 1 1
0.798881518565928 0.798122312100266 1 1
0.824380430022739 0.823547404612178 1 1
0.786886767990784 0.786084227328718 1 1
0.79767691016373 0.796926694814744 1 1
0.774488002391222 0.773647796434025 1 1
0.793351670970443 0.792605818370926 1 1
0.821397814076262 0.820549054388169 1 1
0.794780247279358 0.794041715467629 1 1
0.793676093899442 0.792874106096157 1 1
0.809192327310565 0.808468803674379 1 1
0.828336261769613 0.827494921080431 1 1
0.815218989883827 0.814328975283148 1 1
0.818374142513475 0.817608091519475 1 1
0.80027343475247 0.799431884023818 1 1
0.773574710795148 0.772835070039944 1 1
0.78544751613125 0.784607311608707 1 1
0.803919236424908 0.803116441112766 1 1
0.812837683703881 0.812066311487605 1 1
0.803372531816698 0.802611081649836 1 1
0.794243470571389 0.793410163976845 1 1
0.812262851375795 0.811419722370903 1 1
0.769409147454156 0.768620617331778 1 1
0.81053701916008 0.809727907537858 1 1
0.796631224450776 0.795863690563369 1 1
0.779761787924197 0.778990768174186 1 1
0.786050048941485 0.785190517956945 1 1
0.789432403513407 0.788669047376583 1 1
0.811458337894658 0.810636528601944 1 1
0.775127876436794 0.77435235902509 1 1
0.812994177894355 0.812136034531279 1 1
0.810640172836441 0.809819560592476 1 1
0.800079096839293 0.799290043993294 1 1
0.819670374157315 0.818812636837503 1 1
0.802097796512725 0.801304625546716 1 1
0.804311807528526 0.803506841559653 1 1
0.805324418362621 0.804498993606298 1 1
0.809418339465981 0.808614861301855 1 1
0.795250237554447 0.794481743526713 1 1
0.781278209176923 0.780512949566024 1 1
0.791564696792356 0.790820152254496 1 1
0.753721936669758 0.752962058721403 0 0
0.807071913611813 0.806256304033698 1 1
0.785908930391263 0.785149281550686 1 1
0.795165219110282 0.794321108041543 1 1
0.792255363790128 0.791451578037414 1 1
0.790475591445458 0.789695478600869 1 1
0.786449715609147 0.785660074899148 1 1
0.811436386394971 0.810630541710394 1 1
0.838616461625551 0.837811684484465 0 0
0.785915995790711 0.785148521341744 1 1
0.810372006335719 0.809515605520426 1 1
0.805802642704724 0.805035499938624 1 1
0.792839802125776 0.792009714391229 1 1
0.820380778772153 0.819558381882602 1 1
0.851629204539951 0.850857191983921 0 0
0.788951508368844 0.788173617290465 1 1
0.799678187551308 0.798927873133909 1 1
0.816203650688092 0.815355504187733 1 1
0.769034627781026 0.768221803903075 1 1
0.822401431521544 0.821536808475432 1 1
0.811113971887537 0.810244022266374 1 1
0.831629275340945 0.830828032720362 1 1
0.794025361022399 0.793243558488048 1 1
0.820227914967751 0.81938812121457 1 1
0.792119671131299 0.791274586785955 1 1
0.782148686543062 0.781387471633768 1 1
0.835753244388495 0.83487641971663 0 0
0.822820124112371 0.822026884236519 1 1
0.784088565588545 0.783325224345345 1 1
0.819162392240821 0.818354586707466 1 1
0.810526161129079 0.809704589952714 1 1
0.805361411204123 0.804639418389046 1 1
0.783904121006951 0.783125161114739 1 1
0.807751169307578 0.80690206718855 1 1
0.801144584945698 0.800271165652608 1 1
0.81830479380022 0.817471905862823 1 1
0.802662208522254 0.801912113798703 1 1
0.808490859827313 0.807676183870169 1 1
0.800516250646726 0.799726074049502 1 1
0.808682161277163 0.807816548445544 1 1
0.816954917108104 0.816158392040694 1 1
0.792225745333042 0.791441128072008 1 1
0.813484622374555 0.812672700789491 1 1
0.7852273869364 0.784520106985054 1 1
0.804224431686521 0.803449152503825 1 1
0.83585974411315 0.834979312661688 0 0
0.801460367492112 0.800605568282975 1 1
0.795808337767221 0.794967121070022 1 1
0.807243599511421 0.806492296423912 1 1
0.770478050064828 0.769686256014621 1 1
0.816524618969434 0.815689928952728 1 1
0.834701156572844 0.833903070751828 0 0
0.786233678982381 0.785399526862843 1 1
0.807700932557331 0.806927248755225 1 1
0.799902964129943 0.799062127565319 1 1
0.801435825643882 0.800612249819666 1 1
0.806379040728816 0.805582253766153 1 1
0.799037761105904 0.798170153550142 1 1
0.791372463014539 0.790555025444262 1 1
0.806332547895541 0.805531118614744 1 1
0.809178802036353 0.80840849874736 1 1
0.817874422571332 0.817044699292222 1 1
0.77658945258506 0.775816014627701 1 1
0.808215307702837 0.807442843120366 1 1
0.815860561387538 0.815067110093657 1 1
0.81264726158864 0.811717786499673 1 1
0.81893259613284 0.818120142482093 1 1
0.811536251720127 0.810764606539655 1 1
0.809275679139838 0.808408816815877 1 1
0.791876077705268 0.791066238157016 1 1
0.817223607105411 0.816393320176874 1 1
0.783197014834502 0.782455207366219 1 1
0.804554944644035 0.803667615077249 1 1
0.795543829447999 0.794706422501512 1 1
0.818722324647183 0.817947123792998 1 1
0.803251916313691 0.802451950086969 1 1
0.817451600445702 0.816668631709117 1 1
0.790508958482769 0.789714057450772 1 1
0.807594913543897 0.806836608660133 1 1
0.776568371105114 0.775759777651264 1 1
0.77999447090713 0.779251773649395 1 1
0.79397205310884 0.793175065847502 1 1
0.809052403704827 0.808290911872459 1 1
0.782069357127837 0.78128627342285 1 1
0.812773478668449 0.81200804202251 1 1
0.798736438202666 0.79793636171492 1 1
0.81059829742211 0.809778713546821 1 1
0.818013097147248 0.817214412530359 1 1
0.803842555042857 0.803075917320415 1 1
0.785049194840527 0.784248028357579 1 1
0.786343018897766 0.785621022436893 1 1
0.795858821390679 0.795063632667459 1 1
0.823141895031298 0.822300848338838 1 1
0.797982669097719 0.797226313241672 1 1
0.802964648247528 0.802198199176927 1 1
0.794227613640669 0.793438101769821 1 1
0.796316109592313 0.795501227073594 1 1
0.815936188310655 0.815144630716444 1 1
0.805546337491919 0.804801803388283 1 1
0.788634040780452 0.787858037956966 1 1
0.797975593503423 0.797204059886949 1 1
0.804694668693274 0.803926533049972 1 1
0.817507029339652 0.816659230081931 1 1
0.803219772026619 0.802391405981812 1 1
0.79178356273952 0.791057838366529 1 1
0.797124399782034 0.796349808215685 1 1
0.817611957493086 0.816787640536294 1 1
0.775244050827752 0.774504111283521 1 1
0.803845407891164 0.80301413635894 1 1
0.793610442709931 0.792767568665035 1 1
0.841753458751329 0.840881056757629 0 0
0.829519039707758 0.82864520723289 1 1
0.828972009424594 0.828120967389897 1 1
0.786239054399496 0.785415534054154 1 1
0.807149638942535 0.806351260366104 1 1
0.792746552033677 0.79196348691342 1 1
0.78814595813172 0.787410190543098 1 1
0.807141057656827 0.806322189689891 1 1
0.800612394927794 0.799871104799434 1 1
0.789428028904212 0.7886295075148 1 1
0.798127444012391 0.797369237640672 1 1
0.785054981799513 0.784198153250811 1 1
0.82058818327922 0.819730581996723 1 1
0.791528718735079 0.790705848384364 1 1
0.777872263770998 0.777114314251522 1 1
0.789451573000574 0.788734229424659 1 1
0.772546476215772 0.771739455920956 1 1
0.817601427840127 0.8168145351572 1 1
0.834793415642815 0.833959743104913 0 0
0.824041521111755 0.823206897689429 1 1
0.813263277954123 0.812468224982018 1 1
0.790580407708494 0.789779863617982 1 1
0.787151867609874 0.786411317167459 1 1
0.774474010666513 0.773669576503523 1 1
0.82774559219559 0.826944290857938 1 1
0.777815221218958 0.7770552486186 1 1
0.831392109155237 0.830521048940077 1 1
0.792550053731111 0.791755746488404 1 1
0.78269123096352 0.781906963891477 1 1
0.77857782696902 0.777741697450896 1 1
0.816336420915014 0.815464179654538 1 1
0.780619935842456 0.779806831477483 1 1
0.783158462701873 0.782343430658414 1 1
0.807885942154211 0.80710764003892 1 1
0.810165629252286 0.809360215035739 1 1
0.828631619096056 0.827800357455718 1 1
0.803177835190844 0.802364265427922 1 1
0.792616877718282 0.791791784693829 1 1
0.823632062785062 0.822818315475909 1 1
0.802778579504213 0.801992061398558 1 1
0.803867506473024 0.802981234087781 1 1
0.78908715078443 0.788321952312358 1 1
0.78094873577835 0.78007912880778 1 1
0.796564004327431 0.795781033684033 1 1
0.778891358486392 0.778124978444173 1 1
0.809641318963696 0.808779534884016 1 1
0.800275165718201 0.799516468456079 1 1
0.778491921941525 0.777693920963508 1 1
0.789037426518486 0.788255565279744 1 1
0.792147390484809 0.791328244514103 1 1
0.812199587569803 0.811431320401978 1 1
0.817310928673953 0.816428742633009 1 1
0.80981132684751 0.808977933961383 1 1
0.80319620876378 0.802336671282153 1 1
0.787044298695873 0.786227239784806 1 1
0.753536061784661 0.752784204158536 0 0
0.76905686752315 0.768229797754407 1 1
0.787748057746588 0.786956316888877 1 1
0.778125905292403 0.777308080091337 1 1
0.819547554693886 0.818742693761279 1 1
0.829276115495015 0.828404763648402 1 1
0.792792847535529 0.791955621199742 1 1
0.761857617659868 0.761033243233442 1 1
0.79691998597458 0.796113652997537 1 1
0.81367451873344 0.812790228552623 1 1
0.827021291787155 0.826201503052437 1 1
0.797767883337302 0.796904288467462 1 1
0.802692084603446 0.801855665104768 1 1
0.812501578445318 0.811669449011568 1 1
0.809869964895573 0.809022985298898 1 1
0.794257835455663 0.793457271015949 1 1
0.763254920778127 0.762452309396058 0 0
0.802988432872775 0.802174129269707 1 1
0.802514537960715 0.801714603854844 1 1
0.810401902077641 0.809657269380814 1 1
0.785661133826167 0.784845228288892 1 1
0.795238001959395 0.794445492064195 1 1
0.794996160855588 0.794153552201662 1 1
0.808181928758221 0.807433366782001 1 1
0.811673547644212 0.810806979005996 1 1
0.799111090286414 0.79833286122241 1 1
0.805847667278862 0.805003881933343 1 1
0.804473396236473 0.803658128491603 1 1
0.795671492746243 0.794844194773837 1 1
0.81180579210921 0.811034917768232 1 1
0.772326640028009 0.771590078831287 1 1
0.79671570678777 0.795921392903672 1 1
0.812107204520527 0.811249776147596 1 1
0.789772771676827 0.788950845378036 1 1
0.85648292540466 0.855601063980311 0 0
0.78470100496519 0.783890094433163 1 1
0.790176609121236 0.789373906031906 1 1
0.790011901522826 0.78924538581066 1 1
0.781393672398185 0.780654321136594 1 1
0.811078026683546 0.810303822697727 1 1
0.828919501489705 0.828067134552637 1 1
0.807308229797487 0.806504239316545 1 1
0.819178029514361 0.818320938405699 1 1
0.80020059147511 0.799411631563641 1 1
0.789524869585197 0.788722634391081 1 1
0.80250427071727 0.80164680405662 1 1
0.810595960732565 0.809764320244704 1 1
0.790435168036318 0.789608172214784 1 1
0.801529782451828 0.800708244064782 1 1
0.798812440475086 0.798023910409613 1 1
0.798560425849156 0.797731780288738 1 1
0.825278022214806 0.82441439276032 1 1
0.830064717717157 0.829258795425078 1 1
0.774401517330665 0.773574092763178 1 1
0.777012610358741 0.77618154976844 1 1
0.79040969796364 0.789691697901004 1 1
0.787346937335958 0.786540953503037 1 1
0.804083630594753 0.803267727920554 1 1
0.831926073073358 0.831072973518368 1 1
0.803433559301143 0.802603197541252 1 1
0.836180341206144 0.835323361109706 1 1
0.800876349801825 0.800110149092621 1 1
0.776699702173111 0.775933571803967 1 1
0.793243663055758 0.792455073340319 1 1
0.792256820458948 0.791453561910472 1 1
0.820356488068435 0.819467330445827 1 1
0.803181520310392 0.802359315357763 1 1
0.815989766033133 0.815212843075545 1 1
0.788127238876856 0.787323159278058 1 1
0.797494388975424 0.796734046772311 1 1
0.777204262525488 0.776368101013842 1 1
0.811946747095252 0.811169980219812 1 1
0.813155028018879 0.812331624556594 1 1
0.821584365886973 0.820820804782343 1 1
0.808255585595626 0.807406543486798 1 1
0.81788681501968 0.817048604249548 1 1
0.818637853934558 0.817798709945619 1 1
0.772210086047727 0.771439654353125 1 1
0.805892750797136 0.805040651710545 1 1
0.806182930024717 0.805424001643309 1 1
0.782444604394625 0.781651462058637 1 1
0.817453697600489 0.816609277346772 1 1
0.806584699179336 0.805812251423209 1 1
0.783447385641614 0.782663914969073 1 1
0.785122549022635 0.784381359404193 1 1
0.832091797734153 0.831226891374434 1 1
0.801735775496168 0.800895520098191 1 1
0.831329174331819 0.830418049314207 1 1
0.79649152326319 0.795673595248959 1 1
0.784357298366131 0.783545266541239 1 1
0.800594551997967 0.799754431674872 1 1
0.782070306456265 0.781288956381669 1 1
0.812002256537305 0.811175620659906 1 1
0.829765409272931 0.828873104367565 1 1
0.777418128223557 0.776668453649812 1 1
0.789722157687277 0.788943186986433 1 1
0.802122052666083 0.80135306249675 1 1
0.775042195551958 0.774306364629132 1 1
0.796402339496043 0.795602596501334 1 1
0.793380217483178 0.792578100858425 1 1
0.780635388259568 0.779903484774466 1 1
0.815712817494601 0.814926042668367 1 1
0.772901604046002 0.772119996903974 1 1
0.802833795666302 0.802028290078752 1 1
0.804633108609366 0.803803053672707 1 1
0.793784191236846 0.792980274296445 1 1
0.821089530024169 0.820296384957857 1 1
0.810992457792074 0.810142719151674 1 1
0.808419515921481 0.807598765551246 1 1
0.808680386704751 0.807915614198023 1 1
0.780090070159775 0.779278255946397 1 1
0.790281168304373 0.78945690040317 1 1
0.770690650313044 0.769960443394972 1 1
0.807506276626121 0.806757616457764 1 1
0.807418046594638 0.806590122694002 1 1
0.78697507519178 0.786216345390861 1 1
0.815995349037143 0.815155036889787 1 1
0.794054892310601 0.793205242067476 1 1
0.816754226425556 0.815980063882083 1 1
0.805099984203795 0.804339299647235 1 1
0.830149350861059 0.829321149980408 1 1
0.807646353359402 0.806834328664483 1 1
0.80413545645503 0.803294688365802 1 1
0.801564284863251 0.800723561808807 1 1
0.793482558949151 0.792616516805175 1 1
0.791115563648388 0.790336078012218 1 1
0.780922892161933 0.780100037441805 1 1
0.787557737329432 0.786805402013729 1 1
0.813123645372758 0.812331327541809 1 1
0.798428925977106 0.797647926337702 1 1
0.778686016483369 0.77790813258829 1 1
0.807364356357562 0.806574423085473 1 1
0.807614371210829 0.806855687020301 1 1
0.795486744780254 0.794680651872534 1 1
0.82790860560686 0.827030305592591 1 1
0.817303113269971 0.816427532673274 1 1
0.802303398916062 0.801526734545123 1 1
0.78274277653982 0.781863360608868 1 1
0.793717467939445 0.792919577812717 1 1
0.779972143908905 0.779134940702211 1 1
0.791178466519392 0.790348878835074 1 1
0.785434305350955 0.784676616356744 1 1
0.807840558320276 0.807025846139887 1 1
0.773867483517818 0.773079691758526 1 1
0.845577992356125 0.844688924165524 0 0
0.815958544089097 0.815158236446409 1 1
0.796139583019084 0.795356564514932 1 1
0.804097824392988 0.803286011926852 1 1
0.813949454631565 0.81307156984687 1 1
0.793091841060507 0.792337768960159 1 1
0.80362005422185 0.802820508552463 1 1
0.798071153578022 0.797248534744054 1 1
0.818468490537622 0.817580262186225 1 1
0.801448786702851 0.800679512904626 1 1
0.806009033698622 0.805212615901349 1 1
0.787936983841771 0.787168542216703 1 1
0.863595164775425 0.862693110730776 0 0
0.797026497442878 0.796236976592894 1 1
0.800722303724574 0.799856582133685 1 1
0.796819819468178 0.796015018525775 1 1
0.779953739882396 0.779137847186462 1 1
0.793978453487288 0.793164096962487 1 1
0.803616744592153 0.802773612742029 1 1
0.843594859395014 0.842691634890817 0 0
0.784576079380042 0.783799230862406 1 1
0.793524830966676 0.79269047583137 1 1
0.826511149330954 0.82565643673526 1 1
0.820952686160475 0.820063781474583 1 1
0.805880126616918 0.805075480808138 1 1
0.786193364615639 0.785413545729665 1 1
0.778243913656013 0.777476699024973 1 1
0.805466211344077 0.804590565590051 1 1
0.763547708516352 0.762819202271348 0 0
0.816211822035342 0.815402707480046 1 1
0.821316889482227 0.82054798335813 1 1
0.796907842050016 0.796089391726017 1 1
0.786704918268054 0.785888239640702 1 1
0.7953316825116 0.794542283647664 1 1
0.788669200455198 0.787906304161456 1 1
0.791562398935344 0.790835075174615 1 1
0.800885453752041 0.800014896325965 1 1
0.814710932906553 0.813900996205609 1 1
0.803719580054623 0.802870568940388 1 1
0.810497455361773 0.809655504594353 1 1
0.799574051641453 0.798713305650114 1 1
0.803796030269863 0.80299268467409 1 1
0.819149784843193 0.818333510146148 1 1
0.826023945475207 0.825104493043433 1 1
0.806484892370793 0.805679794984455 1 1
0.787151996009108 0.786319533301478 1 1
0.799694188693204 0.79887897274959 1 1
0.808649333936976 0.807845633535131 1 1
0.80134676920341 0.800617051598867 1 1
0.809786853623621 0.808925892983466 1 1
0.807811119581946 0.806963240353776 1 1
0.787169902852665 0.786386865536275 1 1
0.799180045996096 0.798341789058892 1 1
0.794446029886825 0.793635126054164 1 1
0.803596618598961 0.80280558177107 1 1
0.815275783957695 0.81439729658614 1 1
0.787096365187331 0.786270719892323 1 1
0.810843823023705 0.810003311251647 1 1
0.78223554093842 0.781500697112316 1 1
0.799895669244707 0.799054792773156 1 1
0.801940374906739 0.801142446989575 1 1
0.79315903181617 0.792315231771988 1 1
0.807791068502193 0.806996796510067 1 1
0.822474171838583 0.821669837396621 1 1
0.820380529428975 0.819535190017086 1 1
0.760731111673457 0.759959607060491 0 0
0.803872538639701 0.80305523541933 1 1
0.82065496495395 0.819812573901715 1 1
0.810660072629352 0.809858319001376 1 1
0.808919422233287 0.808060216515899 1 1
0.786338285989626 0.785553274442348 1 1
0.835693367878879 0.834862814855167 0 0
0.809339867137223 0.80852557814524 1 1
0.777364576272557 0.776623603353497 1 1
0.786461147497246 0.785661774615549 1 1
0.807000717384605 0.806217519297157 1 1
0.822412125587352 0.821631494991389 1 1
0.81042146916343 0.809572697864143 1 1
0.809490448073879 0.808609058304965 1 1
0.789151723953713 0.788377140738922 1 1
0.798733383371966 0.797905968047341 1 1
0.773351901053823 0.77264535141972 1 1
0.79768154623106 0.796882259923956 1 1
0.810194433238792 0.809229448381174 1 1
0.797498518387242 0.796642975913449 1 1
0.772303799447291 0.771543820900323 1 1
0.801201441862041 0.800353412970611 1 1
0.800458430544161 0.799625055982678 1 1
0.798454195042294 0.797673422123735 1 1
0.812711737458957 0.811924282294231 1 1
0.795893130188984 0.79512123751201 1 1
0.850894092786735 0.850047028292672 0 0
0.82283869978951 0.82202554100161 1 1
0.792921926604148 0.792162005588897 1 1
0.824922569270361 0.824103296497756 1 1
0.77591567340393 0.775150689324366 1 1
0.784911304332313 0.784153645991549 1 1
0.812109436334073 0.811353391606964 1 1
0.821525812931024 0.820719649831015 1 1
0.809364882987815 0.808577654292072 1 1
0.791341129863973 0.790576410392882 1 1
0.804893872432023 0.804115284751891 1 1
0.801791444693318 0.800983096075592 1 1
0.805178994620046 0.804366788769062 1 1
0.804830896168726 0.804005891211695 1 1
0.814771095518603 0.813895552499034 1 1
0.832957496797466 0.832112009548412 1 1
0.799734694905664 0.798910631057629 1 1
0.79258471605934 0.791806180967137 1 1
0.819357362990133 0.818545443289398 1 1
0.792177196159504 0.791471798243173 1 1
0.799509107487156 0.798670000279386 1 1
0.800650894305984 0.799859078721716 1 1
0.79766517640915 0.796868041042563 1 1
0.822666084310274 0.821842250530013 1 1
0.769798765268177 0.769042544871976 1 1
0.807224027074387 0.806376981940779 1 1
0.791159515156209 0.790321834860445 1 1
0.789839825005676 0.789029546209214 1 1
0.803360136027431 0.802643011169444 1 1
0.799527540368231 0.79874013530377 1 1
0.811374954657153 0.810543043722706 1 1
0.7663335864814 0.765579303555086 0 0
0.837143095413194 0.83632187392269 0 0
0.809515023466528 0.808693687114217 1 1
0.79925460477786 0.798394826848164 1 1
0.820876995026877 0.820106085039011 1 1
0.813084153776059 0.81232358333342 1 1
0.810957107795821 0.810115946483707 1 1
0.798722313641523 0.797926083986173 1 1
0.803404392254773 0.802613399953153 1 1
0.794867716207114 0.794116770069571 1 1
0.810517645077704 0.809735648153367 1 1
0.807413327808004 0.806661674253725 1 1
0.781998182538058 0.781234990207352 1 1
0.818889997590465 0.818073098693581 1 1
0.803597604165471 0.802789453329921 1 1
0.818900932815763 0.818114897733388 1 1
0.790207046698089 0.789363026682863 1 1
0.803439929453632 0.80265106706549 1 1
0.791550032969731 0.790730530223225 1 1
0.798195008960478 0.797339777403025 1 1
0.768590891449249 0.767859468211224 1 1
0.822824648714605 0.821940014818277 1 1
0.805067298816762 0.804187470162704 1 1
0.82175857656743 0.820923280647011 1 1
0.784659060795902 0.783867922147657 1 1
0.806194910773522 0.805373292886177 1 1
0.784023492609192 0.783237021664013 1 1
0.827672628749151 0.826761654857045 1 1
0.78791019018848 0.787125112224147 1 1
0.801028785605589 0.800248804042814 1 1
0.800144693937771 0.799278555123081 1 1
0.804483979560099 0.803632303981844 1 1
0.788215326837312 0.7874292569864 1 1
0.810536429259553 0.809691591739755 1 1
0.803539360645944 0.80272271741899 1 1
0.798124521187441 0.797382266889954 1 1
0.797234906110115 0.796445529158221 1 1
0.796580635263578 0.795764872153247 1 1
0.794778255339364 0.794008891444762 1 1
0.788737377524112 0.787884209001002 1 1
0.822511436414386 0.821684067959538 1 1
0.813576497863641 0.812768532970199 1 1
0.791451389715376 0.790612202178755 1 1
0.82411470319286 0.823348406095248 1 1
0.779076908901347 0.778370053277413 1 1
0.807380826062791 0.806483167287073 1 1
0.836385447486139 0.835532506083111 0 0
0.788111116198292 0.787314599449188 1 1
0.815456499046538 0.814652695109659 1 1
0.787929517729296 0.787142802163671 1 1
0.814491132079655 0.813682184546372 1 1
0.786746289577475 0.78591616364979 1 1
0.829379054794906 0.828577916538 1 1
0.819890176181581 0.819120070617332 1 1
0.779773800490965 0.778932708876762 1 1
0.796312023504968 0.795503264927209 1 1
0.803714683733321 0.802955042572744 1 1
0.798485830194015 0.797701074019527 1 1
0.781100206848393 0.780322385161863 1 1
0.790484830290624 0.789679835552229 1 1
0.782152761252813 0.781416372336685 1 1
0.784970282053555 0.784202213707407 1 1
0.812535881526316 0.811708712585947 1 1
0.768924501730249 0.768158968938975 1 1
0.781437726507391 0.780608768711579 1 1
0.794149270834909 0.79339158025128 1 1
0.808367810375808 0.807556145873255 1 1
0.803242577292833 0.802427395553031 1 1
0.767120976751849 0.766372203872355 1 1
0.812233102130517 0.81141138276057 1 1
0.804573837282591 0.803703564150805 1 1
0.82689430544626 0.826038832856204 1 1
0.810447672153019 0.809674466529043 1 1
0.764249914931348 0.763480505469508 1 1
0.798880837020677 0.798154874419918 1 1
0.80979729586581 0.80890089964098 1 1
0.800842108198994 0.80002894034343 1 1
0.80845095756406 0.807635315917799 1 1
0.805470394328723 0.804744978204556 1 1
0.820484222660506 0.819628396696774 1 1
0.792858959569256 0.792051649644529 1 1
0.800787755947933 0.799899124142043 1 1
0.824972129025586 0.824093825183658 1 1
0.801381773621601 0.80048553777033 1 1
0.827934280379472 0.827175610371502 1 1
0.757939415220812 0.757145768418141 0 0
0.823070003873442 0.822204905011451 1 1
0.803650434704609 0.80286406715012 1 1
0.818007969134145 0.817225523474276 1 1
0.804062553133018 0.803276552509964 1 1
0.790557507913626 0.789771903363141 1 1
0.802816638659801 0.80205419652877 1 1
0.807563685682735 0.806740918765009 1 1
0.803145740071538 0.802338368539635 1 1
0.800767285117187 0.800008382402078 1 1
0.795861594016735 0.795020851872654 1 1
0.773208244051956 0.772410885068741 1 1
0.79034649040354 0.789611471535504 1 1
0.806846249313587 0.806042476135581 1 1
0.821740557821019 0.820950232843999 1 1
0.813000199888718 0.812157509301208 1 1
0.81350413019007 0.81269278214386 1 1
0.830747536287641 0.829946260010714 1 1
0.77380482699052 0.773039686053631 1 1
0.831663738434049 0.830855149225471 1 1
0.795976451454362 0.795119118067476 1 1
0.822193936989614 0.821355756424759 1 1
0.813682658372578 0.812866617883703 1 1
0.80417802467244 0.803302651933934 1 1
0.827384676455386 0.82654841989837 1 1
0.798730032948083 0.797896224250426 1 1
0.810172338563413 0.809333614447094 1 1
0.780182791860368 0.779439117952312 1 1
0.792929710809908 0.792186223517022 1 1
0.778249542040111 0.777494620126855 1 1
0.78442221187357 0.783593792984943 1 1
0.787607950112049 0.786830435701512 1 1
0.808264356977152 0.807434672956084 1 1
0.801344992889017 0.800567776128508 1 1
0.771988375194149 0.771228104027271 1 1
0.803631216120893 0.802828201807172 1 1
0.782412753343544 0.781596536877827 1 1
0.797496977717514 0.796719723055047 1 1
0.780307333592442 0.779524806325345 1 1
0.792423249131093 0.791638154681091 1 1
0.822337243583321 0.821526499692889 1 1
0.780586957400267 0.779827725708068 1 1
0.81399949992389 0.813181502691686 1 1
0.780033186352311 0.779227297753474 1 1
0.797179446496899 0.796360314377467 1 1
0.778368892008103 0.777581971806907 1 1
0.831242165141558 0.830435195342218 1 1
0.80811670422093 0.807366584991531 1 1
0.814931300924109 0.814132882690776 1 1
0.788181515298628 0.787421086330138 1 1
0.80490187632092 0.804125387341434 1 1
0.823116167577127 0.822256308139031 1 1
0.800014616378578 0.799177911855343 1 1
0.801309246979805 0.800465390371929 1 1
0.761011804043016 0.760218407016118 0 0
0.807185713169859 0.806395746670133 1 1
0.784133688527795 0.783371661859906 1 1
0.788828253381396 0.788074886286844 1 1
0.821403086432628 0.820567010856096 1 1
0.802495285499689 0.801672808771419 1 1
0.784118797808184 0.783337539807345 1 1
0.819053208260329 0.818229562614878 1 1
0.778874863822617 0.778128648025312 1 1
0.820562133505177 0.819783060739963 1 1
0.790417367471854 0.789649205067575 1 1
0.812421219559796 0.811644069833859 1 1
0.793561103649822 0.792709064863021 1 1
0.7974578398236 0.796661419405749 1 1
0.811746933391204 0.810931165308238 1 1
0.813904241345064 0.813056098055363 1 1
0.831418414528943 0.830602114129865 1 1
0.784814672804326 0.784057478001094 1 1
0.830327714486356 0.829536789798784 1 1
0.830864487120774 0.829999766733692 1 1
0.790840051393967 0.789995134278575 1 1
0.790310457428308 0.789415851626901 1 1
0.820084287921701 0.819239720923874 1 1
0.809531408967622 0.80871036676995 1 1
0.754277273650737 0.753526694000066 0 0
0.811044192051983 0.810222678969255 1 1
0.784617536931549 0.783909020873759 1 1
0.816588221511078 0.815714508232203 1 1
0.811388563477749 0.81063385343447 1 1
0.812617190225484 0.811879936455938 1 1
0.836084950992408 0.83526852807975 0 0
0.780234694023339 0.779437000144992 1 1
0.762766076828061 0.761957828571938 0 0
0.852997327430664 0.852127436666299 0 0
0.818130809821144 0.817345504895153 1 1
0.79649388547008 0.79568923038846 1 1
0.817812550451289 0.816996298449634 1 1
0.778067138997269 0.777250502310304 1 1
0.795663796231903 0.794853844820362 1 1
0.805053163334623 0.804253557732427 1 1
0.802910475902967 0.802087056987857 1 1
0.793354603810309 0.792551918836386 1 1
0.792333990346218 0.791534035383099 1 1
0.819839134987163 0.81904367749181 1 1
0.801495053883341 0.800722049557328 1 1
0.788170355942768 0.787366556000172 1 1
0.810672645181088 0.809815130372952 1 1
0.793172382647968 0.792383327164207 1 1
0.78811859193373 0.787269542135541 1 1
0.774964254690911 0.774238157691751 1 1
0.805583553216574 0.804803691325361 1 1
0.836556770577542 0.83575001262494 0 0
0.798976878768352 0.798175550397609 1 1
0.834884906219015 0.834009536917192 1 1
0.836290201862245 0.835455728009479 1 1
0.801713362419088 0.800956654658103 1 1
0.806010816746549 0.80520640525808 1 1
0.79819091943864 0.797405469842437 1 1
0.813377696662287 0.81262340742837 1 1
0.787119737272233 0.786355556271006 1 1
0.777578683076952 0.776765908740866 1 1
0.782865856522883 0.782098405825796 1 1
0.799209010287454 0.798437545826823 1 1
0.810118131745312 0.809306805885701 1 1
0.777528571915295 0.776717928608289 1 1
0.790347616670626 0.789533711730638 1 1
0.767074771324778 0.766321702431469 1 0
0.806430855735046 0.805727503743865 1 1
0.817867181919376 0.817074443184043 1 1
0.809114249496969 0.808311463484581 1 1
0.797699303932379 0.796860145815756 1 1
0.807164340766728 0.806401449940686 1 1
0.777203192427941 0.776412895418338 1 1
0.783659736361822 0.7829081929271 1 1
0.786485313443872 0.785714601427783 1 1
0.782630355228587 0.78175409691371 1 1
0.817093930559049 0.81633820031926 1 1
0.788318544600931 0.787539454467029 1 1
0.787886867845979 0.787117333496371 1 1
0.80876630243147 0.807938036628616 1 1
0.814534806017181 0.813668749110833 1 1
0.822634839468833 0.821755272217664 1 1
0.802252105462649 0.801433781995396 1 1
0.793859375407636 0.793059119698719 1 1
0.811156260738073 0.810334476776098 1 1
0.807820781845242 0.806998059895939 1 1
0.798484335101432 0.797684333868629 1 1
0.789879724939121 0.789014469664571 1 1
0.817342778136486 0.816510465552062 1 1
0.834170149285983 0.833378605986837 0 0
0.79218588953828 0.791347260236514 1 1
0.75284648794433 0.752115908026304 0 0
0.832327628360576 0.831453097902171 1 1
0.814483303396002 0.81365451270697 1 1
0.786942741622866 0.786132058501712 1 1
0.816503968941548 0.815729996954923 1 1
0.804744876053178 0.803919863612104 1 1
0.808447962487871 0.807610153913302 1 1
0.816227750762082 0.815422722445916 1 1
0.786743690128136 0.7859452279409 1 1
0.81550257208855 0.814594724739891 1 1
0.780697426656938 0.77988070035965 1 1
0.762794408427679 0.761983333992456 1 1
0.79378335308069 0.792907878862964 1 1
0.762489608754592 0.761706730389742 0 0
0.823699618144098 0.82291740699167 1 1
0.814507642827785 0.813676681387139 1 1
0.805539124916936 0.80469180687801 1 1
0.824482763222537 0.823686911155584 1 1
0.803547599444314 0.802672368646016 1 1
0.804023154626669 0.80309759014298 1 1
0.800821883783557 0.799925656048322 1 1
0.784954245011632 0.784071853588072 1 1
0.823145550599483 0.822292577009886 1 1
0.784895810839509 0.784084806171112 1 1
0.831836800765593 0.830992708257706 1 1
0.801971454950189 0.801193224068223 1 1
0.786701349516534 0.785905927958197 1 1
0.82715461545018 0.826277351328144 1 1
0.804708723502294 0.803922974738989 1 1
0.787120496954633 0.786301987027994 1 1
0.776823677493255 0.776055753418916 1 1
0.774271243849648 0.773510684136012 1 1
0.782652830926882 0.78189491480304 1 1
0.825375938378596 0.824540895180215 1 1
0.808733501331718 0.807896568537024 1 1
0.765920897158062 0.765129070004449 0 0
0.792819116040136 0.791980880835874 1 1
0.813918746660646 0.813105190383237 1 1
0.787903920968658 0.787139235815379 1 1
0.82342119303688 0.82263951398852 1 1
0.800274653365283 0.799422324170998 1 1
0.784873762547733 0.784090231719961 1 1
0.825116701408528 0.824274191920307 1 1
0.796216409864302 0.795377770948426 1 1
0.786095328222558 0.785234967579682 1 1
0.795312027649114 0.794558144662837 1 1
0.753097890588183 0.752339871631478 0 0
0.793638863181258 0.79281248441414 1 1
0.816661731357127 0.815847463106007 1 1
0.812696039493452 0.811892903652083 1 1
0.798629029887887 0.797780359271183 1 1
0.801959714794518 0.801191990410925 1 1
0.79706760128205 0.796319987792232 1 1
0.793981986325833 0.793205140813562 1 1
0.79592279423095 0.795202789054155 1 1
0.799496186803712 0.79866116513156 1 1
0.784714807532011 0.78395241038064 1 1
0.784294753286133 0.783540587214 1 1
0.786883640638489 0.786141517711621 1 1
0.818482857847581 0.817709299311038 1 1
0.792971084693787 0.792119623729123 1 1
0.806790829397078 0.805999783571294 1 1
0.784880023663935 0.784059858223339 1 1
0.777506824787964 0.776737531785093 1 1
0.78710515420989 0.786367472458973 1 1
0.800553770538251 0.799694666881853 1 1
0.820363315412768 0.819506814596818 1 1
0.786613119006487 0.785785906547234 1 1
0.793009673197849 0.792231629541677 1 1
0.823022487569399 0.822189081806316 1 1
0.781601849213669 0.780896899074724 1 1
0.788831729085842 0.788100503844452 1 1
0.815314774595582 0.814477441869844 1 1
0.828906846739996 0.828055539742884 1 1
0.757488645039687 0.756787555315147 0 0
0.796346439375872 0.795579074339675 1 1
0.797476107367227 0.796706348125326 1 1
0.831538453821028 0.830725219059668 1 1
0.79453586360256 0.793779066519347 1 1
0.803266762661791 0.802472895225525 1 1
0.793775981958694 0.792990334595906 1 1
0.788677083474468 0.787851372540709 1 1
0.819163879085322 0.818302172167875 1 1
0.818007704992881 0.81720343030307 1 1
0.800433312980143 0.799629733363556 1 1
0.796594270333066 0.795780535587356 1 1
0.795605690708154 0.79481524055273 1 1
0.783818851910191 0.78301866022363 1 1
0.823851626756391 0.823020296786053 1 1
0.821225318506047 0.820455791244668 1 1
0.799396793511194 0.798637058258413 1 1
0.829139874568751 0.828354486466392 1 1
0.799260784549877 0.798487758381483 1 1
0.801939737606598 0.801184327632015 1 1
0.797346270228631 0.796618166373243 1 1
0.800087487048173 0.799324589436231 1 1
0.81946347129357 0.818626583044019 1 1
0.807479042127832 0.806650879769519 1 1
0.81010739042766 0.809282461398373 1 1
0.791404213816139 0.790613232337647 1 1
0.812660715395635 0.811869638833784 1 1
0.801072380449333 0.800328599079699 1 1
0.784552426947738 0.783831490326131 1 1
0.823167310484575 0.822369506681935 1 1
0.786570341371801 0.785744134983649 1 1
0.770447725281284 0.769649396658563 1 1
0.823041583105225 0.822208402807482 1 1
0.802692998729187 0.801897349778106 1 1
0.799960382509752 0.799174420813041 1 1
0.786776558557345 0.785922070654187 1 1
0.807678038299762 0.806899143984021 1 1
0.79281133026056 0.792026475995088 1 1
0.806467111776043 0.805641492385926 1 1
0.78896704161748 0.788068430370282 1 1
0.820342616368524 0.819427905391426 1 1
0.821652815565183 0.820870549249304 1 1
0.814411273821009 0.81363012344437 1 1
0.822215130350883 0.821431780703245 1 1
0.819983458946814 0.819156727361721 1 1
0.841650907112743 0.840797968660265 0 0
0.773906460212482 0.773125708645135 1 1
0.811238872775971 0.810425728547257 1 1
0.811484531362556 0.810712726414301 1 1
0.804078781601521 0.80325504347437 1 1
0.815769166878264 0.814964541084056 1 1
0.784350311391575 0.783572089964258 1 1
0.789931167180501 0.789097323245337 1 1
0.806400886876849 0.80566872852593 1 1
0.802497421776469 0.801702519387048 1 1
0.777656716692115 0.776872950234262 1 1
0.816940616705681 0.816153261973446 1 1
0.816458725191477 0.815657519252225 1 1
0.786308826363669 0.7855121807464 1 1
0.824710363577842 0.82390268510621 1 1
0.779972138432662 0.779217829212718 1 1
0.81122388570439 0.810418499732632 1 1
0.826048086128093 0.825160600349769 1 1
0.762313466638612 0.761530695934139 0 0
0.801574971528484 0.800778404129601 1 1
0.808689899494687 0.807896485293666 1 1
0.792932139598585 0.792167815392583 1 1
0.804013911014756 0.80323170879725 1 1
0.812124590692804 0.811364438757222 1 1
0.81179837175702 0.81098269564387 1 1
0.789962525568455 0.789152568320462 1 1
0.796900777591881 0.796143881503809 1 1
0.82632619605145 0.825367346375416 1 1
0.787520065018213 0.786670109069549 1 1
0.794004637925894 0.793197846801754 1 1
0.804174054775293 0.803364227073988 1 1
0.802636684270413 0.801791669598901 1 1
0.803358165841484 0.802534994866614 1 1
0.817717163268447 0.816836455888677 1 1
0.78920021102349 0.78846077718908 1 1
0.79498320636768 0.794236883298987 1 1
0.8144006444225 0.813604150900793 1 1
0.802684070631127 0.801895121944703 1 1
0.821695751773762 0.820829660499565 1 1
0.783784158278052 0.782988599618831 1 1
0.783699978832254 0.782881093511111 1 1
0.804386670862285 0.803574802463462 1 1
0.801012951824814 0.800250457626201 1 1
0.787101588218194 0.786275318384816 1 1
0.770619595216176 0.769795181084723 1 1
0.794378168367911 0.793571801554644 1 1
0.789272720247453 0.78846800879371 1 1
0.801493413035774 0.80064726336825 1 1
0.792826646342023 0.792064424599938 1 1
0.804042696482512 0.803224952717601 1 1
0.826854493996719 0.826031139347837 1 1
0.788261025816999 0.787417345517349 1 1
0.822019652744289 0.821111016014288 1 1
0.810081414786472 0.809304073636347 1 1
0.771586582719994 0.770804859728052 1 1
0.796577026224715 0.795728417610227 1 1
0.807669491015344 0.806899283964436 1 1
0.829381369683452 0.828537244965527 1 1
0.80421312846277 0.80334809574811 1 1
0.781328096473888 0.780523597424472 1 1
0.800226414359573 0.799404691110927 1 1
0.822343542106359 0.821492312704887 1 1
0.785613102522301 0.784810186086842 1 1
0.794442350100708 0.793728486867804 1 1
0.797863626693025 0.797074512548292 1 1
0.796324156301892 0.795545443974066 1 1
0.815882084339232 0.815073386416798 1 1
0.804160538455705 0.803413866833067 1 1
0.822435449920325 0.821612404873255 1 1
0.811611778927574 0.810829708210656 1 1
0.790273387618524 0.789489319531894 1 1
0.811771233923722 0.810988362630048 1 1
0.821954095837352 0.821065484324144 1 1
0.808459609210995 0.807608996960023 1 1
0.804238122169769 0.803380420387821 1 1
0.787986287493232 0.787231456790023 1 1
0.80440849534573 0.803629154185562 1 1
0.820117845933226 0.819368453875096 1 1
0.809106483088726 0.808315273037845 1 1
0.81700645480378 0.816162811747552 1 1
0.798737337674338 0.797952707358946 1 1
0.779929651013484 0.779186799298359 1 1
0.812146890809 0.811326209259445 1 1
0.80839390119773 0.807643562341969 1 1
0.810863626309528 0.809976135945816 1 1
0.816184196909172 0.815355484162748 1 1
0.783762985081085 0.782968063290959 1 1
0.827264866871742 0.826415437321516 1 1
0.826460199515771 0.825616718990828 1 1
0.794592425397985 0.793809000265476 1 1
0.781201347367324 0.780420585422205 1 1
0.824931420692247 0.824153465207068 1 1
0.815771749969013 0.814917075482023 1 1
0.783255834026373 0.782453972097371 1 1
0.818298398493848 0.817428696217661 1 1
0.818504449330528 0.8176433513552 1 1
0.811164879209713 0.810327941522622 1 1
0.815207292239008 0.814381070583817 1 1
0.793578556080448 0.79279829360081 1 1
0.786415016283616 0.785614044786668 1 1
0.802253326430187 0.801488392599744 1 1
0.794636556195018 0.793848629424518 1 1
0.784065646530462 0.783291659323651 1 1
0.80537333610845 0.804634405860031 1 1
0.820690668764236 0.819872340950784 1 1
0.794529284577769 0.793755056653965 1 1
0.81138060683835 0.81058698497857 1 1
0.79131718584915 0.790515260875776 1 1
0.826563211382647 0.825693063680521 1 1
0.792473085733635 0.791638658381059 1 1
0.825082817905213 0.824165085780232 1 1
0.778774975999794 0.777955465716249 1 1
0.8229828052754 0.822149468391392 1 1
0.846702898412403 0.845807919332784 0 0
0.765194378419112 0.76442332585401 0 0
0.826222551028553 0.825361725563485 1 1
0.789265878143652 0.788499617208969 1 1
0.819539301217971 0.818727479801957 1 1
0.760179075775264 0.759442546045691 0 0
0.817010391321049 0.816158491200087 1 1
0.811874772657046 0.81105982661125 1 1
0.821630204752921 0.820819271508302 1 1
0.788691330730806 0.787908875387855 1 1
0.79803415614581 0.797260014481905 1 1
0.786106439195991 0.785318664219526 1 1
0.786808072977035 0.786018971180578 1 1
0.818949475973668 0.818121483209153 1 1
0.783376762614444 0.782640372439255 1 1
0.785452768934623 0.784641221852609 1 1
0.799108795134474 0.798288710768812 1 1
0.753059768661879 0.752266276323848 0 0
0.814284040821819 0.813482797770189 1 1
0.806853116562424 0.806044659910031 1 1
0.827710624233817 0.826836131993374 1 1
0.796062781119402 0.795271876546241 1 1
0.757836421613466 0.757095946585615 0 0
0.803705330939718 0.802878171641349 1 1
0.798893181635669 0.798058966589116 1 1
0.800505240423863 0.799723208454795 1 1
0.780649548647514 0.779838196656384 1 1
0.798389505809259 0.797533042242425 1 1
0.826370132734177 0.825565952427474 1 1
0.805328076549355 0.80450847267384 1 1
0.81631433066133 0.815469228939405 1 1
0.761501735491487 0.760738494668826 0 0
0.784674110076896 0.783875080995671 1 1
0.777910026975191 0.777070133114726 1 1
0.802047370944403 0.801264511960815 1 1
0.791013751721471 0.790256451280059 1 1
0.782753115471002 0.781929133304544 1 1
0.784816362634544 0.783981362838985 1 1
0.803370471802959 0.802515556290237 1 1
0.837132527708339 0.836244507406298 1 1
0.767613467820671 0.766832927882188 1 1
0.793338806809209 0.792529507456374 1 1
0.810645519891554 0.809827814494222 1 1
0.81697367823214 0.816166771841725 1 1
0.822163759365385 0.821300246833251 1 1
0.795638443647923 0.794887198220088 1 1
0.786506789003606 0.785651538746493 1 1
0.800206238850949 0.799405015014549 1 1
0.798550764869523 0.797725301487565 1 1
0.771451386233214 0.770724316511275 1 1
0.783382657186812 0.782576783966924 1 1
0.764328319215275 0.763603232059889 0 0
0.783320156871609 0.78257187651081 1 1
0.809528806997669 0.808703210335781 1 1
0.795563721679361 0.794774985354911 1 1
0.779986906287013 0.779227564280194 1 1
0.810547099480998 0.809741574644281 1 1
0.768042414039152 0.767284212560196 1 1
0.808678581498868 0.807906864663446 1 1
0.794684445362908 0.793875292183029 1 1
0.788567837779893 0.787740856060861 1 1
0.819987494265933 0.819154343784743 1 1
0.796480477652422 0.795650921239208 1 1
0.799549688669336 0.798736296709497 1 1
0.809010843633484 0.808185960708407 1 1
0.813863499999294 0.812981074882535 1 1
0.807347556675063 0.80657824812526 1 1
0.799287605691211 0.798519576467583 1 1
0.775234762091095 0.77440972955622 1 1
0.79000389115745 0.789246384952716 1 1
0.814391175755354 0.813607749792424 1 1
0.816854220153289 0.816087255076623 1 1
0.78446221416546 0.783665544063633 1 1
0.771355390260327 0.770580927963214 1 1
0.784944516464521 0.784155750556383 1 1
0.781820809320037 0.78107998779877 1 1
0.799810419593588 0.798989695504373 1 1
0.79209414348021 0.791240603322819 1 1
0.79520305714282 0.794418717717049 1 1
0.79930653743806 0.798523874415196 1 1
0.803515760011023 0.802668979992937 1 1
0.797120426971574 0.796367385007224 1 1
0.768124496093079 0.767402366134468 1 1
0.803195068979183 0.802395379626144 1 1
0.829899933123159 0.829044156692008 1 1
0.81696480848544 0.816195641243418 1 1
0.826208058486263 0.825435413045742 1 1
0.780247464649302 0.77950291027473 1 1
0.816897838126948 0.816118448268021 1 1
0.801354565441777 0.80058861814949 1 1
0.822919428030152 0.822095484651541 1 1
0.821104867797055 0.820244264964037 1 1
0.809762543098031 0.8089251889099 1 1
0.7836637435221 0.782896055916373 1 1
0.794452741173478 0.793627834659901 1 1
0.796984709742214 0.796217099244312 1 1
0.770266251905361 0.769538375408666 1 1
0.811893486565617 0.81104029064113 1 1
0.798869480854845 0.798070330602366 1 1
0.785039356166876 0.784246128647672 1 1
0.817639862832887 0.816788276241943 1 1
0.820387514495999 0.819510847481341 1 1
0.816924146145893 0.816143767259733 1 1
0.775385981896695 0.774603880697315 1 1
0.817792286972545 0.817019205786352 1 1
0.791775273920323 0.790999045939842 1 1
0.822893784090031 0.822033839189434 1 1
0.798423092860778 0.797611657279819 1 1
0.775287141569452 0.774548058652527 1 1
0.76473939640179 0.763918184024981 0 0
0.779182557839184 0.778388873006406 1 1
0.7996976530566 0.798869353143142 1 1
0.803965168992255 0.803167472446255 1 1
0.79841875902125 0.797611802100384 1 1
0.774075017027802 0.773265251785551 1 1
0.791773982960914 0.790991042674937 1 1
0.814999247336796 0.814204002014524 1 1
0.794084895067887 0.79326437422386 1 1
0.818531341668648 0.817693902934793 1 1
0.803516004179368 0.802734927454163 1 1
0.810170497921071 0.80933997213414 1 1
0.818855238642251 0.818019249557316 1 1
0.815795886435445 0.81502554485433 1 1
0.805970774562867 0.805127153370901 1 1
0.793967210190988 0.79313922242373 1 1
0.78056081801232 0.779764128642253 1 1
0.799110547877497 0.798342842873948 1 1
0.822836986637204 0.822017960722325 1 1
0.782691885624688 0.781885175575057 1 1
0.784872112284769 0.78406208200943 1 1
0.815241692081155 0.814402204132528 1 1
0.798860940054998 0.798027440061422 1 1
0.81719990732499 0.816350821858229 1 1
0.795209356748066 0.794357479836829 1 1
0.787186122846499 0.786389155398743 1 1
0.810850694514643 0.81008506940168 1 1
0.812226521443178 0.811423867856125 1 1
0.814759457737792 0.813962945954851 1 1
0.81640643185095 0.815627601103927 1 1
0.780144396006217 0.779408843842941 1 1
0.788473464324502 0.787700795280281 1 1
0.810038457468332 0.809233496340796 1 1
0.794933108272754 0.79418587901217 1 1
0.813127509270847 0.812302234554776 1 1
0.801740414608775 0.800975664167814 1 1
0.80986077811712 0.808941566809039 1 1
0.803488818789811 0.802661765514096 1 1
0.773010480869015 0.772297460803112 1 1
0.789736138775829 0.788997384883008 1 1
0.809814227912061 0.808987064589098 1 1
0.809933340447147 0.809123989587269 1 1
0.782549175986305 0.781735205267941 1 1
0.818486953669597 0.817710096557072 1 1
0.785392506541936 0.784600672999059 1 1
0.793773544750247 0.792936225473364 1 1
0.789506396820067 0.788707122098551 1 1
0.791570463495634 0.790835657607201 1 1
0.808282886557019 0.807438880693088 1 1
0.810617057510435 0.809829794702388 1 1
0.812463357728885 0.811566284607337 1 1
0.819000969568175 0.818094211579848 1 1
0.792607317600642 0.791778284232587 1 1
0.829521354394639 0.828618061726981 1 1
0.788102328248249 0.787323426274951 1 1
0.784288518040702 0.783428165876075 1 1
0.794892342043495 0.794122268058868 1 1
0.792422862976297 0.79161916808489 1 1
0.804576636086032 0.803800896272087 1 1
0.820341671724297 0.819582484451366 1 1
0.819483470138579 0.818675892811123 1 1
0.795052436166874 0.794283988904156 1 1
0.80769142983222 0.806911024658737 1 1
0.826331500315991 0.825528611973223 1 1
0.820122129320065 0.819242648084603 1 1
0.808532692542331 0.807721380858964 1 1
0.808371603292867 0.80756768966786 1 1
0.771510460628812 0.7707348434132 1 1
0.79304217516244 0.792267348247993 1 1
0.785664872757166 0.784884696938171 1 1
0.800466828780946 0.799604356103042 1 1
0.791598587454427 0.790866621337299 1 1
0.812093538704345 0.811271626419515 1 1
0.787040992918215 0.78627750173049 1 1
0.827945614522181 0.827137012368099 1 1
0.762388557016994 0.76161018619503 1 1
0.796588312491681 0.795754762354094 1 1
0.809394031666278 0.808554639588468 1 1
0.796683058199227 0.795795749963529 1 1
0.806228703900947 0.805447217522088 1 1
0.803699669705686 0.802883403569247 1 1
0.809752397478115 0.808928427721733 1 1
0.815552990319645 0.814790055687281 1 1
0.806193887864857 0.805423422868451 1 1
0.78903762730051 0.788233685319813 1 1
0.779659418477719 0.778881169373843 1 1
0.815454696888724 0.814649296999503 1 1
0.768533320558026 0.76778276743086 1 1
0.804070162800642 0.8032487115329 1 1
0.763812205441726 0.763040240447072 0 0
0.808906079558568 0.808154106372971 1 1
0.794690040558495 0.793948129392656 1 1
0.819640062093081 0.818789975242532 1 1
0.783603745253349 0.78280734515807 1 1
0.79799305270871 0.797176439780064 1 1
0.795497059699977 0.794682538415841 1 1
0.80114216536614 0.800338179519235 1 1
0.783509460428651 0.782742005403182 1 1
0.811481571656618 0.81063388678131 1 1
0.801952146310121 0.801125645727547 1 1
0.824172917498454 0.823366921737503 1 1
0.793681388378652 0.792932120359438 1 1
0.836920758608927 0.836091665755861 0 1
0.808948993331976 0.808128120992687 1 1
0.777790142860438 0.776993644126764 1 1
0.795125314474185 0.794370722413516 1 1
0.814633037236408 0.813801423309598 1 1
0.815076778365878 0.814279814706044 1 1
0.805605830074412 0.80483183967519 1 1
0.769392788522765 0.768613142600187 1 1
0.833115515824089 0.832340133343029 0 0
0.802354792695341 0.801487536669884 1 1
0.799264854515887 0.798414495067851 1 1
0.799426343031034 0.79864048582015 1 1
0.783151905507791 0.782342825916916 1 1
0.791198846177365 0.790402214275956 1 1
0.784040644664453 0.783248166727628 1 1
0.782016556388152 0.78125362369013 1 1
0.784062081267021 0.783250859678811 1 1
0.794447408838626 0.79362691068874 1 1
0.798194534665543 0.79736325795193 1 1
0.80206446697479 0.801262225068799 1 1
0.797332760700493 0.796545394950203 1 1
0.797240796575815 0.796413164387522 1 1
0.799162635354864 0.798344298057902 1 1
0.782294639100423 0.781550956839463 1 1
0.805077375464115 0.80426474039388 1 1
0.788471552658591 0.787662993805826 1 1
0.810708565741166 0.809921904346754 1 1
0.759018852288197 0.758194620501027 0 0
0.814815479711017 0.814085181609907 1 1
0.810415077640429 0.809505212851943 1 1
0.812154071938411 0.811279950666777 1 1
0.807204864710676 0.806452374217314 1 1
0.798559694940254 0.797770807176075 1 1
0.83093595816067 0.830077958075584 1 1
0.803628818246649 0.802759922700409 1 1
0.790436361127594 0.789618171022845 1 1
0.787840003139573 0.787089186245249 1 1
0.794495083525618 0.793733728866671 1 1
0.794287116909423 0.79351968964519 1 1
0.816146453763903 0.815322047211519 1 1
0.812719945396643 0.811918016426953 1 1
0.798895078214009 0.798103336078569 1 1
0.814430460578378 0.813587347537995 1 1
0.825985875325765 0.825140134615327 1 1
0.80216204105964 0.801339633026058 1 1
0.783062890005871 0.782284906557879 1 1
0.780524210565322 0.779742707248721 1 1
0.798308203286519 0.797532613784431 1 1
0.820514433570798 0.819662177922154 1 1
0.800036389164616 0.799194738122212 1 1
0.816139737434386 0.815312212837771 1 1
0.768583806956323 0.767878197846014 1 0
0.806024639595426 0.805099839099343 1 1
0.807082989323265 0.806315429176789 1 1
0.778642870066118 0.777802497512311 1 1
0.770306486702537 0.769544906646327 1 1
0.772440203473025 0.771695031225407 1 1
0.796220729172459 0.795457221592908 1 1
0.790248485242943 0.789394695133966 1 1
0.810513482545699 0.809653137906132 1 1
0.82769841801699 0.826877017976351 1 1
0.813329898640062 0.812472918154891 1 1
0.802115070950306 0.801322011294101 1 1
0.786609433169195 0.78585674351935 1 1
0.818696055751863 0.817829210356669 1 1
0.802194967904963 0.801352778809067 1 1
0.802370392072613 0.801573917151748 1 1
0.784934980872608 0.784197066849725 1 1
0.780056694231075 0.779219502326866 1 1
0.817669026575817 0.816797094412835 1 1
0.837905842664471 0.837034636545651 1 1
0.817512324238315 0.816717471734191 1 1
0.77764909571116 0.776887073730707 1 1
0.808645849354644 0.807821372875572 1 1
0.782615767823874 0.781859080837118 1 1
0.794691855613293 0.793856669669404 1 1
0.811499407305993 0.810681740038168 1 1
0.8050719876546 0.80423037982998 1 1
0.811696069126736 0.810895013498334 1 1
0.779065055886039 0.778313500197252 1 1
0.817146362209812 0.816363738423402 1 1
0.802217565380284 0.801395403141342 1 1
0.754392747172841 0.753607496823444 0 0
0.799478470018684 0.798696284993256 1 1
0.801420681909261 0.800658850570726 1 1
0.815314584974754 0.81450995901375 1 1
0.781145318657235 0.780412286092729 1 1
0.797514576260744 0.796751161664951 1 1
0.83076884264187 0.829857202331367 1 1
0.808789107956041 0.807981395638981 1 1
0.792764608683467 0.792010585088118 1 1
0.785493623899368 0.784702118553975 1 1
0.791586108051716 0.790819929872111 1 1
0.806775626008185 0.805972441211509 1 1
0.829190083770395 0.828347188249976 1 1
0.812003218936393 0.811224330674265 1 1
0.765911236374319 0.765163587324726 1 1
0.829566179722998 0.828738219409087 1 1
0.798942852427725 0.798120989873761 1 1
0.82132504166816 0.8204980895644 1 1
0.804439183896371 0.803668460878464 1 1
0.770136676774409 0.769306233308011 1 1
0.816980600295878 0.816143661280828 1 1
0.775230733170684 0.774367919512788 1 1
0.813219127151974 0.812390066944452 1 1
0.834662840676037 0.83379539126596 1 1
0.806052117331438 0.805264732295097 1 1
0.798696449233504 0.797909957373637 1 1
0.800170985616387 0.799394264026517 1 1
0.803865703731737 0.803026431995015 1 1
0.774282017454142 0.773522113457836 1 1
0.827483401025298 0.826579471996211 1 1
0.805685096120153 0.804891444641326 1 1
0.807103191759138 0.806311808124669 1 1
0.808708944999953 0.807901298377416 1 1
0.784326193566822 0.783622823359083 1 1
0.793342571311069 0.79253281271967 1 1
0.798878233936221 0.798124229930568 1 1
0.823856019462878 0.822944976780256 1 1
0.764589687981905 0.763883020378921 0 0
0.813779105522321 0.813035934990311 1 1
0.821553948551448 0.820787725370561 1 1
0.803089640012038 0.802245712793953 1 1
0.824638456304513 0.823780788571047 1 1
0.792082216329802 0.791244675823743 1 1
0.786328735611335 0.785513246271467 1 1
0.800405706628089 0.799565754525207 1 1
0.809298581601574 0.808500792424769 1 1
0.797136966427017 0.796332884685798 1 1
0.77889945220072 0.778185855675691 1 1
0.784841738651619 0.784025677447146 1 1
0.783096398245111 0.782312902092023 1 1
0.787405893955457 0.786615771760043 1 1
0.795509531734559 0.794733682736683 1 1
0.791334723289833 0.790492120308257 1 1
0.802754001273853 0.801954003664001 1 1
0.812870024715131 0.812009123226649 1 1
0.792176627737555 0.791364674160031 1 1
0.7710141827471 0.770268097345381 1 1
0.796689670204936 0.795859017277899 1 1
0.818203070483736 0.817324765921114 1 1
0.815428271713742 0.814613558614091 1 1
0.799701660744516 0.798980508865068 1 1
0.816684368226965 0.815843157678105 1 1
0.780288187767729 0.77951226641886 1 1
0.828379975268437 0.827559729066975 1 1
0.790336268010827 0.789570175880047 1 1
0.798965398497723 0.79819198375502 1 1
0.795691095462369 0.794891084869957 1 1
0.787176554646808 0.786379339070626 1 1
0.79071736499241 0.789985829929468 1 1
0.777165348661638 0.776413289239339 1 1
0.775982861859606 0.775203773747847 1 1
0.810961146407209 0.810218252697164 1 1
0.818257304056717 0.817432239743232 1 1
0.787223005224815 0.786434110545709 1 1
0.803620341098677 0.802841758383985 1 1
0.803128397215768 0.802339970917705 1 1
0.816782539903205 0.815954342452798 1 1
0.768077828336575 0.767353245609996 1 1
0.797809230823452 0.796978081995784 1 1
0.805448403921662 0.804624879383326 1 1
0.809725812168728 0.808886800760625 1 1
0.796754474738858 0.795946127084634 1 1
0.797540499651898 0.796703058692373 1 1
0.792603665587391 0.791797242299305 1 1
0.82586003107204 0.825036155672646 1 1
0.786834900115125 0.786050843906754 1 1
0.771313587066001 0.770470764133092 1 1
0.784257853616178 0.783453525860551 1 1
0.795743569141295 0.794906531833186 1 1
0.789091320185855 0.788279585585295 1 1
0.809092482497495 0.808305802805751 1 1
0.800666084720851 0.799875245050445 1 1
0.80620088496376 0.805358220434941 1 1
0.819528785248235 0.818724408620267 1 1
0.797065526451981 0.796266322905031 1 1
0.779330001164425 0.778566848259482 1 1
0.831280935566061 0.830508164072767 1 1
0.819720641439095 0.818953898351226 1 1
0.817495444529327 0.816714071250237 1 1
0.806645183636782 0.805846295145981 1 1
0.7800165044274 0.779265859702532 1 1
0.802013857922494 0.801203255986318 1 1
0.779532460586385 0.778764666737308 1 1
0.799388280689503 0.798594385782692 1 1
0.802327798998459 0.801513561629616 1 1
0.830910947409377 0.830090235087145 1 1
0.806694463606083 0.80592578997413 1 1
0.778855011639518 0.778155216218137 1 1
0.790778107527568 0.790006464594916 1 1
0.800985747971066 0.800145233574882 1 1
0.814289757399193 0.813426796033576 1 1
0.793277299132276 0.792507437142767 1 1
0.813920783151393 0.813124709337877 1 1
0.787297636663433 0.786517205225126 1 1
0.786468500594571 0.785643202516206 1 1
0.825249175045225 0.824392553231692 1 1
0.822022321670041 0.82119607623263 1 1
0.80503747474246 0.804259124497027 1 1
0.805048674746257 0.804240962098256 1 1
0.786775993391233 0.785956148946261 1 1
0.799357130677369 0.798558348495992 1 1
0.819204805386883 0.818413813560276 1 1
0.788959378894255 0.788185666350526 1 1
0.793965115449827 0.793148271575282 1 1
0.810679002821667 0.809882023748486 1 1
0.814649786402898 0.813817636030369 1 1
0.813463371676568 0.812572193423056 1 1
0.788142535238573 0.787365119618372 1 1
0.823385236286841 0.822470474759321 1 1
0.809915679286025 0.809055786079008 1 1
0.801477300770413 0.800677169484372 1 1
0.824180061173823 0.823358297937483 1 1
0.785365774086259 0.78455459132131 1 1
0.808817295804037 0.808023310314104 1 1
0.79408063251425 0.793305646639509 1 1
0.82083057910274 0.820034377880108 1 1
0.818414246350107 0.817569523920052 1 1
0.790633313565433 0.789877947541573 1 1
0.771573451459315 0.770815146919836 1 1
0.813710786341285 0.812874695871478 1 1
0.837419096512841 0.836508695547054 0 0
0.774599086945649 0.773840566105374 1 1
0.822060216380874 0.821309980173576 1 1
0.794030754993373 0.793257490285551 1 1
0.759837787919121 0.759101801586269 0 0
0.789122454591695 0.788359554312997 1 1
0.77165954777469 0.770912743501468 1 1
0.784872967694476 0.784062205897336 1 1
0.799687899492558 0.798821228493886 1 1
0.78890104038826 0.788024353494509 1 1
0.774622048769704 0.77376840336813 1 1
0.788153094595441 0.787403200914699 1 1
0.799684564751536 0.798858439627587 1 1
0.800592456394448 0.79975785804318 1 1
0.785472617155075 0.784638970090299 1 1
0.794850455062841 0.794081811563791 1 1
0.770108738266429 0.76930103354725 1 1
0.780487408457583 0.779726210318744 1 1
0.784134417854437 0.783328677832572 1 1
0.800027848115119 0.799196401811713 1 1
0.810126224850014 0.809296636235516 1 1
0.79968529927127 0.798881244138338 1 1
0.797488380887337 0.796738314399935 1 1
0.809906340846415 0.809100046832628 1 1
0.797777864684472 0.796958681703476 1 1
0.818814916511188 0.818007446555143 1 1
0.80877537589823 0.807960708847145 1 1
0.816224331267574 0.815439155596386 1 1
0.8137941567529 0.812992082331202 1 1
0.791241399946745 0.790460023116122 1 1
0.797019757455805 0.796220141720597 1 1
0.810470343224765 0.809633349779712 1 1
0.809841724476297 0.808957585252663 1 1
0.781906786614649 0.781151167914137 1 1
0.811729229954648 0.810880080795751 1 1
0.825337976400185 0.824496946538935 1 1
0.806044920643858 0.805255856172941 1 1
0.819113395999519 0.818231186063267 1 1
0.775872803025391 0.775067420635827 1 1
0.787783853113639 0.786949164464187 1 1
0.801016663385788 0.800158510545054 1 1
0.822149704958799 0.821331161355409 1 1
0.802128734589325 0.801317095460995 1 1
0.814303312976872 0.813464498891478 1 1
0.781944903792063 0.781196512277481 1 1
0.818839121037822 0.817926044932324 1 1
0.795958862784561 0.795153513100767 1 1
0.817260023072752 0.816386282458309 1 1
0.7897894650117 0.788978499865785 1 1
0.82652842148432 0.825722956882861 1 1
0.799058096293685 0.798283857026853 1 1
0.800421750146988 0.799578246784744 1 1
0.810947749932271 0.810133938508367 1 1
0.837446505237363 0.836572763596143 1 1
0.782437413661871 0.781686733612462 1 1
0.82616479665777 0.82540398047326 1 1
0.789886627065885 0.78909459146556 1 1
0.79766918857952 0.796910710500877 1 1
0.779723325144412 0.778925275728806 1 1
0.791041677169132 0.790236384178516 1 1
0.796161598319582 0.795320370003152 1 1
0.785213362823132 0.784422786375484 1 1
0.805508314917954 0.804705160734634 1 1
0.796587571302003 0.795805537423937 1 1
0.814286139042539 0.813369042955618 1 1
0.75677723677569 0.75599989653754 0 0
0.818791812958033 0.818020806279124 1 1
0.80600467752612 0.805235046804662 1 1
0.830765455571371 0.829944463351736 1 1
0.775631689322023 0.774826948141225 1 1
0.792496145121806 0.791697870930976 1 1
0.776049989098586 0.775248695971444 1 1
0.768480942187724 0.767698168006831 1 1
0.78470420763561 0.78390467795299 1 1
0.766005722557431 0.765194744396682 1 0
0.78838656125617 0.787548894356126 1 1
0.823006202785702 0.822205668721182 1 1
0.80399612921285 0.803219360185668 1 1
0.844240928617514 0.843365985726304 0 0
0.80798357358863 0.807138032404798 1 1
0.81187550757352 0.811080548534264 1 1
0.791424709753845 0.790594105480221 1 1
0.830899859299386 0.830051679951175 1 1
0.811012547528618 0.810219446446938 1 1
0.768907765777789 0.768095145756186 1 1
0.781086540504347 0.78024856017078 1 1
0.830377099784483 0.829539439205754 1 1
0.826030909254363 0.825156250264325 1 1
0.816617438907808 0.815760514755623 1 1
0.813219732541509 0.812408885204442 1 1
0.805384767590287 0.804593905868345 1 1
0.782262893312533 0.781483453210827 1 1
0.78417962681133 0.783361340451935 1 1
0.790337828877214 0.789546367708995 1 1
0.818618284876232 0.817827638827826 1 1
0.806132088887747 0.805361703496299 1 1
0.776447840834133 0.775692933114754 1 1
0.78115541029208 0.780376680033652 1 1
0.802158398984624 0.801341989600738 1 1
0.806359511848002 0.805505010069054 1 1
0.828938759118487 0.828151687026913 1 1
0.805805967909858 0.804983923115429 1 1
0.799340962888038 0.798548976858901 1 1
0.797031422181547 0.796207330869171 1 1
0.793132406876978 0.792304737035702 1 1
0.814523383500933 0.81373793847848 1 1
0.806734958161026 0.805945333423476 1 1
0.807250745860728 0.806451643051182 1 1
0.767101294808277 0.766324947739199 1 0
0.82596840014998 0.82517118489297 1 1
0.807301644218915 0.806452654738324 1 1
0.775413196198535 0.774657306865407 1 1
0.83158982093256 0.830766410921373 1 1
0.794345555291791 0.793526833708271 1 1
0.81367702901751 0.812907811611716 1 1
0.794660817007893 0.793856739898106 1 1
0.806497701676255 0.80564366068417 1 1
0.7754875521486 0.774727150152261 1 1
0.820686104461195 0.819873972385882 1 1
0.812994388094339 0.812163606147369 1 1
0.795319795573572 0.794581301420141 1 1
0.850523875786751 0.849699200965215 0 0
0.784425032105996 0.783618779667141 1 1
0.791687849421213 0.790886537111638 1 1
0.786237252063469 0.785447564200297 1 1
0.825209356257749 0.824419382983307 1 1
0.777166955376509 0.776407157644699 1 1
0.779947975436568 0.779199642898104 1 1
0.76675118282325 0.765911477784534 1 1
0.767917384626179 0.767117392570975 1 1
0.803279412920268 0.80244326675514 1 1
0.802128102825949 0.801269498413746 1 1
0.773469409606262 0.772715014399639 1 1
0.819193599252382 0.818420827148271 1 1
0.771971940081162 0.771168482124931 1 1
0.807514680146292 0.806729105991995 1 1
0.794901928391103 0.794154479884776 1 1
0.82309828236025 0.82226091314839 1 1
0.828181108388477 0.827254764796886 1 1
0.775862328470684 0.77506391164358 1 1
0.835496157187727 0.834711693052917 0 0
0.802699747156005 0.80183138354901 1 1
0.792243945356636 0.791432038363894 1 1
0.773229091253163 0.772374102135171 1 1
0.808314165052982 0.807509732740554 1 1
0.816289900127697 0.815465531388684 1 1
0.792839780261186 0.792011133499081 1 1
0.794146588359895 0.793342076672853 1 1
0.80402478377039 0.803217271260422 1 1
0.767396327681531 0.766674737142214 0 0
0.819640024052438 0.818887532664414 1 1
0.790445159171028 0.789683872386101 1 1
0.814589203459701 0.813709608475356 1 1
0.786009708789248 0.785222835487833 1 1
0.797415488050719 0.796634173266833 1 1
0.826423424676233 0.825615886957513 1 1
0.823492277298518 0.822657764248047 1 1
0.775122354286313 0.774332576499645 1 1
0.776819931923898 0.776049838716117 1 1
0.774931552998495 0.774129852357381 1 1
0.793063657119207 0.792315038287263 1 1
0.821169671691358 0.820337379164157 1 1
0.791548253873097 0.790784024338094 1 1
0.800961809699259 0.800174169486208 1 1
0.795349445997937 0.794533420718774 1 1
0.781136144210593 0.780383789887426 1 1
0.788357954926515 0.787531911060841 1 1
0.782069940158139 0.781228551310069 1 1
0.784385544780245 0.783618293772676 1 1
0.797082528128899 0.796293410523801 1 1
0.79267518349615 0.791895826317153 1 1
0.794208135807496 0.793372105962657 1 1
0.800580876198938 0.799816576278387 1 1
0.824259690734666 0.823442321066055 1 1
0.812868721324464 0.81204150087112 1 1
0.804609797031424 0.803836382420655 1 1
0.799787725212768 0.799026723560901 1 1
0.765917002044142 0.765110943439032 1 0
0.800997109473867 0.800218379319835 1 1
0.795733724781133 0.794897060188774 1 1
0.786455569393901 0.785622248509205 1 1
0.803317531589202 0.802516818509058 1 1
0.795849228742372 0.79506716282175 1 1
0.810276169511499 0.809448532983657 1 1
0.795704139567717 0.794882324023104 1 1
0.791874217083431 0.791054828335831 1 1
0.843920029373887 0.84308263011449 0 0
0.815375414413158 0.814550472640831 1 1
0.786621741161559 0.785847545543642 1 1
0.769935442587397 0.769162011795941 1 1
0.777305383365376 0.776534306652528 1 1
0.789899444666424 0.789147320021077 1 1
0.777440628047205 0.776659730096236 1 1
0.796448757795024 0.795625392217782 1 1
0.799529119086368 0.798702991007953 1 1
0.783503734406852 0.782717556292684 1 1
0.768139515910071 0.767325495128858 1 1
0.792288908706686 0.791478201269394 1 1
0.786813686473105 0.785984472516836 1 1
0.788074960628969 0.787279498043528 1 1
0.791296723595135 0.790517229614847 1 1
0.813974271722691 0.813129411940432 1 1
0.782439815945319 0.781655642221949 1 1
0.797850916379489 0.797080729405196 1 1
0.796344356939748 0.795549576434253 1 1
0.791294040854555 0.790507588724335 1 1
0.828382424086679 0.827518895367448 1 1
0.803028814013145 0.802254588210406 1 1
0.786095198654384 0.785222865851434 1 1
0.806003149482358 0.805138478963004 1 1
0.801935277851287 0.801147637182941 1 1
0.788432642904576 0.787588394422434 1 1
0.765269863395793 0.764497365195629 0 0
0.799039010451751 0.798227095477969 1 1
0.780740900806642 0.77997055810337 1 1
0.814368835893497 0.813552508105865 1 1
0.795904150821499 0.795130903329437 1 1
0.817838423804393 0.817033801347744 1 1
0.773779769704492 0.773021504590218 1 1
0.799931487749787 0.799154873192441 1 1
0.818364427199488 0.81745175944523 1 1
0.786628730438029 0.785846586243995 1 1
0.798307315343505 0.7975044090264 1 1
0.808201931887876 0.807380275788486 1 1
0.786129487801541 0.785381691497379 1 1
0.83139275987797 0.830510717070418 1 1
0.782936872865599 0.782097288529811 1 1
0.82042267137525 0.819581762341819 1 1
0.804993566920795 0.804146202132055 1 1
0.828431231376098 0.827653333477975 1 1
0.765692996007255 0.76493521890044 0 0
0.816283614793965 0.815454057633718 1 1
0.828534674400598 0.827694533740003 1 1
0.80522988282982 0.804382332540577 1 1
0.80718836826585 0.806423416445562 1 1
0.798418544251601 0.79763892266694 1 1
0.779471647010439 0.778610279780704 1 1
0.812690082286222 0.811858989973842 1 1
0.794629563216264 0.793864248631723 1 1
0.784000395459086 0.783179008879186 1 1
0.782411285158467 0.781602836004389 1 1
0.813512577804317 0.812658620911517 1 1
0.805164815085661 0.804362421569382 1 1
0.794332300842934 0.793555662348684 1 1
0.79586389145267 0.79502095848479 1 1
0.761585834930226 0.760830733902311 0 0
0.818638795761067 0.817845290526748 1 1
0.795456649237766 0.794639111267132 1 1
0.788323451910252 0.787547090653886 1 1
0.788443617995305 0.787670614966613 1 1
0.839883468769663 0.838984306230611 0 0
0.849830332968646 0.848966601521836 0 0
0.807336546849158 0.806494388709197 1 1
0.834506321570167 0.833651048928407 0 1
0.793320450850266 0.792515431805195 1 1
0.796135109011795 0.795367154203518 1 1
0.808231502118552 0.807429958963684 1 1
0.805600195035842 0.804732074177419 1 1
0.80468104169693 0.803903230467609 1 1
0.762858893631461 0.762037474667793 0 0
0.798684322999635 0.797862114554494 1 1
0.773848650096284 0.773071488036851 1 1
0.779792922442721 0.779025812043183 1 1
0.814544768707992 0.813727282667929 1 1
0.775002132176442 0.77420323669452 1 1
0.796131169086907 0.795354548682021 1 1
0.800585102370389 0.799732907432401 1 1
0.824960946470412 0.824127985635197 1 1
0.80403949124063 0.803261501003268 1 1
0.798535860368033 0.79774885806176 1 1
0.792042817045818 0.791205504483502 1 1
0.776245103388099 0.775512592433101 1 1
0.807635280669625 0.806856184128589 1 1
0.812650206413908 0.811818780864573 1 1
0.799835246679388 0.798992478548916 1 1
0.812351124334363 0.811561898219102 1 1
0.804082134822325 0.803253986354376 1 1
0.776890816316918 0.776113026812374 1 1
0.80923714296777 0.808462387506441 1 1
0.795578367680155 0.794753928470411 1 1
0.791746173484667 0.791024030005481 1 1
0.779928932243916 0.779126382660335 1 1
0.781214001852395 0.780374465926943 1 1
0.790171022723869 0.789397973593962 1 1
0.791749556953231 0.7909621331352 1 1
0.767117586927051 0.766277240070635 1 1
0.803946911209264 0.803083294138469 1 1
0.802615487941674 0.801792228373694 1 1
0.783096016737409 0.782341957043109 1 1
0.794238895172187 0.793417645990338 1 1
0.809454240862186 0.808642839977068 1 1
0.795298233490952 0.794512725547809 1 1
0.79747695516625 0.796647436204401 1 1
0.81167257757749 0.810863787323549 1 1
0.794481923976066 0.793698279108617 1 1
0.810102207390019 0.809273099886563 1 1
0.807136270183243 0.806339645753829 1 1
0.825870162993018 0.825120024334007 1 1
0.787971474194858 0.787181751682625 1 1
0.806052895016171 0.805245287814346 1 1
0.825129027201996 0.824380080697107 1 1
0.76619782105013 0.765437433092744 0 0
0.803147343724011 0.802346571388654 1 1
0.814527218803496 0.813756214918185 1 1
0.788675786841839 0.787875777188508 1 1
0.824821924426863 0.824050767541485 1 1
0.788013848443747 0.787270278287353 1 1
0.804172845562704 0.80333986048904 1 1
0.770888940494452 0.770113756893942 1 1
0.839929161623349 0.839003713001329 0 0
0.782014911708982 0.781193308305603 1 1
0.818076546899626 0.817223661720855 1 1
0.800650037428894 0.799867585878374 1 1
0.805582051820845 0.80471799689903 1 1
0.825403346061685 0.824639101362595 1 1
0.81449184597982 0.813710429915349 1 1
0.796056401809727 0.795270229571403 1 1
0.798562709040818 0.79776120061756 1 1
0.797466882434958 0.796673418562349 1 1
0.79771220312311 0.796901153286139 1 1
0.802513941601243 0.801673918179783 1 1
0.779083315943537 0.778315252051269 1 1
0.819075159489412 0.818248146426761 1 1
0.80058392679479 0.799781707948794 1 1
0.828979630047657 0.828150726225969 1 1
0.819986816819846 0.81913722868423 1 1
0.82754560399407 0.826705763902057 1 1
0.781078547653042 0.780278588029158 1 1
0.830492706727617 0.82964411079624 1 1
0.787613027995401 0.786809888937032 1 1
0.804864914936964 0.804052984488031 1 1
0.796118343040946 0.795392405026842 1 1
0.813456606338543 0.812640482710566 1 1
0.794619673434835 0.793849911507972 1 1
0.76544762135146 0.76468246782066 1 0
0.849383559067257 0.848526214198912 0 0
0.814064602170369 0.813282016552332 1 1
0.779558999926736 0.778737277793229 1 1
0.809521512899754 0.808716464433234 1 1
0.760559721831542 0.759818332408044 0 0
0.785665954677002 0.784929904369571 1 1
0.83775520788109 0.836930336201878 0 0
0.790252443296031 0.789422842062323 1 1
0.782289340297228 0.781555190478122 1 1
0.79036321619164 0.789564889557049 1 1
0.806285142547208 0.805444075441471 1 1
0.802500975690456 0.801695309043832 1 1
0.794743944596595 0.793961539326471 1 1
0.767441782920796 0.766666323275476 1 1
0.806130568660411 0.805304096237067 1 1
0.793692693494927 0.792900330059591 1 1
0.794311585180158 0.793441181749979 1 1
0.775159014988462 0.774330919800012 1 1
0.786003140337733 0.785200291594038 1 1
0.811606296047617 0.810717015938372 1 1
0.854176061593534 0.853309475848239 0 0
0.797811597539832 0.796963608329866 1 1
0.800668345382294 0.799885065478026 1 1
0.798028701480222 0.797220858449092 1 1
0.809916081980663 0.809146086514824 1 1
0.80016699563969 0.799337522343135 1 1
0.785659239150658 0.784865799045851 1 1
0.809600736729495 0.80882258754737 1 1
0.813242365110815 0.812314241823332 1 1
0.817553613471442 0.816740319291305 1 1
0.7927969364018 0.792020982049067 1 1
0.800902602772097 0.800135572139534 1 1
0.791340535812637 0.790522884022399 1 1
0.796478578618969 0.795700665055411 1 1
0.816848185427431 0.81606219140622 1 1
0.805793308275306 0.804994048865687 1 1
0.784453935118156 0.783653572978322 1 1
0.824885391455619 0.824065705544707 1 1
0.76018862961112 0.759406521154693 0 0
0.795493685517113 0.794724660148105 1 1
0.793947903120588 0.793167617503544 1 1
0.799270619774755 0.798464466930415 1 1
0.770879755917001 0.770096886584692 1 1
0.771293010397923 0.770451935473699 1 1
0.808803083243997 0.807987013026779 1 1
0.818689296372196 0.817843632844719 1 1
0.766733128275976 0.765959016268359 1 1
0.7723798939742 0.771548480197788 1 1
0.78274364813983 0.781921396134183 1 1
0.78317657918399 0.782425440115763 1 1
0.801919665848265 0.801127383648245 1 1
0.785017143713739 0.784246848117372 1 1
0.781805460261091 0.781066829175179 1 1
0.82330916275446 0.822487843752514 1 1
0.777649272104506 0.776820146792453 1 1
0.781621409551588 0.780803733274588 1 1
0.788347352448838 0.787532519375776 1 1
0.780089271054465 0.779288916230751 1 1
0.802965541667759 0.802178055157774 1 1
0.786179519329364 0.785366481790354 1 1
0.786525778910201 0.785783333021037 1 1
0.798980695530309 0.79820708929685 1 1
0.799088725355067 0.798271023546291 1 1
0.79611071894814 0.795335645581097 1 1
0.817144019035049 0.816367214797594 1 1
0.810686919305728 0.809865841374585 1 1
0.77482241929707 0.774052272413178 1 1
0.809607389757699 0.808832877359409 1 1
0.791406025945118 0.790644033323255 1 1
0.822006113285032 0.821211231367471 1 1
0.809828774240849 0.809043534124526 1 1
0.787722023869078 0.78687336949011 1 1
0.797005317732845 0.796198270062609 1 1
0.791073287133892 0.790276155505982 1 1
0.784135311097968 0.783377644153146 1 1
0.794600946186118 0.793807047499427 1 1
0.814627547675698 0.813809716160973 1 1
0.789818762181421 0.789064683549671 1 1
0.810854352657325 0.810013360950801 1 1
0.805300404880512 0.804546228215461 1 1
0.809610210720094 0.808777267628406 1 1
0.792445777497895 0.791637124460008 1 1
0.768755906445002 0.767974456284738 1 1
0.800246648931373 0.799408106640659 1 1
0.785052623060915 0.784297529515057 1 1
0.795069160119585 0.794262013311344 1 1
0.812042453502451 0.811242508225649 1 1
0.805751253354761 0.804878603383167 1 1
0.796318776302469 0.795469398825928 1 1
0.786228003742648 0.785415944137892 1 1
0.781165900928413 0.780444144807729 1 1
0.746412920318325 0.745640417156535 0 0
0.797403655581008 0.796579536704818 1 1
0.768099398324247 0.767272751870972 1 1
0.799934019619759 0.799113282793055 1 1
0.805678254840815 0.804875993295617 1 1
0.79828357996588 0.797491010128186 1 1
0.798776848144152 0.797991422771729 1 1
0.807951207431663 0.807160561025481 1 1
0.790967153942628 0.790173238322053 1 1
0.781978290394107 0.781194557503272 1 1
0.803706259720828 0.802890502981203 1 1
0.80578723356775 0.804952321822831 1 1
0.838214754474125 0.837362180351336 0 0
0.809201617595885 0.808375036209188 1 1
0.814490510722031 0.81369047302539 1 1
0.827401350189567 0.826572561948788 1 1
0.796261075296752 0.795460352185295 1 1
0.824018124624148 0.823208363927971 1 1
0.822341739822671 0.821525441224996 1 1
0.792346529009253 0.791546205079672 1 1
0.800095881742412 0.799290786182642 1 1
0.786161673700547 0.785376565081405 1 1
0.817137540163584 0.81631280884335 1 1
0.780692625995579 0.77991741911655 1 1
0.809189829476102 0.808349469793587 1 1
0.785192079799652 0.784352142654423 1 1
0.789284456496014 0.788482856309308 1 1
0.796979610448059 0.796099128092073 1 1
0.827265510327681 0.826406452308455 1 1
0.790996933865523 0.790180544250232 1 1
0.777902702860646 0.777092563259078 1 1
0.804516810965428 0.803668823780681 1 1
0.79274528249576 0.791960839848349 1 1
0.804015413276798 0.803221871826637 1 1
0.813812994904815 0.812901945821621 1 1
0.790014185379159 0.789256322521976 1 1
0.787572252399903 0.786811641820637 1 1
0.783891333777162 0.783118196966954 1 1
0.825844148425926 0.825003435456028 1 1
0.818603089601327 0.817858711288131 1 1
0.801371094716296 0.80053138044608 1 1
0.794727495448764 0.793927790391849 1 1
0.801161885174558 0.800314651154077 1 1
0.781443403321141 0.78060646310477 1 1
0.792596686698377 0.791835754624126 1 1
0.800270515075437 0.799465584424064 1 1
0.800328867454449 0.799473879004192 1 1
0.785338967523612 0.784568027581808 1 1
0.803120849216687 0.802292629554732 1 1
0.795024518972427 0.794263227137732 1 1
0.784671060030247 0.783886893073387 1 1
0.780626772577862 0.779862723519026 1 1
0.813151271896863 0.812277904155962 1 1
0.822117313583309 0.821271481619475 1 1
0.800437475626852 0.799643183262869 1 1
0.810795574897491 0.809952550353048 1 1
0.822572000295513 0.82173376404379 1 1
0.847843981584528 0.846986854036495 0 0
0.798524323687187 0.797757583447566 1 1
0.804546132398685 0.803678877262448 1 1
0.785178727892538 0.784391195433295 1 1
0.784334913531875 0.783475241621772 1 1
0.786383371858094 0.785614068218207 1 1
0.807435767209597 0.806614299375157 1 1
0.801989832976535 0.801191881279827 1 1
0.785941287622735 0.785108383637927 1 1
0.775357987536844 0.774512484541983 1 1
0.780869068968191 0.780096401683172 1 1
0.798140401129479 0.797315028514825 1 1
0.779599966418248 0.778793336360505 1 1
0.806517501599513 0.805681360531664 1 1
0.830980748733574 0.830079173797916 1 1
0.800492638427952 0.799606847661962 1 1
0.799238483591816 0.798397922431103 1 1
0.825786815288132 0.824852088726951 1 1
0.809006933735207 0.808168638940951 1 1
0.777940601836081 0.777188310613788 1 1
0.806619152843677 0.805800279146886 1 1
0.776609215978983 0.775855837316929 1 1
0.768712897129432 0.768007434396202 1 0
0.796441545616734 0.795569854353802 1 1
0.799518948865901 0.7986625882757 1 1
0.789315938558622 0.788482120680064 1 1
0.808790475625397 0.808051322811216 1 1
0.778961359568793 0.778179963695914 1 1
0.801177684030149 0.800342480683549 1 1
0.819430383634052 0.818594202597976 1 1
0.807438347612394 0.806575556443254 1 1
0.791785739122605 0.790973995448862 1 1
0.787966430372314 0.787179768164232 1 1
0.793408117238476 0.79257374689616 1 1
0.794640779758227 0.793854012106962 1 1
0.829230795496434 0.828397799874078 1 1
0.811839376968439 0.811004393957164 1 1
0.779483415400291 0.77872559133898 1 1
0.801805202509646 0.801040527385361 1 1
0.809879618864606 0.809063663390304 1 1
0.786457953560098 0.785752065158935 1 1
0.788314480550847 0.787526404136853 1 1
0.758371565776164 0.757634154872373 0 0
0.776259859845542 0.775480550953768 1 1
0.813531173982135 0.812722148758882 1 1
0.745624153940928 0.744864458584449 0 0
0.80201225750454 0.80120901124165 1 1
0.795662909673971 0.794888921183239 1 1
0.817942399868762 0.817101080025556 1 1
0.79790913369865 0.797143289084554 1 1
0.798694476206474 0.797903026852722 1 1
0.797598677427658 0.796819905575148 1 1
0.794531742161678 0.793665883486961 1 1
0.800258886196695 0.799486605841001 1 1
0.78950332510162 0.788744526377138 1 1
0.826503001246559 0.825711845160336 1 1
0.814279671202695 0.813456242104285 1 1
0.820725259551955 0.819911056247023 1 1
0.788446653284146 0.787621140908921 1 1
0.777611803164818 0.776790767810428 1 1
0.80378467633763 0.803001675118482 1 1
0.787695617602413 0.78690706911088 1 1
0.799330101449012 0.798521626513554 1 1
0.791866160544279 0.791075815744871 1 1
0.837301808384479 0.83646503298219 0 0
0.763447083932944 0.762666596451979 0 0
0.833635238737127 0.832796321820733 0 1
0.819170735472592 0.818323211458022 1 1
0.787328991836478 0.786551609782835 1 1
0.824055518345439 0.823242132659418 1 1
0.821419267836355 0.820611491156179 1 1
0.808821742084598 0.808005507063235 1 1
0.834295935764705 0.833492258758008 0 0
0.796993922002997 0.796159502545377 1 1
0.801972959048069 0.801149250323495 1 1
0.80863422920141 0.807743968243734 1 1
0.787933843515971 0.78714657335358 1 1
0.782883509937807 0.781963598497513 1 1
0.79234708368363 0.791564367744819 1 1
0.83185582843099 0.831057254176732 1 1
0.784379576859254 0.783585705615123 1 1
0.784616395166084 0.783843988487207 1 1
0.801610960605522 0.800814274211712 1 1
0.790223644397428 0.789445900920564 1 1
0.820542110216559 0.819735063996243 1 1
0.818115112948416 0.817320515379837 1 1
0.812042353527416 0.811229496083068 1 1
0.823798168528394 0.823018604655856 1 1
0.789996130713099 0.789144398569736 1 1
0.803224292077883 0.802429105442358 1 1
0.796866678753331 0.796114375362796 1 1
0.796008676706463 0.795196399947143 1 1
0.771762372467439 0.770983855891705 1 1
0.813570565230699 0.81270629466516 1 1
0.804893761080535 0.804046393170393 1 1
0.81909296053743 0.818283642353574 1 1
0.800804154478856 0.800001244959856 1 1
0.768120713036853 0.767368700134984 1 1
0.800186369741248 0.799412944096316 1 1
0.796895773933295 0.796062182569766 1 1
0.810364836297372 0.809529607649096 1 1
0.793753631430629 0.792960316984055 1 1
0.820432821970251 0.819623514440308 1 1
0.80407340604029 0.803256865905642 1 1
0.826303316930987 0.825517469398377 1 1
0.788489115726652 0.787715407553556 1 1
0.824546201634576 0.823709912631567 1 1
0.790189854287357 0.789427042432939 1 1
0.773649713317784 0.772833899646707 1 1
0.807225066045717 0.806430452829635 1 1
0.811307681051452 0.810506175814802 1 1
0.777780041810454 0.777047369847879 1 1
0.814803028761622 0.813998252916175 1 1
0.798257088938855 0.797455847604715 1 1
0.805867624335008 0.805070692188566 1 1
0.84992158362884 0.84903935322975 0 0
0.80466334664995 0.803841854671681 1 1
0.794730900500725 0.793911566823351 1 1
0.806832640573616 0.806006233276688 1 1
0.844908592349292 0.844069261022787 0 0
0.777693492917837 0.776895609958357 1 1
0.820918767325401 0.820087962423676 1 1
0.800831961864425 0.79998121414287 1 1
0.795398645534636 0.794613073331126 1 1
0.80794692165311 0.807094142289444 1 1
0.805194700209199 0.804401009423667 1 1
0.814287784322301 0.813475697506943 1 1
0.757636564858098 0.756891327875733 0 0
0.783397029260174 0.782600145690031 1 1
0.799171226729284 0.798333179296551 1 1
0.799777329669045 0.799000804867382 1 1
0.796148236317027 0.79537007603655 1 1
0.81699976667029 0.81613222066287 1 1
0.783210095251684 0.782403645513812 1 1
0.792872295898152 0.792085515584183 1 1
0.814311816952887 0.813507389439478 1 1
0.803847097299177 0.803036661308907 1 1
0.800085610249079 0.799280207874319 1 1
0.804386454263984 0.803599420275789 1 1
0.801663818225322 0.800893822737704 1 1
0.823421374737916 0.822562241075842 1 1
0.802827134853923 0.802008366110144 1 1
0.820494789607366 0.819646496597418 1 1
0.805539977419585 0.804768621747334 1 1
0.822899153643289 0.822061330867225 1 1
0.802191837490978 0.801322772148217 1 1
0.798263705396053 0.797463036332014 1 1
0.79413097433356 0.793296872792697 1 1
0.803800510640163 0.803111781147154 1 1
0.795320646258973 0.794544824560189 1 1
0.783307051010041 0.782483969240336 1 1
0.786145544536344 0.785369040260243 1 1
0.785509962187185 0.784690091738157 1 1
0.783317656777109 0.782556558701097 1 1
0.812649843751701 0.811745543702143 1 1
0.823970217766773 0.823113526340807 1 1
0.810732268086361 0.809920217910959 1 1
0.794788232279494 0.793990496860142 1 1
0.788148232817053 0.787329064089272 1 1
0.784105534470033 0.783366286102075 1 1
0.783545325403366 0.782748492442891 1 1
0.797188963214485 0.796389461281716 1 1
0.801881790215358 0.801031480116629 1 1
0.773593262083771 0.772853723071163 1 1
0.795890179150333 0.795137319611894 1 1
0.79687934056651 0.796071170959337 1 1
0.789690520386671 0.788942954646286 1 1
0.807892470262937 0.807070039313535 1 1
0.789501119691439 0.788702504316309 1 1
0.788674360547812 0.787798759947072 1 1
0.764388961327374 0.763669687315792 0 0
0.781713712749115 0.780931523919685 1 1
0.806596245976075 0.80575551083219 1 1
0.774320096098672 0.773463461440997 1 1
0.784911441085515 0.784093938467083 1 1
0.808705085995221 0.807810561796142 1 1
0.808594017864919 0.807835957203491 1 1
0.814285987838968 0.813477027014848 1 1
0.779249171495923 0.778407419740526 1 1
0.805041529724708 0.804263831132005 1 1
0.764623163798858 0.763880840687116 0 0
0.818594845527997 0.817718975227672 1 1
0.811744379668683 0.810998535406313 1 1
0.834498474028863 0.833653891691868 0 0
0.806122364521521 0.805312834501755 1 1
0.823089207553638 0.822264670350538 1 1
0.808554711672806 0.807780098089701 1 1
0.787010624204976 0.786243027201007 1 1
0.808722067881898 0.807925166530547 1 1
0.818662143976553 0.817880440599647 1 1
0.78838259706425 0.787568408009229 1 1
0.805071820196088 0.804271328344601 1 1
0.785093621556791 0.784359850352356 1 1
0.793517392674835 0.79270210705759 1 1
0.795953366797973 0.79512044896394 1 1
0.798481596098003 0.79770102554886 1 1
0.83147573018046 0.830609782164109 1 1
0.808056064692599 0.807219634920031 1 1
0.815285477965886 0.814486484076472 1 1
0.790949565665128 0.790171304104747 1 1
0.832311244120213 0.831418235729871 1 1
0.815551504996675 0.814657688795408 1 1
0.817747432659586 0.816978789665535 1 1
0.802820444744212 0.802037697448606 1 1
0.809192001710344 0.808388709821259 1 1
0.796571574378942 0.79579409878203 1 1
0.792286978253911 0.791496705881046 1 1
0.787875878193147 0.787115031518565 1 1
0.76969715511614 0.768840247115071 1 1
0.79781101152957 0.797012325068406 1 1
0.796500273418944 0.795721684748224 1 1
0.827543999847265 0.826765220802473 1 1
0.769229648731015 0.768396148473886 1 1
0.808919390001594 0.808062989085725 1 1
0.810313326021719 0.80947608034394 1 1
0.815046139723801 0.814221769366316 1 1
0.799043718547339 0.798207515805424 1 1
0.802378490551487 0.80154432797845 1 1
0.789368727162127 0.788572951719933 1 1
0.829973957122693 0.829139279500394 1 1
0.788864628953906 0.788089398318366 1 1
0.795361168998713 0.79458208462242 1 1
0.821138906847647 0.820333091466169 1 1
0.768076570905798 0.767298616877396 1 1
0.794490139973869 0.793662516905576 1 1
0.818772202111626 0.81792827204634 1 1
0.822528976632576 0.821746310396618 1 1
0.82379352404308 0.822972728726872 1 1
0.788869986491269 0.788102252489215 1 1
0.799669065047149 0.798854324875528 1 1
0.804015326982865 0.803159714858501 1 1
0.831836457159626 0.830983804444294 1 1
0.807392115074022 0.806553893344474 1 1
0.820934080754481 0.820140878729155 1 1
0.821005385861608 0.820191985036492 1 1
0.799834444540524 0.799069213826058 1 1
0.790922054607404 0.790099998973244 1 1
0.84659706686847 0.845735158864017 0 0
0.763042968935623 0.762292832234823 0 0
0.782976885295461 0.782165064046761 1 1
0.798661019420312 0.797867496939239 1 1
0.800284077436533 0.799492283349125 1 1
0.785369116058827 0.784628345854093 1 1
0.800726812006054 0.799915939189995 1 1
0.785740274709464 0.784949012325345 1 1
0.793122988045146 0.792283929156967 1 1
0.81603377653117 0.815208267816431 1 1
0.799956817156054 0.799176593613194 1 1
0.820955342990175 0.820055084146626 1 1
0.803397951313188 0.802517226814927 1 1
0.799536915951238 0.798796480617531 1 1
0.796162098766574 0.795345568686832 1 1
0.789451088277045 0.788626426132099 1 1
0.8349917671259 0.834143325192275 1 1
0.796957015126219 0.79619976849382 1 1
0.793142845952915 0.792393396668016 1 1
0.788983180415396 0.788199611951727 1 1
0.804663635567989 0.803844925203707 1 1
0.780933444668955 0.780177032878137 1 1
0.774567697919753 0.773818616715059 1 1
0.7934684985906 0.792717289494453 1 1
0.823137134814817 0.822338106929861 1 1
0.811290852047011 0.81046454041879 1 1
0.809689004309235 0.808864084485849 1 1
0.816429371926998 0.815539145606861 1 1
0.816943958885413 0.816136550607944 1 1
0.829844793379125 0.829009094595043 1 1
0.807218875065803 0.806395986058087 1 1
0.801193677070582 0.80037639370909 1 1
0.792746682195197 0.791969069619359 1 1
0.805809810634437 0.80501960114311 1 1
0.829345530731191 0.828491144888481 1 1
0.787898578890678 0.787156088169134 1 1
0.792668210721722 0.791912607823849 1 1
0.812488361233721 0.811656851872885 1 1
0.797055992788426 0.796292344571983 1 1
0.759647774269772 0.75884497403802 0 0
0.782937323814623 0.782199616511112 1 1
0.838421152290329 0.83750649167346 0 0
0.784549272349611 0.783723124230185 1 1
0.759155951740057 0.758370422808511 0 0
0.787824605042448 0.786997313683007 1 1
0.807140084287772 0.806300065626691 1 1
0.807590730196627 0.806785797478936 1 1
0.820806559616041 0.819999082331828 1 1
0.783361481540807 0.782541072804006 1 1
0.783493695603665 0.782689979983203 1 1
0.813516146146658 0.812709508417623 1 1
0.78330117660716 0.782532937101369 1 1
0.799693066579261 0.798860190017385 1 1
0.79883624990711 0.798061371163064 1 1
0.824105140932101 0.823287993609109 1 1
0.791583831138382 0.790799276879462 1 1
0.788571730437182 0.787765397917809 1 1
0.761505117677074 0.760809333370577 0 0
0.778550392052486 0.777732679559402 1 1
0.788172970864108 0.787370751919366 1 1
0.792813848513476 0.792050620937007 1 1
0.795247824523172 0.794385519825102 1 1
0.763940972896229 0.763211277594599 0 0
0.828730541465571 0.82785256571794 1 1
0.819822504112126 0.819053695122095 1 1
0.797307685476817 0.796481982426782 1 1
0.773076761765982 0.772240055437522 1 1
0.797861580941481 0.797044690595232 1 1
0.803365088766667 0.802603724581456 1 1
0.807663321677025 0.806860569559746 1 1
0.787116561286223 0.78626533600601 1 1
0.786515743256538 0.785729609499207 1 1
0.80940163219956 0.808624105876353 1 1
0.820628264893899 0.81980517872297 1 1
0.841070831011559 0.840226990905274 0 0
0.781629290040509 0.780838870198336 1 1
0.806724432485403 0.805840657217484 1 1
0.830843033890328 0.829991220095848 1 1
0.786600691851115 0.785791857362767 1 1
0.800468318029413 0.799690937620216 1 1
0.776762283668364 0.775940208942725 1 1
0.798195774126722 0.797360300106549 1 1
0.790131344734294 0.789372521062584 1 1
0.793907725384579 0.793170305661607 1 1
0.8080608220939 0.807274243048728 1 1
0.816739355101127 0.8158956959802 1 1
0.790659013050969 0.789899465714502 1 1
0.780984079991381 0.780209743021858 1 1
0.806063008059241 0.805278556824463 1 1
0.771957060354945 0.771173705007997 1 1
0.819896182944359 0.819070041914896 1 1
0.790121743220629 0.789303992466345 1 1
0.812279299666259 0.811465151198993 1 1
0.809213876462738 0.808443662359066 1 1
0.798124233077464 0.797276768157886 1 1
0.801095300557685 0.800235036127337 1 1
0.785601756427421 0.784748546903624 1 1
0.783339083104409 0.782561768920664 1 1
0.753700049651393 0.752985925824623 0 0
0.790106567309389 0.789240738819312 1 1
0.785815838265879 0.785064050103352 1 1
0.79705567305275 0.796274089964266 1 1
0.822881269797814 0.821985029023021 1 1
0.797387529116332 0.796609317235651 1 1
0.806499945886068 0.805710216225523 1 1
0.792389789308709 0.791626273523349 1 1
0.790817344805579 0.790024102528453 1 1
0.813237725295335 0.812471845099379 1 1
0.8003412615354 0.799485989645513 1 1
0.821387365851666 0.820518132538681 1 1
0.786418907975965 0.785624945877493 1 1
0.807461722552526 0.806682672844171 1 1
0.784232575617869 0.783440183358774 1 1
0.827595536991877 0.826730669971517 1 1
0.82523565219883 0.824421192892035 1 1
0.762478174607605 0.761689156047112 1 1
0.801435725494075 0.800616116567815 1 1
0.793867642900657 0.793069346040717 1 1
0.792029578597718 0.791236552631779 1 1
0.814252787631187 0.813480854431825 1 1
0.778289558321409 0.777549501972814 1 1
0.808061561794846 0.807272457339248 1 1
0.796002215301343 0.79519036649322 1 1
0.822599309862992 0.821763568381162 1 1
0.772952240093461 0.772138418252525 1 1
0.76035926491928 0.759604341242533 0 0
0.811983388571901 0.81124898675983 1 1
0.79693289854991 0.796071624888127 1 1
0.799305615649943 0.798539018226036 1 1
0.80519329787543 0.804343079802138 1 1
0.801231093679194 0.800387719869313 1 1
0.778988577434153 0.778185223809697 1 1
0.807572371041126 0.806807141674371 1 1
0.770931733729967 0.770102289819904 1 1
0.785885316629317 0.785082748795365 1 1
0.800748425999192 0.799916696959554 1 1
0.803936677170363 0.803148735730025 1 1
0.803051110208954 0.802241137052238 1 1
0.799528738168021 0.798683508047399 1 1
0.796465979865605 0.795708266078809 1 1
0.790674824548335 0.789834794290267 1 1
0.79080503729895 0.790046321534505 1 1
0.800510001145776 0.799736198012585 1 1
0.822934064703519 0.822128814591063 1 1
0.80295089026649 0.802124662331063 1 1
0.819332555186214 0.818482880355023 1 1
0.809279164320725 0.808417819155938 1 1
0.788393612004489 0.787599676352776 1 1
0.774464883796369 0.773635363342096 1 1
0.78137054309906 0.780564402538794 1 1
0.790624383591064 0.789819421857489 1 1
0.78139778494928 0.780630710326121 1 1
0.804958667921794 0.804228255476273 1 1
0.796218323783458 0.795405264167676 1 1
0.805868641776053 0.805101167877224 1 1
0.835812474976631 0.83499750371344 0 1
0.809054667650865 0.808302865643684 1 1
0.820380137871683 0.819541605516987 1 1
0.826738701944676 0.825937601949707 1 1
0.782910291981631 0.782067176344358 1 1
0.803029011909144 0.802237064026326 1 1
0.79880230868282 0.797998144367604 1 1
0.807763604467596 0.806958384134893 1 1
0.787266172355181 0.786501326413551 1 1
0.793893302995398 0.79313524955881 1 1
0.802621626031785 0.801822188968909 1 1
0.804976797915657 0.804202647799613 1 1
0.835517494431419 0.834714346496667 0 0
0.800344235896016 0.799595488685946 1 1
0.792122518997782 0.791380196332215 1 1
0.808424871809114 0.807532450821502 1 1
0.780904745935996 0.780203833243096 1 1
0.809258736182855 0.808464042049116 1 1
0.790898898025165 0.790150886863712 1 1
0.772725712208617 0.771954758780445 1 1
0.787618765487095 0.786831219241734 1 1
0.828617210007602 0.827857196020697 1 1
0.795209042384543 0.794462601719804 1 1
0.811085784995291 0.810319089213192 1 1
0.7907887042093 0.789969023858664 1 1
0.79733218987249 0.796466459618928 1 1
0.799624547445345 0.798766905556386 1 1
0.786279535790174 0.785538011633834 1 1
0.814463063154446 0.813663142791529 1 1
0.788054965573875 0.787317663218763 1 1
0.797412222982327 0.796609190164106 1 1
0.838884432476856 0.838042528432914 0 0
0.796340314988465 0.795504783372179 1 1
0.780809481524224 0.779995763221911 1 1
0.821254696008942 0.820422961342716 1 1
0.783330152716156 0.782546412093201 1 1
0.795570711638914 0.794802812113644 1 1
0.830536661051447 0.829678817588804 1 1
0.813641232543773 0.812803529831814 1 1
0.766567676385649 0.765825900990281 1 1
0.775550630808288 0.774776838383181 1 1
0.824958619390493 0.824165644583371 1 1
0.800812028206068 0.800016295079613 1 1
0.782745512299077 0.781915642514541 1 1
0.826835699467825 0.826030394919018 1 1
0.784926194241891 0.78417182588438 1 1
0.80143315712927 0.800633185686632 1 1
0.81633557631023 0.815494477668615 1 1
0.792431611650977 0.791640283247426 1 1
0.794129294484741 0.793299890749296 1 1
0.78734094680828 0.786615675495244 1 1
0.786434118286791 0.785625316932834 1 1
0.792996143629081 0.792181617338069 1 1
0.805922611983179 0.805116452700115 1 1
0.805180013813168 0.804419106450981 1 1
0.813775226525379 0.812944388435062 1 1
0.802870838916428 0.802049371229428 1 1
0.823456128046769 0.822665813092346 1 1
0.828698422800265 0.827875922365337 1 1
0.787748182311965 0.787019459066276 1 1
0.805148706624647 0.804310497270257 1 1
0.781647278414199 0.780892233967901 1 1
0.787509741829733 0.786733133663897 1 1
0.794585651899804 0.793795849799271 1 1
0.801531879011747 0.800706159977643 1 1
0.834601023144944 0.833712626914327 1 1
0.793161568716416 0.792313013517064 1 1
0.788602306034094 0.787802892982799 1 1
0.771477695125806 0.770675530685265 1 1
0.812645952400778 0.811864722963781 1 1
0.77510160396787 0.77435120876645 1 1
0.768126004657133 0.767335452468976 1 1
0.819179230515587 0.818338160023919 1 1
0.769998225628873 0.769303215384337 1 1
0.825498701355862 0.824700209286279 1 1
0.790119604228095 0.789357646855842 1 1
0.794918166583417 0.794082022561044 1 1
0.791901446449243 0.791086278200762 1 1
0.790070058081785 0.789272159499568 1 1
0.822679513989406 0.821806605291026 1 1
0.800736967413205 0.799946929927764 1 1
0.803517563425473 0.802673383855059 1 1
0.803373365936732 0.802557207321558 1 1
0.806465007482342 0.805649196530001 1 1
0.815433059824975 0.814602040302932 1 1
0.797133997804647 0.796315611418935 1 1
0.779368601945735 0.77858283299066 1 1
0.783594765329734 0.782825075212887 1 1
0.781333505136279 0.780518242648226 1 1
0.803063050662184 0.802274107169864 1 1
0.830040641184147 0.829163460173743 1 1
0.790179185274485 0.789408653247841 1 1
0.825737195298777 0.824857414196866 1 1
0.791966137973435 0.791184050951716 1 1
0.805320323808192 0.804529220685516 1 1
0.809899230789717 0.809110305904157 1 1
0.835003193792417 0.834107627151913 0 1
0.80253559399497 0.801720295621134 1 1
0.803158627365516 0.802360900945527 1 1
0.816818779082324 0.816001450133587 1 1
0.76704725971473 0.766293799091012 1 1
0.785940490099484 0.785151766250155 1 1
0.832028770353596 0.831159985914897 1 1
0.777865241239711 0.777094778928286 1 1
0.790562765993721 0.789724708045584 1 1
0.77473346507759 0.773995695364248 1 1
0.788847879311443 0.788035353904588 1 1
0.795861344174474 0.795075794092177 1 1
0.829472793641693 0.828661470911163 1 1
0.793627697611626 0.792847460725937 1 1
0.800128270489961 0.799360361144658 1 1
0.829687895270242 0.828878238944224 1 1
0.822997794624923 0.822189860714187 1 1
0.781138551666132 0.78032331873422 1 1
0.808914916843407 0.808079602303022 1 1
0.786158607117128 0.785357313008662 1 1
0.831365838182349 0.830487313148356 1 1
0.822371376452242 0.821498336580801 1 1
0.788677436702299 0.78792577529702 1 1
0.785090032217586 0.784321629090297 1 1
0.78647166304435 0.785674299168538 1 1
0.789911434038393 0.789114725555041 1 1
0.800606961862177 0.799780422049895 1 1
0.818463386103909 0.817601771602658 1 1
0.78749728559845 0.786730811791795 1 1
0.82215032345972 0.821294582935559 1 1
0.810915919103693 0.810133521342316 1 1
0.836882540645628 0.836049508316988 1 1
0.818240733832981 0.8174521535822 1 1
0.806904170336996 0.806106647260991 1 1
0.817853256955366 0.817028038865554 1 1
0.825349108480383 0.824521504915891 1 1
0.782929355101211 0.782187510591288 1 1
0.802400112689976 0.801537704181678 1 1
0.795183641444176 0.794428345373937 1 1
0.82863904215909 0.827781495793654 1 1
0.81035834529395 0.809537675065155 1 1
0.791769602454048 0.791013102091442 1 1
0.80060589514275 0.799799875029675 1 1
0.818113506427804 0.817274379194423 1 1
0.781925960034986 0.781190787149308 1 1
0.791980617384677 0.791194003625617 1 1
0.79466579557691 0.793871391878199 1 1
0.76851204934375 0.767772001201304 1 1
0.812250343637223 0.811461980822518 1 1
0.812058875231578 0.811190414030427 1 1
0.809779629557656 0.809001844163673 1 1
0.784604141629841 0.783812700677632 1 1
0.80059001220738 0.799737700361732 1 1
0.800927658806364 0.800157162698856 1 1
0.824509522336478 0.823638200400875 1 1
0.801132713879874 0.800300840449903 1 1
0.815841931459065 0.815014457920012 1 1
0.794755134681379 0.793971846984211 1 1
0.816807449968383 0.816007636036643 1 1
0.827890559472368 0.827031631177772 1 1
0.787301332222477 0.786461322438153 1 1
0.78293119424985 0.782122707327106 1 1
0.794223360814117 0.793389968034564 1 1
0.780760027074744 0.779950175785408 1 1
0.810620508919163 0.809822644885678 1 1
0.78963703253841 0.788878828010473 1 1
0.774317329409392 0.773525561906364 1 1
0.796203816143953 0.795393437246396 1 1
0.805608977258386 0.804762557591209 1 1
0.793164135708447 0.792310741386198 1 1
0.82833401353394 0.827456783479877 1 1
0.809350840331098 0.80850272845575 1 1
0.826410535223221 0.825581683011905 1 1
0.8050416783907 0.804250609288187 1 1
0.789610840319076 0.78882725497779 1 1
0.827244016018893 0.826450357131399 1 1
0.805162186279025 0.804339293206593 1 1
0.800871371128637 0.800064931876205 1 1
0.805424016233988 0.804606640621733 1 1
0.80696696429378 0.806218972984805 1 1
0.775394053013273 0.774626896373008 1 1
0.78167187159354 0.780820956577305 1 1
0.793199702123723 0.792411362394431 1 1
0.803685019363592 0.802870507076004 1 1
0.822866646472977 0.822029272230613 1 1
0.803445327766484 0.802600467252032 1 1
0.794340900306631 0.79358833255042 1 1
0.770196828678947 0.769395869555461 1 1
0.798627180341449 0.797775036201117 1 1
0.807385812793657 0.806580648376135 1 1
0.779545098929715 0.778728186041184 1 1
0.811010600839668 0.810209719263341 1 1
0.803935353472588 0.803134273199659 1 1
0.806502268145603 0.805698623407267 1 1
0.79148088252074 0.790660859886976 1 1
0.823439982314637 0.822562041910408 1 1
0.812146382702304 0.811302753242505 1 1
0.817369476407678 0.816549520785735 1 1
0.776119499446825 0.775238285599898 1 1
0.799256459994785 0.79843058518799 1 1
0.824368394088055 0.823589482029842 1 1
0.838407730849809 0.837619356250975 0 0
0.807799631870002 0.807031562488058 1 1
0.811052143056141 0.810270659032459 1 1
0.792143933720134 0.791399812010185 1 1
0.791183553571621 0.790383737570352 1 1
0.805557561303249 0.804777575027949 1 1
0.795035795356171 0.794240267987212 1 1
0.819443677435211 0.818585697463872 1 1
0.838075874097272 0.837171740637593 1 1
0.829915316982748 0.829030996504336 1 1
0.762393026700287 0.76171132646225 0 0
0.795587839352582 0.794772620026251 1 1
0.820625349906414 0.819765865119676 1 1
0.788317548924074 0.787535807925868 1 1
0.812827568693542 0.812016267340443 1 1
0.819760642672745 0.818886828088297 1 1
0.768489583153875 0.767663849999451 1 1
0.781133823525452 0.780341928093342 1 1
0.79058628654208 0.789765121142537 1 1
0.787887511148518 0.787109458189576 1 1
0.803628608556099 0.80277618223506 1 1
0.789123917892461 0.788358774241749 1 1
0.773625313205726 0.772927958733076 1 1
0.814524609657109 0.813708509165115 1 1
0.799439480315449 0.798649768026696 1 1
0.792809311575398 0.792032080755571 1 1
0.79950139518252 0.798691015106599 1 1
0.793901185606418 0.793131397160822 1 1
0.819199645017566 0.818385863508306 1 1
0.777001319302692 0.776181525768948 1 1
0.796003717441871 0.795175569341795 1 1
0.824803934400055 0.823996714859229 1 1
0.785700655303703 0.784941991033611 1 1
0.807729438719169 0.806927967680821 1 1
0.785297524345926 0.784478893296538 1 1
0.796774445993976 0.795959418626428 1 1
0.795462799104792 0.794686171375749 1 1
0.806729084610623 0.805918438613296 1 1
0.796820105483234 0.79611185792101 1 1
0.831747537740277 0.83081315761017 1 1
0.828860278918361 0.827994835930738 1 1
0.810032680306612 0.809224803365334 1 1
0.783443660178627 0.78258856664038 1 1
0.813805138842936 0.812974294664351 1 1
0.768222025729243 0.767484565022938 1 1
0.802893685531012 0.802011937487296 1 1
0.80961048143197 0.808748502082096 1 1
0.801969505096098 0.801147515236764 1 1
0.804215385055814 0.803392229556072 1 1
0.765196608604675 0.764312880797816 1 1
0.793481491855308 0.792715430667629 1 1
0.804228993884685 0.803490239518335 1 1
0.802900844135157 0.802098176915875 1 1
0.802921199238019 0.802017622800697 1 1
0.788891459578247 0.788074339991536 1 1
0.808068811908165 0.807288270119291 1 1
0.831865587617509 0.830976145288637 1 1
0.812608076341702 0.811803487800941 1 1
0.801950812661298 0.801163731647193 1 1
0.7859382276432 0.785127473074617 1 1
0.76563126780709 0.764834813662769 1 1
0.793653966467778 0.79287095183948 1 1
0.801744802532932 0.80097160057028 1 1
0.805222320535832 0.804471963594512 1 1
0.834132764579682 0.833310698143428 0 0
0.781024091405328 0.780227310815678 1 1
0.80503783069754 0.804253018600547 1 1
0.798435880574946 0.797628983146531 1 1
0.809403095309834 0.808583096398442 1 1
0.809464610857928 0.808617913640614 1 1
0.808666996098181 0.807844648634663 1 1
0.792868428460766 0.792096570360454 1 1
0.794625793055362 0.793737436348509 1 1
0.796082377072843 0.795294497983003 1 1
0.834380372258749 0.833558198317537 1 1
0.814390522956184 0.813589620534285 1 1
0.815343520242973 0.814502892722726 1 1
0.77931886958325 0.778527909409354 1 1
0.835901402581573 0.835083482296237 0 0
0.826781171617026 0.825971225546695 1 1
0.778401265745658 0.777561742841519 1 1
0.793071207795368 0.792329902432761 1 1
0.803026019621534 0.802186510532787 1 1
0.800681657006964 0.799823524730162 1 1
0.802329391464652 0.801554248239904 1 1
0.801939855094127 0.801176787027184 1 1
0.787114465777431 0.786272526794977 1 1
0.829084366304841 0.828283601753628 1 1
0.817087403853042 0.816276300864494 1 1
0.770298230394168 0.769529483208644 1 1
0.798038167848647 0.797262516247857 1 1
0.83390219814377 0.833059552544744 0 1
0.796551315211271 0.795743219483624 1 1
0.800022577066936 0.799209751026941 1 1
0.826580368917101 0.825701863410488 1 1
0.812793611496113 0.811975935371378 1 1
0.836285894911641 0.835411246925655 1 1
0.801254926520425 0.800491987109486 1 1
0.793271581481198 0.792547197729792 1 1
0.808721963780776 0.807895670194899 1 1
0.806187631760491 0.805433773668582 1 1
0.80647873896349 0.805665656846738 1 1
0.789744138145313 0.788995283748435 1 1
0.813108746747873 0.81231309153265 1 1
0.773263153968268 0.772446888800706 1 1
0.779872289874788 0.779103043880566 1 1
0.803287967116887 0.802489520526036 1 1
0.844432367817256 0.843619042809876 0 0
0.802314987587416 0.80149920352218 1 1
0.841871650965919 0.841019397541706 0 0
0.797916474993099 0.797041003859899 1 1
0.767627378154479 0.766883538603384 1 0
0.804678644692962 0.803929916747154 1 1
0.806176553536605 0.805380333810207 1 1
0.814635806572731 0.81389054565569 1 1
0.777774549595092 0.777016878980372 1 1
0.807413637059125 0.806651537277004 1 1
0.814824853559138 0.813991842336804 1 1
0.805696594785878 0.804822152075409 1 1
0.801541637549406 0.800738547425884 1 1
0.798230499204136 0.797466447700288 1 1
0.77545760365703 0.774700286327804 1 1
0.80279093323258 0.801917926367234 1 1
0.809803152546711 0.80901370552025 1 1
0.808030142995704 0.807287839614443 1 1
0.785272145113924 0.784451810875826 1 1
0.800437980889028 0.799642405348571 1 1
0.796463873473082 0.795675300147349 1 1
0.791956247423921 0.791157396455077 1 1
0.82302089614942 0.822185620495022 1 1
0.800350293493509 0.799533723188218 1 1
0.811641213329129 0.81089800471801 1 1
0.780747711305054 0.779994877686705 1 1
0.814598838196977 0.813761038417977 1 1
0.779711513328298 0.778932487759328 1 1
0.840227727146697 0.839400128465201 0 0
0.803380466647447 0.802569853900933 1 1
0.790028960197901 0.789206187987386 1 1
0.767501830210425 0.766747091606661 1 1
0.795705464632841 0.794838970174779 1 1
0.789887178184304 0.789095596920833 1 1
0.786424396113061 0.785612281684184 1 1
0.800452052947417 0.799607193878171 1 1
0.80063879567732 0.799828409783706 1 1
0.794530284765584 0.793774762117077 1 1
0.796132121994596 0.79537246435047 1 1
0.785768618502509 0.785024807045405 1 1
0.810684535256596 0.809888165821453 1 1
0.79336598716893 0.792501314457294 1 1
0.818822616357588 0.818003013000991 1 1
0.804029811388202 0.803250227283301 1 1
0.802951817838509 0.802167212113442 1 1
0.826605699251308 0.825764199893788 1 1
0.804501756809236 0.803673414375532 1 1
0.813783112667761 0.812975209474781 1 1
0.780360099809413 0.779598899187336 1 1
0.815499172027405 0.814677446852238 1 1
0.796459630599309 0.795696243788495 1 1
0.792764219826701 0.791893098798874 1 1
0.76845139370622 0.767646223070664 1 1
0.79371021973764 0.792916666012563 1 1
0.772922493642719 0.772161375350843 1 1
0.779105228172695 0.77835101484232 1 1
0.823247087912165 0.822452686152532 1 1
0.755994525363775 0.755261260475153 0 0
0.77769484884481 0.776817485164314 1 1
0.786148907789436 0.785400608222883 1 1
0.79724166647574 0.796459312886364 1 1
0.772402985766121 0.771632005583497 1 1
0.809140233134548 0.808374814442458 1 1
0.813333116730664 0.812485913723281 1 1
0.788553090089469 0.787734210340978 1 1
0.778929126414588 0.77817285063141 1 1
0.776990375697707 0.776207399745737 1 1
0.814402797246073 0.81355719143587 1 1
0.780858066491557 0.780146650713103 1 1
0.823664430993976 0.822890181119684 1 1
0.816366456818042 0.815512218629573 1 1
0.78170690771724 0.780927995419933 1 1
0.789644341125017 0.788879568649894 1 1
0.787970751560408 0.787176512383895 1 1
0.791569105010764 0.790789493273562 1 1
0.778864275108952 0.77805801978391 1 1
0.798570894304967 0.797735667583481 1 1
0.840742201110321 0.839920523385141 0 0
0.793131125045219 0.792344287679464 1 1
0.809686853224813 0.808785326309325 1 1
0.771964542902251 0.771213952583781 1 1
0.824870570107732 0.824089917598962 1 1
0.793237951730353 0.792430745572144 1 1
0.794681797283827 0.793899013379837 1 1
0.794971842041528 0.794201271091199 1 1
0.812295697911559 0.811479859276456 1 1
0.769285559670742 0.768488081614907 1 1
0.827786056431957 0.827019909234829 1 1
0.789879323579976 0.789076447155423 1 1
0.7904405811781 0.789673827813332 1 1
0.819598522342695 0.818763466865291 1 1
0.833899948470217 0.833041276519509 1 1
0.83069143995821 0.8299132881595 1 1
0.786722537589403 0.785959982762712 1 1
0.783347426653013 0.782556295771407 1 1
0.801071842200059 0.800228779321796 1 1
0.782100806602758 0.781307156641974 1 1
0.807474700676283 0.806684155257556 1 1
0.799365303717768 0.79855844721542 1 1
0.808217704491292 0.80741669562456 1 1
0.769686401129372 0.768903802245209 1 1
0.772471436882024 0.771708141643367 1 1
0.806452392619676 0.805660208043027 1 1
0.792317041966476 0.791533361712857 1 1
0.82221727773041 0.821420962141442 1 1
0.794179317545756 0.793355704818681 1 1
0.80855324864207 0.80772128507802 1 1
0.808570076334895 0.80778799337715 1 1
0.800677086465627 0.799887757675841 1 1
0.819145189567324 0.818370897823173 1 1
0.789705309713645 0.78889153979721 1 1
0.816378348997452 0.815605306946247 1 1
0.798112558339592 0.797293487656252 1 1
0.80517303699425 0.80427656390674 1 1
0.828636717291638 0.827810041377403 1 1
0.783871490411231 0.783099256536048 1 1
0.771143695509492 0.770364112189127 1 1
0.795644650820687 0.79488602228251 1 1
0.821012664242876 0.820136338829889 1 1
0.775154195168698 0.774412719180783 1 1
0.795668141013476 0.794860406007451 1 1
0.801157554402583 0.800376911931289 1 1
0.794127479872194 0.793278800333405 1 1
0.833596560911343 0.832747712872059 1 1
0.800470088126158 0.799742696133117 1 1
0.807067392441024 0.806238521584838 1 1
0.805617391998589 0.804817813153367 1 1
0.798146911922213 0.797289391086831 1 1
0.813851753325453 0.813065792646233 1 1
0.819267039468223 0.818412350206127 1 1
0.797039850959552 0.796245244082228 1 1
0.7771228339357 0.77635866275918 1 1
0.773740479347977 0.772958971485859 1 1
0.804076297815687 0.803306555943669 1 1
0.767674327602737 0.76691382247399 1 1
0.793335591678466 0.7925323812253 1 1
0.828269974066816 0.827496373530462 1 1
0.787445320433917 0.786670462561752 1 1
0.793845464765451 0.793036734723859 1 1
0.805351104504592 0.804562001892735 1 1
0.765787843773806 0.765070719343253 0 0
0.773136150351532 0.772369613303883 1 1
0.78712775065769 0.786400112735558 1 1
0.798002023514068 0.797193535462018 1 1
0.816911050062481 0.816098244737255 1 1
0.822655831038665 0.821799550087393 1 1
0.789051011997588 0.788274084603385 1 1
0.814425952672168 0.813597768699736 1 1
0.785015944742297 0.784244315570586 1 1
0.782297036394244 0.781419978638788 1 1
0.804635516149924 0.803864794342139 1 1
0.791638661400645 0.790880025880568 1 1
0.816834957662008 0.816013916399378 1 1
0.788474982555981 0.787649059484127 1 1
0.784970565879995 0.784183503562506 1 1
0.797837345901343 0.797021300977736 1 1
0.744451916915368 0.743713608992291 0 0
0.796645531227478 0.795857954237758 1 1
0.786070447232549 0.785282429302935 1 1
0.82254634633415 0.821764011024975 1 1
0.806383065992672 0.80560695210709 1 1
0.788061851119795 0.787243933577651 1 1
0.816438644595339 0.815594298424662 1 1
0.782571188891211 0.781779181166519 1 1
0.811315413598605 0.810488784712079 1 1
0.772406789643882 0.771662324677836 1 1
0.790941531444753 0.790189165502461 1 1
0.801806149964992 0.801076952623821 1 1
0.811333887020455 0.810536824267748 1 1
0.78756808446767 0.786820188992743 1 1
0.803661837960179 0.802921379653222 1 1
0.794208765962705 0.793382956935898 1 1
0.802673803476582 0.801925137449926 1 1
0.786482745728902 0.785720723561328 1 1
0.807022670395715 0.806180719462633 1 1
0.799979420989249 0.799178146284947 1 1
0.814826955814539 0.814015555528064 1 1
0.813877824404195 0.813007154492829 1 1
0.794058090856409 0.793201024443262 1 1
0.808733015629049 0.807989778110668 1 1
0.816683873182529 0.815828485195668 1 1
0.803093862119601 0.802318449495836 1 1
0.790509365600224 0.789753063699409 1 1
0.797338901872266 0.796624483092007 1 1
0.780035760057912 0.779290225518703 1 1
0.786827120857755 0.78608294407932 1 1
0.796764227499383 0.795981517132223 1 1
0.806471322855132 0.805682803465934 1 1
0.780921918636131 0.780144234873585 1 1
0.809328980795864 0.808483410590614 1 1
0.834841660931105 0.834003408361755 1 1
0.799865519141286 0.799016845891189 1 1
0.760224211321177 0.759515659933726 0 0
0.82257376691778 0.821797848254352 1 1
0.816782460517874 0.815993984464764 1 1
0.792146359659145 0.791371440042936 1 1
0.825061427348224 0.824212085589139 1 1
0.797320662925571 0.7964802070543 1 1
0.770057962981402 0.769282065400227 1 1
0.791010188439336 0.790241368214815 1 1
0.806962941829888 0.806128576902381 1 1
0.821062300425778 0.820173320248538 1 1
0.813326277973205 0.812527095162932 1 1
0.798906044669797 0.798125415038843 1 1
0.804908315151839 0.804130204644885 1 1
0.797204681428269 0.796438243871311 1 1
0.789693661139799 0.788888295641663 1 1
0.79439410762024 0.793603147985021 1 1
0.779165714453293 0.77839595973526 1 1
0.815602067020364 0.814820073979088 1 1
0.788516271641854 0.78768468764211 1 1
0.794002513784509 0.793146676162013 1 1
0.837064626799066 0.836296198015077 0 1
0.792425494838067 0.791635058689308 1 1
0.79381313868103 0.792933091652412 1 1
0.784880469660513 0.784145386766177 1 1
0.797071297921537 0.796316270474499 1 1
0.810183676279473 0.809293443781035 1 1
0.790089299939824 0.789244174899124 1 1
0.811369115000856 0.810589852007909 1 1
0.772427840210714 0.771664484714093 1 1
0.798271423035194 0.797473151979184 1 1
0.78623078744337 0.785416694093075 1 1
0.790053379012974 0.789267801064454 1 1
0.807012378913255 0.806276942265366 1 1
0.788293859392262 0.787560156935877 1 1
0.8129821501782 0.812235105282877 1 1
0.79478161839204 0.794016738299924 1 1
0.820186604913685 0.819410916409746 1 1
0.804318274099521 0.803474610210621 1 1
0.81401258642791 0.81320459836385 1 1
0.75746341496443 0.756752422163442 0 0
0.788118336980859 0.787299030331425 1 1
0.792623096420018 0.791824159688792 1 1
0.799294794571343 0.798476716757911 1 1
0.799942391314314 0.79913736320012 1 1
0.799363500686772 0.798583974416382 1 1
0.803056136783305 0.802300458788432 1 1
0.798404858266422 0.797632163127318 1 1
0.791114602145756 0.790331790589812 1 1
0.755639970222242 0.754893403948008 0 0
0.794068353553831 0.793217455313862 1 1
0.795763083540398 0.794949860985433 1 1
0.853543440181986 0.852678391426127 0 0
0.800808239796128 0.799930618919706 1 1
0.824778367867029 0.824012376514422 1 1
0.797302338379983 0.79646619733086 1 1
0.799788125293654 0.798985455476584 1 1
0.811844360762403 0.810954421261232 1 1
0.798162166177158 0.797412822891826 1 1
0.826811417486523 0.825998692713706 1 1
0.823434364185418 0.822641301993898 1 1
0.797601647296574 0.796796465445416 1 1
0.817703358353952 0.816820258512167 1 1
0.80539899821244 0.804609435047794 1 1
0.778579001352948 0.77774387037946 1 1
0.811493746764737 0.810691448945916 1 1
0.796444827578687 0.795661079390726 1 1
0.825922654522049 0.825084143865323 1 1
0.77554957337889 0.774748170526996 1 1
0.787171664199271 0.786372689891627 1 1
0.793721987333137 0.792927206231724 1 1
0.808417663737865 0.807610982182001 1 1
0.797977361117501 0.797125866656094 1 1
0.789509358609672 0.78874071579433 1 1
0.807588344227374 0.806767406507313 1 1
0.797775375567323 0.796961073987237 1 1
0.773866622311888 0.773084014879736 1 1
0.810808734069103 0.810002663623312 1 1
0.784646671871837 0.783863413003485 1 1
0.803576860732147 0.802764023109636 1 1
0.776655055840585 0.775832219712389 1 1
0.801367632140583 0.800478176562455 1 1
0.792611539531663 0.791829923336236 1 1
0.786152992531772 0.785384029804549 1 1
0.785320094894052 0.784531347156316 1 1
0.774614910254629 0.773786730089304 1 1
0.812603704520217 0.811782564212531 1 1
0.783409718526469 0.782562261560784 1 1
0.816945082871998 0.816173602495223 1 1
0.79985731991807 0.799044789534359 1 1
0.80871601791612 0.807873606679675 1 1
0.803648618700164 0.802862849239854 1 1
0.814396564558435 0.81356984561222 1 1
0.775401928747781 0.77459655619614 1 1
0.79114158604189 0.790375000200209 1 1
0.794664133178376 0.793846356579612 1 1
0.801663799232557 0.800861496069918 1 1
0.771551108031798 0.77076679560682 1 1
0.802974041508999 0.802229789395653 1 1
0.786246755737968 0.785462009173327 1 1
0.767542507395122 0.766783403997942 1 0
0.766180070879864 0.765433069940687 1 0
0.78580710183956 0.785001935620921 1 1
0.800894609493824 0.80002524263016 1 1
0.813554394521783 0.812692623409239 1 1
0.817072614305054 0.816224659217915 1 1
0.762749981919952 0.76199040346508 0 0
0.819353539957604 0.818559407285397 1 1
0.804555914523323 0.803703678934076 1 1
0.808406915182578 0.807558392030895 1 1
0.795472504612033 0.79465718840593 1 1
0.803756238317505 0.802961586492017 1 1
0.793918569525482 0.793141282780223 1 1
0.790793566162352 0.789937207826582 1 1
0.82324515906871 0.8223967746978 1 1
0.776369353463554 0.775615734893482 1 1
0.814071807151836 0.813254732844036 1 1
0.801634631022626 0.800835761387054 1 1
0.805366856442964 0.804563822286265 1 1
0.793821596489252 0.793002839869972 1 1
0.820728431262187 0.819903042949919 1 1
0.806679079115381 0.805893829177886 1 1
0.791693790333742 0.790886977286514 1 1
0.790046358797406 0.789234443134972 1 1
0.819242516461569 0.818442796820657 1 1
0.783171702368142 0.782381307566062 1 1
0.811327386340101 0.810536613394172 1 1
0.788419558014638 0.787639443680215 1 1
0.817731173672415 0.816877926570904 1 1
0.804415508889036 0.803569921807615 1 1
0.818985324078198 0.818190337372139 1 1
0.792067677597308 0.791317333741831 1 1
0.791711109381983 0.79095475684866 1 1
0.808348702527598 0.807602329818842 1 1
0.806386642134687 0.805464866808926 1 1
0.81872038046301 0.817904988942863 1 1
0.796629500592445 0.795884124601129 1 1
0.789576861584131 0.788840947863941 1 1
0.776445182614789 0.775660455955119 1 1
0.794985127429958 0.794222627720265 1 1
0.820643444808034 0.819870236082363 1 1
0.79927476996942 0.798425194895643 1 1
0.815172106587726 0.814330086323906 1 1
0.799487409757211 0.798698601994496 1 1
0.838967510349472 0.838106701541536 0 0
0.792122482961754 0.791328575655803 1 1
0.795458775680384 0.794613046725389 1 1
0.81347410964533 0.812693437815297 1 1
0.776961009809486 0.776178303744837 1 1
0.800144485894412 0.799366873227902 1 1
0.783369142566162 0.782526891401915 1 1
0.78450630339268 0.783662068492461 1 1
0.796016483836605 0.795309911161972 1 1
0.767755833908355 0.766970928426274 1 1
0.800941273189979 0.800097158322086 1 1
0.79071685668576 0.789919519243044 1 1
0.786309036044684 0.78547303582365 1 1
0.795302181302434 0.794519093134156 1 1
0.820258337696737 0.819401170609365 1 1
0.824843298926944 0.823996392903067 1 1
0.82394170978023 0.823118589381237 1 1
0.761978349806903 0.761222236644131 0 0
0.832512551650434 0.831671994218663 1 1
0.801820073667189 0.801024013465615 1 1
0.812569481755599 0.81173963515564 1 1
0.807023507110323 0.806160287962816 1 1
0.794837676371775 0.793981862002612 1 1
0.796555933188503 0.795775163246982 1 1
0.812035778876199 0.811148078758251 1 1
0.796240719643879 0.79549572186573 1 1
0.790039032019131 0.789248478866324 1 1
0.809605154361894 0.808782649774925 1 1
0.789195116023916 0.788416906331111 1 1
0.801549491480448 0.800799931475382 1 1
0.789554536755285 0.788839547525451 1 1
0.821326723201037 0.820513451911387 1 1
0.789279575520754 0.788455094681337 1 1
0.795704742351515 0.794939500596175 1 1
0.787222136139885 0.786437510001421 1 1
0.811215760094907 0.810443152912096 1 1
0.778268708810132 0.777500021995986 1 1
0.792522101067064 0.791743160943819 1 1
0.789046626205211 0.788200193460623 1 1
0.808060156073714 0.807263027258336 1 1
0.819402743514725 0.818650948275495 1 1
0.80478893547674 0.804013949712856 1 1
0.780452843532843 0.77971788899479 1 1
0.802515696672934 0.801705448706714 1 1
0.817329631254043 0.816530306161037 1 1
0.80610923312917 0.805367654693664 1 1
0.801695984440762 0.800912748426302 1 1
0.802377671404878 0.801619296517689 1 1
0.795989405955125 0.795169885351593 1 1
0.831843418986786 0.831019679223357 1 1
0.810848760988777 0.8100166626526 1 1
0.807245301543269 0.806482911452007 1 1
0.787074425369256 0.786297607275305 1 1
0.807957257771771 0.807171011915776 1 1
0.799443642318548 0.798698959512616 1 1
0.828446833276269 0.827640069722882 1 1
0.808446031392244 0.807677922927397 1 1
0.802938649692828 0.802175583438309 1 1
0.798589475518875 0.797799877469577 1 1
0.799669089599124 0.79889368461112 1 1
0.804777878887057 0.803928364944898 1 1
0.804966630203875 0.804130451070677 1 1
0.802224806385367 0.801475003273176 1 1
0.794109147420638 0.793265210979621 1 1
0.808139042661178 0.807278952593981 1 1
0.834388857052102 0.833555436223187 0 0
0.795412588039563 0.794595089329977 1 1
0.809189438986339 0.808386634635262 1 1
0.803653130364329 0.80284850242617 1 1
0.810252996933065 0.809378601464657 1 1
0.792611913977276 0.791837553418337 1 1
0.820993664164147 0.820171145476856 1 1
0.776473364127718 0.775721100146058 1 1
0.818854022195684 0.81800056174036 1 1
0.78939410221488 0.788579833081727 1 1
0.8048995405454 0.804099579990338 1 1
0.790838855772975 0.790019372550979 1 1
0.793728914840305 0.79296053961099 1 1
0.780849786009203 0.780054985232175 1 1
0.788340430055012 0.787519666312686 1 1
0.803655527045847 0.802862070542816 1 1
0.819688544482083 0.818908954813741 1 1
0.810459001796985 0.80960020670731 1 1
0.822739081526457 0.821883935109411 1 1
0.799538099687352 0.798677727438457 1 1
0.796876898802744 0.796061808727768 1 1
0.805952814614899 0.805170086172898 1 1
0.772281264073174 0.7714975829587 1 1
0.808985431087514 0.808162996032151 1 1
0.799229187413196 0.798424634291081 1 1
0.816110835492184 0.815364627245907 1 1
0.799779132674875 0.799022682909701 1 1
0.803751558911462 0.802940120756426 1 1
0.792820089841317 0.79199394991062 1 1
0.830946897306447 0.830116767947004 1 1
0.819299129101273 0.818511114574505 1 1
0.801001198418036 0.800145213248434 1 1
0.750643212841349 0.74990907649706 0 0
0.78505093260843 0.784238535589315 1 1
0.802833165010751 0.802005920419034 1 1
0.820651816768442 0.819833487001137 1 1
0.819503135154143 0.818700044099329 1 1
0.820531695377213 0.819727055202417 1 1
0.800515061478872 0.79971561179903 1 1
0.821909206724506 0.821059421352628 1 1
0.779027104598504 0.778190000220137 1 1
0.786864262602495 0.786057247383876 1 1
0.770038829941359 0.769286059698982 1 1
0.817473771833503 0.816585995718199 1 1
0.759775325847763 0.75900280537203 1 1
0.803263778711366 0.802448014834624 1 1
0.794602516839803 0.793747149061975 1 1
0.765973068819787 0.765128184269278 1 1
0.836025884246019 0.835164829983329 0 0
0.802075538780727 0.801223251286054 1 1
0.836580754667614 0.835732840730389 0 0
0.777583288862507 0.776776946328004 1 1
0.820079995311014 0.819256711874251 1 1
0.820359327279858 0.81956894670691 1 1
0.803547667651047 0.802759245535234 1 1
0.793809518057922 0.793010349261328 1 1
0.836626537050569 0.83575031358894 0 0
0.816413074453316 0.815623840955371 1 1
0.832067024794879 0.831228178443994 1 1
0.827203492618561 0.826406016556853 1 1
0.796577771661707 0.795734671011646 1 1
0.752975800207588 0.752182095959097 0 0
0.819533144936171 0.818704813432117 1 1
0.812616944335659 0.81174433634572 1 1
0.8073985347971 0.806614786033856 1 1
0.822942869972196 0.822147658848051 1 1
0.8097192640208 0.808914025046211 1 1
0.821334797348027 0.820551054149962 1 1
0.78584582969258 0.785062931890184 1 1
0.793319122457285 0.792558901664709 1 1
0.769185762377389 0.76843188103459 1 1
0.801519475006265 0.800618656943821 1 1
0.802662818622228 0.80187855883379 1 1
0.794966938291571 0.79416608664023 1 1
0.803894378613123 0.803079083148457 1 1
0.8255046639279 0.824625190041411 1 1
0.79461951591548 0.79387589532511 1 1
0.79502939594457 0.79423717989897 1 1
0.804184984780588 0.803377696953637 1 1
0.783045707252807 0.782279314833108 1 1
0.780206618225413 0.77938888733399 1 1
0.781281001321562 0.780427805101965 1 1
0.78301481793239 0.782168871678086 1 1
0.837093145339561 0.83618880495234 1 1
0.80979459516009 0.809018596710179 1 1
0.807513024968979 0.806673697693351 1 1
0.773842680202278 0.773092782083747 1 1
0.80007355704167 0.799302232388449 1 1
0.772542778906188 0.771779600950913 1 1
0.821195467853053 0.820364124710807 1 1
0.78066631262204 0.779894329846461 1 1
0.791426183434342 0.790611425379814 1 1
0.802325310566053 0.801515732300916 1 1
0.801460909250551 0.800659918283756 1 1
0.784798581288747 0.784031581531405 1 1
0.80927327112655 0.80842285540518 1 1
0.791692424969139 0.790838529033539 1 1
0.809791329078201 0.808987917393584 1 1
0.784654672825844 0.783879699423749 1 1
0.78784605032339 0.787050409230007 1 1
0.817476244276678 0.816651905992824 1 1
0.814095740457831 0.813267600968516 1 1
0.804443371570119 0.803713590124801 1 1
0.784927435757558 0.784134478696166 1 1
0.796263428756738 0.795457684389998 1 1
0.800149408735808 0.799312316536998 1 1
0.804550901972273 0.803789641252317 1 1
0.791874011359822 0.79103137999108 1 1
0.810768679822032 0.810024631464178 1 1
0.810555969354065 0.809757077295774 1 1
0.78211509171738 0.781312280372423 1 1
0.786396114204142 0.785631451217677 1 1
0.810795530843321 0.80999010215534 1 1
0.783838100228875 0.783047253185757 1 1
0.774438958241699 0.773611140423923 1 1
0.797153537581727 0.796348848317551 1 1
0.81058992107419 0.809801185355367 1 1
0.801982487957847 0.801176491332911 1 1
0.816888715247541 0.816055970716915 1 1
0.772586013548101 0.771857794978389 1 1
0.816050770278013 0.815231698367976 1 1
0.778107624264339 0.777325773852292 1 1
0.811627955714637 0.81082283818486 1 1
0.804618496200801 0.803827323631987 1 1
0.800067251135226 0.799250305775599 1 1
0.820729966451997 0.819906577645522 1 1
0.812329244774199 0.811553175373235 1 1
0.797383060092524 0.796593103703347 1 1
0.784171217655228 0.783422776901191 1 1
0.830611763542766 0.829826396468761 1 1
0.797594232549776 0.796819957333623 1 1
0.810065123403544 0.80929745293387 1 1
0.819204232476035 0.81836805199181 1 1
0.792813741662664 0.792028807044239 1 1
0.819230402747252 0.81838647568073 1 1
0.780318586943788 0.779576753882339 1 1
0.817843662858616 0.817017685198711 1 1
0.832435686750418 0.83157780775455 1 1
0.805130592387752 0.804320613801375 1 1
0.798016700677416 0.79724730334723 1 1
0.783293549077227 0.782560507515024 1 1
0.777289526536567 0.776424968703274 1 1
0.816500234417521 0.815718651607583 1 1
0.79369334703068 0.792892531583466 1 1
0.76675468661432 0.765982357781481 1 1
0.782536798459213 0.781703948086849 1 1
0.796405724476352 0.795586106618007 1 1
0.801216765683766 0.800341577717183 1 1
0.813567653137141 0.812799598550497 1 1
0.810122772401532 0.809290161467828 1 1
0.794319994051482 0.793520942804264 1 1
0.80465546765792 0.803818696120313 1 1
0.791124659537402 0.790250647370149 1 1
0.777886186260298 0.777115293596557 1 1
0.788190463590713 0.787414269671663 1 1
0.794697233656247 0.793914708276109 1 1
0.816977494373114 0.81618130301577 1 1
0.768806825666318 0.767976660759945 1 1
0.813911474647811 0.81299763323898 1 1
0.793654011961296 0.792923803042874 1 1
0.803141709947128 0.802315067848497 1 1
0.786801113740097 0.785987918865947 1 1
0.808193159587676 0.807394521050183 1 1
0.793221995373674 0.792430992725759 1 1
0.778066501234106 0.777275599156286 1 1
0.808884061635252 0.808088885988814 1 1
0.817995925954011 0.817178010981646 1 1
0.806542620745669 0.805740821737918 1 1
0.820709518748629 0.819859737861135 1 1
0.829536431524053 0.828745231583865 1 1
0.812273616509524 0.811441609395503 1 1
0.796084771853844 0.795296182926395 1 1
0.788079599829218 0.787284904546746 1 1
0.809941318116415 0.809183734028601 1 1
0.812516444901588 0.81171155877389 1 1
0.828844636893884 0.827965994442883 1 1
0.816703453004235 0.815834781487775 1 1
0.806227759565236 0.805404785506697 1 1
0.803904435236522 0.803135472722563 1 1
0.789033695400135 0.78822338811508 1 1
0.7968280537811 0.795992094249554 1 1
0.798953165378906 0.798123213234007 1 1
0.778727542040097 0.777867210651447 1 1
0.793535798730463 0.792677115531377 1 1
0.813435315096018 0.812594499436763 1 1
0.804839729858005 0.803982952604684 1 1
0.800477092973503 0.799641203389854 1 1
0.776919990857315 0.776117667206919 1 1
0.801706000431058 0.800900535353329 1 1
0.805335243457422 0.804537679984839 1 1
0.825037958697361 0.824235353804285 1 1
0.789136417974836 0.788335043244569 1 1
0.822188640438576 0.821360522434597 1 1
0.805629054162345 0.804829054120558 1 1
0.804853595123783 0.804091918190614 1 1
0.795544752212457 0.794806547529187 1 1
0.836251771931095 0.835444671342325 0 0
0.81412434531138 0.813282583088365 1 1
0.791956275581643 0.791167798297525 1 1
0.822088832453459 0.821315870515162 1 1
0.811802921467582 0.810970656394137 1 1
0.811968817732151 0.811129938760949 1 1
0.796604297645182 0.795786463453932 1 1
0.816799528772211 0.816016830209361 1 1
0.798285654612493 0.79748759197544 1 1
0.794441099307364 0.793638930271091 1 1
0.785879095001005 0.785085912514097 1 1
0.802102865826893 0.801302454404378 1 1
0.774395271586556 0.773593367805227 1 1
0.797487938950899 0.796695034572585 1 1
0.811807800240378 0.811002141917869 1 1
0.792633726650999 0.791862000129591 1 1
0.789222988705 0.788434157317299 1 1
0.797260263524348 0.796412356414126 1 1
0.796029863678129 0.795254717573886 1 1
0.792879100834343 0.792038738213839 1 1
0.810465937915039 0.809614161393769 1 1
0.819489055358636 0.818671611539252 1 1
0.816192652186809 0.81538596993568 1 1
0.80199251041648 0.801180030520539 1 1
0.807572467371214 0.806712641311165 1 1
0.786917160087029 0.786162906254277 1 1
0.762060908375829 0.761302903300169 0 0
0.810928070565919 0.810030416352634 1 1
0.808761578056457 0.80801046638709 1 1
0.808515826865772 0.807704911692766 1 1
0.786831422360003 0.786052077692079 1 1
0.79197999474741 0.791190404409102 1 1
0.769952252728668 0.76920386847584 1 1
0.795156088431297 0.794353413297037 1 1
0.817752137564965 0.816897231623268 1 1
0.809503230818107 0.80871191168304 1 1
0.812491452282489 0.811726637170517 1 1
0.79096146401391 0.790207863854996 1 1
0.828366023191974 0.82751236741139 1 1
0.810289621311323 0.809521808101997 1 1
0.786005302697718 0.78521102327868 1 1
0.797876376528528 0.797099601672581 1 1
0.804158101769229 0.803284332950628 1 1
0.778171395023587 0.777372588087799 1 1
0.792101734214481 0.791334882519051 1 1
0.801593747333525 0.800751932273465 1 1
0.784879759852324 0.784091745477423 1 1
0.799248779837244 0.798390748830023 1 1
0.787129811774672 0.78635714312116 1 1
0.816468330179626 0.815592220623046 1 1
0.799803643960607 0.798992519448547 1 1
0.811694574245444 0.810907287721275 1 1
0.809919407823145 0.809098648546601 1 1
0.771054068857938 0.770288255645532 1 1
0.781118920602556 0.780341113151572 1 1
0.774298258162582 0.773520282669442 1 1
0.784480205361933 0.783740678787234 1 1
0.779821717410421 0.77904505129266 1 1
0.782081603947162 0.781302830350757 1 1
0.798429245250224 0.797642826300576 1 1
0.765487247928943 0.764744814623071 1 1
0.78934588454239 0.788516024842006 1 1
0.803720855702097 0.802932034928939 1 1
0.80872279939269 0.807860016218354 1 1
0.817236273922824 0.816365666633779 1 1
0.791106490748658 0.790292775439966 1 1
0.813080485028498 0.812286864247458 1 1
0.770606634392224 0.7697916121265 1 1
0.785183326315688 0.784430082651465 1 1
0.767287898712721 0.766481295804968 1 1
0.807470877145438 0.806582247167633 1 1
0.776410190310472 0.775669686710474 1 1
0.770713147062095 0.769968768398532 1 1
0.76409410664463 0.763364571394296 0 0
0.784329091099457 0.783518771979965 1 1
0.810475480190714 0.809658689381393 1 1
0.823865961691134 0.822966087640819 1 1
0.816628901491346 0.815809415617148 1 1
0.804673590537948 0.803882670308453 1 1
0.768107297023235 0.767365714414519 1 1
0.762338306714355 0.76151197386452 1 1
0.78456309900286 0.783662626141984 1 1
0.805206869828851 0.804405491550752 1 1
0.832124936249136 0.831301519378068 1 1
0.796639901973702 0.795916505747377 1 1
0.79209781592608 0.791268103025828 1 1
0.813704266620049 0.812921686701695 1 1
0.815429548918711 0.814606528965423 1 1
0.792395797314261 0.791584854936158 1 1
0.817998671678446 0.817164893553211 1 1
0.78474120358144 0.783903236524821 1 1
0.810229016341206 0.809279266394195 1 1
0.817819951983421 0.816987927823676 1 1
0.789971408385421 0.789185556048537 1 1
0.7731502594724 0.772373044755309 1 1
0.782963566469265 0.782171065816857 1 1
0.807666143693856 0.806899448886301 1 1
0.781223739087328 0.780405825940918 1 1
0.814460126222549 0.813735335179972 1 1
0.793952548088549 0.793111023017218 1 1
0.793645438542281 0.792832730521617 1 1
0.794570558775585 0.793759290672474 1 1
0.80738501714402 0.806599101617236 1 1
0.81214628615006 0.811398010313907 1 1
0.786115423683197 0.785358403016773 1 1
0.795279994698413 0.79451986529364 1 1
0.821072330869125 0.820230943173023 1 1
0.805995847869403 0.805247026871463 1 1
0.809088756280572 0.808254375386663 1 1
0.83703013800297 0.83618891738697 0 0
0.822856396830743 0.822016932406069 1 1
0.798838220783491 0.798107136538036 1 1
0.800026646236509 0.799224653328991 1 1
0.785334239139922 0.784480495207375 1 1
0.794591961858815 0.793796108696811 1 1
0.822685240662438 0.821878029756426 1 1
0.815860735385713 0.81509495046425 1 1
0.763381185282715 0.76261616130336 0 0
0.791094342960202 0.79021802935605 1 1
0.789825698109708 0.789089991323943 1 1
0.789725573477787 0.788930413912881 1 1
0.792508550626779 0.791669341206654 1 1
0.778928406430285 0.778074988504155 1 1
0.786997396233894 0.786220425669986 1 1
0.781334709345134 0.780538371303524 1 1
0.810133991191625 0.809294982146692 1 1
0.806746500112363 0.805964315008588 1 1
0.811851538573285 0.811008679633343 1 1
0.804858939248315 0.804076004420322 1 1
0.809745305595352 0.808915716199277 1 1
0.799420718027664 0.798602024379713 1 1
0.807860243791229 0.807017502626076 1 1
0.802921180746826 0.802154838235058 1 1
0.780983742608492 0.780247472101105 1 1
0.805868629589793 0.80501614265102 1 1
0.748062153706515 0.747308727454136 0 0
0.803548332451733 0.802790722503607 1 1
0.837467115604053 0.836621933666206 0 0
0.792060906715807 0.791227785190662 1 1
0.789302421972288 0.78851766962865 1 1
0.804413157666029 0.803619043281971 1 1
0.799732523193872 0.798946639891328 1 1
0.799812164922991 0.799051508022542 1 1
0.79272412656825 0.791915931694611 1 1
0.797033592365729 0.796251704599695 1 1
0.825358500934169 0.824533462399599 1 1
0.821305902032766 0.820529665998814 1 1
0.792127637123789 0.791276972653227 1 1
0.802065987131688 0.801251521545325 1 1
0.776732519382367 0.775912809914544 1 1
0.808057030549636 0.807208845782373 1 1
0.793226349099463 0.792413286403547 1 1
0.828295078568649 0.82741198344901 1 1
0.793678834372332 0.792907731154991 1 1
0.818429990436369 0.817603466498737 1 1
0.823179204065199 0.822351003421169 1 1
0.768785154997405 0.767909734666521 1 1
0.796567040986754 0.795732292891309 1 1
0.853091394337271 0.85217441167096 0 0
0.788910806930323 0.78814025097099 1 1
0.796175643066913 0.795409876475382 1 1
0.768996563928276 0.768244094297 1 1
0.801469807668409 0.80072539117234 1 1
0.779469088456368 0.778713259539532 1 1
0.807608674102326 0.806750019524409 1 1
0.784488161162046 0.783683068994483 1 1
0.773031627110319 0.772242691145914 1 1
0.770624279103886 0.769894635913137 1 1
0.799204890368336 0.798414998630215 1 1
0.788653883445123 0.787863520807511 1 1
0.759396522616371 0.758593454235291 0 0
0.80810904934889 0.807262058293355 1 1
0.822199302439612 0.821343873591262 1 1
0.831100620017993 0.830317970274657 1 1
0.809160094621874 0.808312500760346 1 1
0.830327490407619 0.829500320367524 1 1
0.783384354372013 0.782617651816975 1 1
0.818602819062021 0.817757657609393 1 1
0.813988427811993 0.813177549305929 1 1
0.803098872559702 0.802306343173996 1 1
0.815577112644959 0.814723901102429 1 1
0.789236351455912 0.788436243393196 1 1
0.810275136257655 0.809450163341047 1 1
0.790571336367939 0.789818310706506 1 1
0.805095492324503 0.804293298598461 1 1
0.797188664796672 0.796285062453751 1 1
0.795736491073069 0.79495431354464 1 1
0.802705405994421 0.801964061477001 1 1
0.816603172447864 0.815788342497 1 1
0.787501389058404 0.786732668100164 1 1
0.79600673957219 0.795208635738086 1 1
0.813562885423412 0.812701235206301 1 1
0.796974143916027 0.796188175106347 1 1
0.809690883468712 0.80885766970309 1 1
0.792047305910983 0.791263129049335 1 1
0.809302799379233 0.80854925059255 1 1
0.794235881732458 0.793467060134174 1 1
0.786048076948854 0.785224474705569 1 1
0.804254244632475 0.803406977143424 1 1
0.80334568019348 0.802559569627808 1 1
0.820511957957874 0.819698357504017 1 1
0.798840979302101 0.798052635342724 1 1
0.800598215541365 0.799790691254125 1 1
0.820939737487824 0.820083675374761 1 1
0.794698563060483 0.793966486987318 1 1
0.792961301985525 0.792109345768105 1 1
0.803935311692635 0.80313828205635 1 1
0.818573405806742 0.817779856623063 1 1
0.813047515517036 0.812283382411268 1 1
0.795412054208773 0.794671408693316 1 1
0.78182886566895 0.781028717340867 1 1
0.76675484874898 0.76600220566463 1 1
0.793393014108847 0.792610098672043 1 1
0.77939695934768 0.778606719413484 1 1
0.798742380209347 0.797853883838293 1 1
0.810677549803853 0.809830236200097 1 1
0.781303766146453 0.780470213428136 1 1
0.817770466073616 0.81696393069781 1 1
0.80831963635198 0.807527202029983 1 1
0.785378588446414 0.784599525706789 1 1
0.82394425221743 0.823074351818659 1 1
0.809640180924176 0.808827061568557 1 1
0.801239201113726 0.800445467944019 1 1
0.801469476230399 0.800614151802039 1 1
0.798601319364117 0.797805494664147 1 1
0.826746169534045 0.82583753621048 1 1
0.768071046481177 0.767312960137506 1 1
0.797567574321669 0.796788848240086 1 1
0.808871323624032 0.808021912061559 1 1
0.819514502136225 0.818657379133173 1 1
0.803195382428303 0.80236611349741 1 1
0.832025397463196 0.831183677970433 1 1
0.784073347854754 0.783301009790931 1 1
0.802346572925712 0.801476991039674 1 1
0.820598830990492 0.819773674733066 1 1
0.76511202026529 0.764366632490262 1 1
0.814129885828556 0.813316768406061 1 1
0.83160300929216 0.830829971736181 1 1
0.811236347866514 0.810328071467028 1 1
0.796907746978986 0.796108828471335 1 1
0.802370615817777 0.801560446891395 1 1
0.792821571555568 0.792001787477882 1 1
0.770519338616723 0.769785430165586 1 1
0.810429868555307 0.809605300914366 1 1
0.804807547698303 0.803986941512384 1 1
0.792573941114565 0.791766924173116 1 1
0.8064012488017 0.805543677392803 1 1
0.79011153898276 0.789365722836765 1 1
0.803637529316802 0.802853603524954 1 1
0.782949480555912 0.782237122290374 1 1
0.798626883213669 0.797817412749806 1 1
0.809617455455669 0.80885847849102 1 1
0.7995072761567 0.798733400474281 1 1
0.812637986372217 0.811826647440383 1 1
0.810114962162347 0.809304708824859 1 1
0.804740347324482 0.803961547515922 1 1
0.797196934132295 0.796381456340133 1 1
0.779399141270515 0.778681007164544 1 1
0.790233417175918 0.789407781400614 1 1
0.828694664399616 0.827869459193788 1 1
0.820798519308036 0.820023112455971 1 1
0.796326299095284 0.795527902466417 1 1
0.818521355412732 0.817718540913328 1 1
0.797592409960103 0.796803079048421 1 1
0.801403195479531 0.800676199567152 1 1
0.835811516822866 0.834973061995315 0 0
0.805022442690565 0.804183065906436 1 1
0.777877955493135 0.777110138803392 1 1
0.789215447221496 0.788386543960057 1 1
0.775672140456277 0.77489726116668 1 1
0.818725924975099 0.817958683595541 1 1
0.785615361232833 0.784775086378082 1 1
0.814772319089354 0.813966468891165 1 1
0.785265581794539 0.784505523908383 1 1
0.796485254123488 0.79568235024861 1 1
0.805044425106294 0.804213278605736 1 1
0.787702907687839 0.786929159452751 1 1
0.788884887692793 0.788056702686099 1 1
0.796725014723378 0.795912175909972 1 1
0.781582756782358 0.780811829168351 1 1
0.784745864918226 0.783947272829476 1 1
0.772116492953779 0.771335018338842 1 1
0.784244620323512 0.783469297767545 1 1
0.795011925602535 0.794221718339672 1 1
0.797467013998249 0.796614991943013 1 1
0.784792901765728 0.784038250223642 1 1
0.796877713464988 0.79611216456331 1 1
0.776253812379391 0.775484462881905 1 1
0.807476246606412 0.806632259296508 1 1
0.807307801837157 0.806466536536689 1 1
0.80449236317635 0.803728216681695 1 1
0.771576477596104 0.770752258315345 1 1
0.805063917896955 0.804238058474093 1 1
0.828750490473525 0.827916879666658 1 1
0.805339323409059 0.804560238959842 1 1
0.819273606861589 0.818471238717916 1 1
0.831341049834322 0.830490380951347 1 1
0.794662292452273 0.793800141239594 1 1
0.815480672257551 0.814643970535871 1 1
0.809428771167984 0.808588450326913 1 1
0.800947406061949 0.800090206155911 1 1
0.82651096460326 0.825668077401912 1 1
0.815932063036091 0.815028146928386 1 1
0.760443295463737 0.759741894337713 0 0
0.80126798040596 0.800500902597575 1 1
0.794848267652007 0.794067479282958 1 1
0.830398252032084 0.829566392619577 1 1
0.783929419120525 0.783164588781146 1 1
0.7926634030903 0.791886313951046 1 1
0.793327318646285 0.792503163943859 1 1
0.835581935364612 0.834708149723672 0 0
0.780217287404687 0.779471901516007 1 1
0.810629172064747 0.809842611513163 1 1
0.800149092185387 0.799338120642712 1 1
0.803012808281696 0.80222681883745 1 1
0.79569144134935 0.794900954441902 1 1
0.765456054715814 0.764679817568136 0 0
0.8169852142302 0.816166197114926 1 1
0.794290829953391 0.79347661722638 1 1
0.799075339284445 0.798296465005625 1 1
0.801907349472209 0.801153025534005 1 1
0.804410387468126 0.803574165908896 1 1
0.817851629467783 0.817074990851007 1 1
0.762308024082814 0.761545560473866 0 0
0.788026267761868 0.787199340454005 1 1
0.806381009965501 0.805584639111503 1 1
0.78943546869438 0.788592177765514 1 1
0.774140430720509 0.773357902959564 1 1
0.81017175990391 0.80943916100141 1 1
0.815094187951751 0.81428381085672 1 1
0.794194969879813 0.793343619515539 1 1
0.785788547451093 0.78505618331122 1 1
0.80735841512538 0.806529385913881 1 1
0.816707261298978 0.815870770514787 1 1
0.810470126034778 0.809625625636234 1 1
0.810332565138465 0.809464957028135 1 1
0.792278126112688 0.791498348618823 1 1
0.789572345707933 0.788783372317626 1 1
0.807467530495944 0.806692453078661 1 1
0.781231050198562 0.78050766593107 1 1
0.792848304145477 0.79208106070076 1 1
0.784509982930577 0.783797793135088 1 1
0.797154136379799 0.796393989175412 1 1
0.821005198299973 0.820220493274011 1 1
0.839951357298051 0.839140445617542 0 0
0.801622876277377 0.800826048425963 1 1
0.782964256310842 0.782209852818522 1 1
0.824662937462119 0.823888049167613 1 1
0.801182893654213 0.80035697154802 1 1
0.807700783252182 0.806915555579049 1 1
0.817914568268313 0.817080671738712 1 1
0.822687900401192 0.821880913445252 1 1
0.813086211551283 0.81228796419335 1 1
0.781418116660438 0.780698231362986 1 1
0.806697093777738 0.805904287316385 1 1
0.803825509894127 0.802958489595206 1 1
0.790402143458493 0.789624998705514 1 1
0.768251100944895 0.767500916079149 1 1
0.797176851298381 0.79639422929401 1 1
0.789091709914615 0.788295087385883 1 1
0.816221871735752 0.815425229700869 1 1
0.802053874184394 0.801246415846899 1 1
0.807274291878352 0.806485368461718 1 1
0.788993987615507 0.788215493216778 1 1
0.794746695986908 0.793956773517959 1 1
0.813669301305998 0.81283680353236 1 1
0.795548024467591 0.794709556584222 1 1
0.793751116552823 0.792924360394325 1 1
0.769323122830183 0.768521200410593 1 1
0.796516805728866 0.795657620676849 1 1
0.798424498417415 0.797631277844433 1 1
0.828803152778121 0.827991149061516 1 1
0.816575263859594 0.815778685845712 1 1
0.798283218124483 0.79748054919868 1 1
0.795642986490593 0.794823705182709 1 1
0.776724428802794 0.775933170555165 1 1
0.809033439363036 0.808209229914797 1 1
0.808290236253384 0.807481448874123 1 1
0.798691968271541 0.797880376979081 1 1
0.798718527800347 0.797789786037124 1 1
0.811557143359499 0.810729349801646 1 1
0.826477008807259 0.825676428265886 1 1
0.805734638572161 0.804874319931436 1 1
0.819755621290156 0.81887621268229 1 1
0.786007712212161 0.785206688644573 1 1
0.828623016732834 0.827805621362838 1 1
0.805555616876009 0.804785038419366 1 1
0.792614663116097 0.791864585074403 1 1
0.805683026085319 0.804853744548406 1 1
0.795079087230989 0.794309812996118 1 1
0.787197090447747 0.786412805692112 1 1
0.812646564631624 0.811826431832347 1 1
0.809957950466413 0.809172431453917 1 1
0.814058214775781 0.813157921816016 1 1
0.811676394049975 0.81084132490695 1 1
0.782530849920415 0.781735865567444 1 1
0.781252609022133 0.780508408474358 1 1
0.80851900850849 0.807729832861344 1 1
0.785596829582586 0.784855853490494 1 1
0.784714851881952 0.783897311966439 1 1
0.809960579111278 0.809198931049385 1 1
0.791450345689768 0.790732868268808 1 1
0.811002589099392 0.810204295820507 1 1
0.774695817796658 0.773908565578389 1 1
0.80249828848843 0.801750831181449 1 1
0.795548617390841 0.794755219356955 1 1
0.798968885756366 0.798138223476006 1 1
0.809677165975759 0.80885401378995 1 1
0.781217152248704 0.780401284216663 1 1
0.831075777621429 0.830246155646467 1 1
0.787689340945773 0.786927755611565 1 1
0.786894264945955 0.786101279071563 1 1
0.819510700504718 0.81864853605428 1 1
0.80185014109603 0.801060463262691 1 1
0.803342596988835 0.802414110193065 1 1
0.792273647794172 0.791410054225761 1 1
0.784078190342797 0.783313434175834 1 1
0.772233584249911 0.771435435694264 1 1
0.801904156155703 0.801059015412984 1 1
0.808398510119809 0.80765515462291 1 1
0.788408256483577 0.787648890081386 1 1
0.811612529564511 0.810791204180549 1 1
0.800947022636901 0.800108410483917 1 1
0.807581940105033 0.806754333558683 1 1
0.827229137306272 0.82635847947321 1 1
0.746555238130137 0.745763198460888 0 0
0.814293514282003 0.813448718459675 1 1
0.812293150742078 0.811498126107026 1 1
0.797963433011917 0.797184896784121 1 1
0.808728340259565 0.80794211459691 1 1
0.814357268797874 0.813572115324275 1 1
0.783435834999174 0.782652240359147 1 1
0.817121510461372 0.816322935113102 1 1
0.786373459149933 0.78558710253114 1 1
0.762631443380495 0.761845939524954 0 0
0.821663092406798 0.820795046472802 1 1
0.795036227061722 0.794203138976247 1 1
0.76156656095388 0.760845306701985 0 0
0.805522232460835 0.804633708588922 1 1
0.800686695289644 0.799810926489914 1 1
0.807836497638053 0.807033085484645 1 1
0.809347536639316 0.808533764634985 1 1
0.813967512412427 0.813153270079721 1 1
0.79197163706936 0.791163650824492 1 1
0.791352548872454 0.790570645401714 1 1
0.844311360886457 0.843479238068694 0 0
0.772656109318583 0.771891751265113 1 1
0.766672221622698 0.765935697340069 1 1
0.793221815396909 0.792466812424208 1 1
0.785896765030668 0.785123529199481 1 1
0.804619698884198 0.803754744524957 1 1
0.77554058435877 0.774746680108811 1 1
0.799646104865772 0.798841549237474 1 1
0.814328186893714 0.813536484348275 1 1
0.79590840333523 0.795144669658719 1 1
0.799261265631326 0.79848983280531 1 1
0.774633896705083 0.773792016456241 1 1
0.781610924971616 0.780811777448319 1 1
0.814394673548129 0.813570723331761 1 1
0.796466712505342 0.795632192571351 1 1
0.798027789650999 0.797210672244654 1 1
0.789631784049567 0.788860184901551 1 1
0.787446266076052 0.786606227465187 1 1
0.776922127649862 0.776174052296574 1 1
0.797790611212552 0.797004317286376 1 1
0.789429372549846 0.788625187529381 1 1
0.776279781020089 0.775511349048992 1 1
0.807217675966259 0.806354228606904 1 1
0.809916376601921 0.809075656726267 1 1
0.801130346275922 0.80036651071294 1 1
0.814142463095924 0.813299193568044 1 1
0.772756699265161 0.771961673770796 1 1
0.769759865875957 0.76902344421846 1 1
0.796641413977788 0.795841420216892 1 1
0.815850776885261 0.815031884158975 1 1
0.795854571721851 0.795035345828734 1 1
0.791359818837939 0.790546565440338 1 1
0.762329480846192 0.761522086657564 1 1
0.808237262659816 0.807423848883502 1 1
0.789308965105806 0.788576261464303 1 1
0.79504319941484 0.794224961182824 1 1
0.833397929880986 0.832474138779681 1 1
0.819576432160574 0.818811994692798 1 1
0.793680249038361 0.792854004121664 1 1
0.814321750545282 0.813481686151231 1 1
0.814793944267049 0.813923877716312 1 1
0.831768650363866 0.83094796820597 1 1
0.801480231832282 0.800682907265875 1 1
0.817071089653365 0.81625640624174 1 1
0.775635538218948 0.774873479406658 1 1
0.792425652910015 0.791649791971114 1 1
0.811929289120829 0.811180247613099 1 1
0.78269226697293 0.781908169807991 1 1
0.795602409001869 0.794788593700932 1 1
0.792075500063147 0.79133004880082 1 1
0.781742322463836 0.780847471649144 1 1
0.800445156965426 0.799661481449052 1 1
0.786418143717497 0.78562479428563 1 1
0.809058723949611 0.808210749445637 1 1
0.811574014705926 0.810770371319505 1 1
0.798565423761492 0.797756911096753 1 1
0.780126700081817 0.779345790312263 1 1
0.792907992741949 0.792092216948987 1 1
0.820503619833805 0.819640639873994 1 1
0.81439270733425 0.813601045057365 1 1
0.796128161748638 0.795361435976155 1 1
0.822973855469066 0.822192275371534 1 1
0.804565716289493 0.803741877721802 1 1
0.807861658008609 0.807020563226951 1 1
0.781041474263843 0.780316512029727 1 1
0.789300515073085 0.788504865940347 1 1
0.791055433208514 0.790283800461328 1 1
0.815182984329744 0.814375041108908 1 1
0.79473301190449 0.793924415098519 1 1
0.809777628026274 0.808982346454812 1 1
0.8016208643954 0.800747245382086 1 1
0.804940837967997 0.804128184478287 1 1
0.801749662979986 0.800901927433593 1 1
0.82430713121287 0.823538915848939 1 1
0.793656971224909 0.79287504395204 1 1
0.802650338294517 0.801864138174022 1 1
0.78914282964835 0.788379729727234 1 1
0.778237809728743 0.777442437768314 1 1
0.784271471261697 0.783475940864243 1 1
0.780474700682181 0.779717149717121 1 1
0.797397729579588 0.796569041103955 1 1
0.822308504890968 0.821507179261137 1 1
0.776083260400667 0.775292187775597 1 1
0.798620264664096 0.797794008321562 1 1
0.788872029295962 0.788089493358037 1 1
0.801394679071103 0.800575716248217 1 1
0.796532495573645 0.795676871205056 1 1
0.808822924044673 0.807982703616923 1 1
0.776784269406906 0.775958684181551 1 1
0.792340053481081 0.791551948012806 1 1
0.798679043879872 0.797900622403109 1 1
0.818225121614159 0.817448584573197 1 1
0.793826445612858 0.793024177959336 1 1
0.8025922105708 0.801752033587585 1 1
0.787660970536704 0.786875610165369 1 1
0.807046660126313 0.806186711458088 1 1
0.810959138624733 0.810165310695692 1 1
0.793369632831653 0.792541090750854 1 1
0.828457866080692 0.827682848038437 1 1
0.80569630800828 0.804868649658932 1 1
0.792773905877718 0.792019579115888 1 1
0.807782393140636 0.806958075818486 1 1
0.788347512450665 0.78758700219421 1 1
0.804435654141254 0.803600097123646 1 1
0.779098014662198 0.778307508857925 1 1
0.800043545562085 0.799201562205806 1 1
0.822115994150112 0.821272822037443 1 1
0.771376494656926 0.770600262029461 1 1
0.802613948959856 0.801803208697708 1 1
0.805585218790086 0.804778810004919 1 1
0.807391531258527 0.806503368628237 1 1
0.818223630702247 0.81740923080534 1 1
0.780107334439932 0.779341847399589 1 1
0.818705992842801 0.81781814804199 1 1
0.796342433785675 0.79551991261362 1 1
0.806525785011538 0.805754555678811 1 1
0.793148758406959 0.792447942677586 1 1
0.818734470420956 0.817946278556295 1 1
0.773624466431348 0.7728489361393 1 1
0.804148440628638 0.803351328956021 1 1
0.783134067749684 0.782270303287335 1 1
0.784847289586783 0.784006804719972 1 1
0.856807279071406 0.855943621652798 0 0
0.797714628687661 0.796959502227906 1 1
0.78425406150948 0.783425909733567 1 1
0.797910634908127 0.7971212692446 1 1
0.783181763742405 0.782432164155786 1 1
0.805691365555869 0.804968352261337 1 1
0.814962947210255 0.814177858777943 1 1
0.805792996756897 0.804968443210626 1 1
0.817026811810622 0.816257217060053 1 1
0.84454272532104 0.843650170576279 0 0
0.805630885577546 0.804747334367465 1 1
0.76495216515937 0.76417020351092 0 0
0.808867257422004 0.808041668731501 1 1
0.779671008871335 0.7788401680411 1 1
0.796821504917959 0.796021263679059 1 1
0.787826152218701 0.787014440485326 1 1
0.794287338675336 0.793538531137498 1 1
0.809151719213608 0.808373355909995 1 1
0.800828340210832 0.800023852783921 1 1
0.799526090287423 0.798745984276145 1 1
0.839096378123921 0.838205876881088 1 1
0.802583019261395 0.801764940602509 1 1
0.773469073533773 0.77266686813417 1 1
0.814048537738553 0.813229055412774 1 1
0.828829155954295 0.828021033484245 1 1
0.800913607191041 0.800054015378636 1 1
0.80733625349211 0.806503760595446 1 1
0.814203869949071 0.813407865929846 1 1
0.774729801549382 0.773960995632714 1 1
0.819484369448866 0.818695387675061 1 1
0.808672415971352 0.807895433108402 1 1
0.781352785929154 0.780606694381269 1 1
0.825497914887378 0.82461230438245 1 1
0.770684037636451 0.769917119982922 1 1
0.793050787370707 0.792240087807912 1 1
0.789134707609185 0.788327319572387 1 1
0.81564017039745 0.814804929066566 1 1
0.783060534848836 0.782234745621658 1 1
0.788428524828373 0.787650219364368 1 1
0.801099934712756 0.800360263634846 1 1
0.787595432940414 0.786821073869131 1 1
0.798475160944625 0.797677519492149 1 1
0.789009915984381 0.788244051913622 1 1
0.799260781137276 0.798473566710088 1 1
0.787829588344372 0.787046743542735 1 1
0.827122652527351 0.826336957592131 1 1
0.789997740196279 0.789255098457147 1 1
0.796177225474429 0.795373348141406 1 1
0.80518414740178 0.804364833143139 1 1
0.795051263726741 0.794288967298945 1 1
0.798390547164469 0.797598435388874 1 1
0.81466537213492 0.813784210360784 1 1
0.780235259572614 0.779422320112785 1 1
0.802103947611206 0.801242035439389 1 1
0.806240355675976 0.805461971928372 1 1
0.804829158271734 0.804022623515661 1 1
0.812248503275027 0.811453860243932 1 1
0.80928020293208 0.808443495701557 1 1
0.772053157821019 0.771334648212676 1 1
0.803134256304089 0.802382798223899 1 1
0.812731617772062 0.81184082796751 1 1
0.800290990439194 0.79950519615611 1 1
0.798574867357269 0.797695155168952 1 1
0.808757329849452 0.807963097535705 1 1
0.780077386738628 0.779265385249423 1 1
0.801416002273098 0.800686563329029 1 1
0.784794704032825 0.784011154106719 1 1
0.813828269196707 0.813058933065177 1 1
0.791847778567361 0.791021124396663 1 1
0.796453592060073 0.795629447210703 1 1
0.80200861295882 0.801210263658807 1 1
0.798692256431937 0.797908986227024 1 1
0.78443836032466 0.783656112961247 1 1
0.808103150297555 0.807235746043919 1 1
0.775707432676021 0.774951063725484 1 1
0.799964314392537 0.799171411586984 1 1
0.7978122095132 0.79694682466166 1 1
0.810342533187565 0.809511166490338 1 1
0.791874349522469 0.791124033795845 1 1
0.787662837115686 0.786859800006669 1 1
0.83662304179076 0.835721283976251 1 1
0.791498024220511 0.790647963391778 1 1
0.781858915978362 0.781046390316965 1 1
0.770093617010555 0.769338954525199 1 1
0.80152208512271 0.800721315915324 1 1
0.783471188871885 0.782651985732477 1 1
0.804140342669708 0.803365447833287 1 1
0.776924844316433 0.77615519406359 1 1
0.821858679593399 0.821036867994898 1 1
0.829859109740973 0.829029554270009 1 1
0.786951882028255 0.786182698253431 1 1
0.805003236639198 0.80420126228399 1 1
0.824178590440726 0.823292398616301 1 1
0.821237708024987 0.820420326334465 1 1
0.765628691722299 0.764925949747246 0 0
0.781235326289856 0.780461755998511 1 1
0.786486144775731 0.785681527504336 1 1
0.809136593724421 0.808288855880462 1 1
0.807590567221056 0.806736656776902 1 1
0.776723503797781 0.775905332593908 1 1
0.791395567623347 0.790595403336725 1 1
0.793208750100953 0.792469615767825 1 1
0.790867476611341 0.789990794027358 1 1
0.796437562353005 0.795689481983426 1 1
0.808775103200547 0.807923541021887 1 1
0.791865395575548 0.791011261606408 1 1
0.814180405042742 0.813403328409791 1 1
0.791574131893246 0.790798162694822 1 1
0.809344101771924 0.808512089494054 1 1
0.824006337598999 0.823158392489882 1 1
0.77121924204667 0.770504536497821 1 1
0.811341796529192 0.810542167732365 1 1
0.790681524964817 0.789925618916526 1 1
0.798438030679676 0.797615849299059 1 1
0.82542849353207 0.824613585132527 1 1
0.810641605250099 0.809841035422102 1 1
0.775271643500193 0.774420633024962 1 1
0.797995565947454 0.797120707518528 1 1
0.792164345058408 0.791376517622267 1 1
0.779267916973892 0.778543553865941 1 1
0.789441378452333 0.788648606778244 1 1
0.79167531703859 0.790804968999481 1 1
0.826327097959545 0.825448234819727 1 1
0.790929727014352 0.790149616082038 1 1
0.828284933395191 0.827417597656742 1 1
0.800136113026932 0.799307743276881 1 1
0.777925620410489 0.777145958906942 1 1
0.779585363213372 0.778810088753003 1 1
0.823993861791591 0.823130755615277 1 1
0.802465731567614 0.801652315947812 1 1
0.801747184458354 0.800950300408921 1 1
0.794018111815029 0.79326867355869 1 1
0.810141861200636 0.809354909923943 1 1
0.804873785877937 0.804030679769427 1 1
0.78608813964131 0.785260886588038 1 1
0.789821195954071 0.789033233339784 1 1
0.766656789888378 0.765861464316814 1 1
0.802044498571366 0.801235794083772 1 1
0.814037503467622 0.813252673427692 1 1
0.78443307784159 0.783654012916152 1 1
0.805407462381917 0.804623851377135 1 1
0.797419418287775 0.796606714958221 1 1
0.79264846921262 0.791827069947823 1 1
0.780545188667334 0.779774861644599 1 1
0.814478715995145 0.813565071294247 1 1
0.772762253759255 0.772029851797241 1 1
0.807528788380853 0.8067047511535 1 1
0.80705575805757 0.806262362039141 1 1
0.787037121544017 0.786254112817305 1 1
0.815662958889655 0.814840408395533 1 1
0.805549009746984 0.804749446445132 1 1
0.837616631869799 0.836770822943808 1 1
0.768655505324732 0.767963793240221 1 0
0.81465726034868 0.813840654021748 1 1
0.805206219744829 0.804398539685178 1 1
0.790536603823572 0.789763642391672 1 1
0.813034232436243 0.812232717198428 1 1
0.815621668082176 0.814800707835989 1 1
0.795760134110628 0.795016978381721 1 1
0.804460573905453 0.803672304991201 1 1
0.808755820740462 0.807943706676973 1 1
0.78683940098948 0.786116129525385 1 1
0.804917667012003 0.804150658460502 1 1
0.786415641744297 0.785637977505017 1 1
0.798013590062425 0.797196344422538 1 1
0.827118940197205 0.826276484788508 1 1
0.784660197538936 0.783804398089757 1 1
0.769519695882439 0.768759045787467 1 1
0.781240470020332 0.780432856824851 1 1
0.794314648325826 0.793527717031235 1 1
0.790153457367485 0.78936609724507 1 1
0.791476417351658 0.790681688592791 1 1
0.797897321381793 0.797026779896369 1 1
0.795117421106636 0.794373550535813 1 1
0.786360721244275 0.78555124995962 1 1
0.789462243102757 0.788597514323717 1 1
0.789098986198365 0.788330272821975 1 1
0.836798466029283 0.8359954353692 0 0
0.824812472171006 0.823998894276777 1 1
0.810170890025666 0.809299378273218 1 1
0.806983098162784 0.80626194033827 1 1
0.794242151599334 0.793450202225101 1 1
0.812411108199919 0.811614756062536 1 1
0.781856680716053 0.781069993768971 1 1
0.816986520268702 0.816097191033516 1 1
0.803370254169339 0.802553165339916 1 1
0.810611047162179 0.809749004637644 1 1
0.816482236612537 0.815655798114812 1 1
0.80623274546633 0.805418262605833 1 1
0.79138037771151 0.790554373326579 1 1
0.787818774698469 0.787026784461247 1 1
0.791030635908811 0.790276410186275 1 1
0.81770218544779 0.81685302650971 1 1
0.764387780668122 0.763619546996629 0 0
0.803447351526976 0.802590753749471 1 1
0.819748960724015 0.818964580869593 1 1
0.800703468411374 0.799890987688665 1 1
0.77592519921151 0.775126548335767 1 1
0.805301460724575 0.804528422552784 1 1
0.827280570287295 0.826478304893277 1 1
0.830850869353591 0.829966213995421 1 1
0.78849082622129 0.787697795454012 1 1
0.796879394490237 0.79605153966953 1 1
0.776561695118481 0.775799082864793 1 1
0.829538270572218 0.828760201399519 1 1
0.788911915562534 0.788148685297758 1 1
0.795985924749988 0.795148782189782 1 1
0.798458408521895 0.797658277943981 1 1
0.807763353823981 0.806943217045424 1 1
0.808934096948408 0.808102934455445 1 1
0.79661173810323 0.795849714483685 1 1
0.772615555803775 0.771836089394254 1 1
0.799484224528219 0.798687327685554 1 1
0.796747284841323 0.795908493046362 1 1
0.768221936459109 0.767456493964645 1 1
0.810838367148406 0.810026156481681 1 1
0.796518082422382 0.795726611759516 1 1
0.796932342183281 0.796176274946344 1 1
0.788902134996834 0.788114032403768 1 1
0.818113979175902 0.817274071083653 1 1
0.771321342513563 0.770538372306471 1 1
0.800702179095338 0.799893481339574 1 1
0.822719626787627 0.821878706581241 1 1
0.809462858074951 0.808613345353762 1 1
0.797088702937662 0.796352396843673 1 1
0.78256646102452 0.78172175700886 1 1
0.813352908829268 0.812566928903469 1 1
0.809783087072135 0.80894995004311 1 1
0.806350197729043 0.805545256356865 1 1
0.796990781422631 0.796189248180116 1 1
0.833649632689321 0.832785998105146 1 1
0.828261170055364 0.827387059431039 1 1
0.793756738814773 0.792992454759188 1 1
0.791071953120421 0.790293712182949 1 1
0.836124321152373 0.835265357627739 0 0
0.813857086059575 0.813022720573129 1 1
0.789020570304039 0.788243879614458 1 1
0.798625154244983 0.797786252423521 1 1
0.796619014393447 0.795876280323971 1 1
0.810371860843019 0.809537231309174 1 1
0.842605850800575 0.841741311140624 0 0
0.759728029850843 0.758986511400282 0 0
0.788797064461212 0.787985010787398 1 1
0.781451291097009 0.780647153444842 1 1
0.788712982619959 0.787923811630209 1 1
0.788473528010846 0.787690928254975 1 1
0.806688215050802 0.805886619691644 1 1
0.793753469228615 0.792993727554916 1 1
0.784121608342449 0.783296914030227 1 1
0.808723571126881 0.807907786874276 1 1
0.781079118543652 0.780289470761923 1 1
0.826323862122015 0.825547507558336 1 1
0.844173477743261 0.843344121770623 0 0
0.800655700655551 0.799861826467005 1 1
0.803163634357159 0.802331043704659 1 1
0.806961986106284 0.806152553655451 1 1
0.789710950632807 0.788912854384669 1 1
0.82900154446974 0.828103070692394 1 1
0.812825503652341 0.812053237696245 1 1
0.794509016199741 0.793700242023335 1 1
0.775258423429827 0.774456251303429 1 1
0.782524402840192 0.781724000647488 1 1
0.828045250288621 0.827252088788352 1 1
0.823471416362051 0.822697555276991 1 1
0.775864119818256 0.775076171655336 1 1
0.760307091267714 0.759517709462079 0 0
0.801962694716321 0.801146352685391 1 1
0.790556507540769 0.789719601560153 1 1
0.755141901583958 0.754380266163184 0 0
0.827162248706628 0.826371177201663 1 1
0.775930347128413 0.775160071020138 1 1
0.782069051630563 0.781269670412907 1 1
0.827105907715558 0.826298280068693 1 1
0.809480538829765 0.808717660408893 1 1
0.770250422381005 0.76947323944405 1 1
0.796932402989832 0.79613192134386 1 1
0.799082738333617 0.798290316084955 1 1
0.810084544311393 0.809211708860096 1 1
0.799776737001947 0.798967138513928 1 1
0.786441349832586 0.785671872137682 1 1
0.80229777533507 0.801490711634042 1 1
0.796260525553034 0.795448854087948 1 1
0.803482710704834 0.802661772365966 1 1
0.803944217560408 0.803133631447867 1 1
0.793695528929577 0.792931527895576 1 1
0.805956667320817 0.805159469242522 1 1
0.81259774407891 0.811790564709611 1 1
0.797982827752967 0.797187909546293 1 1
0.804878912508093 0.804063748947364 1 1
0.805573233420151 0.80475982508921 1 1
0.821338468484987 0.820559368907679 1 1
0.8219870290354 0.821166339511698 1 1
0.824842835604241 0.823932612931634 1 1
0.806579311578707 0.805775618422277 1 1
0.80163846871652 0.800840558307615 1 1
0.814352197623114 0.813575019619221 1 1
0.800055610735896 0.799251521500794 1 1
0.791741831498738 0.790874957563216 1 1
0.777082310772173 0.77634507551164 1 1
0.777078212283845 0.776267785451515 1 1
0.786678850554856 0.785905544084568 1 1
0.830708547293192 0.829867820981776 1 1
0.811488878568994 0.810685046104757 1 1
0.822362047100954 0.8215389728913 1 1
0.811765440675587 0.810905761620679 1 1
0.827060463781626 0.826240647314354 1 1
0.787003202077423 0.786226353247566 1 1
0.809170455026522 0.80835719985979 1 1
0.811717169370246 0.810956824834388 1 1
0.79772355647347 0.796946803459016 1 1
0.799919040015495 0.799132421526321 1 1
0.799254062927413 0.798479303384205 1 1
0.793034114924693 0.792207491883728 1 1
0.829191057154384 0.828391423680496 1 1
0.779337716158964 0.778449701266657 1 1
0.825454917559937 0.82457159199741 1 1
0.809768043012225 0.808882330392747 1 1
0.77311051656944 0.772323905057705 1 1
0.822226464817914 0.821483631364618 1 1
0.78477709861648 0.783960659923379 1 1
0.7917953294855 0.79102229879697 1 1
0.815661340943494 0.814894761470883 1 1
0.828781066359857 0.827948247324921 1 1
0.799362986338213 0.79854043814035 1 1
0.786866528959214 0.786038585357421 1 1
0.815143988398409 0.814276673706383 1 1
0.799521611233707 0.798761761551015 1 1
0.822578740092191 0.821781059371471 1 1
0.803162073776312 0.802392515179539 1 1
0.798195035366727 0.79743627185175 1 1
0.786853370220922 0.786050975271682 1 1
0.807567557190654 0.806712056092695 1 1
0.779866273688063 0.779074705075845 1 1
0.792039263098554 0.791238072630699 1 1
0.804927498876624 0.804066095333655 1 1
0.789541334727727 0.78872972320623 1 1
0.798140282279131 0.797340316107471 1 1
0.804598062242426 0.803733413343987 1 1
0.774992676749782 0.77422048344073 1 1
0.85472097125302 0.85377703023119 0 0
0.830882592506427 0.830051723464506 1 1
0.793949910475185 0.793135562550009 1 1
0.78799098615785 0.787172130987879 1 1
0.793705184692365 0.792891234781592 1 1
0.771004424912215 0.770191783639813 1 1
0.807129011235088 0.806269293460506 1 1
0.773140640861761 0.772355694808214 1 1
0.790322917498206 0.789482880659324 1 1
0.770857426340295 0.770073502465423 1 1
0.816260246411263 0.815477806549188 1 1
0.794603803238558 0.793822673366713 1 1
0.807573285225063 0.806740967181439 1 1
0.808435674503563 0.807628510216035 1 1
0.778407804036336 0.777631653562166 1 1
0.787913727399844 0.787161903354507 1 1
0.805457852464111 0.804679990802016 1 1
0.821763506174022 0.820912906632215 1 1
0.804366413126561 0.803542252183683 1 1
0.829937499557751 0.82904506844266 1 1
0.796428316596504 0.795637855053687 1 1
0.780624583422495 0.779847117834326 1 1
0.809240693275113 0.808435021023118 1 1
0.831534882353381 0.830721687162429 1 1
0.821993528050578 0.821168016047891 1 1
0.803559228603904 0.802740352546422 1 1
0.784364779992846 0.783566592209608 1 1
0.783037038130412 0.782238523137929 1 1
0.818086441600352 0.817288181125789 1 1
0.81896464115189 0.81816786626398 1 1
0.801792840360954 0.801026003615336 1 1
0.797201523471748 0.796390206150991 1 1
0.825584791294256 0.824749965221342 1 1
0.800639613112014 0.799856382364308 1 1
0.783443955559593 0.782659371455181 1 1
0.802342725418971 0.801520459132878 1 1
0.783738766587134 0.782978480405114 1 1
0.782867249050652 0.782081510582857 1 1
0.801353144657754 0.800545661508058 1 1
0.808968930556774 0.808163107260772 1 1
0.802961607671145 0.802177542256326 1 1
0.80969393050467 0.808858149030267 1 1
0.796246260746615 0.795404821371583 1 1
0.805387918213511 0.804580645293161 1 1
0.815655923175534 0.814834603561897 1 1
0.794088461573651 0.793232649600648 1 1
0.792341134637318 0.791510622104776 1 1
0.815819014630933 0.81500130337277 1 1
0.799430185304243 0.798584895698438 1 1
0.780635600367296 0.77987592920627 1 1
0.806527690415883 0.805734598088639 1 1
0.8115887039401 0.810790711799277 1 1
0.784847535555603 0.784008597620538 1 1
0.772429139947459 0.771661666700678 1 1
0.779090534027446 0.778340888447087 1 1
0.822506079004067 0.821628066962884 1 1
0.796169372360719 0.795361552031915 1 1
0.761040965442102 0.760265589702853 0 0
0.816178190466597 0.815241607160009 1 1
0.807496422807796 0.806644764047937 1 1
0.779615114894186 0.77880330384205 1 1
0.804725096935676 0.803939812919635 1 1
0.797450014663393 0.796652295686529 1 1
0.815221151077474 0.814440897313236 1 1
0.760096488549184 0.75934778042123 0 0
0.794029035271522 0.793269809436685 1 1
0.769292890751736 0.768513513816699 1 1
0.79154661566911 0.790737912312012 1 1
0.802119724377892 0.801285708899143 1 1
0.796009418147946 0.795180154530581 1 1
0.820885070580549 0.820033125469389 1 1
0.789147965394991 0.788268222783122 1 1
0.805213653935013 0.804439459409259 1 1
0.80494244007857 0.804130452903208 1 1
0.797472369535988 0.796657701182696 1 1
0.758882447991798 0.758166661808319 0 0
0.805926498138073 0.805112203678729 1 1
0.79105612793791 0.790279121991488 1 1
0.819151992165596 0.818362186620151 1 1
0.800923984067162 0.80011909345377 1 1
0.798182430074758 0.797378452460196 1 1
0.780354511120882 0.779561686556667 1 1
0.793592562750256 0.792743850505812 1 1
0.78595845905475 0.785163425922268 1 1
0.780724140045126 0.779895381052021 1 1
0.82061195949711 0.819856519334791 1 1
0.790719780630389 0.789903372652512 1 1
0.808552798795676 0.807760728005979 1 1
0.810024181716906 0.809177592375999 1 1
0.815475689554564 0.814646330981724 1 1
0.816401428921447 0.815523812579051 1 1
0.790910156058546 0.790096035721269 1 1
0.807596855531393 0.806823127724934 1 1
0.787639423461439 0.786892043515586 1 1
0.811592583407507 0.81073137086389 1 1
0.842127161819838 0.841313764979074 0 0
0.780841558466909 0.780078500710326 1 1
0.759585383289769 0.758775029755972 0 0
0.813816826192083 0.813036543728558 1 1
0.803341945843513 0.802561538993598 1 1
0.801616176141452 0.800817346610564 1 1
0.797441273219788 0.796635063436359 1 1
0.791068847840565 0.790296657356966 1 1
0.784402453769205 0.783675892113592 1 1
0.772621523254852 0.771872679045169 1 1
0.807668528049347 0.806863132517462 1 1
0.822020324804499 0.821204699672551 1 1
0.781857409445107 0.781121374897498 1 1
0.820596058575155 0.819833289006977 1 1
0.792959603781243 0.792185644131819 1 1
0.767358909988121 0.766629814027257 0 0
0.812075948414193 0.811259369895257 1 1
0.813610421505695 0.812753291043101 1 1
0.788905592739137 0.788121783713582 1 1
0.794246947648184 0.793370769281418 1 1
0.787341624874408 0.786539629637402 1 1
0.776676272973808 0.775900344408903 1 1
0.795462658334733 0.794621401357557 1 1
0.803967776742485 0.803159944186221 1 1
0.799079265230788 0.798218564818696 1 1
0.800637941956881 0.799838957444273 1 1
0.787689485147623 0.786868353582898 1 1
0.778594977991638 0.777798635303681 1 1
0.790604776478201 0.789732552565666 1 1
0.822491845386728 0.821704709733326 1 1
0.792876712265999 0.792064260936003 1 1
0.795761860188874 0.794968123822552 1 1
0.797072996087447 0.796248793685637 1 1
0.800832835945296 0.800000261487017 1 1
0.822734671461346 0.821913822405583 1 1
0.839869000644981 0.838965195417095 0 0
0.780393296500697 0.77960524210251 1 1
0.774607706544937 0.773887208231139 1 1
0.805136904329906 0.804357552002343 1 1
0.811224274483934 0.810430017515805 1 1
0.81365348392096 0.812872777415058 1 1
0.813948958806804 0.813152820820216 1 1
0.814071858262753 0.813267325059694 1 1
0.83212932097835 0.831311844496405 1 1
0.825883546901903 0.825053546412693 1 1
0.769952991894587 0.769146232895755 1 1
0.827544523500304 0.826750380052257 1 1
0.797559677716982 0.7967457122257 1 1
0.792525246156571 0.791771920358293 1 1
0.817923804450808 0.817089906603624 1 1
0.809238934238624 0.808389311416014 1 1
0.810978444266581 0.810189441728323 1 1
0.781146829352991 0.780316930431649 1 1
0.801949757465511 0.801132506257994 1 1
0.790375628123431 0.78961454139657 1 1
0.792854736986579 0.792027668937466 1 1
0.798884663969505 0.798119181877951 1 1
0.809453500520578 0.808641801003803 1 1
0.811733898507745 0.810969378638138 1 1
0.795983003994411 0.795188031655932 1 1
0.788025470401799 0.787206327403955 1 1
0.815602601834294 0.814839248947602 1 1
0.802702148242628 0.801889063094529 1 1
0.782796408890038 0.782043165264731 1 1
0.80094133765415 0.800139475977216 1 1
0.79633801524593 0.795540744762749 1 1
0.82497978757737 0.824090005298339 1 1
0.771801910989057 0.77109159690777 1 1
0.791518873863838 0.790790606338709 1 1
0.780009574378754 0.779224559391771 1 1
0.818307581813005 0.817457432580629 1 1
0.82255496259805 0.821749642087567 1 1
0.767450593130414 0.766658998781956 1 1
0.793220935147049 0.792417744517071 1 1
0.827061248901139 0.82620551504237 1 1
0.813813686194509 0.812966998789062 1 1
0.795260010095035 0.794441882552285 1 1
0.765126384590725 0.764335807333011 0 0
0.798379253148833 0.797599773214195 1 1
0.792084221193426 0.791304422124959 1 1
0.821556590621536 0.820774333110631 1 1
0.765501483220279 0.764732140667813 0 0
0.780787478529962 0.779979798208165 1 1
0.824004936654735 0.823180207090337 1 1
0.785105882982398 0.784354670805709 1 1
0.784777764658096 0.783953347046135 1 1
0.787659126128275 0.786940726666904 1 1
0.802502540336847 0.801725321118773 1 1
0.818106076636287 0.817225368165932 1 1
0.803618610167522 0.802792504416059 1 1
0.788084517218447 0.787339539069997 1 1
0.786379928464753 0.78560035699677 1 1
0.79616248210095 0.795353847341985 1 1
0.809906486409481 0.809038380643405 1 1
0.806380413963519 0.805576892110759 1 1
0.773646003823523 0.772869470959419 1 1
0.788815421134335 0.78796768451662 1 1
0.7922319708905 0.791419849656604 1 1
0.806447153567773 0.805608237734096 1 1
0.812542364557879 0.811792993700112 1 1
0.772606147554025 0.771841807856116 1 1
0.799470565975371 0.798622628899382 1 1
0.808773995954491 0.807991182969347 1 1
0.778226664006459 0.777461994626725 1 1
0.813690912861734 0.812894332090309 1 1
0.794109909636942 0.793281274492887 1 1
0.792827648944487 0.79201818872583 1 1
0.808784823870042 0.807936101829454 1 1
0.769977601935076 0.7691560024795 1 1
0.791032346069775 0.790261911074951 1 1
0.803357232987403 0.80260113674291 1 1
0.787597841291639 0.786837447043714 1 1
0.787841336676208 0.787067920446887 1 1
0.785592053364029 0.784821306189016 1 1
0.811547418726758 0.810664916520018 1 1
0.812202972630429 0.811408763637324 1 1
0.808227825675205 0.807423251201595 1 1
0.809657873986167 0.808832365177322 1 1
0.778668758846951 0.77788024351752 1 1
0.768408979430252 0.767687265230892 1 0
0.774090614156152 0.77336232501248 1 1
0.794456839519285 0.793652243190551 1 1
0.804601614468481 0.803783879531618 1 1
0.790298835452812 0.789495491581327 1 1
0.793000384442584 0.792223642551751 1 1
0.842000161697813 0.841122833905847 0 0
0.791980705154817 0.791133999791959 1 1
0.826745934354919 0.825937612822003 1 1
0.813216283831694 0.812425938592286 1 1
0.775979322695992 0.775125480749347 1 1
0.789582582987617 0.788807209898709 1 1
0.790396622829312 0.789601946014778 1 1
0.782264114025705 0.78151077575327 1 1
0.788881267878278 0.788085442036534 1 1
0.785075202482603 0.78426329081034 1 1
0.81109462644227 0.810324782914136 1 1
0.836531615625366 0.835670903401893 0 0
0.824427332176484 0.823558896911002 1 1
0.753147757482638 0.752424658075588 0 0
0.801762792668037 0.800968811068681 1 1
0.814101918169347 0.813324102853179 1 1
0.828724326620206 0.827894013498874 1 1
0.792714748789429 0.791914082645647 1 1
0.806504118043157 0.80570341479152 1 1
0.812523165953466 0.81173957341376 1 1
0.81172840056202 0.810864735021598 1 1
0.783958076960463 0.783188416492733 1 1
0.785021935987701 0.784183846495432 1 1
0.789179486316643 0.788370058624106 1 1
0.790310509913137 0.789464295375842 1 1
0.820240491116908 0.819421518533208 1 1
0.765006431054337 0.764212755529001 0 0
0.820558151459185 0.81971490935162 1 1
0.801648072600741 0.800876978928773 1 1
0.804625613933464 0.803760334852423 1 1
0.812945182719867 0.812097942247393 1 1
0.769476341525612 0.768717268980135 1 1
0.818133308967506 0.817353432967743 1 1
0.811725366272179 0.810853304667559 1 1
0.819222448595099 0.818460800730979 1 1
0.79576096032881 0.794991222994305 1 1
0.809494674959897 0.808699173724687 1 1
0.780544259931767 0.779817004821429 1 1
0.806355971864299 0.805607413930857 1 1
0.763680356747211 0.762904415070364 0 0
0.827793483388702 0.826937151005663 1 1
0.815608756267664 0.814720926496112 1 1
0.812169618282061 0.811413370051058 1 1
0.801918605878476 0.80108652619857 1 1
0.755944214739746 0.755196129714587 0 0
0.821697838358619 0.820890588057412 1 1
0.814262126469661 0.813500581484271 1 1
0.805246115485086 0.804423329633038 1 1
0.748447312442049 0.747709574857083 0 0
0.811127888661028 0.810335007872505 1 1
0.80337774254164 0.802654032600019 1 1
0.794533131502357 0.793701893059405 1 1
0.77907281668892 0.778262047065716 1 1
0.825504473137473 0.824651786762785 1 1
0.810047297286036 0.809245072496991 1 1
0.83384032302391 0.832991319948076 1 1
0.822858183139916 0.822065778374596 1 1
0.800373006394528 0.799592916674642 1 1
0.795417600072054 0.794626321101098 1 1
0.811497681611268 0.810616548410356 1 1
0.768284922916338 0.767512707590935 1 1
0.820962935374945 0.820131803268723 1 1
0.803363745654294 0.802561166818246 1 1
0.785790443628896 0.785037331005412 1 1
0.807858097644647 0.807079527007724 1 1
0.808557845121108 0.807769598493633 1 1
0.800748145508714 0.799976658368393 1 1
0.81594936194838 0.815123304613174 1 1
0.829004614820199 0.8281817016803 1 1
0.797301681038537 0.796498149265357 1 1
0.82377873761223 0.822950025556317 1 1
0.808225263821824 0.807407977236348 1 1
0.803365394822464 0.802583922096639 1 1
0.818618006481901 0.817793924138681 1 1
0.818014525881288 0.817169616329241 1 1
0.753900917787293 0.753087791514308 0 0
0.769957334613852 0.769217717882157 1 1
0.819703968787552 0.818826286550296 1 1
0.788663875032275 0.787825531880667 1 1
0.799810832163081 0.798950595801318 1 1
0.806204329473515 0.805420039734491 1 1
0.80868921270823 0.807848834566369 1 1
0.794190025688375 0.793365969976789 1 1
0.827614777954913 0.826809664298741 1 1
0.800174479276005 0.79937708880259 1 1
0.809143242063614 0.808375522036671 1 1
0.800336036128281 0.799491474340783 1 1
0.815382377863389 0.814614587428612 1 1
0.768035457520914 0.767204760453793 1 1
0.787590776028957 0.786788904790712 1 1
0.827568910513884 0.826707690998482 1 1
0.78089642910858 0.780081801414731 1 1
0.804990035902996 0.804145452998623 1 1
0.80596900004984 0.805134845496314 1 1
0.811481975922426 0.810664245154229 1 1
0.7936675549295 0.792887707510171 1 1
0.770218677374934 0.769456386479025 1 1
0.792627108916672 0.791827795077443 1 1
0.814506840758222 0.813670337800264 1 1
0.79652470392576 0.795729182810638 1 1
0.811852292390386 0.811026830864152 1 1
0.802363409753206 0.801534835604943 1 1
0.812525816695493 0.811705110963229 1 1
0.798874329990076 0.798080052625087 1 1
0.780553062279915 0.779772673266476 1 1
0.790634066286456 0.789811947641914 1 1
0.835321532282711 0.834503293762735 0 0
0.818163868196495 0.817383818272204 1 1
0.791188748966403 0.790387636168899 1 1
0.811727151710993 0.810925320270252 1 1
0.820941987447433 0.82015796045001 1 1
0.78986732478849 0.789039862451661 1 1
0.785483920647127 0.784687206841452 1 1
0.784139764358384 0.783355286056369 1 1
0.792322007032661 0.791514756565351 1 1
0.777930106563943 0.777101094985089 1 1
0.785120503129557 0.78431528674368 1 1
0.80026298448025 0.799482820256061 1 1
0.808920720678789 0.808049286724179 1 1
0.785967945141155 0.785141948332326 1 1
0.780378802251633 0.779645770885385 1 1
0.812720044003178 0.811875412233723 1 1
0.778975949782338 0.778108103158413 1 1
0.80222441272485 0.801406377537956 1 1
0.794723350846571 0.793975569103677 1 1
0.801616667422115 0.800873112425193 1 1
0.784992528383928 0.784227726784659 1 1
0.829840897463971 0.829018676100417 1 1
0.813991288665519 0.813151348047373 1 1
0.80603706446559 0.805181908425306 1 1
0.803653169433894 0.802880469798295 1 1
0.793764742923307 0.792926727537229 1 1
0.795485327766336 0.794666884674209 1 1
0.812289699359427 0.811440210172313 1 1
0.78685804265979 0.786103496464335 1 1
0.786342632276253 0.785533054568344 1 1
0.812797699122222 0.811981627401432 1 1
0.797652483442465 0.7968282647784 1 1
0.801389393948565 0.800559771310042 1 1
0.790409265292802 0.789603189074027 1 1
0.795376368239284 0.794570648301479 1 1
0.815520453289693 0.81460048644795 1 1
0.809809484358583 0.808973842108835 1 1
0.821375031455451 0.820528217673906 1 1
0.801179631860631 0.800388444901907 1 1
0.764147558846605 0.7634119403319 0 0
0.803494641917492 0.80267990899626 1 1
0.77559936178036 0.774828611320826 1 1
0.80788167247722 0.807102327476307 1 1
0.801026472248253 0.800293665847683 1 1
0.789969594430077 0.789233982406284 1 1
0.807625985363528 0.806845727144562 1 1
0.807373498496603 0.806595024322186 1 1
0.829145782944591 0.828332776160192 1 1
0.812017068103553 0.811169607836098 1 1
0.822616344966771 0.821775902294364 1 1
0.77606150514668 0.775297487985356 1 1
0.790320049681911 0.789529795107691 1 1
0.828782022248961 0.827969634198014 1 1
0.81983739226078 0.818984378370675 1 1
0.797467371963024 0.796667769954291 1 1
0.796099176163309 0.795313480973726 1 1
0.808275380775528 0.807448161068387 1 1
0.768296486831724 0.76755771486466 1 1
0.808684384744988 0.807957855904122 1 1
0.801158253356461 0.800346116380014 1 1
0.814133708788204 0.813335465739863 1 1
0.785253059963348 0.784432002755207 1 1
0.788402564094784 0.787571670788519 1 1
0.769613701975378 0.768789701296216 1 1
0.787762019809469 0.786931726816757 1 1
0.810679957131459 0.809893486909286 1 1
0.809830669002731 0.808991480772353 1 1
0.813854714113783 0.813044261119586 1 1
0.798284710988899 0.797444292309802 1 1
0.777154842680651 0.776360791399241 1 1
0.79133517597588 0.790553193623608 1 1
0.770881497696584 0.770104574860391 1 1
0.810882828212052 0.8100666551025 1 1
0.823477839734643 0.822611053460119 1 1
0.830326577811788 0.829514584515123 1 1
0.802919531182152 0.802142203953378 1 1
0.822930783774191 0.822176043654642 1 1
0.8141626780588 0.81333150602194 1 1
0.810362429159199 0.809579315847818 1 1
0.76678722652991 0.766067430759571 0 0
0.800496040950426 0.799725946364647 1 1
0.820517508623013 0.819630994513121 1 1
0.789079277651602 0.788270356592661 1 1
0.821905965773413 0.821096118275428 1 1
0.802940138679464 0.802110635321838 1 1
0.814395209991025 0.813539488802086 1 1
0.821587482503376 0.82079441444736 1 1
0.786030049752777 0.785251908972061 1 1
0.770785924626886 0.769982033912662 1 1
0.788910790808605 0.788128360728121 1 1
0.787510207006926 0.786718792458655 1 1
0.80390791954197 0.803147770769017 1 1
0.791600489120092 0.790724801857637 1 1
0.824847960149492 0.823971131314557 1 1
0.79805003754182 0.797286060062038 1 1
0.784719370201044 0.783885214053002 1 1
0.798188377501556 0.797374652288488 1 1
0.796574099089745 0.795790604498775 1 1
0.80225251514674 0.801436619120399 1 1
0.774375245953132 0.773626519190455 1 1
0.809854262692379 0.809040476177903 1 1
0.787484652414235 0.786730730428487 1 1
0.79180290705062 0.791031412658955 1 1
0.834773372060886 0.833909302748188 0 1
0.783306207602001 0.782549934819678 1 1
0.781087492378157 0.780332549185632 1 1
0.799278984446422 0.798443397210714 1 1
0.793557329137918 0.79280053650225 1 1
0.814564337661261 0.813728338492956 1 1
0.798606386812735 0.797815908987032 1 1
0.791890313569857 0.791097208884384 1 1
0.809707720036697 0.808905264342589 1 1
0.768880865642874 0.768103230646801 1 1
0.792081533589825 0.791261560550391 1 1
0.778883066049682 0.778137461553028 1 1
0.808201817667789 0.80737796691595 1 1
0.792016729925262 0.791214567680386 1 1
0.844615151477966 0.843768265402988 0 0
0.77785275396246 0.777118091251021 1 1
0.800655081003888 0.79981126338066 1 1
0.776203883423429 0.775459137266283 1 1
0.798523563974608 0.797774115719488 1 1
0.783341943500375 0.782522239387247 1 1
0.814679276219126 0.813849397414153 1 1
0.770152733108146 0.769344845865572 1 1
0.801943542466954 0.80117270572081 1 1
0.808770517868381 0.808006993952482 1 1
0.817697446246486 0.816890392986838 1 1
0.812848032589494 0.812071061174714 1 1
0.810473990043328 0.809670425655722 1 1
0.751983150906275 0.751230391480301 0 0
0.823410549390782 0.822607925320483 1 1
0.796656094296136 0.795918019271172 1 1
0.793557531928932 0.792814456900308 1 1
0.777729882513042 0.77694170596254 1 1
0.798351289098124 0.797502961693246 1 1
0.806848817506211 0.80608743910805 1 1
0.784460969344704 0.78362967304739 1 1
0.780671317809294 0.779911872141646 1 1
0.780833586135061 0.779993960133257 1 1
0.775285791748815 0.77456123663338 1 1
0.80028328566834 0.799399694218655 1 1
0.816733036233543 0.815941421691123 1 1
0.810512205991214 0.809681164804776 1 1
0.800942915127802 0.800118398701918 1 1
0.832170271398294 0.831343952942789 1 1
0.804384123425899 0.803551761542268 1 1
0.773923331302937 0.773115081330625 1 1
0.799932666606812 0.799163149996845 1 1
0.792556467849686 0.791705174644369 1 1
0.811636136703573 0.810810578561903 1 1
0.805156215177099 0.804348211793126 1 1
0.770214566238251 0.769449057285624 1 1
0.828659714132523 0.827859367505546 1 1
0.845251789124995 0.844405880614445 0 0
0.807415565789841 0.806618650163827 1 1
0.799108681932116 0.798307465069447 1 1
0.82818390635396 0.827339831645419 1 1
0.799481002628013 0.798711006450075 1 1
0.816362592038453 0.815576289130443 1 1
0.796982673219272 0.796230457510696 1 1
0.788051278022319 0.787224858260046 1 1
0.821745021399504 0.820893790357965 1 1
0.818378310667068 0.817566386849294 1 1
0.781305544330635 0.780479798396242 1 1
0.819387543543038 0.818504626461524 1 1
0.814349730582141 0.813528813446674 1 1
0.765418758472741 0.764687312619236 0 0
0.785416492973085 0.784626231803416 1 1
0.804848582878403 0.804056350742587 1 1
0.788097062251234 0.787336433346104 1 1
0.78806191689917 0.787260060830168 1 1
0.767661614806114 0.766854095497428 1 1
0.843977526179746 0.843109709404036 0 0
0.781704532753902 0.780953820864602 1 1
0.795026605186533 0.794250199680528 1 1
0.773973446382737 0.773196267184505 1 1
0.79233833671671 0.791581699464755 1 1
0.785488748947306 0.784705415681938 1 1
0.804597822291892 0.803810948775532 1 1
0.842335489445908 0.841535728608867 0 0
0.795889296542849 0.795091330968409 1 1
0.822089637186183 0.821297596375756 1 1
0.803931568290704 0.803188611191515 1 1
0.820181975402972 0.819413315774239 1 1
0.819007151895373 0.818253060410697 1 1
0.774742387931971 0.773943446037854 1 1
0.795206213183683 0.794465938469849 1 1
0.785250571217938 0.784494572544777 1 1
0.791212236330378 0.790400479648388 1 1
0.833151578448838 0.832328500601026 1 1
0.806320922413116 0.805561914944179 1 1
0.771415976261929 0.770705128220192 1 1
0.799291777017214 0.798555172111832 1 1
0.78428839801542 0.783562459343979 1 1
0.801889004692887 0.801110128121349 1 1
0.797154105439956 0.796327918878619 1 1
0.798989676445679 0.79818033363548 1 1
0.807716617518456 0.806923853054775 1 1
0.780193570807822 0.779404781774105 1 1
0.822565793921854 0.821723022313603 1 1
0.811376526145476 0.810642826675576 1 1
0.798290336959736 0.797428063176622 1 1
0.785134862819285 0.7843381119503 1 1
0.80824798450281 0.807494989689449 1 1
0.817402134205177 0.816530701009077 1 1
0.779095252852122 0.778283234987555 1 1
0.796706470276617 0.795920179435928 1 1
0.805855793889581 0.805078889222 1 1
0.776969146719698 0.776204840280138 1 1
0.793067979108409 0.792243352449709 1 1
0.805122674019811 0.804326841822728 1 1
0.782371721715077 0.781599400793236 1 1
0.811507611350916 0.810687534409061 1 1
0.825218335927262 0.824360568546944 1 1
0.808211672749112 0.807379129424582 1 1
0.803150035626026 0.802355373537849 1 1
0.786641984182158 0.785875604793517 1 1
0.794413239855801 0.793646141520018 1 1
0.775881847908405 0.775148662064998 1 1
0.79153794674025 0.790724829913165 1 1
0.807559289007278 0.806797405942828 1 1
0.804446720154951 0.803708616762132 1 1
0.792461773565718 0.791616380120597 1 1
0.798692134712695 0.797904001200037 1 1
0.780146090189743 0.779294495795451 1 1
0.784049495388062 0.78328117172486 1 1
0.760170148618761 0.759450710879226 0 0
0.794443321188618 0.793628616181487 1 1
0.778962081025943 0.778231920332126 1 1
0.841951981464457 0.841129507433423 0 0
0.812946824834609 0.81206662767355 1 1
0.784223475874443 0.783468448854266 1 1
0.773176506849516 0.772386606536427 1 1
0.800846115275879 0.80000796679138 1 1
0.811509843807611 0.810627274316218 1 1
0.800885593754846 0.800127000310789 1 1
0.7859918820858 0.785198260745288 1 1
0.80048620264625 0.799656815083783 1 1
0.837207537602557 0.836290156261945 1 1
0.810687136548707 0.809890364182652 1 1
0.81393508401833 0.813081068155567 1 1
0.804083133934773 0.803226553248789 1 1
0.780838359797325 0.780046779905431 1 1
0.790784063632507 0.790024032960204 1 1
0.817851372116538 0.817072844654904 1 1
0.811632696594521 0.810824237262734 1 1
0.788723102256988 0.787913533814675 1 1
0.789443799942494 0.788609855226759 1 1
0.81232325274298 0.811562890353799 1 1
0.786477376075837 0.785677520985813 1 1
0.81414417045998 0.813319324651235 1 1
0.788510093400232 0.787694724657743 1 1
0.796159946459875 0.795400095409784 1 1
0.777150629197367 0.77636072336598 1 1
0.765471826669076 0.764660962364133 0 0
0.793104591548694 0.792320525226845 1 1
0.785178078660105 0.784373144108203 1 1
0.793386106214114 0.792577514079822 1 1
0.812335963151299 0.811400126114666 1 1
0.774227492928994 0.773437242551603 1 1
0.829498119041681 0.82868851753726 1 1
0.811428565412429 0.810597685660154 1 1
0.801182640815569 0.800416309374778 1 1
0.81551060675447 0.814626158200658 1 1
0.788702757716007 0.787890722166788 1 1
0.809614505911604 0.80882156296139 1 1
0.795935623817445 0.795207040297972 1 1
0.794188840087057 0.793391239839248 1 1
0.803944880261295 0.803102601602323 1 1
0.816770582487202 0.815941945784138 1 1
0.786717440640673 0.785923737791902 1 1
0.789961508801516 0.789138787662748 1 1
0.798665465942894 0.797864193967202 1 1
0.77898521846165 0.778151259755914 1 1
0.786756795096612 0.785978576537612 1 1
0.795184962439103 0.794407235001321 1 1
0.780192165595711 0.77938166879012 1 1
0.806625850360352 0.80582317791989 1 1
0.807135517236134 0.806317733590217 1 1
0.783814752220938 0.783029462992036 1 1
0.811243993205464 0.810424551712663 1 1
0.791963562099517 0.791138421786057 1 1
0.806474898001024 0.80567191633179 1 1
0.797433389653976 0.796678564625939 1 1
0.805371901857573 0.804546411964659 1 1
0.788858600446435 0.788085308998299 1 1
0.794351961156625 0.793538491378326 1 1
0.784900469094123 0.784130731658547 1 1
0.784061103866302 0.783256497145811 1 1
0.810530881819205 0.809777969293457 1 1
0.775290910939545 0.774470220638094 1 1
0.81621545852667 0.815363818743472 1 1
0.811646424337231 0.810803627982155 1 1
0.785481368086532 0.784654550224537 1 1
0.77144118961667 0.77062069836617 1 1
0.785857276504235 0.785073832776004 1 1
0.774284928285456 0.773539974797585 1 1
0.801361196146522 0.800533235582097 1 1
0.843783428700916 0.842955325627003 0 0
0.790257955584663 0.78950454573888 1 1
0.830476792373568 0.829639107686665 1 1
0.809393960246857 0.808584103899062 1 1
0.81454153510919 0.81367800286242 1 1
0.809912618620759 0.809103938908208 1 1
0.792556553896018 0.791764298646659 1 1
0.79560472469494 0.794860015394727 1 1
0.779651486504933 0.778810391364488 1 1
0.798609454866112 0.797872465786215 1 1
0.791960446257519 0.791101615915045 1 1
0.808263235694875 0.807480879771241 1 1
0.813820286244244 0.813033582129322 1 1
0.815832814292925 0.814910604993122 1 1
0.798573885377254 0.797752278192113 1 1
0.813973443156826 0.813140334334483 1 1
0.791102060330593 0.790383216857944 1 1
0.814564546457857 0.813749431586947 1 1
0.795776697706123 0.794961566512147 1 1
0.802909841631912 0.802119794118327 1 1
0.797402617859826 0.796626868077149 1 1
0.820078486404515 0.819340106688151 1 1
0.846515263479456 0.845650805700496 0 0
0.805713937602094 0.804887648510812 1 1
0.792944256521937 0.792143001499458 1 1
0.808298869166833 0.80747226641368 1 1
0.804296026850516 0.803499369160111 1 1
0.794160480610859 0.793301406742131 1 1
0.791748892626415 0.790974667927256 1 1
0.797301510128994 0.796500996688463 1 1
0.785679464685747 0.784907376058117 1 1
0.775747248385164 0.775019064445485 1 1
0.777634087424502 0.776881664436378 1 1
0.777483071693264 0.776707362634436 1 1
0.817828207090173 0.817040269642486 1 1
0.804694341631228 0.803820676868101 1 1
0.812218523878486 0.811364150448183 1 1
0.798433536284525 0.797651253554536 1 1
0.795277114798598 0.794468976531715 1 1
0.800565554056711 0.799768927953484 1 1
0.771376104147925 0.770621332532699 1 1
0.813811563561819 0.81299928517035 1 1
0.812769106828968 0.811949848285863 1 1
0.791129704647776 0.790343337840521 1 1
0.802067452959144 0.801297873346398 1 1
0.786141650988046 0.785423200078504 1 1
0.821343746012713 0.820538307348506 1 1
0.79513632888539 0.794354514723845 1 1
0.815339816941126 0.814566909152077 1 1
0.813767989095982 0.813017982683789 1 1
0.774454576437615 0.773713908624308 1 1
0.782493418028401 0.781699820174567 1 1
0.816522118927876 0.815749448186715 1 1
0.797962914767997 0.797191940948283 1 1
0.790514002593511 0.78968204152038 1 1
0.817206571418233 0.816373964133151 1 1
0.803484725710812 0.80266552435706 1 1
0.782569566985396 0.781797921982666 1 1
0.773077190439924 0.772279310029203 1 1
0.817222410157466 0.816363159744733 1 1
0.803304951221465 0.802547120503236 1 1
0.814517080439484 0.81370240500778 1 1
0.82196002182943 0.821102800598666 1 1
0.812288250404391 0.811363703939916 1 1
0.791152785444724 0.790355985009848 1 1
0.811649281206232 0.810896352355438 1 1
0.805136031196362 0.804286618387205 1 1
0.779358037039676 0.778573609075968 1 1
0.821105514459934 0.820221332226119 1 1
0.808831355056551 0.808026536863285 1 1
0.825604386917189 0.824777920072267 1 1
0.809330915039359 0.808573887329638 1 1
0.821732396225167 0.820910367059951 1 1
0.797872694866645 0.797033176852239 1 1
0.799119501465392 0.798337800169904 1 1
0.798737423747234 0.797974780493381 1 1
0.812384575551978 0.811551961445488 1 1
0.783379802530467 0.782574138681476 1 1
0.808799092162946 0.808000577145812 1 1
0.80102443224233 0.800199855420319 1 1
0.792398035457913 0.791666778512372 1 1
0.796661227283142 0.795870538385239 1 1
0.750675614090148 0.749896769573014 0 0
0.796826747341499 0.796016323077971 1 1
0.824536724327888 0.823694924106891 1 1
0.806540137778843 0.805681373862563 1 1
0.792506841715138 0.791724194469979 1 1
0.797979529384815 0.797162782416098 1 1
0.797396702025246 0.796578428694455 1 1
0.804698969156186 0.803925167537005 1 1
0.783435638081825 0.782634804717611 1 1
0.796785261007723 0.795909895528094 1 1
0.823446494698298 0.822623868925432 1 1
0.784336429777282 0.783554967028478 1 1
0.829010594375494 0.828151891185736 1 1
0.825410661583697 0.824562783754869 1 1
0.787677892998958 0.786864285329187 1 1
0.781371029207329 0.780626495026356 1 1
0.787129244789132 0.786331902336063 1 1
0.823997066668836 0.823144897609381 1 1
0.767398421828626 0.766605403574115 1 1
0.797405974696572 0.796605771015993 1 1
0.80108091741467 0.800284533477125 1 1
0.767903741610352 0.767146697586466 1 1
0.803113679185474 0.80225790197552 1 1
0.787482232229778 0.786729359138549 1 1
0.771889252527339 0.771061167881248 1 1
0.801407752935559 0.800587443565138 1 1
0.789331698451335 0.788588060632283 1 1
0.77301079247833 0.772262863770849 1 1
0.776793404807973 0.775994497188046 1 1
0.791003917328861 0.7902472981113 1 1
0.81135367486771 0.810519885255948 1 1
0.789376771885995 0.788551370203307 1 1
0.816050009178622 0.815182293172519 1 1
0.835247255181999 0.834376220470753 1 1
0.790333726493107 0.78954319634524 1 1
0.788784922466258 0.787982131975298 1 1
0.79718165552856 0.796346526984968 1 1
0.79918859789291 0.798350379783519 1 1
0.797770018191836 0.796986593067729 1 1
0.810948311959244 0.810165643415704 1 1
0.790276822319027 0.789497880479881 1 1
0.776192097482829 0.775444606506283 1 1
0.793122737144396 0.792328784207438 1 1
0.807708268329274 0.806902012021032 1 1
0.780241821253909 0.779467852440823 1 1
0.829266730830389 0.828405362058261 1 1
0.80589371657343 0.805077759550812 1 1
0.809710875570254 0.808812262437174 1 1
0.749133103539565 0.748363921222989 0 0
0.816118205390303 0.815260508332501 1 1
0.828394013761817 0.82753272475113 1 1
0.783507325558565 0.782694691641865 1 1
0.768064207027631 0.767267247793842 1 1
0.800671179688422 0.799909364233001 1 1
0.777229988375925 0.776472821290448 1 1
0.793949060837428 0.79310342121392 1 1
0.79359985347886 0.7928187756058 1 1
0.804813586586194 0.803988769042662 1 1
0.809186588157425 0.80834798411041 1 1
0.776170654485345 0.775396748721756 1 1
0.811394167320015 0.810593048546976 1 1
0.790668622006855 0.789875714329963 1 1
0.809868570473976 0.808993016831428 1 1
0.79686590478312 0.796113399583219 1 1
0.803655205236548 0.802807236160828 1 1
0.811692127551548 0.810936201715362 1 1
0.763906591712158 0.763184468118278 0 0
0.814022189332173 0.813212381391113 1 1
0.765808062296776 0.76503190841564 1 1
0.805686986526643 0.804943838017764 1 1
0.82535347096244 0.824517116669481 1 1
0.82382007438846 0.822998221161929 1 1
0.806229371152388 0.805344242807658 1 1
0.794508797524119 0.793657084523439 1 1
0.794268505815838 0.793471908879242 1 1
0.790469512309091 0.789684015499347 1 1
0.793951204076593 0.793213442168858 1 1
0.802056015642142 0.801292878266707 1 1
0.823542195464035 0.822723264467108 1 1
0.82501035427406 0.824184783703424 1 1
0.790881503931972 0.790059479544936 1 1
0.775488578349983 0.774724194133523 1 1
0.772300146802148 0.771507695604035 1 1
0.810120757532792 0.809293362040459 1 1
0.830024067998968 0.829138305400373 1 1
0.821356274389141 0.820535347879478 1 1
0.794146599687643 0.793398783851669 1 1
0.829838908517593 0.828966709727698 1 1
0.802891620221556 0.802090795088344 1 1
0.773849846848051 0.77301367347259 1 1
0.796597423894588 0.795798004335125 1 1
0.780737514926603 0.77996468301499 1 1
0.765450248316162 0.764696354269156 1 1
0.794075593270398 0.793288971786598 1 1
0.783308701212906 0.782441289963728 1 1
0.78907021282919 0.788310957065036 1 1
0.784556264068986 0.783753760392106 1 1
0.801474606662766 0.800629114962998 1 1
0.825830456591638 0.824946315871156 1 1
0.811389172483127 0.810539781694898 1 1
0.828067133417333 0.827253882308698 1 1
0.798779193585683 0.797985410569995 1 1
0.809460608556097 0.808644012374097 1 1
0.824168297601739 0.823321626832503 1 1
0.794673715133171 0.793920183685453 1 1
0.801870714935933 0.801007328016292 1 1
0.809317485454648 0.808538905334849 1 1
0.817787989050115 0.816945007193784 1 1
0.808144816797944 0.807282125609955 1 1
0.817589492247221 0.816762098616497 1 1
0.781922975364919 0.781084828160843 1 1
0.800416032328948 0.799556206113121 1 1
0.793796514058218 0.792990412090995 1 1
0.806367382990451 0.805545103847836 1 1
0.8084986775087 0.807677659821376 1 1
0.794535943765439 0.793759465132493 1 1
0.798176547409472 0.79739282689087 1 1
0.760805861278627 0.760016483129733 0 0
0.807188048894547 0.80637822407279 1 1
0.81409758940036 0.81331599600912 1 1
0.768953253821746 0.768165845759176 1 1
0.808123710372772 0.807337392374929 1 1
0.827036696458946 0.826256963659856 1 1
0.825654824278717 0.824852087645882 1 1
0.823161502198348 0.822344127288944 1 1
0.828253975574556 0.827416295208276 1 1
0.801410495382769 0.800603361794343 1 1
0.805035891575414 0.804191027249676 1 1
0.767632127912064 0.766876092907766 1 0
0.827917282233082 0.827037171713324 1 1
0.796574964452912 0.795788781475123 1 1
0.781697744321542 0.780903845928334 1 1
0.769980596638339 0.769161164834861 1 1
0.832829879997907 0.831978108946153 1 1
0.829305480217587 0.828431502800327 1 1
0.829400704859744 0.828518228663425 1 1
0.801331562692362 0.800571451950269 1 1
0.785600145175721 0.784734157501211 1 1
0.798161507654486 0.797370772607066 1 1
0.803616125003047 0.802818713756738 1 1
0.811378507848788 0.810559074011577 1 1
0.796046784534391 0.795252682218182 1 1
0.848920331981368 0.84809291902897 0 0
0.790890616122237 0.790119771307957 1 1
0.812586599140855 0.811743956917017 1 1
0.803153854088489 0.80229457712205 1 1
0.793316186568908 0.79252134844385 1 1
0.816165197636197 0.815397961786153 1 1
0.790167042702893 0.789364995465303 1 1
0.763859071673245 0.763100035614905 0 0
0.799226838942612 0.798395713052843 1 1
0.797732067747331 0.796921720699265 1 1
0.731173780540848 0.730418921289874 0 0
0.777388718164733 0.776639253244128 1 1
0.775271234739752 0.774408334004716 1 1
0.791931646251769 0.791134921872966 1 1
0.830782181330301 0.829907358103722 1 1
0.818474195080336 0.817664420307684 1 1
0.7968935080807 0.796144322238876 1 1
0.78447504965101 0.783711078119808 1 1
0.785434678250762 0.784669480652625 1 1
0.797124979803668 0.796359964397545 1 1
0.828478189097548 0.827680333039421 1 1
0.797263911095452 0.796442327079957 1 1
0.771024833438249 0.770303027202141 1 1
0.772380918066884 0.77160416307482 1 1
0.838495758598804 0.837698302013958 0 0
0.79673209696682 0.795933013647727 1 1
0.779549162969008 0.778730215171634 1 1
0.826946116917705 0.826187564950379 1 1
0.816419082381257 0.815614023664771 1 1
0.790368345982703 0.789570889526284 1 1
0.764593834773631 0.763829738041631 0 0
0.810923618095227 0.810125207778677 1 1
0.774721972507473 0.773942624544929 1 1
0.830394419659614 0.829489942317108 1 1
0.799301196303236 0.798483849387407 1 1
0.762755876903359 0.761944387212192 0 0
0.781951778803672 0.781176568884464 1 1
0.794151892620006 0.793374982117423 1 1
0.808303522404481 0.807577701276591 1 1
0.77425634913595 0.773449366449196 1 1
0.802494190330454 0.80170385743568 1 1
0.805617018613601 0.804819503189066 1 1
0.797075806289388 0.796267802788792 1 1
0.790673379022727 0.789905741018568 1 1
0.782430974459527 0.781600931692274 1 1
0.825912461489173 0.825028586463446 1 1
0.79439115498872 0.793611614694127 1 1
0.787903626142396 0.787131834374795 1 1
0.761411798174487 0.760607829655025 1 1
0.763938219152809 0.763147625510606 0 0
0.799078945840467 0.798246394572273 1 1
0.788881881847672 0.788071620154624 1 1
0.77976774309382 0.778919519395928 1 1
0.775333930683464 0.774543402788853 1 1
0.812066041048039 0.811240134206169 1 1
0.79256275088879 0.791778517208193 1 1
0.786707714581999 0.785968693300682 1 1
0.814095755168138 0.813282254116922 1 1
0.79271948185654 0.791976407323483 1 1
0.818573540597204 0.817713881380947 1 1
0.788036446117684 0.787305282374681 1 1
0.81152765393524 0.810681304506829 1 1
0.779068942702478 0.778261893716418 1 1
0.789840271825839 0.789050793309888 1 1
0.801127990673818 0.800251839019996 1 1
0.831354629709422 0.830554752031847 1 1
0.807471161518754 0.806676905916052 1 1
0.803260410208902 0.802442345581158 1 1
0.776689654869993 0.775927496954908 1 1
0.808191578541541 0.807385243388261 1 1
0.830007723037495 0.82921321660339 1 1
0.797479660658037 0.796572846260839 1 1
0.802061686534283 0.801244579447115 1 1
0.795302921812949 0.794452843655938 1 1
0.823701275793133 0.822924662870958 1 1
0.792207663621659 0.791429655377135 1 1
0.790980746685201 0.790240905644799 1 1
0.792710280791935 0.791956756202225 1 1
0.809365445924942 0.808565355457284 1 1
0.777471335823139 0.776690716279912 1 1
0.81188714710088 0.811110056068463 1 1
0.795807152140905 0.795001894658387 1 1
0.807245548221416 0.806432516093716 1 1
0.786218349228148 0.785462064062911 1 1
0.841641118385129 0.840774101068484 1 1
0.801092587185176 0.800316059562575 1 1
0.819567851495602 0.818712861309164 1 1
0.797448740253025 0.796667165852696 1 1
0.800355846579084 0.799519978646318 1 1
0.823503741473426 0.822651678502629 1 1
0.799792831608826 0.798948116985002 1 1
0.801374610900578 0.800563686763159 1 1
0.80135562901838 0.800534044774407 1 1
0.78857765448505 0.787791336929554 1 1
0.803004187937505 0.802169775373891 1 1
0.791070437946997 0.79030061631121 1 1
0.815279883143823 0.814455084630492 1 1
0.82435866278213 0.823480895687905 1 1
0.803509873609001 0.802712186276104 1 1
0.799822597781906 0.799079000253213 1 1
0.80084626948655 0.799946130373538 1 1
0.817734764504931 0.816947892279948 1 1
0.817721911267383 0.816900955990313 1 1
0.799395384580174 0.798545142195475 1 1
0.776367174010922 0.775580418850792 1 1
0.804876048069003 0.80409616231933 1 1
0.801322200320443 0.800494644774081 1 1
0.803133122459729 0.802343592395381 1 1
0.802390377310788 0.801605681069047 1 1
0.797989882234301 0.797196654827396 1 1
0.797692703537421 0.796945699995321 1 1
0.764783032110416 0.764082949393674 0 0
0.802877700858747 0.802080147962438 1 1
0.81259323724754 0.811817201283793 1 1
0.773317121393987 0.772556532663783 1 1
0.792251182086117 0.791395073495232 1 1
0.83421970376805 0.833363951099249 0 1
0.782212271144721 0.78143925545362 1 1
0.800841553237643 0.800014630240365 1 1
0.800288532816069 0.799520140970497 1 1
0.817868443170619 0.817010786520286 1 1
0.825893277900236 0.825077038852563 1 1
0.79582848998043 0.795060555478634 1 1
0.838467645097592 0.837607270539744 1 1
0.799966971577008 0.799209307464789 1 1
0.781969804373328 0.781205009347956 1 1
0.82263381927529 0.821859332275578 1 1
0.762130676890738 0.761400350880654 0 0
0.797296739623011 0.796551530096174 1 1
0.780324174866272 0.779576026376504 1 1
0.793558188032559 0.792735264566992 1 1
0.824814111744491 0.823938243503927 1 1
0.804529331910982 0.803734246680522 1 1
0.789812686594382 0.789003608025323 1 1
0.80842681292199 0.807643311005484 1 1
0.813217701443041 0.812395311824983 1 1
0.80068558593428 0.799883598070511 1 1
0.802998073546865 0.802162692022638 1 1
0.811449605209644 0.810671203401559 1 1
0.798645745794717 0.797827596719229 1 1
0.810541499412301 0.809703980221593 1 1
0.800616550248396 0.799793411601898 1 1
0.799685479104082 0.798906946198936 1 1
0.758097092845572 0.757354309206519 0 0
0.821261346865989 0.82049267744517 1 1
0.771804408837557 0.771016002393365 1 1
0.789872493274726 0.789104235413322 1 1
0.810367372057623 0.809595265862808 1 1
0.805448770236086 0.804635056395328 1 1
0.828946114962794 0.828163548974694 1 1
0.77096323153944 0.770213893824968 1 1
0.793513329266236 0.792694536903484 1 1
0.82726861171273 0.826464627076462 1 1
0.801953528567501 0.801126159479528 1 1
0.79937048647912 0.798559949617383 1 1
0.78503741094586 0.784199081466047 1 1
0.79334479918567 0.79257260667525 1 1
0.809296995427471 0.808510688514923 1 1
0.817972098640441 0.817162174941871 1 1
0.804604560524223 0.803752909719917 1 1
0.823954595043209 0.823089195352777 1 1
0.798375873203065 0.797598896870872 1 1
0.799905122874353 0.799127196813743 1 1
0.79141139226133 0.790600759073019 1 1
0.77268147736084 0.771948962711384 1 1
0.798498239825176 0.797705636388468 1 1
0.780682738317041 0.779919562515748 1 1
0.801809487901516 0.800971203488352 1 1
0.801074797583688 0.800298729282881 1 1
0.808418619965876 0.807631258543218 1 1
0.78643996447793 0.785653425782851 1 1
0.789001393945154 0.788214034223433 1 1
0.818173131259455 0.817367237018366 1 1
0.816580533981363 0.815772432410911 1 1
0.776154047096331 0.775346483761314 1 1
0.788785964981157 0.788035734219609 1 1
0.804105476262567 0.803245110445345 1 1
0.798395937293566 0.797609791874822 1 1
0.785651227809699 0.784786829930189 1 1
0.790385157927057 0.789588932560041 1 1
0.818213547248173 0.817345800096895 1 1
0.780493655515458 0.779731091669872 1 1
0.797956101396552 0.797174115075471 1 1
0.809081318201014 0.808291876384663 1 1
0.811250311147709 0.810419898674698 1 1
0.780662276612666 0.779931055910115 1 1
0.79418484242068 0.793359035149936 1 1
0.80190569230114 0.801161850659631 1 1
0.781213111874255 0.780441581344897 1 1
0.813999239279553 0.81323047537329 1 1
0.757648216696056 0.75687484700112 0 0
0.809674732193273 0.808929864576617 1 1
0.814549536134618 0.813718873002545 1 1
0.798175015470518 0.797390855278569 1 1
0.812049586731462 0.811217176131661 1 1
0.808135794909548 0.80731944666922 1 1
0.784241228595505 0.783499420275624 1 1
0.8057500749784 0.804894483583485 1 1
0.809881414690563 0.809055153827479 1 1
0.786700781314332 0.785914531049723 1 1
0.791217013068595 0.790344672072314 1 1
0.797305127348214 0.796497713451382 1 1
0.799359160413259 0.798531416628254 1 1
0.797404345048995 0.796600272133505 1 1
0.790285482847702 0.789484253889491 1 1
0.819948001345825 0.819080966061992 1 1
0.762613484968539 0.761817481281478 1 1
0.812579279197034 0.811808397010681 1 1
0.832296146026563 0.831481592564964 1 1
0.782287100483396 0.78143441010291 1 1
0.78289766211566 0.782070256383077 1 1
0.800818348937331 0.800071170838239 1 1
0.816555631733527 0.815808004641673 1 1
0.805172781960216 0.804316522345191 1 1
0.798026189530433 0.797257327202634 1 1
0.798643808638575 0.797846789870586 1 1
0.799658602742443 0.798912883083928 1 1
0.812712693890725 0.81190633235138 1 1
0.767002815246613 0.766244651935028 1 1
0.796119182144638 0.795314846025318 1 1
0.782619415601267 0.781811142597985 1 1
0.805657184071158 0.804887696247883 1 1
0.816970491403492 0.816129430490932 1 1
0.796576530299827 0.795812430959088 1 1
0.798216020290191 0.797399228444544 1 1
0.802018389311678 0.801213825232158 1 1
0.789640725872236 0.788812212399496 1 1
0.811843634177835 0.811038965784705 1 1
0.807314946042418 0.80649110514659 1 1
0.772990520560942 0.772169922451872 1 1
0.819699635821175 0.81887112536386 1 1
0.804579646949745 0.803807958975843 1 1
0.806981351512121 0.806185967246581 1 1
0.810842854820098 0.810008909141769 1 1
0.81281401913237 0.812006463959062 1 1
0.79952316098932 0.798704358563757 1 1
0.790811112811868 0.790003382345962 1 1
0.807894988443208 0.807050658956068 1 1
0.787494305970445 0.786727900957652 1 1
0.788354119446347 0.787633511592455 1 1
0.764436085253238 0.763685678716948 0 0
0.808592582065669 0.807788172555821 1 1
0.810866300442987 0.809989394307378 1 1
0.788895045198333 0.788146224779278 1 1
0.801421916937927 0.800619582875645 1 1
0.829047564885991 0.828284747901888 1 1
0.8031905663371 0.802395529194197 1 1
0.810084181345059 0.809285360358112 1 1
0.786084883419306 0.785279594517832 1 1
0.796209629191594 0.79543448559089 1 1
0.843174380971073 0.842342366460611 0 0
0.797258680727928 0.796478431049661 1 1
0.780656152143978 0.779846793552178 1 1
0.815174111842069 0.814375924650466 1 1
0.824570797220964 0.823786416531824 1 1
0.793679523846077 0.792875291048938 1 1
0.819690569689476 0.818846785757213 1 1
0.784153102575811 0.783388416562242 1 1
0.78880675532339 0.787965664949918 1 1
0.796400775160176 0.795611665623259 1 1
0.813660708804366 0.81282711585596 1 1
0.804306618915413 0.803573852620424 1 1
0.809388004683392 0.808575577208254 1 1
0.801124567608393 0.800362863366468 1 1
0.81669923994818 0.81586491503179 1 1
0.811889662044103 0.811072755620425 1 1
0.806552032084949 0.805745284871994 1 1
0.812439766109549 0.811629285508192 1 1
0.800285149457111 0.799455076518352 1 1
0.797415699845278 0.796570599185132 1 1
0.812254840789281 0.811434411840604 1 1
0.833246885611186 0.832404578043513 1 1
0.808448494263257 0.80760771961302 1 1
0.80192211361025 0.801087607295512 1 1
0.794170438607949 0.793400442145634 1 1
0.794529054938968 0.793733868573227 1 1
0.805748555133076 0.804925123426835 1 1
0.774762561792415 0.773982394147636 1 1
0.782296402308781 0.781491527536753 1 1
0.798828164978864 0.798069465611941 1 1
0.798149203419507 0.797350144325682 1 1
0.850573925972579 0.849633970233673 0 0
0.828856003049569 0.828050651154243 1 1
0.809191295306783 0.808384295159981 1 1
0.810224374633669 0.80937804092328 1 1
0.780316161902765 0.779532568562208 1 1
0.788419403334589 0.787645181829043 1 1
0.823786225419889 0.822929065999373 1 1
0.809689463834956 0.808863640645987 1 1
0.778180397189549 0.777365069690142 1 1
0.79850506763449 0.797685787068975 1 1
0.784897173373015 0.78415433724896 1 1
0.805242872625856 0.804408385614702 1 1
0.797429262037787 0.796639151730278 1 1
0.820773254258761 0.819913172324018 1 1
0.784305265502025 0.783563109527481 1 1
0.804018578685555 0.803241455184134 1 1
0.796224122989671 0.795451162474747 1 1
0.806321776591066 0.805490852584941 1 1
0.779221021910549 0.778462061269789 1 1
0.806696856573031 0.805891438699853 1 1
0.815116686207352 0.814371752311128 1 1
0.822336449749474 0.821495935699992 1 1
0.817028496171741 0.816195358324885 1 1
0.782134766375865 0.781327429750154 1 1
0.779745192137653 0.778953406946638 1 1
0.799533124002903 0.798714265250036 1 1
0.808031455070069 0.807201030620445 1 1
0.819263974044581 0.81837194277932 1 1
0.80245990871479 0.801707026882678 1 1
0.809495462491671 0.808726124528373 1 1
0.796218238458504 0.795414539406553 1 1
0.768828427263336 0.768045091647319 1 1
0.8413503653527 0.840555662281552 0 0
0.801544022003591 0.800848907128066 1 1
0.797698000710061 0.796898671439841 1 1
0.762884364331404 0.762063463898372 0 0
0.807876219542139 0.807071429690479 1 1
0.776936982500076 0.776180073865102 1 1
0.791868855955742 0.791083192616289 1 1
0.791682855527906 0.790902358683689 1 1
0.815807151225441 0.815033197772 1 1
0.795486954580651 0.794639716806948 1 1
0.814731877376142 0.813919936879541 1 1
0.795309410470056 0.794535117106445 1 1
0.805135542783965 0.804279230144413 1 1
0.770949675992809 0.770192772889668 1 1
0.777277231813818 0.776486504071922 1 1
0.769979247911053 0.769175991693767 1 1
0.812706463585221 0.811872386015131 1 1
0.805022717901407 0.804178916151399 1 1
0.814745060934858 0.813918482450923 1 1
0.792649239009399 0.791863784618065 1 1
0.821961463443441 0.82106087343952 1 1
0.812256131494838 0.811373118123543 1 1
0.806833748522979 0.805977425492975 1 1
0.81045599094538 0.809636686211761 1 1
0.814455123537056 0.813613828864666 1 1
0.843572738167887 0.842697432414778 0 0
0.797913233597939 0.797103856606754 1 1
0.795602930451345 0.794797886230763 1 1
0.780821173230942 0.78006652773111 1 1
0.837214120778859 0.836405598854208 0 0
0.772733812877452 0.771945529219936 1 1
0.801676019225896 0.800822482037004 1 1
0.782873522626638 0.782020735161066 1 1
0.792523370600373 0.791737102121884 1 1
0.807318761407194 0.806570733364265 1 1
0.803441819476762 0.802646479921291 1 1
0.765554266972396 0.764780881508537 0 0
0.786594478427318 0.785745949982429 1 1
0.800780179484206 0.800018883465909 1 1
0.820440157474348 0.819622775903104 1 1
0.786352268920432 0.785582700809739 1 1
0.7735893036014 0.772756975799663 1 1
0.806876139714559 0.806054208866995 1 1
0.747367645408092 0.746616196478602 0 0
0.837830362035965 0.836949491139285 0 0
0.792795076836719 0.791967532930498 1 1
0.756218332775443 0.755473777493965 0 0
0.780690715080972 0.779901619661751 1 1
0.818738308261832 0.817951061645691 1 1
0.810687937185601 0.809913121821285 1 1
0.816074978898364 0.815293288082907 1 1
0.782985793774043 0.782179834384978 1 1
0.797489087310117 0.796739498801301 1 1
0.776181207674704 0.775382849303928 1 1
0.789877373740634 0.789068886903578 1 1
0.822212398145526 0.821374769695019 1 1
0.767986940836686 0.767206915872615 1 1
0.808495176057513 0.80772122144805 1 1
0.797605520809602 0.796869816462694 1 1
0.781932648920463 0.78111993569767 1 1
0.827685387727623 0.826794912516597 1 1
0.801052205881384 0.800279028301816 1 1
0.804142326555858 0.803375014219291 1 1
0.786024140054972 0.785208612022198 1 1
0.784140095328657 0.78333251842754 1 1
0.795161976672172 0.794329676012833 1 1
0.811027637958652 0.810185608638366 1 1
0.789774055724651 0.789018602140828 1 1
0.824587101808936 0.823778426141355 1 1
0.78156772055706 0.780840087364058 1 1
0.76973680943236 0.768900416064137 1 1
0.805447619699845 0.80469513919104 1 1
0.795280118042708 0.794446497328174 1 1
0.807528286112209 0.806690146796516 1 1
0.757869242174839 0.757067863802481 0 0
0.769602913724428 0.768857890782915 1 1
0.830495312033128 0.829647833788638 1 1
0.806594894667928 0.805827282031392 1 1
0.817077511503776 0.816290318699141 1 1
0.77875791960615 0.77797628786841 1 1
0.777236205810011 0.776443743086813 1 1
0.792427328659864 0.791637009961923 1 1
0.776241719153996 0.775435197489776 1 1
0.785264059507925 0.784428386845733 1 1
0.800547492703099 0.799768857954984 1 1
0.783608186809162 0.782812971404255 1 1
0.789975214860197 0.789178849205087 1 1
0.791730458810108 0.790928552815901 1 1
0.812539356866669 0.811706979895328 1 1
0.819120195010035 0.818294544050752 1 1
0.80978629975432 0.80899000854459 1 1
0.823789858575062 0.822932245775126 1 1
0.815702209880957 0.814909513546357 1 1
0.787271438222191 0.786449608694426 1 1
0.815007434543622 0.814117444324884 1 1
0.80958744686399 0.808864429210489 1 1
0.816659772828963 0.815863380890495 1 1
0.80042622732536 0.799639818168011 1 1
0.808350422691984 0.80755082009697 1 1
0.811298518833043 0.810497257423714 1 1
0.808985471858516 0.808200943357643 1 1
0.805285997057535 0.80446308019578 1 1
0.797043522931986 0.796250344438073 1 1
0.80962232825957 0.808793534648585 1 1
0.803727174652706 0.802936905652935 1 1
0.763065552119892 0.762301407226218 1 1
0.792333409544379 0.791526123146804 1 1
0.781614190042012 0.780876036751382 1 1
0.816759102172446 0.815899180035818 1 1
0.811621958063852 0.810775886637676 1 1
0.788683780101865 0.787920094242638 1 1
0.83404250936062 0.833180880067587 1 1
0.806363262676713 0.805558936590996 1 1
0.808177045010399 0.807389614762261 1 1
0.769437114689043 0.768703414336242 1 1
0.796549389600189 0.795784162538364 1 1
0.80320233934687 0.80236017473515 1 1
0.803058698079464 0.802236718959307 1 1
0.770614970547557 0.769833660204823 1 1
0.794904582042647 0.794152112156633 1 1
0.823315372797502 0.822395763507138 1 1
0.820270000045912 0.819426410775957 1 1
0.825170080656272 0.824358607214574 1 1
0.798635132949869 0.797802480049455 1 1
0.807624645867792 0.806840970036003 1 1
0.793331641176028 0.792564406221596 1 1
0.781487258874818 0.78063798657924 1 1
0.788045437374768 0.787196537225189 1 1
0.801953670666413 0.801169484908394 1 1
0.812957742248201 0.812145514413838 1 1
0.789505681208209 0.78870042005002 1 1
0.793036159638111 0.792220906885022 1 1
0.778310514677373 0.777519317717555 1 1
0.811190655561453 0.810406338610248 1 1
0.780384893140661 0.779556054249447 1 1
0.806229280852277 0.805416433126473 1 1
0.803088863351273 0.802277118893893 1 1
0.787364318800683 0.786610859322465 1 1
0.809121234091038 0.808319287642189 1 1
0.795251894747387 0.794446536784995 1 1
0.794962561739068 0.794150335643549 1 1
0.786951695597699 0.786180270008978 1 1
0.7801821949626 0.779380258695513 1 1
0.792755640884074 0.791932350795647 1 1
0.795784461608922 0.794997579231014 1 1
0.823816337646832 0.822998750880057 1 1
0.811947465609024 0.811117190752451 1 1
0.806244618086685 0.805494774753972 1 1
0.800936768968034 0.800144824647723 1 1
0.82459605763961 0.823702420628926 1 1
0.807596009173089 0.806758794671245 1 1
0.796970927166212 0.796210022669463 1 1
0.788928663922689 0.788184790785027 1 1
0.78846193539237 0.78767993676263 1 1
0.785560155704272 0.784749954720504 1 1
0.796144112734552 0.795400472051063 1 1
0.811107023334474 0.810268005369321 1 1
0.808132425554248 0.807321617748404 1 1
0.809522899062825 0.808764487570681 1 1
0.811829054210482 0.811006123047606 1 1
0.784855170117654 0.784101135553174 1 1
0.782854538628094 0.782031792235976 1 1
0.817035381242989 0.816252889854024 1 1
0.809203812869369 0.808407820065321 1 1
0.782978380357447 0.782191634120958 1 1
0.768957773588216 0.768074398077915 1 1
0.806434404177778 0.805530990476578 1 1
0.790641746517745 0.789870860866462 1 1
0.812460778256201 0.811648680855387 1 1
0.788693475223072 0.78792495486823 1 1
0.799367797209338 0.798500502255941 1 1
0.813630411381838 0.812783240589207 1 1
0.807207217542816 0.80643820837926 1 1
0.809008387029641 0.808156874175892 1 1
0.823671865079806 0.822837611758378 1 1
0.815746280666439 0.81490658725007 1 1
0.782970314456103 0.782225063017701 1 1
0.793314560282819 0.792504244924451 1 1
0.797427011999116 0.796624335450164 1 1
0.781070538429905 0.780305126742286 1 1
0.788418279117185 0.787632922805258 1 1
0.809235003254907 0.808401747445369 1 1
0.812796414562012 0.811903275312656 1 1
0.832741828795425 0.831932917838136 1 1
0.804647514615006 0.803850752043536 1 1
0.777417462206835 0.776619917791613 1 1
0.783380975845919 0.782536422974056 1 1
0.824701131633145 0.823912889614234 1 1
0.80221666331959 0.801376648358251 1 1
0.809981621118004 0.80920154636617 1 1
0.798076848034779 0.797336566453264 1 1
0.800246656352659 0.799399246905082 1 1
0.783516295243177 0.782660432049176 1 1
0.833631214616599 0.832785101706011 0 1
0.789145257827072 0.788403661058348 1 1
0.80735843707457 0.806586631369606 1 1
0.796176312814463 0.795423900755869 1 1
0.808793108661058 0.808030232895464 1 1
0.81636907681647 0.815497412344194 1 1
0.802336093083138 0.801496105008132 1 1
0.775193490839373 0.774364973735337 1 1
0.78451257069944 0.783776974102806 1 1
0.814781751295308 0.813936751066343 1 1
0.809311819999622 0.808460810618332 1 1
0.812215111308879 0.811431413284433 1 1
0.799821816492169 0.799029960589856 1 1
0.810207884705623 0.809422801936151 1 1
0.806242668926207 0.805381922507378 1 1
0.791940614345345 0.791110514171645 1 1
0.794227668893785 0.793444504149471 1 1
0.803306354322071 0.80255951223539 1 1
0.792437874031927 0.791592404814351 1 1
0.781947190603316 0.781157047526151 1 1
0.811426778009016 0.810671435805964 1 1
0.836292617695297 0.83547272606012 1 1
0.772620232903671 0.771740111998598 1 1
0.799457308567556 0.798676383275845 1 1
0.82637292737642 0.825538089424976 1 1
0.794030224175157 0.793220009067138 1 1
0.794636457441778 0.793819845422225 1 1
0.798795836773859 0.798019506102174 1 1
0.800728952342366 0.799879150325995 1 1
0.813159707423131 0.812382636741035 1 1
0.816339212420448 0.815509055441087 1 1
0.809567909552436 0.808769404015453 1 1
0.811054427879559 0.810185521985139 1 1
0.797575227592383 0.796774670721299 1 1
0.792476626975417 0.791693135527375 1 1
0.76064171485783 0.759828794527355 0 0
0.792113905181876 0.791360409451652 1 1
0.772934605090382 0.772122524111885 1 1
0.811868701501485 0.810977057811429 1 1
0.78408391904061 0.783337906289939 1 1
0.799515866882307 0.798747990587395 1 1
0.806106862612524 0.805232984768761 1 1
0.800028031707757 0.799230569642846 1 1
0.77358964968948 0.772828588283628 1 1
0.820732052157317 0.8199018772177 1 1
0.810237444043235 0.809447637002349 1 1
0.78231242821274 0.781593928481664 1 1
0.813449234663348 0.81254040862795 1 1
0.782425975577659 0.781594560185094 1 1
0.786687055982598 0.785919636822882 1 1
0.77909492910328 0.778250421088497 1 1
0.813272573862594 0.812464111554144 1 1
0.80300701662253 0.802129330198601 1 1
0.817400919504426 0.816593549952317 1 1
0.832080932166761 0.831171168643809 1 1
0.80150924293491 0.800679492462325 1 1
0.818438648709476 0.817600514278576 1 1
0.810632858322533 0.809840617010912 1 1
0.819229398297001 0.818380505821418 1 1
0.805504446869248 0.804734925896044 1 1
0.800870102521738 0.800056007841574 1 1
0.801698262475802 0.800934740301072 1 1
0.791758676036899 0.790941598079342 1 1
0.82427881926383 0.823408303621701 1 1
0.787374307588302 0.786569961906504 1 1
0.810630558067801 0.809815580618417 1 1
0.810552288735646 0.809802193554544 1 1
0.779725375016098 0.778911478399835 1 1
0.8170478889057 0.816162240473095 1 1
0.787966012225322 0.787134261209819 1 1
0.804683046780406 0.803772157015576 1 1
0.801851464324478 0.801104503679032 1 1
0.769998997938067 0.769194140575626 1 1
0.794692881749918 0.793931004677093 1 1
0.816339257032432 0.815467928077038 1 1
0.78422190010118 0.783450585700617 1 1
0.818473726704757 0.817624624150628 1 1
0.779331609893702 0.778465523303956 1 1
0.831749769389529 0.830852355333827 1 1
0.781732859071135 0.780959169651771 1 1
0.807091712126178 0.806313003388017 1 1
0.815553915430046 0.814720105642103 1 1
0.828369774326076 0.827425542288034 1 1
0.78876568028632 0.787978770961303 1 1
0.801340352548808 0.80043024285945 1 1
0.811366219426816 0.810548666573485 1 1
0.810594034617972 0.809835738317513 1 1
0.833409067066786 0.832552021303138 1 1
0.809033708992163 0.808209767232362 1 1
0.791107492062932 0.790303000594128 1 1
0.816341462297257 0.815535587890489 1 1
0.794795101255499 0.794013437897262 1 1
0.818198887244278 0.817384647359336 1 1
0.801537930020442 0.800742365291858 1 1
0.780358027265448 0.779618143623106 1 1
0.812661508169544 0.811835898638627 1 1
0.79150371923879 0.79067617473112 1 1
0.77984941323903 0.779121737356377 1 1
0.807972201248647 0.807217251645235 1 1
0.786634139623156 0.78587998438671 1 1
0.796515601738416 0.795685208335437 1 1
0.819654868124725 0.818857933027722 1 1
0.786837244236872 0.786090356350349 1 1
0.795869153606239 0.795069196426055 1 1
0.8143560427477 0.813491554210324 1 1
0.804933271559961 0.804176260066347 1 1
0.840806349340926 0.839975527181592 0 0
0.79444959022681 0.793680252363434 1 1
0.803486693812418 0.802598528217463 1 1
0.785230424625382 0.78445756868543 1 1
0.800986550013829 0.800216598654807 1 1
0.803591586963561 0.802815970967982 1 1
0.784962170915138 0.784149948750426 1 1
0.794948834860469 0.794114806959719 1 1
0.808688763481513 0.80789950989732 1 1
0.798491707071424 0.797701478485088 1 1
0.800318676678598 0.799497931011704 1 1
0.809280836249267 0.808458895357592 1 1
0.792154578838498 0.791293718263001 1 1
0.789204943046666 0.788403490187656 1 1
0.800562613538691 0.799806865891761 1 1
0.817774931594426 0.816891233192797 1 1
0.832567660070605 0.831719484448534 1 1
0.816169043669919 0.815333711422851 1 1
0.81794974683897 0.817130978809254 1 1
0.830226137304241 0.829433514493878 1 1
0.788029067967844 0.787205873291181 1 1
0.784037145911603 0.783243263116217 1 1
0.798622888212886 0.797862386916503 1 1
0.834783777666323 0.833947314581354 0 0
0.761172198544925 0.760420394940858 1 1
0.81128888702142 0.81048255442636 1 1
0.793178166854586 0.792330477289971 1 1
0.763514303003375 0.762778179343349 0 0
0.779160014478977 0.778352007226265 1 1
0.794913418029768 0.794140349552495 1 1
0.805502142936101 0.804745556252337 1 1
0.819432040025167 0.818617548473898 1 1
0.793380311085548 0.7925970565795 1 1
0.793605486965868 0.792847020776778 1 1
0.815144424432454 0.814348110691092 1 1
0.807231840562099 0.806386995104919 1 1
0.798157501522256 0.797347701017806 1 1
0.777853872078744 0.777057460112326 1 1
0.791626105332681 0.790834954754778 1 1
0.794771276866568 0.7939305609126 1 1
0.794783562639306 0.793981718683814 1 1
0.812787503426379 0.811977323923995 1 1
0.789934483632255 0.789147891438832 1 1
0.793413477444173 0.792568169221161 1 1
0.808884356334718 0.808039495911396 1 1
0.786158717571745 0.785443463138172 1 1
0.814627007429542 0.813791946910747 1 1
0.813025913231247 0.812178649861183 1 1
0.814782968883806 0.813912512410435 1 1
0.786147468040392 0.785366045991926 1 1
0.795867488990606 0.795019141323147 1 1
0.785954555556668 0.785204729621124 1 1
0.794657481888944 0.793883398120314 1 1
0.819384802038194 0.81854395864567 1 1
0.808936324156796 0.808156778355514 1 1
0.802617850602014 0.801820325612341 1 1
0.754520607570043 0.753746719139374 0 0
0.779841806467886 0.779026872741157 1 1
0.803483417420804 0.802602291471172 1 1
0.801808608586231 0.801046470808334 1 1
0.807446222208925 0.806672010495003 1 1
0.802797603254815 0.801994518352767 1 1
0.797160212293592 0.796358117288271 1 1
0.800504692647699 0.799670758018884 1 1
0.792219498259478 0.791410375610008 1 1
0.808683216963233 0.807822221354096 1 1
0.79886041786975 0.798097455331595 1 1
0.805734686220964 0.80495812259797 1 1
0.79372584141262 0.792885718934662 1 1
0.837540268039811 0.83670507907831 0 0
0.804455052806709 0.80367767645672 1 1
0.803537691348078 0.802753407230948 1 1
0.799141406270218 0.798398486987431 1 1
0.783560672959662 0.782788872650858 1 1
0.798808088294656 0.797982979720114 1 1
0.783674243560874 0.782968697392609 1 1
0.801287680074031 0.800453330573694 1 1
0.80126918285108 0.800479466158034 1 1
0.796620361535592 0.795862990733437 1 1
0.805896404406008 0.805063867141209 1 1
0.815501074172028 0.814675479991125 1 1
0.828695603558394 0.827880029897731 1 1
0.794502107794734 0.79368083455358 1 1
0.780712014235494 0.779932489004349 1 1
0.801421372030959 0.800678850324438 1 1
0.80007407154214 0.799266314012634 1 1
0.790171708294218 0.789344297810665 1 1
0.815448325209804 0.814620434002925 1 1
0.803681513352408 0.802862571577781 1 1
0.771534338354784 0.770782170588281 1 1
0.808651629725233 0.807772281343423 1 1
0.835513401699371 0.834713921398667 0 0
0.823172667009814 0.822367211282317 1 1
0.817904057059625 0.817075845569518 1 1
0.750169241040294 0.749438634471417 0 0
0.777987367352915 0.777235981715854 1 1
0.77221871945404 0.771440622047899 1 1
0.792187052064765 0.791342082391867 1 1
0.795204473415606 0.794456280643279 1 1
0.822232017517826 0.82143220014737 1 1
0.788087442507475 0.78729488292636 1 1
0.795557955103948 0.794697038583379 1 1
0.781939810859359 0.781104809014138 1 1
0.788075484756473 0.787254639350642 1 1
0.783274765100122 0.782578091883469 1 1
0.821249074070735 0.82035386830155 1 1
0.789931983342947 0.789163895407649 1 1
0.805715403964582 0.804898575517895 1 1
0.795364123866227 0.794570550705718 1 1
0.813675574054832 0.812864664588105 1 1
0.795230230816587 0.794428675910502 1 1
0.83148926638204 0.830673682262252 1 1
0.804352832953704 0.803605890476618 1 1
0.806165233264888 0.805348753418054 1 1
0.797313305862109 0.796582824661612 1 1
0.815054279389005 0.814241360022867 1 1
0.778250969364594 0.77743473369239 1 1
0.800154746071357 0.799354960418244 1 1
0.810747220432258 0.809966824005402 1 1
0.796851991518275 0.796028570787959 1 1
0.805331269995268 0.804521253714021 1 1
0.810661044473268 0.809866530260414 1 1
0.800903327584314 0.800124317662688 1 1
0.770097915087301 0.769302265604656 1 1
0.815954797032453 0.815079118416133 1 1
0.820135501030367 0.819187885684003 1 1
0.795786237977723 0.795028850555354 1 1
0.805520345324603 0.804703254134032 1 1
0.799604911579204 0.798811358429497 1 1
0.807874068242816 0.807097186715663 1 1
0.806098365092177 0.805292740224484 1 1
0.794992678392271 0.794207519688994 1 1
0.807673961683218 0.806839996241932 1 1
0.800257348943939 0.799456582988788 1 1
0.767381356544572 0.766604300397514 1 1
0.805041632127167 0.804273408472293 1 1
0.824675539344243 0.823886501876704 1 1
0.774400446846762 0.773632512566672 1 1
0.820240584435123 0.819386304289057 1 1
0.777345390209427 0.776490244255002 1 1
0.788707094857109 0.787844630261008 1 1
0.80643673470121 0.805592942576203 1 1
0.81813171456845 0.817232342829919 1 1
0.826184275246758 0.825365881228843 1 1
0.802189301801522 0.801386359876367 1 1
0.779558430323323 0.778765722248743 1 1
0.811613046322306 0.810740862687993 1 1
0.789453431238612 0.788656362019153 1 1
0.785522498589758 0.784698483754583 1 1
0.825991701881678 0.825124620244754 1 1
0.801882847774583 0.801059653284908 1 1
0.769095177481768 0.768368000820288 1 1
0.781610174789483 0.780887662956755 1 1
0.791155133919732 0.790396996630654 1 1
0.826371833584302 0.825534072193572 1 1
0.828426301267125 0.827624157808946 1 1
0.80189109185427 0.801120526649494 1 1
0.769724161650364 0.768947294316005 1 1
0.819474873387398 0.818623849447056 1 1
0.822818128698167 0.822019526188739 1 1
0.78740197193144 0.786622469679848 1 1
0.811719500580987 0.81096317850759 1 1
0.750422951358329 0.749646644218141 0 0
0.793299878835537 0.792509273792514 1 1
0.765672826859843 0.764970947741048 0 0
0.78539245086193 0.784601155346835 1 1
0.796258538790958 0.795449473411819 1 1
0.774607248736274 0.773845686374575 1 1
0.794720709969619 0.793911130220131 1 1
0.804378641380367 0.803580227944829 1 1
0.826348905124648 0.825547124972256 1 1
0.76385596216457 0.763105913017409 0 0
0.804484982606857 0.803676859321497 1 1
0.820886910913324 0.820101391821666 1 1
0.772400431246944 0.771587351511264 1 1
0.786368122005021 0.785572471886728 1 1
0.818353206504744 0.817509539609756 1 1
0.826650335434111 0.825759842899079 1 1
0.805500240264372 0.804719002215219 1 1
0.809175693105677 0.808363958086797 1 1
0.804187081034519 0.80332669965286 1 1
0.786897835557305 0.786089692794398 1 1
0.78160489713189 0.780826826241752 1 1
0.797739254898732 0.79691977157703 1 1
0.800306472449748 0.799510053307782 1 1
0.797870631686324 0.797029976326886 1 1
0.772224726749782 0.771474082651559 1 1
0.793070245215344 0.792282740732895 1 1
0.785210119732161 0.784442342741466 1 1
0.81034925272944 0.809582337303182 1 1
0.807634954420604 0.806886462339871 1 1
0.787062914398609 0.786262178750111 1 1
0.794789628014513 0.79395303480471 1 1
0.812288216272058 0.811513948088916 1 1
0.810515724870526 0.80974198839603 1 1
0.799548972855742 0.798730849850077 1 1
0.767153632535462 0.766420922439851 1 0
0.794154775966339 0.793381874442249 1 1
0.790809641248445 0.790053950545303 1 1
0.789982159435906 0.789182504949117 1 1
0.787830409417675 0.786991744200444 1 1
0.812789153375947 0.812009146627028 1 1
0.801920506441542 0.80113086261213 1 1
0.793243699159033 0.792436904702636 1 1
0.780853664584678 0.780064938675998 1 1
0.802899768431504 0.802103650016233 1 1
0.794051906148202 0.793264784141442 1 1
0.820370630219334 0.819602396148062 1 1
0.796060873524731 0.795253381350687 1 1
0.811739755096998 0.810962167925602 1 1
0.778714770865939 0.777957886629205 1 1
0.795397827371059 0.794513061567192 1 1
0.804632414338499 0.803890152324391 1 1
0.800602773187034 0.799817556663447 1 1
0.796623507691553 0.795830807335804 1 1
0.794947983557771 0.794169206143526 1 1
0.803371285313912 0.802567261782218 1 1
0.81287153757982 0.812099237573928 1 1
0.834662587917498 0.833831305136621 0 0
0.804046444743886 0.803232037800117 1 1
0.800508364021784 0.799729309917102 1 1
0.815501248607746 0.814735031654344 1 1
0.793829768922382 0.793011125004768 1 1
0.791217320457592 0.790358462917089 1 1
0.784486142111394 0.783661604577099 1 1
0.798374155764585 0.797589707088111 1 1
0.813731313228281 0.812937907960988 1 1
0.797646633193356 0.796906304138356 1 1
0.79090091791109 0.79009143793972 1 1
0.82757954720077 0.826662781419975 1 1
0.812639023012826 0.811831947945354 1 1
0.792549876829099 0.791713592213975 1 1
0.795127561568905 0.794368204750522 1 1
0.826936793747442 0.826142198037639 1 1
0.778084797542757 0.777317199428263 1 1
0.80006829686517 0.799270182394716 1 1
0.762573794532422 0.761801732224994 0 0
0.845621272364346 0.844730804101483 0 0
0.808747985670285 0.807959214064254 1 1
0.802547393935378 0.801759570032775 1 1
0.80607746737043 0.805209951974946 1 1
0.782027572325114 0.781269207651193 1 1
0.80822463062103 0.807440935237985 1 1
0.819824061943341 0.819038272836247 1 1
0.800987273924884 0.800225428007598 1 1
0.784941264597541 0.784176290631177 1 1
0.802466083555433 0.801637096920494 1 1
0.831593405526592 0.830699629586105 1 1
0.784202625934794 0.783390143647972 1 1
0.824071694365784 0.823184334823183 1 1
0.805897122537579 0.805130406867676 1 1
0.794391679103035 0.793527295564457 1 1
0.792274648702145 0.791486134015626 1 1
0.802879484195049 0.80213559106418 1 1
0.811653324959065 0.810874814712053 1 1
0.778502464627793 0.777761957782278 1 1
0.799858976984664 0.79908508657858 1 1
0.80058677408862 0.799797594423531 1 1
0.820723485165502 0.819862746250599 1 1
0.811059741830952 0.810226782970755 1 1
0.793430294122941 0.792654479449352 1 1
0.809666797541915 0.808893177994943 1 1
0.796198015319849 0.795408076815819 1 1
0.772819785218453 0.771995902719483 1 1
0.804314830625061 0.803533163689631 1 1
0.822448444861559 0.821657335219265 1 1
0.799349918732799 0.798593556969105 1 1
0.807740619545844 0.806892286805341 1 1
0.808514889434505 0.807703695897227 1 1
0.775329561807855 0.774528968561909 1 1
0.803350734877683 0.802543905454463 1 1
0.792275994981055 0.791515552825224 1 1
0.825824410507482 0.824981060405171 1 1
0.760224262346843 0.759434207494506 0 0
0.784581035537658 0.783813133626504 1 1
0.818540493769127 0.817745038994264 1 1
0.786055160331642 0.785276497330507 1 1
0.803516115301521 0.802733073214494 1 1
0.822876794354069 0.822063725921937 1 1
0.791709550977063 0.790880507641621 1 1
0.813573027944723 0.812780741798454 1 1
0.787468127156003 0.786675139348293 1 1
0.815725937136318 0.814914462003466 1 1
0.840844186297765 0.839992068266415 0 0
0.775141805559286 0.774351055257909 1 1
0.802679634614264 0.801899319928668 1 1
0.791806283384937 0.790975807857884 1 1
0.832170351454065 0.831357607242525 1 1
0.832756447301107 0.831962985397441 1 1
0.81514116250773 0.814338431397722 1 1
0.791464614575394 0.790649658358003 1 1
0.809450182410238 0.808620285253492 1 1
0.813061800423695 0.812260606470378 1 1
0.787650920654723 0.786929429269234 1 1
0.774815882077084 0.774064726237724 1 1
0.789917876876793 0.789076174183168 1 1
0.803296514597893 0.802474119838941 1 1
0.828433742251434 0.827607903190086 1 1
0.806675517481412 0.805856235642899 1 1
0.83641181333444 0.835605324914099 0 0
0.805803223183434 0.804974731827702 1 1
0.813202683209033 0.81242154531667 1 1
0.795050727753624 0.794258069021413 1 1
0.823357323071912 0.8225482633838 1 1
0.780703218682141 0.77991947637352 1 1
0.798277231857104 0.797428348104729 1 1
0.811287532647832 0.810502379478723 1 1
0.814767420356737 0.813899203109666 1 1
0.796544202424541 0.795764551403639 1 1
0.822711394667047 0.821894320584406 1 1
0.811948957173013 0.811180066432688 1 1
0.802104499298308 0.801327166894467 1 1
0.799608476403785 0.798797675040592 1 1
0.817127688403437 0.816353012654751 1 1
0.814597715814658 0.813818966090073 1 1
0.779911400866198 0.779079137092997 1 1
0.7811279643661 0.78036888746601 1 1
0.804801162649343 0.803994356464078 1 1
0.789522059138484 0.788768483708983 1 1
0.786586271694532 0.785804361629471 1 1
0.801487629620755 0.80068509365071 1 1
0.775952368338515 0.775239374407312 1 1
0.797703621659073 0.79689185386306 1 1
0.820049986986692 0.819231811787446 1 1
0.807686054904451 0.806867232943877 1 1
0.80628164409235 0.805435532099976 1 1
0.828258950270302 0.82743524196915 1 1
0.792705683391432 0.791958226041702 1 1
0.805184047687741 0.804421586494713 1 1
0.780890358338318 0.780082516951073 1 1
0.772918213644897 0.772169776774072 1 1
0.782465734826832 0.781659564970507 1 1
0.787413178995547 0.786632234295004 1 1
0.800243860191032 0.799417153567202 1 1
0.809954729067711 0.809204239996673 1 1
0.813283821744171 0.812492909071441 1 1
0.799091262803248 0.798278525484136 1 1
0.793694609712 0.792909726323585 1 1
0.797311091762783 0.796533190643357 1 1
0.776232506283295 0.775446906388805 1 1
0.787476854068762 0.786730730216551 1 1
0.790338945502174 0.789510636382737 1 1
0.788668648442179 0.787869880376966 1 1
0.797770594690577 0.796923430322281 1 1
0.785832332066316 0.785103661256251 1 1
0.808400476776569 0.807643403031333 1 1
0.80943925388291 0.80861691543427 1 1
0.831696210623183 0.83086460113195 1 1
0.803457793379092 0.802653797457311 1 1
0.780866985952355 0.780040753290088 1 1
0.800151992747646 0.799349207270969 1 1
0.801869563642035 0.801033279388505 1 1
0.830637565932352 0.829847355580304 1 1
0.800259384067788 0.799460320533323 1 1
0.809522758450062 0.808740281640929 1 1
0.807439510787545 0.806647452654212 1 1
0.776533880731949 0.775755690190605 1 1
0.801213477515455 0.800394687503127 1 1
0.830568817283465 0.829756314857604 1 1
0.819503238701967 0.818657455552802 1 1
0.790332676251108 0.789548043705278 1 1
0.808503675578096 0.807662237216518 1 1
0.827138343184083 0.826323201401631 1 1
0.789185094135308 0.788376949168143 1 1
0.803322689761793 0.802479245739591 1 1
0.808245145589169 0.807414965980117 1 1
0.796065276488415 0.795234148301356 1 1
0.792812348531533 0.792021683822494 1 1
0.797031741460503 0.796244956853331 1 1
0.768432579723296 0.767637149117475 1 1
0.763715620116731 0.762900360209465 0 0
0.7926855733925 0.791901828963009 1 1
0.764559040814987 0.763790187819996 0 0
0.835413014589962 0.834611422186796 0 0
0.829374251380939 0.828544644145903 1 1
0.7860121531639 0.785203954561418 1 1
0.792547176799561 0.791745878910252 1 1
0.808178742864919 0.80739219521956 1 1
0.795190733591019 0.794443432868703 1 1
0.794137254970356 0.793297275745088 1 1
0.79932640674678 0.798495059700812 1 1
0.802916010514556 0.802077288667543 1 1
0.807748016106615 0.806936054674378 1 1
0.786509138879519 0.785746818447194 1 1
0.768527601134559 0.767732817150922 1 1
0.778201753437592 0.77738312981816 1 1
0.764585189498231 0.763831558008637 0 0
0.80932934529121 0.808528202454085 1 1
0.787338736253137 0.786512528755884 1 1
0.780652667414208 0.779846882690225 1 1
0.809839183762731 0.809007901589165 1 1
0.769820255418827 0.769092506893476 1 1
0.843700512206978 0.842875015478602 0 0
0.789004536708559 0.788191651434411 1 1
0.791658519131955 0.790839327574169 1 1
0.80775681727399 0.807001408216312 1 1
0.803622894019482 0.802808628847113 1 1
0.812351619499202 0.811477073327748 1 1
0.801811043468556 0.801002909875657 1 1
0.798374063754359 0.797549134491508 1 1
0.767273900118851 0.766483380129233 1 1
0.806106920064708 0.805305297165716 1 1
0.817642354527077 0.816786408008805 1 1
0.831630989420133 0.83077137230786 1 1
0.82582787775958 0.824980858756752 1 1
0.810604339482967 0.809843966398362 1 1
0.831622435019521 0.830796115832038 1 1
0.797447208903345 0.796642382339635 1 1
0.783410049705187 0.78262481473026 1 1
0.768998937035755 0.768251238947177 1 1
0.815570641277151 0.814723780809747 1 1
0.816372822588674 0.815563788200484 1 1
0.809507805915607 0.808753129763755 1 1
0.810003334484882 0.809183159861188 1 1
0.797349608050989 0.796525711878221 1 1
0.795776503494936 0.795019401854894 1 1
0.840239016033725 0.839420819423541 0 0
0.804959132890757 0.804135507272438 1 1
0.78465778495997 0.783859064812707 1 1
0.799254044786416 0.798486728953082 1 1
0.816898901895011 0.816024695701549 1 1
0.778226984491532 0.777482639891005 1 1
0.802128151135674 0.801335719600746 1 1
0.784748335766622 0.783963446884892 1 1
0.786411613679485 0.785555792062032 1 1
0.805766031225856 0.804905802054054 1 1
0.80677566618191 0.805999125493352 1 1
0.807107032736184 0.806314318140337 1 1
0.82333954224761 0.822531303902945 1 1
0.81326388491098 0.812454344967509 1 1
0.820943406071611 0.820058917161265 1 1
0.792670474420702 0.791904611135082 1 1
0.813058759516861 0.812218269828212 1 1
0.792723736730441 0.791881069436292 1 1
0.796743633704738 0.795982654668063 1 1
0.783498536169714 0.782733346622862 1 1
0.764226137923475 0.763478788657143 0 0
0.821313951851215 0.820491696672455 1 1
0.818518990384328 0.817637777016269 1 1
0.820530829024187 0.819715283354479 1 1
0.813325104966637 0.812533890300976 1 1
0.788172401390349 0.78742531064932 1 1
0.84349816839931 0.84268819625101 0 0
0.782721012554603 0.781876063550302 1 1
0.801408770150491 0.800545782015091 1 1
0.815269048474022 0.814464560591822 1 1
0.79109546316747 0.790267864954082 1 1
0.795529259654097 0.794697425507131 1 1
0.801237653206443 0.800438861697765 1 1
0.794475931585946 0.793703939470637 1 1
0.793029678821965 0.792260806387691 1 1
0.831197371008726 0.830306323438616 1 1
0.778258636730964 0.777487608439153 1 1
0.820679253269439 0.819858508464683 1 1
0.786266459910829 0.78543191566394 1 1
0.816746449045394 0.815879825381412 1 1
0.789514680230282 0.788701562265307 1 1
0.812169499083059 0.81137078010941 1 1
0.807076439909433 0.806326759163138 1 1
0.815530159507232 0.814688997569105 1 1
0.800684079851924 0.799889537080338 1 1
0.834711353242672 0.833911621024834 0 0
0.787155060104317 0.786380944153509 1 1
0.774922814738141 0.774203745237373 1 1
0.811369361362263 0.810504380124956 1 1
0.789762328434292 0.78896622324646 1 1
0.786597607399417 0.785791558738878 1 1
0.833780259345738 0.833002550930293 0 0
0.764364117307132 0.763597796753899 0 0
0.805203763799436 0.804412438268054 1 1
0.793775624859758 0.793055219435216 1 1
0.828450590620122 0.827626710772565 1 1
0.817971569368426 0.817035191059587 1 1
0.811403406123745 0.81063863608675 1 1
0.82153001177852 0.820776517300043 1 1
0.815039697941019 0.814200103492545 1 1
0.80218314565396 0.801381452351822 1 1
0.835810871541545 0.834957951802034 0 0
0.796447891767283 0.795644664313529 1 1
0.809313052620103 0.808497082988741 1 1
0.792451302166024 0.79160511576639 1 1
0.805729463454409 0.80492960193193 1 1
0.809126015363159 0.808316601871121 1 1
0.797165414783752 0.796397442165851 1 1
0.792178885031638 0.791418689839359 1 1
0.821466583471911 0.820608915438481 1 1
0.784891763610855 0.784089799013861 1 1
0.814886911856025 0.814037341253891 1 1
0.805393995511865 0.804606784497731 1 1
0.791553085557927 0.79069754401105 1 1
0.764853457103939 0.764123677381692 0 0
0.797350472457565 0.796461543212143 1 1
0.822285717584047 0.821349946545505 1 1
0.809884505115472 0.809087731067912 1 1
0.824817711067787 0.823927504790869 1 1
0.819684192159718 0.818876034693196 1 1
0.77777893254526 0.776978841703456 1 1
0.790863615273377 0.790084203960837 1 1
0.822992751961689 0.82214355354283 1 1
0.809630472061397 0.808764184357652 1 1
0.791364726108847 0.790516847046805 1 1
0.789010491665697 0.788212478958407 1 1
0.786032365032145 0.785194930601515 1 1
0.771376919002435 0.770609877903934 1 1
0.803908866239017 0.803139521367005 1 1
0.791897193319527 0.791075228482491 1 1
0.824849208404062 0.824013075590803 1 1
0.832303772447821 0.831376066252036 1 1
0.754814435505034 0.753946960888483 0 0
0.803463649201139 0.802675250131141 1 1
0.812669275228566 0.81189795238724 1 1
0.785244617955109 0.784437426805277 1 1
0.820367274833943 0.819565528121063 1 1
0.854299171217751 0.85339990909792 0 0
0.790380178090269 0.78960640728463 1 1
0.801374242893706 0.800532098092848 1 1
0.809998967160845 0.809193287397898 1 1
0.776957040095546 0.776129852040671 1 1
0.79045660820105 0.789672311255768 1 1
0.762279007285517 0.76153106489944 0 0
0.826637387088637 0.825769073205374 1 1
0.792864931534021 0.792088432061428 1 1
0.784326586615773 0.783515637800908 1 1
0.82435810734419 0.823544123675574 1 1
0.789525900563191 0.788725118207942 1 1
0.791186111111835 0.790366388087684 1 1
0.799284204276791 0.798465781648729 1 1
0.800179467831146 0.799396030493814 1 1
0.822146208792941 0.821350260343425 1 1
0.812950311298536 0.812193352425293 1 1
0.813530393146842 0.812709536878113 1 1
0.793493899618818 0.792670368758953 1 1
0.800728539241113 0.799953308805429 1 1
0.797319030416393 0.796531734778531 1 1
0.785281939778101 0.784546329341079 1 1
0.788267277904818 0.787489052688473 1 1
0.782381222356418 0.781618586287098 1 1
0.792170920523429 0.791380453968291 1 1
0.802627894796859 0.801838243799752 1 1
0.77546583859576 0.774685639821669 1 1
0.817660845625291 0.816806575076363 1 1
0.814476386224114 0.813677589037869 1 1
0.794056749230557 0.793273602820417 1 1
0.787013340009246 0.786222842790849 1 1
0.801374065743 0.800580450483866 1 1
0.811942997723415 0.811074714246643 1 1
0.797736349064935 0.796881190559525 1 1
0.804215610358798 0.803427499156186 1 1
0.7926770764657 0.791874889646176 1 1
0.804119526271845 0.803300091474168 1 1
0.814854355956975 0.813967999740487 1 1
0.799180996726684 0.798415146177757 1 1
0.828244688906865 0.827430209928888 1 1
0.78838955383221 0.787612739317898 1 1
0.799379204258322 0.79857770951593 1 1
0.805893172530137 0.805036908625926 1 1
0.770141607946368 0.769365598992494 1 1
0.776024759279638 0.775199694298427 1 1
0.779818562551818 0.779056797839517 1 1
0.80895394688376 0.808160144952883 1 1
0.794561146708904 0.793812594563948 1 1
0.803894279247603 0.803081789099283 1 1
0.81487373220851 0.814091780773091 1 1
0.794211612471464 0.793342240082408 1 1
0.800211386057744 0.799374645850455 1 1
0.808927618766165 0.808178147667457 1 1
0.787641169074709 0.786880342317478 1 1
0.786977984257466 0.786150481643316 1 1
0.803598724913766 0.802786015004252 1 1
0.829990088884292 0.829129284411687 1 1
0.794320179936222 0.793532319196143 1 1
0.794592349493953 0.793808868438619 1 1
0.794911335623828 0.794126633061578 1 1
0.781611799742268 0.780869492343858 1 1
0.793736869196894 0.792989425687571 1 1
0.784588857614251 0.783835459285088 1 1
0.781473113660176 0.78066287907038 1 1
0.807995063229657 0.807211792783929 1 1
0.798707922175028 0.797900024890725 1 1
0.829310163400641 0.828463918530261 1 1
0.759829885924994 0.759098138362434 0 0
0.78672078717982 0.785918426517522 1 1
0.819570741533171 0.818738457608193 1 1
0.800497697391216 0.7997205628739 1 1
0.799393377260608 0.79859334453462 1 1
0.797464657662868 0.796671876930677 1 1
0.792110234546903 0.791271642749569 1 1
0.807518927882125 0.806727022404068 1 1
0.794662404378772 0.793912834798688 1 1
0.808422218783827 0.807594403220271 1 1
0.811029257003136 0.810198771819608 1 1
0.786352859607096 0.785613877235712 1 1
0.803802947895154 0.803034248577791 1 1
0.789051099178305 0.788307339324279 1 1
0.788723503124187 0.787928675114772 1 1
0.801897676281162 0.80108575973274 1 1
0.781337367346143 0.780536736986657 1 1
0.785389192271575 0.784636160452661 1 1
0.817166835377802 0.816324592826771 1 1
0.798540880293581 0.797741747220071 1 1
0.778930314432864 0.778187006457073 1 1
0.806593054280512 0.805799372692486 1 1
0.790066824441192 0.789291076281402 1 1
0.787066565817976 0.786219376648777 1 1
0.816161896372123 0.815317192492359 1 1
0.777377098120107 0.776528571948349 1 1
0.79340972210078 0.792606350694573 1 1
0.826136402119231 0.825361077161196 1 1
0.802403026774642 0.801617531715626 1 1
0.809231692634797 0.808401408531048 1 1
0.780553133765831 0.779813435120011 1 1
0.8133505348399 0.812524581378373 1 1
0.793323337798415 0.792547371680985 1 1
0.796585160272784 0.795816662792818 1 1
0.810893454310602 0.810108324053527 1 1
0.815299138508466 0.814465216803797 1 1
0.81921828787172 0.818421789979645 1 1
0.798250929693636 0.797437348504112 1 1
0.783411119183749 0.782628429095185 1 1
0.802572954094756 0.801797527922174 1 1
0.782658138290977 0.781901423976987 1 1
0.811450650191982 0.810665522132719 1 1
0.798132640551178 0.797318552498837 1 1
0.77619826461857 0.775330354035331 1 1
0.813935864727347 0.813163899787715 1 1
0.797871596557075 0.797097319894104 1 1
0.813461945468983 0.812654007874978 1 1
0.801394024650955 0.800597647705254 1 1
0.804791921394387 0.80395666818354 1 1
0.79386662315663 0.793058919900189 1 1
0.816146566214284 0.815344348254727 1 1
0.776656820959089 0.775833327560942 1 1
0.811341573314083 0.810514755891461 1 1
0.777923639479283 0.77718844692309 1 1
0.810265391056186 0.80940320107131 1 1
0.812336324145803 0.811527898304069 1 1
0.803266488211211 0.802490327023643 1 1
0.785640546000225 0.784752355407776 1 1
0.794746246146176 0.793980873585674 1 1
0.802715067434243 0.801900386180524 1 1
0.812723846550897 0.811899096085278 1 1
0.779034596913212 0.778288621750354 1 1
0.787883150315962 0.787057340948295 1 1
0.793953249708806 0.793108800439221 1 1
0.801303511568715 0.800538661665865 1 1
0.808623877846989 0.807819594194934 1 1
0.799841483760323 0.799038506528782 1 1
0.792007284460273 0.791197751646325 1 1
0.799670091290185 0.798831990951307 1 1
0.818712676244788 0.817959253859123 1 1
0.807205843945633 0.806355190194738 1 1
0.801485513693563 0.800658667788313 1 1
0.786478897876884 0.7856680091153 1 1
0.770970171364542 0.77019465094879 1 1
0.786543493816625 0.785804414476171 1 1
0.80728752504488 0.806482678532498 1 1
0.802044868821688 0.801190273808001 1 1
0.788467352963876 0.787702970653568 1 1
0.788382884965843 0.787570266320394 1 1
0.790094449665492 0.789271280092337 1 1
0.803036185482205 0.802181253908712 1 1
0.792419090703932 0.791601721004091 1 1
0.784446415221675 0.783695397027714 1 1
0.790131061898685 0.789327259487731 1 1
0.790128151277932 0.789310861807387 1 1
0.797428802106791 0.796612448458605 1 1
0.796541847884637 0.795795858564507 1 1
0.802405008092424 0.801616258990666 1 1
0.819195944260916 0.818368864829014 1 1
0.798429760743551 0.797615676525735 1 1
0.808855455466371 0.80806057934672 1 1
0.808047777744448 0.807177544168524 1 1
0.797448513596597 0.796662843640371 1 1
0.796350122174919 0.795559911062194 1 1
0.801258250670197 0.800428263883772 1 1
0.776821208448876 0.776040065232191 1 1
0.792937439263901 0.792206044812545 1 1
0.827960344911558 0.827220349780424 1 1
0.831032575834672 0.830233992655637 1 1
0.805163251856672 0.804400731356747 1 1
0.797316873398741 0.79648779296433 1 1
0.792307878091858 0.791498411007313 1 1
0.786868753864326 0.786044374070396 1 1
0.789649128942465 0.788852155254297 1 1
0.811706663188305 0.81082057241817 1 1
0.812607276413131 0.811726220795096 1 1
0.789870930152232 0.789051612725369 1 1
0.780025438610761 0.779291372299584 1 1
0.813852871308279 0.813003612852731 1 1
0.775801993800579 0.775041768432692 1 1
0.786371512191099 0.785638465422685 1 1
0.804413539116909 0.803595977436995 1 1
0.815764663604114 0.814946226196955 1 1
0.80286455894093 0.802090958429793 1 1
0.817006924651938 0.816191281595624 1 1
0.776554558425895 0.775764897664586 1 1
0.798757860489341 0.797931384244043 1 1
0.803128529182648 0.802337652446589 1 1
0.785298265299752 0.784477590847315 1 1
0.782339565462863 0.781620347437341 1 1
0.788836925707636 0.788081862354712 1 1
0.797942254262067 0.797187783634096 1 1
0.804584515239664 0.803717828570203 1 1
0.802827623470425 0.801999102114053 1 1
0.795001144340785 0.794225384388185 1 1
0.779847198553515 0.779039201440356 1 1
0.826702407825874 0.82584647098673 1 1
0.798234988879428 0.797459779305628 1 1
0.800959688262207 0.800153073049832 1 1
0.820510332165945 0.81972184053886 1 1
0.78732777081178 0.786514727817234 1 1
0.768957281121827 0.76809363282341 1 1
0.79847968301308 0.797662412538666 1 1
0.777875999092414 0.777070906562674 1 1
0.808563545301081 0.807762419083354 1 1
0.799482686118357 0.798726382240696 1 1
0.792708091588955 0.791924570437541 1 1
0.835452656528226 0.834606334302943 1 1
0.786678220296927 0.785838456056267 1 1
0.81533358971889 0.814536670385991 1 1
0.77534863224559 0.774587943472139 1 1
0.817847593113274 0.81696769379688 1 1
0.780227869976211 0.779415706276344 1 1
0.799816193689063 0.799016473953368 1 1
0.8385347372656 0.83773161024423 0 0
0.786525275391023 0.785729424396344 1 1
0.787028451504375 0.786210634419375 1 1
0.773430811323058 0.772618655312647 1 1
0.772568198518155 0.771766205354324 1 1
0.773348777235417 0.772538899409639 1 1
0.825819415752459 0.824968501156031 1 1
0.787350792457379 0.786534176884509 1 1
0.793645712339316 0.792776810569718 1 1
0.80106992177068 0.800233883487281 1 1
0.813129006048367 0.812402247214732 1 1
0.790621545534338 0.789745166438635 1 1
0.805635471741353 0.804811596601899 1 1
0.79392283283612 0.793156012345143 1 1
0.815330360466731 0.814571948751225 1 1
0.792763997436797 0.79197046819921 1 1
0.794280236960177 0.793484283384317 1 1
0.775901990273854 0.775103213491127 1 1
0.799143504672226 0.798313453537543 1 1
0.789483612176654 0.788664897728656 1 1
0.798954586366401 0.79816939162628 1 1
0.78116954500062 0.780381511348712 1 1
0.795791318241489 0.79499348154196 1 1
0.790327534709299 0.789569663905313 1 1
0.781323118827178 0.780532615081464 1 1
0.798885558881625 0.798146677884241 1 1
0.807400142809144 0.806586709871518 1 1
0.802695440507119 0.801942136223943 1 1
0.787884605917973 0.787106210104587 1 1
0.836640489934587 0.835775517942186 0 0
0.803711402784534 0.802907554646075 1 1
0.807426049550811 0.806626560712687 1 1
0.784702189535716 0.783902625942548 1 1
0.802285668572353 0.801510114783944 1 1
0.794568048984735 0.79375281749569 1 1
0.807589038136678 0.806833300556798 1 1
0.78964363018689 0.788812947512315 1 1
0.80960054334788 0.80867588069051 1 1
0.788235627741983 0.787372803004283 1 1
0.774290928607092 0.773479889078529 1 1
0.807009588761374 0.806184914060999 1 1
0.790752179527404 0.789948004603613 1 1
0.849210201578508 0.848341135672665 0 0
0.791727615104998 0.790955428207842 1 1
0.805460710445096 0.804628958418799 1 1
0.787675995496542 0.786874985127042 1 1
0.800091703467243 0.799320227390437 1 1
0.799530377000827 0.798703737475947 1 1
0.800965155221361 0.800187119953377 1 1
0.76455558525718 0.763781346124346 0 0
0.799909036083019 0.799083286785766 1 1
0.780937432349982 0.780126361941024 1 1
0.799445427660075 0.79867371357467 1 1
0.803690063450635 0.802829968295729 1 1
0.790151545770959 0.789292377922569 1 1
0.797265041859235 0.796481588449584 1 1
0.782128098595127 0.781389788038528 1 1
0.822961908695212 0.822095332940219 1 1
0.801845502960367 0.801033344654817 1 1
0.809705402642665 0.808821646649951 1 1
0.791797775673229 0.79103086693711 1 1
0.79889637072387 0.798078217436977 1 1
0.791072600439682 0.790240119731336 1 1
0.796776543465812 0.795967856798877 1 1
0.789846295074759 0.789046610336822 1 1
0.80874863572803 0.807960715625899 1 1
0.785982645582141 0.785123726827019 1 1
0.802531388549397 0.80177544979759 1 1
0.803777311952777 0.80294137149131 1 1
0.791842556354529 0.791066216091171 1 1
0.767732349741521 0.767009625309992 0 0
0.773031320247629 0.772210095947788 1 1
0.793932385257386 0.793158675400091 1 1
0.77994059745245 0.779186480098649 1 1
0.801308993152321 0.800458200935753 1 1
0.804087394671618 0.803272266284885 1 1
0.797180888780391 0.796367413781754 1 1
0.809104382401052 0.808227999350961 1 1
0.814551298667238 0.813718513355891 1 1
0.801878182295502 0.80112531605179 1 1
0.780857825066671 0.780097935431716 1 1
0.825891342920114 0.825081087495141 1 1
0.797628820164853 0.796777880126695 1 1
0.761895798105519 0.76115701742589 0 0
0.799712838823519 0.79895519644974 1 1
0.785687312247044 0.784877589031327 1 1
0.788043022272709 0.787250042108121 1 1
0.80310791621209 0.802317942448374 1 1
0.809767649173301 0.808953343918882 1 1
0.824446305917468 0.823683597517333 1 1
0.789270527992427 0.788507725415598 1 1
0.801368992869305 0.800525571196448 1 1
0.785740545575771 0.784925848573056 1 1
0.81347486218627 0.812594067864791 1 1
0.798811354211871 0.798010642643677 1 1
0.811562006318147 0.810773947235971 1 1
0.803477567226564 0.802668716289874 1 1
0.806787715875668 0.805993997192837 1 1
0.789628560745978 0.788816173682893 1 1
0.791243050270093 0.790486493319784 1 1
0.802074472213484 0.801248775000947 1 1
0.81002892483595 0.809251077000084 1 1
0.824937217422766 0.82410027218018 1 1
0.802679021211755 0.801781719252816 1 1
0.797643264742011 0.796808152214016 1 1
0.800626695961471 0.799855177549963 1 1
0.777310046812243 0.776490561838845 1 1
0.785543167878655 0.784763066227817 1 1
0.817322887866244 0.816525312215465 1 1
0.813845521432479 0.812941755209273 1 1
0.79939761996166 0.798524909352684 1 1
0.797010950580955 0.796221474640127 1 1
0.805958840751816 0.805141108789425 1 1
0.780721468105092 0.779954468072492 1 1
0.834454272913061 0.833587200460454 1 1
0.784575619791508 0.783745415369491 1 1
0.796347526072005 0.795540136677211 1 1
0.783469037986498 0.782688204376648 1 1
0.799017552878056 0.798215800309609 1 1
0.800907905764502 0.800121389366583 1 1
0.79649078758042 0.795693442598428 1 1
0.776911875714668 0.776107336774612 1 1
0.833816850124573 0.832959394714892 1 1
0.82016950581429 0.819396397941274 1 1
0.80014288123443 0.799316471144008 1 1
0.8112190020597 0.8104468493626 1 1
0.80896358349251 0.808222940484541 1 1
0.791471372720389 0.790684421604442 1 1
0.815456038139359 0.814642478486236 1 1
0.795781656998612 0.794971239193388 1 1
0.795613132394985 0.794833458169517 1 1
0.774560913645748 0.773769557739039 1 1
0.789217287290746 0.788458816948705 1 1
0.809132727476628 0.808372497080861 1 1
0.796795945732144 0.796047240537819 1 1
0.802312120920411 0.801531084456905 1 1
0.803973110302811 0.803139900460178 1 1
0.809175858047962 0.808375951128607 1 1
0.798705275198516 0.7978462992701 1 1
0.825110726054137 0.824192881331125 1 1
0.770472019003891 0.769757886389753 1 1
0.799601391601918 0.798771745947796 1 1
0.791730990621392 0.790942266358247 1 1
0.790792778560693 0.789979128723862 1 1
0.795669945198071 0.794855335623151 1 1
0.777545782626802 0.776792373187034 1 1
0.833050062754285 0.832258615182064 1 1
0.795198692334715 0.794432461323912 1 1
0.803417588586825 0.802647659258869 1 1
0.798048703928751 0.797223251917878 1 1
0.796217633619562 0.79541559631847 1 1
0.796197642087233 0.795466518199598 1 1
0.817976036974107 0.817168871606957 1 1
0.836384864001507 0.835544418739593 0 0
0.800593954542771 0.799764892676249 1 1
0.800894530662366 0.800080120959208 1 1
0.809921472222811 0.809114153174145 1 1
0.794361275368575 0.793581344767816 1 1
0.788523403327891 0.787698271534555 1 1
0.810757233842456 0.809967249829798 1 1
0.789301197815288 0.788518934702156 1 1
0.783718898182675 0.782929522769535 1 1
0.764615617436067 0.763825188589788 0 0
0.777302694509123 0.776559747895581 1 1
0.80976988825489 0.808955421479869 1 1
0.805665668665717 0.804879492481823 1 1
0.811618982024286 0.810784209542295 1 1
0.786884559757627 0.786016658622186 1 1
0.786922057779545 0.78610725846523 1 1
0.814893292555724 0.814099870233035 1 1
0.816764085761099 0.815975662641498 1 1
0.805449621820767 0.804636865917899 1 1
0.792415299682275 0.791622834389617 1 1
0.768243413988987 0.767470571012159 1 1
0.806378532026016 0.805584338482832 1 1
0.810787764181392 0.809889986411417 1 1
0.808377942983235 0.807557731647214 1 1
0.814706570405485 0.813800384291461 1 1
0.833960699886363 0.833165798284317 0 0
0.814864966277314 0.814014376238346 1 1
0.786362852095178 0.785558385917209 1 1
0.800961797134319 0.800216555898253 1 1
0.816921180890734 0.816111295592013 1 1
0.821858596891771 0.821002805053952 1 1
0.799812219387889 0.799030121253252 1 1
0.798979820188798 0.798124237031424 1 1
0.806383953026766 0.805588991409395 1 1
0.772323172977419 0.771553145767614 1 1
0.777135658585864 0.776336112522816 1 1
0.82016507234049 0.819361776735575 1 1
0.800769213218639 0.79997701769551 1 1
0.795459268967405 0.794688243478192 1 1
0.804510078997885 0.803673045505235 1 1
0.801685981276895 0.800979891784746 1 1
0.784386441041009 0.783592093327859 1 1
0.796169283384798 0.795356546357058 1 1
0.792831535699754 0.792028737860274 1 1
0.805055811497863 0.804258745487596 1 1
0.777791347728658 0.776964533695969 1 1
0.81070478192264 0.809934594995564 1 1
0.818134533803949 0.817309836410082 1 1
0.785741682227467 0.784941106942503 1 1
0.77980187001166 0.778966245054891 1 1
0.798869997575738 0.798073694822988 1 1
0.820034852972803 0.819191877135126 1 1
0.809912902342688 0.809138862446703 1 1
0.790071188987478 0.789263058910463 1 1
0.812763541000574 0.81193831064043 1 1
0.799672771804335 0.798825685698998 1 1
0.813785998962982 0.812958359396676 1 1
0.823157028547093 0.822335652171718 1 1
0.801769770175642 0.800970488777908 1 1
0.80860553849192 0.807831163359921 1 1
0.819705218687852 0.818884433389284 1 1
0.779519166969795 0.778711225968698 1 1
0.840968941977653 0.840114278733516 0 0
0.823427429027352 0.822532827946472 1 1
0.8016618599516 0.800913328868941 1 1
0.813772873354955 0.812977862425407 1 1
0.784856045156316 0.784051634229873 1 1
0.801966920775837 0.801168645076646 1 1
0.78997990389956 0.789210985505796 1 1
0.79849903953976 0.797673665919386 1 1
0.80766989567309 0.806862119138853 1 1
0.812258046953197 0.811422172729275 1 1
0.819809140585207 0.819036543907789 1 1
0.76267455564506 0.761943799509563 0 0
0.782915978991732 0.782124217838147 1 1
0.797822910859725 0.796989155575046 1 1
0.816925473416923 0.816158278060927 1 1
0.788170660246584 0.787392614664292 1 1
0.786271065457631 0.785528593735262 1 1
0.837841458009293 0.83692905595484 1 1
0.78008581682103 0.779291310192229 1 1
0.786302723387677 0.78558165724303 1 1
0.783622484673109 0.782770177555597 1 1
0.806616115324052 0.805819329061525 1 1
0.812604241632213 0.81174459418912 1 1
0.804906105430895 0.804097693137355 1 1
0.793569731222238 0.792780205794472 1 1
0.781874782499941 0.781052052651214 1 1
0.790901283951018 0.790057512475709 1 1
0.812458163534671 0.811617304654789 1 1
0.793110116540899 0.792309860762927 1 1
0.816090494901547 0.815311556869027 1 1
0.79955167865499 0.798770773668172 1 1
0.769741394913397 0.768946497522629 1 1
0.788442637189148 0.787686735585763 1 1
0.803231008446022 0.802433301831998 1 1
0.800139519885254 0.799277811506228 1 1
0.809664442715594 0.808794248416224 1 1
0.805784819707637 0.804910129473431 1 1
0.819867094067176 0.819068203604705 1 1
0.820308467191643 0.819472105648159 1 1
0.796141008134026 0.795294627572452 1 1
0.840227368334559 0.839350013793559 0 0
0.799356997567249 0.798537129997393 1 1
0.788512989106247 0.787728441199944 1 1
0.805634209562021 0.804844624270464 1 1
0.793550190947153 0.792706619896029 1 1
0.782659868121584 0.7818112206836 1 1
0.785927839512559 0.785133122792679 1 1
0.754488667188444 0.753784232119483 0 0
0.814996721590942 0.814139945640061 1 1
0.833835239471173 0.832965178399629 1 1
0.792592344996281 0.791777367247394 1 1
0.803493428654986 0.802681921153084 1 1
0.803536152990293 0.802708252117373 1 1
0.798057450578427 0.797211619421164 1 1
0.788155925853076 0.787399282565396 1 1
0.788836449207444 0.788011206872226 1 1
0.817641077887306 0.816821369929539 1 1
0.781733085826348 0.78094875094123 1 1
0.825745959984106 0.824931494876211 1 1
0.811074645001375 0.81030120725719 1 1
0.820271218054051 0.819447019419629 1 1
0.792097786126373 0.791303383812178 1 1
0.78191400744296 0.781161188589813 1 1
0.80882055988224 0.807984661482146 1 1
0.774467672336449 0.773661669844359 1 1
0.790877540343998 0.790021157890502 1 1
0.807994466534434 0.807136141030708 1 1
0.805520441336047 0.80470679011219 1 1
0.8296508807323 0.828812940433674 1 1
0.803319250210484 0.802549409268348 1 1
0.782501465994107 0.781776936295553 1 1
0.835769663973655 0.834925700092853 0 0
0.813111522313011 0.81233838965876 1 1
0.783241625813047 0.782436872619268 1 1
0.773221357649356 0.772441160047107 1 1
0.769337619977167 0.768569842936494 1 1
0.781108999428147 0.78036253697841 1 1
0.813918222218122 0.813145337382913 1 1
0.82826985532427 0.827410129802912 1 1
0.789466853679502 0.78869910062793 1 1
0.778123591489118 0.777341630529867 1 1
0.809096733827234 0.808241310478157 1 1
0.81253383033797 0.81172562554251 1 1
0.763889432229536 0.763072627299658 1 1
0.823486124861157 0.822644092746744 1 1
0.791600493552216 0.790808423888776 1 1
0.784441768168067 0.783654172760009 1 1
0.828635225105206 0.827745252389921 1 1
0.795936063885214 0.795203148096322 1 1
0.806090289247273 0.805291488522776 1 1
0.776374333975025 0.775569212285935 1 1
0.780754856358836 0.779988469684077 1 1
0.826904640991702 0.826029185715652 1 1
0.793197931223321 0.792426578884787 1 1
0.811363657945612 0.810557521449588 1 1
0.797791470553886 0.797033845585376 1 1
0.784238129169113 0.783485112820305 1 1
0.814319522925624 0.813592725448993 1 1
0.801460937876121 0.800627064142933 1 1
0.798876168760127 0.798123583811321 1 1
0.796671633771804 0.795870255997275 1 1
0.84283346475477 0.84195800597539 0 0
0.789863218440687 0.789053031594491 1 1
0.76482500162887 0.764050757103729 1 1
0.783880746472648 0.783135766382524 1 1
0.800861176446731 0.800034188993096 1 1
0.80756124007691 0.806760151268424 1 1
0.795146981717355 0.794361515733299 1 1
0.830524184964205 0.829686505348898 1 1
0.778423503684843 0.777578105072866 1 1
0.806516949059644 0.805734318822271 1 1
0.777178391785474 0.776404333751892 1 1
0.834384654600836 0.833587787088174 1 1
0.802833368451229 0.80202365790776 1 1
0.815170258214476 0.814407176503633 1 1
0.773947021635655 0.773141169246006 1 1
0.790848043518037 0.790062426481873 1 1
0.811437739809607 0.810574572565476 1 1
0.757350258241987 0.756578040312032 0 0
0.820699952023679 0.819890828613685 1 1
0.765467071693449 0.764686068077307 1 1
0.793923451853879 0.793137840394677 1 1
0.7850888421874 0.784260564310173 1 1
0.799497415530804 0.798656122935706 1 1
0.801208770851655 0.800435547693884 1 1
0.791114373609008 0.790348855559364 1 1
0.783499463730258 0.782717618161976 1 1
0.78768298608416 0.786940133603482 1 1
0.803815561823963 0.803057283610472 1 1
0.822372684971392 0.82152963190233 1 1
0.807385090158548 0.806587459084805 1 1
0.788987197739174 0.788181435922265 1 1
0.791162542505706 0.790389980962178 1 1
0.788081814425222 0.787247355210961 1 1
0.810433885104838 0.80962344716482 1 1
0.796698133768889 0.795940874229961 1 1
0.80719729486385 0.806364832554025 1 1
0.800404362417821 0.799637125539151 1 1
0.80625817112554 0.805472857759438 1 1
0.79162011862292 0.790836463706556 1 1
0.836209922260743 0.835218999321113 1 1
0.796626563671398 0.795796936979058 1 1
0.811291840024307 0.810365698205599 1 1
0.796996650948268 0.796227109849733 1 1
0.813271142483261 0.812483396631192 1 1
0.778555739273543 0.777794331992005 1 1
0.801446558911803 0.800626225766392 1 1
0.837146496406148 0.836279655752237 0 0
0.799018470096496 0.798171327143684 1 1
0.812751900778472 0.811914510352889 1 1
0.79354802376082 0.792761229885759 1 1
0.795453295570038 0.794735876953021 1 1
0.851757044007823 0.850890195576078 0 0
0.807502373892608 0.806695106583304 1 1
0.770885751367833 0.770159291692021 1 1
0.798509812188093 0.797740433503178 1 1
0.787251041326523 0.786453731283131 1 1
0.808981754368907 0.808180096622462 1 1
0.788684517286944 0.787916431779443 1 1
0.820600154396063 0.819797469184292 1 1
0.778701071493186 0.777923111610398 1 1
0.787602492001313 0.786868093921006 1 1
0.821253941863117 0.820379582101795 1 1
0.786710894832586 0.785921396139335 1 1
0.775994768197182 0.775266845098068 1 1
0.803046837679346 0.802220750968259 1 1
0.798843629052046 0.798015705603596 1 1
0.807279801862605 0.806426284555003 1 1
0.783536749944174 0.782671348183733 1 1
0.784303167880631 0.783556136335537 1 1
0.776852356068522 0.776089643942608 1 1
0.822475958728274 0.82166202410486 1 1
0.804782548350393 0.803952660570627 1 1
0.791726230306324 0.790886990307549 1 1
0.812975085737783 0.812125908845871 1 1
0.797629169864881 0.796854806705546 1 1
0.820375242021421 0.819537689162601 1 1
0.766645696613724 0.76587886776524 0 0
0.773319267433192 0.772583068241785 1 1
0.802159798678868 0.801436775894869 1 1
0.771846782890451 0.770970874559672 1 1
0.825367405211097 0.824605891906801 1 1
0.806299394304439 0.805412099568008 1 1
0.823688894747031 0.822868074918934 1 1
0.791637793700496 0.790873823899898 1 1
0.786653625199555 0.785872276392154 1 1
0.787129454841463 0.786343243212764 1 1
0.806741243874391 0.805999731127872 1 1
0.834959938187639 0.834135215930014 0 0
0.771621815552962 0.770851768312085 1 1
0.818775835731522 0.817968488021806 1 1
0.813535279430724 0.812658956709231 1 1
0.746550389856095 0.7458125689431 0 0
0.782169679102612 0.781442265807394 1 1
0.808854931822747 0.808041987806347 1 1
0.771824039636696 0.771054992221827 1 1
0.826567459887901 0.825702012204269 1 1
0.794157853956695 0.793362710927538 1 1
0.777868120084083 0.777064132060092 1 1
0.785848878095031 0.785030212009986 1 1
0.817961828761553 0.817106103316361 1 1
0.813514357846953 0.812634008396502 1 1
0.8151297963146 0.814296141914903 1 1
0.815488786988958 0.814621759538703 1 1
0.82388345821968 0.823052732417847 1 1
0.801521372229517 0.80069882729189 1 1
0.786290632157307 0.785499134719416 1 1
0.785115110611421 0.78433616668897 1 1
0.783353810479071 0.782560309904137 1 1
0.802215396450954 0.8014090209125 1 1
0.786640422602231 0.785849320071225 1 1
0.816862695261733 0.81602210707214 1 1
0.802727329078026 0.801968549396645 1 1
0.786336959366166 0.785537474496691 1 1
0.78951569718021 0.788714633010555 1 1
0.79014677121972 0.789355874024108 1 1
0.794557436070854 0.793751594740819 1 1
0.779742883326403 0.778986408448397 1 1
0.813933828265185 0.813148241081468 1 1
0.843247912052521 0.84236975435572 0 0
0.776845669182016 0.776085184064397 1 1
0.804215413944883 0.803431940740405 1 1
0.807997994958745 0.807227072209335 1 1
0.776311766930438 0.775530630524809 1 1
0.814961297234349 0.814183276457105 1 1
0.781793457191298 0.780985000015873 1 1
0.806973403471882 0.806171746840357 1 1
0.817945606172031 0.817170862322159 1 1
0.835993593666356 0.835162176833321 1 1
0.783772280386312 0.783009250383832 1 1
0.812692552077899 0.811903417724543 1 1
0.821654663784736 0.820856221210744 1 1
0.798812649568803 0.798047078778759 1 1
0.789586690259833 0.788766738800715 1 1
0.815267148244763 0.814427791124783 1 1
0.797191721087047 0.796416235924028 1 1
0.768515594731724 0.767700670179093 1 1
0.805046052177553 0.804245509216808 1 1
0.817144503029552 0.81633286263843 1 1
0.822710084412042 0.82189502138263 1 1
0.798152113169837 0.7972959729913 1 1
0.774382902724535 0.773565059752415 1 1
0.795741981729717 0.795022091614166 1 1
0.795781446559517 0.794945747724111 1 1
0.808313335211044 0.807544757664903 1 1
0.782811671538098 0.782015058267635 1 1
0.792305114695283 0.7915597799832 1 1
0.789585070493006 0.788743076629282 1 1
0.796846033141327 0.795963707753881 1 1
0.805415876040666 0.804607365233586 1 1
0.783837527836323 0.783100056049953 1 1
0.783708067132178 0.782905051602339 1 1
0.81101517995448 0.810245770847404 1 1
0.820477426811915 0.819700648226118 1 1
0.788603300624508 0.787806046270109 1 1
0.765454047267385 0.764689099702506 0 0
0.809829935205348 0.809073319257997 1 1
0.817811734826074 0.817003169172395 1 1
0.826014530737216 0.825161487415675 1 1
0.805495218503024 0.804709732302115 1 1
0.794585430569801 0.793752846170838 1 1
0.793067324074241 0.792277138809713 1 1
0.814764914254933 0.81392763091465 1 1
0.81103206535975 0.810153200044582 1 1
0.79693654165792 0.796166593000265 1 1
0.776991731170788 0.7762135270617 1 1
0.786504351569867 0.78569218862891 1 1
0.813873448128948 0.813047634528208 1 1
0.782276744657818 0.781490806771875 1 1
0.80761106074937 0.806796441905457 1 1
0.772926241463228 0.772155076897675 1 1
